# Supplementary material for: MicroRNA-10a-3p Improves Cartilage Degeneration by Regulating CH25H-CYP7B1-RORα Mediated Cholesterol Metabolism in Knee Osteoarthritis Rats
Source: Front Pharmacol. 2021 Jun 3;12:690181. doi: 10.3389/fphar.2021.690181 (PMC8209416; doi:10.3389/fphar.2021.690181)
Supplement: Supplementary file 2 [file DataSheet1.ZIP]

Archive with 30 entries (30 files):
- F1 actin.tif
- F1 CH25H.tif
- F1 CYP7B1.tif
- F1 RORa.tif
- F3 actin.tif
- F3 CH25H.tif
- F3 CYP7B1.tif
- F3 RORα.tif
- F4 actin left.tif
- F4 CH25H.tif
- F4 CYP7B1.tif
- F4 RORa.tif
- F5 actin 1.tif
- F5 actin 2.tif
- F5 COL II 2.tif
- F5 COLII 1.tif
- F5 MMP13 1.tif
- F5 MMP13 2.tif
- F5 MMP3 1.tif
- F5 MMP3 2.tif
- F5 SOX9 1.tif
- F5 SOX9 2.tif
- F6 actin left and right.tif
- F6 CH25H.tif
- F6 COLII.tif
- F6 CYP7B1.tif
- F6 MMP13.tif
- F6 MMP3.tif
- F6 RORa.tif
- F6 SOX9.tif
