# Supplementary material for: MicroRNA-10a-3p Improves Cartilage Degeneration by Regulating CH25H-CYP7B1-RORα Mediated Cholesterol Metabolism in Knee Osteoarthritis Rats
Source: Front Pharmacol. 2021 Jun 3;12:690181. doi: 10.3389/fphar.2021.690181 (PMC8209416; doi:10.3389/fphar.2021.690181)
Supplement: Supplementary file 3 [file DataSheet2.ZIP]

Archive with 27 entries (27 files):
- LPS vs CON miRNA.xlsx
- TargetScan7.2__let-7c-1-3p.predicted_targets.xlsx
- TargetScan7.2__miR-10a-3p.predicted_targets.xlsx
- TargetScan7.2__miR-1247-3p.predicted_targets.xlsx
- TargetScan7.2__miR-1247-5p.predicted_targets.xlsx
- TargetScan7.2__miR-146-5p.predicted_targets.xlsx
- TargetScan7.2__miR-146b-3p.predicted_targets.xlsx
- TargetScan7.2__miR-196b-3p.predicted_targets.xlsx
- TargetScan7.2__miR-204-5p_211-5p.predicted_targets.xlsx
- TargetScan7.2__miR-218-5p.predicted_targets.xlsx
- TargetScan7.2__miR-23a-5p.predicted_targets.xlsx
- TargetScan7.2__miR-23b-5p.predicted_targets.xlsx
- TargetScan7.2__miR-27b-5p.predicted_targets.xlsx
- TargetScan7.2__miR-290_292-5p_293-5p.predicted_targets.xlsx
- TargetScan7.2__miR-30-5p_384-5p.predicted_targets.xlsx
- TargetScan7.2__miR-344-3p_410-3p.predicted_targets.xlsx
- TargetScan7.2__miR-351-3p.predicted_targets.xlsx
- TargetScan7.2__miR-377-5p_672-5p.predicted_targets.xlsx
- TargetScan7.2__miR-490-3p.predicted_targets.xlsx
- TargetScan7.2__miR-490-5p.predicted_targets.xlsx
- TargetScan7.2__miR-504.predicted_targets.xlsx
- TargetScan7.2__miR-543-3p.predicted_targets.xlsx
- TargetScan7.2__miR-582-3p.predicted_targets.xlsx
- TargetScan7.2__miR-665.predicted_targets.xlsx
- TargetScan7.2__miR-702-5p.predicted_targets.xlsx
- TargetScan7.2__miR-879-5p.predicted_targets.xlsx
- TargetScan7.2__miR-96-5p.predicted_targets.xlsx
