# Supplementary material for: MicroRNA-10a-3p Improves Cartilage Degeneration by Regulating CH25H-CYP7B1-RORα Mediated Cholesterol Metabolism in Knee Osteoarthritis Rats
Source: Front Pharmacol. 2021 Jun 3;12:690181. doi: 10.3389/fphar.2021.690181 (PMC8209416; doi:10.3389/fphar.2021.690181)
Supplement: Supplementary file 3 [file DataSheet2.ZIP › LPS vs CON miRNA.xlsx]

## Sheet: LPS-vs-CON-diff-pval-0.05-FC-2.
miRNA_id	baseMean	baseMean_control_CON	baseMean_case_LPS	foldChange	log2FoldChange	pval	padj	up_down	expression_C1	expression_C2	expression_C3	expression_LPS1	expression_LPS2	expression_LPS3	Sequence	Length
rno-miR-292-5p	1.51627	0	3.03254	Inf	Inf	0.0255542	0.347052	Up	0	0	0	0.156814	0.322264	0.100578	ACTCAAACTGGGGGCTCTTTTG	22
rno-miR-293-5p	1.98165	0.293374	3.66992	12.5093	3.64493	0.0352706	0.41036	Up	0	0.0474841	0	0.0784068	0.214842	0.402311	ACTCAAACTGTGTGACACTTT	21
rno-miR-490-5p	8.20811	2.53257	13.8837	5.48204	2.45471	0.000956862	0.0294357	Up	0.0647427	0.284905	0.0666649	1.01929	0.805659	0.854912	CCATGGATCTCCAGGTGGGT	20
rno-miR-211-5p	149.728	51.2711	248.185	4.84065	2.2752	4.2546e-14	8.58012e-12	Up	2.71919	2.56414	3.33325	14.6621	13.7499	19.2607	TTCCCTTTGTCATCCTTTGCCT	22
rno-miR-879-5p	7.62641	3.59827	11.6545	3.23893	1.69552	0.0229482	0.326815	Up	0.129485	0.332389	0.13333	0.705661	0.429685	1.10636	AGAGGCTTATAGCTCTAAGCC	21
rno-miR-96-5p	11.2426	5.54832	16.9368	3.05261	1.61004	0.00555251	0.117901	Up	0.129485	0.284905	0.533319	1.1761	1.18163	0.9052	TTTGGCACTAGCACATTTTTGCT	23
rno-miR-384-5p	13.3113	7.16229	19.4603	2.71705	1.44204	0.00695518	0.138753	Up	0.517942	0.522326	0.13333	1.1761	1.5039	1.05607	TGTAAACAATTCCTAGGCAATGT	23
rno-miR-582-3p	34.0357	18.5495	49.5219	2.66971	1.41668	4.32919e-05	0.00253467	Up	0.906398	0.949683	1.26663	2.50902	3.59861	3.36936	AACCTGTTGAACAACTGAACCC	22
rno-miR-490-3p	12.4157	7.28129	17.55	2.41029	1.26921	0.0205938	0.311712	Up	0.194228	0.379873	0.666649	1.25451	1.07421	1.05607	CAACCTGGAGGACTCCATGCTG	22
rno-miR-543-3p	68.8548	40.5336	97.176	2.39742	1.26148	5.25336e-06	0.000397285	Up	2.07177	2.13679	2.59993	5.88051	6.49898	6.28611	AAACATTCGCGGTGCACTTCT	21
rno-miR-146a-5p	19603.6	12653.7	26553.5	2.09848	1.06935	2.00936e-21	1.21566e-18	Up	706.213	681.303	730.714	1620.12	1679.96	1802.05	TGAGAACTGAATTCCATGGGTT	22
rno-miR-196b-3p	21.0829	13.8568	28.3089	2.04296	1.03066	0.0210853	0.316279	Up	0.71217	0.807231	0.799979	2.50902	1.12792	1.86069	TCGACAGCACGACACTGCCTTCA	23
rno-miR-218a-5p	7094.43	4711.68	9477.18	2.01142	1.00822	1.34866e-14	3.49689e-12	Up	234.369	260.83	295.592	661.91	581.901	582.949	TTGTGCTTGATCTAACCATGT	21
rno-miR-351-3p	19.1889	25.8554	12.5225	0.484328	-1.04594	0.0251861	0.346309	Down	1.16537	1.32956	1.86662	0.470441	0.859369	1.05607	GGTCAAGAGGCGCCTGGGAAC	21
rno-miR-410-3p	45.6373	63.5543	27.7203	0.436167	-1.19705	0.00283304	0.072422	Down	3.04291	4.65345	2.86659	1.48973	2.30956	1.50867	AATATAACACAGATGGCCTGT	21
rno-miR-23a-5p	23.4415	32.7678	14.1152	0.430763	-1.21503	0.00419478	0.0917293	Down	2.07177	1.42452	1.99995	0.784068	0.966791	0.955489	GGGGTTCCTGGGGATGGGATTT	22
rno-miR-27b-5p	931.455	1319.89	543.022	0.411416	-1.28133	2.15273e-14	4.884e-12	Down	66.7497	75.3099	79.1313	41.7124	33.8377	29.3687	AGAGCTTAGCTGATTGGTGAACAG	24
rno-miR-146b-3p	51.1871	73.9334	28.4408	0.384681	-1.37827	4.55722e-06	0.000359624	Down	3.36662	4.55848	4.46655	2.11698	0.966791	2.41387	CCTAGGGACTCAGTTCTGGTG	21
rno-let-7c-1-3p	167.419	242.77	92.0679	0.379239	-1.39882	5.52393e-10	7.16138e-08	Down	13.9197	13.628	12.9997	5.95892	6.76753	4.9786	CTGTACAACCTTCTAGCTTTCC	22
rno-miR-702-5p	13.9787	20.3616	7.59583	0.373047	-1.42257	0.00294389	0.072561	Down	0.906398	1.42452	1.06664	0.627254	0.590816	0.251445	GTGAGTGGGGTGGTTGGCATG	21
rno-miR-23b-5p	224.737	328.36	121.114	0.368846	-1.43891	1.99179e-11	3.01258e-09	Down	15.4088	17.949	21.8661	7.60546	7.73433	7.94565	GGGTTCCTGGCATGCTGATTT	21
rno-miR-10a-3p	10.0494	14.7357	5.36318	0.363958	-1.45815	0.0489753	0.516804	Down	0.906398	0.332389	1.26663	0.470441	0.268553	0.301733	CAAATTCGTATCTAGGGGAATA	22
rno-miR-665	4.51889	7.01244	2.02534	0.288821	-1.79175	0.0357316	0.412778	Down	0.258971	0.332389	0.599984	0.23522	0.161132	0	ACCAGGAGGCTGAGGTCCCTTA	22
rno-miR-504	7.0258	10.9804	3.07121	0.2797	-1.83805	0.00703321	0.138753	Down	0.453199	0.902199	0.466654	0.23522	0.107421	0.251445	AGACCCTGGTCTGCACTCTGTC	22
rno-miR-672-5p	650.101	1022.5	277.703	0.271592	-1.88049	6.31408e-24	5.73003e-21	Down	53.8659	57.7407	59.5984	13.9564	17.08	22.1271	TGAGGTTGGTGTACTGTGTGTGA	23
rno-miR-1247-5p	33.2448	53.4409	13.0486	0.244169	-2.03405	4.6236e-08	4.93637e-06	Down	2.52497	2.56414	3.93323	0.784068	0.966791	0.754334	ACCCGTCCCGTTCGTCCCCGGA	22
rno-miR-1247-3p	30.3704	52.5454	8.19549	0.15597	-2.68066	4.27085e-11	5.96276e-09	Down	2.84868	2.94402	2.99992	0.392034	0.322264	0.854912	CGGGAACGTCGAGACTGGAGC	21

## Sheet: Sheet1
>rno-miR-293-3p MIMAT0017365
AGUGCCGCAAAGUUUGCAGUGU
>rno-miR-325-5p MIMAT0000557
CCUAGUAGGUGCUCAGUAAGUGU
>rno-miR-702-5p MIMAT0017884
GUGAGUGGGGUGGUUGGCAUG
>rno-miR-99a-3p MIMAT0004724
CAAGCUCGUUUCUAUGGGUCUG
>rno-miR-6331 MIMAT0025070
CUUUGGUGGCUUAGUUCUUUGUGC
>rno-miR-299b-3p MIMAT0017834
UAUGUGGGACGGUAAAC
>rno-miR-540-3p MIMAT0003174
AGGUCAGAGGUCGAUCCUGGGC
>rno-miR-582-5p MIMAT0012833
UACAGUUGUUCAACCAGUUACU
>rno-miR-139-3p MIMAT0004735
UGGAGACGCGGCCCUGUUGGAG
>rno-miR-21-5p MIMAT0000790
UAGCUUAUCAGACUGAUGUUGA
>rno-miR-187-5p MIMAT0017144
AGGCUACAACACAGGACC
>rno-miR-3559-3p MIMAT0017828
AUGUAGUACUGAGUCUGUCGUG
>rno-miR-7a-1-3p MIMAT0000607
ACAACAAAUCACAGUCUGCCAU
>rno-miR-497-3p MIMAT0017230
CCAAACCACACUGUGGUGUUAGA
>rno-miR-382-3p MIMAT0003202
AAUCAUUCACGGACAACACUU
>rno-miR-199a-3p MIMAT0004738
ACAGUAGUCUGCACAUUGGUUA
>rno-miR-216b-5p MIMAT0017846
AAAUCUCUGCAGGCAAAUGUGA
>rno-miR-370-3p MIMAT0003122
GCCUGCUGGGGUGGAACCUGGU
>rno-miR-138-2-3p MIMAT0017127
GCUAUUUCACGACACCAGGGU
>rno-miR-3590-3p MIMAT0017890
UAGCACAAUGUGAAAAGAGCUC
>rno-miR-3576 MIMAT0017862
ACACACCAAGGAUAAUUUCUCC
>rno-miR-320-5p MIMAT0017168
GCCUUCUCUUCCCGGUUCUUCC
>rno-miR-204-3p MIMAT0004739
GCUGGGAAGGCAAAGGGACGUU
>rno-miR-122-5p MIMAT0000827
UGGAGUGUGACAAUGGUGUUUG
>rno-miR-3102 MIMAT0025051
CUCUACUCCCUGCCCCAGCCA
>rno-miR-361-3p MIMAT0017199
CCCCCAGGUGUGAUUCUGAUUCGU
>rno-miR-337-5p MIMAT0017035
CGGCGUCAUGCAGGAGUUGAU
>rno-miR-141-3p MIMAT0000846
UAACACUGUCUGGUAAAGAUGG
>rno-let-7a-1-3p MIMAT0017085
CUAUACAAUCUACUGUCUUUCC
>rno-miR-667-3p MIMAT0012852
UGACACCUGCCACCCAGCCCAA
>rno-miR-487b-5p MIMAT0017221
AGUGGUUAUCCCUGUCCUCUUCG
>rno-miR-450a-3p MIMAT0017183
UAUUGGGAACAUUUUGCAUAA
>rno-miR-196c-5p MIMAT0005303
UAGGUAGUUUCGUGUUGUUGGG
>rno-miR-363-3p MIMAT0003210
AAUUGCACGGUAUCCAUCUGU
>rno-miR-133a-3p MIMAT0000839
UUUGGUCCCCUUCAACCAGCUG
>rno-miR-152-5p MIMAT0017134
AGGUUCUGUGAUACACUCCGACU
>rno-miR-194-5p MIMAT0000869
UGUAACAGCAACUCCAUGUGGA
>rno-miR-181a-1-3p MIMAT0000884
ACCAUCGACCGUUGAUUGUACC
>rno-miR-3585-3p MIMAT0017879
UGAACGGCCCUUGUUGUGA
>rno-miR-671 MIMAT0005326
UCCGGUUCUCAGGGCUCCACC
>rno-miR-26b-3p MIMAT0004714
CCUGUUCUCCAUUACUUGGCUC
>rno-miR-328a-5p MIMAT0017029
GGGGGGCAGGAGGGGCUCA
>rno-miR-140-3p MIMAT0000574
UACCACAGGGUAGAACCACGG
>rno-miR-551b-5p MIMAT0017335
GAAAUCAAGCUUGGGUGAGACCU
>rno-miR-193b-3p MIMAT0035734
AACUGGCCCACAAAGUCCC
>rno-miR-301b-5p MIMAT0017300
GCUCUGACUAGGUUGCACUACU
>rno-miR-3064-5p MIMAT0035737
UGGCUGUUGUGGUGUGCAAA
>rno-miR-678 MIMAT0012857
GUCUCGGGGCAAGGACUGGAGG
>rno-miR-136-5p MIMAT0000842
ACUCCAUUUGUUUUGAUGAUGGA
>rno-miR-1297 MIMAT0035723
AUUCAUGUAAUUCAGGUG
>rno-miR-6328 MIMAT0025067
AGGCCUGCUCUGAGCCCCCGC
>rno-miR-6321 MIMAT0025059
UACUGCAGUGAGUUCUAUGAAGC
>rno-miR-181c-3p MIMAT0017137
ACCAUCGACCGUUGAGUGGACC
>rno-miR-346 MIMAT0000596
UGUCUGCCUGAGUGCCUGCCUCU
>rno-miR-126b MIMAT0017843
UACCAAAAGUAAUAAUGUGCUG
>rno-miR-872-3p MIMAT0005283
UGAACUAUUGCAGUAGCCUCCU
>rno-miR-216a-3p MIMAT0017160
CACAGUGGUCUCUGGGAUUAUG
>rno-miR-344b-3p MIMAT0017812
GGUAUAACCAAAGCCCGACUGU
>rno-miR-487b-3p MIMAT0003200
AAUCGUACAGGGUCAUCCACUU
>rno-miR-219a-2-3p MIMAT0005446
AGAAUUGUGGCUGGACAUCUGU
>rno-miR-3558-3p MIMAT0017826
ACUGUGGAGGGUUUCUAUGU
>rno-miR-421-3p MIMAT0017175
AUCAACAGACAUUAAUUGGG
>rno-miR-22-5p MIMAT0003152
AGUUCUUCAGUGGCAAGCUUUA
>rno-miR-30c-2-3p MIMAT0005442
CUGGGAGAAGGCUGUUUACUCU
>rno-miR-26a-3p MIMAT0017100
CCUAUUCUUGGUUACUUGCAC
>rno-miR-1956-5p MIMAT0035735
AGUCCAGGGCUGAGUCAGCGGA
>rno-miR-200a-3p MIMAT0000874
UAACACUGUCUGGUAACGAUGU
>rno-miR-431 MIMAT0001626
UGUCUUGCAGGCCGUCAUGCA
>rno-let-7c-5p MIMAT0000776
UGAGGUAGUAGGUUGUAUGGUU
>rno-miR-764-5p MIMAT0012854
GGUGCUCACAUGUCCUCCUCCA
>rno-miR-3592 MIMAT0017895
AAGUGUUGUCCGUGAAUGAUU
>rno-miR-130a-3p MIMAT0000836
CAGUGCAAUGUUAAAAGGGCAU
>rno-miR-28-3p MIMAT0004716
CACUAGAUUGUGAGCUCCUGGA
>rno-miR-27b-3p MIMAT0000798
UUCACAGUGGCUAAGUUCUGC
>rno-miR-135b-3p MIMAT0017043
AUGUAGGGCUAAAAGCCAUGGG
>rno-miR-99b-5p MIMAT0000821
CACCCGUAGAACCGACCUUGCG
>rno-miR-214-3p MIMAT0000885
ACAGCAGGCACAGACAGGCAG
>rno-miR-9b-3p MIMAT0017836
AUACAGCUAGAUAACCAA
>rno-miR-6329 MIMAT0025068
AAUGUGACUCAGCUAUCUGAACA
>rno-miR-450b-5p MIMAT0035746
UUUUGCGAUGUGUUCCUAAUA
>rno-miR-141-5p MIMAT0017128
UCCAUCUUCCAGUGCAGUGUUG
>rno-miR-471-3p MIMAT0017310
UGAAAGGUGCCAUACUAUGU
>rno-miR-27b-5p MIMAT0017101
AGAGCUUAGCUGAUUGGUGAACAG
>rno-miR-122-3p MIMAT0017116
AACGCCAUCAUCACACUAA
>rno-miR-297 MIMAT0000899
AUGUAUGUGUGCAUGUAUGCAUG
>rno-miR-425-3p MIMAT0017306
AUCGGGAAUAUCGUGUCCGCC
>rno-miR-323-3p MIMAT0000550
CACAUUACACGGUCGACCUCU
>rno-miR-186-5p MIMAT0000863
CAAAGAAUUCUCCUUUUGGGCU
>rno-miR-133b-3p MIMAT0003126
UUUGGUCCCCUUCAACCAGCUA
>rno-miR-433-3p MIMAT0001628
AUCAUGAUGGGCUCCUCGGUGU
>rno-miR-3580-3p MIMAT0017869
UGACUAGGGUAGUAUGAGUAGA
>rno-miR-493-3p MIMAT0003191
UGAAGGUCUACUGUGUGCCAG
>rno-miR-488-3p MIMAT0005341
UUGAAAGGCUGUUUCUUGGUC
>rno-miR-451-5p MIMAT0001633
AAACCGUUACCAUUACUGAGUU
>rno-miR-124-5p MIMAT0004728
CGUGUUCACAGCGGACCUUGAU
>rno-miR-34b-3p MIMAT0017105
AAUCACUAACUCCACUGCCAUC
>rno-miR-101b-3p MIMAT0000615
UACAGUACUGUGAUAGCUGAA
>rno-miR-503-5p MIMAT0003213
UAGCAGCGGGAACAGUACUGCAG
>rno-miR-291b MIMAT0017822
AAAGUGCAUCCAUUUUGUUAGU
>rno-miR-218a-2-3p MIMAT0004740
CAUGGUUCUGUCAAGCACCGCG
>rno-miR-125a-5p MIMAT0000829
UCCCUGAGACCCUUUAACCUGUGA
>rno-miR-124-3p MIMAT0000828
UAAGGCACGCGGUGAAUGCC
>rno-miR-3559-5p MIMAT0017827
UGACAGACUUAGUACUACAUGA
>rno-miR-504 MIMAT0012830
AGACCCUGGUCUGCACUCUGUC
>rno-miR-30a-3p MIMAT0000809
CUUUCAGUCGGAUGUUUGCAGC
>rno-miR-759 MIMAT0012856
GCAGAGUGCAAACAAUUUUGAC
>rno-miR-871-5p MIMAT0005281
UAUUCAGAUUGGUGCCGGUCACAU
>rno-miR-1896 MIMAT0035732
UGGUGGGUGAGGAGGAGG
>rno-miR-1247-3p MIMAT0035722
CGGGAACGUCGAGACUGGAGC
>rno-miR-322-3p MIMAT0000547
AAACAUGAAGCGCUGCAACA
>rno-miR-342-3p MIMAT0000589
UCUCACACAGAAAUCGCACCCGU
>rno-miR-185-3p MIMAT0017142
UUUCCUCUGGUCCUUCUCU
>rno-miR-345-3p MIMAT0004655
CCCUGAACUAGGGGUCUGGAGA
>rno-miR-133a-5p MIMAT0017124
AGCUGGUAAAAUGGAACCAAAU
>rno-miR-92b-5p MIMAT0017319
AGGGACGGGACGCGGUGCAGUGUU
>rno-miR-452-5p MIMAT0035748
AACUGUUUGCAGAGGAAACUGAG
>rno-miR-146b-5p MIMAT0005595
UGAGAACUGAAUUCCAUAGGCUGU
>rno-miR-344g MIMAT0025052
AGUCAGGCUCCUGGCAGGAGUC
>rno-miR-190a-5p MIMAT0000865
UGAUAUGUUUGAUAUAUUAGGU
>rno-miR-3575 MIMAT0017861
ACUGCUGGGUAAGACGAG
>rno-miR-3068-5p MIMAT0024845
UUGGAGUUCAUGCAAGUUCUAACCA
>rno-miR-17-5p MIMAT0000786
CAAAGUGCUUACAGUGCAGGUAG
>rno-miR-134-3p MIMAT0017125
CUGUGGGCCACCUAGUCACCAA
>rno-miR-130b-5p MIMAT0017122
ACUCUUUCCCUGUUGCACUACU
>rno-miR-3580-5p MIMAT0017868
UGCUUGUACUUAUUCUGGUGAC
>rno-miR-494-3p MIMAT0003193
UGAAACAUACACGGGAAACCUCU
>rno-miR-212-5p MIMAT0017158
ACCUUGGCUCUAGACUGCUUACUG
>rno-miR-764-3p MIMAT0017370
GAGGAGGCCAUAGUGGCAACUGU
>rno-miR-375-3p MIMAT0005307
UUUGUUCGUUCGGCUCGCGUGA
>rno-miR-181b-2-3p MIMAT0017140
CUCACUGGUCAAUGAAUGCAAA
>rno-miR-125b-2-3p MIMAT0026467
ACAAGUCAGGCUCUUGGGACCU
>rno-miR-190b-5p MIMAT0005302
UGAUAUGUUUGAUAUUAGGUU
>rno-miR-137-3p MIMAT0000843
UUAUUGCUUAAGAAUACGCGUAG
>rno-miR-532-5p MIMAT0005322
CAUGCCUUGAGUGUAGGACUGU
>rno-miR-206-3p MIMAT0000879
UGGAAUGUAAGGAAGUGUGUGG
>rno-miR-935 MIMAT0012845
CCAGUUACCGCUUCCGCUACCGC
>rno-miR-632 MIMAT0012837
GUGUCUGUUUCCUGCCGGA
>rno-miR-743a-5p MIMAT0017315
UAUUCAGAUUGGUGCCUGUCAU
>rno-miR-673-5p MIMAT0005328
CUCACAGCUCCGGUCCUUGGAG
>rno-miR-1306-5p MIMAT0024851
CCACCUCCCCUGCAAACGUCCA
>rno-miR-191b MIMAT0017817
GAACGAAAUCCAAGUGCAGCU
>rno-miR-3546 MIMAT0017801
AUAACCCGGGCCAAAAGCUCAC
>rno-miR-582-3p MIMAT0017360
AACCUGUUGAACAACUGAACCC
>rno-miR-190a-3p MIMAT0017145
ACUAUAUAUCAAGCAUAUUCCU
>rno-miR-679 MIMAT0025072
CAAGGUCUUCCUCACAGUAGC
>rno-miR-541-5p MIMAT0003177
AAGGGAUUCUGAUGUUGGUCACACU
>rno-miR-99b-3p MIMAT0004725
CAAGCUCGUGUCUGUGGGUCCG
>rno-miR-181d-5p MIMAT0005299
AACAUUCAUUGUUGUCGGUGGGU
>rno-miR-26a-5p MIMAT0000796
UUCAAGUAAUCCAGGAUAGGCU
>rno-miR-6215 MIMAT0024854
UUUAGGGUUGCAGAGCCAGG
>rno-miR-344b-1-3p MIMAT0017894
GAUAUAACCAAAGCCCGACUGU
>rno-miR-466d MIMAT0017824
AUGUGUGUGUAUGUCCUUUUGU
>rno-miR-221-5p MIMAT0017163
ACCUGGCAUACAAUGUAGAUUUC
>rno-miR-203b-3p MIMAT0017800
UUGAACUGUUAAGAACCACUGG
>rno-miR-183-3p MIMAT0017141
UGAAUUACCGAAGGGCCAUAA
>rno-miR-107-3p MIMAT0000826
AGCAGCAUUGUACAGGGCUAUCA
>rno-miR-93-3p MIMAT0017109
ACUGCUGAGCUAGCACUUCCCGA
>rno-miR-34a-5p MIMAT0000815
UGGCAGUGUCUUAGCUGGUUGU
>rno-miR-347 MIMAT0000598
UGUCCCUCUGGGUCGCCCA
>rno-miR-187-3p MIMAT0000864
UCGUGUCUUGUGUUGCAGCCGG
>rno-miR-495 MIMAT0005320
AAACAAACAUGGUGCACUUCUU
>rno-let-7f-1-3p MIMAT0017089
CUAUACAAUCUAUUGCCUUCC
>rno-miR-19b-2-5p MIMAT0017097
AGUUUUGCAGAUUUGCAGUUCAG
>rno-miR-127-3p MIMAT0000833
UCGGAUCCGUCUGAGCUUGGCU
>rno-miR-16-3p MIMAT0017094
ACCAAUAUUAUUGUGCUGCUU
>rno-miR-142-5p MIMAT0000847
CAUAAAGUAGAAAGCACUACU
>rno-miR-295-3p MIMAT0017366
AAGUGCUACUACUUUUGGGUGU
>rno-miR-107-5p MIMAT0017115
AGCUUCUUUACAGUGUUGCCUUGU
>rno-miR-339-5p MIMAT0000583
UCCCUGUCCUCCAGGAGCUCACG
>rno-miR-205 MIMAT0000878
UCCUUCAUUCCACCGGAGUCUGU
>rno-miR-135a-3p MIMAT0004732
UGUAGGGAUGGAAGCCAUGAAA
>rno-miR-6327 MIMAT0025066
CGGACUGUAGAUCCAUCUC
>rno-miR-3595 MIMAT0017903
GUGGAUUUUCCUCUACGAU
>rno-miR-449c-3p MIMAT0017804
UAGAACUUCGUCCCAAC
>rno-miR-30b-3p MIMAT0004721
CUGGGAUGUGGAUGUUUACGUC
>rno-miR-6324 MIMAT0025063
UCAGUAGGCCAGACAGCAAGCAC
>rno-miR-10b-5p MIMAT0000783
CCCUGUAGAACCGAAUUUGUGU
>rno-miR-3586-5p MIMAT0017880
UCCCUGUCCUCAAGGAG
>rno-miR-203b-5p MIMAT0017799
AGUGGUCCUAAACAUUUCAC
>rno-miR-219a-1-3p MIMAT0004741
AGAGUUGCGUCUGGACGUCCCG
>rno-miR-3564 MIMAT0017837
UGGGAAAUGCAAAGAGGGAAG
>rno-miR-674-5p MIMAT0005329
GCACUGAGAUGGGAGUGGUGUA
>rno-miR-376a-3p MIMAT0003198
AUCGUAGAGGAAAAUCCACGU
>rno-miR-486 MIMAT0037265
UCCUGUACUGAGCUGCCCCGAG
>rno-miR-144-3p MIMAT0000850
UACAGUAUAGAUGAUGUACU
>rno-miR-592 MIMAT0012834
AUUGUGUCAAUAUGCGAUGAUGU
>rno-miR-135a-5p MIMAT0000841
UAUGGCUUUUUAUUCCUAUGUGA
>rno-miR-127-5p MIMAT0017117
CUGAAGCUCAGAGGGCUCUGAUU
>rno-miR-499-3p MIMAT0017227
AACAUCACAGCAAGUCUGUGCU
>rno-miR-20b-5p MIMAT0003211
CAAAGUGCUCAUAGUGCAGGUAG
>rno-miR-29c-5p MIMAT0003154
UGACCGAUUUCUCCUGGUGUUC
>rno-miR-598-5p MIMAT0005324
GCGGUGAUGCCGAUGGUGCGAG
>rno-miR-883-3p MIMAT0005290
UAACUGCAACAUCUCUCAGUAU
>rno-miR-33-3p MIMAT0017104
CAAUGUUUCCACAGUGCAUCA
>rno-miR-1b MIMAT0037263
UGGAAUGUAAAGAAGUAUGUAU
>rno-miR-541-3p MIMAT0017213
AGUGGCGAACACAGAAUCCAUAC
>rno-miR-92a-1-5p MIMAT0017107
AGGUUGGGAUUUGUCGCAAUGCU
>rno-miR-881-5p MIMAT0017293
UAUUCAGAGUGGUAGCAGU
>rno-miR-1249 MIMAT0017892
ACGCCCUUCCCCCCCUUCUUCA
>rno-miR-204-5p MIMAT0000877
UUCCCUUUGUCAUCCUAUGCCU
>rno-let-7i-5p MIMAT0000779
UGAGGUAGUAGUUUGUGCUGUU
>rno-miR-201-5p MIMAT0012846
CACUCAGUAAGGCAUUGUUC
>rno-miR-154-5p MIMAT0000856
UAGGUUAUCCGUGUUGCCUUCG
>rno-miR-6332 MIMAT0025073
CGCAGGGACUGCAAGGAGCCGCA
>rno-miR-3099 MIMAT0025048
UAGGCUAGAAAGAGGUUGGGGA
>rno-miR-19a-3p MIMAT0000789
UGUGCAAAUCUAUGCAAAACUGA
>rno-miR-6216 MIMAT0024856
GAUACACAGAGGCAGGAGGAGAA
>rno-miR-871-3p MIMAT0017289
UGACUGGCACCAUACUGGAUAA
>rno-miR-879-3p MIMAT0017291
CUUAUGGCUUCAAGCUUUCGG
>rno-miR-802-5p MIMAT0012840
UCAGUAACAAAGAUUCAUCCU
>rno-miR-223-5p MIMAT0017165
CGUGUAUUUGACAAGCUGAGUUG
>rno-miR-376b-5p MIMAT0003195
GUGGAUAUUCCUUCUAUGGUUA
>rno-miR-146a-5p MIMAT0000852
UGAGAACUGAAUUCCAUGGGUU
>rno-miR-539-3p MIMAT0017212
CAUACAAGGGUAAUUUCUUUUC
>rno-miR-146a-3p MIMAT0017132
ACCUGUGAAGUUCAGUUCUUU
>rno-miR-1-5p MIMAT0003162
GCACAUACUUCUUUAUGUACCC
>rno-miR-666-5p MIMAT0012855
AGCGGGCACGGCUGUGAGAG
>rno-miR-100-3p MIMAT0017112
CAAGCUUGUGUCUAUAGGU
>rno-miR-155-5p MIMAT0030409
UUAAUGCUAAUUGUGAUAGGGGU
>rno-miR-421-5p MIMAT0001320
GGCCUCAUUAAAUGUUUGUUG
>rno-miR-93-5p MIMAT0000817
CAAAGUGCUGUUCGUGCAGGUAG
>rno-miR-3550 MIMAT0017808
CCGAGCCCAUCCCUGCCCUAG
>rno-miR-1956-3p MIMAT0035736
UGGCUGGCACCUGGACGU
>rno-miR-330-3p MIMAT0000568
GCAAAGCACAGGGCCUGCAGAGA
>rno-let-7d-5p MIMAT0000562
AGAGGUAGUAGGUUGCAUAGUU
>rno-miR-34a-3p MIMAT0017106
AAUCAGCAAGUAUACUGCCCUA
>rno-miR-3585-5p MIMAT0017878
UUCACAAGAAGGUGUCUUUCAU
>rno-miR-760-3p MIMAT0005337
CGGCUCUGGGUCUGUGGGGA
>rno-miR-483-3p MIMAT0003121
CACUCCUCCCCUCCCGUCUUGU
>rno-miR-130a-5p MIMAT0017121
GCUCUUUUCACAUUGUGCUACU
>rno-miR-3068-3p MIMAT0024846
GGUGAAUUGCAGUACUCCAACA
>rno-miR-218a-5p MIMAT0000888
UUGUGCUUGAUCUAACCAUGU
>rno-miR-1839-5p MIMAT0024843
AAGGUAGAUAGAACAGGUCUUG
>rno-miR-665 MIMAT0012844
ACCAGGAGGCUGAGGUCCCUUA
>rno-miR-3587 MIMAT0017883
AACACUGAUUUCAAAUGGUGC
>rno-miR-203a-3p MIMAT0000876
GUGAAAUGUUUAGGACCACUAG
>rno-miR-485-5p MIMAT0003203
AGAGGCUGGCCGUGAUGAAUUC
>rno-miR-369-3p MIMAT0003207
AAUAAUACAUGGUUGAUCUUU
>rno-miR-544-3p MIMAT0012831
AUUCUGCAUUUUUAGCAAGCU
>rno-miR-128-3p MIMAT0000834
UCACAGUGAACCGGUCUCUUU
>rno-miR-294 MIMAT0012848
CUCAAAAUGGAGGCCCUAUCU
>rno-miR-33-5p MIMAT0000812
GUGCAUUGUAGUUGCAUUGCA
>rno-miR-598-3p MIMAT0005325
UACGUCAUCGUCGUCAUCGUUA
>rno-miR-19b-3p MIMAT0000788
UGUGCAAAUCCAUGCAAAACUGA
>rno-miR-532-3p MIMAT0005323
CCUCCCACACCCAAGGCUUGCA
>rno-miR-382-5p MIMAT0003201
GAAGUUGUUCGUGGUGGAUUCG
>rno-miR-293-5p MIMAT0012847
ACUCAAACUGUGUGACACUUU
>rno-miR-466c-3p MIMAT0017287
UAUACAUGCACACAUACACAC
>rno-miR-3590-5p MIMAT0017889
UGCCCUUUUAACAUUGCACUG
>rno-miR-500-3p MIMAT0005321
AAUGCACCUGGGCAAGGGUUCA
>rno-miR-181d-3p MIMAT0017296
CCACCGGGGGAUGAAUGUCA
>rno-miR-341 MIMAT0000587
UCGGUCGAUCGGUCGGUCGGU
>rno-miR-196a-5p MIMAT0000871
UAGGUAGUUUCAUGUUGUUGGG
>rno-miR-379-5p MIMAT0003192
UGGUAGACUAUGGAACGUAGG
>rno-miR-652-5p MIMAT0017321
ACAACCCUAGGAGGGGGUGCCAU
>rno-miR-653-3p MIMAT0017361
UUCACUGGGGUUUGUUUCACUA
>rno-miR-152-3p MIMAT0000854
UCAGUGCAUGACAGAACUUGG
>rno-miR-154-3p MIMAT0017136
AAUCAUACACGGUUGACCUAUU
>rno-miR-138-1-3p MIMAT0004734
CGGCUACUUCACAACACCAGGG
>rno-miR-412-3p MIMAT0003124
CUUCACCUGGUCCACUAGCCGU
>rno-miR-3064-3p MIMAT0035738
UUUGCCACACUGCAACACCUUACA
>rno-miR-411-3p MIMAT0017304
UAUGUAACACGGUCCACUAA
>rno-miR-217-5p MIMAT0000887
UACUGCAUCAGGAACUGACUGG
>rno-miR-3120 MIMAT0017900
CACAGCAAGUGUAGACAGGCA
>rno-miR-3556a MIMAT0017821
CGAUUUCAGAUGGUGCUA
>rno-miR-6317 MIMAT0025054
GUGAACCUGAGAGAAAGGCUC
>rno-miR-465-5p MIMAT0012850
UAUUUAGAACGGUGCUGGUGUG
>rno-miR-664-3p MIMAT0003382
UAUUCAUUUACUCCCCAGCCUA
>rno-miR-501-3p MIMAT0017198
AAUGCACCCGGGCAAGGAUUUGG
>rno-miR-3583-3p MIMAT0017874
CCUGACUUCUCUCUUCAUGCAG
>rno-miR-336-5p MIMAT0000576
UCACCCUUCCAUAUCUAGUCU
>rno-miR-880-3p MIMAT0005288
UACUCCAUUCAUUCUGAGUAGA
>rno-miR-490-3p MIMAT0012823
CAACCUGGAGGACUCCAUGCUG
>rno-miR-9a-5p MIMAT0000781
UCUUUGGUUAUCUAGCUGUAUGA
>rno-miR-1843a-3p MIMAT0024848
UCUGAUCGUUCACCUCCAUACA
>rno-miR-135b-5p MIMAT0000611
UAUGGCUUUUCAUUCCUAUGUGA
>rno-miR-709 MIMAT0044471
GGAGGCAGAGGCAAGAGGA
>rno-miR-1-3p MIMAT0003125
UGGAAUGUAAAGAAGUGUGUAU
>rno-miR-196b-3p MIMAT0017171
UCGACAGCACGACACUGCCUUCA
>rno-miR-324-3p MIMAT0000554
CCACUGCCCCAGGUGCUGCUGG
>rno-miR-15b-5p MIMAT0000784
UAGCAGCACAUCAUGGUUUACA
>rno-miR-1247-5p MIMAT0035721
ACCCGUCCCGUUCGUCCCCGGA
>rno-miR-1188-5p MIMAT0017854
UGGUGUGAGGUUGGGCCAGGA
>rno-miR-503-3p MIMAT0017224
GGAGUAUUGUUUCCGCUGCCUGG
>rno-miR-322-5p MIMAT0001619
CAGCAGCAAUUCAUGUUUUGGA
>rno-miR-200c-3p MIMAT0000873
UAAUACUGCCGGGUAAUGAUG
>rno-miR-489-5p MIMAT0017196
UGUCGUAUGCGUGAUGACACGUUC
>rno-miR-1912-5p MIMAT0017864
UGCUCAUUGCAUGGGCUAUGU
>rno-miR-219b MIMAT0017882
AGAUGUCCAGCCACAAUUCUCG
>rno-miR-374-3p MIMAT0017223
CUUAGCACGUUGUAUUAUUAUU
>rno-miR-874-5p MIMAT0017290
CGGCCCCACGCACCAGGGUAA
>rno-miR-449a-3p MIMAT0017181
CAGCUAACAUGCAACUGCUCUC
>rno-miR-223-3p MIMAT0000892
UGUCAGUUUGUCAAAUACCCC
>rno-miR-202-5p MIMAT0012822
UUCCUAUGCAUAUACUUCU
>rno-miR-128-1-5p MIMAT0017118
CGGGGCCGUAGCACUGUCUGA
>rno-miR-6330 MIMAT0025069
UAUAAUGACCAGAUCUGGGUCA
>rno-miR-505-3p MIMAT0003380
GUCAACACUUGCUGGUUUCC
>rno-miR-103-2-5p MIMAT0017113
AGCUUCUUUACAGUGCU
>rno-miR-3593-3p MIMAT0017897
CUUCAACCUUAAGGGGGCCUCA
>rno-miR-25-3p MIMAT0000795
CAUUGCACUUGUCUCGGUCUGA
>rno-miR-190b-3p MIMAT0017298
AACUAAAUGUCAAACAUUCU
>rno-miR-155-3p MIMAT0030410
CUCCUACCUGUUAGCAUUAAC
>rno-miR-3593-5p MIMAT0017896
UGGCCUCCGCAGGGUUGAAGCU
>rno-miR-375-5p MIMAT0017301
GCGACGAGCCCCUCGCACAAACC
>rno-miR-3072 MIMAT0025071
UGCCCCCUCCAGGAAGCCUUCUU
>rno-miR-326-3p MIMAT0000560
CCUCUGGGCCCUUCCUCCAGU
>rno-miR-140-5p MIMAT0000573
CAGUGGUUUUACCCUAUGGUAG
>rno-miR-30d-5p MIMAT0000807
UGUAAACAUCCCCGACUGGAAG
>rno-miR-301a-5p MIMAT0017026
GCUCUGACUUUAUUGCACUAC
>rno-miR-200c-5p MIMAT0017150
CGUCUUACCCAGCAGUGUUUG
>rno-miR-450b-3p MIMAT0035747
AUUGGGGACGCUUCGCAUUCA
>rno-miR-6322 MIMAT0025061
UGUCUGUACCACAUGGCACGGU
>rno-miR-129-2-3p MIMAT0000601
AAGCCCUUACCCCAAAAAGCAU
>rno-miR-3586-3p MIMAT0017881
AUACUAGACUGUGAGCUCCUCGA
>rno-miR-199a-5p MIMAT0000872
CCCAGUGUUCAGACUACCUGUUC
>rno-miR-193b-5p MIMAT0035733
GGGGUUUUGAGGGCGAGA
>rno-miR-30e-3p MIMAT0004720
CUUUCAGUCGGAUGUUUACAGC
>rno-miR-434-3p MIMAT0005315
UUUGAACCAUCACUCGACUCCU
>rno-let-7e-3p MIMAT0004706
CUAUACGGCCUCCUAGCUUUCC
>rno-miR-149-5p MIMAT0035726
UCUGGCUCCGUGUCUUCACUCCC
>rno-miR-497-5p MIMAT0003383
CAGCAGCACACUGUGGUUUGUA
>rno-miR-214-5p MIMAT0017159
AGAGUUGUCAUGUGUCU
>rno-miR-674-3p MIMAT0005330
CACAGCUCCCAUCUCAGAACAA
>rno-miR-324-5p MIMAT0000553
CGCAUCCCCUAGGGCAUUGGUGU
>rno-miR-3557-3p MIMAT0017820
ACACAGGACCUGGAGUCAGGAG
>rno-miR-466c-5p MIMAT0005279
UGUGAUGUGUGUAUGUACAUG
>rno-miR-3594-5p MIMAT0017898
CCCAGGGCAGAGCAGUGUGAA
>rno-miR-126a-3p MIMAT0000832
UCGUACCGUGAGUAAUAAUGCG
>rno-miR-485-3p MIMAT0017222
CAUACACGGCUCUCCUCUCUUC
>rno-miR-540-5p MIMAT0017211
CAAGGGUCACCCUCUGACUCUGU
>rno-miR-381-5p MIMAT0017220
AGCGAGGUUGCCCUUUGUAUAU
>rno-miR-25-5p MIMAT0004713
AGGCGGAGACACGGGCAAUUGC
>rno-miR-9a-3p MIMAT0004708
AUAAAGCUAGAUAACCGAAAGU
>rno-miR-3578 MIMAT0017866
GCGAAUAUAACACGGUCGAUCU
>rno-miR-743a-3p MIMAT0005334
GAAAGACGCCAAACUGGGUAGA
>rno-miR-10a-3p MIMAT0004709
CAAAUUCGUAUCUAGGGGAAUA
>rno-miR-125b-1-3p MIMAT0004730
ACGGGUUAGGCUCUUGGGAGCU
>rno-miR-192-5p MIMAT0000867
CUGACCUAUGAAUUGACAGCC
>rno-miR-203a-5p MIMAT0017153
AGUGGUUCUUAACAGUUCAAC
>rno-miR-7a-2-3p MIMAT0017091
CAACAAGUCCCAGUCUGCCACA
>rno-miR-132-5p MIMAT0017123
ACCGUGGCUUUCGAUUGUUACU
>rno-miR-208a-5p MIMAT0017155
GAGCUUUUGGCCCGGGUUAUAC
>rno-miR-29b-5p MIMAT0004717
CUGGUUUCACAUGGUGGCUUAG
>rno-miR-505-5p MIMAT0017226
GGGAGCCAGGAAGUAUUGAUGUU
>rno-miR-200b-5p MIMAT0017152
CAUCUUACUGGGCAGCAUUGGA
>rno-miR-345-5p MIMAT0000594
UGCUGACCCCUAGUCCAGUGC
>rno-miR-3566 MIMAT0017841
CUGCCUAACAAUGAACUACC
>rno-let-7g-5p MIMAT0035719
UGAGGUAGUAGUUUGUACAGUU
>rno-miR-451-3p MIMAT0017193
AUGGUAAUGGUUCUCUUGCUGCU
>rno-miR-1843b-3p MIMAT0035731
UCUGAUCGUUCCCCUCCAUAC
>rno-miR-6318 MIMAT0025055
CUGCCUGGCGCAGGGCCUGUAG
>rno-miR-539-5p MIMAT0003176
GGAGAAAUUAUCCUUGGUGUGU
>rno-miR-384-3p MIMAT0005310
AUUCCUAGAAAUUGUUCACAAU
>rno-miR-96-5p MIMAT0000818
UUUGGCACUAGCACAUUUUUGCU
>rno-miR-295-5p MIMAT0012849
ACUCAAAUGUGGGGCACACUUCU
>rno-miR-547-3p MIMAT0012851
AUUGGUACUUCUUUAAGUGAGA
>rno-miR-29c-3p MIMAT0000803
UAGCACCAUUUGAAAUCGGUUA
>rno-let-7d-3p MIMAT0000563
CUAUACGACCUGCUGCCUUUCU
>rno-miR-3065-3p MIMAT0017840
UCAGCACCAGGAUAUUGUUGGGGA
>rno-miR-18a-3p MIMAT0017095
ACUGCCCUAAGUGCUCCUUCU
>rno-miR-5132-5p MIMAT0035750
CGUGGGGCGGUGGACCCAGGCU
>rno-miR-3548 MIMAT0017806
CAGCACUGUCCGGUAAGAUGCC
>rno-miR-129-1-3p MIMAT0017120
AAGCCCUUACCCCAAAAAG
>rno-miR-181a-2-3p MIMAT0017138
ACCACCAACCGUUGACUGU
>rno-miR-24-2-5p MIMAT0005441
GUGCCUACUGAGCUGAAACAGU
>rno-miR-326-5p MIMAT0017028
GGGGGCAGGGCCUUUGUGAA
>rno-miR-27a-3p MIMAT0000799
UUCACAGUGGCUAAGUUCCGC
>rno-miR-27a-5p MIMAT0004715
AGGGCUUAGCUGCUUGUGAGCA
>rno-miR-34c-3p MIMAT0004723
AAUCACUAACCACACAGCCAGG
>rno-miR-423-3p MIMAT0005313
AGCUCGGUCUGAGGCCCCUCAGU
>rno-miR-664-1-5p MIMAT0017228
CUGGCUGGGGAAAAAGAUUGG
>rno-miR-331-3p MIMAT0000570
GCCCCUGGGCCUAUCCUAGAA
>rno-miR-3541 MIMAT0017795
UCCCUCCCCCUCACUGCA
>rno-miR-3577 MIMAT0017863
UCUGUCCCUCUUGGCCCUUAG
>rno-miR-7b MIMAT0000780
UGGAAGACUUGUGAUUUUGUUGU
>rno-miR-667-5p MIMAT0017369
CGGUGCUGGUGGAGCAGUGAGCAC
>rno-miR-301a-3p MIMAT0000552
CAGUGCAAUAGUAUUGUCAAAGC
>rno-miR-128-2-5p MIMAT0017119
GGGGGCCGAUGCACUGUAAGA
>rno-miR-195-5p MIMAT0000870
UAGCAGCACAGAAAUAUUGGC
>rno-miR-448-3p MIMAT0001534
UUGCAUAUGUAGGAUGUCCCA
>rno-miR-374-5p MIMAT0003208
AUAUAAUACAACCUGCUAAGUG
>rno-miR-743b-5p MIMAT0017288
UGUUCAGACUGGUGUCCAUCAU
>rno-miR-3084b-5p MIMAT0035743
GUUGAAGGUUAAUUAGCAGAG
>rno-miR-3596a MIMAT0017886
AACUAUACAACCUACUACCUCA
>rno-miR-30b-5p MIMAT0000806
UGUAAACAUCCUACACUCAGCU
>rno-miR-200a-5p MIMAT0017151
CAUCUUACCGGACAGUGCUGG
>rno-miR-369-5p MIMAT0003206
AGAUCGACCGUGUUAUAUUCGC
>rno-miR-133c MIMAT0017872
CAGCUGGUUGAAGGGGACCAA
>rno-miR-30e-5p MIMAT0000805
UGUAAACAUCCUUGACUGGAAG
>rno-miR-298-5p MIMAT0000900
GGCAGAGGAGGGCUGUUCUUCCC
>rno-miR-224-3p MIMAT0017200
AAAUGGUGCCCUAGUGACUACA
>rno-miR-1298 MIMAT0025060
UUCAUUCGGCUGUCCAGAUGUA
>rno-miR-877 MIMAT0005285
GUAGAGGAGAUGGCGCAGGG
>rno-miR-770-3p MIMAT0017317
GUGGGCCUGACGUGGAG
>rno-miR-761 MIMAT0012853
GCAGCAGGGUGAAACUGACACA
>rno-miR-129-5p MIMAT0000600
CUUUUUGCGGUCUGGGCUUGC
>rno-miR-672-3p MIMAT0017312
ACACACAGUCGCCAUCUUCGA
>rno-miR-351-3p MIMAT0017041
GGUCAAGAGGCGCCUGGGAAC
>rno-miR-125b-5p MIMAT0000830
UCCCUGAGACCCUAACUUGUGA
>rno-miR-145-3p MIMAT0017131
GGAUUCCUGGAAAUACUGUUC
>rno-miR-376a-5p MIMAT0003197
GGUAGAUUCUCCUUCUAUGAG
>rno-miR-132-3p MIMAT0000838
UAACAGUCUACAGCCAUGGUCG
>rno-miR-329-5p MIMAT0017031
AGAGGUUUUCUGGGUCUCUGUUUC
>rno-miR-338-5p MIMAT0004646
AACAAUAUCCUGGUGCUGAGUG
>rno-miR-200b-3p MIMAT0000875
UAAUACUGCCUGGUAAUGAUGAC
>rno-miR-653-5p MIMAT0012838
UUGAAACAUUCUCUACUGAAC
>rno-miR-878 MIMAT0005286
GCAUGACACCAUACUGGGUAGA
>rno-miR-880-5p MIMAT0017292
UACUCAGAUUGGUAUGAGUCA
>rno-miR-101a-5p MIMAT0004726
UCAGUUAUCACAGUGCUGAUGC
>rno-miR-1912-3p MIMAT0017865
CACAGAACAUGCAGUGAGA
>rno-let-7f-2-3p MIMAT0017090
CUAUACAGUCUACUGUCUUUC
>rno-miR-3553 MIMAT0017814
CAGUGAAUUCUACCAGUGCCAUA
>rno-miR-329-3p MIMAT0000566
AACACACCCAGCUAACCUUUUU
>rno-miR-652-3p MIMAT0005342
AAUGGCGCCACUAGGGUUGUG
>rno-miR-758-5p MIMAT0017316
UGGUUGACCAGAGAGCACACG
>rno-miR-20b-3p MIMAT0003212
ACUGCAGUGUGAGCACUUCUGG
>rno-miR-450a-5p MIMAT0001547
UUUUGCGAUGUGUUCCUAAUGU
>rno-miR-743b-3p MIMAT0005280
GAAAGACACCAUACUGAAUAGA
>rno-miR-568 MIMAT0012832
AUGUAUAAAUGUAUACACAC
>rno-miR-702-3p MIMAT0017885
UGCCCACCCUUUACCCCACUCCA
>rno-miR-1193-3p MIMAT0017859
UAGGUCACCCGUUUUACUAUCC
>rno-miR-6334 MIMAT0025075
CCAGGCUCUCCCAGCUGCCGGC
>rno-miR-191a-3p MIMAT0017146
GCUGCACUUGGAUUUCGUUCCC
>rno-miR-489-3p MIMAT0003113
AUGACAUCACAUAUAUGGCAGC
>rno-miR-675-3p MIMAT0017363
UGUAUGCCCUAACCGCUCAGU
>rno-miR-92b-3p MIMAT0005340
UAUUGCACUCGUCCCGGCCUCC
>rno-miR-3551-3p MIMAT0017810
UGAAAUUCACCAUGGUGGGUAAA
>rno-miR-500-5p MIMAT0017311
AAUCCUUGCUAUCUGGGUGCUUAG
>rno-miR-212-3p MIMAT0000883
UAACAGUCUCCAGUCACGGCCA
>rno-miR-192-3p MIMAT0017147
CUGCCAGUUCCAUAGGUCACAG
>rno-miR-6314 MIMAT0025047
AGGCACUGACAGAUCUGAUGGU
>rno-miR-3542 MIMAT0017796
AAGGCUCUUCUUUCCUUGCAG
>rno-miR-493-5p MIMAT0017217
UUGUACAUGGUAGGCUUUCAUU
>rno-miR-30c-5p MIMAT0000804
UGUAAACAUCCUACACUCUCAGC
>rno-miR-32-5p MIMAT0000811
UAUUGCACAUUACUAAGUUGCA
>rno-miR-15b-3p MIMAT0017093
CGAAUCAUUAUUUGCUGCUCUA
>rno-miR-3084a-3p MIMAT0035740
UUCUGCCAGUCCCCUUCAGACA
>rno-miR-340-5p MIMAT0004650
UUAUAAAGCAAUGAGACUGAUU
>rno-miR-215 MIMAT0003118
AUGACCUAUGAUUUGACAGACA
>rno-miR-352 MIMAT0000610
AGAGUAGUAGGUUGCAUAGUA
>rno-miR-433-5p MIMAT0017192
UACGGUGAGCCUGUCAUUAUUC
>rno-miR-466b-3p MIMAT0017285
AUACAUACACACACACAUACAC
>rno-miR-380-3p MIMAT0017302
UAUGUAGUAUGGUCCACAUCU
>rno-miR-299b-5p MIMAT0017833
CGGUUUACCGUCCCACAUAC
>rno-miR-300-3p MIMAT0000902
UAUGCAAGGGCAAGCUCUCUUC
>rno-miR-323-5p MIMAT0004637
AGGUGGUCCGUGGCGCGUUCGC
>rno-miR-202-3p MIMAT0017355
AGAGGUAUAGCGCAUGGGAAA
>rno-miR-3571 MIMAT0017851
UACACACUUCUUUACAUUCCAUA
>rno-let-7a-2-3p MIMAT0017086
CUGUACAGCCUCCUAGCUUUCC
>rno-miR-16-5p MIMAT0000785
UAGCAGCACGUAAAUAUUGGCG
>rno-miR-23b-5p MIMAT0017099
GGGUUCCUGGCAUGCUGAUUU
>rno-miR-196c-3p MIMAT0017299
ACAACAACACCAAACCACCUGA
>rno-miR-758-3p MIMAT0005335
UUUGUGACCUGGUCCACUAACC
>rno-miR-499-5p MIMAT0003381
UUAAGACUUGCAGUGAUGUUU
>rno-miR-299a-5p MIMAT0000901
UGGUUUACCGUCCCACAUACAU
>rno-miR-3473 MIMAT0024853
UCUAGGGCUGGAGAGAUGGCUA
>rno-miR-628 MIMAT0012836
AUGCUGACAUAUUUACGAGAGG
>rno-miR-483-5p MIMAT0017201
AAGACGGGAGAAGAGAAGGGAG
>rno-miR-148b-3p MIMAT0000579
UCAGUGCAUCACAGAACUUUGU
>rno-miR-3560 MIMAT0017829
CAAAUCCUUGCCCGGGUGCAUU
>rno-let-7g-3p MIMAT0035720
CUGUACAGGCCACUGCCUUGC
>rno-miR-148a-3p MIMAT0035725
UCAGUGCACUACAGAACUUUG
>rno-miR-216b-3p MIMAT0017847
CACACUUACUUGUAGAGAUU
>rno-miR-874-3p MIMAT0005284
CUGCCCUGGCCCGAGGGACCGA
>rno-miR-19a-5p MIMAT0017098
UCGUUUUGCAUAGUUGCACU
>rno-miR-410-3p MIMAT0005311
AAUAUAACACAGAUGGCCUGU
>rno-miR-106b-5p MIMAT0000825
UAAAGUGCUGACAGUGCAGAU
>rno-miR-770-5p MIMAT0005338
AGCACCACGUGUCUGGGCCACG
>rno-miR-2985 MIMAT0017891
UGUUAUAGUAUCCCACCUACCC
>rno-miR-378a-5p MIMAT0003378
CUCCUGACUCCAGGUCCUGUGU
>rno-miR-873-5p MIMAT0005339
GCAGGAACUUGUGAGUCUCCU
>rno-miR-6325 MIMAT0025064
AAAGUCAGACAGAGACUCUGCAG
>rno-miR-210-3p MIMAT0000881
CUGUGCGUGUGACAGCGGCUGA
>rno-miR-7a-5p MIMAT0000606
UGGAAGACUAGUGAUUUUGUUGU
>rno-miR-328a-3p MIMAT0000564
CUGGCCCUCUCUGCCCUUCCGU
>rno-miR-672-5p MIMAT0005327
UGAGGUUGGUGUACUGUGUGUGA
>rno-miR-23a-3p MIMAT0000792
AUCACAUUGCCAGGGAUUUCC
>rno-miR-3552 MIMAT0017813
AGGCUGCAGGCCCACUUCCCU
>rno-miR-23a-5p MIMAT0004712
GGGGUUCCUGGGGAUGGGAUUU
>rno-miR-335 MIMAT0000575
UCAAGAGCAAUAACGAAAAAUGU
>rno-miR-339-3p MIMAT0004648
UGAGCGCCUCGACGACAGAGCCA
>rno-miR-350 MIMAT0000604
UUCACAAAGCCCAUACACUUUCAC
>rno-miR-125a-3p MIMAT0004729
ACAGGUGAGGUUCUUGGGAGCC
>rno-miR-423-5p MIMAT0017305
UGAGGGGCAGAGAGCGAGACUUUU
>rno-miR-325-3p MIMAT0004639
UUUAUUGAGCACCUCCUAUCAA
>rno-let-7a-5p MIMAT0000774
UGAGGUAGUAGGUUGUAUAGUU
>rno-miR-216a-5p MIMAT0000886
UAAUCUCAGCUGGCAACUGUGA
>rno-miR-543-3p MIMAT0003175
AAACAUUCGCGGUGCACUUCU
>rno-miR-3584-3p MIMAT0017876
GCCCGCAUCUCUGGAUCCC
>rno-miR-191a-5p MIMAT0000866
CAACGGAAUCCCAAAAGCAGCUG
>rno-miR-410-5p MIMAT0017303
AGGUUGUCUGUGAUGAGUUCG
>rno-miR-148a-5p MIMAT0035724
AAAGUUCUGAGACACUCUGACUC
>rno-miR-3570 MIMAT0017850
GGUACAAUCAACGGUCGAUGGU
>rno-miR-146b-3p MIMAT0017334
CCUAGGGACUCAGUUCUGGUG
>rno-miR-291a-5p MIMAT0000894
CAUCAAAGUGGAGGCCCUCUCU
>rno-miR-92a-3p MIMAT0000816
UAUUGCACUUGUCCCGGCCUG
>rno-miR-509-5p MIMAT0024849
UACUCCAGAAUAUGGCAAUCAUG
>rno-miR-32-3p MIMAT0017103
GCAAUUUAGUGUGUGUGAUAUU
>rno-miR-376c-3p MIMAT0003194
AACAUAGAGGAAAUUUCACGU
>rno-miR-1199-3p MIMAT0031126
UGCGGCCGGUGCUCAGCCGGC
>rno-miR-21-3p MIMAT0004711
CAACAGCAGUCGAUGGGCUGUC
>rno-miR-328b-3p MIMAT0017904
CUGGCCCUCUCUGCCCUA
>rno-miR-181c-5p MIMAT0000857
AACAUUCAACCUGUCGGUGAGU
>rno-miR-377-5p MIMAT0017203
AGAGGUUGCCCUUGGUGAAUUC
>rno-miR-675-5p MIMAT0012841
UGGUGCGGAAAGGGCCCACAGU
>rno-miR-210-5p MIMAT0017156
AGCCACUGCCCACAGCACACUG
>rno-miR-429 MIMAT0001538
UAAUACUGUCUGGUAAUGCCGU
>rno-miR-31a-3p MIMAT0017102
UGCUAUGCCAACAUAUUGCCAUC
>rno-let-7f-5p MIMAT0000778
UGAGGUAGUAGAUUGUAUAGUU
>rno-let-7b-5p MIMAT0000775
UGAGGUAGUAGGUUGUGUGGUU
>rno-miR-151-5p MIMAT0000613
UCGAGGAGCUCACAGUCUAGU
>rno-let-7c-1-3p MIMAT0017087
CUGUACAACCUUCUAGCUUUCC
>rno-miR-455-3p MIMAT0017308
GCAGUCCACGGGCAUAUACACU
>rno-miR-194-3p MIMAT0017148
CCAGUGGGGCUGCUGUUAUCU
>rno-miR-19b-1-5p MIMAT0017096
AGUUUUGCAGGUUUGCAUCCAG
>rno-miR-103-1-5p MIMAT0017114
GGCUUCUUUACAGUGCUGCCUUGU
>rno-miR-327 MIMAT0000561
CCUUGAGGGGCAUGAGGGU
>rno-miR-343 MIMAT0000591
UCUCCCUCCGUGUGCCCAGA
>rno-miR-1949 MIMAT0017852
UAUACCAGGAUGUCAGCAUAGUU
>rno-miR-3556b MIMAT0017818
ACCGAUUUCAAAUGGUGCUA
>rno-miR-379-3p MIMAT0004791
CUAUGUAACAUGGUCCACUAAC
>rno-miR-28-5p MIMAT0000800
AAGGAGCUCACAGUCUAUUGAG
>rno-miR-742-3p MIMAT0005333
GAAAGCCACCAUGUUGGGUAAA
>rno-miR-463-3p MIMAT0005317
UGAUAGACGCCAAUUUGGGUAG
>rno-miR-151-3p MIMAT0000614
CUAGACUGAGGCUCCUUGAGG
>rno-miR-182 MIMAT0005300
UUUGGCAAUGGUAGAACUCACACCG
>rno-miR-1843b-5p MIMAT0035730
AUGGAGGUCUCUGUCUGACUUAG
>rno-miR-542-5p MIMAT0003178
CUCGGGGAUCAUCAUGUCACGA
>rno-miR-181a-5p MIMAT0000858
AACAUUCAACGCUGUCGGUGAGU
>rno-miR-149-3p MIMAT0035727
GGGACGGGGGCGGUGCUG
>rno-miR-3579 MIMAT0017867
GCGCAUGUUCUAUGGUCAACCA
>rno-miR-103-3p MIMAT0000824
AGCAGCAUUGUACAGGGCUAUGA
>rno-miR-193a-5p MIMAT0004736
UGGGUCUUUGCGGGCAAGAUGA
>rno-miR-1193-5p MIMAT0017858
AUGGUAAACCGGUGACGUGC
>rno-miR-412-5p MIMAT0017204
UGGUCGACCAGCUGGAAAGU
>rno-miR-188-3p MIMAT0017297
CUCCCACAUGCAGGGUUUGC
>rno-miR-3074 MIMAT0017815
GAUAUCAGCUCAGUAGGCACCG
>rno-miR-449a-5p MIMAT0001543
UGGCAGUGUAUUGUUAGCUGGU
>rno-miR-20a-5p MIMAT0000602
UAAAGUGCUUAUAGUGCAGGUAG
>rno-miR-30c-1-3p MIMAT0004719
CUGGGAGAGGGUUGUUUACUCC
>rno-miR-501-5p MIMAT0003116
AAUCCUUUGUCCCUGGGUGA
>rno-miR-875 MIMAT0012842
UAUACCUCAGUUUUAUCAGGUG
>rno-miR-344a-3p MIMAT0000592
UGAUCUAGCCAAAGCCUGACUGU
>rno-miR-409b MIMAT0017870
AGGGGUUCACCGAGCAACAUUCG
>rno-miR-3596b MIMAT0017871
AACUAUGCAACCUACUACCU
>rno-miR-17-1-3p MIMAT0004710
ACUGCAGUGAAGGCACUUGUGG
>rno-miR-222-3p MIMAT0000891
AGCUACAUCUGGCUACUGGGU
>rno-miR-34c-5p MIMAT0000814
AGGCAGUGUAGUUAGCUGAUUGC
>rno-let-7c-2-3p MIMAT0017088
CUAUACAAUCUACUGUCUUUCC
>rno-miR-6316 MIMAT0025053
CAUGUCUGUCUCUGUGGCACACA
>rno-miR-29a-3p MIMAT0000802
UAGCACCAUCUGAAAUCGGUUA
>rno-miR-342-5p MIMAT0004652
AGGGGUGCUAUCUGUGAUUGAG
>rno-miR-3572 MIMAT0017853
UUACACUUGCCCUUUUUUCCCCAG
>rno-miR-137-5p MIMAT0017126
ACGGGUAUUCUUGGGUGGAUAA
>rno-miR-30a-5p MIMAT0000808
UGUAAACAUCCUCGACUGGAAG
>rno-miR-130b-3p MIMAT0000837
CAGUGCAAUGAUGAAAGGGCAU
>rno-miR-3561-5p MIMAT0017830
ACUGUGUCAAUCCAGGGUAGA
>rno-miR-99a-5p MIMAT0000820
AACCCGUAGAUCCGAUCUUGUG
>rno-miR-222-5p MIMAT0017164
GGCUCAGUAGCCAGUGUAGAU
>rno-miR-3084a-5p MIMAT0035741
GUUGAAGGUUAAUUAGCAGAGU
>rno-miR-802-3p MIMAT0017362
ACGGAGAGUCUUUGUCACUCAGU
>rno-miR-3551-5p MIMAT0017809
UCUUCACCAUGGUGUUUUUGACAU
>rno-miR-3543 MIMAT0017797
CAGGAGUCGAGUGAUGGUUCAAA
>rno-miR-664-2-5p MIMAT0017229
CUGGCUGGGGAAAAUGAUUGG
>rno-miR-3588 MIMAT0017887
UCACAAGUUAGGGUCUCAGGGA
>rno-miR-18a-5p MIMAT0000787
UAAGGUGCAUCUAGUGCAGAUAG
>rno-miR-181b-1-3p MIMAT0017139
CUCACUGAACAAUGAAUGCAA
>rno-miR-494-5p MIMAT0017218
AGGUUGUCCGUGUUGUCUUCUC
>rno-miR-449c-5p MIMAT0017803
AGGCAGUGCAUUGCUAGCUGG
>rno-miR-365-5p MIMAT0017184
GAGGGACUUUCAGGGGC
>rno-miR-361-5p MIMAT0003117
UUAUCAGAAUCUCCAGGGGUAC
>rno-miR-15a-3p MIMAT0035729
AGGCCAUAUUGUGCUGCCUCA
>rno-miR-434-5p MIMAT0017307
AGCUCGACUCAUGGUUUGAACCA
>rno-miR-762 MIMAT0035752
GCGGGGCUAGGGCCGGGA
>rno-miR-290 MIMAT0000893
UCUCAAACUAUGGGGGCA
>rno-miR-301b-3p MIMAT0005304
CAGUGCAAUGGUAUUGUCAAAGC
>rno-miR-496-5p MIMAT0017372
AGGUUGUCCAUGGUGUGUUC
>rno-miR-409a-3p MIMAT0003205
AAUGUUGCUCGGUGAACCCC
>rno-miR-153-3p MIMAT0000855
UUGCAUAGUCACAAAAGUGAUC
>rno-miR-143-5p MIMAT0017129
GGUGCAGUGCUGCAUCUCUGG
>rno-miR-196b-5p MIMAT0001082
UAGGUAGUUUCCUGUUGUUGGG
>rno-miR-3594-3p MIMAT0017899
CACACCGCCUCUGCCCGCUAGU
>rno-miR-320-3p MIMAT0000903
AAAAGCUGGGUUGAGAGGGCGA
>rno-miR-455-5p MIMAT0005316
UAUGUGCCUUUGGACUACAUCG
>rno-miR-742-5p MIMAT0017314
UACUCACAUGGUUGCUAAUCA
>rno-miR-544-5p MIMAT0017359
CUUGUUAAAAAGCAGAUUCU
>rno-miR-206-5p MIMAT0017154
ACAUGCUUCUUUAUAUCCUCAU
>rno-miR-31b MIMAT0017816
CUAUGCCAGCAUCUUGCCU
>rno-miR-666-3p MIMAT0017371
GGCUGCAGCGUGAUCGCCUGCUC
>rno-miR-551b-3p MIMAT0005596
GGCGACCCAUACUUGGUUUCAGU
>rno-miR-24-3p MIMAT0000794
UGGCUCAGUUCAGCAGGAACAG
>rno-let-7i-3p MIMAT0004707
CUGCGCAAGCUACUGCCUUGCU
>rno-miR-20a-3p MIMAT0000603
ACUGCAUUACGAGCACUUACA
>rno-miR-330-5p MIMAT0004641
UCUCUGGGCCUGUGUCUUAGGC
>rno-miR-466b-4-3p MIMAT0037262
AUAUACAUACACACAUACACA
>rno-miR-3573-5p MIMAT0017856
UGAGGGGCAGUGAUAGAAAGGA
>rno-miR-363-5p MIMAT0003209
CGGGUGGAUCACGAUGCAAUUU
>rno-miR-142-3p MIMAT0000848
UGUAGUGUUUCCUACUUUAUGGA
>rno-miR-211-5p MIMAT0000882
UUCCCUUUGUCAUCCUUUGCCU
>rno-miR-299a-3p MIMAT0017167
UAUGUGGGACGGUAAACCGCU
>rno-miR-6333 MIMAT0025074
UAGGCUGGACUUGAACAGCCCGC
>rno-miR-362-3p MIMAT0017357
AACACACCUGUUCAAGGAUUCA
>rno-miR-207 MIMAT0003115
CUUCUCCUGGCUCUCCUCCCUUU
>rno-miR-376c-5p MIMAT0017219
GUGGAUAUUCCUUCUAUGUUU
>rno-miR-1199-5p MIMAT0031125
UCUGAGUCCGGGUCGCGCGG
>rno-miR-381-3p MIMAT0003199
UAUACAAGGGCAAGCUCU
>rno-miR-5132-3p MIMAT0035751
CCUGAUGUUCCCCGUCCCGCAGC
>rno-miR-881-3p MIMAT0005289
UAACUGUGGCAUUUCUGAAUAG
>rno-miR-883-5p MIMAT0017294
UGCUGAGAGAAGUAGCAGUUACU
>rno-miR-136-3p MIMAT0004733
CAUCAUCGUCUCAAAUGAGUCU
>rno-miR-29a-5p MIMAT0004718
ACUGAUUUCUUUUGGUGUUCAG
>rno-miR-452-3p MIMAT0035749
UCAGUCUCAUCUGCAAAGAAG
>rno-miR-7578 MIMAT0029579
CGUGGCUCGUCUUCUGCCUCAGA
>rno-miR-3574 MIMAT0017860
UCAGCCGCUGUCACACGCACAG
>rno-miR-153-5p MIMAT0017135
GUCAUUUUUGUGAUGUUGCAGCU
>rno-miR-411-5p MIMAT0005312
UAGUAGACCGUAUAGCGUACG
>rno-miR-3568 MIMAT0017848
UGUUCUUCCCGUGCAGAAGCAG
>rno-miR-876 MIMAT0012843
UGGAUUUCUCUGUGAAUCACCA
>rno-miR-186-3p MIMAT0017143
GCCCAAAGGUGAAUUUUUUGG
>rno-miR-879-5p MIMAT0005287
AGAGGCUUAUAGCUCUAAGCC
>rno-miR-1839-3p MIMAT0024844
AGACCUACUUAUCUACCAACAG
>rno-miR-22-3p MIMAT0000791
AAGCUGCCAGUUGAAGAACUGU
>rno-miR-511-3p MIMAT0017358
AAUGUGUAGCAAAAGACAGGA
>rno-miR-221-3p MIMAT0000890
AGCUACAUUGUCUGCUGGGUUUC
>rno-miR-378b MIMAT0024855
AGUGGACUUGGAGUCAGAAGG
>rno-miR-133b-5p MIMAT0017205
GCUGGUCAAACGGAACCAAGU
>rno-miR-3584-5p MIMAT0017875
GGGAGGAGUCCAGGAGGC
>rno-miR-9b-5p MIMAT0017835
UUCGGUUAUCUAGCUUUAU
>rno-miR-126a-5p MIMAT0000831
CAUUAUUACUUUUGGUACGCG
>rno-miR-193a-3p MIMAT0000868
AACUGGCCUACAAAGUCCCAGU
>rno-miR-208b-3p MIMAT0017845
AUAAGACGAACAAAAGGU
>rno-miR-708-5p MIMAT0005331
AAGGAGCUUACAAUCUAGCUGGG
>rno-miR-3547 MIMAT0017802
UGAGCACCACCCCUCUCUCAGAU
>rno-miR-138-5p MIMAT0000844
AGCUGGUGUUGUGAAUCAGGCCG
>rno-miR-383-5p MIMAT0003114
CAGAUCAGAAGGUGACUGUGG
>rno-miR-3549 MIMAT0017807
AUCUUGCCCGCAAAGACCC
>rno-miR-425-5p MIMAT0005314
AAUGACACGAUCACUCCCGUUGA
>rno-miR-3596c MIMAT0017877
ACUAUACAACCUCCUACCUCA
>rno-miR-344a-5p MIMAT0004654
UCAGGCUCCUGGCUAGAUU
>rno-miR-134-5p MIMAT0000840
UGUGACUGGUUGACCAGAGGGG
>rno-miR-6323 MIMAT0025062
UGGAACUCCAUCUCUGGUCUGUGCA
>rno-miR-183-5p MIMAT0000860
UAUGGCACUGGUAGAAUUCACU
>rno-miR-3075 MIMAT0025057
UGUCUGGGAGCAGCCAAGGACAAG
>rno-miR-122b MIMAT0017893
AACACCAUUGUCACACUCCA
>rno-miR-3589 MIMAT0017888
GAGGAAACCAGCAAGUGUUGAC
>rno-miR-10a-5p MIMAT0000782
UACCCUGUAGAUCCGAAUUUGUG
>rno-miR-365-3p MIMAT0001549
UAAUGCCCCUAAAAAUCCUUAU
>rno-miR-24-1-5p MIMAT0003153
GUGCCUACUGAGCUGAUAUCAG
>rno-miR-98-3p MIMAT0017111
CUAUACAACUUACUACUUUCC
>rno-miR-26b-5p MIMAT0000797
UUCAAGUAAUUCAGGAUAGGU
>rno-miR-6319 MIMAT0025056
UCAUUCUCGCUGCUCUGGAGU
>rno-miR-291a-3p MIMAT0000895
AAAGUGCUUCCACUUUGUGUGCC
>rno-let-7b-3p MIMAT0004705
CUAUACAACCUACUGCCUUCCC
>rno-miR-344i MIMAT0025049
CUCUAGCCAGGGCUUGACUGCA
>rno-miR-362-5p MIMAT0012828
AAUCCUUGGAACCUAGGUGUGAAU
>rno-miR-101b-5p MIMAT0017045
UCGGUUAUCAUGGUACCGAUGC
>rno-miR-201-3p MIMAT0017364
UGAACAGCGCCUUUCUGUGUAG
>rno-miR-344b-5p MIMAT0017811
AGUCAGGCUGCUGGUUAUAUUC
>rno-miR-708-3p MIMAT0005332
CAACUAGACUGUGAGCUUCUAG
>rno-miR-676 MIMAT0037264
CCGUCCUGAGCUUGUCGAGCUA
>rno-miR-92a-2-5p MIMAT0017108
AGGUGGGGAUUAGUGCCAUUAC
>rno-miR-208a-3p MIMAT0000880
AUAAGACGAGCAAAAAGC
>rno-miR-218b MIMAT0017838
CAUGGUUAGAUCAAGCACAA
>rno-miR-211-3p MIMAT0017157
GGCAAGGACAGCAAAGGGGG
>rno-miR-98-5p MIMAT0000819
UGAGGUAGUAAGUUGUAUUGUU
>rno-miR-150-5p MIMAT0000853
UCUCCCAACCCUUGUACCAGUG
>rno-miR-547-5p MIMAT0017368
UCACUUCAGGAUGUACCACCCA
>rno-miR-29b-3p MIMAT0000801
UAGCACCAUUUGAAAUCAGUGUU
>rno-miR-448-5p MIMAT0017177
AACAUCCUGCAUAGUGCUGCCA
>rno-miR-872-5p MIMAT0005282
AAGGUUACUUGUUAGUUCAGG
>rno-miR-668 MIMAT0012839
UGUCACUCGGCUCGGCCCACUACC
>rno-miR-145-5p MIMAT0000851
GUCCAGUUUUCCCAGGAAUCCCU
>rno-miR-543-5p MIMAT0004787
AAGUUGCCCGCGUGUUUUUCG
>rno-miR-542-3p MIMAT0003179
UGUGACAGAUUGAUAACUGAAA
>rno-miR-466b-2-3p MIMAT0017286
AUAUACAUACACACAUACACA
>rno-miR-380-5p MIMAT0005308
AUGGUUGACCAUAGAACAUGCG
>rno-miR-296-5p MIMAT0000898
AGGGCCCCCCCUCAAUCCUGU
>rno-miR-144-5p MIMAT0017130
GGAUAUCAUCAUAUACUGUAAGU
>rno-miR-741-5p MIMAT0017901
UACAUAGAUUGGUACCUAUCA
>rno-miR-384-5p MIMAT0005309
UGUAAACAAUUCCUAGGCAAUGU
>rno-miR-188-5p MIMAT0005301
CAUCCCUUGCAUGGUGGAGGG
>rno-miR-10b-3p MIMAT0017092
ACAGAUUCGAUUCUAGGGGAA
>rno-miR-673-3p MIMAT0017313
UCCGGGACUGAGUUCUGUGCAC
>rno-miR-377-3p MIMAT0003123
UGAAUCACACAAAGGCAACUUUU
>rno-miR-147 MIMAT0005297
GUGUGCGGAAAUGCUUCUGCUA
>rno-miR-143-3p MIMAT0000849
UGAGAUGAAGCACUGUAGCUCA
>rno-miR-496-3p MIMAT0012860
AGUAUUACAUGGCCAAUCUCC
>rno-miR-218a-1-3p MIMAT0017162
AAACAUGGUUCCGUCAAGCAC
>rno-miR-96-3p MIMAT0017110
CAAUCAUGUGCAGUGCCAAUAU
>rno-miR-337-3p MIMAT0000577
UUCAGCUCCUAUAUGAUGCCUUU
>rno-miR-17-2-3p MIMAT0017295
ACUGCACUGCAAGCACUUCUUAC
>rno-miR-181b-5p MIMAT0000859
AACAUUCAUUGCUGUCGGUGGGU
>rno-miR-351-5p MIMAT0000608
UCCCUGAGGAGCCCUUUGAGCCUGA
>rno-miR-208b-5p MIMAT0017844
AAGCUUUUUGCUCGCGUUAU
>rno-miR-509-3p MIMAT0024850
UGAUUGACAUGUCUGCAGUGGA
>rno-miR-1843a-5p MIMAT0024847
UAUGGAGGUCUCUGUCUGACU
>rno-miR-6320 MIMAT0025058
UGAACAUGCUUGUAAUCUCAGCA
>rno-miR-338-3p MIMAT0000581
UCCAGCAUCAGUGAUUUUGUUGA
>rno-miR-349 MIMAT0000599
CAGCCCUGCUGUCUUAACCUCU
>rno-miR-336-3p MIMAT0017034
ACUGGAUUCCAUGAAGGGAUGUGA
>rno-let-7e-5p MIMAT0000777
UGAGGUAGGAGGUUGUAUAGUU
>rno-miR-29b-1-5p MIMAT0005445
UUUCAUAUGGUGGUUUAGAUUU
>rno-miR-31a-5p MIMAT0000810
AGGCAAGAUGCUGGCAUAGCUG
>rno-miR-292-3p MIMAT0000897
AAGUGCCGCCAGGUUUUGAGUGU
>rno-miR-34b-5p MIMAT0000813
AGGCAGUGUAAUUAGCUGAUUGU
>rno-miR-741-3p MIMAT0017902
AAAGAUGCCACGCUAUGUAGAU
>rno-miR-370-5p MIMAT0017202
CAGGUCACGUCUCUGCAGUUACAC
>rno-miR-615 MIMAT0012835
GGGGGUCCCCGGUGCUCGGAUC
>rno-miR-331-5p MIMAT0017033
GGUCUUGUUUGGGUUUGUU
>rno-miR-383-3p MIMAT0017197
CCACAGCACUGCCUGGUCAGA
>rno-miR-1188-3p MIMAT0017855
CGAGGCUCCCCACCACA
>rno-miR-484 MIMAT0005319
UCAGGCUCAGUCCCCUCCCGAU
>rno-miR-465-3p MIMAT0017367
UGAUCAGUGCCUUUCUGAGUAG
>rno-miR-3569 MIMAT0017849
GGAGGACAGCAGACUCAGGUC
>rno-miR-105 MIMAT0012825
CAAGUGCUCAGAUGUCUGUGGU
>rno-miR-150-3p MIMAT0017133
CUGGUACAGGCCUGGGGGA
>rno-miR-185-5p MIMAT0000862
UGGAGAGAAAGGCAGUUCCUGA
>rno-miR-3085 MIMAT0017805
UCUGGCUGCUAUGGCCCCCUC
>rno-miR-378a-3p MIMAT0003379
ACUGGACUUGGAGUCAGAAGG
>rno-miR-219a-5p MIMAT0000889
UGAUUGUCCAAACGCAAUUCU
>rno-miR-466b-5p MIMAT0005278
UAUGUGUGUGUGUAUGUCCAUG
>rno-miR-292-5p MIMAT0000896
ACUCAAACUGGGGGCUCUUUUG
>rno-miR-23b-3p MIMAT0000793
AUCACAUUGCCAGGGAUUACC
>rno-miR-711 MIMAT0012859
GGGACCCUGGGAGAGAUGUAAG
>rno-miR-1224 MIMAT0012827
GUGAGGACUGGGGAGGUGGAG
>rno-miR-300-5p MIMAT0004743
UUGAAGAGAGGUUAUCCUUUGU
>rno-miR-760-5p MIMAT0005336
CCCCUCAGGCCACCAGAGCCCG
>rno-miR-463-5p MIMAT0017309
UACCUAAUUUGUUGUCCAUCA
>rno-miR-488-5p MIMAT0017320
CCCAGAUAAUGGCACUCUCAA
>rno-miR-195-3p MIMAT0017149
CCAAUAUUGGCUGUGCUGCUCCA
>rno-miR-15a-5p MIMAT0035728
UAGCAGCACAUAAUGGUUU
>rno-miR-3557-5p MIMAT0017819
GCCUUCUGACUCCAAGUCCAGU
>rno-miR-296-3p MIMAT0004742
GAGGGUUGGGUGGAGGCUCUCC
>rno-miR-100-5p MIMAT0000822
AACCCGUAGAUCCGAACUUGUG
>rno-miR-148b-5p MIMAT0004645
GAAGUUCUGUUAUACACUCAGG
>rno-miR-3558-5p MIMAT0017825
CCAUAGAAGUCAUCCCACAGUGCC
>rno-miR-471-5p MIMAT0005318
UACGUAGUAUAGUGCUUUUCAC
>rno-miR-6315 MIMAT0025050
UCUGGACAGGACAGGCCCUGAGC
>rno-miR-3065-5p MIMAT0017839
UCAACAAAAUCACUGAUGCU
>rno-miR-3583-5p MIMAT0017873
AGCAUGAAGAGUUCAGAUCACGUU
>rno-miR-217-3p MIMAT0017161
AUCAGUUCCUAAUGCAUUGCCU
>rno-miR-3561-3p MIMAT0017831
UAUCCAGGGUAGACACUCAGA
>rno-miR-3544 MIMAT0017798
AACUCCUGCAUGACGCCGUUCCC
>rno-miR-511-5p MIMAT0012829
CAUGCCUUUUGCUCUGCACUC
>rno-miR-30d-3p MIMAT0004722
CUUUCAGUCAGAUGUUUGCUGC
>rno-miR-139-5p MIMAT0000845
UCUACAGUGCACGUGUCUCCAG
>rno-miR-873-3p MIMAT0017318
GAGACUGACAAGUUCCCGGGA
>rno-miR-409a-5p MIMAT0003204
AGGUUACCCGAGCAACUUUGCAU
>rno-miR-196a-3p MIMAT0004737
UCGGCAACAAGAAACUGCCUGA
>rno-miR-3562 MIMAT0017832
UUGGGGCAGUGGCUGGAUGGGA
>rno-miR-3084a-1-5p MIMAT0035739
UUGAAGGUUCAUUAGCAGAGUA
>rno-miR-376b-3p MIMAT0003196
AUCAUAGAGGAACAUCCACUU
>rno-miR-1306-3p MIMAT0024852
GACGUUGGCUCUGGUGGUGAUG
>rno-miR-490-5p MIMAT0017356
CCAUGGAUCUCCAGGUGGGU
>rno-miR-340-3p MIMAT0000585
UCCGUCUCAGUUACUUUAUAGCC
>rno-miR-298-3p MIMAT0017166
AGGAACUAGCCUUCUCUCUGCU
>rno-miR-3596d MIMAT0017823
CUAUACAAUCUACUACCUCA
>rno-miR-224-5p MIMAT0003119
CAAGUCACUAGUGGUUCCGUUU
>rno-miR-184 MIMAT0000861
UGGACGGAGAACUGAUAAGGGU
>rno-miR-101a-3p MIMAT0000823
UACAGUACUGUGAUAACUGAA
>rno-miR-6326 MIMAT0025065
CUGGUCUGUAAAGGGACACAGCA
>rno-miR-3084b-3p MIMAT0035744
CUGCCAGUUCCCUUCAGACAA
>rno-miR-106b-3p MIMAT0004727
CCGCACUGUGGGUACUUGCUGC
>rno-miR-3573-3p MIMAT0017857
UUCCUAACUCUGCCCCCUCCCAU
