# Supplementary material for: MicroRNA-10a-3p Improves Cartilage Degeneration by Regulating CH25H-CYP7B1-RORα Mediated Cholesterol Metabolism in Knee Osteoarthritis Rats
Source: Front Pharmacol. 2021 Jun 3;12:690181. doi: 10.3389/fphar.2021.690181 (PMC8209416; doi:10.3389/fphar.2021.690181)
Supplement: Supplementary file 3 [file DataSheet2.ZIP › TargetScan7.2__let-7c-1-3p.predicted_targets.xlsx]

## Sheet: TargetScan7
Ortholog of target gene	Representative transcript	Gene name	3P-seq tags + 5	Total sites	8mer sites	7mer-m8 sites	7mer-A1 sites	6mer sites	Representative miRNA	Cumulative weighted context++ score	Total context++ score	Aggregate PCT
C9orf37	ENST00000371417.3	chromosome 9 open reading frame 37	12	1	1	0	0	0	rno-let-7c-1-3p	-1.04	-1.04	N/A
AMER1	ENST00000330258.3	APC membrane recruitment protein 1	11	1*	0	0	0	2	rno-let-7c-1-3p	-1	0	N/A
USMG5	ENST00000369825.1	up-regulated during skeletal muscle growth 5 homolog (mouse)	5	1	1	0	0	0	rno-let-7c-1-3p	-0.8	-0.8	N/A
MBD5	ENST00000407073.1	methyl-CpG binding domain protein 5	7	5	2	1	2	0	rno-let-7c-1-3p	-0.78	-0.8	N/A
TNFSF11	ENST00000405262.2	tumor necrosis factor (ligand) superfamily, member 11	12	3	2	0	1	2	rno-let-7c-1-3p	-0.78	-0.78	N/A
PMP2	ENST00000256103.2	peripheral myelin protein 2	5	4	2	0	2	2	rno-let-7c-1-3p	-0.77	-0.77	N/A
ATP5J	ENST00000400094.1	ATP synthase, H+ transporting, mitochondrial Fo complex, subunit F6	32351	1	1	0	0	0	rno-let-7c-1-3p	-0.7	-0.7	N/A
ACTR10	ENST00000254286.4	actin-related protein 10 homolog (S. cerevisiae)	2144	1	1	0	0	1	rno-let-7c-1-3p	-0.68	-0.75	N/A
CITED2	ENST00000367651.2	Cbp/p300-interacting transactivator, with Glu/Asp-rich carboxy-terminal domain, 2	1071	2	2	0	0	2	rno-let-7c-1-3p	-0.67	-0.81	N/A
OTUD1	ENST00000376495.3	OTU domain containing 1	710	2	2	0	0	1	rno-let-7c-1-3p	-0.67	-0.74	N/A
LINC00955	ENST00000514422.1	long intergenic non-protein coding RNA 955	5	1	0	1	0	1	rno-let-7c-1-3p	-0.67	-0.67	N/A
RRP15	ENST00000366932.3	ribosomal RNA processing 15 homolog (S. cerevisiae)	243	2	2	0	0	1	rno-let-7c-1-3p	-0.66	-0.83	N/A
MT2A	ENST00000561491.1	metallothionein 2A	138	1	1	0	0	0	rno-let-7c-1-3p	-0.65	-0.66	N/A
HIVEP2	ENST00000367604.1	human immunodeficiency virus type I enhancer binding protein 2	137	3	0	2	1	2	rno-let-7c-1-3p	-0.64	-0.74	N/A
SOX2	ENST00000325404.1	SRY (sex determining region Y)-box 2	506	3	1	2	0	0	rno-let-7c-1-3p	-0.61	-0.61	N/A
PCNXL4	ENST00000535349.1	pecanex-like 4 (Drosophila)	268	1	1	0	0	1	rno-let-7c-1-3p	-0.61	-0.61	N/A
RP4-758J18.2	ENST00000444362.1	HCG20425, isoform CRA_a; Uncharacterized protein; cDNA FLJ53815	283	1	0	1	0	0	rno-let-7c-1-3p	-0.6	-0.6	N/A
PDIA5	ENST00000316218.7	protein disulfide isomerase family A, member 5	10871	1	1	0	0	0	rno-let-7c-1-3p	-0.58	-0.58	N/A
FAM76B	ENST00000358780.5	family with sequence similarity 76, member B	186	1	0	1	0	5	rno-let-7c-1-3p	-0.57	-0.7	N/A
TCERG1L	ENST00000368642.4	transcription elongation regulator 1-like	5	2	1	1	0	0	rno-let-7c-1-3p	-0.57	-0.57	N/A
ASCL1	ENST00000266744.3	achaete-scute complex homolog 1 (Drosophila)	5	2	1	1	0	0	rno-let-7c-1-3p	-0.56	-0.56	N/A
CTD-2228K2.5	ENST00000342584.3	Uncharacterized protein	199	2	1	0	1	0	rno-let-7c-1-3p	-0.55	-0.63	N/A
C1orf185	ENST00000371759.2	chromosome 1 open reading frame 185	5	1	1	0	0	0	rno-let-7c-1-3p	-0.55	-0.55	N/A
LPPR1	ENST00000374874.3	Lipid phosphate phosphatase-related protein type 1	19	3	0	3	0	0	rno-let-7c-1-3p	-0.55	-0.55	N/A
SEPT12	ENST00000396693.5	septin 12	5	1	1	0	0	0	rno-let-7c-1-3p	-0.54	-0.54	N/A
IL10	ENST00000423557.1	interleukin 10	5	1	1	0	0	0	rno-let-7c-1-3p	-0.53	-0.53	N/A
PP13004	ENST00000381493.2		5	1	1	0	0	1	rno-let-7c-1-3p	-0.52	-0.52	N/A
INTS10	ENST00000397977.3	integrator complex subunit 10	388	1	1	0	0	0	rno-let-7c-1-3p	-0.51	-0.51	N/A
NFKBIA	ENST00000216797.5	nuclear factor of kappa light polypeptide gene enhancer in B-cells inhibitor, alpha	228	2	2	0	0	0	rno-let-7c-1-3p	-0.51	-0.82	N/A
HECTD2	ENST00000371667.1	HECT domain containing E3 ubiquitin protein ligase 2	1514	3	2	0	1	1	rno-let-7c-1-3p	-0.5	-0.54	N/A
NXPH2	ENST00000272641.3	neurexophilin 2	82	1	1	0	0	2	rno-let-7c-1-3p	-0.5	-0.54	N/A
PLK1	ENST00000300093.4	polo-like kinase 1	1127	2	0	2	0	0	rno-let-7c-1-3p	-0.5	-0.5	N/A
CDH11	ENST00000394156.3	cadherin 11, type 2, OB-cadherin (osteoblast)	448	4	2	0	2	1	rno-let-7c-1-3p	-0.49	-0.52	N/A
DHX38	ENST00000268482.3	DEAH (Asp-Glu-Ala-His) box polypeptide 38	667	1	1	0	0	0	rno-let-7c-1-3p	-0.48	-0.48	N/A
ARID4B	ENST00000349213.3	AT rich interactive domain 4B (RBP1-like)	940	3	2	1	0	1	rno-let-7c-1-3p	-0.47	-0.48	N/A
IRX3	ENST00000329734.3	iroquois homeobox 3	375	1	1	0	0	1	rno-let-7c-1-3p	-0.46	-0.48	N/A
CARD9	ENST00000371732.5	caspase recruitment domain family, member 9	6	1	1	0	0	0	rno-let-7c-1-3p	-0.46	-0.46	N/A
PCGF6	ENST00000337211.4	polycomb group ring finger 6	5	2	0	1	1	1	rno-let-7c-1-3p	-0.46	-0.46	N/A
SFXN2	ENST00000369893.5	sideroflexin 2	547	1	1	0	0	1	rno-let-7c-1-3p	-0.46	-0.46	N/A
ST7	ENST00000393451.3	suppression of tumorigenicity 7	877	1	1	0	0	0	rno-let-7c-1-3p	-0.45	-0.45	N/A
TCF7L2	ENST00000369386.1	transcription factor 7-like 2 (T-cell specific, HMG-box)	650	2	1	0	1	2	rno-let-7c-1-3p	-0.45	-0.47	N/A
STAG1	ENST00000383202.2	stromal antigen 1	94	4	2	2	0	2	rno-let-7c-1-3p	-0.45	-0.58	N/A
MT1G	ENST00000568675.1	metallothionein 1G	5	1	0	1	0	0	rno-let-7c-1-3p	-0.45	-0.45	N/A
CHAC2	ENST00000295304.4	ChaC, cation transport regulator homolog 2 (E. coli)	126	1	1	0	0	0	rno-let-7c-1-3p	-0.45	-0.48	N/A
BBC3	ENST00000341983.4	BCL2 binding component 3	87	1	0	1	0	2	rno-let-7c-1-3p	-0.45	-0.45	N/A
PHF2	ENST00000375376.4	PHD finger protein 2	151	2	0	2	0	1	rno-let-7c-1-3p	-0.44	-0.45	N/A
SOX1	ENST00000330949.1	SRY (sex determining region Y)-box 1	5	2	0	2	0	1	rno-let-7c-1-3p	-0.44	-0.44	N/A
UBE2E2	ENST00000396703.1	ubiquitin-conjugating enzyme E2E 2	794	1	1	0	0	0	rno-let-7c-1-3p	-0.43	-0.49	N/A
FAM178B	ENST00000417561.3	family with sequence similarity 178, member B	5	1	1	0	0	0	rno-let-7c-1-3p	-0.42	-0.42	N/A
CXCL13	ENST00000286758.4	chemokine (C-X-C motif) ligand 13	5	1	1	0	0	0	rno-let-7c-1-3p	-0.42	-0.42	N/A
GPM6A	ENST00000280187.7	glycoprotein M6A	335	4	1	2	1	0	rno-let-7c-1-3p	-0.41	-0.56	N/A
ID4	ENST00000378700.3	inhibitor of DNA binding 4, dominant negative helix-loop-helix protein	3400	2	0	2	0	2	rno-let-7c-1-3p	-0.4	-0.46	N/A
SYT4	ENST00000255224.3	synaptotagmin IV	11	3	1	0	2	1	rno-let-7c-1-3p	-0.4	-0.4	N/A
SLC25A21-AS1	ENST00000556667.1	SLC25A21 antisense RNA 1	50	1	1	0	0	0	rno-let-7c-1-3p	-0.4	-0.46	N/A
TMEM257	ENST00000408967.2	transmembrane protein 257	5	1	1	0	0	0	rno-let-7c-1-3p	-0.4	-0.4	N/A
GALNT7	ENST00000265000.4	UDP-N-acetyl-alpha-D-galactosamine:polypeptide N-acetylgalactosaminyltransferase 7 (GalNAc-T7)	953	2	1	1	0	0	rno-let-7c-1-3p	-0.4	-0.41	N/A
HOMER1	ENST00000508576.1	homer homolog 1 (Drosophila)	394	2	1	0	1	2	rno-let-7c-1-3p	-0.4	-0.45	N/A
RNF138	ENST00000261593.3	ring finger protein 138, E3 ubiquitin protein ligase	376	2	1	0	1	1	rno-let-7c-1-3p	-0.39	-0.44	N/A
CD300LF	ENST00000361254.4	CD300 molecule-like family member f	5	1	1	0	0	0	rno-let-7c-1-3p	-0.39	-0.39	N/A
SAFB	ENST00000292123.5	scaffold attachment factor B	391	1	1	0	0	0	rno-let-7c-1-3p	-0.39	-0.39	N/A
COLEC12	ENST00000400256.3	collectin sub-family member 12	72	1	1	0	0	0	rno-let-7c-1-3p	-0.39	-0.42	N/A
SCYL1	ENST00000524944.1	SCY1-like 1 (S. cerevisiae)	45	1	1	0	0	1	rno-let-7c-1-3p	-0.39	-0.39	N/A
C2CD4A	ENST00000355522.5	C2 calcium-dependent domain containing 4A	23	1	1	0	0	0	rno-let-7c-1-3p	-0.39	-0.39	N/A
TLK1	ENST00000431350.2	tousled-like kinase 1	200	3	1	2	0	3	rno-let-7c-1-3p	-0.38	-0.76	N/A
MUC15	ENST00000455601.2	mucin 15, cell surface associated	7	2	1	1	0	1	rno-let-7c-1-3p	-0.38	-0.38	N/A
GDNF	ENST00000326524.2	glial cell derived neurotrophic factor	7	1	1	0	0	0	rno-let-7c-1-3p	-0.38	-0.38	N/A
ZNF248	ENST00000395867.3	zinc finger protein 248	43	1	1	0	0	0	rno-let-7c-1-3p	-0.38	-0.38	N/A
FOXO1	ENST00000379561.5	forkhead box O1	480	5	1	3	1	2	rno-let-7c-1-3p	-0.38	-0.4	N/A
TCF21	ENST00000367882.4	transcription factor 21	552	1	1	0	0	0	rno-let-7c-1-3p	-0.38	-0.39	N/A
FAM83B	ENST00000306858.7	family with sequence similarity 83, member B	140	2	1	0	1	3	rno-let-7c-1-3p	-0.38	-0.39	N/A
TSPAN3	ENST00000267970.4	tetraspanin 3	9328	1	1	0	0	0	rno-let-7c-1-3p	-0.37	-0.39	N/A
BOD1L2	ENST00000585477.1	biorientation of chromosomes in cell division 1-like 2	5	1	0	1	0	0	rno-let-7c-1-3p	-0.37	-0.37	N/A
TMIGD1	ENST00000538566.2	transmembrane and immunoglobulin domain containing 1	5	1	1	0	0	0	rno-let-7c-1-3p	-0.37	-0.37	N/A
CEP19	ENST00000409690.3	centrosomal protein 19kDa	5	1	1	0	0	0	rno-let-7c-1-3p	-0.37	-0.37	N/A
DNAJA2	ENST00000317089.5	DnaJ (Hsp40) homolog, subfamily A, member 2	1487	2	2	0	0	0	rno-let-7c-1-3p	-0.37	-0.55	N/A
COL9A3	ENST00000343916.3	collagen, type IX, alpha 3	37	1	1	0	0	0	rno-let-7c-1-3p	-0.37	-0.37	N/A
HDGFRP3	ENST00000299633.4	Hepatoma-derived growth factor-related protein 3	2577	1	1	0	0	2	rno-let-7c-1-3p	-0.37	-0.38	N/A
UBE2G1	ENST00000396981.2	ubiquitin-conjugating enzyme E2G 1	5620	1	1	0	0	2	rno-let-7c-1-3p	-0.37	-0.41	N/A
CDKN1C	ENST00000414822.3	cyclin-dependent kinase inhibitor 1C (p57, Kip2)	328	1	1	0	0	0	rno-let-7c-1-3p	-0.37	-0.38	N/A
MEMO1	ENST00000295065.5	mediator of cell motility 1	89	2	1	1	0	0	rno-let-7c-1-3p	-0.37	-0.37	N/A
SOCS4	ENST00000395472.2	suppressor of cytokine signaling 4	336	2	1	0	1	0	rno-let-7c-1-3p	-0.37	-0.44	N/A
HMGN1	ENST00000380749.5	high mobility group nucleosome binding domain 1	375	1	1	0	0	0	rno-let-7c-1-3p	-0.36	-0.36	N/A
MT-ATP6	ENST00000361899.2	mitochondrially encoded ATP synthase 6	239820	1	1	0	0	0	rno-let-7c-1-3p	-0.36	-0.36	N/A
FGF7	ENST00000267843.4	fibroblast growth factor 7	5	3	1	0	2	1	rno-let-7c-1-3p	-0.36	-0.36	N/A
SCAF8	ENST00000367178.3	SR-related CTD-associated factor 8	1917	2	1	1	0	1	rno-let-7c-1-3p	-0.36	-0.37	N/A
RIPPLY2	ENST00000369689.1	ripply transcriptional repressor 2	14	1	0	1	0	0	rno-let-7c-1-3p	-0.36	-0.36	N/A
PSMC6	ENST00000445930.2	proteasome (prosome, macropain) 26S subunit, ATPase, 6	72	1	1	0	0	0	rno-let-7c-1-3p	-0.36	-0.36	N/A
LONRF1	ENST00000398246.3	LON peptidase N-terminal domain and ring finger 1	36	2	1	1	0	1	rno-let-7c-1-3p	-0.35	-0.35	N/A
AXIN1	ENST00000262320.3	axin 1	27	2	1	1	0	1	rno-let-7c-1-3p	-0.35	-0.35	N/A
PARD6B	ENST00000371610.2	par-6 family cell polarity regulator beta	277	1	1	0	0	1	rno-let-7c-1-3p	-0.35	-0.36	N/A
PUM2	ENST00000338086.5	pumilio RNA-binding family member 2	1047	2	0	2	0	5	rno-let-7c-1-3p	-0.35	-0.36	N/A
RP6-24A23.6	ENST00000563887.1	Uncharacterized protein	937	2	0	1	1	2	rno-let-7c-1-3p	-0.35	-0.41	N/A
IPO7	ENST00000379719.3	importin 7	1331	2	1	0	1	0	rno-let-7c-1-3p	-0.35	-0.36	N/A
BCL7A	ENST00000538010.1	B-cell CLL/lymphoma 7A	96	3	1	1	1	0	rno-let-7c-1-3p	-0.35	-0.46	N/A
SUMO2	ENST00000420826.2	small ubiquitin-like modifier 2	75	1	0	1	0	0	rno-let-7c-1-3p	-0.35	-0.35	N/A
AL161915.1	ENST00000391366.1	Uncharacterized protein	18	1	0	1	0	0	rno-let-7c-1-3p	-0.35	-0.51	N/A
NKRF	ENST00000371527.1	NFKB repressing factor	607	2	1	0	1	0	rno-let-7c-1-3p	-0.35	-0.55	N/A
SCML4	ENST00000369022.2	sex comb on midleg-like 4 (Drosophila)	10	1	1	0	0	2	rno-let-7c-1-3p	-0.34	-0.34	N/A
SLC30A7	ENST00000370112.4	solute carrier family 30 (zinc transporter), member 7	204	2	1	1	0	1	rno-let-7c-1-3p	-0.34	-0.41	N/A
VAMP2	ENST00000404970.3	vesicle-associated membrane protein 2 (synaptobrevin 2)	1840	2	0	0	2	0	rno-let-7c-1-3p	-0.34	-0.35	N/A
TMEM27	ENST00000380342.3	transmembrane protein 27	21	1	1	0	0	1	rno-let-7c-1-3p	-0.34	-0.5	N/A
PLS3	ENST00000420625.2	plastin 3	8789	2	0	1	1	0	rno-let-7c-1-3p	-0.34	-0.34	N/A
RGS4	ENST00000531057.1	regulator of G-protein signaling 4	489	1	1	0	0	1	rno-let-7c-1-3p	-0.34	-0.41	N/A
IGIP	ENST00000333305.3	IgA-inducing protein	46	1	0	1	0	0	rno-let-7c-1-3p	-0.34	-0.34	N/A
AIFM1	ENST00000535724.1	apoptosis-inducing factor, mitochondrion-associated, 1	2582	1	1	0	0	0	rno-let-7c-1-3p	-0.34	-0.34	N/A
NDN	ENST00000331837.4	necdin, melanoma antigen (MAGE) family member	5	2	1	0	1	0	rno-let-7c-1-3p	-0.34	-0.34	N/A
SNRPE	ENST00000414487.2	small nuclear ribonucleoprotein polypeptide E	1075	1	0	1	0	0	rno-let-7c-1-3p	-0.34	-0.34	N/A
SEPT2	ENST00000391971.2	septin 2	1445	1	1	0	0	0	rno-let-7c-1-3p	-0.34	-0.35	N/A
PPP3R1	ENST00000234310.3	protein phosphatase 3, regulatory subunit B, alpha	117	3	1	2	0	0	rno-let-7c-1-3p	-0.34	-0.45	N/A
IGSF1	ENST00000370900.1	immunoglobulin superfamily, member 1	416	1	1	0	0	0	rno-let-7c-1-3p	-0.34	-0.34	N/A
MMP1	ENST00000315274.6	matrix metallopeptidase 1 (interstitial collagenase)	2705	1	1	0	0	1	rno-let-7c-1-3p	-0.33	-0.33	N/A
PPEF2	ENST00000286719.7	protein phosphatase, EF-hand calcium binding domain 2	5	1	0	1	0	0	rno-let-7c-1-3p	-0.33	-0.33	N/A
GSDMD	ENST00000526406.1	gasdermin D	145	1	0	0	1	0	rno-let-7c-1-3p	-0.33	-0.33	N/A
GPS2	ENST00000389167.5	G protein pathway suppressor 2	51	1	0	0	1	0	rno-let-7c-1-3p	-0.33	-0.33	N/A
NAMPT	ENST00000222553.3	nicotinamide phosphoribosyltransferase	375	4	1	3	0	1	rno-let-7c-1-3p	-0.33	-0.33	N/A
ANKMY2	ENST00000306999.2	ankyrin repeat and MYND domain containing 2	75	2	1	1	0	1	rno-let-7c-1-3p	-0.33	-0.34	N/A
BMI1	ENST00000376663.3	BMI1 polycomb ring finger oncogene	200	3	1	2	0	0	rno-let-7c-1-3p	-0.33	-0.4	N/A
TMEM71	ENST00000356838.3	transmembrane protein 71	5	1	0	1	0	1	rno-let-7c-1-3p	-0.33	-0.33	N/A
RAC1	ENST00000348035.4	ras-related C3 botulinum toxin substrate 1 (rho family, small GTP binding protein Rac1)	739	2	0	1	1	0	rno-let-7c-1-3p	-0.33	-0.34	N/A
SCRIB	ENST00000356994.2	scribbled planar cell polarity protein	16	1	1	0	0	0	rno-let-7c-1-3p	-0.33	-0.33	N/A
FAM60A	ENST00000539409.1	family with sequence similarity 60, member A	58	1	0	1	0	1	rno-let-7c-1-3p	-0.32	-0.32	N/A
MTX2	ENST00000249442.6	metaxin 2	1837	1	0	1	0	1	rno-let-7c-1-3p	-0.32	-0.32	N/A
CDK18	ENST00000360066.2	cyclin-dependent kinase 18	262	1	1	0	0	0	rno-let-7c-1-3p	-0.32	-0.33	N/A
C18orf8	ENST00000269221.3	chromosome 18 open reading frame 8	23	1	0	0	1	0	rno-let-7c-1-3p	-0.32	-0.32	N/A
IP6K2	ENST00000431721.2	inositol hexakisphosphate kinase 2	474	2	1	1	0	0	rno-let-7c-1-3p	-0.32	-0.32	N/A
ZNHIT3	ENST00000490126.2	zinc finger, HIT-type containing 3	1697	1	0	1	0	0	rno-let-7c-1-3p	-0.32	-0.32	N/A
MEF2C	ENST00000340208.5	myocyte enhancer factor 2C	70	2	2	0	0	3	rno-let-7c-1-3p	-0.32	-0.32	N/A
CDC42EP5	ENST00000301200.2	CDC42 effector protein (Rho GTPase binding) 5	83	1	0	1	0	0	rno-let-7c-1-3p	-0.32	-0.32	N/A
SEC24D	ENST00000429811.2	SEC24 family, member D (S. cerevisiae)	50	1	1	0	0	1	rno-let-7c-1-3p	-0.32	-0.36	N/A
SLC37A3	ENST00000447932.2	solute carrier family 37, member 3	86	2	0	1	1	1	rno-let-7c-1-3p	-0.32	-0.33	N/A
G3BP1	ENST00000394123.3	GTPase activating protein (SH3 domain) binding protein 1	688	1	1	0	0	0	rno-let-7c-1-3p	-0.32	-0.34	N/A
DSCAML1	ENST00000527706.1	Down syndrome cell adhesion molecule like 1	5	2	1	1	0	0	rno-let-7c-1-3p	-0.32	-0.32	N/A
RAB40C	ENST00000248139.3	RAB40C, member RAS oncogene family	421	2	0	2	0	0	rno-let-7c-1-3p	-0.32	-0.32	N/A
GCLC	ENST00000229416.6	glutamate-cysteine ligase, catalytic subunit	1001	2	1	1	0	1	rno-let-7c-1-3p	-0.32	-0.32	N/A
ALG14	ENST00000370205.5	ALG14, UDP-N-acetylglucosaminyltransferase subunit	572	1	0	0	1	1	rno-let-7c-1-3p	-0.32	-0.33	N/A
AC120194.1	ENST00000391684.1		5	1	0	0	1	0	rno-let-7c-1-3p	-0.32	-0.32	N/A
EOMES	ENST00000295743.4	eomesodermin	28	1	1	0	0	1	rno-let-7c-1-3p	-0.31	-0.31	N/A
GNG12	ENST00000370982.3	guanine nucleotide binding protein (G protein), gamma 12	1362	1	1	0	0	3	rno-let-7c-1-3p	-0.31	-0.32	N/A
TRAPPC2	ENST00000453655.2	trafficking protein particle complex 2	589	1	0	1	0	1	rno-let-7c-1-3p	-0.31	-0.32	N/A
FAM24B	ENST00000368898.3	family with sequence similarity 24, member B	23	1	0	0	1	0	rno-let-7c-1-3p	-0.31	-0.31	N/A
MTRNR2L1	ENST00000540040.1	MT-RNR2-like 1	5	1	0	0	1	0	rno-let-7c-1-3p	-0.31	-0.31	N/A
SLC6A6	ENST00000454876.2	solute carrier family 6 (neurotransmitter transporter), member 6	280	1	1	0	0	1	rno-let-7c-1-3p	-0.31	-0.31	N/A
PAFAH1B2	ENST00000527958.1	platelet-activating factor acetylhydrolase 1b, catalytic subunit 2 (30kDa)	180	1	1	0	0	0	rno-let-7c-1-3p	-0.31	-0.31	N/A
CLHC1	ENST00000406437.2	clathrin heavy chain linker domain containing 1	21	1	1	0	0	0	rno-let-7c-1-3p	-0.31	-0.37	N/A
LZTS2	ENST00000370223.3	leucine zipper, putative tumor suppressor 2	10	1	1	0	0	0	rno-let-7c-1-3p	-0.3	-0.3	N/A
RINT1	ENST00000257700.2	RAD50 interactor 1	26	1	1	0	0	0	rno-let-7c-1-3p	-0.3	-0.34	N/A
GHRHR	ENST00000409316.1	growth hormone releasing hormone receptor	5	1	0	1	0	0	rno-let-7c-1-3p	-0.3	-0.3	N/A
TMEM215	ENST00000342743.5	transmembrane protein 215	5	1	1	0	0	1	rno-let-7c-1-3p	-0.3	-0.3	N/A
RP11-321M21.3	ENST00000578340.1	HCG1996301; Uncharacterized protein	5	1	0	0	1	0	rno-let-7c-1-3p	-0.3	-0.3	N/A
LRIG1	ENST00000273261.3	leucine-rich repeats and immunoglobulin-like domains 1	241	3	0	1	2	2	rno-let-7c-1-3p	-0.3	-0.3	N/A
LIN52	ENST00000555028.1	lin-52 homolog (C. elegans)	116	1	1	0	0	0	rno-let-7c-1-3p	-0.3	-0.3	N/A
RPGR	ENST00000338898.3	retinitis pigmentosa GTPase regulator	72	2	0	0	2	0	rno-let-7c-1-3p	-0.3	-0.3	N/A
LHFPL3	ENST00000535008.1	lipoma HMGIC fusion partner-like 3	5	3	0	2	1	0	rno-let-7c-1-3p	-0.3	-0.3	N/A
AQP7	ENST00000537089.1	aquaporin 7	10	1	1	0	0	0	rno-let-7c-1-3p	-0.3	-0.3	N/A
HOXB2	ENST00000330070.4	homeobox B2	1282	1	0	1	0	0	rno-let-7c-1-3p	-0.3	-0.3	N/A
NCOA6	ENST00000374796.2	nuclear receptor coactivator 6	984	1	1	0	0	1	rno-let-7c-1-3p	-0.3	-0.3	N/A
KPNA4	ENST00000334256.4	karyopherin alpha 4 (importin alpha 3)	111	2	1	0	1	1	rno-let-7c-1-3p	-0.3	-0.32	N/A
MED31	ENST00000225728.3	mediator complex subunit 31	1743	1	0	1	0	0	rno-let-7c-1-3p	-0.3	-0.3	N/A
CALM2	ENST00000272298.7	calmodulin 2 (phosphorylase kinase, delta)	22519	1	0	1	0	0	rno-let-7c-1-3p	-0.29	-0.29	N/A
KAT2B	ENST00000263754.4	K(lysine) acetyltransferase 2B	117	2	0	1	1	0	rno-let-7c-1-3p	-0.29	-0.3	N/A
FERMT2	ENST00000395631.2	fermitin family member 2	5888	2	0	1	1	0	rno-let-7c-1-3p	-0.29	-0.32	N/A
THAP9	ENST00000302236.5	THAP domain containing 9	37	1	1	0	0	0	rno-let-7c-1-3p	-0.29	-0.37	N/A
BTG2	ENST00000290551.4	BTG family, member 2	758	1	1	0	0	1	rno-let-7c-1-3p	-0.29	-0.3	N/A
ARFIP1	ENST00000451320.2	ADP-ribosylation factor interacting protein 1	275	2	0	2	0	0	rno-let-7c-1-3p	-0.29	-0.29	N/A
PTMA	ENST00000409115.3	prothymosin, alpha	312	1	0	1	0	0	rno-let-7c-1-3p	-0.29	-0.29	N/A
KIAA0247	ENST00000342745.4	KIAA0247	161	1	1	0	0	2	rno-let-7c-1-3p	-0.29	-0.3	N/A
PPAP2A	ENST00000264775.5	phosphatidic acid phosphatase type 2A	649	1	0	0	1	1	rno-let-7c-1-3p	-0.29	-0.29	N/A
HRK	ENST00000257572.5	harakiri, BCL2 interacting protein (contains only BH3 domain)	19	2	1	1	0	1	rno-let-7c-1-3p	-0.29	-0.42	N/A
ACVR1B	ENST00000257963.4	activin A receptor, type IB	3319	1	1	0	0	1	rno-let-7c-1-3p	-0.29	-0.29	N/A
GPR6	ENST00000275169.3	G protein-coupled receptor 6	5	1	0	1	0	1	rno-let-7c-1-3p	-0.29	-0.29	N/A
SMPX	ENST00000379494.3	small muscle protein, X-linked	19	1	0	1	0	0	rno-let-7c-1-3p	-0.29	-0.29	N/A
KIAA2026	ENST00000399933.3	KIAA2026	712	2	0	1	1	0	rno-let-7c-1-3p	-0.28	-0.28	N/A
CAPN14	ENST00000444918.2	calpain 14	5	1	1	0	0	0	rno-let-7c-1-3p	-0.28	-0.28	N/A
AC011897.1	ENST00000581929.1	Uncharacterized protein	12	1	0	1	0	0	rno-let-7c-1-3p	-0.28	-0.28	N/A
CCNA2	ENST00000274026.5	cyclin A2	1162	1	0	1	0	1	rno-let-7c-1-3p	-0.28	-0.3	N/A
PPP1CC	ENST00000335007.5	protein phosphatase 1, catalytic subunit, gamma isozyme	3739	4	0	1	3	2	rno-let-7c-1-3p	-0.28	-0.46	N/A
KLC1	ENST00000348520.6	kinesin light chain 1	397	1	0	1	0	0	rno-let-7c-1-3p	-0.28	-0.28	N/A
ZDHHC17	ENST00000426126.2	zinc finger, DHHC-type containing 17	117	1	0	0	1	3	rno-let-7c-1-3p	-0.28	-0.36	N/A
TFAP2E	ENST00000373235.3	transcription factor AP-2 epsilon (activating enhancer binding protein 2 epsilon)	7	1	0	0	1	0	rno-let-7c-1-3p	-0.28	-0.28	N/A
AC007431.1	ENST00000299415.2	Homo sapiens coiled-coil domain-containing protein ENSP00000299415 (LOC101927581), mRNA.	5	1	0	1	0	0	rno-let-7c-1-3p	-0.28	-0.28	N/A
SPATA9	ENST00000274432.8	spermatogenesis associated 9	17	1	0	0	1	0	rno-let-7c-1-3p	-0.28	-0.28	N/A
CPLX2	ENST00000359546.4	complexin 2	5	2	0	1	1	1	rno-let-7c-1-3p	-0.28	-0.28	N/A
CKS2	ENST00000314355.6	CDC28 protein kinase regulatory subunit 2	1187	1	0	0	1	0	rno-let-7c-1-3p	-0.28	-0.28	N/A
FAM199X	ENST00000493442.1	family with sequence similarity 199, X-linked	856	3	3	0	0	2	rno-let-7c-1-3p	-0.28	-0.34	N/A
TMF1	ENST00000398559.2	TATA element modulatory factor 1	349	3	1	2	0	0	rno-let-7c-1-3p	-0.28	-0.33	N/A
U2SURP	ENST00000397933.2	U2 snRNP-associated SURP domain containing	1353	2	1	0	1	1	rno-let-7c-1-3p	-0.28	-0.38	N/A
BRMS1L	ENST00000216807.7	breast cancer metastasis-suppressor 1-like	230	2	0	1	1	0	rno-let-7c-1-3p	-0.28	-0.28	N/A
RNF139	ENST00000303545.3	ring finger protein 139	237	1	0	1	0	1	rno-let-7c-1-3p	-0.28	-0.28	N/A
LEAP2	ENST00000296877.2	liver expressed antimicrobial peptide 2	166	1	0	1	0	0	rno-let-7c-1-3p	-0.27	-0.28	N/A
CA13	ENST00000321764.3	carbonic anhydrase XIII	42	1	1	0	0	0	rno-let-7c-1-3p	-0.27	-0.27	N/A
RAB39A	ENST00000320578.2	RAB39A, member RAS oncogene family	15	2	0	2	0	0	rno-let-7c-1-3p	-0.27	-0.34	N/A
CTLA4	ENST00000427473.2	cytotoxic T-lymphocyte-associated protein 4	5	3	0	3	0	0	rno-let-7c-1-3p	-0.27	-0.52	N/A
COMMD3-BMI1	ENST00000602390.1	COMMD3-BMI1 readthrough	195	3	1	2	0	0	rno-let-7c-1-3p	-0.27	-0.34	N/A
NAALADL2	ENST00000454872.1	N-acetylated alpha-linked acidic dipeptidase-like 2	5	2	1	0	1	1	rno-let-7c-1-3p	-0.27	-0.27	N/A
PRRG1	ENST00000378628.4	proline rich Gla (G-carboxyglutamic acid) 1	1122	2	0	0	2	0	rno-let-7c-1-3p	-0.27	-0.27	N/A
CETN2	ENST00000370277.3	centrin, EF-hand protein, 2	514	1	0	1	0	0	rno-let-7c-1-3p	-0.27	-0.27	N/A
SEPT3	ENST00000396425.3	septin 3	241	2	1	1	0	2	rno-let-7c-1-3p	-0.27	-0.27	N/A
RUNX2	ENST00000371432.3	runt-related transcription factor 2	105	2	1	1	0	0	rno-let-7c-1-3p	-0.27	-0.27	N/A
ERN2	ENST00000457008.2	endoplasmic reticulum to nucleus signaling 2	5	1	0	0	1	0	rno-let-7c-1-3p	-0.27	-0.27	N/A
TRMT12	ENST00000328599.3	tRNA methyltransferase 12 homolog (S. cerevisiae)	165	1	1	0	0	1	rno-let-7c-1-3p	-0.27	-0.27	N/A
EIF4ENIF1	ENST00000344710.5	eukaryotic translation initiation factor 4E nuclear import factor 1	1075	1	0	1	0	2	rno-let-7c-1-3p	-0.27	-0.28	N/A
FAXC	ENST00000389677.5	failed axon connections homolog (Drosophila)	95	6	1	1	4	1	rno-let-7c-1-3p	-0.27	-0.35	N/A
FIBIN	ENST00000318627.2	fin bud initiation factor homolog (zebrafish)	135	1	1	0	0	1	rno-let-7c-1-3p	-0.27	-0.3	N/A
EIF4B	ENST00000262056.9	eukaryotic translation initiation factor 4B	37	1	1	0	0	0	rno-let-7c-1-3p	-0.27	-0.27	N/A
CTDSPL2	ENST00000260327.4	CTD (carboxy-terminal domain, RNA polymerase II, polypeptide A) small phosphatase like 2	457	3	2	0	1	2	rno-let-7c-1-3p	-0.27	-0.34	N/A
ATR	ENST00000350721.4	ataxia telangiectasia and Rad3 related	382	1	0	0	1	0	rno-let-7c-1-3p	-0.27	-0.27	N/A
TRIM63	ENST00000374272.3	tripartite motif containing 63, E3 ubiquitin protein ligase	5	1	1	0	0	0	rno-let-7c-1-3p	-0.27	-0.27	N/A
KLF4	ENST00000374672.4	Kruppel-like factor 4 (gut)	22	1	1	0	0	0	rno-let-7c-1-3p	-0.27	-0.27	N/A
NAP1L4	ENST00000380542.4	nucleosome assembly protein 1-like 4	7751	2	0	2	0	0	rno-let-7c-1-3p	-0.27	-0.27	N/A
BNIP2	ENST00000267859.3	BCL2/adenovirus E1B 19kDa interacting protein 2	1255	2	1	0	1	0	rno-let-7c-1-3p	-0.27	-0.27	N/A
ATP6V1G1	ENST00000374050.3	ATPase, H+ transporting, lysosomal 13kDa, V1 subunit G1	8219	1	0	1	0	0	rno-let-7c-1-3p	-0.27	-0.27	N/A
ASB17	ENST00000284142.6	ankyrin repeat and SOCS box containing 17	5	1	0	0	1	0	rno-let-7c-1-3p	-0.27	-0.27	N/A
CCNG2	ENST00000316355.5	cyclin G2	1056	2	0	2	0	4	rno-let-7c-1-3p	-0.27	-0.29	N/A
TMPRSS11F	ENST00000356291.2	transmembrane protease, serine 11F	5	2	0	2	0	0	rno-let-7c-1-3p	-0.27	-0.27	N/A
AC020907.1	ENST00000313865.6	Uncharacterized protein	5	1	0	0	1	0	rno-let-7c-1-3p	-0.27	-0.27	N/A
TMCO3	ENST00000434316.2	transmembrane and coiled-coil domains 3	3482	1	0	0	1	1	rno-let-7c-1-3p	-0.26	-0.26	N/A
RSL24D1	ENST00000260443.4	ribosomal L24 domain containing 1	80	1	0	1	0	0	rno-let-7c-1-3p	-0.26	-0.26	N/A
STON1	ENST00000309835.3	stonin 1	254	1	1	0	0	0	rno-let-7c-1-3p	-0.26	-0.27	N/A
PPAPDC2	ENST00000381883.2	phosphatidic acid phosphatase type 2 domain containing 2	263	1	1	0	0	0	rno-let-7c-1-3p	-0.26	-0.34	N/A
PSMG2	ENST00000585331.2	proteasome (prosome, macropain) assembly chaperone 2	746	1	0	0	1	0	rno-let-7c-1-3p	-0.26	-0.26	N/A
NUDT19	ENST00000397061.3	nudix (nucleoside diphosphate linked moiety X)-type motif 19	341	1	0	0	1	0	rno-let-7c-1-3p	-0.26	-0.26	N/A
LRP12	ENST00000424843.2	low density lipoprotein receptor-related protein 12	378	2	1	0	1	0	rno-let-7c-1-3p	-0.26	-0.26	N/A
GABARAPL1	ENST00000266458.5	GABA(A) receptor-associated protein like 1	117	1	1	0	0	0	rno-let-7c-1-3p	-0.26	-0.26	N/A
PPP6R3	ENST00000393800.2	protein phosphatase 6, regulatory subunit 3	400	2	1	1	0	1	rno-let-7c-1-3p	-0.26	-0.26	N/A
POU2F3	ENST00000260264.4	POU class 2 homeobox 3	5	2	0	2	0	0	rno-let-7c-1-3p	-0.26	-0.26	N/A
SERTAD4	ENST00000367012.3	SERTA domain containing 4	296	2	1	1	0	1	rno-let-7c-1-3p	-0.26	-0.29	N/A
HARS2	ENST00000435019.2	histidyl-tRNA synthetase 2, mitochondrial	150	1	1	0	0	0	rno-let-7c-1-3p	-0.26	-0.26	N/A
RP11-389E17.1	ENST00000507870.1	HCG2025867; Uncharacterized protein	5	1	0	1	0	0	rno-let-7c-1-3p	-0.26	-0.26	N/A
ZIK1	ENST00000307468.4	zinc finger protein interacting with K protein 1	64	2	0	1	1	1	rno-let-7c-1-3p	-0.26	-0.36	N/A
RPL41	ENST00000546591.1	ribosomal protein L41	245	1	0	0	1	0	rno-let-7c-1-3p	-0.26	-0.26	N/A
PABPC5	ENST00000312600.3	poly(A) binding protein, cytoplasmic 5	5	1	1	0	0	0	rno-let-7c-1-3p	-0.26	-0.26	N/A
FAM49B	ENST00000519824.2	family with sequence similarity 49, member B	52	1	1	0	0	2	rno-let-7c-1-3p	-0.26	-0.3	N/A
CAMTA1	ENST00000473578.1	calmodulin binding transcription activator 1	1674	1	0	0	1	0	rno-let-7c-1-3p	-0.26	-0.26	N/A
COA3	ENST00000328434.7	cytochrome c oxidase assembly factor 3	576	1	0	1	0	0	rno-let-7c-1-3p	-0.25	-0.28	N/A
FEZF2	ENST00000486811.1	FEZ family zinc finger 2	5	2	0	1	1	0	rno-let-7c-1-3p	-0.25	-0.25	N/A
ASTN1	ENST00000361833.2	astrotactin 1	9	1	0	1	0	3	rno-let-7c-1-3p	-0.25	-0.25	N/A
AC132216.1	ENST00000330381.2	HCG1785179; PRO1787; Uncharacterized protein	5	1	0	1	0	0	rno-let-7c-1-3p	-0.25	-0.25	N/A
NOX3	ENST00000159060.2	NADPH oxidase 3	5	1	0	0	1	0	rno-let-7c-1-3p	-0.25	-0.25	N/A
HNRNPU	ENST00000444376.2	heterogeneous nuclear ribonucleoprotein U (scaffold attachment factor A)	5343	1	0	1	0	0	rno-let-7c-1-3p	-0.25	-0.26	N/A
DBN1	ENST00000512501.1	drebrin 1	9937	1	1	0	0	0	rno-let-7c-1-3p	-0.25	-0.26	N/A
HERC1	ENST00000443617.2	HECT and RLD domain containing E3 ubiquitin protein ligase family member 1	148	2	1	1	0	0	rno-let-7c-1-3p	-0.25	-0.25	N/A
CCNO	ENST00000282572.4	cyclin O	55	1	0	0	1	0	rno-let-7c-1-3p	-0.25	-0.25	N/A
WWC1	ENST00000265293.4	WW and C2 domain containing 1	43	2	1	1	0	1	rno-let-7c-1-3p	-0.25	-0.31	N/A
ACTR6	ENST00000546902.1	ARP6 actin-related protein 6 homolog (yeast)	142	1	0	1	0	0	rno-let-7c-1-3p	-0.25	-0.28	N/A
C1orf204	ENST00000368102.1	chromosome 1 open reading frame 204	5	1	1	0	0	1	rno-let-7c-1-3p	-0.25	-0.25	N/A
PPP2R5C	ENST00000422945.2	protein phosphatase 2, regulatory subunit B', gamma	1584	3	2	1	0	1	rno-let-7c-1-3p	-0.25	-0.32	N/A
BRI3	ENST00000297290.3	brain protein I3	122	1	0	0	1	0	rno-let-7c-1-3p	-0.25	-0.25	N/A
MAU2	ENST00000262815.8	MAU2 sister chromatid cohesion factor	5234	1	0	1	0	0	rno-let-7c-1-3p	-0.25	-0.25	N/A
FGF18	ENST00000274625.5	fibroblast growth factor 18	5	1	0	1	0	0	rno-let-7c-1-3p	-0.25	-0.25	N/A
NEUROD6	ENST00000297142.3	neuronal differentiation 6	5	2	0	1	1	1	rno-let-7c-1-3p	-0.25	-0.25	N/A
SCAMP5	ENST00000425597.3	secretory carrier membrane protein 5	127	1	1	0	0	0	rno-let-7c-1-3p	-0.25	-0.25	N/A
BTLA	ENST00000334529.5	B and T lymphocyte associated	5	1	1	0	0	1	rno-let-7c-1-3p	-0.25	-0.25	N/A
SNAP23	ENST00000249647.3	synaptosomal-associated protein, 23kDa	99	1	0	0	1	2	rno-let-7c-1-3p	-0.25	-0.28	N/A
DACH1	ENST00000305425.4	dachshund homolog 1 (Drosophila)	18	3	1	0	2	4	rno-let-7c-1-3p	-0.25	-0.26	N/A
ARL8A	ENST00000272217.2	ADP-ribosylation factor-like 8A	272	1	1	0	0	2	rno-let-7c-1-3p	-0.25	-0.33	N/A
SAT1	ENST00000379270.4	spermidine/spermine N1-acetyltransferase 1	1720	1	0	0	1	1	rno-let-7c-1-3p	-0.25	-0.26	N/A
C1QTNF9	ENST00000382071.2	C1q and tumor necrosis factor related protein 9	5	1	0	0	1	0	rno-let-7c-1-3p	-0.25	-0.25	N/A
CCL3L1	ENST00000422211.2	chemokine (C-C motif) ligand 3-like 1	5	1	0	0	1	0	rno-let-7c-1-3p	-0.25	-0.25	N/A
GLS	ENST00000338435.4	glutaminase	1927	1	1	0	0	1	rno-let-7c-1-3p	-0.25	-0.25	N/A
CERKL	ENST00000410087.3	ceramide kinase-like	8	1	1	0	0	1	rno-let-7c-1-3p	-0.25	-0.3	N/A
CD40	ENST00000372276.3	CD40 molecule, TNF receptor superfamily member 5	5	1	0	0	1	0	rno-let-7c-1-3p	-0.25	-0.25	N/A
CCL3	ENST00000225245.5	chemokine (C-C motif) ligand 3	5	1	0	0	1	0	rno-let-7c-1-3p	-0.25	-0.25	N/A
RNASE11	ENST00000610205.1	ribonuclease, RNase A family, 11 (non-active)	5	1	1	0	0	0	rno-let-7c-1-3p	-0.25	-0.25	N/A
CCL3L3	ENST00000378354.4	chemokine (C-C motif) ligand 3-like 3	5	1	0	0	1	0	rno-let-7c-1-3p	-0.25	-0.25	N/A
CYB5R1	ENST00000367249.4	cytochrome b5 reductase 1	545	1	1	0	0	0	rno-let-7c-1-3p	-0.25	-0.25	N/A
RAPGEFL1	ENST00000264644.6	Rap guanine nucleotide exchange factor (GEF)-like 1	20	3	0	3	0	0	rno-let-7c-1-3p	-0.24	-0.24	N/A
SEC11A	ENST00000560266.1	SEC11 homolog A (S. cerevisiae)	9118	1	0	1	0	0	rno-let-7c-1-3p	-0.24	-0.24	N/A
MCM3	ENST00000229854.7	minichromosome maintenance complex component 3	3350	1	0	1	0	0	rno-let-7c-1-3p	-0.24	-0.24	N/A
SUV39H1	ENST00000453214.2	suppressor of variegation 3-9 homolog 1 (Drosophila)	499	1	1	0	0	0	rno-let-7c-1-3p	-0.24	-0.25	N/A
ZNF605	ENST00000360187.4	zinc finger protein 605	147	1	0	0	1	0	rno-let-7c-1-3p	-0.24	-0.26	N/A
CLDN15	ENST00000308344.5	claudin 15	26	1	0	1	0	0	rno-let-7c-1-3p	-0.24	-0.24	N/A
PBK	ENST00000301905.4	PDZ binding kinase	870	1	0	1	0	0	rno-let-7c-1-3p	-0.24	-0.24	N/A
RNF115	ENST00000369291.5	ring finger protein 115	757	2	1	1	0	2	rno-let-7c-1-3p	-0.24	-0.39	N/A
HMGA2	ENST00000403681.2	high mobility group AT-hook 2	8021	1	1	0	0	0	rno-let-7c-1-3p	-0.24	-0.24	N/A
REEP1	ENST00000165698.5	receptor accessory protein 1	49	1	0	0	1	5	rno-let-7c-1-3p	-0.24	-0.24	N/A
KMT2B	ENST00000420124.1	Histone-lysine N-methyltransferase 2B	1005	1	1	0	0	0	rno-let-7c-1-3p	-0.24	-0.24	N/A
AC107021.1	ENST00000422482.1	HCG1786590; PRO2533; Uncharacterized protein	5	1	0	0	1	0	rno-let-7c-1-3p	-0.24	-0.24	N/A
DDIT3	ENST00000547303.1	DNA-damage-inducible transcript 3	624	1	0	1	0	1	rno-let-7c-1-3p	-0.24	-0.24	N/A
MARCH11	ENST00000332432.8	membrane-associated ring finger (C3HC4) 11	5	1	0	1	0	0	rno-let-7c-1-3p	-0.24	-0.24	N/A
WDR90	ENST00000549091.1	WD repeat domain 90	49	1	0	1	0	0	rno-let-7c-1-3p	-0.24	-0.24	N/A
TP63	ENST00000392460.3	tumor protein p63	0	1	1	0	0	1	rno-let-7c-1-3p	-0.24	-0.24	N/A
SCFD1	ENST00000458591.2	sec1 family domain containing 1	41	1	0	0	1	0	rno-let-7c-1-3p	-0.24	-0.24	N/A
TAB3	ENST00000378933.1	TGF-beta activated kinase 1/MAP3K7 binding protein 3	201	5	1	2	2	1	rno-let-7c-1-3p	-0.24	-0.45	N/A
RASL11B	ENST00000248706.3	RAS-like, family 11, member B	5	1	0	0	1	1	rno-let-7c-1-3p	-0.24	-0.24	N/A
TAC1	ENST00000319273.5	tachykinin, precursor 1	22	1	1	0	0	0	rno-let-7c-1-3p	-0.24	-0.24	N/A
IMMP2L	ENST00000405709.2	IMP2 inner mitochondrial membrane peptidase-like (S. cerevisiae)	560	1	0	1	0	0	rno-let-7c-1-3p	-0.24	-0.25	N/A
MYT1L	ENST00000399161.2	myelin transcription factor 1-like	5	3	1	0	2	0	rno-let-7c-1-3p	-0.24	-0.24	N/A
FUBP1	ENST00000370767.1	far upstream element (FUSE) binding protein 1	2021	2	0	1	1	3	rno-let-7c-1-3p	-0.23	-0.28	N/A
MRPL20	ENST00000344843.7	mitochondrial ribosomal protein L20	1451	1	0	0	1	0	rno-let-7c-1-3p	-0.23	-0.33	N/A
VIPR1	ENST00000433647.1	vasoactive intestinal peptide receptor 1	37	1	0	0	1	0	rno-let-7c-1-3p	-0.23	-0.23	N/A
NUS1	ENST00000368494.3	nuclear undecaprenyl pyrophosphate synthase 1 homolog (S. cerevisiae)	302	1	1	0	0	3	rno-let-7c-1-3p	-0.23	-0.29	N/A
SOX3	ENST00000370536.2	SRY (sex determining region Y)-box 3	5	1	1	0	0	0	rno-let-7c-1-3p	-0.23	-0.23	N/A
GPD2	ENST00000540309.1	glycerol-3-phosphate dehydrogenase 2 (mitochondrial)	196	2	0	0	2	1	rno-let-7c-1-3p	-0.23	-0.23	N/A
OPRK1	ENST00000265572.3	opioid receptor, kappa 1	5	1	1	0	0	2	rno-let-7c-1-3p	-0.23	-0.23	N/A
DEPDC1B	ENST00000265036.5	DEP domain containing 1B	449	1	0	0	1	2	rno-let-7c-1-3p	-0.23	-0.24	N/A
MIER3	ENST00000381226.3	mesoderm induction early response 1, family member 3	112	2	0	1	1	3	rno-let-7c-1-3p	-0.23	-0.29	N/A
ECH1	ENST00000221418.4	enoyl CoA hydratase 1, peroxisomal	291	1	0	1	0	0	rno-let-7c-1-3p	-0.23	-0.24	N/A
CD9	ENST00000382518.1	CD9 molecule	4366	1	0	1	0	0	rno-let-7c-1-3p	-0.23	-0.23	N/A
HSPD1	ENST00000388968.3	heat shock 60kDa protein 1 (chaperonin)	42	1	0	1	0	1	rno-let-7c-1-3p	-0.23	-0.24	N/A
ARPP19	ENST00000566423.1	cAMP-regulated phosphoprotein, 19kDa	1316	2	1	1	0	0	rno-let-7c-1-3p	-0.23	-0.36	N/A
ZIC5	ENST00000267294.4	Zic family member 5	263	3	0	3	0	0	rno-let-7c-1-3p	-0.23	-0.24	N/A
NEUROG1	ENST00000314744.4	neurogenin 1	5	1	0	1	0	0	rno-let-7c-1-3p	-0.23	-0.23	N/A
MSH5	ENST00000534153.4	mutS homolog 5	661	1	0	1	0	0	rno-let-7c-1-3p	-0.23	-0.23	N/A
FOXD3	ENST00000371116.2	forkhead box D3	7	2	0	2	0	0	rno-let-7c-1-3p	-0.23	-0.23	N/A
NR4A3	ENST00000330847.1	nuclear receptor subfamily 4, group A, member 3	244	2	1	1	0	1	rno-let-7c-1-3p	-0.23	-0.27	N/A
COL8A1	ENST00000261037.3	collagen, type VIII, alpha 1	601	2	0	0	2	1	rno-let-7c-1-3p	-0.23	-0.24	N/A
TGFA	ENST00000295400.6	transforming growth factor, alpha	36	2	0	0	2	0	rno-let-7c-1-3p	-0.23	-0.23	N/A
DLL3	ENST00000205143.4	delta-like 3 (Drosophila)	36	1	0	1	0	0	rno-let-7c-1-3p	-0.23	-0.23	N/A
CISD2	ENST00000273986.4	CDGSH iron sulfur domain 2	13	1	0	1	0	1	rno-let-7c-1-3p	-0.23	-0.26	N/A
RPRD1A	ENST00000399022.4	regulation of nuclear pre-mRNA domain containing 1A	333	1	0	1	0	4	rno-let-7c-1-3p	-0.23	-0.23	N/A
VASH2	ENST00000366968.4	vasohibin 2	70	2	1	0	1	0	rno-let-7c-1-3p	-0.23	-0.24	N/A
SERINC1	ENST00000339697.4	serine incorporator 1	2408	1	0	1	0	1	rno-let-7c-1-3p	-0.23	-0.23	N/A
MTPN	ENST00000393085.3	myotrophin	1296	2	0	1	1	1	rno-let-7c-1-3p	-0.23	-0.23	N/A
RP11-219B4.5	ENST00000546501.1	Uncharacterized protein	5	1	0	0	1	0	rno-let-7c-1-3p	-0.23	-0.23	N/A
DSC3	ENST00000434452.1	desmocollin 3	390	2	0	1	1	1	rno-let-7c-1-3p	-0.23	-0.26	N/A
CARS	ENST00000278224.9	cysteinyl-tRNA synthetase	594	1	0	0	1	0	rno-let-7c-1-3p	-0.23	-0.23	N/A
PLEK2	ENST00000216446.4	pleckstrin 2	44	1	0	1	0	0	rno-let-7c-1-3p	-0.23	-0.23	N/A
RAD21	ENST00000297338.2	RAD21 homolog (S. pombe)	5	1	1	0	0	0	rno-let-7c-1-3p	-0.23	-0.23	N/A
MAP4K3	ENST00000263881.3	mitogen-activated protein kinase kinase kinase kinase 3	796	2	0	2	0	1	rno-let-7c-1-3p	-0.23	-0.23	N/A
HILPDA	ENST00000257696.4	hypoxia inducible lipid droplet-associated	431	1	0	1	0	0	rno-let-7c-1-3p	-0.23	-0.23	N/A
GJA1	ENST00000282561.3	gap junction protein, alpha 1, 43kDa	1732	1	1	0	0	1	rno-let-7c-1-3p	-0.22	-0.23	N/A
EPHX4	ENST00000370383.4	epoxide hydrolase 4	55	1	1	0	0	0	rno-let-7c-1-3p	-0.22	-0.33	N/A
L3HYPDH	ENST00000247194.4	L-3-hydroxyproline dehydratase (trans-)	236	1	0	1	0	0	rno-let-7c-1-3p	-0.22	-0.25	N/A
ETS1	ENST00000531611.1	v-ets avian erythroblastosis virus E26 oncogene homolog 1	1423	1	1	0	0	1	rno-let-7c-1-3p	-0.22	-0.23	N/A
ZFP1	ENST00000464850.1	ZFP1 zinc finger protein	32	1	0	0	1	1	rno-let-7c-1-3p	-0.22	-0.23	N/A
NIPAL1	ENST00000295461.5	NIPA-like domain containing 1	137	3	0	1	2	0	rno-let-7c-1-3p	-0.22	-0.27	N/A
SOX9	ENST00000245479.2	SRY (sex determining region Y)-box 9	2595	2	1	1	0	0	rno-let-7c-1-3p	-0.22	-0.24	N/A
RNF38	ENST00000259605.6	ring finger protein 38	348	1	0	1	0	3	rno-let-7c-1-3p	-0.22	-0.24	N/A
ZIC2	ENST00000376335.3	Zic family member 2	1173	1	0	0	1	1	rno-let-7c-1-3p	-0.22	-0.22	N/A
CSRNP3	ENST00000314499.7	cysteine-serine-rich nuclear protein 3	24	4	2	0	2	1	rno-let-7c-1-3p	-0.22	-0.22	N/A
CYP4B1	ENST00000271153.4	cytochrome P450, family 4, subfamily B, polypeptide 1	5	1	0	0	1	0	rno-let-7c-1-3p	-0.22	-0.22	N/A
JAZF1	ENST00000283928.5	JAZF zinc finger 1	869	1	0	1	0	1	rno-let-7c-1-3p	-0.22	-0.28	N/A
APOO	ENST00000379226.4	apolipoprotein O	5	1	0	0	1	0	rno-let-7c-1-3p	-0.22	-0.22	N/A
C16orf52	ENST00000542527.2	chromosome 16 open reading frame 52	102	2	0	1	1	2	rno-let-7c-1-3p	-0.22	-0.25	N/A
NUDT17	ENST00000334513.5	nudix (nucleoside diphosphate linked moiety X)-type motif 17	131	1	0	0	1	0	rno-let-7c-1-3p	-0.22	-0.22	N/A
KNCN	ENST00000481882.2	kinocilin	5	1	0	0	1	0	rno-let-7c-1-3p	-0.22	-0.22	N/A
SIX1	ENST00000247182.6	SIX homeobox 1	1264	2	1	1	0	0	rno-let-7c-1-3p	-0.22	-0.48	N/A
MPP5	ENST00000261681.4	membrane protein, palmitoylated 5 (MAGUK p55 subfamily member 5)	354	3	0	2	1	0	rno-let-7c-1-3p	-0.22	-0.35	N/A
ATP2C1	ENST00000505330.1	ATPase, Ca++ transporting, type 2C, member 1	771	1	0	0	1	2	rno-let-7c-1-3p	-0.22	-0.29	N/A
THPO	ENST00000421442.2	thrombopoietin	208	2	0	0	2	0	rno-let-7c-1-3p	-0.22	-0.34	N/A
FAM43A	ENST00000329759.4	family with sequence similarity 43, member A	287	1	0	1	0	0	rno-let-7c-1-3p	-0.22	-0.22	N/A
CLDN23	ENST00000519106.1	claudin 23	53	1	1	0	0	1	rno-let-7c-1-3p	-0.22	-0.44	N/A
ZNF383	ENST00000352998.3	zinc finger protein 383	147	1	1	0	0	0	rno-let-7c-1-3p	-0.22	-0.33	N/A
C16orf91	ENST00000442039.2	chromosome 16 open reading frame 91	147	1	0	1	0	1	rno-let-7c-1-3p	-0.22	-0.22	N/A
TOP2B	ENST00000542520.1	topoisomerase (DNA) II beta 180kDa	28	2	0	1	1	0	rno-let-7c-1-3p	-0.22	-0.31	N/A
GABRA5	ENST00000335625.5	gamma-aminobutyric acid (GABA) A receptor, alpha 5	5	1	0	0	1	1	rno-let-7c-1-3p	-0.22	-0.22	N/A
ADD3	ENST00000277900.8	adducin 3 (gamma)	537	2	0	2	0	0	rno-let-7c-1-3p	-0.22	-0.22	N/A
H2AFZ	ENST00000296417.5	H2A histone family, member Z	927	1	0	1	0	0	rno-let-7c-1-3p	-0.22	-0.22	N/A
MMP24	ENST00000246186.6	matrix metallopeptidase 24 (membrane-inserted)	201	1	1	0	0	0	rno-let-7c-1-3p	-0.22	-0.22	N/A
GLT8D2	ENST00000360814.4	glycosyltransferase 8 domain containing 2	90	1	0	0	1	0	rno-let-7c-1-3p	-0.22	-0.24	N/A
CDC42SE2	ENST00000505065.1	CDC42 small effector 2	1057	1	0	1	0	1	rno-let-7c-1-3p	-0.22	-0.26	N/A
CXCL11	ENST00000306621.3	chemokine (C-X-C motif) ligand 11	5	1	0	1	0	1	rno-let-7c-1-3p	-0.22	-0.22	N/A
HS3ST3B1	ENST00000360954.2	heparan sulfate (glucosamine) 3-O-sulfotransferase 3B1	1489	1	0	0	1	1	rno-let-7c-1-3p	-0.22	-0.22	N/A
BASP1	ENST00000322611.3	brain abundant, membrane attached signal protein 1	239	1	0	0	1	0	rno-let-7c-1-3p	-0.22	-0.23	N/A
EXOSC10	ENST00000544779.1	exosome component 10	138	1	1	0	0	0	rno-let-7c-1-3p	-0.22	-0.22	N/A
MARCH3	ENST00000308660.5	membrane-associated ring finger (C3HC4) 3, E3 ubiquitin protein ligase	77	2	0	0	2	1	rno-let-7c-1-3p	-0.22	-0.36	N/A
NUDT4	ENST00000337179.5	nudix (nucleoside diphosphate linked moiety X)-type motif 4	41	2	0	2	0	1	rno-let-7c-1-3p	-0.21	-0.21	N/A
GRIP1	ENST00000398016.3	glutamate receptor interacting protein 1	28	1	1	0	0	0	rno-let-7c-1-3p	-0.21	-0.21	N/A
THAP1	ENST00000345117.2	THAP domain containing, apoptosis associated protein 1	196	1	0	1	0	1	rno-let-7c-1-3p	-0.21	-0.25	N/A
DENND1B	ENST00000235453.4	DENN/MADD domain containing 1B	6	1	0	0	1	0	rno-let-7c-1-3p	-0.21	-0.21	N/A
MSANTD3-TMEFF1	ENST00000502978.1	MSANTD3-TMEFF1 readthrough	234	1	0	0	1	1	rno-let-7c-1-3p	-0.21	-0.21	N/A
ABTB2	ENST00000435224.2	ankyrin repeat and BTB (POZ) domain containing 2	5	2	0	0	2	0	rno-let-7c-1-3p	-0.21	-0.21	N/A
FRMD6	ENST00000395718.2	FERM domain containing 6	508	2	1	1	0	1	rno-let-7c-1-3p	-0.21	-0.22	N/A
CUL1	ENST00000325222.4	cullin 1	945	1	0	0	1	0	rno-let-7c-1-3p	-0.21	-0.21	N/A
ANKRD17	ENST00000358602.4	ankyrin repeat domain 17	1334	1	0	0	1	0	rno-let-7c-1-3p	-0.21	-0.22	N/A
KRAS	ENST00000256078.4	Kirsten rat sarcoma viral oncogene homolog	40	2	0	2	0	0	rno-let-7c-1-3p	-0.21	-0.25	N/A
YES1	ENST00000577961.1	v-yes-1 Yamaguchi sarcoma viral oncogene homolog 1	168	2	0	1	1	0	rno-let-7c-1-3p	-0.21	-0.22	N/A
STX16	ENST00000355957.5	syntaxin 16	756	1	1	0	0	0	rno-let-7c-1-3p	-0.21	-0.29	N/A
RNASEH1	ENST00000315212.3	ribonuclease H1	212	1	0	0	1	0	rno-let-7c-1-3p	-0.21	-0.31	N/A
ANXA1	ENST00000257497.6	annexin A1	365	1	0	0	1	0	rno-let-7c-1-3p	-0.21	-0.22	N/A
MBNL2	ENST00000345429.6	muscleblind-like splicing regulator 2	34	3	0	0	3	1	rno-let-7c-1-3p	-0.21	-0.37	N/A
SUCNR1	ENST00000362032.5	succinate receptor 1	5	1	0	0	1	0	rno-let-7c-1-3p	-0.21	-0.21	N/A
MUM1L1	ENST00000357175.2	melanoma associated antigen (mutated) 1-like 1	50	2	0	1	1	1	rno-let-7c-1-3p	-0.21	-0.21	N/A
TBX18	ENST00000369663.5	T-box 18	54	1	1	0	0	4	rno-let-7c-1-3p	-0.21	-0.26	N/A
MSMO1	ENST00000261507.6	methylsterol monooxygenase 1	1413	1	0	0	1	1	rno-let-7c-1-3p	-0.21	-0.22	N/A
FAM204A	ENST00000369183.4	family with sequence similarity 204, member A	296	1	0	0	1	0	rno-let-7c-1-3p	-0.21	-0.21	N/A
TMEFF1	ENST00000374879.4	transmembrane protein with EGF-like and two follistatin-like domains 1	234	1	0	0	1	1	rno-let-7c-1-3p	-0.21	-0.21	N/A
UAP1	ENST00000367926.4	UDP-N-acteylglucosamine pyrophosphorylase 1	1738	1	0	1	0	0	rno-let-7c-1-3p	-0.21	-0.21	N/A
NR2E1	ENST00000368986.4	nuclear receptor subfamily 2, group E, member 1	5	1	1	0	0	0	rno-let-7c-1-3p	-0.21	-0.21	N/A
REV1	ENST00000393445.3	REV1, polymerase (DNA directed)	1210	2	0	2	0	0	rno-let-7c-1-3p	-0.21	-0.31	N/A
KRTAP6-3	ENST00000391624.1	keratin associated protein 6-3	5	1	0	0	1	0	rno-let-7c-1-3p	-0.21	-0.21	N/A
TNFRSF11B	ENST00000297350.4	tumor necrosis factor receptor superfamily, member 11b	1786	1	0	1	0	0	rno-let-7c-1-3p	-0.21	-0.21	N/A
JPH3	ENST00000284262.2	junctophilin 3	318	2	0	0	2	0	rno-let-7c-1-3p	-0.21	-0.21	N/A
MAP3K12	ENST00000267079.2	mitogen-activated protein kinase kinase kinase 12	61	1	0	1	0	0	rno-let-7c-1-3p	-0.21	-0.21	N/A
LRRC3B	ENST00000396641.2	leucine rich repeat containing 3B	5	1	0	1	0	0	rno-let-7c-1-3p	-0.21	-0.21	N/A
AP3S1	ENST00000316788.7	adaptor-related protein complex 3, sigma 1 subunit	24	1	0	0	1	0	rno-let-7c-1-3p	-0.21	-0.21	N/A
ACTC1	ENST00000290378.4	actin, alpha, cardiac muscle 1	164	1	0	1	0	0	rno-let-7c-1-3p	-0.21	-0.21	N/A
NOV	ENST00000259526.3	nephroblastoma overexpressed	44	1	0	1	0	2	rno-let-7c-1-3p	-0.21	-0.24	N/A
SREBF1	ENST00000395757.1	sterol regulatory element binding transcription factor 1	387	2	0	1	1	1	rno-let-7c-1-3p	-0.21	-0.23	N/A
RAPGEF2	ENST00000264431.4	Rap guanine nucleotide exchange factor (GEF) 2	484	2	1	1	0	1	rno-let-7c-1-3p	-0.21	-0.21	N/A
NPAS2	ENST00000335681.5	neuronal PAS domain protein 2	559	2	1	1	0	1	rno-let-7c-1-3p	-0.21	-0.43	N/A
CCNE2	ENST00000520509.1	cyclin E2	76	1	0	1	0	0	rno-let-7c-1-3p	-0.21	-0.24	N/A
FCRL6	ENST00000321935.6	Fc receptor-like 6	5	1	0	1	0	0	rno-let-7c-1-3p	-0.2	-0.2	N/A
PARPBP	ENST00000378128.3	PARP1 binding protein	456	1	1	0	0	0	rno-let-7c-1-3p	-0.2	-0.2	N/A
BEND2	ENST00000380033.4	BEN domain containing 2	5	1	0	1	0	1	rno-let-7c-1-3p	-0.2	-0.2	N/A
TRIQK	ENST00000521988.1	triple QxxK/R motif containing	210	1	0	0	1	2	rno-let-7c-1-3p	-0.2	-0.22	N/A
KDM6A	ENST00000377967.4	lysine (K)-specific demethylase 6A	991	1	0	1	0	1	rno-let-7c-1-3p	-0.2	-0.23	N/A
LACTB2	ENST00000276590.4	lactamase, beta 2	772	1	0	0	1	0	rno-let-7c-1-3p	-0.2	-0.26	N/A
SKAP2	ENST00000345317.2	src kinase associated phosphoprotein 2	1085	1	0	1	0	0	rno-let-7c-1-3p	-0.2	-0.2	N/A
CD19	ENST00000538922.1	CD19 molecule	5	1	0	0	1	0	rno-let-7c-1-3p	-0.2	-0.2	N/A
KLHL8	ENST00000273963.5	kelch-like family member 8	266	2	2	0	0	0	rno-let-7c-1-3p	-0.2	-0.34	N/A
GOPC	ENST00000368498.2	golgi-associated PDZ and coiled-coil motif containing	451	2	1	1	0	0	rno-let-7c-1-3p	-0.2	-0.3	N/A
UBQLN2	ENST00000338222.5	ubiquilin 2	70	3	0	3	0	1	rno-let-7c-1-3p	-0.2	-0.23	N/A
DNAJC8	ENST00000263697.4	DnaJ (Hsp40) homolog, subfamily C, member 8	584	1	0	1	0	0	rno-let-7c-1-3p	-0.2	-0.2	N/A
PPP1CA	ENST00000312989.7	protein phosphatase 1, catalytic subunit, alpha isozyme	16428	1	0	1	0	0	rno-let-7c-1-3p	-0.2	-0.2	N/A
SYNCRIP	ENST00000355238.6	synaptotagmin binding, cytoplasmic RNA interacting protein	4864	2	1	1	0	2	rno-let-7c-1-3p	-0.2	-0.34	N/A
HTR7	ENST00000371719.2	5-hydroxytryptamine (serotonin) receptor 7, adenylate cyclase-coupled	12	2	1	0	1	0	rno-let-7c-1-3p	-0.2	-0.2	N/A
TRPV6	ENST00000359396.3	transient receptor potential cation channel, subfamily V, member 6	5	1	0	0	1	0	rno-let-7c-1-3p	-0.2	-0.2	N/A
VSTM4	ENST00000332853.4	V-set and transmembrane domain containing 4	59	1	0	0	1	2	rno-let-7c-1-3p	-0.2	-0.2	N/A
FXR1	ENST00000357559.4	fragile X mental retardation, autosomal homolog 1	434	1	1	0	0	2	rno-let-7c-1-3p	-0.2	-0.23	N/A
ZNF641	ENST00000301042.3	zinc finger protein 641	87	2	1	0	1	0	rno-let-7c-1-3p	-0.2	-0.21	N/A
NDNF	ENST00000379692.4	neuron-derived neurotrophic factor	51	2	0	1	1	2	rno-let-7c-1-3p	-0.2	-0.27	N/A
SLIT2	ENST00000504154.1	slit homolog 2 (Drosophila)	579	2	0	2	0	0	rno-let-7c-1-3p	-0.2	-0.2	N/A
RNF149	ENST00000295317.3	ring finger protein 149	318	1	0	1	0	0	rno-let-7c-1-3p	-0.2	-0.23	N/A
C10orf112	ENST00000454679.2	chromosome 10 open reading frame 112	5	1	0	1	0	0	rno-let-7c-1-3p	-0.2	-0.2	N/A
OLIG2	ENST00000382357.3	oligodendrocyte lineage transcription factor 2	15	2	1	0	1	0	rno-let-7c-1-3p	-0.2	-0.2	N/A
TDO2	ENST00000536354.2	tryptophan 2,3-dioxygenase	5	1	0	0	1	0	rno-let-7c-1-3p	-0.2	-0.2	N/A
LIX1	ENST00000274382.4	Lix1 homolog (chicken)	5	2	0	0	2	0	rno-let-7c-1-3p	-0.2	-0.2	N/A
FLI1	ENST00000527786.2	Fli-1 proto-oncogene, ETS transcription factor	116	1	0	1	0	1	rno-let-7c-1-3p	-0.2	-0.21	N/A
TSC22D1	ENST00000458659.2	TSC22 domain family, member 1	4146	2	1	1	0	0	rno-let-7c-1-3p	-0.2	-0.2	N/A
SGK3	ENST00000345714.4	serum/glucocorticoid regulated kinase family, member 3	56	1	0	1	0	1	rno-let-7c-1-3p	-0.2	-0.3	N/A
E2F4	ENST00000379378.3	E2F transcription factor 4, p107/p130-binding	1433	1	0	1	0	0	rno-let-7c-1-3p	-0.2	-0.2	N/A
PIM3	ENST00000360612.4	pim-3 oncogene	9484	2	0	2	0	0	rno-let-7c-1-3p	-0.2	-0.2	N/A
NCOA7	ENST00000392477.2	nuclear receptor coactivator 7	2967	2	0	1	1	0	rno-let-7c-1-3p	-0.2	-0.2	N/A
PPM1A	ENST00000395076.4	protein phosphatase, Mg2+/Mn2+ dependent, 1A	412	2	1	0	1	1	rno-let-7c-1-3p	-0.2	-0.21	N/A
SRSF4	ENST00000546138.1	serine/arginine-rich splicing factor 4	2524	1	0	1	0	1	rno-let-7c-1-3p	-0.2	-0.2	N/A
IAPP	ENST00000542023.1	islet amyloid polypeptide	5	1	0	0	1	1	rno-let-7c-1-3p	-0.2	-0.2	N/A
SGTB	ENST00000381007.4	small glutamine-rich tetratricopeptide repeat (TPR)-containing, beta	205	2	0	1	1	1	rno-let-7c-1-3p	-0.2	-0.22	N/A
HIST2H3A	ENST00000403683.1	histone cluster 2, H3a	5	1	0	0	1	0	rno-let-7c-1-3p	-0.2	-0.2	N/A
E2F8	ENST00000527884.1	E2F transcription factor 8	66	1	1	0	0	0	rno-let-7c-1-3p	-0.2	-0.2	N/A
CRYZ	ENST00000370872.3	crystallin, zeta (quinone reductase)	317	1	0	0	1	0	rno-let-7c-1-3p	-0.2	-0.2	N/A
DKK1	ENST00000373970.3	dickkopf WNT signaling pathway inhibitor 1	2384	1	0	1	0	0	rno-let-7c-1-3p	-0.2	-0.2	N/A
RTP4	ENST00000259030.2	receptor (chemosensory) transporter protein 4	5	1	0	1	0	0	rno-let-7c-1-3p	-0.2	-0.2	N/A
CCDC138	ENST00000412964.2	coiled-coil domain containing 138	339	1	0	0	1	0	rno-let-7c-1-3p	-0.2	-0.2	N/A
MYCT1	ENST00000367245.5	myc target 1	5	1	0	0	1	1	rno-let-7c-1-3p	-0.2	-0.2	N/A
CD247	ENST00000362089.5	CD247 molecule	9	1	0	1	0	0	rno-let-7c-1-3p	-0.2	-0.2	N/A
CTTNBP2	ENST00000160373.3	cortactin binding protein 2	29	1	1	0	0	2	rno-let-7c-1-3p	-0.2	-0.2	N/A
ITGB1	ENST00000396033.2	integrin, beta 1 (fibronectin receptor, beta polypeptide, antigen CD29 includes MDF2, MSK12)	2098	1	0	0	1	1	rno-let-7c-1-3p	-0.2	-0.2	N/A
UTY	ENST00000331397.4	ubiquitously transcribed tetratricopeptide repeat containing, Y-linked	5	1	0	1	0	1	rno-let-7c-1-3p	-0.2	-0.2	N/A
RP11-650K20.3	ENST00000551650.1	Uncharacterized protein	5	1	0	0	1	0	rno-let-7c-1-3p	-0.2	-0.2	N/A
DAB1	ENST00000371236.2	Dab, reelin signal transducer, homolog 1 (Drosophila)	490	5	1	2	2	0	rno-let-7c-1-3p	-0.2	-0.28	N/A
FOXJ3	ENST00000372571.1	forkhead box J3	329	1	0	0	1	1	rno-let-7c-1-3p	-0.2	-0.2	N/A
GRB10	ENST00000398812.2	growth factor receptor-bound protein 10	1382	1	1	0	0	0	rno-let-7c-1-3p	-0.2	-0.24	N/A
C1GALT1C1	ENST00000304661.5	C1GALT1-specific chaperone 1	645	1	0	1	0	0	rno-let-7c-1-3p	-0.2	-0.22	N/A
SGOL2	ENST00000357799.4	shugoshin-like 2 (S. pombe)	245	1	0	1	0	0	rno-let-7c-1-3p	-0.2	-0.2	N/A
BEX2	ENST00000372677.3	brain expressed X-linked 2	9	1	0	0	1	0	rno-let-7c-1-3p	-0.2	-0.2	N/A
MPHOSPH9	ENST00000302349.5	M-phase phosphoprotein 9	180	2	0	1	1	0	rno-let-7c-1-3p	-0.2	-0.27	N/A
COQ10B	ENST00000263960.2	coenzyme Q10 homolog B (S. cerevisiae)	1070	1	0	1	0	1	rno-let-7c-1-3p	-0.2	-0.2	N/A
LEO1	ENST00000299601.5	Leo1, Paf1/RNA polymerase II complex component, homolog (S. cerevisiae)	1152	1	0	1	0	0	rno-let-7c-1-3p	-0.2	-0.2	N/A
PPP3CB	ENST00000360663.5	protein phosphatase 3, catalytic subunit, beta isozyme	105	1	0	1	0	1	rno-let-7c-1-3p	-0.19	-0.2	N/A
STEAP2	ENST00000287908.3	STEAP family member 2, metalloreductase	266	3	1	2	0	1	rno-let-7c-1-3p	-0.19	-0.23	N/A
C11orf87	ENST00000327419.6	chromosome 11 open reading frame 87	5	2	1	0	1	2	rno-let-7c-1-3p	-0.19	-0.23	N/A
KRT2	ENST00000309680.3	keratin 2	5	1	0	1	0	0	rno-let-7c-1-3p	-0.19	-0.19	N/A
PPP1R12A	ENST00000261207.5	protein phosphatase 1, regulatory subunit 12A	276	2	0	2	0	1	rno-let-7c-1-3p	-0.19	-0.21	N/A
DLX1	ENST00000341900.6	distal-less homeobox 1	312	1	0	1	0	0	rno-let-7c-1-3p	-0.19	-0.19	N/A
CLK1	ENST00000321356.4	CDC-like kinase 1	3430	1	0	1	0	0	rno-let-7c-1-3p	-0.19	-0.19	N/A
DCTN2	ENST00000548249.1	dynactin 2 (p50)	1748	1	0	0	1	0	rno-let-7c-1-3p	-0.19	-0.19	N/A
FMNL2	ENST00000475377.2	formin-like 2	31	1	0	0	1	2	rno-let-7c-1-3p	-0.19	-0.2	N/A
MBIP	ENST00000359527.7	MAP3K12 binding inhibitory protein 1	300	1	0	1	0	0	rno-let-7c-1-3p	-0.19	-0.19	N/A
APOBEC4	ENST00000308641.4	apolipoprotein B mRNA editing enzyme, catalytic polypeptide-like 4 (putative)	5	1	0	1	0	0	rno-let-7c-1-3p	-0.19	-0.19	N/A
THAP11	ENST00000303596.1	THAP domain containing 11	1536	1	0	0	1	0	rno-let-7c-1-3p	-0.19	-0.19	N/A
ELMO2	ENST00000290246.6	engulfment and cell motility 2	22	1	1	0	0	0	rno-let-7c-1-3p	-0.19	-0.19	N/A
SERTAD2	ENST00000313349.3	SERTA domain containing 2	119	3	0	2	1	4	rno-let-7c-1-3p	-0.19	-0.26	N/A
SERPINB1	ENST00000380739.5	serpin peptidase inhibitor, clade B (ovalbumin), member 1	660	1	1	0	0	0	rno-let-7c-1-3p	-0.19	-0.42	N/A
WNK3	ENST00000375169.3	WNK lysine deficient protein kinase 3	55	2	0	0	2	3	rno-let-7c-1-3p	-0.19	-0.19	N/A
NUPR1	ENST00000324873.6	nuclear protein, transcriptional regulator, 1	248	1	0	0	1	0	rno-let-7c-1-3p	-0.19	-0.19	N/A
CAD	ENST00000264705.4	carbamoyl-phosphate synthetase 2, aspartate transcarbamylase, and dihydroorotase	689	1	0	0	1	1	rno-let-7c-1-3p	-0.19	-0.22	N/A
C11orf44	ENST00000317019.2	chromosome 11 open reading frame 44	5	1	0	0	1	0	rno-let-7c-1-3p	-0.19	-0.19	N/A
KLF9	ENST00000377126.2	Kruppel-like factor 9	20	2	0	2	0	1	rno-let-7c-1-3p	-0.19	-0.3	N/A
SYNE2	ENST00000358025.3	spectrin repeat containing, nuclear envelope 2	27	1	0	0	1	1	rno-let-7c-1-3p	-0.19	-0.21	N/A
ZSCAN18	ENST00000240727.6	zinc finger and SCAN domain containing 18	838	1	1	0	0	0	rno-let-7c-1-3p	-0.19	-0.19	N/A
FGF14	ENST00000376131.4	fibroblast growth factor 14	5	1	1	0	0	0	rno-let-7c-1-3p	-0.19	-0.19	N/A
FAM166A	ENST00000344774.4	family with sequence similarity 166, member A	5	1	0	0	1	0	rno-let-7c-1-3p	-0.19	-0.19	N/A
VSNL1	ENST00000406397.1	visinin-like 1	89	1	0	1	0	3	rno-let-7c-1-3p	-0.19	-0.22	N/A
CRLF3	ENST00000324238.6	cytokine receptor-like factor 3	5	1	0	0	1	1	rno-let-7c-1-3p	-0.19	-0.19	N/A
MRPL43	ENST00000477279.1	mitochondrial ribosomal protein L43	502	1	0	0	1	0	rno-let-7c-1-3p	-0.19	-0.19	N/A
REV3L	ENST00000368802.3	REV3-like, polymerase (DNA directed), zeta, catalytic subunit	9	1	0	0	1	1	rno-let-7c-1-3p	-0.19	-0.19	N/A
SORCS3	ENST00000369701.3	sortilin-related VPS10 domain containing receptor 3	5	1	0	1	0	2	rno-let-7c-1-3p	-0.19	-0.19	N/A
TFEC	ENST00000265440.7	transcription factor EC	5	1	1	0	0	0	rno-let-7c-1-3p	-0.19	-0.19	N/A
WDR82	ENST00000296490.3	WD repeat domain 82	319	1	0	1	0	1	rno-let-7c-1-3p	-0.19	-0.19	N/A
SERPINB2	ENST00000299502.4	serpin peptidase inhibitor, clade B (ovalbumin), member 2	41	1	0	0	1	1	rno-let-7c-1-3p	-0.19	-0.22	N/A
AC002451.1	ENST00000601424.1	Protein LOC100996577	5	1	0	0	1	0	rno-let-7c-1-3p	-0.19	-0.19	N/A
SLC13A1	ENST00000194130.2	solute carrier family 13 (sodium/sulfate symporter), member 1	5	1	0	0	1	0	rno-let-7c-1-3p	-0.19	-0.19	N/A
ST6GAL1	ENST00000169298.3	ST6 beta-galactosamide alpha-2,6-sialyltranferase 1	549	1	0	0	1	2	rno-let-7c-1-3p	-0.19	-0.21	N/A
FYB	ENST00000351578.6	FYN binding protein	5	1	0	0	1	1	rno-let-7c-1-3p	-0.19	-0.19	N/A
TPD52L2	ENST00000346249.4	tumor protein D52-like 2	4185	1	0	1	0	1	rno-let-7c-1-3p	-0.19	-0.19	N/A
HENMT1	ENST00000402983.1	HEN1 methyltransferase homolog 1 (Arabidopsis)	618	1	0	1	0	0	rno-let-7c-1-3p	-0.19	-0.19	N/A
TCTE1	ENST00000371505.4	t-complex-associated-testis-expressed 1	34	2	1	1	0	0	rno-let-7c-1-3p	-0.19	-0.19	N/A
AHDC1	ENST00000247087.5	AT hook, DNA binding motif, containing 1	174	1	0	0	1	0	rno-let-7c-1-3p	-0.19	-0.19	N/A
PRKAA2	ENST00000371244.4	protein kinase, AMP-activated, alpha 2 catalytic subunit	561	2	2	0	0	0	rno-let-7c-1-3p	-0.19	-0.2	N/A
ADAMTS5	ENST00000284987.5	ADAM metallopeptidase with thrombospondin type 1 motif, 5	68	2	0	0	2	6	rno-let-7c-1-3p	-0.19	-0.28	N/A
PRKAB2	ENST00000254101.3	protein kinase, AMP-activated, beta 2 non-catalytic subunit	363	1	1	0	0	0	rno-let-7c-1-3p	-0.19	-0.2	N/A
GDF6	ENST00000287020.5	growth differentiation factor 6	14	4	1	0	3	0	rno-let-7c-1-3p	-0.19	-0.37	N/A
RARB	ENST00000437042.2	retinoic acid receptor, beta	48	2	0	2	0	1	rno-let-7c-1-3p	-0.19	-0.19	N/A
KRT1	ENST00000252244.3	keratin 1	5	1	0	1	0	0	rno-let-7c-1-3p	-0.19	-0.19	N/A
PKN2	ENST00000370521.3	protein kinase N2	747	5	0	3	2	0	rno-let-7c-1-3p	-0.19	-0.19	N/A
SKIV2L2	ENST00000230640.5	superkiller viralicidic activity 2-like 2 (S. cerevisiae)	1037	1	0	1	0	1	rno-let-7c-1-3p	-0.19	-0.19	N/A
SLC26A2	ENST00000286298.4	solute carrier family 26 (anion exchanger), member 2	748	1	0	0	1	1	rno-let-7c-1-3p	-0.18	-0.18	N/A
ATF4	ENST00000396680.1	activating transcription factor 4	42	1	0	1	0	0	rno-let-7c-1-3p	-0.18	-0.18	N/A
STXBP5L	ENST00000273666.6	syntaxin binding protein 5-like	19	3	0	2	1	1	rno-let-7c-1-3p	-0.18	-0.22	N/A
PPP3CA	ENST00000512215.1	protein phosphatase 3, catalytic subunit, alpha isozyme	259	1	0	0	1	0	rno-let-7c-1-3p	-0.18	-0.18	N/A
PTP4A2	ENST00000602725.1	protein tyrosine phosphatase type IVA, member 2	5	1	0	1	0	0	rno-let-7c-1-3p	-0.18	-0.18	N/A
RGS1	ENST00000367459.3	regulator of G-protein signaling 1	5	1	0	0	1	1	rno-let-7c-1-3p	-0.18	-0.18	N/A
GTF2IRD1	ENST00000476977.1	GTF2I repeat domain containing 1	5	1	0	0	1	1	rno-let-7c-1-3p	-0.18	-0.18	N/A
KHDRBS2	ENST00000281156.4	KH domain containing, RNA binding, signal transduction associated 2	5	1	0	0	1	0	rno-let-7c-1-3p	-0.18	-0.18	N/A
CAMK2N1	ENST00000375078.3	calcium/calmodulin-dependent protein kinase II inhibitor 1	6631	2	0	0	2	0	rno-let-7c-1-3p	-0.18	-0.35	N/A
RDX	ENST00000343115.4	radixin	44	3	1	2	0	2	rno-let-7c-1-3p	-0.18	-0.2	N/A
ABHD17C	ENST00000258884.4	abhydrolase domain containing 17C	406	1	1	0	0	1	rno-let-7c-1-3p	-0.18	-0.21	N/A
PARVA	ENST00000334956.8	parvin, alpha	1912	1	1	0	0	1	rno-let-7c-1-3p	-0.18	-0.23	N/A
RING1	ENST00000374656.4	ring finger protein 1	66	1	0	1	0	0	rno-let-7c-1-3p	-0.18	-0.18	N/A
SHOX2	ENST00000490689.2	short stature homeobox 2	66	1	0	1	0	0	rno-let-7c-1-3p	-0.18	-0.18	N/A
DEK	ENST00000397239.3	DEK oncogene	561	1	0	1	0	0	rno-let-7c-1-3p	-0.18	-0.19	N/A
EBF2	ENST00000535548.1	early B-cell factor 2	11	2	1	1	0	0	rno-let-7c-1-3p	-0.18	-0.35	N/A
ZNF281	ENST00000294740.3	zinc finger protein 281	595	2	0	1	1	2	rno-let-7c-1-3p	-0.18	-0.2	N/A
BCL2L11	ENST00000393256.3	BCL2-like 11 (apoptosis facilitator)	105	1	0	1	0	3	rno-let-7c-1-3p	-0.18	-0.21	N/A
NT5DC1	ENST00000319550.4	5'-nucleotidase domain containing 1	127	1	0	1	0	1	rno-let-7c-1-3p	-0.18	-0.24	N/A
DHRS3	ENST00000376223.2	dehydrogenase/reductase (SDR family) member 3	19	1	0	1	0	0	rno-let-7c-1-3p	-0.18	-0.18	N/A
GRID2	ENST00000282020.4	glutamate receptor, ionotropic, delta 2	5	2	0	1	1	2	rno-let-7c-1-3p	-0.18	-0.18	N/A
CLK2	ENST00000361168.5	CDC-like kinase 2	77	1	0	1	0	0	rno-let-7c-1-3p	-0.18	-0.19	N/A
CPNE4	ENST00000512055.1	copine IV	5	1	1	0	0	0	rno-let-7c-1-3p	-0.18	-0.18	N/A
C8orf4	ENST00000315792.3	chromosome 8 open reading frame 4	3820	1	0	1	0	0	rno-let-7c-1-3p	-0.18	-0.18	N/A
LBH	ENST00000406087.1	limb bud and heart development	1956	1	1	0	0	0	rno-let-7c-1-3p	-0.18	-0.18	N/A
MARCH5	ENST00000358935.2	membrane-associated ring finger (C3HC4) 5	881	1	0	0	1	0	rno-let-7c-1-3p	-0.18	-0.18	N/A
CBLN2	ENST00000585159.1	cerebellin 2 precursor	23	3	0	2	1	1	rno-let-7c-1-3p	-0.18	-0.32	N/A
SPRY2	ENST00000377102.1	sprouty homolog 2 (Drosophila)	139	1	0	1	0	1	rno-let-7c-1-3p	-0.18	-0.18	N/A
TBP	ENST00000230354.6	TATA box binding protein	1997	1	0	0	1	1	rno-let-7c-1-3p	-0.18	-0.18	N/A
DGKB	ENST00000403951.2	diacylglycerol kinase, beta 90kDa	5	2	0	1	1	1	rno-let-7c-1-3p	-0.18	-0.18	N/A
CATSPER2	ENST00000396879.1	cation channel, sperm associated 2	5	1	0	1	0	0	rno-let-7c-1-3p	-0.18	-0.18	N/A
TCF24	ENST00000563496.1	transcription factor 24	11	2	0	2	0	0	rno-let-7c-1-3p	-0.18	-0.22	N/A
CDKN1A	ENST00000244741.5	cyclin-dependent kinase inhibitor 1A (p21, Cip1)	1458	1	1	0	0	0	rno-let-7c-1-3p	-0.18	-0.18	N/A
ZRANB1	ENST00000359653.4	zinc finger, RAN-binding domain containing 1	724	1	1	0	0	0	rno-let-7c-1-3p	-0.18	-0.18	N/A
STK39	ENST00000355999.4	serine threonine kinase 39	266	1	0	1	0	0	rno-let-7c-1-3p	-0.18	-0.18	N/A
HS3ST5	ENST00000312719.5	heparan sulfate (glucosamine) 3-O-sulfotransferase 5	22	1	0	1	0	1	rno-let-7c-1-3p	-0.18	-0.18	N/A
ST8SIA4	ENST00000231461.5	ST8 alpha-N-acetyl-neuraminide alpha-2,8-sialyltransferase 4	5	1	1	0	0	3	rno-let-7c-1-3p	-0.18	-0.18	N/A
RGS7BP	ENST00000334025.2	regulator of G-protein signaling 7 binding protein	5	2	1	1	0	0	rno-let-7c-1-3p	-0.18	-0.18	N/A
GUCD1	ENST00000447813.2	guanylyl cyclase domain containing 1	2990	1	0	1	0	0	rno-let-7c-1-3p	-0.18	-0.18	N/A
PUM1	ENST00000424085.2	pumilio RNA-binding family member 1	202	4	1	3	0	2	rno-let-7c-1-3p	-0.18	-0.18	N/A
IRS1	ENST00000305123.5	insulin receptor substrate 1	804	3	1	0	2	1	rno-let-7c-1-3p	-0.18	-0.25	N/A
WDR19	ENST00000399820.3	WD repeat domain 19	91	1	0	1	0	0	rno-let-7c-1-3p	-0.18	-0.18	N/A
SEMA3C	ENST00000265361.3	sema domain, immunoglobulin domain (Ig), short basic domain, secreted, (semaphorin) 3C	45	2	0	2	0	1	rno-let-7c-1-3p	-0.18	-0.18	N/A
SCRN1	ENST00000242059.5	secernin 1	29	3	1	1	1	0	rno-let-7c-1-3p	-0.18	-0.29	N/A
ARFGAP3	ENST00000263245.5	ADP-ribosylation factor GTPase activating protein 3	6000	1	0	1	0	0	rno-let-7c-1-3p	-0.18	-0.18	N/A
STARD4	ENST00000512160.1	StAR-related lipid transfer (START) domain containing 4	767	2	0	1	1	1	rno-let-7c-1-3p	-0.18	-0.35	N/A
CSN2	ENST00000353151.3	casein beta	5	1	0	0	1	0	rno-let-7c-1-3p	-0.18	-0.18	N/A
RABEPK	ENST00000394124.4	Rab9 effector protein with kelch motifs	2485	1	0	0	1	0	rno-let-7c-1-3p	-0.18	-0.18	N/A
FAM86A	ENST00000458008.4	family with sequence similarity 86, member A	5	1	0	0	1	1	rno-let-7c-1-3p	-0.18	-0.18	N/A
RBM5	ENST00000347869.3	RNA binding motif protein 5	150	1	0	1	0	0	rno-let-7c-1-3p	-0.18	-0.18	N/A
GPHN	ENST00000478722.1	gephyrin	122	2	0	2	0	0	rno-let-7c-1-3p	-0.18	-0.18	N/A
ACTB	ENST00000331789.5	actin, beta	176	1	0	1	0	1	rno-let-7c-1-3p	-0.18	-0.19	N/A
INTS6	ENST00000311234.4	integrator complex subunit 6	433	1	1	0	0	1	rno-let-7c-1-3p	-0.18	-0.18	N/A
FLT3LG	ENST00000596435.1	fms-related tyrosine kinase 3 ligand	25	1	0	0	1	0	rno-let-7c-1-3p	-0.18	-0.18	N/A
PGRMC2	ENST00000296425.5	progesterone receptor membrane component 2	2089	2	0	0	2	1	rno-let-7c-1-3p	-0.18	-0.27	N/A
DCLK2	ENST00000296550.7	doublecortin-like kinase 2	7	1	0	1	0	0	rno-let-7c-1-3p	-0.18	-0.18	N/A
RAP1GAP	ENST00000290101.4	RAP1 GTPase activating protein	396	1	1	0	0	0	rno-let-7c-1-3p	-0.18	-0.18	N/A
SPNS2	ENST00000329078.3	spinster homolog 2 (Drosophila)	7	1	1	0	0	1	rno-let-7c-1-3p	-0.18	-0.18	N/A
SLC25A32	ENST00000297578.4	solute carrier family 25 (mitochondrial folate carrier), member 32	554	1	0	0	1	0	rno-let-7c-1-3p	-0.17	-0.17	N/A
GRHL3	ENST00000361548.4	grainyhead-like 3 (Drosophila)	15	2	1	1	0	0	rno-let-7c-1-3p	-0.17	-0.17	N/A
EDNRA	ENST00000339690.5	endothelin receptor type A	35	1	0	1	0	0	rno-let-7c-1-3p	-0.17	-0.17	N/A
PPP6C	ENST00000373547.4	protein phosphatase 6, catalytic subunit	346	2	0	2	0	1	rno-let-7c-1-3p	-0.17	-0.34	N/A
BCAR1	ENST00000162330.5	breast cancer anti-estrogen resistance 1	432	1	0	1	0	1	rno-let-7c-1-3p	-0.17	-0.18	N/A
MED13L	ENST00000281928.3	mediator complex subunit 13-like	73	1	0	0	1	3	rno-let-7c-1-3p	-0.17	-0.24	N/A
HIGD1A	ENST00000321331.7	HIG1 hypoxia inducible domain family, member 1A	254	1	0	1	0	0	rno-let-7c-1-3p	-0.17	-0.2	N/A
EVI5	ENST00000370331.1	ecotropic viral integration site 5	172	1	0	1	0	1	rno-let-7c-1-3p	-0.17	-0.17	N/A
C8orf44-SGK3	ENST00000519289.1	C8orf44-SGK3 readthrough	56	1	0	1	0	1	rno-let-7c-1-3p	-0.17	-0.3	N/A
TFRC	ENST00000540528.1	transferrin receptor	296	1	0	0	1	0	rno-let-7c-1-3p	-0.17	-0.17	N/A
VANGL2	ENST00000368061.2	VANGL planar cell polarity protein 2	560	1	0	0	1	0	rno-let-7c-1-3p	-0.17	-0.17	N/A
PLAT	ENST00000270189.6	plasminogen activator, tissue	1452	2	0	2	0	0	rno-let-7c-1-3p	-0.17	-0.28	N/A
LGR4	ENST00000379214.4	leucine-rich repeat containing G protein-coupled receptor 4	1387	3	1	2	0	2	rno-let-7c-1-3p	-0.17	-0.17	N/A
AC012360.2	ENST00000595531.1	LOC644617 protein; Uncharacterized protein	430	1	0	0	1	0	rno-let-7c-1-3p	-0.17	-0.2	N/A
TRAK2	ENST00000332624.3	trafficking protein, kinesin binding 2	353	1	1	0	0	0	rno-let-7c-1-3p	-0.17	-0.18	N/A
PDIA3	ENST00000300289.5	protein disulfide isomerase family A, member 3	884	1	0	1	0	0	rno-let-7c-1-3p	-0.17	-0.27	N/A
WDR36	ENST00000506538.2	WD repeat domain 36	282	2	1	1	0	0	rno-let-7c-1-3p	-0.17	-0.23	N/A
AP3D1	ENST00000355272.6	adaptor-related protein complex 3, delta 1 subunit	464	1	0	0	1	0	rno-let-7c-1-3p	-0.17	-0.17	N/A
CLEC11A	ENST00000599973.1	C-type lectin domain family 11, member A	1978	1	0	0	1	0	rno-let-7c-1-3p	-0.17	-0.17	N/A
SLC39A14	ENST00000381237.1	solute carrier family 39 (zinc transporter), member 14	2413	2	1	1	0	1	rno-let-7c-1-3p	-0.17	-0.17	N/A
LEPREL1	ENST00000319332.5	leprecan-like 1	875	1	0	1	0	0	rno-let-7c-1-3p	-0.17	-0.17	N/A
RNPC3	ENST00000533099.1	RNA-binding region (RNP1, RRM) containing 3	419	1	0	0	1	0	rno-let-7c-1-3p	-0.17	-0.17	N/A
EBF3	ENST00000368648.3	early B-cell factor 3	101	1	0	1	0	2	rno-let-7c-1-3p	-0.17	-0.19	N/A
ELOVL5	ENST00000370918.4	ELOVL fatty acid elongase 5	2233	2	0	1	1	0	rno-let-7c-1-3p	-0.17	-0.17	N/A
CNEP1R1	ENST00000562576.1	CTD nuclear envelope phosphatase 1 regulatory subunit 1	546	1	0	0	1	0	rno-let-7c-1-3p	-0.17	-0.17	N/A
CHD9	ENST00000566029.1	chromodomain helicase DNA binding protein 9	447	2	0	0	2	1	rno-let-7c-1-3p	-0.17	-0.17	N/A
PVRL4	ENST00000368012.3	poliovirus receptor-related 4	6	1	0	1	0	0	rno-let-7c-1-3p	-0.17	-0.17	N/A
HVCN1	ENST00000242607.8	hydrogen voltage-gated channel 1	8	1	0	0	1	0	rno-let-7c-1-3p	-0.17	-0.17	N/A
LIX1L	ENST00000369308.3	Lix1 homolog (mouse)-like	695	1	0	0	1	1	rno-let-7c-1-3p	-0.17	-0.21	N/A
UBE2G2	ENST00000345496.2	ubiquitin-conjugating enzyme E2G 2	681	1	0	0	1	0	rno-let-7c-1-3p	-0.17	-0.17	N/A
FAM115A	ENST00000355951.2	family with sequence similarity 115, member A	5	1	0	1	0	0	rno-let-7c-1-3p	-0.17	-0.17	N/A
TMEM151B	ENST00000451188.2	transmembrane protein 151B	5	1	1	0	0	1	rno-let-7c-1-3p	-0.17	-0.17	N/A
RAB5C	ENST00000346213.4	RAB5C, member RAS oncogene family	96	1	0	0	1	0	rno-let-7c-1-3p	-0.17	-0.18	N/A
KCTD18	ENST00000359878.3	potassium channel tetramerization domain containing 18	12	1	0	1	0	0	rno-let-7c-1-3p	-0.17	-0.17	N/A
ZFP14	ENST00000270001.7	ZFP14 zinc finger protein	109	1	1	0	0	0	rno-let-7c-1-3p	-0.17	-0.17	N/A
GRHL2	ENST00000251808.3	grainyhead-like 2 (Drosophila)	5	1	0	1	0	2	rno-let-7c-1-3p	-0.17	-0.17	N/A
STRAP	ENST00000419869.2	serine/threonine kinase receptor associated protein	379	2	1	1	0	0	rno-let-7c-1-3p	-0.17	-0.27	N/A
IDI1	ENST00000381344.3	isopentenyl-diphosphate delta isomerase 1	827	1	0	0	1	0	rno-let-7c-1-3p	-0.17	-0.18	N/A
GNPDA2	ENST00000509756.1	glucosamine-6-phosphate deaminase 2	117	1	0	0	1	0	rno-let-7c-1-3p	-0.17	-0.18	N/A
RELB	ENST00000221452.8	v-rel avian reticuloendotheliosis viral oncogene homolog B	182	1	0	1	0	0	rno-let-7c-1-3p	-0.17	-0.17	N/A
KLHL15	ENST00000328046.8	kelch-like family member 15	42	2	1	1	0	1	rno-let-7c-1-3p	-0.17	-0.18	N/A
ARHGAP44	ENST00000262444.9	Rho GTPase activating protein 44	22	2	0	0	2	1	rno-let-7c-1-3p	-0.17	-0.22	N/A
YY1	ENST00000262238.4	YY1 transcription factor	1803	2	0	1	1	1	rno-let-7c-1-3p	-0.17	-0.18	N/A
LPAR4	ENST00000435339.3	lysophosphatidic acid receptor 4	5	1	0	1	0	0	rno-let-7c-1-3p	-0.17	-0.17	N/A
SLC6A17	ENST00000331565.4	solute carrier family 6 (neutral amino acid transporter), member 17	5	3	0	2	1	2	rno-let-7c-1-3p	-0.17	-0.17	N/A
ATL2	ENST00000406122.1	atlastin GTPase 2	1135	1	0	0	1	4	rno-let-7c-1-3p	-0.17	-0.17	N/A
LEPR	ENST00000371060.3	leptin receptor	169	2	0	1	1	1	rno-let-7c-1-3p	-0.17	-0.36	N/A
IGFBP1	ENST00000275525.3	insulin-like growth factor binding protein 1	17	1	0	0	1	0	rno-let-7c-1-3p	-0.17	-0.17	N/A
PRUNE	ENST00000271620.3	prune exopolyphosphatase	41	1	1	0	0	1	rno-let-7c-1-3p	-0.17	-0.17	N/A
MATR3	ENST00000510056.1	matrin 3	216	1	0	0	1	0	rno-let-7c-1-3p	-0.17	-0.17	N/A
ABCB10	ENST00000344517.4	ATP-binding cassette, sub-family B (MDR/TAP), member 10	53	1	0	0	1	0	rno-let-7c-1-3p	-0.17	-0.17	N/A
ZNF80	ENST00000482457.2	zinc finger protein 80	5	1	0	0	1	2	rno-let-7c-1-3p	-0.17	-0.17	N/A
RASSF8	ENST00000541490.1	Ras association (RalGDS/AF-6) domain family (N-terminal) member 8	1290	2	1	0	1	1	rno-let-7c-1-3p	-0.17	-0.17	N/A
CALML3	ENST00000315238.1	calmodulin-like 3	5	1	0	1	0	0	rno-let-7c-1-3p	-0.17	-0.17	N/A
GTPBP2	ENST00000307126.5	GTP binding protein 2	388	1	0	1	0	0	rno-let-7c-1-3p	-0.17	-0.17	N/A
GRN	ENST00000053867.3	granulin	55	1	0	1	0	0	rno-let-7c-1-3p	-0.17	-0.17	N/A
MLF1	ENST00000355893.5	myeloid leukemia factor 1	458	1	0	1	0	1	rno-let-7c-1-3p	-0.16	-0.21	N/A
MYBPH	ENST00000255416.4	myosin binding protein H	5	1	0	1	0	0	rno-let-7c-1-3p	-0.16	-0.17	N/A
TTLL5	ENST00000298832.9	tubulin tyrosine ligase-like family, member 5	180	1	1	0	0	0	rno-let-7c-1-3p	-0.16	-0.24	N/A
RP11-10A14.4	ENST00000518496.1	Uncharacterized protein	9	2	0	1	1	0	rno-let-7c-1-3p	-0.16	-0.41	N/A
POT1	ENST00000357628.3	protection of telomeres 1	142	3	1	1	1	0	rno-let-7c-1-3p	-0.16	-0.58	N/A
SOX11	ENST00000322002.3	SRY (sex determining region Y)-box 11	1100	4	0	3	1	0	rno-let-7c-1-3p	-0.16	-0.24	N/A
SYPL1	ENST00000470347.1	synaptophysin-like 1	2423	3	0	2	1	0	rno-let-7c-1-3p	-0.16	-0.38	N/A
AJAP1	ENST00000378191.4	adherens junctions associated protein 1	5	2	1	1	0	0	rno-let-7c-1-3p	-0.16	-0.16	N/A
CA6	ENST00000377443.2	carbonic anhydrase VI	5	1	0	0	1	0	rno-let-7c-1-3p	-0.16	-0.16	N/A
SSTR2	ENST00000315332.2	somatostatin receptor 2	21	2	0	1	1	0	rno-let-7c-1-3p	-0.16	-0.23	N/A
GCH1	ENST00000491895.2	GTP cyclohydrolase 1	502	1	0	1	0	1	rno-let-7c-1-3p	-0.16	-0.17	N/A
SARDH	ENST00000371872.4	sarcosine dehydrogenase	355	1	0	0	1	0	rno-let-7c-1-3p	-0.16	-0.17	N/A
PFN2	ENST00000239940.7	profilin 2	2184	1	0	0	1	1	rno-let-7c-1-3p	-0.16	-0.17	N/A
FAM133B	ENST00000438306.1	family with sequence similarity 133, member B	32	2	0	2	0	0	rno-let-7c-1-3p	-0.16	-0.23	N/A
ONECUT3	ENST00000382349.4	one cut homeobox 3	5	2	0	0	2	1	rno-let-7c-1-3p	-0.16	-0.16	N/A
CES3	ENST00000543856.1	carboxylesterase 3	10	1	1	0	0	1	rno-let-7c-1-3p	-0.16	-0.16	N/A
BMP2	ENST00000378827.4	bone morphogenetic protein 2	1193	2	0	1	1	2	rno-let-7c-1-3p	-0.16	-0.39	N/A
GPR55	ENST00000392040.1	G protein-coupled receptor 55	5	2	0	1	1	0	rno-let-7c-1-3p	-0.16	-0.16	N/A
SEPT7	ENST00000435235.1	septin 7	97	1	1	0	0	0	rno-let-7c-1-3p	-0.16	-0.16	N/A
HIST1H2AC	ENST00000602637.1	histone cluster 1, H2ac	1665	1	0	1	0	0	rno-let-7c-1-3p	-0.16	-0.17	N/A
DLL1	ENST00000366756.3	delta-like 1 (Drosophila)	85	1	0	0	1	0	rno-let-7c-1-3p	-0.16	-0.16	N/A
PHF17	ENST00000226319.6	PHD finger protein 17	1393	2	0	1	1	1	rno-let-7c-1-3p	-0.16	-0.17	N/A
RPS6KB1	ENST00000225577.4	ribosomal protein S6 kinase, 70kDa, polypeptide 1	16	1	0	0	1	1	rno-let-7c-1-3p	-0.16	-0.2	N/A
UBA3	ENST00000415609.2	ubiquitin-like modifier activating enzyme 3	96	1	0	1	0	0	rno-let-7c-1-3p	-0.16	-0.3	N/A
PDE7B	ENST00000308191.6	phosphodiesterase 7B	148	1	0	0	1	3	rno-let-7c-1-3p	-0.16	-0.16	N/A
PHC1	ENST00000433083.2	polyhomeotic homolog 1 (Drosophila)	5	1	1	0	0	0	rno-let-7c-1-3p	-0.16	-0.16	N/A
RP11-366L20.2	ENST00000356215.2	Uncharacterized protein	5	1	0	0	1	0	rno-let-7c-1-3p	-0.16	-0.16	N/A
TDRD5	ENST00000294848.8	tudor domain containing 5	5	1	0	1	0	0	rno-let-7c-1-3p	-0.16	-0.16	N/A
FUT9	ENST00000302103.5	fucosyltransferase 9 (alpha (1,3) fucosyltransferase)	5	2	0	2	0	1	rno-let-7c-1-3p	-0.16	-0.16	N/A
PCSK7	ENST00000320934.3	proprotein convertase subtilisin/kexin type 7	92	1	1	0	0	0	rno-let-7c-1-3p	-0.16	-0.16	N/A
DENND4A	ENST00000443035.3	DENN/MADD domain containing 4A	392	2	0	1	1	0	rno-let-7c-1-3p	-0.16	-0.16	N/A
FAM98A	ENST00000403368.1	family with sequence similarity 98, member A	89	2	0	2	0	0	rno-let-7c-1-3p	-0.16	-0.22	N/A
INHBA	ENST00000242208.4	inhibin, beta A	1260	2	1	1	0	4	rno-let-7c-1-3p	-0.16	-0.19	N/A
FOXF1	ENST00000262426.4	forkhead box F1	836	2	1	1	0	0	rno-let-7c-1-3p	-0.16	-0.3	N/A
NCEH1	ENST00000475381.1	neutral cholesterol ester hydrolase 1	1779	1	0	0	1	1	rno-let-7c-1-3p	-0.16	-0.16	N/A
ETNPPL	ENST00000296486.3	ethanolamine-phosphate phospho-lyase	26	1	0	1	0	0	rno-let-7c-1-3p	-0.16	-0.16	N/A
TMEM144	ENST00000296529.6	transmembrane protein 144	131	1	1	0	0	0	rno-let-7c-1-3p	-0.16	-0.16	N/A
C5orf15	ENST00000231512.3	chromosome 5 open reading frame 15	988	1	0	0	1	0	rno-let-7c-1-3p	-0.16	-0.16	N/A
AHCTF1	ENST00000366508.1	AT hook containing transcription factor 1	5	1	1	0	0	0	rno-let-7c-1-3p	-0.16	-0.16	N/A
UBE2F	ENST00000272930.4	ubiquitin-conjugating enzyme E2F (putative)	905	1	1	0	0	0	rno-let-7c-1-3p	-0.16	-0.35	N/A
ZNF81	ENST00000338637.7	zinc finger protein 81	10	1	0	0	1	2	rno-let-7c-1-3p	-0.16	-0.23	N/A
STAT5A	ENST00000345506.4	signal transducer and activator of transcription 5A	221	1	0	1	0	0	rno-let-7c-1-3p	-0.16	-0.17	N/A
URGCP-MRPS24	ENST00000603700.1	URGCP-MRPS24 readthrough	110	1	0	0	1	0	rno-let-7c-1-3p	-0.16	-0.16	N/A
SMIM18	ENST00000517349.1	small integral membrane protein 18	5	1	0	0	1	0	rno-let-7c-1-3p	-0.16	-0.16	N/A
PEA15	ENST00000360472.4	phosphoprotein enriched in astrocytes 15	5239	1	1	0	0	1	rno-let-7c-1-3p	-0.16	-0.18	N/A
SLITRK4	ENST00000381779.4	SLIT and NTRK-like family, member 4	86	1	0	0	1	2	rno-let-7c-1-3p	-0.16	-0.18	N/A
BTBD3	ENST00000254977.3	BTB (POZ) domain containing 3	3798	2	0	0	2	1	rno-let-7c-1-3p	-0.16	-0.16	N/A
TRMT10B	ENST00000297994.3	tRNA methyltransferase 10 homolog B (S. cerevisiae)	19	1	0	1	0	0	rno-let-7c-1-3p	-0.16	-0.16	N/A
C1QL1	ENST00000253407.3	complement component 1, q subcomponent-like 1	14	1	0	0	1	0	rno-let-7c-1-3p	-0.16	-0.16	N/A
KPNB1	ENST00000290158.4	karyopherin (importin) beta 1	465	1	0	0	1	0	rno-let-7c-1-3p	-0.16	-0.16	N/A
PEX11B	ENST00000369306.3	peroxisomal biogenesis factor 11 beta	766	1	0	0	1	0	rno-let-7c-1-3p	-0.16	-0.16	N/A
IMPG2	ENST00000193391.7	interphotoreceptor matrix proteoglycan 2	5	2	0	0	2	0	rno-let-7c-1-3p	-0.16	-0.16	N/A
CXCL10	ENST00000306602.1	chemokine (C-X-C motif) ligand 10	5	1	0	0	1	0	rno-let-7c-1-3p	-0.16	-0.16	N/A
YPEL2	ENST00000312655.4	yippee-like 2 (Drosophila)	62	1	0	1	0	0	rno-let-7c-1-3p	-0.16	-0.16	N/A
RBMS1	ENST00000348849.3	RNA binding motif, single stranded interacting protein 1	90	1	0	1	0	2	rno-let-7c-1-3p	-0.16	-0.16	N/A
FCRL4	ENST00000271532.1	Fc receptor-like 4	5	1	0	1	0	0	rno-let-7c-1-3p	-0.16	-0.16	N/A
ONECUT2	ENST00000491143.2	one cut homeobox 2	847	4	0	2	2	2	rno-let-7c-1-3p	-0.16	-0.16	N/A
MAK	ENST00000313243.2	male germ cell-associated kinase	7	1	1	0	0	0	rno-let-7c-1-3p	-0.16	-0.23	N/A
EXOC5	ENST00000413566.2	exocyst complex component 5	242	3	0	2	1	0	rno-let-7c-1-3p	-0.16	-0.19	N/A
AC138655.1	ENST00000601243.1	CDNA: FLJ23120 fis, clone LNG07989; HCG1987724; Uncharacterized protein	5	1	0	0	1	0	rno-let-7c-1-3p	-0.16	-0.16	N/A
NINL	ENST00000278886.6	ninein-like	121	1	0	1	0	0	rno-let-7c-1-3p	-0.16	-0.16	N/A
TDP2	ENST00000378198.4	tyrosyl-DNA phosphodiesterase 2	140	2	0	2	0	0	rno-let-7c-1-3p	-0.16	-0.2	N/A
DCUN1D1	ENST00000292782.4	DCN1, defective in cullin neddylation 1, domain containing 1	267	1	0	0	1	2	rno-let-7c-1-3p	-0.16	-0.16	N/A
ARPP21	ENST00000187397.4	cAMP-regulated phosphoprotein, 21kDa	5	1	0	0	1	0	rno-let-7c-1-3p	-0.16	-0.16	N/A
PURA	ENST00000331327.3	purine-rich element binding protein A	367	2	0	1	1	0	rno-let-7c-1-3p	-0.16	-0.17	N/A
AP2M1	ENST00000382456.3	adaptor-related protein complex 2, mu 1 subunit	10753	1	0	1	0	0	rno-let-7c-1-3p	-0.16	-0.16	N/A
SLC33A1	ENST00000392845.3	solute carrier family 33 (acetyl-CoA transporter), member 1	145	2	2	0	0	0	rno-let-7c-1-3p	-0.15	-0.45	N/A
ATG10	ENST00000282185.3	autophagy related 10	25	1	0	0	1	1	rno-let-7c-1-3p	-0.15	-0.15	N/A
CENPK	ENST00000514814.1	centromere protein K	212	1	0	1	0	0	rno-let-7c-1-3p	-0.15	-0.15	N/A
NIPBL	ENST00000448238.2	Nipped-B homolog (Drosophila)	250	2	0	2	0	2	rno-let-7c-1-3p	-0.15	-0.18	N/A
KRTAP4-9	ENST00000391415.1	keratin associated protein 4-9	10	1	1	0	0	0	rno-let-7c-1-3p	-0.15	-0.32	N/A
HOOK3	ENST00000307602.4	hook microtubule-tethering protein 3	403	2	0	1	1	1	rno-let-7c-1-3p	-0.15	-0.19	N/A
CACYBP	ENST00000367681.2	calcyclin binding protein	374	2	0	1	1	2	rno-let-7c-1-3p	-0.15	-0.55	N/A
CCDC57	ENST00000389641.4	coiled-coil domain containing 57	53	1	0	0	1	0	rno-let-7c-1-3p	-0.15	-0.15	N/A
CATSPERG	ENST00000215069.4	catsper channel auxiliary subunit gamma	5	2	0	0	2	0	rno-let-7c-1-3p	-0.15	-0.15	N/A
HIVEP1	ENST00000379388.2	human immunodeficiency virus type I enhancer binding protein 1	781	1	0	1	0	1	rno-let-7c-1-3p	-0.15	-0.15	N/A
MS4A6A	ENST00000528851.1	membrane-spanning 4-domains, subfamily A, member 6A	5	1	0	1	0	0	rno-let-7c-1-3p	-0.15	-0.15	N/A
LRP1	ENST00000243077.3	low density lipoprotein receptor-related protein 1	270	2	0	0	2	0	rno-let-7c-1-3p	-0.15	-0.16	N/A
ASPN	ENST00000375543.1	asporin	5	1	0	1	0	1	rno-let-7c-1-3p	-0.15	-0.15	N/A
C5orf45	ENST00000518219.1	chromosome 5 open reading frame 45	313	1	0	0	1	2	rno-let-7c-1-3p	-0.15	-0.15	N/A
DDX31	ENST00000372159.3	DEAD (Asp-Glu-Ala-Asp) box polypeptide 31	174	1	0	1	0	0	rno-let-7c-1-3p	-0.15	-0.15	N/A
THSD1	ENST00000349258.4	thrombospondin, type I, domain containing 1	55	1	0	0	1	0	rno-let-7c-1-3p	-0.15	-0.17	N/A
TNFSF13	ENST00000338784.4	tumor necrosis factor (ligand) superfamily, member 13	5	1	0	0	1	0	rno-let-7c-1-3p	-0.15	-0.15	N/A
PLEKHG7	ENST00000344636.3	pleckstrin homology domain containing, family G (with RhoGef domain) member 7	5	1	0	0	1	0	rno-let-7c-1-3p	-0.15	-0.15	N/A
FAM26D	ENST00000368597.2	family with sequence similarity 26, member D	5	1	0	0	1	0	rno-let-7c-1-3p	-0.15	-0.15	N/A
AGAP3	ENST00000463381.1	ArfGAP with GTPase domain, ankyrin repeat and PH domain 3	1871	1	0	1	0	0	rno-let-7c-1-3p	-0.15	-0.15	N/A
DTD2	ENST00000310850.4	D-tyrosyl-tRNA deacylase 2 (putative)	924	1	0	0	1	0	rno-let-7c-1-3p	-0.15	-0.15	N/A
MIXL1	ENST00000366810.5	Mix paired-like homeobox	16	1	0	0	1	0	rno-let-7c-1-3p	-0.15	-0.15	N/A
SYNPR	ENST00000479198.1	synaptoporin	5	1	0	0	1	0	rno-let-7c-1-3p	-0.15	-0.15	N/A
INSIG2	ENST00000245787.4	insulin induced gene 2	562	2	0	2	0	1	rno-let-7c-1-3p	-0.15	-0.22	N/A
CHL1	ENST00000256509.2	cell adhesion molecule L1-like	24	2	0	2	0	1	rno-let-7c-1-3p	-0.15	-0.15	N/A
CXCR4	ENST00000409817.1	chemokine (C-X-C motif) receptor 4	14	1	0	1	0	1	rno-let-7c-1-3p	-0.15	-0.2	N/A
PRIMA1	ENST00000393140.1	proline rich membrane anchor 1	5	1	0	0	1	2	rno-let-7c-1-3p	-0.15	-0.15	N/A
C19orf44	ENST00000594035.1	chromosome 19 open reading frame 44	25	1	0	0	1	0	rno-let-7c-1-3p	-0.15	-0.15	N/A
SFXN5	ENST00000410065.1	sideroflexin 5	56	1	0	0	1	0	rno-let-7c-1-3p	-0.15	-0.15	N/A
QSER1	ENST00000399302.2	glutamine and serine rich 1	34	2	1	1	0	0	rno-let-7c-1-3p	-0.15	-0.15	N/A
CARM1	ENST00000327064.4	coactivator-associated arginine methyltransferase 1	663	2	0	1	1	0	rno-let-7c-1-3p	-0.15	-0.15	N/A
RFX4	ENST00000229387.5	regulatory factor X, 4 (influences HLA class II expression)	5	1	0	0	1	3	rno-let-7c-1-3p	-0.15	-0.15	N/A
MCM2	ENST00000265056.7	minichromosome maintenance complex component 2	843	1	0	1	0	0	rno-let-7c-1-3p	-0.15	-0.15	N/A
VPS36	ENST00000378060.4	vacuolar protein sorting 36 homolog (S. cerevisiae)	57	2	1	0	1	2	rno-let-7c-1-3p	-0.15	-0.27	N/A
DIP2C	ENST00000280886.6	DIP2 disco-interacting protein 2 homolog C (Drosophila)	359	2	0	1	1	0	rno-let-7c-1-3p	-0.15	-0.15	N/A
TMEM123	ENST00000361236.3	transmembrane protein 123	2135	1	0	1	0	0	rno-let-7c-1-3p	-0.15	-0.15	N/A
ITGBL1	ENST00000545560.2	integrin, beta-like 1 (with EGF-like repeat domains)	106	1	1	0	0	0	rno-let-7c-1-3p	-0.15	-0.17	N/A
TTYH2	ENST00000269346.4	tweety family member 2	16	2	0	1	1	0	rno-let-7c-1-3p	-0.15	-0.18	N/A
MECOM	ENST00000460814.1	MDS1 and EVI1 complex locus	138	1	1	0	0	0	rno-let-7c-1-3p	-0.15	-0.15	N/A
C1QL4	ENST00000334221.3	complement component 1, q subcomponent-like 4	238	1	0	1	0	0	rno-let-7c-1-3p	-0.15	-0.15	N/A
SGPP1	ENST00000247225.6	sphingosine-1-phosphate phosphatase 1	1340	1	0	0	1	2	rno-let-7c-1-3p	-0.15	-0.15	N/A
BANK1	ENST00000504592.1	B-cell scaffold protein with ankyrin repeats 1	22	1	0	0	1	0	rno-let-7c-1-3p	-0.15	-0.15	N/A
SNIP1	ENST00000296215.6	Smad nuclear interacting protein 1	355	1	0	1	0	0	rno-let-7c-1-3p	-0.15	-0.15	N/A
STT3B	ENST00000295770.2	STT3B, subunit of the oligosaccharyltransferase complex (catalytic)	4458	1	0	0	1	0	rno-let-7c-1-3p	-0.15	-0.15	N/A
SNX25	ENST00000504273.1	sorting nexin 25	21	1	0	1	0	0	rno-let-7c-1-3p	-0.15	-0.15	N/A
HMGXB4	ENST00000216106.5	HMG box domain containing 4	966	2	0	1	1	1	rno-let-7c-1-3p	-0.15	-0.15	N/A
FLNA	ENST00000360319.4	filamin A, alpha	1246	1	0	0	1	0	rno-let-7c-1-3p	-0.15	-0.15	N/A
HSPB7	ENST00000411503.1	heat shock 27kDa protein family, member 7 (cardiovascular)	5	1	0	1	0	1	rno-let-7c-1-3p	-0.15	-0.15	N/A
ITGA4	ENST00000397033.2	integrin, alpha 4 (antigen CD49D, alpha 4 subunit of VLA-4 receptor)	29	1	1	0	0	1	rno-let-7c-1-3p	-0.15	-0.18	N/A
SH2B3	ENST00000341259.2	SH2B adaptor protein 3	89	1	0	0	1	0	rno-let-7c-1-3p	-0.15	-0.17	N/A
C1orf63	ENST00000243189.7	chromosome 1 open reading frame 63	914	1	0	1	0	0	rno-let-7c-1-3p	-0.15	-0.15	N/A
RBM38	ENST00000440234.2	RNA binding motif protein 38	18	1	0	1	0	0	rno-let-7c-1-3p	-0.15	-0.15	N/A
GABPA	ENST00000354828.3	GA binding protein transcription factor, alpha subunit 60kDa	8	1	0	0	1	1	rno-let-7c-1-3p	-0.15	-0.15	N/A
ECT2	ENST00000232458.5	epithelial cell transforming sequence 2 oncogene	220	2	0	2	0	0	rno-let-7c-1-3p	-0.15	-0.15	N/A
EP300	ENST00000263253.7	E1A binding protein p300	785	1	0	1	0	0	rno-let-7c-1-3p	-0.15	-0.15	N/A
ANKRD11	ENST00000378330.2	ankyrin repeat domain 11	45	1	1	0	0	1	rno-let-7c-1-3p	-0.15	-0.22	N/A
YARS2	ENST00000324868.8	tyrosyl-tRNA synthetase 2, mitochondrial	192	2	1	0	1	1	rno-let-7c-1-3p	-0.15	-0.39	N/A
GATA2	ENST00000341105.2	GATA binding protein 2	231	1	0	0	1	1	rno-let-7c-1-3p	-0.14	-0.14	N/A
LRIT1	ENST00000372105.3	leucine-rich repeat, immunoglobulin-like and transmembrane domains 1	5	1	0	1	0	0	rno-let-7c-1-3p	-0.14	-0.14	N/A
CLDN7	ENST00000538261.3	claudin 7	29	1	0	1	0	0	rno-let-7c-1-3p	-0.14	-0.14	N/A
SOX8	ENST00000293894.3	SRY (sex determining region Y)-box 8	5	1	0	1	0	0	rno-let-7c-1-3p	-0.14	-0.14	N/A
TMEM117	ENST00000551577.1	transmembrane protein 117	381	1	0	1	0	0	rno-let-7c-1-3p	-0.14	-0.15	N/A
PIAS3	ENST00000393045.2	protein inhibitor of activated STAT, 3	155	1	0	1	0	0	rno-let-7c-1-3p	-0.14	-0.14	N/A
MERTK	ENST00000295408.4	c-mer proto-oncogene tyrosine kinase	31	1	0	1	0	0	rno-let-7c-1-3p	-0.14	-0.14	N/A
GLI2	ENST00000452319.1	GLI family zinc finger 2	73	1	0	1	0	1	rno-let-7c-1-3p	-0.14	-0.15	N/A
ERG	ENST00000398905.1	v-ets avian erythroblastosis virus E26 oncogene homolog	184	2	0	0	2	1	rno-let-7c-1-3p	-0.14	-0.27	N/A
PATE2	ENST00000358524.3	prostate and testis expressed 2	5	2	0	1	1	0	rno-let-7c-1-3p	-0.14	-0.23	N/A
C2orf73	ENST00000398634.2	chromosome 2 open reading frame 73	5	1	0	0	1	2	rno-let-7c-1-3p	-0.14	-0.14	N/A
TNFSF12-TNFSF13	ENST00000293826.4	TNFSF12-TNFSF13 readthrough	5	1	0	0	1	0	rno-let-7c-1-3p	-0.14	-0.14	N/A
MEN1	ENST00000377316.2	multiple endocrine neoplasia I	8	1	0	1	0	0	rno-let-7c-1-3p	-0.14	-0.14	N/A
CHRD	ENST00000204604.1	chordin	268	1	0	0	1	0	rno-let-7c-1-3p	-0.14	-0.14	N/A
UTS2	ENST00000377516.2	urotensin 2	5	1	0	0	1	0	rno-let-7c-1-3p	-0.14	-0.14	N/A
CTGF	ENST00000367976.3	connective tissue growth factor	10083	1	0	1	0	0	rno-let-7c-1-3p	-0.14	-0.15	N/A
KLHL3	ENST00000541417.1	kelch-like family member 3	40	1	1	0	0	1	rno-let-7c-1-3p	-0.14	-0.16	N/A
VEZF1	ENST00000584396.1	vascular endothelial zinc finger 1	209	1	1	0	0	1	rno-let-7c-1-3p	-0.14	-0.15	N/A
DENND4C	ENST00000380432.2	DENN/MADD domain containing 4C	195	1	1	0	0	0	rno-let-7c-1-3p	-0.14	-0.15	N/A
YIPF6	ENST00000462683.1	Yip1 domain family, member 6	888	2	0	1	1	4	rno-let-7c-1-3p	-0.14	-0.25	N/A
GRIN2A	ENST00000562109.1	glutamate receptor, ionotropic, N-methyl D-aspartate 2A	5	4	0	0	4	5	rno-let-7c-1-3p	-0.14	-0.17	N/A
KRTAP24-1	ENST00000340345.4	keratin associated protein 24-1	5	1	0	1	0	0	rno-let-7c-1-3p	-0.14	-0.14	N/A
TRRAP	ENST00000359863.4	transformation/transcription domain-associated protein	351	1	0	1	0	0	rno-let-7c-1-3p	-0.14	-0.14	N/A
CTB-54O9.9	ENST00000586012.1	Uncharacterized protein	5	1	0	0	1	0	rno-let-7c-1-3p	-0.14	-0.14	N/A
C9orf47	ENST00000375851.2	chromosome 9 open reading frame 47	5	3	0	2	1	2	rno-let-7c-1-3p	-0.14	-0.14	N/A
TRAM1L1	ENST00000310754.4	translocation associated membrane protein 1-like 1	7	1	0	1	0	1	rno-let-7c-1-3p	-0.14	-0.14	N/A
PDXDC1	ENST00000396410.4	pyridoxal-dependent decarboxylase domain containing 1	6417	1	0	1	0	0	rno-let-7c-1-3p	-0.14	-0.14	N/A
TRIM15	ENST00000376694.4	tripartite motif containing 15	5	1	0	1	0	0	rno-let-7c-1-3p	-0.14	-0.14	N/A
SCG2	ENST00000305409.2	secretogranin II	55	1	0	0	1	0	rno-let-7c-1-3p	-0.14	-0.14	N/A
C2orf49	ENST00000258457.2	chromosome 2 open reading frame 49	161	2	0	2	0	1	rno-let-7c-1-3p	-0.14	-0.26	N/A
AIG1	ENST00000357847.4	androgen-induced 1	1226	1	0	0	1	0	rno-let-7c-1-3p	-0.14	-0.27	N/A
IL23R	ENST00000371002.1	interleukin 23 receptor	5	1	0	1	0	0	rno-let-7c-1-3p	-0.14	-0.14	N/A
FAM83A	ENST00000518448.1	family with sequence similarity 83, member A	22	1	0	0	1	0	rno-let-7c-1-3p	-0.14	-0.14	N/A
CAV2	ENST00000222693.4	caveolin 2	1191	1	0	0	1	0	rno-let-7c-1-3p	-0.14	-0.14	N/A
MNT	ENST00000174618.4	MNT, MAX dimerization protein	146	1	0	1	0	0	rno-let-7c-1-3p	-0.14	-0.17	N/A
PAN3	ENST00000282391.5	PAN3 poly(A) specific ribonuclease subunit homolog (S. cerevisiae)	361	1	1	0	0	0	rno-let-7c-1-3p	-0.14	-0.14	N/A
KBTBD4	ENST00000526005.1	kelch repeat and BTB (POZ) domain containing 4	7	1	0	0	1	0	rno-let-7c-1-3p	-0.14	-0.14	N/A
ZNF397	ENST00000330501.7	zinc finger protein 397	59	2	0	1	1	1	rno-let-7c-1-3p	-0.14	-0.17	N/A
ZNRF3	ENST00000544604.2	zinc and ring finger 3	179	1	1	0	0	0	rno-let-7c-1-3p	-0.14	-0.18	N/A
KIF3B	ENST00000375712.3	kinesin family member 3B	182	1	0	0	1	0	rno-let-7c-1-3p	-0.14	-0.14	N/A
ADAM10	ENST00000260408.3	ADAM metallopeptidase domain 10	385	3	0	3	0	2	rno-let-7c-1-3p	-0.14	-0.15	N/A
DNAJB12	ENST00000338820.3	DnaJ (Hsp40) homolog, subfamily B, member 12	1458	1	0	1	0	0	rno-let-7c-1-3p	-0.14	-0.15	N/A
FBXL16	ENST00000397621.1	F-box and leucine-rich repeat protein 16	5	1	0	1	0	0	rno-let-7c-1-3p	-0.14	-0.14	N/A
ZSCAN30	ENST00000333206.5	zinc finger and SCAN domain containing 30	274	1	1	0	0	0	rno-let-7c-1-3p	-0.14	-0.14	N/A
ATAD5	ENST00000321990.4	ATPase family, AAA domain containing 5	66	1	0	1	0	0	rno-let-7c-1-3p	-0.14	-0.14	N/A
NOC3L	ENST00000371361.3	nucleolar complex associated 3 homolog (S. cerevisiae)	70	1	0	1	0	1	rno-let-7c-1-3p	-0.14	-0.14	N/A
TCL1A	ENST00000402399.1	T-cell leukemia/lymphoma 1A	5	1	0	1	0	0	rno-let-7c-1-3p	-0.14	-0.14	N/A
MOB1A	ENST00000396049.4	MOB kinase activator 1A	963	1	1	0	0	1	rno-let-7c-1-3p	-0.14	-0.2	N/A
JMJD1C	ENST00000399251.1	jumonji domain containing 1C	60	3	0	2	1	1	rno-let-7c-1-3p	-0.14	-0.17	N/A
KCNAB1	ENST00000302490.8	potassium voltage-gated channel, shaker-related subfamily, beta member 1	5	2	0	1	1	1	rno-let-7c-1-3p	-0.14	-0.14	N/A
USH1G	ENST00000319642.1	Usher syndrome 1G (autosomal recessive)	5	1	0	1	0	0	rno-let-7c-1-3p	-0.14	-0.14	N/A
CLRN1	ENST00000327047.1	clarin 1	5	1	0	0	1	0	rno-let-7c-1-3p	-0.14	-0.14	N/A
LRRC16A	ENST00000329474.6	leucine rich repeat containing 16A	718	1	0	1	0	0	rno-let-7c-1-3p	-0.14	-0.14	N/A
MARVELD2	ENST00000325631.5	MARVEL domain containing 2	227	1	0	1	0	0	rno-let-7c-1-3p	-0.14	-0.14	N/A
ATP2A2	ENST00000395494.2	ATPase, Ca++ transporting, cardiac muscle, slow twitch 2	2042	2	1	0	1	5	rno-let-7c-1-3p	-0.14	-0.14	N/A
EOGT	ENST00000383701.3	EGF domain-specific O-linked N-acetylglucosamine (GlcNAc) transferase	302	2	0	2	0	0	rno-let-7c-1-3p	-0.14	-0.15	N/A
CKAP2	ENST00000378037.5	cytoskeleton associated protein 2	2841	1	0	0	1	0	rno-let-7c-1-3p	-0.14	-0.14	N/A
TRIB1	ENST00000311922.3	tribbles pseudokinase 1	313	1	0	1	0	0	rno-let-7c-1-3p	-0.14	-0.15	N/A
CPNE3	ENST00000198765.4	copine III	756	1	0	0	1	0	rno-let-7c-1-3p	-0.14	-0.14	N/A
KIAA0907	ENST00000368320.3	KIAA0907	48	1	1	0	0	0	rno-let-7c-1-3p	-0.14	-0.14	N/A
TRIM10	ENST00000449742.2	tripartite motif containing 10	7	1	0	0	1	0	rno-let-7c-1-3p	-0.14	-0.14	N/A
PPM1G	ENST00000344034.4	protein phosphatase, Mg2+/Mn2+ dependent, 1G	748	1	0	1	0	0	rno-let-7c-1-3p	-0.14	-0.14	N/A
ARPC5L	ENST00000353214.2	actin related protein 2/3 complex, subunit 5-like	851	1	0	1	0	0	rno-let-7c-1-3p	-0.14	-0.14	N/A
PTP4A1	ENST00000370651.3	protein tyrosine phosphatase type IVA, member 1	5740	1	0	1	0	1	rno-let-7c-1-3p	-0.14	-0.19	N/A
PJA1	ENST00000374583.1	praja ring finger 1, E3 ubiquitin protein ligase	765	1	0	0	1	0	rno-let-7c-1-3p	-0.14	-0.14	N/A
PCOLCE2	ENST00000485766.1	procollagen C-endopeptidase enhancer 2	105	1	0	1	0	0	rno-let-7c-1-3p	-0.14	-0.14	N/A
ERO1L	ENST00000395686.3	ERO1-like (S. cerevisiae)	1333	1	0	0	1	0	rno-let-7c-1-3p	-0.14	-0.16	N/A
ROBO3	ENST00000397801.1	roundabout, axon guidance receptor, homolog 3 (Drosophila)	25	1	0	0	1	0	rno-let-7c-1-3p	-0.14	-0.14	N/A
DDX21	ENST00000354185.4	DEAD (Asp-Glu-Ala-Asp) box helicase 21	202	1	0	1	0	1	rno-let-7c-1-3p	-0.14	-0.16	N/A
FBXL5	ENST00000341285.3	F-box and leucine-rich repeat protein 5	487	1	0	0	1	0	rno-let-7c-1-3p	-0.14	-0.14	N/A
KAT6B	ENST00000287239.4	K(lysine) acetyltransferase 6B	266	2	1	0	1	2	rno-let-7c-1-3p	-0.14	-0.14	N/A
MST4	ENST00000394334.2	Serine/threonine-protein kinase MST4	47	1	0	0	1	1	rno-let-7c-1-3p	-0.14	-0.15	N/A
MYCBP	ENST00000397572.2	MYC binding protein	85	1	0	0	1	0	rno-let-7c-1-3p	-0.14	-0.18	N/A
MAGEL2	ENST00000532292.1	MAGE-like 2	5	1	0	1	0	0	rno-let-7c-1-3p	-0.14	-0.14	N/A
ZNF606	ENST00000341164.4	zinc finger protein 606	14	1	0	1	0	0	rno-let-7c-1-3p	-0.14	-0.14	N/A
TP53BP1	ENST00000263801.3	tumor protein p53 binding protein 1	681	1	0	1	0	0	rno-let-7c-1-3p	-0.14	-0.14	N/A
TCP11L2	ENST00000547153.1	t-complex 11, testis-specific-like 2	29	1	0	0	1	0	rno-let-7c-1-3p	-0.14	-0.14	N/A
AL590452.1	ENST00000596396.1	Uncharacterized protein	5	1	0	0	1	0	rno-let-7c-1-3p	-0.14	-0.14	N/A
NR3C1	ENST00000394464.2	nuclear receptor subfamily 3, group C, member 1 (glucocorticoid receptor)	682	3	0	2	1	1	rno-let-7c-1-3p	-0.13	-0.21	N/A
RB1CC1	ENST00000025008.5	RB1-inducible coiled-coil 1	621	1	0	1	0	0	rno-let-7c-1-3p	-0.13	-0.14	N/A
SNRNP200	ENST00000323853.5	small nuclear ribonucleoprotein 200kDa (U5)	256	1	0	0	1	0	rno-let-7c-1-3p	-0.13	-0.14	N/A
CNOT6L	ENST00000504123.1	CCR4-NOT transcription complex, subunit 6-like	23	2	1	1	0	1	rno-let-7c-1-3p	-0.13	-0.21	N/A
ODC1	ENST00000234111.4	ornithine decarboxylase 1	999	1	0	1	0	1	rno-let-7c-1-3p	-0.13	-0.13	N/A
KIAA1024L	ENST00000564719.1	KIAA1024-like	5	1	0	0	1	0	rno-let-7c-1-3p	-0.13	-0.13	N/A
SLCO4C1	ENST00000310954.6	solute carrier organic anion transporter family, member 4C1	13	1	0	1	0	1	rno-let-7c-1-3p	-0.13	-0.13	N/A
GABRA2	ENST00000507460.1	gamma-aminobutyric acid (GABA) A receptor, alpha 2	10	3	0	2	1	1	rno-let-7c-1-3p	-0.13	-0.27	N/A
FBXO31	ENST00000311635.7	F-box protein 31	48	1	0	1	0	0	rno-let-7c-1-3p	-0.13	-0.15	N/A
KMT2E	ENST00000334877.4	lysine (K)-specific methyltransferase 2E	654	2	0	2	0	2	rno-let-7c-1-3p	-0.13	-0.22	N/A
ZNF654	ENST00000309495.5	zinc finger protein 654	456	2	0	2	0	1	rno-let-7c-1-3p	-0.13	-0.15	N/A
C2CD4B	ENST00000380392.3	C2 calcium-dependent domain containing 4B	14	1	1	0	0	0	rno-let-7c-1-3p	-0.13	-0.41	N/A
ARID1B	ENST00000346085.5	AT rich interactive domain 1B (SWI1-like)	220	2	0	1	1	2	rno-let-7c-1-3p	-0.13	-0.17	N/A
WDR11	ENST00000263461.6	WD repeat domain 11	110	1	0	1	0	0	rno-let-7c-1-3p	-0.13	-0.14	N/A
HHLA1	ENST00000434736.2	HERV-H LTR-associating 1	5	1	0	1	0	0	rno-let-7c-1-3p	-0.13	-0.13	N/A
C15orf32	ENST00000556865.1	chromosome 15 open reading frame 32	5	1	0	1	0	0	rno-let-7c-1-3p	-0.13	-0.13	N/A
PDRG1	ENST00000202017.4	p53 and DNA-damage regulated 1	116	1	0	0	1	0	rno-let-7c-1-3p	-0.13	-0.13	N/A
APLN	ENST00000307484.6	apelin	48	1	0	0	1	0	rno-let-7c-1-3p	-0.13	-0.13	N/A
PDE4A	ENST00000380702.2	phosphodiesterase 4A, cAMP-specific	48	2	1	1	0	1	rno-let-7c-1-3p	-0.13	-0.13	N/A
FAM46D	ENST00000538312.1	family with sequence similarity 46, member D	5	1	0	0	1	0	rno-let-7c-1-3p	-0.13	-0.13	N/A
PPARGC1A	ENST00000264867.2	peroxisome proliferator-activated receptor gamma, coactivator 1 alpha	19	2	0	1	1	2	rno-let-7c-1-3p	-0.13	-0.13	N/A
RFESD	ENST00000513950.2	Rieske (Fe-S) domain containing	15	2	0	2	0	4	rno-let-7c-1-3p	-0.13	-0.47	N/A
HAS2	ENST00000303924.4	hyaluronan synthase 2	398	2	0	1	1	2	rno-let-7c-1-3p	-0.13	-0.22	N/A
FCRLB	ENST00000336830.5	Fc receptor-like B	87	1	1	0	0	0	rno-let-7c-1-3p	-0.13	-0.27	N/A
PARD6G	ENST00000353265.3	par-6 family cell polarity regulator gamma	172	1	0	1	0	0	rno-let-7c-1-3p	-0.13	-0.17	N/A
NUSAP1	ENST00000260359.6	nucleolar and spindle associated protein 1	686	1	0	0	1	0	rno-let-7c-1-3p	-0.13	-0.14	N/A
WDR96	ENST00000369720.1	WD repeat domain 96	10	1	0	0	1	0	rno-let-7c-1-3p	-0.13	-0.13	N/A
LAPTM5	ENST00000294507.3	lysosomal protein transmembrane 5	5	1	0	0	1	0	rno-let-7c-1-3p	-0.13	-0.13	N/A
ALCAM	ENST00000306107.5	activated leukocyte cell adhesion molecule	371	3	0	2	1	0	rno-let-7c-1-3p	-0.13	-0.14	N/A
OSBPL1A	ENST00000319481.3	oxysterol binding protein-like 1A	539	1	0	0	1	1	rno-let-7c-1-3p	-0.13	-0.14	N/A
NMT2	ENST00000378165.4	N-myristoyltransferase 2	318	1	0	1	0	1	rno-let-7c-1-3p	-0.13	-0.16	N/A
PRPF38A	ENST00000257181.9	pre-mRNA processing factor 38A	892	1	0	0	1	0	rno-let-7c-1-3p	-0.13	-0.15	N/A
NCK1	ENST00000469404.1	NCK adaptor protein 1	415	1	0	0	1	0	rno-let-7c-1-3p	-0.13	-0.21	N/A
MTRR	ENST00000264668.2	5-methyltetrahydrofolate-homocysteine methyltransferase reductase	374	1	0	1	0	1	rno-let-7c-1-3p	-0.13	-0.13	N/A
GPCPD1	ENST00000379019.4	glycerophosphocholine phosphodiesterase GDE1 homolog (S. cerevisiae)	155	2	0	1	1	1	rno-let-7c-1-3p	-0.13	-0.15	N/A
KDELR2	ENST00000258739.4	KDEL (Lys-Asp-Glu-Leu) endoplasmic reticulum protein retention receptor 2	5077	1	0	0	1	0	rno-let-7c-1-3p	-0.13	-0.24	N/A
ADNP	ENST00000371602.4	activity-dependent neuroprotector homeobox	635	2	1	1	0	0	rno-let-7c-1-3p	-0.13	-0.13	N/A
ZFR	ENST00000265069.8	zinc finger RNA binding protein	102	3	0	2	1	0	rno-let-7c-1-3p	-0.13	-0.17	N/A
DUSP6	ENST00000279488.7	dual specificity phosphatase 6	1056	1	0	0	1	0	rno-let-7c-1-3p	-0.13	-0.13	N/A
ZC3H12D	ENST00000416573.2	zinc finger CCCH-type containing 12D	13	1	0	1	0	1	rno-let-7c-1-3p	-0.13	-0.2	N/A
UBE3D	ENST00000369747.3	ubiquitin protein ligase E3D	8	1	0	0	1	0	rno-let-7c-1-3p	-0.13	-0.21	N/A
ATAD2	ENST00000287394.5	ATPase family, AAA domain containing 2	851	1	0	1	0	1	rno-let-7c-1-3p	-0.13	-0.22	N/A
NEO1	ENST00000261908.6	neogenin 1	261	3	0	2	1	0	rno-let-7c-1-3p	-0.13	-0.14	N/A
CDH7	ENST00000397968.2	cadherin 7, type 2	42	3	0	2	1	0	rno-let-7c-1-3p	-0.13	-0.17	N/A
NFKBIZ	ENST00000394054.2	nuclear factor of kappa light polypeptide gene enhancer in B-cells inhibitor, zeta	236	1	0	1	0	1	rno-let-7c-1-3p	-0.13	-0.13	N/A
SMTN	ENST00000333137.7	smoothelin	99	2	0	1	1	0	rno-let-7c-1-3p	-0.13	-0.13	N/A
CCDC39	ENST00000273654.4	coiled-coil domain containing 39	5	1	0	0	1	1	rno-let-7c-1-3p	-0.13	-0.13	N/A
DCAF17	ENST00000375255.3	DDB1 and CUL4 associated factor 17	49	1	0	1	0	0	rno-let-7c-1-3p	-0.13	-0.13	N/A
SHC3	ENST00000375835.4	SHC (Src homology 2 domain containing) transforming protein 3	18	1	0	0	1	0	rno-let-7c-1-3p	-0.13	-0.13	N/A
PPP1R14C	ENST00000361131.4	protein phosphatase 1, regulatory (inhibitor) subunit 14C	173	1	0	1	0	0	rno-let-7c-1-3p	-0.13	-0.13	N/A
TXNDC12	ENST00000371626.4	thioredoxin domain containing 12 (endoplasmic reticulum)	101	1	0	0	1	0	rno-let-7c-1-3p	-0.13	-0.15	N/A
FBRS	ENST00000356166.6	fibrosin	1334	1	0	1	0	1	rno-let-7c-1-3p	-0.13	-0.13	N/A
FOXC1	ENST00000380874.2	forkhead box C1	1301	1	0	1	0	0	rno-let-7c-1-3p	-0.13	-0.13	N/A
SPEF2	ENST00000509059.1	sperm flagellar 2	35	1	0	1	0	0	rno-let-7c-1-3p	-0.13	-0.13	N/A
ARMC10	ENST00000323716.3	armadillo repeat containing 10	147	1	0	0	1	0	rno-let-7c-1-3p	-0.13	-0.15	N/A
PTPRK	ENST00000368226.4	protein tyrosine phosphatase, receptor type, K	641	1	0	0	1	1	rno-let-7c-1-3p	-0.13	-0.14	N/A
RIN2	ENST00000255006.6	Ras and Rab interactor 2	539	1	0	0	1	0	rno-let-7c-1-3p	-0.13	-0.16	N/A
CDYL2	ENST00000570137.2	chromodomain protein, Y-like 2	239	1	0	1	0	2	rno-let-7c-1-3p	-0.13	-0.16	N/A
SRPK2	ENST00000393651.3	SRSF protein kinase 2	381	1	0	0	1	2	rno-let-7c-1-3p	-0.13	-0.17	N/A
SCAMP2	ENST00000268099.9	secretory carrier membrane protein 2	101	1	0	0	1	0	rno-let-7c-1-3p	-0.13	-0.14	N/A
AC012215.1	ENST00000437887.1	Uncharacterized protein	31	1	0	1	0	2	rno-let-7c-1-3p	-0.13	-0.19	N/A
RBM41	ENST00000372487.1	RNA binding motif protein 41	41	1	1	0	0	0	rno-let-7c-1-3p	-0.13	-0.13	N/A
SP5	ENST00000375281.3	Sp5 transcription factor	36	1	0	1	0	0	rno-let-7c-1-3p	-0.13	-0.13	N/A
GPR179	ENST00000342292.4	G protein-coupled receptor 179	5	1	0	0	1	0	rno-let-7c-1-3p	-0.13	-0.13	N/A
FGF13	ENST00000315930.6	fibroblast growth factor 13	17	1	0	0	1	2	rno-let-7c-1-3p	-0.13	-0.15	N/A
SSBP3	ENST00000417664.2	single stranded DNA binding protein 3	1474	1	0	1	0	1	rno-let-7c-1-3p	-0.13	-0.16	N/A
SETBP1	ENST00000282030.5	SET binding protein 1	77	2	0	2	0	5	rno-let-7c-1-3p	-0.13	-0.15	N/A
RNF216	ENST00000425013.2	ring finger protein 216	649	1	1	0	0	0	rno-let-7c-1-3p	-0.13	-0.18	N/A
SORCS1	ENST00000369698.1	sortilin-related VPS10 domain containing receptor 1	88	1	1	0	0	1	rno-let-7c-1-3p	-0.13	-0.14	N/A
NPAS3	ENST00000346562.2	neuronal PAS domain protein 3	9	1	1	0	0	1	rno-let-7c-1-3p	-0.13	-0.13	N/A
SOGA2	ENST00000359865.3	SOGA family member 2	47	2	1	1	0	1	rno-let-7c-1-3p	-0.13	-0.13	N/A
RNGTT	ENST00000369485.4	RNA guanylyltransferase and 5'-phosphatase	1384	1	0	1	0	1	rno-let-7c-1-3p	-0.13	-0.13	N/A
PABPC4L	ENST00000421491.3	poly(A) binding protein, cytoplasmic 4-like	55	1	0	1	0	1	rno-let-7c-1-3p	-0.13	-0.22	N/A
SUV39H2	ENST00000313519.5	suppressor of variegation 3-9 homolog 2 (Drosophila)	54	1	0	0	1	0	rno-let-7c-1-3p	-0.13	-0.17	N/A
GRIA4	ENST00000527669.1	glutamate receptor, ionotropic, AMPA 4	7	2	0	2	0	0	rno-let-7c-1-3p	-0.13	-0.13	N/A
GPR27	ENST00000304411.2	G protein-coupled receptor 27	781	1	0	0	1	0	rno-let-7c-1-3p	-0.13	-0.13	N/A
GSAP	ENST00000257626.7	gamma-secretase activating protein	5	1	0	1	0	0	rno-let-7c-1-3p	-0.13	-0.13	N/A
BHLHB9	ENST00000372735.1	basic helix-loop-helix domain containing, class B, 9	5	1	0	0	1	2	rno-let-7c-1-3p	-0.13	-0.13	N/A
SLC12A2	ENST00000262461.2	solute carrier family 12 (sodium/potassium/chloride transporter), member 2	655	2	0	2	0	1	rno-let-7c-1-3p	-0.13	-0.13	N/A
SYNM	ENST00000560674.1	synemin, intermediate filament protein	36	1	0	0	1	1	rno-let-7c-1-3p	-0.13	-0.13	N/A
NSG2	ENST00000303177.3	Neuron-specific protein family member 2	5	2	0	1	1	0	rno-let-7c-1-3p	-0.13	-0.13	N/A
GRID1	ENST00000327946.7	glutamate receptor, ionotropic, delta 1	45	1	0	1	0	1	rno-let-7c-1-3p	-0.13	-0.13	N/A
PHIP	ENST00000275034.4	pleckstrin homology domain interacting protein	668	4	0	4	0	4	rno-let-7c-1-3p	-0.13	-0.17	N/A
GLCCI1	ENST00000223145.5	glucocorticoid induced transcript 1	654	1	0	0	1	2	rno-let-7c-1-3p	-0.13	-0.16	N/A
EFNA5	ENST00000333274.6	ephrin-A5	225	2	0	1	1	0	rno-let-7c-1-3p	-0.13	-0.17	N/A
FAM20B	ENST00000263733.4	family with sequence similarity 20, member B	113	1	0	1	0	1	rno-let-7c-1-3p	-0.13	-0.16	N/A
POU4F1	ENST00000377208.5	POU class 4 homeobox 1	61	2	0	0	2	1	rno-let-7c-1-3p	-0.13	-0.19	N/A
NPTN	ENST00000345330.4	neuroplastin	2918	1	0	0	1	0	rno-let-7c-1-3p	-0.13	-0.13	N/A
EN2	ENST00000297375.4	engrailed homeobox 2	86	1	0	1	0	2	rno-let-7c-1-3p	-0.13	-0.19	N/A
ZNF148	ENST00000360647.4	zinc finger protein 148	230	4	0	3	1	4	rno-let-7c-1-3p	-0.13	-0.16	N/A
SERTM1	ENST00000315190.3	serine-rich and transmembrane domain containing 1	12	1	0	0	1	1	rno-let-7c-1-3p	-0.12	-0.12	N/A
DSCAM	ENST00000400454.1	Down syndrome cell adhesion molecule	5	2	0	0	2	0	rno-let-7c-1-3p	-0.12	-0.12	N/A
PAG1	ENST00000220597.4	phosphoprotein associated with glycosphingolipid microdomains 1	53	2	0	0	2	0	rno-let-7c-1-3p	-0.12	-0.12	N/A
NLGN3	ENST00000374051.3	neuroligin 3	15	1	0	0	1	1	rno-let-7c-1-3p	-0.12	-0.12	N/A
POMGNT1	ENST00000396420.3	protein O-linked mannose N-acetylglucosaminyltransferase 1 (beta 1,2-)	2123	1	1	0	0	1	rno-let-7c-1-3p	-0.12	-0.12	N/A
TSC22D2	ENST00000361875.3	TSC22 domain family, member 2	1062	4	0	2	2	2	rno-let-7c-1-3p	-0.12	-0.29	N/A
MAN1A1	ENST00000368468.3	mannosidase, alpha, class 1A, member 1	248	2	1	1	0	0	rno-let-7c-1-3p	-0.12	-0.18	N/A
PIP4K2C	ENST00000354947.5	phosphatidylinositol-5-phosphate 4-kinase, type II, gamma	457	1	0	0	1	0	rno-let-7c-1-3p	-0.12	-0.13	N/A
MCL1	ENST00000369026.2	myeloid cell leukemia sequence 1 (BCL2-related)	374	1	0	0	1	1	rno-let-7c-1-3p	-0.12	-0.17	N/A
SLC16A12	ENST00000341233.4	solute carrier family 16, member 12	35	1	0	0	1	0	rno-let-7c-1-3p	-0.12	-0.12	N/A
RUNX1T1	ENST00000523629.1	runt-related transcription factor 1; translocated to, 1 (cyclin D-related)	9	2	0	2	0	1	rno-let-7c-1-3p	-0.12	-0.12	N/A
SPHKAP	ENST00000392056.3	SPHK1 interactor, AKAP domain containing	5	1	0	0	1	0	rno-let-7c-1-3p	-0.12	-0.12	N/A
DAAM2	ENST00000538976.1	dishevelled associated activator of morphogenesis 2	5	2	0	1	1	0	rno-let-7c-1-3p	-0.12	-0.12	N/A
C6orf222	ENST00000437635.2	chromosome 6 open reading frame 222	5	1	0	1	0	0	rno-let-7c-1-3p	-0.12	-0.12	N/A
GPR52	ENST00000367685.2	G protein-coupled receptor 52	5	1	0	0	1	0	rno-let-7c-1-3p	-0.12	-0.12	N/A
SLC4A10	ENST00000415876.2	solute carrier family 4, sodium bicarbonate transporter, member 10	5	2	0	1	1	0	rno-let-7c-1-3p	-0.12	-0.12	N/A
PIKFYVE	ENST00000264380.4	phosphoinositide kinase, FYVE finger containing	107	1	1	0	0	1	rno-let-7c-1-3p	-0.12	-0.13	N/A
LRP6	ENST00000261349.4	low density lipoprotein receptor-related protein 6	157	2	0	2	0	1	rno-let-7c-1-3p	-0.12	-0.13	N/A
ZCCHC14	ENST00000268616.4	zinc finger, CCHC domain containing 14	64	1	0	1	0	0	rno-let-7c-1-3p	-0.12	-0.14	N/A
PPM1E	ENST00000308249.2	protein phosphatase, Mg2+/Mn2+ dependent, 1E	178	3	0	1	2	2	rno-let-7c-1-3p	-0.12	-0.14	N/A
EGFR	ENST00000275493.2	epidermal growth factor receptor	632	3	1	2	0	1	rno-let-7c-1-3p	-0.12	-0.14	N/A
MCTP1	ENST00000515393.1	multiple C2 domains, transmembrane 1	81	1	0	0	1	1	rno-let-7c-1-3p	-0.12	-0.12	N/A
CHRNA3	ENST00000326828.5	cholinergic receptor, nicotinic, alpha 3 (neuronal)	20	1	0	0	1	0	rno-let-7c-1-3p	-0.12	-0.12	N/A
UBE2K	ENST00000261427.5	ubiquitin-conjugating enzyme E2K	762	1	0	1	0	2	rno-let-7c-1-3p	-0.12	-0.16	N/A
IL1RAPL1	ENST00000378993.1	interleukin 1 receptor accessory protein-like 1	5	3	0	2	1	0	rno-let-7c-1-3p	-0.12	-0.3	N/A
CPEB2	ENST00000538197.1	cytoplasmic polyadenylation element binding protein 2	367	1	0	0	1	1	rno-let-7c-1-3p	-0.12	-0.13	N/A
CBLN1	ENST00000219197.6	cerebellin 1 precursor	12	1	0	1	0	0	rno-let-7c-1-3p	-0.12	-0.12	N/A
PDE12	ENST00000311180.8	phosphodiesterase 12	326	1	0	0	1	1	rno-let-7c-1-3p	-0.12	-0.15	N/A
PRKAB1	ENST00000229328.5	protein kinase, AMP-activated, beta 1 non-catalytic subunit	99	1	0	0	1	0	rno-let-7c-1-3p	-0.12	-0.17	N/A
B4GALT4	ENST00000467604.1	UDP-Gal:betaGlcNAc beta 1,4- galactosyltransferase, polypeptide 4	196	1	0	1	0	0	rno-let-7c-1-3p	-0.12	-0.12	N/A
RGMB	ENST00000308234.7	RGM domain family, member B	6087	1	0	1	0	1	rno-let-7c-1-3p	-0.12	-0.12	N/A
KLHL4	ENST00000373119.4	kelch-like family member 4	58	1	0	1	0	0	rno-let-7c-1-3p	-0.12	-0.12	N/A
RPL22	ENST00000234875.4	ribosomal protein L22	1455	1	0	1	0	0	rno-let-7c-1-3p	-0.12	-0.12	N/A
SON	ENST00000290239.6	SON DNA binding protein	161	1	0	0	1	0	rno-let-7c-1-3p	-0.12	-0.12	N/A
PTPRC	ENST00000367376.2	protein tyrosine phosphatase, receptor type, C	5	1	0	1	0	4	rno-let-7c-1-3p	-0.12	-0.12	N/A
SCN5A	ENST00000414099.2	sodium channel, voltage-gated, type V, alpha subunit	5	1	0	0	1	1	rno-let-7c-1-3p	-0.12	-0.12	N/A
ANKRD12	ENST00000262126.4	ankyrin repeat domain 12	11	3	0	2	1	0	rno-let-7c-1-3p	-0.12	-0.12	N/A
RAP1B	ENST00000250559.9	RAP1B, member of RAS oncogene family	3599	1	0	1	0	1	rno-let-7c-1-3p	-0.12	-0.12	N/A
LEMD3	ENST00000308330.2	LEM domain containing 3	189	2	0	2	0	4	rno-let-7c-1-3p	-0.12	-0.13	N/A
NAB1	ENST00000337386.5	NGFI-A binding protein 1 (EGR1 binding protein 1)	279	1	0	0	1	0	rno-let-7c-1-3p	-0.12	-0.16	N/A
FNIP1	ENST00000307968.7	folliculin interacting protein 1	32	1	0	1	0	3	rno-let-7c-1-3p	-0.12	-0.14	N/A
RAI1	ENST00000353383.1	retinoic acid induced 1	277	1	0	0	1	1	rno-let-7c-1-3p	-0.12	-0.12	N/A
ZNF143	ENST00000396602.2	zinc finger protein 143	380	1	0	0	1	1	rno-let-7c-1-3p	-0.12	-0.12	N/A
CMIP	ENST00000537098.3	c-Maf inducing protein	2670	2	0	1	1	1	rno-let-7c-1-3p	-0.12	-0.12	N/A
ETV1	ENST00000430479.1	ets variant 1	160	2	0	1	1	0	rno-let-7c-1-3p	-0.12	-0.13	N/A
BTG1	ENST00000256015.3	B-cell translocation gene 1, anti-proliferative	1677	2	0	2	0	2	rno-let-7c-1-3p	-0.12	-0.29	N/A
DGCR8	ENST00000383024.2	DGCR8 microprocessor complex subunit	1018	1	0	1	0	1	rno-let-7c-1-3p	-0.12	-0.12	N/A
ADAM28	ENST00000265769.4	ADAM metallopeptidase domain 28	5	1	1	0	0	0	rno-let-7c-1-3p	-0.12	-0.12	N/A
MCUR1	ENST00000379170.4	mitochondrial calcium uniporter regulator 1	129	1	0	1	0	1	rno-let-7c-1-3p	-0.12	-0.12	N/A
TBC1D8	ENST00000376840.4	TBC1 domain family, member 8 (with GRAM domain)	47	1	0	0	1	0	rno-let-7c-1-3p	-0.12	-0.16	N/A
SLC35A1	ENST00000369557.5	solute carrier family 35 (CMP-sialic acid transporter), member A1	671	1	0	1	0	0	rno-let-7c-1-3p	-0.12	-0.12	N/A
PRDM12	ENST00000253008.2	PR domain containing 12	15	1	0	0	1	0	rno-let-7c-1-3p	-0.12	-0.12	N/A
HMX2	ENST00000339992.3	H6 family homeobox 2	8	1	0	0	1	0	rno-let-7c-1-3p	-0.12	-0.12	N/A
IFFO1	ENST00000436152.2	intermediate filament family orphan 1	552	1	0	0	1	0	rno-let-7c-1-3p	-0.12	-0.12	N/A
ZNF558	ENST00000601372.1	zinc finger protein 558	24	1	0	0	1	0	rno-let-7c-1-3p	-0.12	-0.15	N/A
C5orf51	ENST00000381647.2	chromosome 5 open reading frame 51	124	2	1	1	0	1	rno-let-7c-1-3p	-0.12	-0.12	N/A
TMEM19	ENST00000266673.5	transmembrane protein 19	1378	2	0	0	2	0	rno-let-7c-1-3p	-0.12	-0.2	N/A
RALGPS1	ENST00000259351.5	Ral GEF with PH domain and SH3 binding motif 1	34	2	1	0	1	2	rno-let-7c-1-3p	-0.12	-0.16	N/A
SOD1	ENST00000270142.6	superoxide dismutase 1, soluble	1714	1	0	0	1	0	rno-let-7c-1-3p	-0.12	-0.18	N/A
ZBTB46	ENST00000245663.4	zinc finger and BTB domain containing 46	71	1	0	0	1	1	rno-let-7c-1-3p	-0.12	-0.12	N/A
NEUROD4	ENST00000242994.3	neuronal differentiation 4	5	1	0	1	0	0	rno-let-7c-1-3p	-0.12	-0.12	N/A
MBTD1	ENST00000586178.1	mbt domain containing 1	113	2	0	1	1	0	rno-let-7c-1-3p	-0.12	-0.12	N/A
KDM4A	ENST00000372396.3	lysine (K)-specific demethylase 4A	257	1	0	0	1	1	rno-let-7c-1-3p	-0.12	-0.12	N/A
CCR5	ENST00000292303.4	chemokine (C-C motif) receptor 5 (gene/pseudogene)	5	1	1	0	0	0	rno-let-7c-1-3p	-0.12	-0.12	N/A
TRAM2	ENST00000182527.3	translocation associated membrane protein 2	2774	1	1	0	0	2	rno-let-7c-1-3p	-0.12	-0.12	N/A
EFR3A	ENST00000254624.5	EFR3 homolog A (S. cerevisiae)	372	1	1	0	0	1	rno-let-7c-1-3p	-0.12	-0.12	N/A
LRP5	ENST00000294304.7	low density lipoprotein receptor-related protein 5	397	1	0	1	0	0	rno-let-7c-1-3p	-0.12	-0.13	N/A
DMRTA1	ENST00000325870.2	DMRT-like family A1	124	2	0	1	1	1	rno-let-7c-1-3p	-0.12	-0.14	N/A
TTC30B	ENST00000408939.3	tetratricopeptide repeat domain 30B	63	2	0	1	1	0	rno-let-7c-1-3p	-0.12	-0.13	N/A
BAZ1A	ENST00000358716.4	bromodomain adjacent to zinc finger domain, 1A	144	1	0	0	1	0	rno-let-7c-1-3p	-0.12	-0.12	N/A
ZNF667	ENST00000591790.1	zinc finger protein 667	24	2	0	1	1	0	rno-let-7c-1-3p	-0.12	-0.12	N/A
TNC	ENST00000340094.3	tenascin C	4571	1	0	1	0	0	rno-let-7c-1-3p	-0.12	-0.12	N/A
ROCK1	ENST00000399799.2	Rho-associated, coiled-coil containing protein kinase 1	7	1	0	0	1	1	rno-let-7c-1-3p	-0.12	-0.12	N/A
GABRA4	ENST00000264318.3	gamma-aminobutyric acid (GABA) A receptor, alpha 4	5	4	0	3	1	0	rno-let-7c-1-3p	-0.12	-0.12	N/A
KLHL23	ENST00000392647.2	kelch-like family member 23	791	1	0	0	1	1	rno-let-7c-1-3p	-0.12	-0.12	N/A
GPR88	ENST00000315033.4	G protein-coupled receptor 88	5	1	0	0	1	1	rno-let-7c-1-3p	-0.12	-0.12	N/A
P2RY1	ENST00000305097.3	purinergic receptor P2Y, G-protein coupled, 1	58	1	0	1	0	2	rno-let-7c-1-3p	-0.12	-0.14	N/A
THOC2	ENST00000245838.8	THO complex 2	157	1	0	0	1	1	rno-let-7c-1-3p	-0.12	-0.19	N/A
RALBP1	ENST00000383432.3	ralA binding protein 1	134	1	0	1	0	0	rno-let-7c-1-3p	-0.12	-0.12	N/A
RAB35	ENST00000534951.1	RAB35, member RAS oncogene family	1051	1	0	1	0	0	rno-let-7c-1-3p	-0.12	-0.12	N/A
B4GALT6	ENST00000306851.5	UDP-Gal:betaGlcNAc beta 1,4- galactosyltransferase, polypeptide 6	146	1	0	1	0	1	rno-let-7c-1-3p	-0.12	-0.12	N/A
KLHL29	ENST00000486442.1	kelch-like family member 29	414	1	0	1	0	0	rno-let-7c-1-3p	-0.12	-0.12	N/A
ACKR3	ENST00000272928.3	atypical chemokine receptor 3	991	1	0	0	1	0	rno-let-7c-1-3p	-0.12	-0.12	N/A
ATP6V0E2	ENST00000425642.2	ATPase, H+ transporting V0 subunit e2	85	1	0	1	0	0	rno-let-7c-1-3p	-0.12	-0.12	N/A
ARL6	ENST00000463745.1	ADP-ribosylation factor-like 6	275	1	0	0	1	0	rno-let-7c-1-3p	-0.11	-0.12	N/A
FAM196B	ENST00000377365.3	family with sequence similarity 196, member B	174	1	0	0	1	0	rno-let-7c-1-3p	-0.11	-0.12	N/A
STIM2	ENST00000467011.1	stromal interaction molecule 2	380	3	1	0	2	0	rno-let-7c-1-3p	-0.11	-0.22	N/A
FAM65B	ENST00000259698.4	family with sequence similarity 65, member B	7	2	0	2	0	0	rno-let-7c-1-3p	-0.11	-0.11	N/A
PCDHB10	ENST00000239446.4	protocadherin beta 10	13	1	0	1	0	0	rno-let-7c-1-3p	-0.11	-0.11	N/A
BMF	ENST00000220446.4	Bcl2 modifying factor	179	1	0	1	0	1	rno-let-7c-1-3p	-0.11	-0.13	N/A
RBM48	ENST00000481551.1	RNA binding motif protein 48	220	1	0	0	1	0	rno-let-7c-1-3p	-0.11	-0.11	N/A
GRIA2	ENST00000296526.7	glutamate receptor, ionotropic, AMPA 2	5	1	0	1	0	2	rno-let-7c-1-3p	-0.11	-0.11	N/A
SET	ENST00000372692.4	SET nuclear oncogene	763	1	0	0	1	1	rno-let-7c-1-3p	-0.11	-0.11	N/A
MYO19	ENST00000431794.3	myosin XIX	615	1	0	0	1	0	rno-let-7c-1-3p	-0.11	-0.14	N/A
BTBD7	ENST00000334746.5	BTB (POZ) domain containing 7	590	3	0	3	0	1	rno-let-7c-1-3p	-0.11	-0.12	N/A
MFSD8	ENST00000296468.3	major facilitator superfamily domain containing 8	260	1	0	0	1	1	rno-let-7c-1-3p	-0.11	-0.17	N/A
LRRFIP2	ENST00000421307.1	leucine rich repeat (in FLII) interacting protein 2	326	1	0	1	0	1	rno-let-7c-1-3p	-0.11	-0.11	N/A
DUSP26	ENST00000256261.4	dual specificity phosphatase 26 (putative)	5	1	0	1	0	0	rno-let-7c-1-3p	-0.11	-0.11	N/A
RPS6KA1	ENST00000374168.2	ribosomal protein S6 kinase, 90kDa, polypeptide 1	1449	1	0	0	1	0	rno-let-7c-1-3p	-0.11	-0.11	N/A
CYFIP2	ENST00000318218.6	cytoplasmic FMR1 interacting protein 2	303	1	1	0	0	0	rno-let-7c-1-3p	-0.11	-0.11	N/A
GALNT12	ENST00000375011.3	UDP-N-acetyl-alpha-D-galactosamine:polypeptide N-acetylgalactosaminyltransferase 12 (GalNAc-T12)	73	1	0	1	0	0	rno-let-7c-1-3p	-0.11	-0.11	N/A
ARL4C	ENST00000390645.2	ADP-ribosylation factor-like 4C	84	1	0	1	0	0	rno-let-7c-1-3p	-0.11	-0.13	N/A
PLEKHH1	ENST00000329153.5	pleckstrin homology domain containing, family H (with MyTH4 domain) member 1	125	3	0	3	0	0	rno-let-7c-1-3p	-0.11	-0.13	N/A
DENND5B	ENST00000389082.5	DENN/MADD domain containing 5B	832	2	0	1	1	2	rno-let-7c-1-3p	-0.11	-0.12	N/A
ORC2	ENST00000234296.2	origin recognition complex, subunit 2	381	1	0	1	0	1	rno-let-7c-1-3p	-0.11	-0.14	N/A
RAMP2	ENST00000588576.1	receptor (G protein-coupled) activity modifying protein 2	47	1	1	0	0	0	rno-let-7c-1-3p	-0.11	-0.66	N/A
DACT3	ENST00000300875.4	dishevelled-binding antagonist of beta-catenin 3	59	1	0	0	1	0	rno-let-7c-1-3p	-0.11	-0.11	N/A
RAD51AP1	ENST00000352618.4	RAD51 associated protein 1	57	1	0	1	0	0	rno-let-7c-1-3p	-0.11	-0.17	N/A
SORBS2	ENST00000284776.7	sorbin and SH3 domain containing 2	1279	3	0	3	0	0	rno-let-7c-1-3p	-0.11	-0.12	N/A
ACSL3	ENST00000357430.3	acyl-CoA synthetase long-chain family member 3	2533	1	0	0	1	0	rno-let-7c-1-3p	-0.11	-0.13	N/A
SIRT1	ENST00000212015.6	sirtuin 1	220	1	0	1	0	0	rno-let-7c-1-3p	-0.11	-0.12	N/A
ENKD1	ENST00000602644.1	enkurin domain containing 1	12	1	0	1	0	0	rno-let-7c-1-3p	-0.11	-0.2	N/A
TM9SF2	ENST00000376387.4	transmembrane 9 superfamily member 2	5046	1	0	1	0	0	rno-let-7c-1-3p	-0.11	-0.13	N/A
DTX3L	ENST00000296161.4	deltex 3-like (Drosophila)	319	1	0	0	1	1	rno-let-7c-1-3p	-0.11	-0.12	N/A
ADAMTSL1	ENST00000380548.4	ADAMTS-like 1	38	2	0	2	0	2	rno-let-7c-1-3p	-0.11	-0.17	N/A
UST	ENST00000367463.4	uronyl-2-sulfotransferase	933	1	0	1	0	0	rno-let-7c-1-3p	-0.11	-0.17	N/A
PLEKHN1	ENST00000379410.3	pleckstrin homology domain containing, family N member 1	5	1	0	0	1	0	rno-let-7c-1-3p	-0.11	-0.11	N/A
SNAP25	ENST00000254976.2	synaptosomal-associated protein, 25kDa	54	1	0	1	0	1	rno-let-7c-1-3p	-0.11	-0.16	N/A
HSF5	ENST00000323777.3	heat shock transcription factor family member 5	5	1	0	0	1	1	rno-let-7c-1-3p	-0.11	-0.11	N/A
GRIN2B	ENST00000609686.1	glutamate receptor, ionotropic, N-methyl D-aspartate 2B	5	4	0	2	2	2	rno-let-7c-1-3p	-0.11	-0.11	N/A
UFM1	ENST00000239878.4	ubiquitin-fold modifier 1	1502	1	0	0	1	0	rno-let-7c-1-3p	-0.11	-0.11	N/A
RALYL	ENST00000517638.1	RALY RNA binding protein-like	7	1	0	0	1	0	rno-let-7c-1-3p	-0.11	-0.11	N/A
STK3	ENST00000419617.2	serine/threonine kinase 3	25	1	0	1	0	0	rno-let-7c-1-3p	-0.11	-0.11	N/A
RNPS1	ENST00000397086.2	RNA binding protein S1, serine-rich domain	5	1	0	1	0	0	rno-let-7c-1-3p	-0.11	-0.11	N/A
ERMAP	ENST00000372514.3	erythroblast membrane-associated protein (Scianna blood group)	121	1	0	1	0	0	rno-let-7c-1-3p	-0.11	-0.11	N/A
CDC25B	ENST00000245960.5	cell division cycle 25B	3358	3	0	2	1	0	rno-let-7c-1-3p	-0.11	-0.11	N/A
GNB1	ENST00000378609.4	guanine nucleotide binding protein (G protein), beta polypeptide 1	3695	2	0	0	2	0	rno-let-7c-1-3p	-0.11	-0.16	N/A
TRAPPC10	ENST00000291574.4	trafficking protein particle complex 10	302	2	0	2	0	0	rno-let-7c-1-3p	-0.11	-0.11	N/A
FADS2	ENST00000257261.6	fatty acid desaturase 2	285	1	0	1	0	0	rno-let-7c-1-3p	-0.11	-0.11	N/A
NKAP	ENST00000371410.3	NFKB activating protein	422	1	1	0	0	1	rno-let-7c-1-3p	-0.11	-0.21	N/A
ZNF703	ENST00000331569.4	zinc finger protein 703	1557	1	1	0	0	0	rno-let-7c-1-3p	-0.11	-0.18	N/A
PHTF2	ENST00000416283.2	putative homeodomain transcription factor 2	1730	2	1	1	0	1	rno-let-7c-1-3p	-0.11	-0.11	N/A
LRRN2	ENST00000367175.1	leucine rich repeat neuronal 2	12	1	0	1	0	0	rno-let-7c-1-3p	-0.11	-0.11	N/A
GAREM	ENST00000399218.4	GRB2 associated, regulator of MAPK1	536	2	0	2	0	1	rno-let-7c-1-3p	-0.11	-0.16	N/A
WDR47	ENST00000400794.3	WD repeat domain 47	185	1	0	1	0	0	rno-let-7c-1-3p	-0.11	-0.11	N/A
FECH	ENST00000262093.5	ferrochelatase	716	1	1	0	0	2	rno-let-7c-1-3p	-0.11	-0.32	N/A
OSBPL6	ENST00000190611.4	oxysterol binding protein-like 6	85	2	0	0	2	1	rno-let-7c-1-3p	-0.11	-0.17	N/A
COX17	ENST00000261070.2	COX17 cytochrome c oxidase copper chaperone	40	1	0	0	1	0	rno-let-7c-1-3p	-0.11	-0.18	N/A
CAMK4	ENST00000282356.4	calcium/calmodulin-dependent protein kinase IV	73	2	0	1	1	3	rno-let-7c-1-3p	-0.11	-0.17	N/A
ACSS3	ENST00000548058.1	acyl-CoA synthetase short-chain family member 3	306	1	0	1	0	2	rno-let-7c-1-3p	-0.11	-0.18	N/A
SLC9A6	ENST00000370698.3	solute carrier family 9, subfamily A (NHE6, cation proton antiporter 6), member 6	547	2	0	0	2	0	rno-let-7c-1-3p	-0.11	-0.11	N/A
ZBTB7C	ENST00000535628.2	zinc finger and BTB domain containing 7C	23	1	0	0	1	0	rno-let-7c-1-3p	-0.11	-0.12	N/A
PTPRJ	ENST00000418331.2	protein tyrosine phosphatase, receptor type, J	145	2	0	1	1	0	rno-let-7c-1-3p	-0.11	-0.12	N/A
ERGIC1	ENST00000393784.3	endoplasmic reticulum-golgi intermediate compartment (ERGIC) 1	4614	1	0	1	0	0	rno-let-7c-1-3p	-0.11	-0.12	N/A
TTC14	ENST00000412756.2	tetratricopeptide repeat domain 14	99	1	1	0	0	0	rno-let-7c-1-3p	-0.11	-0.12	N/A
ZNF25	ENST00000302609.7	zinc finger protein 25	11	1	1	0	0	0	rno-let-7c-1-3p	-0.11	-0.11	N/A
ELFN1	ENST00000424383.2	extracellular leucine-rich repeat and fibronectin type III domain containing 1	5	1	0	1	0	0	rno-let-7c-1-3p	-0.11	-0.11	N/A
MYB	ENST00000367814.4	v-myb avian myeloblastosis viral oncogene homolog	39	1	0	1	0	0	rno-let-7c-1-3p	-0.11	-0.11	N/A
NPY5R	ENST00000338566.3	neuropeptide Y receptor Y5	5	1	0	1	0	0	rno-let-7c-1-3p	-0.11	-0.11	N/A
OLFM4	ENST00000219022.2	olfactomedin 4	5	2	0	2	0	0	rno-let-7c-1-3p	-0.11	-0.11	N/A
SCN1A	ENST00000423058.2	sodium channel, voltage-gated, type I, alpha subunit	21	2	1	0	1	2	rno-let-7c-1-3p	-0.11	-0.11	N/A
NMNAT3	ENST00000511444.1	nicotinamide nucleotide adenylyltransferase 3	12	1	1	0	0	0	rno-let-7c-1-3p	-0.11	-0.33	N/A
ERN1	ENST00000433197.3	endoplasmic reticulum to nucleus signaling 1	182	2	1	1	0	0	rno-let-7c-1-3p	-0.11	-0.11	N/A
PCDHA4	ENST00000530339.1	protocadherin alpha 4	86	1	0	1	0	2	rno-let-7c-1-3p	-0.11	-0.19	N/A
ZCCHC7	ENST00000336755.5	zinc finger, CCHC domain containing 7	1232	1	0	0	1	1	rno-let-7c-1-3p	-0.11	-0.13	N/A
NPR2	ENST00000342694.2	natriuretic peptide receptor B/guanylate cyclase B (atrionatriuretic peptide receptor B)	9	1	0	1	0	0	rno-let-7c-1-3p	-0.11	-0.11	N/A
EGR4	ENST00000545030.1	early growth response 4	5	1	0	1	0	0	rno-let-7c-1-3p	-0.11	-0.11	N/A
VWC2L	ENST00000427124.1	von Willebrand factor C domain containing protein 2-like	5	1	0	0	1	0	rno-let-7c-1-3p	-0.11	-0.11	N/A
OPN3	ENST00000366554.2	opsin 3	208	1	0	0	1	0	rno-let-7c-1-3p	-0.11	-0.11	N/A
TAL1	ENST00000371884.2	T-cell acute lymphocytic leukemia 1	5	2	0	1	1	1	rno-let-7c-1-3p	-0.11	-0.11	N/A
STK4	ENST00000372801.1	serine/threonine kinase 4	276	1	0	0	1	1	rno-let-7c-1-3p	-0.11	-0.11	N/A
CGRRF1	ENST00000216420.7	cell growth regulator with ring finger domain 1	138	1	0	1	0	0	rno-let-7c-1-3p	-0.11	-0.11	N/A
AZI2	ENST00000479665.1	5-azacytidine induced 2	530	1	0	0	1	2	rno-let-7c-1-3p	-0.11	-0.14	N/A
PPAT	ENST00000264220.2	phosphoribosyl pyrophosphate amidotransferase	61	2	1	0	1	0	rno-let-7c-1-3p	-0.11	-0.27	N/A
NCKAP5	ENST00000409261.1	NCK-associated protein 5	51	1	1	0	0	1	rno-let-7c-1-3p	-0.11	-0.11	N/A
MOB3C	ENST00000319928.3	MOB kinase activator 3C	141	2	0	0	2	0	rno-let-7c-1-3p	-0.11	-0.11	N/A
HOXB7	ENST00000239165.7	homeobox B7	6	1	0	1	0	0	rno-let-7c-1-3p	-0.11	-0.11	N/A
PPP1R26	ENST00000605286.1	protein phosphatase 1, regulatory subunit 26	7	1	0	0	1	1	rno-let-7c-1-3p	-0.11	-0.11	N/A
ZFX	ENST00000539115.1	zinc finger protein, X-linked	583	1	0	0	1	1	rno-let-7c-1-3p	-0.11	-0.11	N/A
ELAVL2	ENST00000380110.4	ELAV like neuron-specific RNA binding protein 2	78	2	0	2	0	1	rno-let-7c-1-3p	-0.11	-0.12	N/A
C5orf49	ENST00000399810.2	chromosome 5 open reading frame 49	7	1	0	0	1	1	rno-let-7c-1-3p	-0.11	-0.16	N/A
NEK7	ENST00000367385.4	NIMA-related kinase 7	12	1	0	0	1	2	rno-let-7c-1-3p	-0.11	-0.24	N/A
CENPP	ENST00000375587.3	centromere protein P	85	1	0	1	0	2	rno-let-7c-1-3p	-0.11	-0.13	N/A
NAIP	ENST00000517649.1	NLR family, apoptosis inhibitory protein	5	1	1	0	0	1	rno-let-7c-1-3p	-0.11	-0.11	N/A
ADCY6	ENST00000357869.3	adenylate cyclase 6	6	1	1	0	0	0	rno-let-7c-1-3p	-0.11	-0.11	N/A
TACC1	ENST00000330691.6	transforming, acidic coiled-coil containing protein 1	186	1	1	0	0	3	rno-let-7c-1-3p	-0.11	-0.21	N/A
PCGF5	ENST00000336126.5	polycomb group ring finger 5	176	2	0	0	2	0	rno-let-7c-1-3p	-0.11	-0.15	N/A
KLHL14	ENST00000359358.4	kelch-like family member 14	66	3	0	2	1	0	rno-let-7c-1-3p	-0.11	-0.22	N/A
MAL2	ENST00000276681.6	mal, T-cell differentiation protein 2 (gene/pseudogene)	2056	1	0	1	0	0	rno-let-7c-1-3p	-0.11	-0.12	N/A
L3MBTL3	ENST00000529410.1	l(3)mbt-like 3 (Drosophila)	60	1	0	1	0	2	rno-let-7c-1-3p	-0.11	-0.13	N/A
LIN54	ENST00000395282.2	lin-54 homolog (C. elegans)	228	1	0	0	1	1	rno-let-7c-1-3p	-0.11	-0.11	N/A
GTF3C4	ENST00000372146.4	general transcription factor IIIC, polypeptide 4, 90kDa	1598	1	0	1	0	1	rno-let-7c-1-3p	-0.11	-0.12	N/A
RSRC2	ENST00000331738.7	arginine/serine-rich coiled-coil 2	320	1	0	1	0	0	rno-let-7c-1-3p	-0.11	-0.15	N/A
CXCR1	ENST00000295683.2	chemokine (C-X-C motif) receptor 1	5	1	0	1	0	0	rno-let-7c-1-3p	-0.1	-0.1	N/A
CTDSP1	ENST00000273062.2	CTD (carboxy-terminal domain, RNA polymerase II, polypeptide A) small phosphatase 1	1299	1	1	0	0	0	rno-let-7c-1-3p	-0.1	-0.1	N/A
MAPT	ENST00000344290.5	microtubule-associated protein tau	11	2	0	0	2	0	rno-let-7c-1-3p	-0.1	-0.1	N/A
KRT34	ENST00000394001.1	keratin 34	5	1	0	0	1	0	rno-let-7c-1-3p	-0.1	-0.1	N/A
FLRT1	ENST00000246841.3	fibronectin leucine rich transmembrane protein 1	5	1	0	0	1	0	rno-let-7c-1-3p	-0.1	-0.1	N/A
PDCD4	ENST00000280154.7	programmed cell death 4 (neoplastic transformation inhibitor)	612	2	0	0	2	0	rno-let-7c-1-3p	-0.1	-0.27	N/A
TTC7B	ENST00000328459.6	tetratricopeptide repeat domain 7B	20	1	0	0	1	0	rno-let-7c-1-3p	-0.1	-0.17	N/A
CXXC4	ENST00000394767.2	CXXC finger protein 4	121	2	0	1	1	2	rno-let-7c-1-3p	-0.1	-0.15	N/A
SNX9	ENST00000392185.3	sorting nexin 9	210	1	0	0	1	1	rno-let-7c-1-3p	-0.1	-0.18	N/A
STK24	ENST00000397517.2	serine/threonine kinase 24	486	1	0	1	0	2	rno-let-7c-1-3p	-0.1	-0.12	N/A
ZNF207	ENST00000394670.4	zinc finger protein 207	839	6	0	3	3	0	rno-let-7c-1-3p	-0.1	-0.14	N/A
UCK2	ENST00000372212.4	uridine-cytidine kinase 2	437	1	0	0	1	1	rno-let-7c-1-3p	-0.1	-0.2	N/A
ID2	ENST00000234091.4	inhibitor of DNA binding 2, dominant negative helix-loop-helix protein	20	1	0	1	0	0	rno-let-7c-1-3p	-0.1	-0.1	N/A
GOLGA1	ENST00000373555.4	golgin A1	334	1	0	0	1	0	rno-let-7c-1-3p	-0.1	-0.1	N/A
TRPC5	ENST00000262839.2	transient receptor potential cation channel, subfamily C, member 5	5	1	0	0	1	0	rno-let-7c-1-3p	-0.1	-0.1	N/A
WDR26	ENST00000414423.2	WD repeat domain 26	1229	1	1	0	0	0	rno-let-7c-1-3p	-0.1	-0.11	N/A
R3HDM1	ENST00000264160.4	R3H domain containing 1	195	2	0	1	1	0	rno-let-7c-1-3p	-0.1	-0.15	N/A
GLRB	ENST00000541722.1	glycine receptor, beta	118	1	0	1	0	1	rno-let-7c-1-3p	-0.1	-0.15	N/A
ZBTB5	ENST00000307750.4	zinc finger and BTB domain containing 5	281	1	0	0	1	0	rno-let-7c-1-3p	-0.1	-0.12	N/A
PPP2R3A	ENST00000264977.3	protein phosphatase 2, regulatory subunit B'', alpha	32	3	1	1	1	1	rno-let-7c-1-3p	-0.1	-0.11	N/A
AVL9	ENST00000318709.4	AVL9 homolog (S. cerevisiase)	246	1	0	1	0	0	rno-let-7c-1-3p	-0.1	-0.12	N/A
IGFBP5	ENST00000233813.4	insulin-like growth factor binding protein 5	10709	1	0	0	1	0	rno-let-7c-1-3p	-0.1	-0.15	N/A
GABRA3	ENST00000370314.4	gamma-aminobutyric acid (GABA) A receptor, alpha 3	55	1	0	1	0	1	rno-let-7c-1-3p	-0.1	-0.1	N/A
C22orf46	ENST00000402966.1	chromosome 22 open reading frame 46	70	2	0	1	1	0	rno-let-7c-1-3p	-0.1	-0.1	N/A
CANX	ENST00000247461.4	calnexin	17053	2	1	0	1	0	rno-let-7c-1-3p	-0.1	-0.12	N/A
ISY1-RAB43	ENST00000418265.1	ISY1-RAB43 readthrough	5	1	0	0	1	1	rno-let-7c-1-3p	-0.1	-0.1	N/A
MEGF10	ENST00000508365.1	multiple EGF-like-domains 10	19	2	1	0	1	0	rno-let-7c-1-3p	-0.1	-0.43	N/A
MYBL1	ENST00000522677.3	v-myb avian myeloblastosis viral oncogene homolog-like 1	53	3	0	2	1	0	rno-let-7c-1-3p	-0.1	-0.2	N/A
ASAH2	ENST00000395526.4	N-acylsphingosine amidohydrolase (non-lysosomal ceramidase) 2	5	2	0	0	2	3	rno-let-7c-1-3p	-0.1	-0.1	N/A
ITGB5	ENST00000296181.4	integrin, beta 5	3180	2	0	1	1	0	rno-let-7c-1-3p	-0.1	-0.17	N/A
TMOD2	ENST00000249700.4	tropomodulin 2 (neuronal)	117	3	1	2	0	2	rno-let-7c-1-3p	-0.1	-0.11	N/A
CELF2	ENST00000379261.4	CUGBP, Elav-like family member 2	45	2	0	0	2	1	rno-let-7c-1-3p	-0.1	-0.19	N/A
MARS	ENST00000262027.5	methionyl-tRNA synthetase	16214	1	0	0	1	1	rno-let-7c-1-3p	-0.1	-0.35	N/A
MEX3D	ENST00000402693.4	mex-3 RNA binding family member D	13	1	0	1	0	0	rno-let-7c-1-3p	-0.1	-0.1	N/A
ADRB2	ENST00000305988.4	adrenoceptor beta 2, surface	50	1	0	1	0	0	rno-let-7c-1-3p	-0.1	-0.1	N/A
NFIB	ENST00000397575.3	nuclear factor I/B	1149	2	0	1	1	3	rno-let-7c-1-3p	-0.1	-0.11	N/A
RAB10	ENST00000264710.4	RAB10, member RAS oncogene family	998	1	1	0	0	1	rno-let-7c-1-3p	-0.1	-0.33	N/A
ARIH1	ENST00000379887.4	ariadne RBR E3 ubiquitin protein ligase 1	671	2	1	1	0	1	rno-let-7c-1-3p	-0.1	-0.18	N/A
TRMT1L	ENST00000367504.3	tRNA methyltransferase 1 homolog (S. cerevisiae)-like	410	1	0	0	1	0	rno-let-7c-1-3p	-0.1	-0.1	N/A
RORB	ENST00000376896.3	RAR-related orphan receptor B	5	2	0	2	0	0	rno-let-7c-1-3p	-0.1	-0.1	N/A
RP1L1	ENST00000382483.3	retinitis pigmentosa 1-like 1	5	1	0	0	1	0	rno-let-7c-1-3p	-0.1	-0.1	N/A
XKR4	ENST00000327381.6	XK, Kell blood group complex subunit-related family, member 4	5	4	3	0	1	5	rno-let-7c-1-3p	-0.1	-0.1	N/A
SLC35A5	ENST00000492406.1	solute carrier family 35, member A5	168	1	0	1	0	0	rno-let-7c-1-3p	-0.1	-0.1	N/A
MEIS2	ENST00000397624.3	Meis homeobox 2	63	1	0	1	0	0	rno-let-7c-1-3p	-0.1	-0.1	N/A
DHX58	ENST00000251642.3	DEXH (Asp-Glu-X-His) box polypeptide 58	5	1	0	0	1	0	rno-let-7c-1-3p	-0.1	-0.1	N/A
TMEM164	ENST00000372073.1	transmembrane protein 164	711	1	0	1	0	4	rno-let-7c-1-3p	-0.1	-0.11	N/A
MDM4	ENST00000391947.2	Mdm4 p53 binding protein homolog (mouse)	443	1	0	0	1	0	rno-let-7c-1-3p	-0.1	-0.11	N/A
CDK17	ENST00000543119.2	cyclin-dependent kinase 17	475	2	0	1	1	1	rno-let-7c-1-3p	-0.1	-0.1	N/A
RASEF	ENST00000376447.3	RAS and EF-hand domain containing	298	1	0	1	0	1	rno-let-7c-1-3p	-0.1	-0.1	N/A
FAHD1	ENST00000427358.2	fumarylacetoacetate hydrolase domain containing 1	130	1	0	1	0	0	rno-let-7c-1-3p	-0.1	-0.1	N/A
TRIM2	ENST00000338700.5	tripartite motif containing 2	22	2	0	1	1	2	rno-let-7c-1-3p	-0.1	-0.1	N/A
PROM2	ENST00000317620.9	prominin 2	18	1	0	0	1	0	rno-let-7c-1-3p	-0.1	-0.1	N/A
ARHGEF38	ENST00000420470.2	Rho guanine nucleotide exchange factor (GEF) 38	5	1	0	1	0	0	rno-let-7c-1-3p	-0.1	-0.1	N/A
PYGO1	ENST00000302000.6	pygopus homolog 1 (Drosophila)	104	4	0	1	3	1	rno-let-7c-1-3p	-0.1	-0.23	N/A
CCDC85C	ENST00000380243.4	coiled-coil domain containing 85C	86	2	0	2	0	1	rno-let-7c-1-3p	-0.1	-0.11	N/A
ANGPT1	ENST00000520734.1	angiopoietin 1	21	2	0	2	0	0	rno-let-7c-1-3p	-0.1	-0.15	N/A
XAB2	ENST00000358368.4	XPA binding protein 2	13	1	0	1	0	0	rno-let-7c-1-3p	-0.1	-0.28	N/A
EPC1	ENST00000319778.6	enhancer of polycomb homolog 1 (Drosophila)	102	1	0	1	0	1	rno-let-7c-1-3p	-0.1	-0.1	N/A
SLC26A10	ENST00000379218.2	solute carrier family 26, member 10	25	1	0	1	0	0	rno-let-7c-1-3p	-0.1	-0.1	N/A
PPTC7	ENST00000354300.3	PTC7 protein phosphatase homolog (S. cerevisiae)	817	1	0	0	1	3	rno-let-7c-1-3p	-0.1	-0.1	N/A
RGS17	ENST00000367225.2	regulator of G-protein signaling 17	11	3	0	1	2	1	rno-let-7c-1-3p	-0.1	-0.17	N/A
GJA9	ENST00000454994.2	gap junction protein, alpha 9, 59kDa	85	1	0	0	1	0	rno-let-7c-1-3p	-0.1	-0.14	N/A
FPGT	ENST00000370894.5	fucose-1-phosphate guanylyltransferase	108	1	0	0	1	1	rno-let-7c-1-3p	-0.1	-0.22	N/A
ZFY	ENST00000383052.1	zinc finger protein, Y-linked	5	2	0	0	2	0	rno-let-7c-1-3p	-0.1	-0.1	N/A
IRAK1	ENST00000369980.3	interleukin-1 receptor-associated kinase 1	54	1	0	0	1	0	rno-let-7c-1-3p	-0.1	-0.1	N/A
ASIC2	ENST00000225823.2	acid-sensing (proton-gated) ion channel 2	5	1	0	0	1	0	rno-let-7c-1-3p	-0.1	-0.1	N/A
HAGHL	ENST00000549114.1	hydroxyacylglutathione hydrolase-like	102	1	0	0	1	0	rno-let-7c-1-3p	-0.1	-0.1	N/A
CD5L	ENST00000368174.4	CD5 molecule-like	5	1	0	1	0	0	rno-let-7c-1-3p	-0.1	-0.1	N/A
HMX3	ENST00000357878.5	H6 family homeobox 3	9	1	1	0	0	1	rno-let-7c-1-3p	-0.1	-0.23	N/A
RP11-625H11.1	ENST00000558940.1	Uncharacterized protein	5	1	0	1	0	0	rno-let-7c-1-3p	-0.1	-0.1	N/A
AREL1	ENST00000356357.4	apoptosis resistant E3 ubiquitin protein ligase 1	28	1	0	1	0	0	rno-let-7c-1-3p	-0.1	-0.11	N/A
ETV5	ENST00000306376.5	ets variant 5	1085	2	0	1	1	2	rno-let-7c-1-3p	-0.1	-0.15	N/A
LZTFL1	ENST00000539217.1	leucine zipper transcription factor-like 1	593	1	0	1	0	0	rno-let-7c-1-3p	-0.1	-0.11	N/A
TAB2	ENST00000367456.1	TGF-beta activated kinase 1/MAP3K7 binding protein 2	1129	2	0	0	2	2	rno-let-7c-1-3p	-0.1	-0.1	N/A
MAP3K2	ENST00000409947.1	mitogen-activated protein kinase kinase kinase 2	187	4	0	1	3	2	rno-let-7c-1-3p	-0.1	-0.21	N/A
FKTN	ENST00000223528.2	fukutin	153	1	0	0	1	1	rno-let-7c-1-3p	-0.1	-0.11	N/A
SPRY3	ENST00000302805.2	sprouty homolog 3 (Drosophila)	5	1	0	0	1	0	rno-let-7c-1-3p	-0.1	-0.1	N/A
LRRC4	ENST00000249363.3	leucine rich repeat containing 4	26	2	0	2	0	0	rno-let-7c-1-3p	-0.1	-0.1	N/A
TFAM	ENST00000487519.1	transcription factor A, mitochondrial	1323	2	0	2	0	0	rno-let-7c-1-3p	-0.1	-0.21	N/A
SOX4	ENST00000244745.1	SRY (sex determining region Y)-box 4	2736	2	0	2	0	2	rno-let-7c-1-3p	-0.1	-0.12	N/A
PGR	ENST00000325455.5	progesterone receptor	8	3	1	1	1	0	rno-let-7c-1-3p	-0.1	-0.1	N/A
ZNF341	ENST00000342427.2	zinc finger protein 341	10	1	0	0	1	0	rno-let-7c-1-3p	-0.1	-0.1	N/A
RASL10A	ENST00000401450.3	RAS-like, family 10, member A	5	1	0	1	0	0	rno-let-7c-1-3p	-0.1	-0.1	N/A
CADM3	ENST00000368125.4	cell adhesion molecule 3	5	2	0	1	1	3	rno-let-7c-1-3p	-0.1	-0.1	N/A
NCBP1	ENST00000375147.3	nuclear cap binding protein subunit 1, 80kDa	746	1	0	1	0	0	rno-let-7c-1-3p	-0.09	-0.11	N/A
DGKI	ENST00000453654.2	diacylglycerol kinase, iota	16	2	1	0	1	4	rno-let-7c-1-3p	-0.09	-0.13	N/A
MAPK4	ENST00000592595.1	mitogen-activated protein kinase 4	77	2	0	1	1	0	rno-let-7c-1-3p	-0.09	-0.1	N/A
WAC	ENST00000375664.4	WW domain containing adaptor with coiled-coil	322	2	0	1	1	2	rno-let-7c-1-3p	-0.09	-0.12	N/A
EFCAB14	ENST00000371933.3	EF-hand calcium binding domain 14	264	1	0	1	0	0	rno-let-7c-1-3p	-0.09	-0.11	N/A
STRN3	ENST00000355683.5	striatin, calmodulin binding protein 3	697	1	0	1	0	0	rno-let-7c-1-3p	-0.09	-0.09	N/A
AKAP12	ENST00000402676.2	A kinase (PRKA) anchor protein 12	913	1	0	1	0	0	rno-let-7c-1-3p	-0.09	-0.09	N/A
KRIT1	ENST00000394507.1	KRIT1, ankyrin repeat containing	574	1	0	1	0	0	rno-let-7c-1-3p	-0.09	-0.09	N/A
NEDD4L	ENST00000256832.7	neural precursor cell expressed, developmentally down-regulated 4-like, E3 ubiquitin protein ligase	617	1	1	0	0	3	rno-let-7c-1-3p	-0.09	-0.23	N/A
NDUFS5	ENST00000372969.3	NADH dehydrogenase (ubiquinone) Fe-S protein 5, 15kDa (NADH-coenzyme Q reductase)	32	1	0	0	1	0	rno-let-7c-1-3p	-0.09	-0.3	N/A
DNAJC9	ENST00000372950.4	DnaJ (Hsp40) homolog, subfamily C, member 9	175	1	0	1	0	1	rno-let-7c-1-3p	-0.09	-0.12	N/A
UQCRFS1	ENST00000304863.4	ubiquinol-cytochrome c reductase, Rieske iron-sulfur polypeptide 1	59	1	0	1	0	0	rno-let-7c-1-3p	-0.09	-0.14	N/A
NARG2	ENST00000261520.4	NMDA receptor regulated 2	211	1	1	0	0	2	rno-let-7c-1-3p	-0.09	-0.15	N/A
HS6ST3	ENST00000376705.2	heparan sulfate 6-O-sulfotransferase 3	598	2	0	1	1	1	rno-let-7c-1-3p	-0.09	-0.09	N/A
DOCK4	ENST00000428084.1	dedicator of cytokinesis 4	211	2	0	2	0	0	rno-let-7c-1-3p	-0.09	-0.1	N/A
KHDRBS1	ENST00000327300.7	KH domain containing, RNA binding, signal transduction associated 1	266	1	0	1	0	0	rno-let-7c-1-3p	-0.09	-0.14	N/A
MAP3K1	ENST00000399503.3	mitogen-activated protein kinase kinase kinase 1, E3 ubiquitin protein ligase	137	1	0	0	1	0	rno-let-7c-1-3p	-0.09	-0.09	N/A
TBC1D2B	ENST00000409931.3	TBC1 domain family, member 2B	5	1	0	0	1	0	rno-let-7c-1-3p	-0.09	-0.09	N/A
ERBB3	ENST00000267101.3	v-erb-b2 avian erythroblastic leukemia viral oncogene homolog 3	926	1	0	0	1	0	rno-let-7c-1-3p	-0.09	-0.09	N/A
OLFML1	ENST00000329293.3	olfactomedin-like 1	5	1	0	1	0	0	rno-let-7c-1-3p	-0.09	-0.09	N/A
MAML2	ENST00000524717.1	mastermind-like 2 (Drosophila)	104	1	0	0	1	2	rno-let-7c-1-3p	-0.09	-0.09	N/A
PCYOX1L	ENST00000274569.4	prenylcysteine oxidase 1 like	546	1	0	0	1	0	rno-let-7c-1-3p	-0.09	-0.09	N/A
NR1D1	ENST00000246672.3	nuclear receptor subfamily 1, group D, member 1	113	1	0	1	0	0	rno-let-7c-1-3p	-0.09	-0.09	N/A
VPS13C	ENST00000249837.3	vacuolar protein sorting 13 homolog C (S. cerevisiae)	85	1	1	0	0	0	rno-let-7c-1-3p	-0.09	-0.09	N/A
FBXW11	ENST00000296933.6	F-box and WD repeat domain containing 11	81	1	0	1	0	1	rno-let-7c-1-3p	-0.09	-0.1	N/A
SEZ6L	ENST00000360929.3	seizure related 6 homolog (mouse)-like	5	1	0	0	1	0	rno-let-7c-1-3p	-0.09	-0.09	N/A
STX12	ENST00000373943.4	syntaxin 12	1082	1	0	0	1	0	rno-let-7c-1-3p	-0.09	-0.09	N/A
C10orf11	ENST00000496424.2	chromosome 10 open reading frame 11	5	1	0	0	1	0	rno-let-7c-1-3p	-0.09	-0.09	N/A
RBBP6	ENST00000319715.4	retinoblastoma binding protein 6	123	1	0	1	0	0	rno-let-7c-1-3p	-0.09	-0.09	N/A
ADAMTS3	ENST00000286657.4	ADAM metallopeptidase with thrombospondin type 1 motif, 3	5	1	1	0	0	7	rno-let-7c-1-3p	-0.09	-0.09	N/A
RAB27B	ENST00000262094.5	RAB27B, member RAS oncogene family	5	1	0	0	1	2	rno-let-7c-1-3p	-0.09	-0.09	N/A
ZMAT1	ENST00000372782.3	zinc finger, matrin-type 1	5	1	0	1	0	1	rno-let-7c-1-3p	-0.09	-0.09	N/A
SUMF2	ENST00000434526.2	sulfatase modifying factor 2	182	1	0	0	1	0	rno-let-7c-1-3p	-0.09	-0.1	N/A
KCNH5	ENST00000322893.7	potassium voltage-gated channel, subfamily H (eag-related), member 5	157	2	0	1	1	2	rno-let-7c-1-3p	-0.09	-0.1	N/A
TMPRSS2	ENST00000332149.5	transmembrane protease, serine 2	11	1	0	0	1	0	rno-let-7c-1-3p	-0.09	-0.13	N/A
TAF1D	ENST00000448108.2	TATA box binding protein (TBP)-associated factor, RNA polymerase I, D, 41kDa	132	1	0	1	0	0	rno-let-7c-1-3p	-0.09	-0.12	N/A
AL138847.1	ENST00000593719.1	CDNA FLJ26506 fis, clone KDN07105; Uncharacterized protein	5	1	0	0	1	0	rno-let-7c-1-3p	-0.09	-0.09	N/A
KATNBL1	ENST00000256544.3	katanin p80 subunit B-like 1	105	2	0	0	2	1	rno-let-7c-1-3p	-0.09	-0.24	N/A
MAGT1	ENST00000358075.6	magnesium transporter 1	937	1	0	1	0	0	rno-let-7c-1-3p	-0.09	-0.1	N/A
KMT2A	ENST00000534358.1	lysine (K)-specific methyltransferase 2A	1092	1	0	0	1	1	rno-let-7c-1-3p	-0.09	-0.09	N/A
UNC5C	ENST00000453304.1	unc-5 homolog C (C. elegans)	60	3	0	1	2	1	rno-let-7c-1-3p	-0.09	-0.12	N/A
ELAVL1	ENST00000407627.2	ELAV like RNA binding protein 1	2812	2	0	1	1	0	rno-let-7c-1-3p	-0.09	-0.14	N/A
SNX19	ENST00000265909.4	sorting nexin 19	1157	3	0	1	2	0	rno-let-7c-1-3p	-0.09	-0.11	N/A
LEPROTL1	ENST00000321250.8	leptin receptor overlapping transcript-like 1	1242	1	0	1	0	2	rno-let-7c-1-3p	-0.09	-0.31	N/A
FAM189A1	ENST00000261275.4	family with sequence similarity 189, member A1	12	2	2	0	0	0	rno-let-7c-1-3p	-0.09	-0.09	N/A
CD82	ENST00000227155.4	CD82 molecule	1117	1	0	1	0	1	rno-let-7c-1-3p	-0.09	-0.09	N/A
DOLPP1	ENST00000540102.1	dolichyldiphosphatase 1	963	1	0	0	1	0	rno-let-7c-1-3p	-0.09	-0.09	N/A
LMX1B	ENST00000355497.5	LIM homeobox transcription factor 1, beta	8	1	0	1	0	2	rno-let-7c-1-3p	-0.09	-0.09	N/A
KIAA0226	ENST00000273582.5	KIAA0226	89	2	0	0	2	0	rno-let-7c-1-3p	-0.09	-0.12	N/A
TACC2	ENST00000513429.1	transforming, acidic coiled-coil containing protein 2	225	1	0	0	1	0	rno-let-7c-1-3p	-0.09	-0.12	N/A
DAAM1	ENST00000395125.1	dishevelled associated activator of morphogenesis 1	167	1	0	0	1	2	rno-let-7c-1-3p	-0.09	-0.12	N/A
SPAG9	ENST00000262013.7	sperm associated antigen 9	509	2	0	1	1	0	rno-let-7c-1-3p	-0.09	-0.14	N/A
TBC1D5	ENST00000253692.7	TBC1 domain family, member 5	400	1	0	1	0	1	rno-let-7c-1-3p	-0.09	-0.09	N/A
FAM102B	ENST00000370035.3	family with sequence similarity 102, member B	392	1	1	0	0	3	rno-let-7c-1-3p	-0.09	-0.1	N/A
PVRL3	ENST00000319792.3	poliovirus receptor-related 3	361	1	0	0	1	2	rno-let-7c-1-3p	-0.09	-0.11	N/A
TMEM178B	ENST00000565468.1	transmembrane protein 178B	129	1	0	0	1	2	rno-let-7c-1-3p	-0.09	-0.09	N/A
CRTC2	ENST00000368630.3	CREB regulated transcription coactivator 2	275	1	0	1	0	0	rno-let-7c-1-3p	-0.09	-0.09	N/A
PDE11A	ENST00000286063.6	phosphodiesterase 11A	7	4	0	3	1	0	rno-let-7c-1-3p	-0.09	-0.09	N/A
PIGH	ENST00000216452.4	phosphatidylinositol glycan anchor biosynthesis, class H	107	2	0	0	2	0	rno-let-7c-1-3p	-0.09	-0.28	N/A
DCAF7	ENST00000310827.4	DDB1 and CUL4 associated factor 7	3289	1	0	0	1	0	rno-let-7c-1-3p	-0.09	-0.09	N/A
SEPT6	ENST00000394610.1	septin 6	1854	1	0	1	0	1	rno-let-7c-1-3p	-0.09	-0.1	N/A
TTK	ENST00000509894.1	TTK protein kinase	539	1	0	1	0	0	rno-let-7c-1-3p	-0.09	-0.19	N/A
FNDC3B	ENST00000336824.4	fibronectin type III domain containing 3B	509	1	0	1	0	1	rno-let-7c-1-3p	-0.09	-0.17	N/A
C11orf30	ENST00000529032.1	chromosome 11 open reading frame 30	230	2	0	1	1	0	rno-let-7c-1-3p	-0.09	-0.16	N/A
CLSTN1	ENST00000377298.4	calsyntenin 1	1902	2	0	1	1	1	rno-let-7c-1-3p	-0.09	-0.09	N/A
CDK13	ENST00000181839.4	cyclin-dependent kinase 13	32	1	0	1	0	0	rno-let-7c-1-3p	-0.09	-0.09	N/A
OCRL	ENST00000371113.4	oculocerebrorenal syndrome of Lowe	818	2	0	1	1	0	rno-let-7c-1-3p	-0.09	-0.09	N/A
CADPS2	ENST00000334010.7	Ca++-dependent secretion activator 2	100	1	0	0	1	0	rno-let-7c-1-3p	-0.09	-0.14	N/A
PALD1	ENST00000263563.6	phosphatase domain containing, paladin 1	108	1	0	1	0	0	rno-let-7c-1-3p	-0.09	-0.09	N/A
ATXN7L3B	ENST00000519948.2	ataxin 7-like 3B	55	1	0	0	1	1	rno-let-7c-1-3p	-0.09	-0.09	N/A
JARID2	ENST00000341776.2	jumonji, AT rich interactive domain 2	199	1	0	1	0	1	rno-let-7c-1-3p	-0.09	-0.09	N/A
DOCK8	ENST00000432829.2	dedicator of cytokinesis 8	11	2	0	1	1	0	rno-let-7c-1-3p	-0.09	-0.09	N/A
EPB41L3	ENST00000341928.2	erythrocyte membrane protein band 4.1-like 3	179	1	0	1	0	0	rno-let-7c-1-3p	-0.09	-0.12	N/A
CHST14	ENST00000306243.5	carbohydrate (N-acetylgalactosamine 4-0) sulfotransferase 14	1143	1	0	1	0	0	rno-let-7c-1-3p	-0.09	-0.09	N/A
LCOR	ENST00000371103.3	ligand dependent nuclear receptor corepressor	94	2	0	1	1	0	rno-let-7c-1-3p	-0.09	-0.09	N/A
CACNA2D1	ENST00000356860.3	calcium channel, voltage-dependent, alpha 2/delta subunit 1	418	1	0	0	1	3	rno-let-7c-1-3p	-0.09	-0.09	N/A
C21orf59	ENST00000382549.4	chromosome 21 open reading frame 59	288	1	1	0	0	1	rno-let-7c-1-3p	-0.09	-0.36	N/A
BCL2	ENST00000398117.1	B-cell CLL/lymphoma 2	55	2	0	1	1	4	rno-let-7c-1-3p	-0.09	-0.14	N/A
MACC1	ENST00000400331.5	metastasis associated in colon cancer 1	5	2	0	1	1	0	rno-let-7c-1-3p	-0.09	-0.09	N/A
TSPYL5	ENST00000322128.3	TSPY-like 5	20	1	0	0	1	1	rno-let-7c-1-3p	-0.09	-0.09	N/A
LRRTM3	ENST00000361320.4	leucine rich repeat transmembrane neuronal 3	5	2	0	2	0	1	rno-let-7c-1-3p	-0.09	-0.09	N/A
PPP2R2A	ENST00000380737.3	protein phosphatase 2, regulatory subunit B, alpha	236	1	0	1	0	1	rno-let-7c-1-3p	-0.09	-0.15	N/A
IGSF9B	ENST00000533871.2	immunoglobulin superfamily, member 9B	5	1	0	1	0	1	rno-let-7c-1-3p	-0.09	-0.09	N/A
FBXO45	ENST00000311630.6	F-box protein 45	72	2	1	1	0	0	rno-let-7c-1-3p	-0.09	-0.21	N/A
NEDD9	ENST00000379446.5	neural precursor cell expressed, developmentally down-regulated 9	1164	1	0	1	0	0	rno-let-7c-1-3p	-0.09	-0.09	N/A
SCYL3	ENST00000367771.6	SCY1-like 3 (S. cerevisiae)	124	1	0	0	1	0	rno-let-7c-1-3p	-0.09	-0.11	N/A
PTPN20A	ENST00000374346.3	protein tyrosine phosphatase, non-receptor type 20A	5	1	0	1	0	0	rno-let-7c-1-3p	-0.09	-0.09	N/A
ARHGAP12	ENST00000311380.4	Rho GTPase activating protein 12	190	1	0	0	1	2	rno-let-7c-1-3p	-0.09	-0.14	N/A
RP11-422N16.3	ENST00000499579.1	Uncharacterized protein	5	1	0	0	1	0	rno-let-7c-1-3p	-0.09	-0.09	N/A
PTPN20B	ENST00000374240.3	protein tyrosine phosphatase, non-receptor type 20B	5	1	0	1	0	0	rno-let-7c-1-3p	-0.09	-0.09	N/A
ANKRD22	ENST00000371930.4	ankyrin repeat domain 22	5	2	0	1	1	0	rno-let-7c-1-3p	-0.09	-0.11	N/A
BICD1	ENST00000548411.1	bicaudal D homolog 1 (Drosophila)	205	1	0	1	0	2	rno-let-7c-1-3p	-0.09	-0.1	N/A
HIPK1	ENST00000369558.1	homeodomain interacting protein kinase 1	930	1	0	1	0	3	rno-let-7c-1-3p	-0.09	-0.09	N/A
FBXL17	ENST00000359660.5	F-box and leucine-rich repeat protein 17	182	2	0	1	1	0	rno-let-7c-1-3p	-0.09	-0.09	N/A
MAP2K3	ENST00000342679.4	mitogen-activated protein kinase kinase 3	34	1	0	1	0	0	rno-let-7c-1-3p	-0.09	-0.09	N/A
DOPEY1	ENST00000349129.2	dopey family member 1	17	1	0	1	0	0	rno-let-7c-1-3p	-0.09	-0.09	N/A
HOXA1	ENST00000355633.5	homeobox A1	157	1	0	0	1	0	rno-let-7c-1-3p	-0.09	-0.09	N/A
ZNF233	ENST00000592581.1	zinc finger protein 233	6	1	0	0	1	0	rno-let-7c-1-3p	-0.09	-0.09	N/A
NEUROD1	ENST00000295108.3	neuronal differentiation 1	5	1	0	1	0	0	rno-let-7c-1-3p	-0.09	-0.09	N/A
TIPARP	ENST00000295924.7	TCDD-inducible poly(ADP-ribose) polymerase	166	1	0	1	0	1	rno-let-7c-1-3p	-0.09	-0.09	N/A
MARCH6	ENST00000274140.5	membrane-associated ring finger (C3HC4) 6, E3 ubiquitin protein ligase	14086	4	0	3	1	1	rno-let-7c-1-3p	-0.08	-0.2	N/A
RNF152	ENST00000312828.3	ring finger protein 152	57	1	1	0	0	3	rno-let-7c-1-3p	-0.08	-0.14	N/A
ATP1B1	ENST00000367816.1	ATPase, Na+/K+ transporting, beta 1 polypeptide	656	1	1	0	0	1	rno-let-7c-1-3p	-0.08	-0.33	N/A
MYOC	ENST00000037502.6	myocilin, trabecular meshwork inducible glucocorticoid response	5	1	0	1	0	1	rno-let-7c-1-3p	-0.08	-0.08	N/A
BCL6	ENST00000406870.2	B-cell CLL/lymphoma 6	20	1	0	1	0	0	rno-let-7c-1-3p	-0.08	-0.08	N/A
ELOVL2	ENST00000354666.3	ELOVL fatty acid elongase 2	99	1	0	1	0	0	rno-let-7c-1-3p	-0.08	-0.09	N/A
HEATR1	ENST00000366582.3	HEAT repeat containing 1	282	2	0	1	1	0	rno-let-7c-1-3p	-0.08	-0.17	N/A
PUS7	ENST00000356362.2	pseudouridylate synthase 7 homolog (S. cerevisiae)	150	2	0	1	1	0	rno-let-7c-1-3p	-0.08	-0.1	N/A
RP11-1055B8.7	ENST00000307745.7	BAH and coiled-coil domain-containing protein 1	247	2	0	2	0	1	rno-let-7c-1-3p	-0.08	-0.08	N/A
MXD1	ENST00000264444.2	MAX dimerization protein 1	183	1	0	1	0	2	rno-let-7c-1-3p	-0.08	-0.1	N/A
SPTAN1	ENST00000372731.4	spectrin, alpha, non-erythrocytic 1	18	1	0	0	1	0	rno-let-7c-1-3p	-0.08	-0.16	N/A
BBX	ENST00000415149.2	bobby sox homolog (Drosophila)	141	2	0	1	1	0	rno-let-7c-1-3p	-0.08	-0.09	N/A
UBE2W	ENST00000517608.1	ubiquitin-conjugating enzyme E2W (putative)	102	1	0	1	0	2	rno-let-7c-1-3p	-0.08	-0.09	N/A
QKI	ENST00000392127.2	QKI, KH domain containing, RNA binding	323	3	1	2	0	3	rno-let-7c-1-3p	-0.08	-0.16	N/A
TBC1D22B	ENST00000373491.3	TBC1 domain family, member 22B	127	3	0	0	3	0	rno-let-7c-1-3p	-0.08	-0.08	N/A
PDYN	ENST00000539905.1	prodynorphin	5	1	0	0	1	0	rno-let-7c-1-3p	-0.08	-0.08	N/A
TBX20	ENST00000408931.3	T-box 20	0	3	0	2	1	0	rno-let-7c-1-3p	-0.08	-0.08	N/A
CHIC1	ENST00000373504.6	cysteine-rich hydrophobic domain 1	16	1	0	0	1	0	rno-let-7c-1-3p	-0.08	-0.08	N/A
SLAMF7	ENST00000359331.4	SLAM family member 7	5	1	0	0	1	0	rno-let-7c-1-3p	-0.08	-0.08	N/A
SP4	ENST00000222584.3	Sp4 transcription factor	131	1	0	0	1	3	rno-let-7c-1-3p	-0.08	-0.14	N/A
HOXA13	ENST00000222753.4	homeobox A13	328	1	0	1	0	0	rno-let-7c-1-3p	-0.08	-0.11	N/A
FOXO6	ENST00000372591.1	forkhead box O6	26	1	0	1	0	0	rno-let-7c-1-3p	-0.08	-0.08	N/A
CNN3	ENST00000370206.4	calponin 3, acidic	4490	1	0	1	0	0	rno-let-7c-1-3p	-0.08	-0.08	N/A
RAB14	ENST00000373840.4	RAB14, member RAS oncogene family	586	2	0	1	1	1	rno-let-7c-1-3p	-0.08	-0.17	N/A
SLC9A1	ENST00000263980.3	solute carrier family 9, subfamily A (NHE1, cation proton antiporter 1), member 1	147	1	0	0	1	1	rno-let-7c-1-3p	-0.08	-0.09	N/A
CSRNP2	ENST00000228515.1	cysteine-serine-rich nuclear protein 2	104	1	0	0	1	0	rno-let-7c-1-3p	-0.08	-0.1	N/A
UHMK1	ENST00000538489.1	U2AF homology motif (UHM) kinase 1	48	3	1	1	1	1	rno-let-7c-1-3p	-0.08	-0.17	N/A
ZDHHC20	ENST00000320220.9	zinc finger, DHHC-type containing 20	1486	1	0	1	0	1	rno-let-7c-1-3p	-0.08	-0.08	N/A
NIPAL3	ENST00000003912.3	NIPA-like domain containing 3	775	1	0	0	1	0	rno-let-7c-1-3p	-0.08	-0.1	N/A
ZEB2	ENST00000558170.2	zinc finger E-box binding homeobox 2	33	3	0	3	0	2	rno-let-7c-1-3p	-0.08	-0.1	N/A
PDHX	ENST00000448838.3	pyruvate dehydrogenase complex, component X	40	2	0	0	2	2	rno-let-7c-1-3p	-0.08	-0.12	N/A
PTGFR	ENST00000370756.3	prostaglandin F receptor (FP)	20	1	0	0	1	2	rno-let-7c-1-3p	-0.08	-0.08	N/A
TRIM33	ENST00000358465.2	tripartite motif containing 33	201	1	0	0	1	2	rno-let-7c-1-3p	-0.08	-0.08	N/A
ATP2A3	ENST00000309890.7	ATPase, Ca++ transporting, ubiquitous	40	1	0	0	1	0	rno-let-7c-1-3p	-0.08	-0.08	N/A
CARNS1	ENST00000307823.3	carnosine synthase 1	14	1	0	0	1	0	rno-let-7c-1-3p	-0.08	-0.08	N/A
RNF125	ENST00000217740.3	ring finger protein 125, E3 ubiquitin protein ligase	214	1	0	1	0	0	rno-let-7c-1-3p	-0.08	-0.08	N/A
FAM76A	ENST00000373954.6	family with sequence similarity 76, member A	173	1	0	1	0	0	rno-let-7c-1-3p	-0.08	-0.1	N/A
AKAP5	ENST00000394718.4	A kinase (PRKA) anchor protein 5	75	2	1	1	0	0	rno-let-7c-1-3p	-0.08	-0.08	N/A
EPHB3	ENST00000330394.2	EPH receptor B3	16	1	0	0	1	0	rno-let-7c-1-3p	-0.08	-0.08	N/A
NASP	ENST00000350030.3	nuclear autoantigenic sperm protein (histone-binding)	8	1	0	1	0	0	rno-let-7c-1-3p	-0.08	-0.08	N/A
PTBP2	ENST00000609116.1	polypyrimidine tract binding protein 2	70	2	0	2	0	1	rno-let-7c-1-3p	-0.08	-0.16	N/A
TTC30A	ENST00000355689.5	tetratricopeptide repeat domain 30A	30	1	0	0	1	1	rno-let-7c-1-3p	-0.08	-0.12	N/A
ZBTB16	ENST00000335953.4	zinc finger and BTB domain containing 16	73	3	1	1	1	0	rno-let-7c-1-3p	-0.08	-0.12	N/A
C6orf89	ENST00000480824.2	chromosome 6 open reading frame 89	1972	1	1	0	0	0	rno-let-7c-1-3p	-0.08	-0.12	N/A
RAB30	ENST00000533486.1	RAB30, member RAS oncogene family	274	3	0	1	2	2	rno-let-7c-1-3p	-0.08	-0.13	N/A
KCTD15	ENST00000284006.6	potassium channel tetramerization domain containing 15	2483	1	0	0	1	1	rno-let-7c-1-3p	-0.08	-0.09	N/A
FRK	ENST00000606080.1	fyn-related kinase	37	1	1	0	0	2	rno-let-7c-1-3p	-0.08	-0.18	N/A
CPEB1	ENST00000450751.2	cytoplasmic polyadenylation element binding protein 1	5	1	0	1	0	1	rno-let-7c-1-3p	-0.08	-0.08	N/A
MARCH1	ENST00000274056.7	membrane-associated ring finger (C3HC4) 1, E3 ubiquitin protein ligase	5	1	0	0	1	0	rno-let-7c-1-3p	-0.08	-0.08	N/A
TSPAN6	ENST00000373020.4	tetraspanin 6	885	1	0	1	0	0	rno-let-7c-1-3p	-0.08	-0.27	N/A
NADK2	ENST00000397338.1	NAD kinase 2, mitochondrial	1039	1	0	0	1	0	rno-let-7c-1-3p	-0.08	-0.09	N/A
PGGT1B	ENST00000419445.1	protein geranylgeranyltransferase type I, beta subunit	25	1	1	0	0	0	rno-let-7c-1-3p	-0.08	-0.16	N/A
FAM84A	ENST00000295092.2	family with sequence similarity 84, member A	69	2	1	1	0	0	rno-let-7c-1-3p	-0.08	-0.09	N/A
SP3	ENST00000310015.6	Sp3 transcription factor	285	2	0	0	2	0	rno-let-7c-1-3p	-0.08	-0.36	N/A
ZNF217	ENST00000371471.2	zinc finger protein 217	668	1	0	1	0	1	rno-let-7c-1-3p	-0.08	-0.08	N/A
TNFAIP3	ENST00000237289.4	tumor necrosis factor, alpha-induced protein 3	150	1	0	0	1	0	rno-let-7c-1-3p	-0.08	-0.08	N/A
BBS7	ENST00000264499.4	Bardet-Biedl syndrome 7	173	1	0	1	0	0	rno-let-7c-1-3p	-0.08	-0.08	N/A
TDG	ENST00000392872.3	thymine-DNA glycosylase	201	2	0	1	1	0	rno-let-7c-1-3p	-0.08	-0.08	N/A
DPP6	ENST00000404039.1	dipeptidyl-peptidase 6	5	1	0	0	1	0	rno-let-7c-1-3p	-0.08	-0.08	N/A
GRIN3A	ENST00000361820.3	glutamate receptor, ionotropic, N-methyl-D-aspartate 3A	5	3	2	1	0	0	rno-let-7c-1-3p	-0.08	-0.08	N/A
MSRB3	ENST00000308259.5	methionine sulfoxide reductase B3	83	1	0	0	1	2	rno-let-7c-1-3p	-0.08	-0.08	N/A
YTHDF3	ENST00000539294.1	YTH domain family, member 3	444	1	0	0	1	1	rno-let-7c-1-3p	-0.08	-0.15	N/A
KSR2	ENST00000425217.1	kinase suppressor of ras 2	22	4	1	2	1	2	rno-let-7c-1-3p	-0.08	-0.08	N/A
CREBRF	ENST00000540014.1	CREB3 regulatory factor	24	4	0	4	0	0	rno-let-7c-1-3p	-0.08	-0.08	N/A
PSD3	ENST00000327040.8	pleckstrin and Sec7 domain containing 3	133	2	0	2	0	6	rno-let-7c-1-3p	-0.08	-0.08	N/A
NKTR	ENST00000232978.8	natural killer-tumor recognition sequence	798	1	0	1	0	0	rno-let-7c-1-3p	-0.08	-0.08	N/A
FAM50B	ENST00000380274.1	family with sequence similarity 50, member B	540	1	0	1	0	0	rno-let-7c-1-3p	-0.08	-0.09	N/A
FKBP14	ENST00000222803.5	FK506 binding protein 14, 22 kDa	939	1	0	1	0	0	rno-let-7c-1-3p	-0.08	-0.1	N/A
KAT6A	ENST00000265713.2	K(lysine) acetyltransferase 6A	21	2	0	1	1	1	rno-let-7c-1-3p	-0.08	-0.14	N/A
FAM179B	ENST00000382233.2	family with sequence similarity 179, member B	12	1	0	0	1	1	rno-let-7c-1-3p	-0.08	-0.08	N/A
CNGB3	ENST00000320005.5	cyclic nucleotide gated channel beta 3	5	1	0	0	1	0	rno-let-7c-1-3p	-0.08	-0.08	N/A
ATXN7	ENST00000295900.6	ataxin 7	264	1	0	1	0	1	rno-let-7c-1-3p	-0.08	-0.08	N/A
OCLN	ENST00000355237.2	occludin	5	1	0	1	0	0	rno-let-7c-1-3p	-0.08	-0.08	N/A
RAD17	ENST00000361732.2	RAD17 homolog (S. pombe)	5	1	0	1	0	0	rno-let-7c-1-3p	-0.08	-0.08	N/A
KIT	ENST00000288135.5	v-kit Hardy-Zuckerman 4 feline sarcoma viral oncogene homolog	329	2	1	0	1	0	rno-let-7c-1-3p	-0.08	-0.08	N/A
BLOC1S5	ENST00000397457.2	biogenesis of lysosomal organelles complex-1, subunit 5, muted	187	1	0	1	0	0	rno-let-7c-1-3p	-0.08	-0.17	N/A
FAM53C	ENST00000513056.1	family with sequence similarity 53, member C	592	1	0	0	1	0	rno-let-7c-1-3p	-0.08	-0.08	N/A
ABCC5	ENST00000334444.6	ATP-binding cassette, sub-family C (CFTR/MRP), member 5	453	1	0	1	0	1	rno-let-7c-1-3p	-0.08	-0.08	N/A
DCBLD2	ENST00000326840.6	discoidin, CUB and LCCL domain containing 2	798	2	1	1	0	1	rno-let-7c-1-3p	-0.08	-0.09	N/A
ASAP1	ENST00000357668.1	ArfGAP with SH3 domain, ankyrin repeat and PH domain 1	185	2	0	1	1	2	rno-let-7c-1-3p	-0.08	-0.08	N/A
HELLS	ENST00000394036.1	helicase, lymphoid-specific	329	1	1	0	0	0	rno-let-7c-1-3p	-0.08	-0.39	N/A
ATM	ENST00000452508.2	ataxia telangiectasia mutated	26	2	0	1	1	0	rno-let-7c-1-3p	-0.08	-0.13	N/A
PRKAR1A	ENST00000589228.1	protein kinase, cAMP-dependent, regulatory, type I, alpha	1257	1	0	0	1	0	rno-let-7c-1-3p	-0.08	-0.08	N/A
RC3H1	ENST00000367696.2	ring finger and CCCH-type domains 1	165	3	0	2	1	1	rno-let-7c-1-3p	-0.08	-0.1	N/A
B4GALT5	ENST00000371711.4	UDP-Gal:betaGlcNAc beta 1,4- galactosyltransferase, polypeptide 5	1000	1	0	1	0	0	rno-let-7c-1-3p	-0.08	-0.08	N/A
FAM69A	ENST00000370310.4	family with sequence similarity 69, member A	171	1	0	0	1	1	rno-let-7c-1-3p	-0.08	-0.14	N/A
TMEM170B	ENST00000379426.1	transmembrane protein 170B	489	2	0	0	2	3	rno-let-7c-1-3p	-0.08	-0.12	N/A
SMAD9	ENST00000399275.2	SMAD family member 9	62	1	0	0	1	4	rno-let-7c-1-3p	-0.08	-0.1	N/A
CSNK2A1	ENST00000349736.5	casein kinase 2, alpha 1 polypeptide	1927	1	0	1	0	2	rno-let-7c-1-3p	-0.08	-0.1	N/A
VCAN	ENST00000265077.3	versican	542	1	0	1	0	1	rno-let-7c-1-3p	-0.08	-0.08	N/A
DUSP7	ENST00000495880.1	dual specificity phosphatase 7	68	1	0	1	0	0	rno-let-7c-1-3p	-0.08	-0.12	N/A
SLC37A2	ENST00000298280.5	solute carrier family 37 (glucose-6-phosphate transporter), member 2	18	1	0	0	1	0	rno-let-7c-1-3p	-0.08	-0.08	N/A
AMMECR1	ENST00000262844.5	Alport syndrome, mental retardation, midface hypoplasia and elliptocytosis chromosomal region gene 1	5	1	0	1	0	0	rno-let-7c-1-3p	-0.08	-0.08	N/A
EIF3H	ENST00000521861.1	eukaryotic translation initiation factor 3, subunit H	27	1	0	1	0	1	rno-let-7c-1-3p	-0.08	-0.12	N/A
ZNF384	ENST00000319770.3	zinc finger protein 384	8	2	0	1	1	1	rno-let-7c-1-3p	-0.08	-0.28	N/A
JHDM1D	ENST00000397560.2	jumonji C domain containing histone demethylase 1 homolog D (S. cerevisiae)	470	1	0	0	1	2	rno-let-7c-1-3p	-0.08	-0.08	N/A
ZNF451	ENST00000370708.4	zinc finger protein 451	190	2	0	1	1	2	rno-let-7c-1-3p	-0.08	-0.1	N/A
APBB2	ENST00000295974.8	amyloid beta (A4) precursor protein-binding, family B, member 2	704	1	1	0	0	0	rno-let-7c-1-3p	-0.08	-0.08	N/A
HPGD	ENST00000296522.6	hydroxyprostaglandin dehydrogenase 15-(NAD)	140	1	0	1	0	1	rno-let-7c-1-3p	-0.08	-0.15	N/A
RIMS3	ENST00000372684.3	regulating synaptic membrane exocytosis 3	24	1	0	0	1	3	rno-let-7c-1-3p	-0.08	-0.09	N/A
CDH17	ENST00000027335.3	cadherin 17, LI cadherin (liver-intestine)	45	1	0	1	0	1	rno-let-7c-1-3p	-0.08	-0.08	N/A
SRSF10	ENST00000343255.5	serine/arginine-rich splicing factor 10	1920	2	0	1	1	0	rno-let-7c-1-3p	-0.08	-0.12	N/A
ZFHX3	ENST00000268489.5	zinc finger homeobox 3	57	4	0	3	1	0	rno-let-7c-1-3p	-0.08	-0.09	N/A
INPP4B	ENST00000513000.1	inositol polyphosphate-4-phosphatase, type II, 105kDa	43	5	2	2	1	1	rno-let-7c-1-3p	-0.08	-0.15	N/A
GPIHBP1	ENST00000330824.2	glycosylphosphatidylinositol anchored high density lipoprotein binding protein 1	5	1	0	0	1	0	rno-let-7c-1-3p	-0.08	-0.08	N/A
PSMD5	ENST00000210313.3	proteasome (prosome, macropain) 26S subunit, non-ATPase, 5	3846	1	0	0	1	0	rno-let-7c-1-3p	-0.08	-0.08	N/A
GABRB2	ENST00000393959.1	gamma-aminobutyric acid (GABA) A receptor, beta 2	5	3	0	3	0	2	rno-let-7c-1-3p	-0.08	-0.08	N/A
NCOA2	ENST00000452400.2	nuclear receptor coactivator 2	271	2	0	1	1	1	rno-let-7c-1-3p	-0.08	-0.08	N/A
EFNB1	ENST00000204961.4	ephrin-B1	386	1	0	0	1	0	rno-let-7c-1-3p	-0.08	-0.08	N/A
USP8	ENST00000396444.3	ubiquitin specific peptidase 8	109	1	0	1	0	2	rno-let-7c-1-3p	-0.08	-0.08	N/A
PIK3R1	ENST00000521381.1	phosphoinositide-3-kinase, regulatory subunit 1 (alpha)	217	1	0	1	0	2	rno-let-7c-1-3p	-0.08	-0.08	N/A
PIP5KL1	ENST00000388747.4	phosphatidylinositol-4-phosphate 5-kinase-like 1	12	1	0	0	1	0	rno-let-7c-1-3p	-0.08	-0.12	N/A
CASD1	ENST00000297273.4	CAS1 domain containing 1	270	2	0	2	0	2	rno-let-7c-1-3p	-0.08	-0.13	N/A
SUFU	ENST00000369902.3	suppressor of fused homolog (Drosophila)	247	2	1	1	0	1	rno-let-7c-1-3p	-0.08	-0.14	N/A
CDK8	ENST00000536792.1	cyclin-dependent kinase 8	280	1	0	0	1	0	rno-let-7c-1-3p	-0.08	-0.08	N/A
PPP2CA	ENST00000481195.1	protein phosphatase 2, catalytic subunit, alpha isozyme	11344	1	0	1	0	1	rno-let-7c-1-3p	-0.08	-0.2	N/A
ZCWPW2	ENST00000383768.2	zinc finger, CW type with PWWP domain 2	10	1	0	0	1	0	rno-let-7c-1-3p	-0.08	-0.16	N/A
MKL2	ENST00000318282.5	MKL/myocardin-like 2	992	2	0	2	0	0	rno-let-7c-1-3p	-0.08	-0.08	N/A
MGEA5	ENST00000439817.1	meningioma expressed antigen 5 (hyaluronidase)	1253	1	0	1	0	0	rno-let-7c-1-3p	-0.08	-0.08	N/A
NPC1	ENST00000269228.5	Niemann-Pick disease, type C1	257	1	0	1	0	0	rno-let-7c-1-3p	-0.08	-0.2	N/A
JMY	ENST00000396137.4	junction mediating and regulatory protein, p53 cofactor	10	3	1	1	1	1	rno-let-7c-1-3p	-0.08	-0.15	N/A
NELFA	ENST00000382882.3	negative elongation factor complex member A	1025	1	0	1	0	0	rno-let-7c-1-3p	-0.08	-0.1	N/A
BEND4	ENST00000504360.1	BEN domain containing 4	187	1	0	0	1	1	rno-let-7c-1-3p	-0.08	-0.08	N/A
SORBS1	ENST00000371227.4	sorbin and SH3 domain containing 1	22	1	0	0	1	1	rno-let-7c-1-3p	-0.08	-0.08	N/A
GNAQ	ENST00000286548.4	guanine nucleotide binding protein (G protein), q polypeptide	47	2	1	1	0	1	rno-let-7c-1-3p	-0.07	-0.07	N/A
PPP2R5A	ENST00000261461.2	protein phosphatase 2, regulatory subunit B', alpha	13	1	0	1	0	0	rno-let-7c-1-3p	-0.07	-0.07	N/A
ENPP5	ENST00000371383.2	ectonucleotide pyrophosphatase/phosphodiesterase 5 (putative)	15	1	0	0	1	3	rno-let-7c-1-3p	-0.07	-0.12	N/A
CKAP5	ENST00000529230.1	cytoskeleton associated protein 5	2192	1	0	1	0	1	rno-let-7c-1-3p	-0.07	-0.07	N/A
RABGAP1L	ENST00000489615.1	RAB GTPase activating protein 1-like	364	1	0	1	0	0	rno-let-7c-1-3p	-0.07	-0.08	N/A
BACH2	ENST00000257749.4	BTB and CNC homology 1, basic leucine zipper transcription factor 2	74	3	1	1	1	1	rno-let-7c-1-3p	-0.07	-0.09	N/A
C9orf41	ENST00000376834.3	chromosome 9 open reading frame 41	248	2	1	0	1	0	rno-let-7c-1-3p	-0.07	-0.07	N/A
PKP4	ENST00000389757.3	plakophilin 4	373	1	0	1	0	0	rno-let-7c-1-3p	-0.07	-0.14	N/A
SLC2A13	ENST00000280871.4	solute carrier family 2 (facilitated glucose transporter), member 13	47	1	0	0	1	3	rno-let-7c-1-3p	-0.07	-0.07	N/A
SLC39A6	ENST00000269187.5	solute carrier family 39 (zinc transporter), member 6	208	2	0	2	0	0	rno-let-7c-1-3p	-0.07	-0.07	N/A
ZNF367	ENST00000375256.4	zinc finger protein 367	325	1	0	0	1	1	rno-let-7c-1-3p	-0.07	-0.07	N/A
TUBB4B	ENST00000340384.4	tubulin, beta 4B class IVb	101	1	0	1	0	0	rno-let-7c-1-3p	-0.07	-0.08	N/A
FAM169B	ENST00000558256.1	family with sequence similarity 169, member B	5	1	0	1	0	0	rno-let-7c-1-3p	-0.07	-0.07	N/A
C11orf88	ENST00000529167.1	chromosome 11 open reading frame 88	5	1	0	0	1	1	rno-let-7c-1-3p	-0.07	-0.07	N/A
SP8	ENST00000418710.2	Sp8 transcription factor	95	1	0	1	0	0	rno-let-7c-1-3p	-0.07	-0.08	N/A
PLAA	ENST00000397292.3	phospholipase A2-activating protein	416	1	0	1	0	0	rno-let-7c-1-3p	-0.07	-0.16	N/A
GOLIM4	ENST00000470487.1	golgi integral membrane protein 4	48	1	0	1	0	1	rno-let-7c-1-3p	-0.07	-0.16	N/A
ROR2	ENST00000375708.3	receptor tyrosine kinase-like orphan receptor 2	43	1	1	0	0	0	rno-let-7c-1-3p	-0.07	-0.19	N/A
ZNF496	ENST00000294753.4	zinc finger protein 496	391	2	1	0	1	0	rno-let-7c-1-3p	-0.07	-0.08	N/A
GCNT2	ENST00000316170.3	glucosaminyl (N-acetyl) transferase 2, I-branching enzyme (I blood group)	651	1	0	0	1	0	rno-let-7c-1-3p	-0.07	-0.07	N/A
RNF144B	ENST00000259939.3	ring finger protein 144B	17	1	0	0	1	2	rno-let-7c-1-3p	-0.07	-0.07	N/A
ESRRG	ENST00000361525.3	estrogen-related receptor gamma	5	1	0	0	1	1	rno-let-7c-1-3p	-0.07	-0.07	N/A
AGPAT5	ENST00000285518.6	1-acylglycerol-3-phosphate O-acyltransferase 5	879	1	0	1	0	0	rno-let-7c-1-3p	-0.07	-0.1	N/A
ARL8B	ENST00000419534.2	ADP-ribosylation factor-like 8B	664	1	0	0	1	1	rno-let-7c-1-3p	-0.07	-0.18	N/A
RFX3	ENST00000382004.3	regulatory factor X, 3 (influences HLA class II expression)	37	1	0	0	1	6	rno-let-7c-1-3p	-0.07	-0.11	N/A
VGLL3	ENST00000398399.2	vestigial like 3 (Drosophila)	187	1	0	0	1	1	rno-let-7c-1-3p	-0.07	-0.07	N/A
TMEM2	ENST00000377044.4	transmembrane protein 2	130	1	0	1	0	1	rno-let-7c-1-3p	-0.07	-0.08	N/A
H3F3B	ENST00000591890.1	H3 histone, family 3B (H3.3B)	336	1	0	0	1	1	rno-let-7c-1-3p	-0.07	-0.13	N/A
TTBK2	ENST00000267890.6	tau tubulin kinase 2	18	2	1	1	0	1	rno-let-7c-1-3p	-0.07	-0.08	N/A
RORA	ENST00000335670.6	RAR-related orphan receptor A	102	3	0	3	0	7	rno-let-7c-1-3p	-0.07	-0.09	N/A
UBXN2A	ENST00000309033.4	UBX domain protein 2A	45	1	0	0	1	1	rno-let-7c-1-3p	-0.07	-0.1	N/A
OSR2	ENST00000435298.2	odd-skipped related 2 (Drosophila)	184	1	0	1	0	1	rno-let-7c-1-3p	-0.07	-0.22	N/A
ZNF287	ENST00000395824.1	zinc finger protein 287	14	1	0	0	1	0	rno-let-7c-1-3p	-0.07	-0.11	N/A
USP42	ENST00000306177.5	ubiquitin specific peptidase 42	86	1	0	1	0	2	rno-let-7c-1-3p	-0.07	-0.07	N/A
LUZP2	ENST00000533227.1	leucine zipper protein 2	33	1	0	1	0	1	rno-let-7c-1-3p	-0.07	-0.07	N/A
TBX15	ENST00000207157.3	T-box 15	14	1	0	0	1	1	rno-let-7c-1-3p	-0.07	-0.07	N/A
MS4A1	ENST00000534668.1	membrane-spanning 4-domains, subfamily A, member 1	5	1	0	0	1	0	rno-let-7c-1-3p	-0.07	-0.07	N/A
USP6	ENST00000332776.4	ubiquitin specific peptidase 6 (Tre-2 oncogene)	5	1	0	1	0	1	rno-let-7c-1-3p	-0.07	-0.07	N/A
DCP2	ENST00000389063.2	decapping mRNA 2	155	1	0	0	1	2	rno-let-7c-1-3p	-0.07	-0.08	N/A
PCDH7	ENST00000543491.1	protocadherin 7	95	3	0	2	1	1	rno-let-7c-1-3p	-0.07	-0.09	N/A
GLI3	ENST00000395925.3	GLI family zinc finger 3	544	1	0	0	1	0	rno-let-7c-1-3p	-0.07	-0.07	N/A
SGMS2	ENST00000394684.4	sphingomyelin synthase 2	111	1	0	0	1	1	rno-let-7c-1-3p	-0.07	-0.08	N/A
NLRX1	ENST00000409109.1	NLR family member X1	36	1	1	0	0	0	rno-let-7c-1-3p	-0.07	-0.07	N/A
CADM2	ENST00000383699.3	cell adhesion molecule 2	5	3	0	1	2	1	rno-let-7c-1-3p	-0.07	-0.07	N/A
GOLGA7B	ENST00000370602.1	golgin A7 family, member B	5	1	0	0	1	4	rno-let-7c-1-3p	-0.07	-0.07	N/A
ZCCHC5	ENST00000321110.1	zinc finger, CCHC domain containing 5	5	1	0	0	1	0	rno-let-7c-1-3p	-0.07	-0.07	N/A
DLGAP4	ENST00000373913.3	discs, large (Drosophila) homolog-associated protein 4	1188	1	0	0	1	1	rno-let-7c-1-3p	-0.07	-0.07	N/A
DSC2	ENST00000251081.6	desmocollin 2	145	1	0	0	1	0	rno-let-7c-1-3p	-0.07	-0.14	N/A
RAB19	ENST00000275874.5	RAB19, member RAS oncogene family	7	1	1	0	0	1	rno-let-7c-1-3p	-0.07	-0.33	N/A
EPT1	ENST00000260585.7	ethanolaminephosphotransferase 1 (CDP-ethanolamine-specific)	449	3	0	3	0	4	rno-let-7c-1-3p	-0.07	-0.08	N/A
NPY2R	ENST00000506608.1	neuropeptide Y receptor Y2	5	1	0	0	1	0	rno-let-7c-1-3p	-0.07	-0.07	N/A
HOXC12	ENST00000243103.3	homeobox C12	5	1	0	1	0	0	rno-let-7c-1-3p	-0.07	-0.07	N/A
KDM4C	ENST00000381309.3	lysine (K)-specific demethylase 4C	160	1	0	1	0	0	rno-let-7c-1-3p	-0.07	-0.07	N/A
CDH13	ENST00000566620.1	cadherin 13	1020	1	0	0	1	0	rno-let-7c-1-3p	-0.07	-0.07	N/A
DHX36	ENST00000496811.1	DEAH (Asp-Glu-Ala-His) box polypeptide 36	108	1	0	0	1	1	rno-let-7c-1-3p	-0.07	-0.2	N/A
NPHP3	ENST00000326682.8	nephronophthisis 3 (adolescent)	44	2	0	0	2	2	rno-let-7c-1-3p	-0.07	-0.1	N/A
PALLD	ENST00000261509.6	palladin, cytoskeletal associated protein	4423	1	1	0	0	1	rno-let-7c-1-3p	-0.07	-0.07	N/A
CKS1B	ENST00000308987.5	CDC28 protein kinase regulatory subunit 1B	186	1	0	1	0	0	rno-let-7c-1-3p	-0.07	-0.09	N/A
MCU	ENST00000373053.3	mitochondrial calcium uniporter	2421	1	0	0	1	0	rno-let-7c-1-3p	-0.07	-0.07	N/A
RP11-17M16.1	ENST00000532511.1	Homo sapiens FLJ44313 protein (FLJ44313), mRNA.	9	2	0	0	2	2	rno-let-7c-1-3p	-0.07	-0.34	N/A
SEL1L	ENST00000336735.4	sel-1 suppressor of lin-12-like (C. elegans)	1271	1	1	0	0	4	rno-let-7c-1-3p	-0.07	-0.07	N/A
SETD1A	ENST00000262519.8	SET domain containing 1A	14	1	1	0	0	1	rno-let-7c-1-3p	-0.07	-0.19	N/A
CDYL	ENST00000343762.5	chromodomain protein, Y-like	24	1	0	1	0	2	rno-let-7c-1-3p	-0.07	-0.12	N/A
UBXN10	ENST00000375099.3	UBX domain protein 10	5	2	0	1	1	1	rno-let-7c-1-3p	-0.07	-0.07	N/A
RAB3D	ENST00000222120.3	RAB3D, member RAS oncogene family	111	1	0	1	0	0	rno-let-7c-1-3p	-0.07	-0.07	N/A
PDE2A	ENST00000334456.5	phosphodiesterase 2A, cGMP-stimulated	75	1	0	1	0	0	rno-let-7c-1-3p	-0.07	-0.07	N/A
USP2	ENST00000455332.2	ubiquitin specific peptidase 2	19	1	0	1	0	1	rno-let-7c-1-3p	-0.07	-0.07	N/A
SLC19A2	ENST00000236137.5	solute carrier family 19 (thiamine transporter), member 2	229	1	0	1	0	0	rno-let-7c-1-3p	-0.07	-0.07	N/A
PGM3	ENST00000513973.1	phosphoglucomutase 3	707	1	0	0	1	0	rno-let-7c-1-3p	-0.07	-0.09	N/A
RBFOX3	ENST00000583458.1	RNA binding protein, fox-1 homolog (C. elegans) 3	5	1	0	1	0	1	rno-let-7c-1-3p	-0.07	-0.07	N/A
SAMD5	ENST00000367474.1	sterile alpha motif domain containing 5	28	2	0	1	1	1	rno-let-7c-1-3p	-0.07	-0.07	N/A
PCSK1	ENST00000311106.3	proprotein convertase subtilisin/kexin type 1	83	2	0	1	1	0	rno-let-7c-1-3p	-0.07	-0.18	N/A
NID1	ENST00000366595.3	nidogen 1	303	3	0	2	1	0	rno-let-7c-1-3p	-0.07	-0.1	N/A
COL5A2	ENST00000374866.3	collagen, type V, alpha 2	4327	3	0	3	0	0	rno-let-7c-1-3p	-0.07	-0.19	N/A
C3orf70	ENST00000335012.2	chromosome 3 open reading frame 70	19	1	0	0	1	2	rno-let-7c-1-3p	-0.07	-0.1	N/A
COPS7A	ENST00000534947.1	COP9 signalosome subunit 7A	124	1	0	0	1	0	rno-let-7c-1-3p	-0.07	-0.26	N/A
PHOX2B	ENST00000226382.2	paired-like homeobox 2b	5	1	0	0	1	0	rno-let-7c-1-3p	-0.07	-0.07	N/A
TSPAN17	ENST00000298564.10	tetraspanin 17	849	1	0	1	0	1	rno-let-7c-1-3p	-0.07	-0.07	N/A
ELMSAN1	ENST00000394071.2	ELM2 and Myb/SANT-like domain containing 1	15	2	0	2	0	2	rno-let-7c-1-3p	-0.07	-0.07	N/A
FANCF	ENST00000327470.3	Fanconi anemia, complementation group F	282	1	0	1	0	1	rno-let-7c-1-3p	-0.07	-0.22	N/A
NUDT12	ENST00000230792.2	nudix (nucleoside diphosphate linked moiety X)-type motif 12	17	1	0	0	1	0	rno-let-7c-1-3p	-0.07	-0.17	N/A
PTK2	ENST00000522684.1	protein tyrosine kinase 2	1134	3	0	2	1	0	rno-let-7c-1-3p	-0.07	-0.26	N/A
PPARGC1B	ENST00000309241.5	peroxisome proliferator-activated receptor gamma, coactivator 1 beta	12	4	0	3	1	1	rno-let-7c-1-3p	-0.07	-0.09	N/A
UBE2D2	ENST00000398733.3	ubiquitin-conjugating enzyme E2D 2	11458	1	0	1	0	0	rno-let-7c-1-3p	-0.07	-0.08	N/A
VDR	ENST00000395324.2	vitamin D (1,25- dihydroxyvitamin D3) receptor	416	1	0	0	1	1	rno-let-7c-1-3p	-0.07	-0.07	N/A
TGFBRAP1	ENST00000393359.2	transforming growth factor, beta receptor associated protein 1	435	1	0	0	1	0	rno-let-7c-1-3p	-0.07	-0.08	N/A
KLF7	ENST00000423015.1	Kruppel-like factor 7 (ubiquitous)	737	2	0	0	2	2	rno-let-7c-1-3p	-0.07	-0.14	N/A
FAM149B1	ENST00000242505.6	family with sequence similarity 149, member B1	33	1	0	0	1	1	rno-let-7c-1-3p	-0.07	-0.14	N/A
OPCML	ENST00000331898.7	opioid binding protein/cell adhesion molecule-like	5	1	0	0	1	0	rno-let-7c-1-3p	-0.07	-0.07	N/A
HIVEP3	ENST00000372583.1	human immunodeficiency virus type I enhancer binding protein 3	84	1	0	0	1	1	rno-let-7c-1-3p	-0.07	-0.07	N/A
PLCB1	ENST00000378641.3	phospholipase C, beta 1 (phosphoinositide-specific)	21	2	0	2	0	4	rno-let-7c-1-3p	-0.07	-0.07	N/A
CEP57L1	ENST00000368968.2	centrosomal protein 57kDa-like 1	90	1	0	1	0	1	rno-let-7c-1-3p	-0.07	-0.08	N/A
ATP13A3	ENST00000439040.1	ATPase type 13A3	243	2	0	2	0	0	rno-let-7c-1-3p	-0.07	-0.11	N/A
BMPER	ENST00000297161.2	BMP binding endothelial regulator	723	2	0	0	2	2	rno-let-7c-1-3p	-0.07	-0.31	N/A
CTBP2	ENST00000337195.5	C-terminal binding protein 2	16	1	1	0	0	1	rno-let-7c-1-3p	-0.07	-0.19	N/A
ZBTB37	ENST00000367701.5	zinc finger and BTB domain containing 37	213	3	1	1	1	1	rno-let-7c-1-3p	-0.07	-0.07	N/A
DFNA5	ENST00000342947.3	deafness, autosomal dominant 5	1467	1	0	0	1	0	rno-let-7c-1-3p	-0.07	-0.07	N/A
CHD1	ENST00000284049.3	chromodomain helicase DNA binding protein 1	35	2	0	2	0	0	rno-let-7c-1-3p	-0.07	-0.08	N/A
NT5C2	ENST00000343289.5	5'-nucleotidase, cytosolic II	468	1	0	0	1	1	rno-let-7c-1-3p	-0.07	-0.07	N/A
WDFY1	ENST00000233055.4	WD repeat and FYVE domain containing 1	88	3	1	2	0	0	rno-let-7c-1-3p	-0.07	-0.07	N/A
SYTL3	ENST00000367081.3	synaptotagmin-like 3	16	1	0	1	0	0	rno-let-7c-1-3p	-0.07	-0.13	N/A
SLC7A6	ENST00000219343.6	solute carrier family 7 (amino acid transporter light chain, y+L system), member 6	1044	2	1	1	0	0	rno-let-7c-1-3p	-0.07	-0.14	N/A
LARP4	ENST00000398473.2	La ribonucleoprotein domain family, member 4	35	1	0	0	1	0	rno-let-7c-1-3p	-0.07	-0.1	N/A
PCF11	ENST00000298281.4	PCF11 cleavage and polyadenylation factor subunit	218	1	0	0	1	1	rno-let-7c-1-3p	-0.07	-0.09	N/A
AR	ENST00000374690.3	androgen receptor	57	1	0	0	1	4	rno-let-7c-1-3p	-0.07	-0.07	N/A
NAV3	ENST00000228327.6	neuron navigator 3	277	2	0	1	1	1	rno-let-7c-1-3p	-0.07	-0.07	N/A
GABRA1	ENST00000428797.2	gamma-aminobutyric acid (GABA) A receptor, alpha 1	5	1	0	1	0	1	rno-let-7c-1-3p	-0.07	-0.07	N/A
ANP32A	ENST00000465139.2	acidic (leucine-rich) nuclear phosphoprotein 32 family, member A	717	1	0	1	0	0	rno-let-7c-1-3p	-0.07	-0.07	N/A
TMEM25	ENST00000411589.2	transmembrane protein 25	767	1	0	1	0	0	rno-let-7c-1-3p	-0.07	-0.07	N/A
DCX	ENST00000356915.2	doublecortin	5	3	0	3	0	3	rno-let-7c-1-3p	-0.07	-0.07	N/A
ITGB3	ENST00000559488.1	integrin, beta 3 (platelet glycoprotein IIIa, antigen CD61)	176	1	0	0	1	1	rno-let-7c-1-3p	-0.07	-0.07	N/A
SLC4A5	ENST00000423644.1	solute carrier family 4 (sodium bicarbonate cotransporter), member 5	6	1	0	0	1	0	rno-let-7c-1-3p	-0.07	-0.07	N/A
KIF13A	ENST00000378814.5	kinesin family member 13A	725	1	0	0	1	0	rno-let-7c-1-3p	-0.07	-0.07	N/A
HSPA12A	ENST00000369209.3	heat shock 70kDa protein 12A	37	1	0	1	0	2	rno-let-7c-1-3p	-0.07	-0.11	N/A
CNKSR2	ENST00000379510.3	connector enhancer of kinase suppressor of Ras 2	85	1	0	1	0	3	rno-let-7c-1-3p	-0.07	-0.07	N/A
MOSPD2	ENST00000380492.3	motile sperm domain containing 2	76	1	1	0	0	0	rno-let-7c-1-3p	-0.07	-0.27	N/A
EPHA7	ENST00000369303.4	EPH receptor A7	213	1	0	0	1	2	rno-let-7c-1-3p	-0.07	-0.11	N/A
RXRA	ENST00000481739.1	retinoid X receptor, alpha	609	1	1	0	0	1	rno-let-7c-1-3p	-0.07	-0.22	N/A
RNF213	ENST00000582970.1	ring finger protein 213	630	2	0	0	2	1	rno-let-7c-1-3p	-0.07	-0.1	N/A
CAND1	ENST00000545606.1	cullin-associated and neddylation-dissociated 1	1568	1	0	1	0	3	rno-let-7c-1-3p	-0.07	-0.2	N/A
AGFG1	ENST00000310078.8	ArfGAP with FG repeats 1	2019	1	0	0	1	4	rno-let-7c-1-3p	-0.07	-0.07	N/A
ZKSCAN8	ENST00000330236.6	zinc finger with KRAB and SCAN domains 8	281	2	0	1	1	2	rno-let-7c-1-3p	-0.07	-0.07	N/A
MAX	ENST00000284165.6	MYC associated factor X	51	1	0	1	0	0	rno-let-7c-1-3p	-0.07	-0.12	N/A
CEP85L	ENST00000368491.3	centrosomal protein 85kDa-like	14	1	0	0	1	0	rno-let-7c-1-3p	-0.07	-0.07	N/A
TMPRSS11A	ENST00000508048.1	transmembrane protease, serine 11A	5	1	0	0	1	0	rno-let-7c-1-3p	-0.07	-0.07	N/A
SMARCD2	ENST00000448276.2	SWI/SNF related, matrix associated, actin dependent regulator of chromatin, subfamily d, member 2	144	1	0	1	0	0	rno-let-7c-1-3p	-0.07	-0.07	N/A
MGAT3	ENST00000341184.6	mannosyl (beta-1,4-)-glycoprotein beta-1,4-N-acetylglucosaminyltransferase	9	1	0	1	0	1	rno-let-7c-1-3p	-0.07	-0.07	N/A
SHISA9	ENST00000558583.1	shisa family member 9	5	1	0	0	1	2	rno-let-7c-1-3p	-0.07	-0.07	N/A
ERBB2IP	ENST00000284037.5	erbb2 interacting protein	177	1	0	1	0	1	rno-let-7c-1-3p	-0.07	-0.07	N/A
CAMK2B	ENST00000457475.1	calcium/calmodulin-dependent protein kinase II beta	11	1	0	0	1	0	rno-let-7c-1-3p	-0.06	-0.07	N/A
GPATCH2L	ENST00000553588.1	G patch domain containing 2-like	96	1	0	1	0	0	rno-let-7c-1-3p	-0.06	-0.07	N/A
TOLLIP	ENST00000317204.6	toll interacting protein	1536	1	0	1	0	1	rno-let-7c-1-3p	-0.06	-0.07	N/A
SEMA3E	ENST00000307792.3	sema domain, immunoglobulin domain (Ig), short basic domain, secreted, (semaphorin) 3E	54	1	1	0	0	2	rno-let-7c-1-3p	-0.06	-0.2	N/A
IVNS1ABP	ENST00000367498.3	influenza virus NS1A binding protein	2215	1	0	0	1	1	rno-let-7c-1-3p	-0.06	-0.09	N/A
RREB1	ENST00000379938.2	ras responsive element binding protein 1	340	2	0	0	2	1	rno-let-7c-1-3p	-0.06	-0.07	N/A
TAF5	ENST00000369839.3	TAF5 RNA polymerase II, TATA box binding protein (TBP)-associated factor, 100kDa	105	1	0	1	0	0	rno-let-7c-1-3p	-0.06	-0.12	N/A
ZNF862	ENST00000223210.4	zinc finger protein 862	7	1	1	0	0	0	rno-let-7c-1-3p	-0.06	-0.06	N/A
FBXO11	ENST00000402508.1	F-box protein 11	359	1	0	1	0	0	rno-let-7c-1-3p	-0.06	-0.06	N/A
KLF13	ENST00000307145.3	Kruppel-like factor 13	5	2	0	2	0	0	rno-let-7c-1-3p	-0.06	-0.06	N/A
DOCK9	ENST00000376460.1	dedicator of cytokinesis 9	172	1	0	1	0	1	rno-let-7c-1-3p	-0.06	-0.06	N/A
CASC10	ENST00000377113.5	cancer susceptibility candidate 10	116	1	1	0	0	0	rno-let-7c-1-3p	-0.06	-0.25	N/A
RIMKLB	ENST00000357529.3	ribosomal modification protein rimK-like family member B	164	1	0	1	0	1	rno-let-7c-1-3p	-0.06	-0.11	N/A
VCPIP1	ENST00000310421.4	valosin containing protein (p97)/p47 complex interacting protein 1	228	1	1	0	0	4	rno-let-7c-1-3p	-0.06	-0.13	N/A
SBNO1	ENST00000420886.2	strawberry notch homolog 1 (Drosophila)	87	1	0	0	1	3	rno-let-7c-1-3p	-0.06	-0.09	N/A
SSR3	ENST00000476217.1	signal sequence receptor, gamma (translocon-associated protein gamma)	6034	1	0	1	0	0	rno-let-7c-1-3p	-0.06	-0.17	N/A
PLCL2	ENST00000418129.2	phospholipase C-like 2	122	1	0	1	0	0	rno-let-7c-1-3p	-0.06	-0.07	N/A
FERMT1	ENST00000217289.4	fermitin family member 1	245	1	0	0	1	0	rno-let-7c-1-3p	-0.06	-0.07	N/A
WDR17	ENST00000393643.2	WD repeat domain 17	113	2	0	2	0	0	rno-let-7c-1-3p	-0.06	-0.07	N/A
FHOD3	ENST00000257209.4	formin homology 2 domain containing 3	5	1	0	1	0	1	rno-let-7c-1-3p	-0.06	-0.06	N/A
AICDA	ENST00000229335.6	activation-induced cytidine deaminase	5	1	0	0	1	0	rno-let-7c-1-3p	-0.06	-0.06	N/A
ST8SIA3	ENST00000324000.3	ST8 alpha-N-acetyl-neuraminide alpha-2,8-sialyltransferase 3	5	3	0	1	2	0	rno-let-7c-1-3p	-0.06	-0.06	N/A
PHYHIPL	ENST00000373880.4	phytanoyl-CoA 2-hydroxylase interacting protein-like	26	1	0	1	0	0	rno-let-7c-1-3p	-0.06	-0.06	N/A
FREM2	ENST00000280481.7	FRAS1 related extracellular matrix protein 2	33	2	1	0	1	1	rno-let-7c-1-3p	-0.06	-0.09	N/A
ALX1	ENST00000316824.3	ALX homeobox 1	37	3	2	1	0	0	rno-let-7c-1-3p	-0.06	-0.6	N/A
CTNND1	ENST00000524630.1	catenin (cadherin-associated protein), delta 1	743	2	0	2	0	1	rno-let-7c-1-3p	-0.06	-0.08	N/A
NDRG4	ENST00000258187.5	NDRG family member 4	68	1	0	0	1	1	rno-let-7c-1-3p	-0.06	-0.11	N/A
TMEM161B	ENST00000506536.1	transmembrane protein 161B	14	1	0	1	0	0	rno-let-7c-1-3p	-0.06	-0.17	N/A
TNKS2	ENST00000371627.4	tankyrase, TRF1-interacting ankyrin-related ADP-ribose polymerase 2	205	1	0	1	0	1	rno-let-7c-1-3p	-0.06	-0.08	N/A
PCSK5	ENST00000376752.4	proprotein convertase subtilisin/kexin type 5	68	1	0	0	1	1	rno-let-7c-1-3p	-0.06	-0.06	N/A
FOXN2	ENST00000340553.3	forkhead box N2	441	1	0	1	0	0	rno-let-7c-1-3p	-0.06	-0.06	N/A
DLG2	ENST00000398309.2	discs, large homolog 2 (Drosophila)	15	1	0	0	1	1	rno-let-7c-1-3p	-0.06	-0.06	N/A
ZEB1	ENST00000361642.5	zinc finger E-box binding homeobox 1	59	1	0	0	1	0	rno-let-7c-1-3p	-0.06	-0.06	N/A
HS6ST2	ENST00000370836.2	heparan sulfate 6-O-sulfotransferase 2	4566	1	0	1	0	1	rno-let-7c-1-3p	-0.06	-0.06	N/A
TEX35	ENST00000367642.3	testis expressed 35	5	1	0	1	0	1	rno-let-7c-1-3p	-0.06	-0.06	N/A
MORC1	ENST00000232603.5	MORC family CW-type zinc finger 1	5	1	0	1	0	0	rno-let-7c-1-3p	-0.06	-0.06	N/A
BRPF1	ENST00000383829.2	bromodomain and PHD finger containing, 1	351	1	0	0	1	0	rno-let-7c-1-3p	-0.06	-0.06	N/A
PAK7	ENST00000378423.1	p21 protein (Cdc42/Rac)-activated kinase 7	6	1	0	0	1	0	rno-let-7c-1-3p	-0.06	-0.06	N/A
PLCE1	ENST00000371380.3	phospholipase C, epsilon 1	7	1	0	0	1	0	rno-let-7c-1-3p	-0.06	-0.06	N/A
SNX5	ENST00000377759.4	sorting nexin 5	715	1	0	1	0	1	rno-let-7c-1-3p	-0.06	-0.06	N/A
GATA3	ENST00000379328.3	GATA binding protein 3	136	2	0	1	1	1	rno-let-7c-1-3p	-0.06	-0.12	N/A
LSM6	ENST00000502781.1	LSM6 homolog, U6 small nuclear RNA associated (S. cerevisiae)	660	1	0	1	0	1	rno-let-7c-1-3p	-0.06	-0.09	N/A
CALD1	ENST00000361388.2	caldesmon 1	1013	1	1	0	0	0	rno-let-7c-1-3p	-0.06	-0.08	N/A
CCDC80	ENST00000206423.3	coiled-coil domain containing 80	570	1	0	1	0	0	rno-let-7c-1-3p	-0.06	-0.17	N/A
UBFD1	ENST00000395878.3	ubiquitin family domain containing 1	6826	2	0	1	1	2	rno-let-7c-1-3p	-0.06	-0.06	N/A
LYPD6	ENST00000334166.4	LY6/PLAUR domain containing 6	261	2	0	2	0	1	rno-let-7c-1-3p	-0.06	-0.15	N/A
ABCA12	ENST00000272895.7	ATP-binding cassette, sub-family A (ABC1), member 12	5	1	0	0	1	0	rno-let-7c-1-3p	-0.06	-0.06	N/A
SLC10A7	ENST00000264986.3	solute carrier family 10, member 7	77	2	0	2	0	0	rno-let-7c-1-3p	-0.06	-0.06	N/A
UCK1	ENST00000372208.3	uridine-cytidine kinase 1	263	1	0	0	1	0	rno-let-7c-1-3p	-0.06	-0.08	N/A
PPP4R1L	ENST00000334187.8	protein phosphatase 4, regulatory subunit 1-like	27	1	0	0	1	0	rno-let-7c-1-3p	-0.06	-0.06	N/A
ZBTB18	ENST00000358704.4	zinc finger and BTB domain containing 18	935	1	0	1	0	1	rno-let-7c-1-3p	-0.06	-0.06	N/A
ZFP91	ENST00000316059.6	ZFP91 zinc finger protein	688	1	0	0	1	1	rno-let-7c-1-3p	-0.06	-0.06	N/A
SEZ6	ENST00000317338.12	seizure related 6 homolog (mouse)	5	1	0	1	0	1	rno-let-7c-1-3p	-0.06	-0.06	N/A
ZPBP2	ENST00000377940.3	zona pellucida binding protein 2	5	1	0	0	1	0	rno-let-7c-1-3p	-0.06	-0.06	N/A
SCP2	ENST00000488965.1	sterol carrier protein 2	3640	1	0	0	1	0	rno-let-7c-1-3p	-0.06	-0.06	N/A
PURB	ENST00000395699.2	purine-rich element binding protein B	497	1	0	0	1	0	rno-let-7c-1-3p	-0.06	-0.14	N/A
MAVS	ENST00000428216.2	mitochondrial antiviral signaling protein	211	1	0	0	1	0	rno-let-7c-1-3p	-0.06	-0.09	N/A
KANK2	ENST00000586659.1	KN motif and ankyrin repeat domains 2	1735	1	0	0	1	0	rno-let-7c-1-3p	-0.06	-0.06	N/A
TAF3	ENST00000344293.5	TAF3 RNA polymerase II, TATA box binding protein (TBP)-associated factor, 140kDa	225	1	0	0	1	1	rno-let-7c-1-3p	-0.06	-0.06	N/A
ULK1	ENST00000321867.4	unc-51 like autophagy activating kinase 1	3083	2	2	0	0	0	rno-let-7c-1-3p	-0.06	-0.06	N/A
ZNF569	ENST00000392149.2	zinc finger protein 569	34	1	0	0	1	0	rno-let-7c-1-3p	-0.06	-0.06	N/A
INSM1	ENST00000310227.1	insulinoma-associated 1	20	1	1	0	0	1	rno-let-7c-1-3p	-0.06	-0.07	N/A
ADAM19	ENST00000257527.4	ADAM metallopeptidase domain 19	981	1	0	1	0	1	rno-let-7c-1-3p	-0.06	-0.06	N/A
C7orf60	ENST00000297145.4	chromosome 7 open reading frame 60	39	1	1	0	0	0	rno-let-7c-1-3p	-0.06	-0.06	N/A
ALX4	ENST00000329255.3	ALX homeobox 4	52	1	0	0	1	0	rno-let-7c-1-3p	-0.06	-0.06	N/A
ARID1A	ENST00000324856.7	AT rich interactive domain 1A (SWI-like)	31	1	0	1	0	1	rno-let-7c-1-3p	-0.06	-0.1	N/A
CD164	ENST00000368961.5	CD164 molecule, sialomucin	2038	1	0	1	0	1	rno-let-7c-1-3p	-0.06	-0.13	N/A
KSR1	ENST00000398988.3	kinase suppressor of ras 1	256	1	0	1	0	1	rno-let-7c-1-3p	-0.06	-0.06	N/A
SLC30A5	ENST00000396591.3	solute carrier family 30 (zinc transporter), member 5	677	1	0	1	0	2	rno-let-7c-1-3p	-0.06	-0.09	N/A
TBPL1	ENST00000237264.4	TBP-like 1	69	1	0	0	1	0	rno-let-7c-1-3p	-0.06	-0.08	N/A
PTCH1	ENST00000430669.2	patched 1	123	3	0	2	1	4	rno-let-7c-1-3p	-0.06	-0.17	N/A
CCDC117	ENST00000249064.4	coiled-coil domain containing 117	211	1	0	0	1	1	rno-let-7c-1-3p	-0.06	-0.07	N/A
GPRIN3	ENST00000609438.1	GPRIN family member 3	213	3	1	1	1	6	rno-let-7c-1-3p	-0.06	-0.06	N/A
EPC2	ENST00000258484.6	enhancer of polycomb homolog 2 (Drosophila)	152	2	0	2	0	0	rno-let-7c-1-3p	-0.06	-0.17	N/A
ATP8A2	ENST00000381655.2	ATPase, aminophospholipid transporter, class I, type 8A, member 2	22	2	0	2	0	1	rno-let-7c-1-3p	-0.06	-0.12	N/A
TCHP	ENST00000405876.4	trichoplein, keratin filament binding	140	1	0	1	0	0	rno-let-7c-1-3p	-0.06	-0.06	N/A
RIMS2	ENST00000507740.1	regulating synaptic membrane exocytosis 2	8	2	0	2	0	1	rno-let-7c-1-3p	-0.06	-0.06	N/A
KIAA1024	ENST00000305428.3	KIAA1024	5	2	0	1	1	2	rno-let-7c-1-3p	-0.06	-0.06	N/A
SEPSECS	ENST00000302922.3	Sep (O-phosphoserine) tRNA:Sec (selenocysteine) tRNA synthase	279	1	0	0	1	0	rno-let-7c-1-3p	-0.06	-0.08	N/A
HINT3	ENST00000229633.5	histidine triad nucleotide binding protein 3	131	2	0	1	1	1	rno-let-7c-1-3p	-0.06	-0.33	N/A
SLAIN2	ENST00000264313.6	SLAIN motif family, member 2	859	3	2	0	1	2	rno-let-7c-1-3p	-0.06	-0.24	N/A
E2F1	ENST00000343380.5	E2F transcription factor 1	479	1	0	1	0	0	rno-let-7c-1-3p	-0.06	-0.06	N/A
SIM1	ENST00000369208.3	single-minded homolog 1 (Drosophila)	104	1	0	0	1	2	rno-let-7c-1-3p	-0.06	-0.06	N/A
CNRIP1	ENST00000409862.1	cannabinoid receptor interacting protein 1	29	1	0	1	0	0	rno-let-7c-1-3p	-0.06	-0.06	N/A
BCL11B	ENST00000357195.3	B-cell CLL/lymphoma 11B (zinc finger protein)	73	2	0	1	1	2	rno-let-7c-1-3p	-0.06	-0.06	N/A
SLC2A12	ENST00000275230.5	solute carrier family 2 (facilitated glucose transporter), member 12	136	2	0	2	0	0	rno-let-7c-1-3p	-0.06	-0.08	N/A
ERBB2	ENST00000584450.1	v-erb-b2 avian erythroblastic leukemia viral oncogene homolog 2	511	1	0	1	0	0	rno-let-7c-1-3p	-0.06	-0.06	N/A
PPP1R21	ENST00000281394.4	protein phosphatase 1, regulatory subunit 21	56	1	0	0	1	0	rno-let-7c-1-3p	-0.06	-0.08	N/A
UBE3A	ENST00000232165.3	ubiquitin protein ligase E3A	529	1	0	0	1	1	rno-let-7c-1-3p	-0.06	-0.06	N/A
HLF	ENST00000226067.5	hepatic leukemia factor	15	2	0	2	0	0	rno-let-7c-1-3p	-0.06	-0.06	N/A
NDST1	ENST00000261797.6	N-deacetylase/N-sulfotransferase (heparan glucosaminyl) 1	13660	1	0	0	1	1	rno-let-7c-1-3p	-0.06	-0.06	N/A
C11orf74	ENST00000534635.1	chromosome 11 open reading frame 74	57	1	0	0	1	2	rno-let-7c-1-3p	-0.06	-0.21	N/A
USP7	ENST00000344836.4	ubiquitin specific peptidase 7 (herpes virus-associated)	656	1	0	0	1	1	rno-let-7c-1-3p	-0.06	-0.08	N/A
ZMYM2	ENST00000382869.3	zinc finger, MYM-type 2	172	2	0	2	0	1	rno-let-7c-1-3p	-0.06	-0.14	N/A
MKI67	ENST00000368653.3	antigen identified by monoclonal antibody Ki-67	468	1	1	0	0	0	rno-let-7c-1-3p	-0.06	-0.15	N/A
ZCCHC2	ENST00000269499.5	zinc finger, CCHC domain containing 2	13	1	0	1	0	3	rno-let-7c-1-3p	-0.06	-0.06	N/A
GPR153	ENST00000377893.2	G protein-coupled receptor 153	39	1	0	1	0	1	rno-let-7c-1-3p	-0.06	-0.06	N/A
NRCAM	ENST00000379028.3	neuronal cell adhesion molecule	152	1	1	0	0	2	rno-let-7c-1-3p	-0.06	-0.06	N/A
SLC38A4	ENST00000447411.1	solute carrier family 38, member 4	10	1	0	1	0	1	rno-let-7c-1-3p	-0.06	-0.06	N/A
SYT10	ENST00000228567.3	synaptotagmin X	5	1	0	0	1	0	rno-let-7c-1-3p	-0.06	-0.06	N/A
GALNT13	ENST00000409237.1	UDP-N-acetyl-alpha-D-galactosamine:polypeptide N-acetylgalactosaminyltransferase 13 (GalNAc-T13)	49	1	0	1	0	1	rno-let-7c-1-3p	-0.06	-0.08	N/A
TAF4	ENST00000252996.4	TAF4 RNA polymerase II, TATA box binding protein (TBP)-associated factor, 135kDa	61	2	0	1	1	0	rno-let-7c-1-3p	-0.06	-0.15	N/A
EYA4	ENST00000367895.5	eyes absent homolog 4 (Drosophila)	242	1	0	0	1	1	rno-let-7c-1-3p	-0.06	-0.07	N/A
GPR135	ENST00000395116.1	G protein-coupled receptor 135	40	1	0	1	0	1	rno-let-7c-1-3p	-0.06	-0.07	N/A
PAK3	ENST00000372007.5	p21 protein (Cdc42/Rac)-activated kinase 3	8	2	1	0	1	2	rno-let-7c-1-3p	-0.06	-0.07	N/A
LIN7A	ENST00000552864.1	lin-7 homolog A (C. elegans)	86	1	0	0	1	4	rno-let-7c-1-3p	-0.06	-0.13	N/A
MRFAP1	ENST00000382581.4	Morf4 family associated protein 1	264	1	0	0	1	0	rno-let-7c-1-3p	-0.06	-0.11	N/A
CLCN4	ENST00000380833.4	chloride channel, voltage-sensitive 4	182	1	0	0	1	1	rno-let-7c-1-3p	-0.06	-0.07	N/A
GABRB1	ENST00000295454.3	gamma-aminobutyric acid (GABA) A receptor, beta 1	5	1	0	0	1	5	rno-let-7c-1-3p	-0.06	-0.12	N/A
PLAG1	ENST00000316981.3	pleiomorphic adenoma gene 1	58	2	0	0	2	2	rno-let-7c-1-3p	-0.06	-0.07	N/A
SYT14	ENST00000399639.2	synaptotagmin XIV	16	1	0	0	1	0	rno-let-7c-1-3p	-0.06	-0.06	N/A
KIAA0408	ENST00000483725.3	KIAA0408	95	1	0	0	1	2	rno-let-7c-1-3p	-0.06	-0.18	N/A
SAMD12	ENST00000409003.4	sterile alpha motif domain containing 12	57	1	0	1	0	3	rno-let-7c-1-3p	-0.06	-0.06	N/A
CASC4	ENST00000360824.3	cancer susceptibility candidate 4	5	1	0	1	0	3	rno-let-7c-1-3p	-0.06	-0.06	N/A
PROX1	ENST00000366958.4	prospero homeobox 1	131	2	0	0	2	3	rno-let-7c-1-3p	-0.06	-0.06	N/A
HRH3	ENST00000340177.5	histamine receptor H3	5	1	0	0	1	0	rno-let-7c-1-3p	-0.06	-0.06	N/A
HDAC4	ENST00000345617.3	histone deacetylase 4	48	2	0	2	0	0	rno-let-7c-1-3p	-0.05	-0.08	N/A
TBX2	ENST00000240328.3	T-box 2	471	1	0	1	0	3	rno-let-7c-1-3p	-0.05	-0.19	N/A
MDFIC	ENST00000393486.1	MyoD family inhibitor domain containing	601	1	0	0	1	1	rno-let-7c-1-3p	-0.05	-0.07	N/A
MBNL3	ENST00000370839.3	muscleblind-like splicing regulator 3	593	3	1	2	0	1	rno-let-7c-1-3p	-0.05	-0.12	N/A
CCNY	ENST00000374706.1	cyclin Y	672	1	0	1	0	3	rno-let-7c-1-3p	-0.05	-0.15	N/A
MAPK6	ENST00000261845.5	mitogen-activated protein kinase 6	24	1	0	1	0	2	rno-let-7c-1-3p	-0.05	-0.09	N/A
NPAT	ENST00000278612.8	nuclear protein, ataxia-telangiectasia locus	163	1	0	1	0	2	rno-let-7c-1-3p	-0.05	-0.1	N/A
XK	ENST00000378616.3	X-linked Kx blood group (McLeod syndrome)	39	1	0	1	0	1	rno-let-7c-1-3p	-0.05	-0.05	N/A
MFAP3L	ENST00000393704.3	microfibrillar-associated protein 3-like	69	1	0	1	0	2	rno-let-7c-1-3p	-0.05	-0.06	N/A
ST8SIA2	ENST00000268164.3	ST8 alpha-N-acetyl-neuraminide alpha-2,8-sialyltransferase 2	9	1	0	0	1	0	rno-let-7c-1-3p	-0.05	-0.05	N/A
LINGO1	ENST00000355300.6	leucine rich repeat and Ig domain containing 1	42	1	0	0	1	0	rno-let-7c-1-3p	-0.05	-0.09	N/A
SUV420H1	ENST00000304363.4	suppressor of variegation 4-20 homolog 1 (Drosophila)	62	1	0	1	0	2	rno-let-7c-1-3p	-0.05	-0.12	N/A
THSD4	ENST00000355327.3	thrombospondin, type I, domain containing 4	69	1	0	0	1	0	rno-let-7c-1-3p	-0.05	-0.1	N/A
ARFGEF2	ENST00000371917.4	ADP-ribosylation factor guanine nucleotide-exchange factor 2 (brefeldin A-inhibited)	111	3	1	1	1	1	rno-let-7c-1-3p	-0.05	-0.11	N/A
SOCS5	ENST00000306503.5	suppressor of cytokine signaling 5	72	2	0	0	2	2	rno-let-7c-1-3p	-0.05	-0.11	N/A
TANC1	ENST00000263635.6	tetratricopeptide repeat, ankyrin repeat and coiled-coil containing 1	618	1	1	0	0	2	rno-let-7c-1-3p	-0.05	-0.06	N/A
MUT	ENST00000274813.3	methylmalonyl CoA mutase	49	1	0	0	1	0	rno-let-7c-1-3p	-0.05	-0.06	N/A
CSGALNACT2	ENST00000374466.3	chondroitin sulfate N-acetylgalactosaminyltransferase 2	128	1	0	1	0	1	rno-let-7c-1-3p	-0.05	-0.08	N/A
SUCO	ENST00000367723.4	SUN domain containing ossification factor	86	2	0	2	0	0	rno-let-7c-1-3p	-0.05	-0.06	N/A
ARID4A	ENST00000431317.2	AT rich interactive domain 4A (RBP1-like)	33	1	0	1	0	1	rno-let-7c-1-3p	-0.05	-0.05	N/A
AGK	ENST00000355413.4	acylglycerol kinase	186	1	0	0	1	0	rno-let-7c-1-3p	-0.05	-0.05	N/A
FZD4	ENST00000531380.1	frizzled family receptor 4	5	2	0	1	1	1	rno-let-7c-1-3p	-0.05	-0.05	N/A
CACNA2D2	ENST00000423994.2	calcium channel, voltage-dependent, alpha 2/delta subunit 2	19	1	0	1	0	0	rno-let-7c-1-3p	-0.05	-0.05	N/A
ATAD2B	ENST00000238789.5	ATPase family, AAA domain containing 2B	11	1	0	0	1	0	rno-let-7c-1-3p	-0.05	-0.08	N/A
CDH6	ENST00000265071.2	cadherin 6, type 2, K-cadherin (fetal kidney)	213	1	1	0	0	2	rno-let-7c-1-3p	-0.05	-0.08	N/A
MRPS25	ENST00000253686.2	mitochondrial ribosomal protein S25	630	1	0	0	1	1	rno-let-7c-1-3p	-0.05	-0.15	N/A
PLXDC2	ENST00000377252.4	plexin domain containing 2	506	2	1	0	1	3	rno-let-7c-1-3p	-0.05	-0.06	N/A
KIAA0040	ENST00000423313.1	KIAA0040	15	1	0	1	0	1	rno-let-7c-1-3p	-0.05	-0.05	N/A
ARHGEF5	ENST00000056217.5	Rho guanine nucleotide exchange factor (GEF) 5	200	1	0	1	0	1	rno-let-7c-1-3p	-0.05	-0.06	N/A
THUMPD1	ENST00000381337.2	THUMP domain containing 1	39	1	0	1	0	0	rno-let-7c-1-3p	-0.05	-0.05	N/A
SLC5A3	ENST00000608209.1	sodium/myo-inositol cotransporter	24	3	2	1	0	3	rno-let-7c-1-3p	-0.05	-0.1	N/A
PIK3C2A	ENST00000265970.7	phosphatidylinositol-4-phosphate 3-kinase, catalytic subunit type 2 alpha	280	2	0	2	0	1	rno-let-7c-1-3p	-0.05	-0.06	N/A
CLVS2	ENST00000275162.5	clavesin 2	19	2	1	1	0	4	rno-let-7c-1-3p	-0.05	-0.14	N/A
FZD1	ENST00000287934.2	frizzled family receptor 1	391	2	1	0	1	0	rno-let-7c-1-3p	-0.05	-0.26	N/A
NBEAL1	ENST00000449802.1	neurobeachin-like 1	42	1	0	1	0	2	rno-let-7c-1-3p	-0.05	-0.11	N/A
ELK4	ENST00000357992.4	ELK4, ETS-domain protein (SRF accessory protein 1)	39	1	0	0	1	1	rno-let-7c-1-3p	-0.05	-0.07	N/A
LYRM2	ENST00000520318.1	LYR motif containing 2	305	1	0	0	1	0	rno-let-7c-1-3p	-0.05	-0.05	N/A
UBQLN1	ENST00000376395.4	ubiquilin 1	471	1	0	1	0	1	rno-let-7c-1-3p	-0.05	-0.06	N/A
LUZP1	ENST00000418342.1	leucine zipper protein 1	434	1	0	0	1	0	rno-let-7c-1-3p	-0.05	-0.06	N/A
PCBD2	ENST00000512783.1	pterin-4 alpha-carbinolamine dehydratase/dimerization cofactor of hepatocyte nuclear factor 1 alpha (TCF1) 2	95	1	0	1	0	0	rno-let-7c-1-3p	-0.05	-0.05	N/A
KCNA5	ENST00000252321.3	potassium voltage-gated channel, shaker-related subfamily, member 5	5	1	0	1	0	0	rno-let-7c-1-3p	-0.05	-0.05	N/A
CAMTA2	ENST00000358183.4	calmodulin binding transcription activator 2	424	1	0	1	0	1	rno-let-7c-1-3p	-0.05	-0.05	N/A
SIPA1L3	ENST00000222345.6	signal-induced proliferation-associated 1 like 3	1578	1	0	1	0	1	rno-let-7c-1-3p	-0.05	-0.05	N/A
MSANTD4	ENST00000301919.4	Myb/SANT-like DNA-binding domain containing 4 with coiled-coils	304	1	0	0	1	1	rno-let-7c-1-3p	-0.05	-0.16	N/A
GOLGA7	ENST00000405786.2	golgin A7	34	1	1	0	0	0	rno-let-7c-1-3p	-0.05	-0.38	N/A
STXBP4	ENST00000376352.2	syntaxin binding protein 4	62	1	0	0	1	1	rno-let-7c-1-3p	-0.05	-0.06	N/A
PPFIA4	ENST00000447715.2	protein tyrosine phosphatase, receptor type, f polypeptide (PTPRF), interacting protein (liprin), alpha 4	21	1	0	0	1	0	rno-let-7c-1-3p	-0.05	-0.22	N/A
DNAJC5	ENST00000360864.4	DnaJ (Hsp40) homolog, subfamily C, member 5	1089	1	0	0	1	2	rno-let-7c-1-3p	-0.05	-0.1	N/A
COL13A1	ENST00000398974.3	collagen, type XIII, alpha 1	628	1	0	1	0	0	rno-let-7c-1-3p	-0.05	-0.08	N/A
LSAMP	ENST00000490035.2	limbic system-associated membrane protein	19	1	0	1	0	4	rno-let-7c-1-3p	-0.05	-0.2	N/A
HK2	ENST00000290573.2	hexokinase 2	5	1	0	0	1	2	rno-let-7c-1-3p	-0.05	-0.05	N/A
PHF6	ENST00000332070.3	PHD finger protein 6	630	2	0	1	1	2	rno-let-7c-1-3p	-0.05	-0.05	N/A
ASH1L	ENST00000368346.3	ash1 (absent, small, or homeotic)-like (Drosophila)	56	1	0	1	0	1	rno-let-7c-1-3p	-0.05	-0.05	N/A
AP4E1	ENST00000261842.5	adaptor-related protein complex 4, epsilon 1 subunit	57	2	1	1	0	0	rno-let-7c-1-3p	-0.05	-0.05	N/A
ZNF609	ENST00000326648.3	zinc finger protein 609	103	2	0	2	0	2	rno-let-7c-1-3p	-0.05	-0.05	N/A
TBX3	ENST00000349155.2	T-box 3	71	1	0	1	0	0	rno-let-7c-1-3p	-0.05	-0.11	N/A
AHNAK	ENST00000378024.4	AHNAK nucleoprotein	682	2	0	0	2	1	rno-let-7c-1-3p	-0.05	-0.05	N/A
TET3	ENST00000409262.3	tet methylcytosine dioxygenase 3	1437	2	1	1	0	0	rno-let-7c-1-3p	-0.05	-0.05	N/A
ACTR3	ENST00000263238.2	ARP3 actin-related protein 3 homolog (yeast)	816	1	0	0	1	0	rno-let-7c-1-3p	-0.05	-0.08	N/A
ALG1	ENST00000262374.5	ALG1, chitobiosyldiphosphodolichol beta-mannosyltransferase	275	1	0	1	0	0	rno-let-7c-1-3p	-0.05	-0.09	N/A
PPCS	ENST00000372556.3	phosphopantothenoylcysteine synthetase	491	1	0	0	1	2	rno-let-7c-1-3p	-0.05	-0.21	N/A
TNRC6B	ENST00000335727.9	trinucleotide repeat containing 6B	69	1	0	0	1	0	rno-let-7c-1-3p	-0.05	-0.07	N/A
TRIM44	ENST00000299413.5	tripartite motif containing 44	4203	2	0	2	0	4	rno-let-7c-1-3p	-0.05	-0.08	N/A
CEBPA	ENST00000498907.2	CCAAT/enhancer binding protein (C/EBP), alpha	12449	1	0	1	0	0	rno-let-7c-1-3p	-0.05	-0.05	N/A
SLC38A2	ENST00000256689.5	solute carrier family 38, member 2	696	1	0	1	0	2	rno-let-7c-1-3p	-0.05	-0.09	N/A
SLC25A51	ENST00000380590.3	solute carrier family 25, member 51	170	1	0	1	0	1	rno-let-7c-1-3p	-0.05	-0.05	N/A
PAPSS2	ENST00000361175.4	3'-phosphoadenosine 5'-phosphosulfate synthase 2	874	1	0	1	0	0	rno-let-7c-1-3p	-0.05	-0.07	N/A
BMPR1A	ENST00000372037.3	bone morphogenetic protein receptor, type IA	125	3	0	2	1	0	rno-let-7c-1-3p	-0.05	-0.15	N/A
KBTBD3	ENST00000534815.1	kelch repeat and BTB (POZ) domain containing 3	5	1	0	1	0	1	rno-let-7c-1-3p	-0.05	-0.05	N/A
TRPS1	ENST00000395715.3	trichorhinophalangeal syndrome I	94	1	0	0	1	4	rno-let-7c-1-3p	-0.05	-0.05	N/A
DLGAP2	ENST00000421627.2	discs, large (Drosophila) homolog-associated protein 2	5	3	0	1	2	2	rno-let-7c-1-3p	-0.05	-0.05	N/A
TRIM41	ENST00000315073.5	tripartite motif containing 41	494	1	0	1	0	0	rno-let-7c-1-3p	-0.05	-0.05	N/A
APPL1	ENST00000288266.3	adaptor protein, phosphotyrosine interaction, PH domain and leucine zipper containing 1	908	1	0	0	1	0	rno-let-7c-1-3p	-0.05	-0.06	N/A
MSANTD3	ENST00000395067.2	Myb/SANT-like DNA-binding domain containing 3	78	1	0	1	0	0	rno-let-7c-1-3p	-0.05	-0.1	N/A
AK5	ENST00000354567.2	adenylate kinase 5	225	1	0	0	1	0	rno-let-7c-1-3p	-0.05	-0.17	N/A
ABHD17B	ENST00000333421.6	abhydrolase domain containing 17B	104	1	0	1	0	1	rno-let-7c-1-3p	-0.05	-0.05	N/A
RASSF2	ENST00000379400.3	Ras association (RalGDS/AF-6) domain family member 2	88	1	1	0	0	0	rno-let-7c-1-3p	-0.05	-0.05	N/A
ARIH2	ENST00000356401.4	ariadne RBR E3 ubiquitin protein ligase 2	938	1	0	0	1	1	rno-let-7c-1-3p	-0.05	-0.05	N/A
SLC39A10	ENST00000409086.3	solute carrier family 39 (zinc transporter), member 10	511	2	1	1	0	0	rno-let-7c-1-3p	-0.05	-0.05	N/A
TSHZ1	ENST00000322038.5	teashirt zinc finger homeobox 1	174	1	0	1	0	0	rno-let-7c-1-3p	-0.05	-0.07	N/A
SKIL	ENST00000458537.3	SKI-like oncogene	210	2	0	2	0	1	rno-let-7c-1-3p	-0.05	-0.07	N/A
XRN1	ENST00000264951.4	5'-3' exoribonuclease 1	612	3	0	3	0	1	rno-let-7c-1-3p	-0.05	-0.06	N/A
CDC73	ENST00000367435.3	cell division cycle 73	579	4	1	2	1	3	rno-let-7c-1-3p	-0.05	-0.39	N/A
CAB39	ENST00000258418.5	calcium binding protein 39	27	1	0	1	0	3	rno-let-7c-1-3p	-0.05	-0.08	N/A
TCP11L1	ENST00000334274.4	t-complex 11, testis-specific-like 1	140	1	0	0	1	0	rno-let-7c-1-3p	-0.05	-0.11	N/A
CC2D1B	ENST00000371586.2	coiled-coil and C2 domain containing 1B	42	2	1	1	0	1	rno-let-7c-1-3p	-0.05	-0.06	N/A
PDIK1L	ENST00000374271.4	PDLIM1 interacting kinase 1 like	5	2	0	1	1	0	rno-let-7c-1-3p	-0.05	-0.05	N/A
TP73	ENST00000378280.1	tumor protein p73	831	1	0	0	1	0	rno-let-7c-1-3p	-0.05	-0.06	N/A
ZDHHC15	ENST00000373367.3	zinc finger, DHHC-type containing 15	5	1	0	0	1	1	rno-let-7c-1-3p	-0.05	-0.05	N/A
CCDC90B	ENST00000529689.1	coiled-coil domain containing 90B	173	1	0	1	0	0	rno-let-7c-1-3p	-0.05	-0.25	N/A
SLITRK5	ENST00000325089.6	SLIT and NTRK-like family, member 5	429	2	0	1	1	0	rno-let-7c-1-3p	-0.05	-0.05	N/A
LRCH1	ENST00000311191.6	leucine-rich repeats and calponin homology (CH) domain containing 1	381	1	0	1	0	0	rno-let-7c-1-3p	-0.05	-0.05	N/A
GPALPP1	ENST00000361121.2	GPALPP motifs containing 1	845	2	0	1	1	0	rno-let-7c-1-3p	-0.05	-0.05	N/A
SGCB	ENST00000381431.5	sarcoglycan, beta (43kDa dystrophin-associated glycoprotein)	1795	1	0	1	0	0	rno-let-7c-1-3p	-0.05	-0.1	N/A
ZMYND11	ENST00000381591.1	zinc finger, MYND-type containing 11	43	1	1	0	0	1	rno-let-7c-1-3p	-0.05	-0.09	N/A
TFR2	ENST00000431692.1	transferrin receptor 2	330	1	0	0	1	0	rno-let-7c-1-3p	-0.05	-0.05	N/A
TMEM64	ENST00000458549.2	transmembrane protein 64	200	1	0	0	1	1	rno-let-7c-1-3p	-0.05	-0.07	N/A
ATP2B4	ENST00000367218.3	ATPase, Ca++ transporting, plasma membrane 4	7311	1	1	0	0	0	rno-let-7c-1-3p	-0.05	-0.05	N/A
PANK1	ENST00000322191.6	pantothenate kinase 1	435	1	0	1	0	1	rno-let-7c-1-3p	-0.05	-0.05	N/A
TRMT10A	ENST00000394877.3	tRNA methyltransferase 10 homolog A (S. cerevisiae)	89	1	0	1	0	0	rno-let-7c-1-3p	-0.05	-0.14	N/A
NR2C2	ENST00000425241.1	nuclear receptor subfamily 2, group C, member 2	227	3	1	2	0	4	rno-let-7c-1-3p	-0.05	-0.07	N/A
IQSEC1	ENST00000273221.4	IQ motif and Sec7 domain 1	415	1	0	1	0	0	rno-let-7c-1-3p	-0.05	-0.06	N/A
TBL1XR1	ENST00000430069.1	transducin (beta)-like 1 X-linked receptor 1	334	1	0	1	0	2	rno-let-7c-1-3p	-0.05	-0.06	N/A
EBF1	ENST00000313708.6	early B-cell factor 1	42	1	0	1	0	2	rno-let-7c-1-3p	-0.05	-0.06	N/A
RRAS2	ENST00000537760.1	related RAS viral (r-ras) oncogene homolog 2	57	1	0	0	1	1	rno-let-7c-1-3p	-0.05	-0.15	N/A
TSC1	ENST00000298552.3	tuberous sclerosis 1	838	1	0	0	1	1	rno-let-7c-1-3p	-0.05	-0.05	N/A
MED22	ENST00000344469.5	mediator complex subunit 22	43	1	1	0	0	0	rno-let-7c-1-3p	-0.05	-0.23	N/A
SLX4IP	ENST00000334534.5	SLX4 interacting protein	0	1	0	1	0	0	rno-let-7c-1-3p	-0.05	-0.05	N/A
DDX26B	ENST00000370752.4	DEAD/H (Asp-Glu-Ala-Asp/His) box polypeptide 26B	289	1	0	1	0	0	rno-let-7c-1-3p	-0.05	-0.05	N/A
GADL1	ENST00000282538.5	glutamate decarboxylase-like 1	5	1	1	0	0	1	rno-let-7c-1-3p	-0.05	-0.05	N/A
CYB561	ENST00000584031.1	cytochrome b561	10	1	0	1	0	2	rno-let-7c-1-3p	-0.05	-0.05	N/A
ODF2	ENST00000434106.3	outer dense fiber of sperm tails 2	2293	1	0	1	0	0	rno-let-7c-1-3p	-0.05	-0.05	N/A
LPGAT1	ENST00000366997.4	lysophosphatidylglycerol acyltransferase 1	135	1	0	0	1	5	rno-let-7c-1-3p	-0.05	-0.06	N/A
WDR70	ENST00000265107.4	WD repeat domain 70	23	1	0	1	0	3	rno-let-7c-1-3p	-0.05	-0.06	N/A
EFCAB6	ENST00000356087.4	EF-hand calcium binding domain 6	23	1	0	1	0	2	rno-let-7c-1-3p	-0.05	-0.06	N/A
DOK4	ENST00000566936.1	docking protein 4	183	1	0	1	0	0	rno-let-7c-1-3p	-0.05	-0.08	N/A
PLD1	ENST00000342215.6	phospholipase D1, phosphatidylcholine-specific	128	1	0	0	1	1	rno-let-7c-1-3p	-0.05	-0.1	N/A
ATXN3	ENST00000545170.1	ataxin 3	115	1	0	1	0	1	rno-let-7c-1-3p	-0.05	-0.06	N/A
PCDH20	ENST00000409204.4	protocadherin 20	50	1	0	1	0	2	rno-let-7c-1-3p	-0.04	-0.04	N/A
ING5	ENST00000313552.6	inhibitor of growth family, member 5	529	1	1	0	0	1	rno-let-7c-1-3p	-0.04	-0.05	N/A
MCTP2	ENST00000357742.4	multiple C2 domains, transmembrane 2	59	2	0	1	1	0	rno-let-7c-1-3p	-0.04	-0.1	N/A
TEC	ENST00000381501.3	tec protein tyrosine kinase	11	1	1	0	0	0	rno-let-7c-1-3p	-0.04	-0.1	N/A
CHRM3	ENST00000255380.4	cholinergic receptor, muscarinic 3	47	1	0	1	0	2	rno-let-7c-1-3p	-0.04	-0.06	N/A
IKZF2	ENST00000457361.1	IKAROS family zinc finger 2 (Helios)	32	3	0	2	1	1	rno-let-7c-1-3p	-0.04	-0.05	N/A
MED4	ENST00000258648.2	mediator complex subunit 4	993	1	0	1	0	0	rno-let-7c-1-3p	-0.04	-0.19	N/A
RAB33B	ENST00000305626.5	RAB33B, member RAS oncogene family	270	2	0	1	1	1	rno-let-7c-1-3p	-0.04	-0.31	N/A
TRHDE	ENST00000261180.4	thyrotropin-releasing hormone degrading enzyme	34	2	0	1	1	5	rno-let-7c-1-3p	-0.04	-0.08	N/A
PDE10A	ENST00000366882.1	phosphodiesterase 10A	371	2	0	1	1	4	rno-let-7c-1-3p	-0.04	-0.07	N/A
ONECUT1	ENST00000560699.2	one cut homeobox 1	10	1	0	1	0	0	rno-let-7c-1-3p	-0.04	-0.1	N/A
PHF23	ENST00000320316.3	PHD finger protein 23	1775	1	0	1	0	0	rno-let-7c-1-3p	-0.04	-0.08	N/A
EPCAM	ENST00000263735.4	epithelial cell adhesion molecule	162	1	0	1	0	0	rno-let-7c-1-3p	-0.04	-0.23	N/A
OSBPL11	ENST00000296220.5	oxysterol binding protein-like 11	101	1	0	0	1	1	rno-let-7c-1-3p	-0.04	-0.09	N/A
NMT1	ENST00000592782.1	N-myristoyltransferase 1	1991	1	0	0	1	0	rno-let-7c-1-3p	-0.04	-0.05	N/A
VWA1	ENST00000338660.5	von Willebrand factor A domain containing 1	145	1	0	1	0	1	rno-let-7c-1-3p	-0.04	-0.04	N/A
GRK1	ENST00000335678.6	G protein-coupled receptor kinase 1	5	1	0	1	0	1	rno-let-7c-1-3p	-0.04	-0.04	N/A
CXCL9	ENST00000264888.5	chemokine (C-X-C motif) ligand 9	5	1	0	1	0	0	rno-let-7c-1-3p	-0.04	-0.04	N/A
ATXN7L1	ENST00000419735.3	ataxin 7-like 1	67	1	0	1	0	1	rno-let-7c-1-3p	-0.04	-0.04	N/A
OTP	ENST00000306422.3	orthopedia homeobox	9	1	0	1	0	0	rno-let-7c-1-3p	-0.04	-0.04	N/A
PACSIN1	ENST00000244458.2	protein kinase C and casein kinase substrate in neurons 1	25	1	0	1	0	0	rno-let-7c-1-3p	-0.04	-0.04	N/A
FMO2	ENST00000441535.1	flavin containing monooxygenase 2 (non-functional)	5	1	0	1	0	2	rno-let-7c-1-3p	-0.04	-0.04	N/A
RICTOR	ENST00000357387.3	RPTOR independent companion of MTOR, complex 2	441	1	0	1	0	2	rno-let-7c-1-3p	-0.04	-0.05	N/A
PTCHD1	ENST00000379361.4	patched domain containing 1	59	1	0	1	0	7	rno-let-7c-1-3p	-0.04	-0.14	N/A
SPCS3	ENST00000503362.1	signal peptidase complex subunit 3 homolog (S. cerevisiae)	1645	1	0	0	1	1	rno-let-7c-1-3p	-0.04	-0.16	N/A
MED1	ENST00000300651.6	mediator complex subunit 1	87	1	0	0	1	1	rno-let-7c-1-3p	-0.04	-0.05	N/A
RBM27	ENST00000265271.5	RNA binding motif protein 27	130	1	1	0	0	4	rno-let-7c-1-3p	-0.04	-0.1	N/A
RAB11FIP3	ENST00000262305.4	RAB11 family interacting protein 3 (class II)	71	1	0	1	0	0	rno-let-7c-1-3p	-0.04	-0.05	N/A
BMP7	ENST00000395863.3	bone morphogenetic protein 7	83	1	0	1	0	0	rno-let-7c-1-3p	-0.04	-0.05	N/A
PSEN1	ENST00000344094.3	presenilin 1	1340	1	0	1	0	0	rno-let-7c-1-3p	-0.04	-0.07	N/A
HNRNPA3	ENST00000411529.2	heterogeneous nuclear ribonucleoprotein A3	329	1	0	0	1	1	rno-let-7c-1-3p	-0.04	-0.13	N/A
NBEA	ENST00000379939.2	neurobeachin	5	2	0	2	0	1	rno-let-7c-1-3p	-0.04	-0.04	N/A
SETD1B	ENST00000267197.5	SET domain containing 1B	703	1	0	0	1	0	rno-let-7c-1-3p	-0.04	-0.04	N/A
RNF39	ENST00000376751.3	ring finger protein 39	7	1	0	1	0	0	rno-let-7c-1-3p	-0.04	-0.04	N/A
ASB4	ENST00000325885.5	ankyrin repeat and SOCS box containing 4	5	1	0	1	0	0	rno-let-7c-1-3p	-0.04	-0.04	N/A
SMARCA2	ENST00000349721.2	SWI/SNF related, matrix associated, actin dependent regulator of chromatin, subfamily a, member 2	158	1	0	1	0	1	rno-let-7c-1-3p	-0.04	-0.04	N/A
SEH1L	ENST00000262124.11	SEH1-like (S. cerevisiae)	632	1	0	1	0	0	rno-let-7c-1-3p	-0.04	-0.09	N/A
GAB1	ENST00000262995.4	GRB2-associated binding protein 1	26	1	0	1	0	3	rno-let-7c-1-3p	-0.04	-0.17	N/A
YPEL1	ENST00000339468.3	yippee-like 1 (Drosophila)	81	1	0	0	1	0	rno-let-7c-1-3p	-0.04	-0.08	N/A
SNRPD1	ENST00000300413.5	small nuclear ribonucleoprotein D1 polypeptide 16kDa	1967	1	0	1	0	0	rno-let-7c-1-3p	-0.04	-0.31	N/A
CHERP	ENST00000546361.2	calcium homeostasis endoplasmic reticulum protein	614	1	0	1	0	0	rno-let-7c-1-3p	-0.04	-0.04	N/A
ZIC1	ENST00000282928.4	Zic family member 1	26	1	1	0	0	1	rno-let-7c-1-3p	-0.04	-0.15	N/A
FIGN	ENST00000333129.3	fidgetin	10	3	1	1	1	1	rno-let-7c-1-3p	-0.04	-0.07	N/A
DNM1L	ENST00000452533.2	dynamin 1-like	399	2	2	0	0	0	rno-let-7c-1-3p	-0.04	-0.21	N/A
CREB1	ENST00000432329.2	cAMP responsive element binding protein 1	295	1	0	0	1	4	rno-let-7c-1-3p	-0.04	-0.12	N/A
PTPRE	ENST00000254667.3	protein tyrosine phosphatase, receptor type, E	44	1	0	1	0	1	rno-let-7c-1-3p	-0.04	-0.12	N/A
PTBP3	ENST00000374257.1	polypyrimidine tract binding protein 3	214	2	0	2	0	1	rno-let-7c-1-3p	-0.04	-0.16	N/A
UNC5D	ENST00000287272.2	unc-5 homolog D (C. elegans)	37	1	0	1	0	2	rno-let-7c-1-3p	-0.04	-0.06	N/A
COL11A1	ENST00000370096.3	collagen, type XI, alpha 1	160	1	1	0	0	1	rno-let-7c-1-3p	-0.04	-0.16	N/A
ASB15	ENST00000451558.1	ankyrin repeat and SOCS box containing 15	5	1	0	0	1	1	rno-let-7c-1-3p	-0.04	-0.11	N/A
AMOTL1	ENST00000317837.9	angiomotin like 1	712	1	0	1	0	1	rno-let-7c-1-3p	-0.04	-0.05	N/A
GRM5	ENST00000418177.2	glutamate receptor, metabotropic 5	5	1	0	1	0	3	rno-let-7c-1-3p	-0.04	-0.04	N/A
ZHX1	ENST00000395571.3	zinc fingers and homeoboxes 1	88	1	0	1	0	0	rno-let-7c-1-3p	-0.04	-0.04	N/A
SCN4A	ENST00000578147.1	sodium channel, voltage-gated, type IV, alpha subunit	5	1	0	1	0	0	rno-let-7c-1-3p	-0.04	-0.04	N/A
GABBR1	ENST00000376977.3	gamma-aminobutyric acid (GABA) B receptor, 1	213	2	0	1	1	0	rno-let-7c-1-3p	-0.04	-0.04	N/A
ZNF704	ENST00000327835.3	zinc finger protein 704	124	2	0	2	0	1	rno-let-7c-1-3p	-0.04	-0.06	N/A
XPR1	ENST00000367590.4	xenotropic and polytropic retrovirus receptor 1	544	3	0	2	1	0	rno-let-7c-1-3p	-0.04	-0.17	N/A
SLC38A1	ENST00000398637.5	solute carrier family 38, member 1	1967	4	0	4	0	0	rno-let-7c-1-3p	-0.04	-0.08	N/A
M6PR	ENST00000000412.3	mannose-6-phosphate receptor (cation dependent)	46	1	1	0	0	0	rno-let-7c-1-3p	-0.04	-0.43	N/A
FAM178A	ENST00000238961.4	family with sequence similarity 178, member A	130	1	0	0	1	2	rno-let-7c-1-3p	-0.04	-0.04	N/A
KIAA1456	ENST00000524591.2	KIAA1456	24	1	0	1	0	1	rno-let-7c-1-3p	-0.04	-0.05	N/A
C4orf29	ENST00000388795.5	chromosome 4 open reading frame 29	67	2	0	2	0	0	rno-let-7c-1-3p	-0.04	-0.16	N/A
SLC24A2	ENST00000341998.2	solute carrier family 24 (sodium/potassium/calcium exchanger), member 2	5	1	0	1	0	3	rno-let-7c-1-3p	-0.04	-0.04	N/A
SSTR1	ENST00000267377.2	somatostatin receptor 1	28	1	0	1	0	2	rno-let-7c-1-3p	-0.04	-0.04	N/A
ATL3	ENST00000398868.3	atlastin GTPase 3	734	2	0	2	0	1	rno-let-7c-1-3p	-0.04	-0.14	N/A
CLOCK	ENST00000309964.4	clock circadian regulator	86	2	1	1	0	2	rno-let-7c-1-3p	-0.04	-0.05	N/A
SLC25A27	ENST00000371347.5	solute carrier family 25, member 27	85	1	0	0	1	0	rno-let-7c-1-3p	-0.04	-0.07	N/A
SERBP1	ENST00000370994.4	SERPINE1 mRNA binding protein 1	926	1	0	0	1	2	rno-let-7c-1-3p	-0.04	-0.05	N/A
CCNK	ENST00000389879.5	cyclin K	1777	1	0	0	1	1	rno-let-7c-1-3p	-0.04	-0.09	N/A
TTC39B	ENST00000512701.2	tetratricopeptide repeat domain 39B	161	1	0	0	1	1	rno-let-7c-1-3p	-0.04	-0.09	N/A
JAM2	ENST00000480456.1	junctional adhesion molecule 2	41	1	0	0	1	0	rno-let-7c-1-3p	-0.04	-0.06	N/A
SECISBP2L	ENST00000559471.1	SECIS binding protein 2-like	161	2	0	2	0	2	rno-let-7c-1-3p	-0.04	-0.04	N/A
RANBP9	ENST00000011619.3	RAN binding protein 9	885	1	0	1	0	0	rno-let-7c-1-3p	-0.04	-0.15	N/A
PKIB	ENST00000258014.3	protein kinase (cAMP-dependent, catalytic) inhibitor beta	545	1	1	0	0	0	rno-let-7c-1-3p	-0.04	-0.32	N/A
ZRANB3	ENST00000401392.1	zinc finger, RAN-binding domain containing 3	26	1	0	0	1	0	rno-let-7c-1-3p	-0.04	-0.05	N/A
RCAN3	ENST00000374395.4	RCAN family member 3	395	1	0	1	0	0	rno-let-7c-1-3p	-0.04	-0.04	N/A
OTUD4	ENST00000454497.2	OTU domain containing 4	18	2	0	2	0	0	rno-let-7c-1-3p	-0.04	-0.04	N/A
VPS13B	ENST00000395996.1	vacuolar protein sorting 13 homolog B (yeast)	262	2	0	2	0	1	rno-let-7c-1-3p	-0.04	-0.04	N/A
PRDM15	ENST00000422911.1	PR domain containing 15	328	2	0	2	0	0	rno-let-7c-1-3p	-0.04	-0.04	N/A
ZMIZ1	ENST00000334512.5	zinc finger, MIZ-type containing 1	568	2	0	2	0	2	rno-let-7c-1-3p	-0.04	-0.04	N/A
RTKN2	ENST00000373789.3	rhotekin 2	192	2	1	0	1	0	rno-let-7c-1-3p	-0.04	-0.04	N/A
FAM171B	ENST00000304698.5	family with sequence similarity 171, member B	5	2	0	2	0	1	rno-let-7c-1-3p	-0.04	-0.04	N/A
FAT3	ENST00000298047.6	FAT atypical cadherin 3	30	2	0	2	0	0	rno-let-7c-1-3p	-0.04	-0.04	N/A
DENND2C	ENST00000393276.3	DENN/MADD domain containing 2C	51	2	0	2	0	0	rno-let-7c-1-3p	-0.04	-0.04	N/A
LGSN	ENST00000370658.5	lengsin, lens protein with glutamine synthetase domain	21	2	0	2	0	0	rno-let-7c-1-3p	-0.04	-0.04	N/A
GPSM1	ENST00000440944.1	G-protein signaling modulator 1	5243	1	0	0	1	1	rno-let-7c-1-3p	-0.04	-0.04	N/A
ITGA2	ENST00000296585.5	integrin, alpha 2 (CD49B, alpha 2 subunit of VLA-2 receptor)	50	2	0	2	0	0	rno-let-7c-1-3p	-0.04	-0.04	N/A
ZC3H12B	ENST00000338957.4	zinc finger CCCH-type containing 12B	29	2	1	0	1	0	rno-let-7c-1-3p	-0.04	-0.04	N/A
ATRN	ENST00000262919.5	attractin	39	2	0	2	0	1	rno-let-7c-1-3p	-0.04	-0.04	N/A
CSMD2	ENST00000373381.4	CUB and Sushi multiple domains 2	5	2	0	2	0	1	rno-let-7c-1-3p	-0.04	-0.04	N/A
CRKL	ENST00000354336.3	v-crk avian sarcoma virus CT10 oncogene homolog-like	2142	2	0	2	0	1	rno-let-7c-1-3p	-0.04	-0.04	N/A
ADAM23	ENST00000264377.3	ADAM metallopeptidase domain 23	113	2	0	1	1	1	rno-let-7c-1-3p	-0.04	-0.07	N/A
KDSR	ENST00000406396.3	3-ketodihydrosphingosine reductase	322	1	0	0	1	1	rno-let-7c-1-3p	-0.04	-0.17	N/A
GNA13	ENST00000439174.2	guanine nucleotide binding protein (G protein), alpha 13	190	1	0	1	0	0	rno-let-7c-1-3p	-0.04	-0.05	N/A
CUL3	ENST00000264414.4	cullin 3	1476	1	1	0	0	1	rno-let-7c-1-3p	-0.04	-0.24	N/A
FGF2	ENST00000264498.3	fibroblast growth factor 2 (basic)	123	1	0	0	1	0	rno-let-7c-1-3p	-0.04	-0.15	N/A
SAMD4A	ENST00000392067.3	sterile alpha motif domain containing 4A	449	2	0	2	0	1	rno-let-7c-1-3p	-0.04	-0.04	N/A
ATAD1	ENST00000308448.7	ATPase family, AAA domain containing 1	276	1	0	1	0	2	rno-let-7c-1-3p	-0.04	-0.06	N/A
VPS13D	ENST00000358136.3	vacuolar protein sorting 13 homolog D (S. cerevisiae)	290	1	0	0	1	1	rno-let-7c-1-3p	-0.04	-0.07	N/A
PLCXD3	ENST00000377801.3	phosphatidylinositol-specific phospholipase C, X domain containing 3	81	1	0	0	1	3	rno-let-7c-1-3p	-0.04	-0.04	N/A
CYLC2	ENST00000374798.3	cylicin, basic protein of sperm head cytoskeleton 2	5	1	0	1	0	0	rno-let-7c-1-3p	-0.04	-0.04	N/A
C19orf26	ENST00000590083.1	chromosome 19 open reading frame 26	24	1	0	0	1	0	rno-let-7c-1-3p	-0.04	-0.04	N/A
ARID5B	ENST00000279873.7	AT rich interactive domain 5B (MRF1-like)	397	1	0	1	0	1	rno-let-7c-1-3p	-0.04	-0.04	N/A
DNAJC10	ENST00000264065.7	DnaJ (Hsp40) homolog, subfamily C, member 10	709	2	0	1	1	1	rno-let-7c-1-3p	-0.04	-0.12	N/A
LAMTOR1	ENST00000538404.1	late endosomal/lysosomal adaptor, MAPK and MTOR activator 1	1317	1	0	1	0	0	rno-let-7c-1-3p	-0.04	-0.04	N/A
FSD2	ENST00000334574.8	fibronectin type III and SPRY domain containing 2	5	1	0	1	0	1	rno-let-7c-1-3p	-0.04	-0.04	N/A
EPHA5	ENST00000273854.3	EPH receptor A5	48	2	0	2	0	2	rno-let-7c-1-3p	-0.04	-0.06	N/A
TBC1D14	ENST00000448507.1	TBC1 domain family, member 14	1583	1	0	1	0	1	rno-let-7c-1-3p	-0.04	-0.04	N/A
IL13RA1	ENST00000371666.3	interleukin 13 receptor, alpha 1	494	1	0	1	0	3	rno-let-7c-1-3p	-0.04	-0.1	N/A
SETD7	ENST00000274031.3	SET domain containing (lysine methyltransferase) 7	76	2	0	1	1	1	rno-let-7c-1-3p	-0.04	-0.18	N/A
OLA1	ENST00000284719.3	Obg-like ATPase 1	11	1	0	0	1	1	rno-let-7c-1-3p	-0.04	-0.08	N/A
AFF4	ENST00000265343.5	AF4/FMR2 family, member 4	2755	2	0	2	0	3	rno-let-7c-1-3p	-0.04	-0.04	N/A
NQO1	ENST00000379047.3	NAD(P)H dehydrogenase, quinone 1	4421	2	0	2	0	0	rno-let-7c-1-3p	-0.04	-0.33	N/A
AKT3	ENST00000366539.1	v-akt murine thymoma viral oncogene homolog 3	168	1	0	1	0	6	rno-let-7c-1-3p	-0.04	-0.04	N/A
PPP1R9A	ENST00000289495.5	protein phosphatase 1, regulatory subunit 9A	46	2	0	2	0	1	rno-let-7c-1-3p	-0.04	-0.06	N/A
KLF12	ENST00000377669.2	Kruppel-like factor 12	251	3	0	1	2	2	rno-let-7c-1-3p	-0.04	-0.04	N/A
SLC25A36	ENST00000446041.2	solute carrier family 25 (pyrimidine nucleotide carrier ), member 36	264	3	0	2	1	0	rno-let-7c-1-3p	-0.04	-0.11	N/A
PKHD1	ENST00000371117.3	polycystic kidney and hepatic disease 1 (autosomal recessive)	5	2	1	1	0	0	rno-let-7c-1-3p	-0.04	-0.07	N/A
FBXL7	ENST00000504595.1	F-box and leucine-rich repeat protein 7	16	1	1	0	0	2	rno-let-7c-1-3p	-0.04	-0.04	N/A
IRS2	ENST00000375856.3	insulin receptor substrate 2	231	2*	0	1	0	1	rno-let-7c-1-3p	-0.04	-0.04	N/A
CHRM2	ENST00000445907.2	cholinergic receptor, muscarinic 2	5	2	0	0	2	1	rno-let-7c-1-3p	-0.04	-0.04	N/A
AQP9	ENST00000219919.4	aquaporin 9	5	1	0	0	1	0	rno-let-7c-1-3p	-0.04	-0.04	N/A
ANO3	ENST00000256737.3	anoctamin 3	5	1	0	0	1	0	rno-let-7c-1-3p	-0.04	-0.04	N/A
GALNT6	ENST00000543196.2	UDP-N-acetyl-alpha-D-galactosamine:polypeptide N-acetylgalactosaminyltransferase 6 (GalNAc-T6)	83	1	0	0	1	0	rno-let-7c-1-3p	-0.04	-0.04	N/A
FUT1	ENST00000310160.3	fucosyltransferase 1 (galactoside 2-alpha-L-fucosyltransferase, H blood group)	17	1	0	0	1	0	rno-let-7c-1-3p	-0.04	-0.04	N/A
SDC2	ENST00000302190.4	syndecan 2	774	1	0	1	0	2	rno-let-7c-1-3p	-0.04	-0.2	N/A
RB1	ENST00000267163.4	retinoblastoma 1	1891	1	0	1	0	0	rno-let-7c-1-3p	-0.04	-0.04	N/A
CNTF	ENST00000361987.4	ciliary neurotrophic factor	46	1	0	1	0	1	rno-let-7c-1-3p	-0.04	-0.04	N/A
ZFHX4	ENST00000521891.2	zinc finger homeobox 4	194	2	0	2	0	1	rno-let-7c-1-3p	-0.04	-0.04	N/A
TMC8	ENST00000318430.5	transmembrane channel-like 8	13	2	0	1	1	0	rno-let-7c-1-3p	-0.04	-0.1	N/A
KRR1	ENST00000229214.4	KRR1, small subunit (SSU) processome component, homolog (yeast)	380	1	1	0	0	0	rno-let-7c-1-3p	-0.04	-0.44	N/A
B3GALT1	ENST00000392690.3	UDP-Gal:betaGlcNAc beta 1,3-galactosyltransferase, polypeptide 1	35	3	0	3	0	1	rno-let-7c-1-3p	-0.04	-0.14	N/A
GMEB1	ENST00000373816.1	glucocorticoid modulatory element binding protein 1	154	1	0	1	0	0	rno-let-7c-1-3p	-0.04	-0.05	N/A
ZBTB25	ENST00000608382.1	zinc finger and BTB domain containing 25	149	1	0	1	0	1	rno-let-7c-1-3p	-0.04	-0.06	N/A
DCUN1D3	ENST00000324344.4	DCN1, defective in cullin neddylation 1, domain containing 3	53	2	1	1	0	1	rno-let-7c-1-3p	-0.04	-0.07	N/A
AKIRIN2	ENST00000257787.5	akirin 2	477	1	0	1	0	0	rno-let-7c-1-3p	-0.04	-0.21	N/A
PTEN	ENST00000371953.3	phosphatase and tensin homolog	118	2	0	1	1	4	rno-let-7c-1-3p	-0.04	-0.07	N/A
IL17RD	ENST00000296318.7	interleukin 17 receptor D	108	2	0	2	0	0	rno-let-7c-1-3p	-0.04	-0.04	N/A
USP37	ENST00000258399.3	ubiquitin specific peptidase 37	14	1	0	1	0	2	rno-let-7c-1-3p	-0.04	-0.05	N/A
MET	ENST00000397752.3	met proto-oncogene	1155	1	0	1	0	0	rno-let-7c-1-3p	-0.04	-0.04	N/A
NANOS1	ENST00000425699.1	nanos homolog 1 (Drosophila)	158	1	0	0	1	1	rno-let-7c-1-3p	-0.04	-0.19	N/A
KCNS2	ENST00000287042.4	potassium voltage-gated channel, delayed-rectifier, subfamily S, member 2	5	1	0	1	0	1	rno-let-7c-1-3p	-0.04	-0.04	N/A
MEGF11	ENST00000360698.4	multiple EGF-like-domains 11	7	1	0	0	1	0	rno-let-7c-1-3p	-0.04	-0.04	N/A
IGSF10	ENST00000282466.3	immunoglobulin superfamily, member 10	191	2	0	0	2	0	rno-let-7c-1-3p	-0.04	-0.16	N/A
CECR2	ENST00000400573.5	cat eye syndrome chromosome region, candidate 2	46	2	0	2	0	0	rno-let-7c-1-3p	-0.04	-0.04	N/A
SEC24A	ENST00000398844.2	SEC24 family, member A (S. cerevisiae)	679	1	1	0	0	1	rno-let-7c-1-3p	-0.04	-0.07	N/A
TRIO	ENST00000344204.4	trio Rho guanine nucleotide exchange factor	365	3	0	3	0	0	rno-let-7c-1-3p	-0.04	-0.07	N/A
CUL2	ENST00000374746.1	cullin 2	27	1	0	1	0	0	rno-let-7c-1-3p	-0.04	-0.13	N/A
ALDH1A3	ENST00000329841.5	aldehyde dehydrogenase 1 family, member A3	8	1	1	0	0	0	rno-let-7c-1-3p	-0.04	-0.04	N/A
DGKG	ENST00000265022.3	diacylglycerol kinase, gamma 90kDa	5	1	0	0	1	1	rno-let-7c-1-3p	-0.04	-0.04	N/A
LPHN2	ENST00000370715.1	latrophilin 2	407	1	0	0	1	1	rno-let-7c-1-3p	-0.04	-0.04	N/A
TENM1	ENST00000371130.3	teneurin transmembrane protein 1	5	1	0	0	1	1	rno-let-7c-1-3p	-0.04	-0.04	N/A
MCC	ENST00000302475.4	mutated in colorectal cancers	115	1	0	0	1	0	rno-let-7c-1-3p	-0.04	-0.04	N/A
WWC3	ENST00000380861.4	WWC family member 3	11	1	0	1	0	1	rno-let-7c-1-3p	-0.04	-0.04	N/A
RAPGEF6	ENST00000509018.1	Rap guanine nucleotide exchange factor (GEF) 6	38	1	0	1	0	0	rno-let-7c-1-3p	-0.04	-0.04	N/A
EML5	ENST00000554922.1	echinoderm microtubule associated protein like 5	60	1	1	0	0	2	rno-let-7c-1-3p	-0.04	-0.04	N/A
COPS7B	ENST00000373608.3	COP9 signalosome subunit 7B	331	2	0	2	0	0	rno-let-7c-1-3p	-0.04	-0.18	N/A
PRPF40A	ENST00000410080.1	PRP40 pre-mRNA processing factor 40 homolog A (S. cerevisiae)	459	2	0	2	0	1	rno-let-7c-1-3p	-0.04	-0.2	N/A
GOSR2	ENST00000576910.2	golgi SNAP receptor complex member 2	1099	1	0	0	1	0	rno-let-7c-1-3p	-0.04	-0.08	N/A
SNX13	ENST00000409389.1	sorting nexin 13	100	1	0	0	1	3	rno-let-7c-1-3p	-0.04	-0.05	N/A
C6orf141	ENST00000529246.2	chromosome 6 open reading frame 141	28	1	0	1	0	0	rno-let-7c-1-3p	-0.04	-0.05	N/A
FNDC3A	ENST00000492622.2	fibronectin type III domain containing 3A	122	1	0	1	0	2	rno-let-7c-1-3p	-0.04	-0.06	N/A
MEF2D	ENST00000464356.2	myocyte enhancer factor 2D	759	1	0	1	0	2	rno-let-7c-1-3p	-0.04	-0.04	N/A
TMEM163	ENST00000281924.6	transmembrane protein 163	24	1	0	1	0	0	rno-let-7c-1-3p	-0.04	-0.17	N/A
TPD52	ENST00000379096.5	tumor protein D52	4585	2	0	0	2	1	rno-let-7c-1-3p	-0.04	-0.25	N/A
ART4	ENST00000228936.4	ADP-ribosyltransferase 4	5	1	0	0	1	0	rno-let-7c-1-3p	-0.04	-0.04	N/A
ACVR1C	ENST00000243349.8	activin A receptor, type IC	27	2	0	2	0	2	rno-let-7c-1-3p	-0.04	-0.05	N/A
ZNF318	ENST00000361428.2	zinc finger protein 318	113	1	0	1	0	0	rno-let-7c-1-3p	-0.04	-0.04	N/A
SAMD8	ENST00000372687.4	sterile alpha motif domain containing 8	100	2	0	2	0	0	rno-let-7c-1-3p	-0.04	-0.07	N/A
PCTP	ENST00000576183.1	phosphatidylcholine transfer protein	476	1	0	1	0	0	rno-let-7c-1-3p	-0.04	-0.04	N/A
RNF220	ENST00000372247.2	ring finger protein 220	474	1	0	1	0	1	rno-let-7c-1-3p	-0.04	-0.04	N/A
CLASP2	ENST00000539981.1	cytoplasmic linker associated protein 2	554	2	0	2	0	1	rno-let-7c-1-3p	-0.03	-0.25	N/A
RNF169	ENST00000299563.4	ring finger protein 169	204	1	0	0	1	0	rno-let-7c-1-3p	-0.03	-0.04	N/A
FLVCR1	ENST00000366971.4	feline leukemia virus subgroup C cellular receptor 1	322	1	0	1	0	1	rno-let-7c-1-3p	-0.03	-0.05	N/A
KMT2C	ENST00000262189.6	lysine (K)-specific methyltransferase 2C	417	2	2	0	0	0	rno-let-7c-1-3p	-0.03	-0.06	N/A
KTN1	ENST00000416613.1	kinectin 1 (kinesin receptor)	469	1	0	1	0	0	rno-let-7c-1-3p	-0.03	-0.04	N/A
STK32B	ENST00000282908.5	serine/threonine kinase 32B	196	1	0	1	0	0	rno-let-7c-1-3p	-0.03	-0.04	N/A
PHF15	ENST00000402835.1	PHD finger protein 15	387	1	0	1	0	1	rno-let-7c-1-3p	-0.03	-0.05	N/A
TM9SF3	ENST00000371142.4	transmembrane 9 superfamily member 3	1030	1	0	0	1	2	rno-let-7c-1-3p	-0.03	-0.06	N/A
FAR1	ENST00000354817.3	fatty acyl CoA reductase 1	814	1	0	1	0	0	rno-let-7c-1-3p	-0.03	-0.04	N/A
EPS8	ENST00000543523.1	epidermal growth factor receptor pathway substrate 8	2643	1	0	0	1	1	rno-let-7c-1-3p	-0.03	-0.11	N/A
LMBR1	ENST00000353442.5	limb development membrane protein 1	1435	1	0	1	0	2	rno-let-7c-1-3p	-0.03	-0.06	N/A
LMX1A	ENST00000342310.3	LIM homeobox transcription factor 1, alpha	5	1	0	1	0	1	rno-let-7c-1-3p	-0.03	-0.03	N/A
PPP1R2	ENST00000328432.3	protein phosphatase 1, regulatory (inhibitor) subunit 2	8	1	0	1	0	2	rno-let-7c-1-3p	-0.03	-0.03	N/A
GPR156	ENST00000464295.1	G protein-coupled receptor 156	12	1	0	1	0	1	rno-let-7c-1-3p	-0.03	-0.05	N/A
SRSF11	ENST00000370950.3	serine/arginine-rich splicing factor 11	1201	1	0	0	1	2	rno-let-7c-1-3p	-0.03	-0.14	N/A
FAM118A	ENST00000216214.3	family with sequence similarity 118, member A	202	1	0	1	0	1	rno-let-7c-1-3p	-0.03	-0.07	N/A
POU2F1	ENST00000367866.2	POU class 2 homeobox 1	83	1	0	1	0	6	rno-let-7c-1-3p	-0.03	-0.04	N/A
KIAA1210	ENST00000402510.2	KIAA1210	5	1	0	0	1	0	rno-let-7c-1-3p	-0.03	-0.03	N/A
ZC3H14	ENST00000251038.5	zinc finger CCCH-type containing 14	395	1	0	1	0	1	rno-let-7c-1-3p	-0.03	-0.15	N/A
PBRM1	ENST00000356770.4	polybromo 1	689	1	0	1	0	2	rno-let-7c-1-3p	-0.03	-0.03	N/A
RCAN2	ENST00000330430.6	regulator of calcineurin 2	32	1	0	1	0	1	rno-let-7c-1-3p	-0.03	-0.03	N/A
NRXN3	ENST00000281127.7	neurexin 3	14	1	0	1	0	2	rno-let-7c-1-3p	-0.03	-0.03	N/A
PPP4R2	ENST00000356692.5	protein phosphatase 4, regulatory subunit 2	310	1	0	0	1	0	rno-let-7c-1-3p	-0.03	-0.03	N/A
RNF222	ENST00000344001.3	ring finger protein 222	5	1	0	1	0	0	rno-let-7c-1-3p	-0.03	-0.03	N/A
NT5C1A	ENST00000235628.1	5'-nucleotidase, cytosolic IA	4	1	0	0	1	1	rno-let-7c-1-3p	-0.03	-0.03	N/A
KCTD2	ENST00000322444.6	potassium channel tetramerization domain containing 2	3328	1	0	0	1	1	rno-let-7c-1-3p	-0.03	-0.03	N/A
OTX1	ENST00000366671.3	orthodenticle homeobox 1	11	1	0	1	0	1	rno-let-7c-1-3p	-0.03	-0.03	N/A
PSMC3IP	ENST00000393795.3	PSMC3 interacting protein	42	1	0	1	0	0	rno-let-7c-1-3p	-0.03	-0.04	N/A
RCOR1	ENST00000262241.6	REST corepressor 1	403	2	0	2	0	1	rno-let-7c-1-3p	-0.03	-0.04	N/A
ADCYAP1	ENST00000579794.1	adenylate cyclase activating polypeptide 1 (pituitary)	35	1	1	0	0	2	rno-let-7c-1-3p	-0.03	-0.25	N/A
MYO5A	ENST00000399231.3	myosin VA (heavy chain 12, myoxin)	573	3	0	1	2	1	rno-let-7c-1-3p	-0.03	-0.07	N/A
PODXL	ENST00000541194.1	podocalyxin-like	2928	1	0	0	1	0	rno-let-7c-1-3p	-0.03	-0.03	N/A
MAPK1IP1L	ENST00000395468.4	mitogen-activated protein kinase 1 interacting protein 1-like	4002	2	0	1	1	0	rno-let-7c-1-3p	-0.03	-0.17	N/A
LMBRD2	ENST00000296603.4	LMBR1 domain containing 2	211	2	0	1	1	2	rno-let-7c-1-3p	-0.03	-0.05	N/A
TRIM23	ENST00000231524.9	tripartite motif containing 23	247	1	0	1	0	2	rno-let-7c-1-3p	-0.03	-0.04	N/A
DSG2	ENST00000261590.8	desmoglein 2	810	1	0	1	0	0	rno-let-7c-1-3p	-0.03	-0.03	N/A
OSTM1	ENST00000193322.3	osteopetrosis associated transmembrane protein 1	63	1	0	0	1	0	rno-let-7c-1-3p	-0.03	-0.07	N/A
DERL1	ENST00000259512.4	derlin 1	1081	1	0	1	0	1	rno-let-7c-1-3p	-0.03	-0.11	N/A
LHX9	ENST00000367390.3	LIM homeobox 9	40	3	0	2	1	1	rno-let-7c-1-3p	-0.03	-0.11	N/A
NRBP2	ENST00000442628.2	nuclear receptor binding protein 2	1011	1	0	1	0	1	rno-let-7c-1-3p	-0.03	-0.13	N/A
DDX3Y	ENST00000336079.3	DEAD (Asp-Glu-Ala-Asp) box helicase 3, Y-linked	5	1	0	1	0	1	rno-let-7c-1-3p	-0.03	-0.03	N/A
GRIN1	ENST00000371561.3	glutamate receptor, ionotropic, N-methyl D-aspartate 1	9	1	0	1	0	0	rno-let-7c-1-3p	-0.03	-0.03	N/A
FZD10	ENST00000539839.1	frizzled family receptor 10	36	1	0	0	1	0	rno-let-7c-1-3p	-0.03	-0.03	N/A
GID8	ENST00000266069.3	GID complex subunit 8	515	1	0	0	1	1	rno-let-7c-1-3p	-0.03	-0.08	N/A
SIGLEC1	ENST00000344754.4	sialic acid binding Ig-like lectin 1, sialoadhesin	5	1	0	0	1	0	rno-let-7c-1-3p	-0.03	-0.03	N/A
CALCRL	ENST00000392370.3	calcitonin receptor-like	18	2	1	0	1	0	rno-let-7c-1-3p	-0.03	-0.09	N/A
ZFAND4	ENST00000344646.5	zinc finger, AN1-type domain 4	74	1	0	1	0	0	rno-let-7c-1-3p	-0.03	-0.04	N/A
CDK14	ENST00000380050.3	cyclin-dependent kinase 14	226	1	0	1	0	2	rno-let-7c-1-3p	-0.03	-0.03	N/A
GAS2L3	ENST00000547754.1	growth arrest-specific 2 like 3	478	1	0	1	0	2	rno-let-7c-1-3p	-0.03	-0.03	N/A
S100PBP	ENST00000373475.5	S100P binding protein	428	1	0	1	0	1	rno-let-7c-1-3p	-0.03	-0.03	N/A
CELF1	ENST00000395290.2	CUGBP, Elav-like family member 1	153	2	0	2	0	0	rno-let-7c-1-3p	-0.03	-0.04	N/A
GORASP1	ENST00000319283.3	golgi reassembly stacking protein 1, 65kDa	102	1	0	1	0	1	rno-let-7c-1-3p	-0.03	-0.03	N/A
ASXL1	ENST00000375687.4	additional sex combs like 1 (Drosophila)	2518	4	0	3	1	1	rno-let-7c-1-3p	-0.03	-0.17	N/A
SPOPL	ENST00000280098.4	speckle-type POZ protein-like	216	1	0	0	1	2	rno-let-7c-1-3p	-0.03	-0.03	N/A
RLF	ENST00000372771.4	rearranged L-myc fusion	70	1	0	1	0	1	rno-let-7c-1-3p	-0.03	-0.1	N/A
ZNF644	ENST00000370440.1	zinc finger protein 644	40	1	0	1	0	0	rno-let-7c-1-3p	-0.03	-0.14	N/A
KIF2A	ENST00000381103.2	kinesin heavy chain member 2A	905	1	0	1	0	2	rno-let-7c-1-3p	-0.03	-0.07	N/A
SRCIN1	ENST00000264659.7	SRC kinase signaling inhibitor 1	5	1	0	1	0	1	rno-let-7c-1-3p	-0.03	-0.03	N/A
OGFRL1	ENST00000370435.4	opioid growth factor receptor-like 1	607	1	0	1	0	2	rno-let-7c-1-3p	-0.03	-0.12	N/A
ANKRD49	ENST00000544253.1	ankyrin repeat domain 49	32	1	0	0	1	1	rno-let-7c-1-3p	-0.03	-0.05	N/A
SLC6A5	ENST00000525748.1	solute carrier family 6 (neurotransmitter transporter), member 5	5	1	0	0	1	1	rno-let-7c-1-3p	-0.03	-0.03	N/A
ERGIC2	ENST00000360150.4	ERGIC and golgi 2	451	1	1	0	0	1	rno-let-7c-1-3p	-0.03	-0.05	N/A
SRBD1	ENST00000263736.4	S1 RNA binding domain 1	33	1	0	0	1	0	rno-let-7c-1-3p	-0.03	-0.08	N/A
TLN2	ENST00000561311.1	talin 2	371	2	1	0	1	0	rno-let-7c-1-3p	-0.03	-0.04	N/A
YWHAB	ENST00000353703.4	tyrosine 3-monooxygenase/tryptophan 5-monooxygenase activation protein, beta polypeptide	272	1	0	1	0	1	rno-let-7c-1-3p	-0.03	-0.14	N/A
KDM5B	ENST00000367265.3	lysine (K)-specific demethylase 5B	187	2	0	2	0	3	rno-let-7c-1-3p	-0.03	-0.11	N/A
SMG1	ENST00000446231.2	SMG1 phosphatidylinositol 3-kinase-related kinase	339	2	1	0	1	1	rno-let-7c-1-3p	-0.03	-0.04	N/A
ZBTB41	ENST00000367405.4	zinc finger and BTB domain containing 41	33	1	0	1	0	0	rno-let-7c-1-3p	-0.03	-0.03	N/A
MLLT10	ENST00000377072.3	myeloid/lymphoid or mixed-lineage leukemia (trithorax homolog, Drosophila); translocated to, 10	495	2	1	0	1	0	rno-let-7c-1-3p	-0.03	-0.13	N/A
HHIP	ENST00000296575.3	hedgehog interacting protein	65	2	0	1	1	5	rno-let-7c-1-3p	-0.03	-0.07	N/A
SLC7A2	ENST00000494857.1	solute carrier family 7 (cationic amino acid transporter, y+ system), member 2	1233	1	1	0	0	1	rno-let-7c-1-3p	-0.03	-0.03	N/A
ATXN1	ENST00000244769.4	ataxin 1	106	2	1	0	1	0	rno-let-7c-1-3p	-0.03	-0.04	N/A
[truncated: 1,214 more rows]
