# Supplementary material for: MicroRNA-10a-3p Improves Cartilage Degeneration by Regulating CH25H-CYP7B1-RORα Mediated Cholesterol Metabolism in Knee Osteoarthritis Rats
Source: Front Pharmacol. 2021 Jun 3;12:690181. doi: 10.3389/fphar.2021.690181 (PMC8209416; doi:10.3389/fphar.2021.690181)
Supplement: Supplementary file 3 [file DataSheet2.ZIP › TargetScan7.2__miR-10a-3p.predicted_targets.xlsx]

## Sheet: TargetScan7
Ortholog of target gene	Representative transcript	Gene name	3P-seq tags + 5	Total sites	8mer sites	7mer-m8 sites	7mer-A1 sites	6mer sites	Representative miRNA	Cumulative weighted context++ score	Total context++ score	Aggregate PCT
ZNRD1	ENST00000332435.5	zinc ribbon domain containing 1	442	1	1	0	0	0	rno-miR-10a-3p	-0.62	-0.62	N/A
SERPINB13	ENST00000344731.5	serpin peptidase inhibitor, clade B (ovalbumin), member 13	5	2	1	0	1	0	rno-miR-10a-3p	-0.49	-0.49	N/A
ESAM	ENST00000278927.5	endothelial cell adhesion molecule	29	1	1	0	0	0	rno-miR-10a-3p	-0.47	-0.47	N/A
ACYP1	ENST00000357971.3	acylphosphatase 1, erythrocyte (common) type	518	1	0	1	0	1	rno-miR-10a-3p	-0.44	-0.44	N/A
LAGE3	ENST00000407062.1	L antigen family, member 3	335	2	0	1	1	0	rno-miR-10a-3p	-0.39	-0.39	N/A
PCBP1	ENST00000303577.5	poly(rC) binding protein 1	4294	2	0	0	2	0	rno-miR-10a-3p	-0.37	-0.37	N/A
NDUFB1	ENST00000553514.1	NADH dehydrogenase (ubiquinone) 1 beta subcomplex, 1, 7kDa	534	1	0	0	1	0	rno-miR-10a-3p	-0.36	-0.36	N/A
ZCCHC11	ENST00000257177.4	zinc finger, CCHC domain containing 11	97	3	1	1	1	1	rno-miR-10a-3p	-0.34	-0.62	N/A
ACN9	ENST00000360382.4	ACN9 homolog (S. cerevisiae)	2260	1	0	0	1	1	rno-miR-10a-3p	-0.33	-0.34	N/A
TRMT61B	ENST00000306108.5	tRNA methyltransferase 61 homolog B (S. cerevisiae)	450	1	1	0	0	0	rno-miR-10a-3p	-0.32	-0.32	N/A
HDHD2	ENST00000300605.6	haloacid dehalogenase-like hydrolase domain containing 2	501	1	1	0	0	0	rno-miR-10a-3p	-0.31	-0.34	N/A
HOXC4	ENST00000430889.2	Homeobox protein Hox-C4	508	2	0	0	2	2	rno-miR-10a-3p	-0.31	-0.31	N/A
RP11-89N17.1	ENST00000311067.3	HCG1643653; Uncharacterized protein	5	1	0	0	1	0	rno-miR-10a-3p	-0.3	-0.3	N/A
RHEBL1	ENST00000301068.6	Ras homolog enriched in brain like 1	21	1	0	1	0	0	rno-miR-10a-3p	-0.29	-0.29	N/A
IL9	ENST00000274520.1	interleukin 9	5	1	0	0	1	0	rno-miR-10a-3p	-0.29	-0.29	N/A
ASUN	ENST00000261191.7	asunder spermatogenesis regulator	227	2	0	0	2	2	rno-miR-10a-3p	-0.28	-0.39	N/A
ARL4C	ENST00000390645.2	ADP-ribosylation factor-like 4C	84	1	0	1	0	2	rno-miR-10a-3p	-0.27	-0.27	N/A
EIF2A	ENST00000460851.1	eukaryotic translation initiation factor 2A, 65kDa	3166	1	0	1	0	0	rno-miR-10a-3p	-0.27	-0.27	N/A
SCT	ENST00000176195.3	secretin	0	1	0	0	1	0	rno-miR-10a-3p	-0.26	-0.26	N/A
ZC2HC1A	ENST00000263849.4	zinc finger, C2HC-type containing 1A	176	1	1	0	0	0	rno-miR-10a-3p	-0.26	-0.26	N/A
MITD1	ENST00000289359.2	MIT, microtubule interacting and transport, domain containing 1	203	1	0	0	1	0	rno-miR-10a-3p	-0.25	-0.25	N/A
GNGT1	ENST00000455502.1	guanine nucleotide binding protein (G protein), gamma transducing activity polypeptide 1	5	2	0	0	2	1	rno-miR-10a-3p	-0.25	-0.25	N/A
AC090186.1	ENST00000415643.1	Uncharacterized protein	5	1	0	0	1	0	rno-miR-10a-3p	-0.25	-0.25	N/A
LTB	ENST00000446745.2	lymphotoxin beta (TNF superfamily, member 3)	11	1	0	1	0	0	rno-miR-10a-3p	-0.25	-0.25	N/A
C15orf65	ENST00000569691.1	chromosome 15 open reading frame 65	73	1	0	0	1	0	rno-miR-10a-3p	-0.25	-0.28	N/A
EPHA7	ENST00000369303.4	EPH receptor A7	213	3	0	0	3	3	rno-miR-10a-3p	-0.25	-0.25	N/A
RNF146	ENST00000356799.2	ring finger protein 146	1504	1	0	0	1	1	rno-miR-10a-3p	-0.24	-0.24	N/A
OR9Q1	ENST00000335397.3	olfactory receptor, family 9, subfamily Q, member 1	5	1	0	0	1	2	rno-miR-10a-3p	-0.24	-0.24	N/A
CLDN20	ENST00000367165.3	claudin 20	5	1	0	0	1	0	rno-miR-10a-3p	-0.23	-0.23	N/A
RPE	ENST00000429907.1	ribulose-5-phosphate-3-epimerase	333	2	0	0	2	2	rno-miR-10a-3p	-0.23	-0.26	N/A
FECH	ENST00000262093.5	ferrochelatase	716	1	1	0	0	2	rno-miR-10a-3p	-0.23	-0.27	N/A
FAM175B	ENST00000298492.5	family with sequence similarity 175, member B	525	1	1	0	0	0	rno-miR-10a-3p	-0.23	-0.24	N/A
CH25H	ENST00000371852.2	cholesterol 25-hydroxylase	5	1	0	0	1	1	rno-miR-10a-3p	-0.23	-0.23	N/A
IPO11	ENST00000409534.1	importin 11	202	1	0	0	1	0	rno-miR-10a-3p	-0.23	-0.23	N/A
ALG14	ENST00000370205.5	ALG14, UDP-N-acetylglucosaminyltransferase subunit	572	1	0	0	1	1	rno-miR-10a-3p	-0.23	-0.24	N/A
BOD1L2	ENST00000585477.1	biorientation of chromosomes in cell division 1-like 2	5	1	0	0	1	0	rno-miR-10a-3p	-0.23	-0.23	N/A
CLDN22	ENST00000323319.5	claudin 22	5	2	0	0	2	0	rno-miR-10a-3p	-0.23	-0.23	N/A
ERCC8	ENST00000426742.2	excision repair cross-complementing rodent repair deficiency, complementation group 8	219	1	0	0	1	0	rno-miR-10a-3p	-0.23	-0.24	N/A
RANBP3L	ENST00000296604.3	RAN binding protein 3-like	5	3	0	0	3	0	rno-miR-10a-3p	-0.23	-0.27	N/A
NUP88	ENST00000573584.1	nucleoporin 88kDa	2415	1	0	1	0	0	rno-miR-10a-3p	-0.23	-0.23	N/A
BEX1	ENST00000372728.3	brain expressed, X-linked 1	11	1	0	0	1	0	rno-miR-10a-3p	-0.22	-0.22	N/A
PTMA	ENST00000409115.3	prothymosin, alpha	312	1	0	0	1	1	rno-miR-10a-3p	-0.22	-0.22	N/A
C14orf119	ENST00000319074.4	chromosome 14 open reading frame 119	6513	1	0	0	1	0	rno-miR-10a-3p	-0.22	-0.22	N/A
KIAA0907	ENST00000368320.3	KIAA0907	48	1	1	0	0	0	rno-miR-10a-3p	-0.22	-0.22	N/A
U2AF2	ENST00000450554.2	U2 small nuclear RNA auxiliary factor 2	1093	1	0	1	0	1	rno-miR-10a-3p	-0.21	-0.21	N/A
NRSN1	ENST00000378491.4	neurensin 1	5	2	0	0	2	0	rno-miR-10a-3p	-0.21	-0.21	N/A
AC104472.1	ENST00000399242.2	CDNA FLJ26134 fis, clone TMS03713; Uncharacterized protein	5	1	0	0	1	0	rno-miR-10a-3p	-0.21	-0.21	N/A
SLBP	ENST00000429429.2	stem-loop binding protein	1181	1	0	0	1	0	rno-miR-10a-3p	-0.21	-0.21	N/A
MOB4	ENST00000233892.4	MOB family member 4, phocein	123	2	0	0	2	0	rno-miR-10a-3p	-0.21	-0.23	N/A
RNFT1	ENST00000442346.2	ring finger protein, transmembrane 1	6	1	0	1	0	1	rno-miR-10a-3p	-0.21	-0.21	N/A
CCR1	ENST00000296140.3	chemokine (C-C motif) receptor 1	10	1	0	0	1	0	rno-miR-10a-3p	-0.21	-0.21	N/A
C16orf86	ENST00000403458.4	chromosome 16 open reading frame 86	5	1	0	0	1	0	rno-miR-10a-3p	-0.21	-0.21	N/A
RP11-127H5.1	ENST00000521923.1	Uncharacterized protein	5	1	0	0	1	0	rno-miR-10a-3p	-0.2	-0.2	N/A
GHRL	ENST00000335542.8	ghrelin/obestatin prepropeptide	5	1	0	0	1	0	rno-miR-10a-3p	-0.2	-0.2	N/A
TMEM144	ENST00000296529.6	transmembrane protein 144	131	1	1	0	0	1	rno-miR-10a-3p	-0.2	-0.22	N/A
LAMP2	ENST00000371335.4	lysosomal-associated membrane protein 2	3095	1	1	0	0	0	rno-miR-10a-3p	-0.2	-0.21	N/A
LMO2	ENST00000395833.3	LIM domain only 2 (rhombotin-like 1)	8	1	0	0	1	0	rno-miR-10a-3p	-0.2	-0.2	N/A
BET1	ENST00000222547.3	Bet1 golgi vesicular membrane trafficking protein	722	1	0	0	1	1	rno-miR-10a-3p	-0.2	-0.23	N/A
KRTAP4-8	ENST00000333822.4	keratin associated protein 4-8	5	1	0	0	1	0	rno-miR-10a-3p	-0.2	-0.2	N/A
FCN1	ENST00000371806.3	ficolin (collagen/fibrinogen domain containing) 1	5	1	0	0	1	0	rno-miR-10a-3p	-0.19	-0.19	N/A
TRMT11	ENST00000368332.3	tRNA methyltransferase 11 homolog (S. cerevisiae)	333	1	0	0	1	1	rno-miR-10a-3p	-0.19	-0.2	N/A
LPAR4	ENST00000435339.3	lysophosphatidic acid receptor 4	5	2	0	0	2	2	rno-miR-10a-3p	-0.19	-0.19	N/A
PPP3CC	ENST00000289963.8	protein phosphatase 3, catalytic subunit, gamma isozyme	254	1	0	0	1	0	rno-miR-10a-3p	-0.19	-0.19	N/A
RHCE	ENST00000243186.6	Rh blood group, CcEe antigens	17	1	0	1	0	0	rno-miR-10a-3p	-0.19	-0.19	N/A
CCNT2	ENST00000295238.6	cyclin T2	381	4	1	0	3	3	rno-miR-10a-3p	-0.19	-0.28	N/A
PTHLH	ENST00000395872.1	parathyroid hormone-like hormone	32	1	0	0	1	0	rno-miR-10a-3p	-0.19	-0.19	N/A
PRLHR	ENST00000239032.2	prolactin releasing hormone receptor	5	2	0	0	2	0	rno-miR-10a-3p	-0.19	-0.19	N/A
RASA1	ENST00000456692.2	RAS p21 protein activator (GTPase activating protein) 1	1700	2	0	0	2	2	rno-miR-10a-3p	-0.19	-0.19	N/A
SDHD	ENST00000526592.1	succinate dehydrogenase complex, subunit D, integral membrane protein	62	1	0	0	1	0	rno-miR-10a-3p	-0.19	-0.19	N/A
SLC9B1	ENST00000296422.7	solute carrier family 9, subfamily B (NHA1, cation proton antiporter 1), member 1	5	1	0	0	1	0	rno-miR-10a-3p	-0.19	-0.19	N/A
HSPE1-MOB4	ENST00000604458.1	HSPE1-MOB4 readthrough	123	2	0	0	2	0	rno-miR-10a-3p	-0.19	-0.21	N/A
SMPX	ENST00000379494.3	small muscle protein, X-linked	19	1	0	0	1	1	rno-miR-10a-3p	-0.19	-0.19	N/A
PCGF6	ENST00000337211.4	polycomb group ring finger 6	5	2	0	0	2	1	rno-miR-10a-3p	-0.18	-0.18	N/A
NDP	ENST00000378062.5	Norrie disease (pseudoglioma)	5	2	0	0	2	1	rno-miR-10a-3p	-0.18	-0.18	N/A
ATL2	ENST00000406122.1	atlastin GTPase 2	1135	2	0	0	2	0	rno-miR-10a-3p	-0.18	-0.18	N/A
NR2E1	ENST00000368986.4	nuclear receptor subfamily 2, group E, member 1	5	1	0	0	1	0	rno-miR-10a-3p	-0.18	-0.18	N/A
NREP	ENST00000379671.3	neuronal regeneration related protein	409	2	0	0	2	1	rno-miR-10a-3p	-0.18	-0.2	N/A
BCL2L10	ENST00000260442.3	BCL2-like 10 (apoptosis facilitator)	5	1	0	0	1	0	rno-miR-10a-3p	-0.18	-0.18	N/A
ASZ1	ENST00000284629.2	ankyrin repeat, SAM and basic leucine zipper domain containing 1	5	1	0	0	1	0	rno-miR-10a-3p	-0.18	-0.18	N/A
AC132216.1	ENST00000330381.2	HCG1785179; PRO1787; Uncharacterized protein	5	1	0	0	1	0	rno-miR-10a-3p	-0.18	-0.18	N/A
MARC1	ENST00000366910.5	mitochondrial amidoxime reducing component 1	1613	1	1	0	0	0	rno-miR-10a-3p	-0.18	-0.18	N/A
KRTAP4-7	ENST00000391417.4	keratin associated protein 4-7	5	1	0	0	1	0	rno-miR-10a-3p	-0.17	-0.17	N/A
FUT1	ENST00000310160.3	fucosyltransferase 1 (galactoside 2-alpha-L-fucosyltransferase, H blood group)	17	2	0	0	2	0	rno-miR-10a-3p	-0.17	-0.17	N/A
MAL	ENST00000309988.4	mal, T-cell differentiation protein	5	1	0	0	1	1	rno-miR-10a-3p	-0.17	-0.17	N/A
CERK	ENST00000216264.8	ceramide kinase	123	2	0	1	1	0	rno-miR-10a-3p	-0.17	-0.17	N/A
KRTAP5-8	ENST00000398534.3	keratin associated protein 5-8	5	1	0	0	1	1	rno-miR-10a-3p	-0.17	-0.17	N/A
ANAPC10	ENST00000507656.1	anaphase promoting complex subunit 10	46	1	0	0	1	2	rno-miR-10a-3p	-0.17	-0.33	N/A
HAND2	ENST00000359562.4	heart and neural crest derivatives expressed 2	30	1	0	0	1	1	rno-miR-10a-3p	-0.17	-0.21	N/A
LUM	ENST00000266718.4	lumican	3142	1	0	0	1	1	rno-miR-10a-3p	-0.17	-0.17	N/A
IFT20	ENST00000357896.3	intraflagellar transport 20 homolog (Chlamydomonas)	912	1	0	0	1	0	rno-miR-10a-3p	-0.17	-0.17	N/A
CATSPER2	ENST00000396879.1	cation channel, sperm associated 2	5	1	0	0	1	0	rno-miR-10a-3p	-0.17	-0.17	N/A
SERTAD4	ENST00000367012.3	SERTA domain containing 4	296	1	0	1	0	1	rno-miR-10a-3p	-0.17	-0.17	N/A
RP11-122A3.2	ENST00000517562.2	uncharacterized protein LOC100127983	579	3	0	0	3	3	rno-miR-10a-3p	-0.17	-0.46	N/A
VMA21	ENST00000330374.6	VMA21 vacuolar H+-ATPase homolog (S. cerevisiae)	2162	1	0	0	1	2	rno-miR-10a-3p	-0.17	-0.17	N/A
CXorf65	ENST00000374251.5	chromosome X open reading frame 65	0	1	0	0	1	0	rno-miR-10a-3p	-0.17	-0.17	N/A
CTSE	ENST00000358184.2	cathepsin E	42	1	0	0	1	0	rno-miR-10a-3p	-0.17	-0.17	N/A
SLC39A12	ENST00000377369.2	solute carrier family 39 (zinc transporter), member 12	5	1	0	0	1	0	rno-miR-10a-3p	-0.17	-0.17	N/A
CDX4	ENST00000373514.2	caudal type homeobox 4	5	1	0	0	1	0	rno-miR-10a-3p	-0.17	-0.17	N/A
TMEM97	ENST00000226230.6	transmembrane protein 97	10226	1	0	0	1	0	rno-miR-10a-3p	-0.17	-0.17	N/A
EIF3M	ENST00000531120.1	eukaryotic translation initiation factor 3, subunit M	218	1	0	0	1	0	rno-miR-10a-3p	-0.16	-0.18	N/A
STAC3	ENST00000554578.1	SH3 and cysteine rich domain 3	29	1	0	0	1	0	rno-miR-10a-3p	-0.16	-0.16	N/A
CDV3	ENST00000420115.2	CDV3 homolog (mouse)	523	1	0	1	0	1	rno-miR-10a-3p	-0.16	-0.18	N/A
CXADR	ENST00000356275.6	coxsackie virus and adenovirus receptor	56	2	0	0	2	3	rno-miR-10a-3p	-0.16	-0.18	N/A
SERP1	ENST00000239944.2	stress-associated endoplasmic reticulum protein 1	3242	2	0	0	2	2	rno-miR-10a-3p	-0.16	-0.18	N/A
BOLL	ENST00000392296.4	bol, boule-like (Drosophila)	15	1	0	0	1	5	rno-miR-10a-3p	-0.16	-0.16	N/A
HENMT1	ENST00000402983.1	HEN1 methyltransferase homolog 1 (Arabidopsis)	618	1	0	0	1	0	rno-miR-10a-3p	-0.16	-0.16	N/A
RSAD2	ENST00000382040.3	radical S-adenosyl methionine domain containing 2	5	1	0	1	0	1	rno-miR-10a-3p	-0.16	-0.16	N/A
FRMD7	ENST00000370879.1	FERM domain containing 7	5	1	0	0	1	0	rno-miR-10a-3p	-0.16	-0.16	N/A
MSL2	ENST00000309993.2	male-specific lethal 2 homolog (Drosophila)	175	3	0	0	3	5	rno-miR-10a-3p	-0.16	-0.17	N/A
NAMPT	ENST00000222553.3	nicotinamide phosphoribosyltransferase	375	2	0	0	2	3	rno-miR-10a-3p	-0.16	-0.17	N/A
CNIH1	ENST00000395573.4	cornichon family AMPA receptor auxiliary protein 1	2182	1	0	0	1	1	rno-miR-10a-3p	-0.16	-0.16	N/A
RGS13	ENST00000391995.2	regulator of G-protein signaling 13	5	1	0	0	1	2	rno-miR-10a-3p	-0.16	-0.16	N/A
N4BP2L1	ENST00000380139.4	NEDD4 binding protein 2-like 1	92	2	0	0	2	2	rno-miR-10a-3p	-0.16	-0.27	N/A
MEPE	ENST00000424957.3	matrix extracellular phosphoglycoprotein	5	1	0	0	1	0	rno-miR-10a-3p	-0.16	-0.16	N/A
PDCD10	ENST00000392750.2	programmed cell death 10	638	1	0	0	1	0	rno-miR-10a-3p	-0.16	-0.17	N/A
WIPI2	ENST00000288828.4	WD repeat domain, phosphoinositide interacting 2	1038	1	0	1	0	0	rno-miR-10a-3p	-0.16	-0.17	N/A
SH3GLB1	ENST00000370558.4	SH3-domain GRB2-like endophilin B1	3418	1	0	0	1	2	rno-miR-10a-3p	-0.16	-0.2	N/A
GOLT1B	ENST00000540141.1	golgi transport 1B	848	1	0	0	1	0	rno-miR-10a-3p	-0.16	-0.16	N/A
C1orf101	ENST00000366533.4	chromosome 1 open reading frame 101	5	1	0	0	1	0	rno-miR-10a-3p	-0.16	-0.16	N/A
DRD1	ENST00000393752.2	dopamine receptor D1	7	2	1	1	0	0	rno-miR-10a-3p	-0.16	-0.16	N/A
C5orf28	ENST00000500337.2	chromosome 5 open reading frame 28	1711	1	0	0	1	0	rno-miR-10a-3p	-0.16	-0.16	N/A
CTBS	ENST00000370630.5	chitobiase, di-N-acetyl-	33	4	0	0	4	1	rno-miR-10a-3p	-0.16	-0.2	N/A
ELF5	ENST00000257832.2	E74-like factor 5 (ets domain transcription factor)	5	2	0	0	2	0	rno-miR-10a-3p	-0.16	-0.16	N/A
F11R	ENST00000368026.6	F11 receptor	2844	1	0	0	1	0	rno-miR-10a-3p	-0.16	-0.16	N/A
FHAD1	ENST00000358897.4	forkhead-associated (FHA) phosphopeptide binding domain 1	6	1	0	0	1	0	rno-miR-10a-3p	-0.15	-0.18	N/A
LHFPL3	ENST00000535008.1	lipoma HMGIC fusion partner-like 3	5	2	0	0	2	1	rno-miR-10a-3p	-0.15	-0.15	N/A
PRSS35	ENST00000369700.3	protease, serine, 35	23	1	0	1	0	0	rno-miR-10a-3p	-0.15	-0.15	N/A
SPATA8	ENST00000328504.3	spermatogenesis associated 8	10	1	0	0	1	0	rno-miR-10a-3p	-0.15	-0.15	N/A
NEUROG1	ENST00000314744.4	neurogenin 1	5	1	0	0	1	0	rno-miR-10a-3p	-0.15	-0.15	N/A
XPC	ENST00000285021.7	xeroderma pigmentosum, complementation group C	1827	1	0	0	1	0	rno-miR-10a-3p	-0.15	-0.15	N/A
PSENEN	ENST00000591949.1	presenilin enhancer gamma secretase subunit	322	1	0	0	1	1	rno-miR-10a-3p	-0.15	-0.2	N/A
MYF6	ENST00000228641.3	myogenic factor 6 (herculin)	5	1	0	0	1	0	rno-miR-10a-3p	-0.15	-0.15	N/A
CFH	ENST00000367429.4	complement factor H	82	1	0	0	1	0	rno-miR-10a-3p	-0.15	-0.15	N/A
TRIM6	ENST00000278302.5	tripartite motif containing 6	302	1	0	0	1	0	rno-miR-10a-3p	-0.15	-0.15	N/A
ISG20L2	ENST00000313146.6	interferon stimulated exonuclease gene 20kDa-like 2	89	1	0	0	1	1	rno-miR-10a-3p	-0.15	-0.21	N/A
TMEM38B	ENST00000374692.3	transmembrane protein 38B	755	1	0	0	1	1	rno-miR-10a-3p	-0.15	-0.15	N/A
PPM1D	ENST00000305921.3	protein phosphatase, Mg2+/Mn2+ dependent, 1D	896	1	0	0	1	0	rno-miR-10a-3p	-0.15	-0.15	N/A
CHGB	ENST00000378961.4	chromogranin B (secretogranin 1)	57	1	0	0	1	0	rno-miR-10a-3p	-0.15	-0.15	N/A
C21orf62	ENST00000536776.1	chromosome 21 open reading frame 62	5	2	0	0	2	3	rno-miR-10a-3p	-0.15	-0.15	N/A
STMN3	ENST00000370053.1	stathmin-like 3	17	1	0	1	0	0	rno-miR-10a-3p	-0.15	-0.15	N/A
LDOC1	ENST00000370526.2	leucine zipper, down-regulated in cancer 1	14	1	0	1	0	0	rno-miR-10a-3p	-0.15	-0.15	N/A
RMND5A	ENST00000283632.4	required for meiotic nuclear division 5 homolog A (S. cerevisiae)	261	2	0	1	1	1	rno-miR-10a-3p	-0.15	-0.17	N/A
NAP1L6	ENST00000373518.1	nucleosome assembly protein 1-like 6	5	1	0	1	0	0	rno-miR-10a-3p	-0.15	-0.15	N/A
MUC15	ENST00000455601.2	mucin 15, cell surface associated	7	2	0	0	2	1	rno-miR-10a-3p	-0.15	-0.15	N/A
SOX1	ENST00000330949.1	SRY (sex determining region Y)-box 1	5	1	0	0	1	1	rno-miR-10a-3p	-0.15	-0.15	N/A
JKAMP	ENST00000261247.9	JNK1/MAPK8-associated membrane protein	102	1	0	0	1	0	rno-miR-10a-3p	-0.15	-0.15	N/A
BBS2	ENST00000568104.1	Bardet-Biedl syndrome 2	212	1	0	0	1	0	rno-miR-10a-3p	-0.15	-0.15	N/A
PFDN1	ENST00000510217.1	prefoldin subunit 1	98	1	0	0	1	0	rno-miR-10a-3p	-0.15	-0.15	N/A
RPS6KA5	ENST00000261991.3	ribosomal protein S6 kinase, 90kDa, polypeptide 5	64	3	0	0	3	2	rno-miR-10a-3p	-0.15	-0.15	N/A
TVP23B	ENST00000307767.8	trans-golgi network vesicle protein 23 homolog B (S. cerevisiae)	5	1	0	0	1	0	rno-miR-10a-3p	-0.15	-0.15	N/A
GPHN	ENST00000478722.1	gephyrin	122	1	0	0	1	0	rno-miR-10a-3p	-0.15	-0.15	N/A
AP000322.53	ENST00000450895.1		5	1	0	0	1	0	rno-miR-10a-3p	-0.15	-0.15	N/A
ATAD2	ENST00000287394.5	ATPase family, AAA domain containing 2	851	1	0	0	1	0	rno-miR-10a-3p	-0.15	-0.15	N/A
TRIQK	ENST00000521988.1	triple QxxK/R motif containing	210	2	0	0	2	2	rno-miR-10a-3p	-0.15	-0.23	N/A
TMEM68	ENST00000523073.1	transmembrane protein 68	77	1	0	0	1	1	rno-miR-10a-3p	-0.15	-0.16	N/A
RTN4	ENST00000394609.2	reticulon 4	34030	1	0	0	1	1	rno-miR-10a-3p	-0.15	-0.15	N/A
DUOXA2	ENST00000323030.5	dual oxidase maturation factor 2	5	1	0	0	1	0	rno-miR-10a-3p	-0.14	-0.14	N/A
RAG1	ENST00000299440.5	recombination activating gene 1	5	4	0	0	4	0	rno-miR-10a-3p	-0.14	-0.14	N/A
LRRC17	ENST00000249377.4	leucine rich repeat containing 17	144	1	0	0	1	1	rno-miR-10a-3p	-0.14	-0.14	N/A
VWA3A	ENST00000389398.5	von Willebrand factor A domain containing 3A	5	1	0	0	1	0	rno-miR-10a-3p	-0.14	-0.14	N/A
TDP2	ENST00000378198.4	tyrosyl-DNA phosphodiesterase 2	140	1	0	0	1	1	rno-miR-10a-3p	-0.14	-0.14	N/A
PPM1B	ENST00000409432.3	protein phosphatase, Mg2+/Mn2+ dependent, 1B	321	1	0	0	1	1	rno-miR-10a-3p	-0.14	-0.14	N/A
NUDT7	ENST00000564085.1	nudix (nucleoside diphosphate linked moiety X)-type motif 7	50	1	0	1	0	0	rno-miR-10a-3p	-0.14	-0.14	N/A
FBLN1	ENST00000327858.6	fibulin 1	4812	1	0	1	0	0	rno-miR-10a-3p	-0.14	-0.14	N/A
OLIG1	ENST00000382348.1	oligodendrocyte transcription factor 1	34	1	1	0	0	0	rno-miR-10a-3p	-0.14	-0.14	N/A
ZNF41	ENST00000313116.7	zinc finger protein 41	86	1	0	1	0	1	rno-miR-10a-3p	-0.14	-0.15	N/A
PDCL3	ENST00000264254.6	phosducin-like 3	58	1	0	0	1	0	rno-miR-10a-3p	-0.14	-0.16	N/A
DR1	ENST00000370272.4	down-regulator of transcription 1, TBP-binding (negative cofactor 2)	2994	1	0	0	1	3	rno-miR-10a-3p	-0.14	-0.18	N/A
CEP128	ENST00000281129.3	centrosomal protein 128kDa	280	2	0	0	2	3	rno-miR-10a-3p	-0.14	-0.14	N/A
CEP290	ENST00000547691.2	centrosomal protein 290kDa	10	1	0	0	1	0	rno-miR-10a-3p	-0.14	-0.14	N/A
C7orf31	ENST00000409280.1	chromosome 7 open reading frame 31	40	1	0	0	1	0	rno-miR-10a-3p	-0.14	-0.14	N/A
PCDHB13	ENST00000341948.4	protocadherin beta 13	58	1	0	1	0	0	rno-miR-10a-3p	-0.14	-0.14	N/A
GJB6	ENST00000241124.6	gap junction protein, beta 6, 30kDa	5	1	0	0	1	0	rno-miR-10a-3p	-0.14	-0.14	N/A
C1orf141	ENST00000371007.2	chromosome 1 open reading frame 141	5	1	0	0	1	1	rno-miR-10a-3p	-0.14	-0.14	N/A
OCSTAMP	ENST00000279028.2	osteoclast stimulatory transmembrane protein	5	1	0	0	1	0	rno-miR-10a-3p	-0.14	-0.14	N/A
ROPN1	ENST00000184183.4	rhophilin associated tail protein 1	5	1	0	1	0	0	rno-miR-10a-3p	-0.14	-0.14	N/A
ZDHHC21	ENST00000380916.4	zinc finger, DHHC-type containing 21	196	3	0	0	3	4	rno-miR-10a-3p	-0.14	-0.15	N/A
TRIP4	ENST00000261884.3	thyroid hormone receptor interactor 4	143	2	0	0	2	3	rno-miR-10a-3p	-0.14	-0.19	N/A
AC012215.1	ENST00000437887.1	Uncharacterized protein	31	2	1	0	1	0	rno-miR-10a-3p	-0.14	-0.14	N/A
RHNO1	ENST00000489288.2	RAD9-HUS1-RAD1 interacting nuclear orphan 1	786	1	0	0	1	0	rno-miR-10a-3p	-0.14	-0.14	N/A
CLEC4D	ENST00000299665.2	C-type lectin domain family 4, member D	5	1	0	0	1	0	rno-miR-10a-3p	-0.14	-0.14	N/A
C11orf84	ENST00000294244.4	chromosome 11 open reading frame 84	232	1	0	0	1	0	rno-miR-10a-3p	-0.14	-0.14	N/A
COL11A1	ENST00000370096.3	collagen, type XI, alpha 1	160	2	0	2	0	4	rno-miR-10a-3p	-0.13	-0.17	N/A
CISD2	ENST00000273986.4	CDGSH iron sulfur domain 2	13	1	0	0	1	3	rno-miR-10a-3p	-0.13	-0.14	N/A
TAX1BP3	ENST00000225525.3	Tax1 (human T-cell leukemia virus type I) binding protein 3	4402	1	0	0	1	0	rno-miR-10a-3p	-0.13	-0.14	N/A
DGKB	ENST00000403951.2	diacylglycerol kinase, beta 90kDa	5	1	0	0	1	0	rno-miR-10a-3p	-0.13	-0.13	N/A
RPA3-AS1	ENST00000406829.1	RPA3 antisense RNA 1	22	1	0	0	1	1	rno-miR-10a-3p	-0.13	-0.13	N/A
AS3MT	ENST00000369880.3	arsenic (+3 oxidation state) methyltransferase	379	1	0	0	1	1	rno-miR-10a-3p	-0.13	-0.13	N/A
RHOB	ENST00000272233.4	ras homolog family member B	6532	1	0	0	1	0	rno-miR-10a-3p	-0.13	-0.13	N/A
SCHIP1	ENST00000445224.2	schwannomin interacting protein 1	891	1	0	0	1	0	rno-miR-10a-3p	-0.13	-0.13	N/A
ZNF570	ENST00000388801.3	zinc finger protein 570	12	1	0	0	1	0	rno-miR-10a-3p	-0.13	-0.26	N/A
KCTD18	ENST00000359878.3	potassium channel tetramerization domain containing 18	12	1	0	0	1	0	rno-miR-10a-3p	-0.13	-0.13	N/A
MICU3	ENST00000318063.5	mitochondrial calcium uptake family, member 3	9	2	0	1	1	0	rno-miR-10a-3p	-0.13	-0.13	N/A
CETN1	ENST00000327228.3	centrin, EF-hand protein, 1	5	1	0	0	1	0	rno-miR-10a-3p	-0.13	-0.13	N/A
SEP15	ENST00000401030.3	Homo sapiens 15 kDa selenoprotein (SEP15), transcript variant 2, mRNA.	2047	1	0	0	1	0	rno-miR-10a-3p	-0.13	-0.13	N/A
BMPR1A	ENST00000372037.3	bone morphogenetic protein receptor, type IA	125	2	0	1	1	0	rno-miR-10a-3p	-0.13	-0.14	N/A
POU2F2	ENST00000342301.4	POU class 2 homeobox 2	5	1	0	0	1	1	rno-miR-10a-3p	-0.13	-0.13	N/A
GALNT3	ENST00000392701.3	UDP-N-acetyl-alpha-D-galactosamine:polypeptide N-acetylgalactosaminyltransferase 3 (GalNAc-T3)	40	1	0	0	1	0	rno-miR-10a-3p	-0.13	-0.13	N/A
TMEM88	ENST00000301599.6	transmembrane protein 88	5	1	0	0	1	0	rno-miR-10a-3p	-0.13	-0.13	N/A
SDR16C5	ENST00000396721.2	short chain dehydrogenase/reductase family 16C, member 5	5	1	0	0	1	1	rno-miR-10a-3p	-0.13	-0.13	N/A
HOXA11	ENST00000006015.3	homeobox A11	133	1	0	1	0	0	rno-miR-10a-3p	-0.13	-0.13	N/A
STARD7	ENST00000337288.5	StAR-related lipid transfer (START) domain containing 7	17	2	0	0	2	0	rno-miR-10a-3p	-0.13	-0.15	N/A
SMOC2	ENST00000356284.2	SPARC related modular calcium binding 2	5	1	0	0	1	1	rno-miR-10a-3p	-0.13	-0.13	N/A
TEFM	ENST00000580840.1	transcription elongation factor, mitochondrial	525	1	0	0	1	0	rno-miR-10a-3p	-0.13	-0.13	N/A
LRRC19	ENST00000380055.5	leucine rich repeat containing 19	5	1	0	0	1	1	rno-miR-10a-3p	-0.13	-0.13	N/A
SEPT2	ENST00000391971.2	septin 2	1445	1	0	0	1	2	rno-miR-10a-3p	-0.13	-0.13	N/A
C2orf73	ENST00000398634.2	chromosome 2 open reading frame 73	5	1	0	0	1	0	rno-miR-10a-3p	-0.13	-0.13	N/A
CTRC	ENST00000375943.2	chymotrypsin C (caldecrin)	5	1	0	0	1	0	rno-miR-10a-3p	-0.13	-0.13	N/A
SLC6A14	ENST00000371900.4	solute carrier family 6 (amino acid transporter), member 14	5	1	0	0	1	2	rno-miR-10a-3p	-0.13	-0.13	N/A
ECT2	ENST00000232458.5	epithelial cell transforming sequence 2 oncogene	220	1	0	0	1	2	rno-miR-10a-3p	-0.13	-0.13	N/A
TMEM128	ENST00000254742.2	transmembrane protein 128	5	1	0	0	1	0	rno-miR-10a-3p	-0.13	-0.13	N/A
MAGEB18	ENST00000325250.1	melanoma antigen family B, 18	5	1	0	0	1	0	rno-miR-10a-3p	-0.12	-0.12	N/A
TAF7	ENST00000313368.5	TAF7 RNA polymerase II, TATA box binding protein (TBP)-associated factor, 55kDa	783	1	0	0	1	0	rno-miR-10a-3p	-0.12	-0.12	N/A
CD40LG	ENST00000370629.2	CD40 ligand	5	1	0	0	1	0	rno-miR-10a-3p	-0.12	-0.12	N/A
MRPL49	ENST00000279242.2	mitochondrial ribosomal protein L49	142	1	0	0	1	0	rno-miR-10a-3p	-0.12	-0.12	N/A
IL18RAP	ENST00000264260.2	interleukin 18 receptor accessory protein	5	1	0	0	1	0	rno-miR-10a-3p	-0.12	-0.12	N/A
FAM110A	ENST00000381941.3	family with sequence similarity 110, member A	73	1	0	0	1	0	rno-miR-10a-3p	-0.12	-0.12	N/A
CYR61	ENST00000451137.2	cysteine-rich, angiogenic inducer, 61	2690	1	0	0	1	1	rno-miR-10a-3p	-0.12	-0.12	N/A
HUS1	ENST00000258774.5	HUS1 checkpoint homolog (S. pombe)	442	1	0	0	1	0	rno-miR-10a-3p	-0.12	-0.14	N/A
DFNA5	ENST00000342947.3	deafness, autosomal dominant 5	1467	1	0	0	1	0	rno-miR-10a-3p	-0.12	-0.12	N/A
FAM206A	ENST00000322940.6	family with sequence similarity 206, member A	266	1	0	0	1	0	rno-miR-10a-3p	-0.12	-0.12	N/A
C10orf82	ENST00000369210.3	chromosome 10 open reading frame 82	5	1	0	0	1	0	rno-miR-10a-3p	-0.12	-0.12	N/A
TTC30B	ENST00000408939.3	tetratricopeptide repeat domain 30B	63	1	0	0	1	2	rno-miR-10a-3p	-0.12	-0.13	N/A
EPHB6	ENST00000392957.2	EPH receptor B6	7	1	0	0	1	0	rno-miR-10a-3p	-0.12	-0.16	N/A
GAS1	ENST00000298743.7	growth arrest-specific 1	2904	1	0	0	1	1	rno-miR-10a-3p	-0.12	-0.12	N/A
C1GALT1C1	ENST00000304661.5	C1GALT1-specific chaperone 1	645	1	0	0	1	1	rno-miR-10a-3p	-0.12	-0.14	N/A
PTP4A1	ENST00000370651.3	protein tyrosine phosphatase type IVA, member 1	5740	2	0	0	2	0	rno-miR-10a-3p	-0.12	-0.21	N/A
AC011897.1	ENST00000581929.1	Uncharacterized protein	12	1	0	0	1	0	rno-miR-10a-3p	-0.12	-0.12	N/A
SFTA3	ENST00000518529.2	surfactant associated 3	5	1	0	0	1	0	rno-miR-10a-3p	-0.12	-0.12	N/A
CDCA7L	ENST00000356195.5	cell division cycle associated 7-like	292	1	0	0	1	0	rno-miR-10a-3p	-0.12	-0.12	N/A
KHDRBS3	ENST00000355849.5	KH domain containing, RNA binding, signal transduction associated 3	11	1	0	0	1	0	rno-miR-10a-3p	-0.12	-0.13	N/A
IDS	ENST00000422081.2	Iduronate 2-sulfatase (Hunter syndrome), isoform CRA_e; Iduronate 2-sulfatase 14 kDa chain; cDNA FLJ42669 fis, clone BRAMY2022168, highly similar to IDURONATE 2-SULFATASE	810	1	0	0	1	1	rno-miR-10a-3p	-0.12	-0.13	N/A
MSTO1	ENST00000245564.2	misato 1, mitochondrial distribution and morphology regulator	136	1	0	0	1	0	rno-miR-10a-3p	-0.12	-0.12	N/A
MAB21L2	ENST00000317605.4	mab-21-like 2 (C. elegans)	63	1	0	0	1	0	rno-miR-10a-3p	-0.12	-0.12	N/A
CPED1	ENST00000310396.5	cadherin-like and PC-esterase domain containing 1	77	1	0	0	1	1	rno-miR-10a-3p	-0.12	-0.12	N/A
SMIM13	ENST00000416247.2	small integral membrane protein 13	199	3	0	0	3	0	rno-miR-10a-3p	-0.12	-0.18	N/A
ZC3H12D	ENST00000416573.2	zinc finger CCCH-type containing 12D	13	1	1	0	0	0	rno-miR-10a-3p	-0.12	-0.2	N/A
SP3	ENST00000310015.6	Sp3 transcription factor	285	3	0	0	3	3	rno-miR-10a-3p	-0.12	-0.19	N/A
XIAP	ENST00000371199.3	X-linked inhibitor of apoptosis	153	1	0	1	0	0	rno-miR-10a-3p	-0.12	-0.12	N/A
VOPP1	ENST00000285279.5	vesicular, overexpressed in cancer, prosurvival protein 1	82	1	0	0	1	0	rno-miR-10a-3p	-0.12	-0.12	N/A
TMPRSS11B	ENST00000332644.5	transmembrane protease, serine 11B	5	1	0	0	1	1	rno-miR-10a-3p	-0.12	-0.12	N/A
ETS1	ENST00000531611.1	v-ets avian erythroblastosis virus E26 oncogene homolog 1	1423	1	0	0	1	1	rno-miR-10a-3p	-0.12	-0.12	N/A
TCAIM	ENST00000342649.4	T cell activation inhibitor, mitochondrial	844	2	0	0	2	0	rno-miR-10a-3p	-0.12	-0.12	N/A
CAMK2N1	ENST00000375078.3	calcium/calmodulin-dependent protein kinase II inhibitor 1	6631	1	0	0	1	1	rno-miR-10a-3p	-0.12	-0.12	N/A
REM1	ENST00000201979.2	RAS (RAD and GEM)-like GTP-binding 1	5	1	0	0	1	0	rno-miR-10a-3p	-0.12	-0.12	N/A
RP6-24A23.6	ENST00000563887.1	Uncharacterized protein	937	1	0	0	1	1	rno-miR-10a-3p	-0.12	-0.16	N/A
ANO6	ENST00000320560.8	anoctamin 6	2262	1	1	0	0	0	rno-miR-10a-3p	-0.12	-0.12	N/A
NR2C1	ENST00000333003.5	nuclear receptor subfamily 2, group C, member 1	55	1	0	0	1	1	rno-miR-10a-3p	-0.12	-0.12	N/A
YWHAE	ENST00000264335.8	tyrosine 3-monooxygenase/tryptophan 5-monooxygenase activation protein, epsilon polypeptide	144	1	0	0	1	2	rno-miR-10a-3p	-0.12	-0.12	N/A
KLF9	ENST00000377126.2	Kruppel-like factor 9	20	1	1	0	0	3	rno-miR-10a-3p	-0.12	-0.12	N/A
RCOR3	ENST00000367006.4	REST corepressor 3	374	3	0	0	3	1	rno-miR-10a-3p	-0.12	-0.19	N/A
PTPRN2	ENST00000389413.3	protein tyrosine phosphatase, receptor type, N polypeptide 2	15	1	0	0	1	0	rno-miR-10a-3p	-0.12	-0.12	N/A
RANBP9	ENST00000011619.3	RAN binding protein 9	885	1	0	0	1	1	rno-miR-10a-3p	-0.12	-0.12	N/A
ITM2A	ENST00000373298.2	integral membrane protein 2A	5	1	0	0	1	0	rno-miR-10a-3p	-0.12	-0.12	N/A
SLX4IP	ENST00000334534.5	SLX4 interacting protein	0	1	0	0	1	2	rno-miR-10a-3p	-0.12	-0.12	N/A
TOP1	ENST00000361337.2	topoisomerase (DNA) I	15	1	0	0	1	3	rno-miR-10a-3p	-0.12	-0.12	N/A
ZNF398	ENST00000420008.2	zinc finger protein 398	305	1	0	1	0	0	rno-miR-10a-3p	-0.12	-0.12	N/A
HNRNPA3	ENST00000411529.2	heterogeneous nuclear ribonucleoprotein A3	329	1	0	0	1	3	rno-miR-10a-3p	-0.12	-0.12	N/A
KRAS	ENST00000256078.4	Kirsten rat sarcoma viral oncogene homolog	40	4	0	0	4	1	rno-miR-10a-3p	-0.12	-0.19	N/A
CD274	ENST00000381573.4	CD274 molecule	351	1	0	0	1	1	rno-miR-10a-3p	-0.12	-0.12	N/A
ZBTB21	ENST00000398505.3	zinc finger and BTB domain containing 21	802	3	0	0	3	1	rno-miR-10a-3p	-0.12	-0.13	N/A
LRIG2	ENST00000361127.5	leucine-rich repeats and immunoglobulin-like domains 2	348	1	0	0	1	2	rno-miR-10a-3p	-0.12	-0.12	N/A
EDNRA	ENST00000339690.5	endothelin receptor type A	35	1	0	1	0	2	rno-miR-10a-3p	-0.12	-0.12	N/A
ZNF648	ENST00000339948.3	zinc finger protein 648	5	1	0	0	1	0	rno-miR-10a-3p	-0.12	-0.12	N/A
PRELID2	ENST00000334744.4	PRELI domain containing 2	63	2	0	1	1	1	rno-miR-10a-3p	-0.11	-0.15	N/A
POLQ	ENST00000264233.5	polymerase (DNA directed), theta	51	1	0	1	0	2	rno-miR-10a-3p	-0.11	-0.12	N/A
FBXO27	ENST00000292853.4	F-box protein 27	53	1	0	0	1	0	rno-miR-10a-3p	-0.11	-0.11	N/A
DTWD2	ENST00000304058.4	DTW domain containing 2	83	1	0	0	1	0	rno-miR-10a-3p	-0.11	-0.15	N/A
KRTAP4-9	ENST00000391415.1	keratin associated protein 4-9	10	2	0	0	2	0	rno-miR-10a-3p	-0.11	-0.23	N/A
NFIB	ENST00000397575.3	nuclear factor I/B	1149	3	0	0	3	6	rno-miR-10a-3p	-0.11	-0.12	N/A
CUTC	ENST00000370476.5	cutC copper transporter	123	1	0	0	1	0	rno-miR-10a-3p	-0.11	-0.11	N/A
IQCJ-SCHIP1	ENST00000337808.6	IQCJ-SCHIP1 readthrough	891	1	0	0	1	0	rno-miR-10a-3p	-0.11	-0.11	N/A
ELOVL4	ENST00000369816.4	ELOVL fatty acid elongase 4	129	1	0	1	0	1	rno-miR-10a-3p	-0.11	-0.12	N/A
RNF103	ENST00000237455.4	ring finger protein 103	521	1	0	0	1	0	rno-miR-10a-3p	-0.11	-0.11	N/A
AGPAT3	ENST00000291572.8	1-acylglycerol-3-phosphate O-acyltransferase 3	2443	1	1	0	0	0	rno-miR-10a-3p	-0.11	-0.12	N/A
MLX	ENST00000435881.2	MLX, MAX dimerization protein	771	1	0	0	1	0	rno-miR-10a-3p	-0.11	-0.14	N/A
VPS36	ENST00000378060.4	vacuolar protein sorting 36 homolog (S. cerevisiae)	57	1	0	0	1	1	rno-miR-10a-3p	-0.11	-0.11	N/A
FABP1	ENST00000393750.3	fatty acid binding protein 1, liver	49	1	0	0	1	0	rno-miR-10a-3p	-0.11	-0.11	N/A
NGLY1	ENST00000422724.2	N-glycanase 1	31	1	0	0	1	0	rno-miR-10a-3p	-0.11	-0.11	N/A
C3orf58	ENST00000441925.2	chromosome 3 open reading frame 58	118	2	0	0	2	2	rno-miR-10a-3p	-0.11	-0.11	N/A
SAP130	ENST00000357702.5	Sin3A-associated protein, 130kDa	855	1	0	0	1	0	rno-miR-10a-3p	-0.11	-0.11	N/A
YES1	ENST00000577961.1	v-yes-1 Yamaguchi sarcoma viral oncogene homolog 1	168	3	0	0	3	2	rno-miR-10a-3p	-0.11	-0.23	N/A
SEC23A	ENST00000537403.1	Sec23 homolog A (S. cerevisiae)	413	1	0	0	1	0	rno-miR-10a-3p	-0.11	-0.12	N/A
MZT1	ENST00000377818.3	mitotic spindle organizing protein 1	157	1	0	0	1	1	rno-miR-10a-3p	-0.11	-0.13	N/A
MATN3	ENST00000407540.3	matrilin 3	113	1	0	0	1	0	rno-miR-10a-3p	-0.11	-0.12	N/A
ELMOD2	ENST00000323570.3	ELMO/CED-12 domain containing 2	32	3	0	0	3	0	rno-miR-10a-3p	-0.11	-0.13	N/A
PHF3	ENST00000262043.3	PHD finger protein 3	505	1	0	0	1	1	rno-miR-10a-3p	-0.11	-0.11	N/A
GTF2H1	ENST00000265963.4	general transcription factor IIH, polypeptide 1, 62kDa	121	1	0	0	1	1	rno-miR-10a-3p	-0.11	-0.14	N/A
MAB21L1	ENST00000379919.4	mab-21-like 1 (C. elegans)	25	1	0	0	1	1	rno-miR-10a-3p	-0.11	-0.12	N/A
DACH1	ENST00000305425.4	dachshund homolog 1 (Drosophila)	18	1	0	1	0	1	rno-miR-10a-3p	-0.11	-0.11	N/A
CCDC126	ENST00000307471.3	coiled-coil domain containing 126	846	1	0	0	1	0	rno-miR-10a-3p	-0.11	-0.12	N/A
ALDOB	ENST00000374855.4	aldolase B, fructose-bisphosphate	5	1	0	0	1	0	rno-miR-10a-3p	-0.11	-0.11	N/A
MSANTD3-TMEFF1	ENST00000502978.1	MSANTD3-TMEFF1 readthrough	234	1	0	0	1	0	rno-miR-10a-3p	-0.11	-0.11	N/A
ZBTB20	ENST00000462705.1	zinc finger and BTB domain containing 20	5	2	0	1	1	13	rno-miR-10a-3p	-0.11	-0.13	N/A
CALB1	ENST00000265431.3	calbindin 1, 28kDa	5	1	0	0	1	2	rno-miR-10a-3p	-0.11	-0.11	N/A
CASC5	ENST00000346991.5	cancer susceptibility candidate 5	144	2	0	1	1	1	rno-miR-10a-3p	-0.11	-0.12	N/A
DCTN5	ENST00000300087.2	dynactin 5 (p25)	764	1	0	0	1	0	rno-miR-10a-3p	-0.11	-0.11	N/A
PLIN2	ENST00000411567.1	perilipin 2	887	1	0	0	1	0	rno-miR-10a-3p	-0.11	-0.12	N/A
C14orf39	ENST00000321731.3	chromosome 14 open reading frame 39	5	1	0	0	1	1	rno-miR-10a-3p	-0.11	-0.11	N/A
ANGPTL1	ENST00000234816.2	angiopoietin-like 1	5	1	0	0	1	0	rno-miR-10a-3p	-0.11	-0.11	N/A
POMGNT2	ENST00000441964.1	protein O-linked mannose N-acetylglucosaminyltransferase 2 (beta 1,4-)	1473	1	0	1	0	0	rno-miR-10a-3p	-0.11	-0.11	N/A
POLK	ENST00000241436.4	polymerase (DNA directed) kappa	294	1	0	0	1	1	rno-miR-10a-3p	-0.11	-0.15	N/A
METTL9	ENST00000358154.3	methyltransferase like 9	220	1	0	0	1	0	rno-miR-10a-3p	-0.11	-0.11	N/A
MAT2B	ENST00000518095.1	methionine adenosyltransferase II, beta	1901	1	0	0	1	0	rno-miR-10a-3p	-0.11	-0.11	N/A
TOP2A	ENST00000423485.1	topoisomerase (DNA) II alpha 170kDa	9054	1	0	0	1	0	rno-miR-10a-3p	-0.11	-0.11	N/A
ACIN1	ENST00000557515.1	apoptotic chromatin condensation inducer 1	141	1	0	0	1	0	rno-miR-10a-3p	-0.11	-0.11	N/A
ARL5A	ENST00000295087.8	ADP-ribosylation factor-like 5A	112	2	0	0	2	2	rno-miR-10a-3p	-0.11	-0.21	N/A
EPB41L4A	ENST00000261486.5	erythrocyte membrane protein band 4.1 like 4A	103	1	0	0	1	0	rno-miR-10a-3p	-0.11	-0.12	N/A
PTPN22	ENST00000460620.1	protein tyrosine phosphatase, non-receptor type 22 (lymphoid)	5	1	0	0	1	0	rno-miR-10a-3p	-0.11	-0.11	N/A
NECAP2	ENST00000337132.5	NECAP endocytosis associated 2	1011	1	0	0	1	0	rno-miR-10a-3p	-0.11	-0.11	N/A
HPGD	ENST00000296522.6	hydroxyprostaglandin dehydrogenase 15-(NAD)	140	1	0	0	1	0	rno-miR-10a-3p	-0.11	-0.13	N/A
ST6GAL1	ENST00000169298.3	ST6 beta-galactosamide alpha-2,6-sialyltranferase 1	549	1	0	1	0	1	rno-miR-10a-3p	-0.11	-0.11	N/A
TCTN3	ENST00000371217.5	tectonic family member 3	1900	1	0	0	1	0	rno-miR-10a-3p	-0.1	-0.1	N/A
AICDA	ENST00000229335.6	activation-induced cytidine deaminase	5	1	0	1	0	0	rno-miR-10a-3p	-0.1	-0.1	N/A
TMEM38A	ENST00000187762.2	transmembrane protein 38A	158	1	0	0	1	0	rno-miR-10a-3p	-0.1	-0.1	N/A
PRKCG	ENST00000263431.3	protein kinase C, gamma	5	1	0	1	0	0	rno-miR-10a-3p	-0.1	-0.1	N/A
SLC35F2	ENST00000525071.1	solute carrier family 35, member F2	209	2	0	0	2	0	rno-miR-10a-3p	-0.1	-0.1	N/A
MGLL	ENST00000434178.2	monoglyceride lipase	453	2	0	0	2	0	rno-miR-10a-3p	-0.1	-0.12	N/A
RAB33B	ENST00000305626.5	RAB33B, member RAS oncogene family	270	2	0	0	2	1	rno-miR-10a-3p	-0.1	-0.16	N/A
NRG1	ENST00000341377.5	neuregulin 1	113	2	0	0	2	1	rno-miR-10a-3p	-0.1	-0.11	N/A
DDX20	ENST00000369702.4	DEAD (Asp-Glu-Ala-Asp) box polypeptide 20	729	1	0	0	1	3	rno-miR-10a-3p	-0.1	-0.14	N/A
TMEFF1	ENST00000374879.4	transmembrane protein with EGF-like and two follistatin-like domains 1	234	1	0	0	1	0	rno-miR-10a-3p	-0.1	-0.1	N/A
FBXO34	ENST00000313833.4	F-box protein 34	80	1	0	0	1	0	rno-miR-10a-3p	-0.1	-0.1	N/A
PLAC1L	ENST00000278855.2	placenta-specific 1-like	5	1	0	0	1	3	rno-miR-10a-3p	-0.1	-0.1	N/A
ARHGAP28	ENST00000419673.2	Rho GTPase activating protein 28	31	1	0	0	1	0	rno-miR-10a-3p	-0.1	-0.1	N/A
NAP1L2	ENST00000373517.3	nucleosome assembly protein 1-like 2	5	1	0	0	1	1	rno-miR-10a-3p	-0.1	-0.1	N/A
B3GNT2	ENST00000301998.4	UDP-GlcNAc:betaGal beta-1,3-N-acetylglucosaminyltransferase 2	1860	1	0	1	0	0	rno-miR-10a-3p	-0.1	-0.1	N/A
PPME1	ENST00000328257.8	protein phosphatase methylesterase 1	343	1	0	0	1	0	rno-miR-10a-3p	-0.1	-0.1	N/A
FLG2	ENST00000388718.5	filaggrin family member 2	5	1	0	0	1	1	rno-miR-10a-3p	-0.1	-0.1	N/A
THAP5	ENST00000415914.3	THAP domain containing 5	571	1	0	0	1	0	rno-miR-10a-3p	-0.1	-0.1	N/A
NKX6-1	ENST00000515820.2	NK6 homeobox 1	9	1	0	1	0	1	rno-miR-10a-3p	-0.1	-0.1	N/A
BEND2	ENST00000380033.4	BEN domain containing 2	5	1	0	1	0	1	rno-miR-10a-3p	-0.1	-0.1	N/A
SEMA3C	ENST00000265361.3	sema domain, immunoglobulin domain (Ig), short basic domain, secreted, (semaphorin) 3C	45	1	0	0	1	0	rno-miR-10a-3p	-0.1	-0.11	N/A
THBD	ENST00000377103.2	thrombomodulin	38	2	0	0	2	1	rno-miR-10a-3p	-0.1	-0.1	N/A
OTP	ENST00000306422.3	orthopedia homeobox	9	1	0	1	0	0	rno-miR-10a-3p	-0.1	-0.1	N/A
NRXN3	ENST00000281127.7	neurexin 3	14	3	0	0	3	2	rno-miR-10a-3p	-0.1	-0.11	N/A
PPP1R3C	ENST00000238994.5	protein phosphatase 1, regulatory subunit 3C	416	2	0	1	1	0	rno-miR-10a-3p	-0.1	-0.1	N/A
C18orf54	ENST00000300091.5	chromosome 18 open reading frame 54	183	2	0	0	2	1	rno-miR-10a-3p	-0.1	-0.18	N/A
HYAL1	ENST00000395144.2	hyaluronoglucosaminidase 1	59	1	0	0	1	0	rno-miR-10a-3p	-0.1	-0.1	N/A
TSPAN12	ENST00000222747.3	tetraspanin 12	554	1	0	0	1	0	rno-miR-10a-3p	-0.1	-0.1	N/A
ZBTB8OS	ENST00000373501.2	zinc finger and BTB domain containing 8 opposite strand	74	1	0	0	1	0	rno-miR-10a-3p	-0.1	-0.12	N/A
MAFA	ENST00000333480.2	v-maf avian musculoaponeurotic fibrosarcoma oncogene homolog A	7	1	0	0	1	0	rno-miR-10a-3p	-0.1	-0.1	N/A
PNISR	ENST00000369239.5	PNN-interacting serine/arginine-rich protein	600	1	0	0	1	1	rno-miR-10a-3p	-0.1	-0.11	N/A
SLC25A21	ENST00000331299.5	solute carrier family 25 (mitochondrial oxoadipate carrier), member 21	110	1	0	0	1	2	rno-miR-10a-3p	-0.1	-0.13	N/A
DEK	ENST00000397239.3	DEK oncogene	561	1	0	0	1	1	rno-miR-10a-3p	-0.1	-0.14	N/A
C7orf71	ENST00000409974.3	chromosome 7 open reading frame 71	5	1	0	0	1	0	rno-miR-10a-3p	-0.1	-0.1	N/A
KRIT1	ENST00000394507.1	KRIT1, ankyrin repeat containing	574	1	0	0	1	2	rno-miR-10a-3p	-0.1	-0.11	N/A
HOMER1	ENST00000508576.1	homer homolog 1 (Drosophila)	394	2	0	0	2	1	rno-miR-10a-3p	-0.1	-0.1	N/A
C4orf3	ENST00000399075.4	chromosome 4 open reading frame 3	2330	1	0	0	1	0	rno-miR-10a-3p	-0.1	-0.15	N/A
UQCC1	ENST00000349714.5	ubiquinol-cytochrome c reductase complex assembly factor 1	500	1	0	0	1	0	rno-miR-10a-3p	-0.1	-0.11	N/A
ERAP1	ENST00000443439.2	endoplasmic reticulum aminopeptidase 1	133	1	0	0	1	0	rno-miR-10a-3p	-0.1	-0.1	N/A
FAM198B	ENST00000585682.1	family with sequence similarity 198, member B	25	2	0	0	2	2	rno-miR-10a-3p	-0.1	-0.13	N/A
CRP	ENST00000255030.5	C-reactive protein, pentraxin-related	5	1	0	0	1	1	rno-miR-10a-3p	-0.1	-0.1	N/A
CSGALNACT2	ENST00000374466.3	chondroitin sulfate N-acetylgalactosaminyltransferase 2	128	1	0	0	1	0	rno-miR-10a-3p	-0.1	-0.1	N/A
SLC5A1	ENST00000266088.4	solute carrier family 5 (sodium/glucose cotransporter), member 1	5	1	0	0	1	2	rno-miR-10a-3p	-0.1	-0.1	N/A
NID1	ENST00000366595.3	nidogen 1	303	2	0	1	1	1	rno-miR-10a-3p	-0.1	-0.1	N/A
ACBD5	ENST00000396271.3	acyl-CoA binding domain containing 5	77	1	0	0	1	1	rno-miR-10a-3p	-0.1	-0.1	N/A
ZNF365	ENST00000395254.3	zinc finger protein 365	173	1	0	0	1	3	rno-miR-10a-3p	-0.1	-0.1	N/A
ISL1	ENST00000230658.7	ISL LIM homeobox 1	67	1	0	0	1	1	rno-miR-10a-3p	-0.1	-0.1	N/A
DMRTB1	ENST00000371445.3	DMRT-like family B with proline-rich C-terminal, 1	5	1	0	0	1	0	rno-miR-10a-3p	-0.1	-0.1	N/A
CD200	ENST00000315711.8	CD200 molecule	5	1	0	0	1	2	rno-miR-10a-3p	-0.1	-0.1	N/A
PRSS33	ENST00000576886.1	protease, serine, 33	5	1	0	0	1	0	rno-miR-10a-3p	-0.1	-0.1	N/A
ENHO	ENST00000399775.2	energy homeostasis associated	124	1	0	0	1	0	rno-miR-10a-3p	-0.1	-0.1	N/A
ZNF275	ENST00000370251.3	zinc finger protein 275	465	2	0	0	2	0	rno-miR-10a-3p	-0.1	-0.1	N/A
SEMA4B	ENST00000411539.2	sema domain, immunoglobulin domain (Ig), transmembrane domain (TM) and short cytoplasmic domain, (semaphorin) 4B	3850	1	0	0	1	0	rno-miR-10a-3p	-0.1	-0.1	N/A
UBE2W	ENST00000517608.1	ubiquitin-conjugating enzyme E2W (putative)	102	2	0	0	2	4	rno-miR-10a-3p	-0.1	-0.1	N/A
PRKAA1	ENST00000397128.2	protein kinase, AMP-activated, alpha 1 catalytic subunit	1415	2	0	0	2	2	rno-miR-10a-3p	-0.1	-0.1	N/A
HCN1	ENST00000303230.4	hyperpolarization activated cyclic nucleotide-gated potassium channel 1	5	3	0	0	3	0	rno-miR-10a-3p	-0.1	-0.17	N/A
GABRA5	ENST00000335625.5	gamma-aminobutyric acid (GABA) A receptor, alpha 5	5	1	0	0	1	0	rno-miR-10a-3p	-0.1	-0.1	N/A
ZNF263	ENST00000219069.5	zinc finger protein 263	593	1	0	0	1	0	rno-miR-10a-3p	-0.1	-0.1	N/A
MLLT11	ENST00000368921.3	myeloid/lymphoid or mixed-lineage leukemia (trithorax homolog, Drosophila); translocated to, 11	308	1	0	0	1	0	rno-miR-10a-3p	-0.1	-0.2	N/A
SUMF1	ENST00000272902.5	sulfatase modifying factor 1	1341	1	0	0	1	0	rno-miR-10a-3p	-0.1	-0.1	N/A
EMB	ENST00000303221.5	embigin	17	2	0	0	2	2	rno-miR-10a-3p	-0.1	-0.11	N/A
ATG12	ENST00000500945.2	autophagy related 12	1822	1	0	0	1	1	rno-miR-10a-3p	-0.1	-0.13	N/A
DENR	ENST00000280557.6	density-regulated protein	186	1	0	0	1	0	rno-miR-10a-3p	-0.1	-0.13	N/A
PATL1	ENST00000300146.9	protein associated with topoisomerase II homolog 1 (yeast)	703	1	0	0	1	0	rno-miR-10a-3p	-0.1	-0.1	N/A
PRRT2	ENST00000300797.6	proline-rich transmembrane protein 2	33	1	0	0	1	0	rno-miR-10a-3p	-0.1	-0.1	N/A
WWP1	ENST00000517970.1	WW domain containing E3 ubiquitin protein ligase 1	161	1	0	0	1	2	rno-miR-10a-3p	-0.09	-0.12	N/A
ENTPD5	ENST00000334696.6	ectonucleoside triphosphate diphosphohydrolase 5	105	1	0	0	1	1	rno-miR-10a-3p	-0.09	-0.1	N/A
CNNM4	ENST00000540067.1	cyclin M4	1249	1	0	0	1	0	rno-miR-10a-3p	-0.09	-0.1	N/A
PIGM	ENST00000368090.2	phosphatidylinositol glycan anchor biosynthesis, class M	179	1	0	0	1	0	rno-miR-10a-3p	-0.09	-0.11	N/A
CDK1	ENST00000395284.3	cyclin-dependent kinase 1	3029	1	0	0	1	0	rno-miR-10a-3p	-0.09	-0.19	N/A
YPEL2	ENST00000312655.4	yippee-like 2 (Drosophila)	62	2	0	1	1	0	rno-miR-10a-3p	-0.09	-0.09	N/A
TRAF1	ENST00000373887.3	TNF receptor-associated factor 1	5	1	0	0	1	1	rno-miR-10a-3p	-0.09	-0.09	N/A
ATP1A4	ENST00000368081.4	ATPase, Na+/K+ transporting, alpha 4 polypeptide	5	1	0	0	1	0	rno-miR-10a-3p	-0.09	-0.09	N/A
MT-ND4L	ENST00000361335.1	mitochondrially encoded NADH dehydrogenase 4L	8219	1	0	0	1	0	rno-miR-10a-3p	-0.09	-0.1	N/A
H1F0	ENST00000340857.2	H1 histone family, member 0	234	1	0	1	0	0	rno-miR-10a-3p	-0.09	-0.11	N/A
FAIM3	ENST00000420007.2	Fas apoptotic inhibitory molecule 3	311	1	0	1	0	0	rno-miR-10a-3p	-0.09	-0.1	N/A
TSNAX	ENST00000366639.4	translin-associated factor X	936	1	0	0	1	0	rno-miR-10a-3p	-0.09	-0.1	N/A
PLIN1	ENST00000300055.5	perilipin 1	10	1	0	0	1	0	rno-miR-10a-3p	-0.09	-0.09	N/A
KHSRP	ENST00000398148.3	KH-type splicing regulatory protein	4469	1	0	0	1	1	rno-miR-10a-3p	-0.09	-0.09	N/A
CCDC148	ENST00000283233.5	coiled-coil domain containing 148	5	1	0	0	1	1	rno-miR-10a-3p	-0.09	-0.09	N/A
WNT16	ENST00000222462.2	wingless-type MMTV integration site family, member 16	153	1	0	0	1	0	rno-miR-10a-3p	-0.09	-0.1	N/A
FAM98B	ENST00000397609.2	family with sequence similarity 98, member B	850	1	0	0	1	1	rno-miR-10a-3p	-0.09	-0.12	N/A
CDKN1B	ENST00000228872.4	cyclin-dependent kinase inhibitor 1B (p27, Kip1)	587	1	0	0	1	0	rno-miR-10a-3p	-0.09	-0.09	N/A
MSTN	ENST00000260950.4	myostatin	6	1	0	0	1	1	rno-miR-10a-3p	-0.09	-0.09	N/A
C9orf152	ENST00000400613.4	chromosome 9 open reading frame 152	5	1	0	0	1	0	rno-miR-10a-3p	-0.09	-0.09	N/A
ERI2	ENST00000569729.1	ERI1 exoribonuclease family member 2	96	1	0	0	1	2	rno-miR-10a-3p	-0.09	-0.1	N/A
ZFP36L1	ENST00000555997.1	ZFP36 ring finger protein-like 1	231	1	0	0	1	0	rno-miR-10a-3p	-0.09	-0.13	N/A
RHOJ	ENST00000316754.3	ras homolog family member J	118	1	0	0	1	0	rno-miR-10a-3p	-0.09	-0.11	N/A
CLVS1	ENST00000518592.1	clavesin 1	5	1	0	0	1	0	rno-miR-10a-3p	-0.09	-0.09	N/A
LAMP5	ENST00000246070.2	lysosomal-associated membrane protein family, member 5	26	1	0	0	1	0	rno-miR-10a-3p	-0.09	-0.09	N/A
SLC15A5	ENST00000344941.3	solute carrier family 15, member 5	5	1	0	0	1	0	rno-miR-10a-3p	-0.09	-0.09	N/A
SETD8	ENST00000402868.3	SET domain containing (lysine methyltransferase) 8	52	1	0	0	1	1	rno-miR-10a-3p	-0.09	-0.09	N/A
DTNB	ENST00000496972.2	dystrobrevin, beta	11	1	0	0	1	0	rno-miR-10a-3p	-0.09	-0.09	N/A
NUP160	ENST00000378460.2	nucleoporin 160kDa	997	1	0	0	1	1	rno-miR-10a-3p	-0.09	-0.1	N/A
ZNF318	ENST00000361428.2	zinc finger protein 318	113	1	0	0	1	0	rno-miR-10a-3p	-0.09	-0.11	N/A
PRDM8	ENST00000504452.1	PR domain containing 8	634	1	0	1	0	0	rno-miR-10a-3p	-0.09	-0.09	N/A
PDIK1L	ENST00000374271.4	PDLIM1 interacting kinase 1 like	5	1	0	0	1	2	rno-miR-10a-3p	-0.09	-0.09	N/A
ALAD	ENST00000409155.3	aminolevulinate dehydratase	1922	1	0	0	1	0	rno-miR-10a-3p	-0.09	-0.09	N/A
BARD1	ENST00000260947.4	BRCA1 associated RING domain 1	162	1	0	0	1	1	rno-miR-10a-3p	-0.09	-0.09	N/A
SETD7	ENST00000274031.3	SET domain containing (lysine methyltransferase) 7	76	3	0	0	3	2	rno-miR-10a-3p	-0.09	-0.1	N/A
FEM1C	ENST00000274457.3	fem-1 homolog c (C. elegans)	222	1	0	0	1	2	rno-miR-10a-3p	-0.09	-0.1	N/A
IRF5	ENST00000402030.2	interferon regulatory factor 5	7	1	0	0	1	0	rno-miR-10a-3p	-0.09	-0.12	N/A
PRRG1	ENST00000378628.4	proline rich Gla (G-carboxyglutamic acid) 1	1122	3	0	0	3	1	rno-miR-10a-3p	-0.09	-0.09	N/A
CEP76	ENST00000262127.2	centrosomal protein 76kDa	313	1	0	0	1	0	rno-miR-10a-3p	-0.09	-0.11	N/A
SNX3	ENST00000230085.8	sorting nexin 3	1843	1	0	1	0	0	rno-miR-10a-3p	-0.09	-0.09	N/A
NAP1L5	ENST00000323061.5	nucleosome assembly protein 1-like 5	28	1	0	0	1	1	rno-miR-10a-3p	-0.09	-0.12	N/A
NEUROG2	ENST00000313341.3	neurogenin 2	5	1	0	0	1	1	rno-miR-10a-3p	-0.09	-0.09	N/A
SCEL	ENST00000377246.3	sciellin	5	1	0	0	1	1	rno-miR-10a-3p	-0.09	-0.09	N/A
TRA2A	ENST00000297071.4	transformer 2 alpha homolog (Drosophila)	1097	1	0	0	1	0	rno-miR-10a-3p	-0.09	-0.12	N/A
PDE12	ENST00000311180.8	phosphodiesterase 12	326	1	0	0	1	1	rno-miR-10a-3p	-0.09	-0.12	N/A
CCDC129	ENST00000451887.2	coiled-coil domain containing 129	5	1	0	0	1	0	rno-miR-10a-3p	-0.09	-0.09	N/A
C2orf48	ENST00000381786.3	chromosome 2 open reading frame 48	32	1	0	1	0	2	rno-miR-10a-3p	-0.09	-0.12	N/A
BBS4	ENST00000268057.4	Bardet-Biedl syndrome 4	121	1	0	0	1	1	rno-miR-10a-3p	-0.09	-0.09	N/A
CLDN16	ENST00000264734.2	claudin 16	25	1	0	0	1	0	rno-miR-10a-3p	-0.09	-0.09	N/A
SCP2	ENST00000488965.1	sterol carrier protein 2	3640	1	0	0	1	0	rno-miR-10a-3p	-0.09	-0.09	N/A
SHOC2	ENST00000369452.4	soc-2 suppressor of clear homolog (C. elegans)	437	1	0	0	1	3	rno-miR-10a-3p	-0.09	-0.17	N/A
WDR82	ENST00000296490.3	WD repeat domain 82	319	1	0	0	1	1	rno-miR-10a-3p	-0.09	-0.09	N/A
PBLD	ENST00000336578.1	phenazine biosynthesis-like protein domain containing	44	1	0	1	0	0	rno-miR-10a-3p	-0.09	-0.12	N/A
ADAM9	ENST00000487273.2	ADAM metallopeptidase domain 9	6435	1	0	0	1	3	rno-miR-10a-3p	-0.09	-0.11	N/A
GCLC	ENST00000229416.6	glutamate-cysteine ligase, catalytic subunit	1001	1	0	0	1	0	rno-miR-10a-3p	-0.09	-0.09	N/A
ZBTB11	ENST00000312938.4	zinc finger and BTB domain containing 11	179	2	0	0	2	0	rno-miR-10a-3p	-0.09	-0.13	N/A
ATXN7L3B	ENST00000519948.2	ataxin 7-like 3B	55	2	0	0	2	0	rno-miR-10a-3p	-0.09	-0.09	N/A
SLMAP	ENST00000295951.3	sarcolemma associated protein	208	1	0	0	1	1	rno-miR-10a-3p	-0.09	-0.09	N/A
APCDD1L	ENST00000371149.3	adenomatosis polyposis coli down-regulated 1-like	21	1	0	0	1	0	rno-miR-10a-3p	-0.09	-0.09	N/A
PITPNC1	ENST00000580974.1	phosphatidylinositol transfer protein, cytoplasmic 1	797	1	0	0	1	2	rno-miR-10a-3p	-0.09	-0.09	N/A
SPOCK3	ENST00000357154.3	sparc/osteonectin, cwcv and kazal-like domains proteoglycan (testican) 3	46	1	0	0	1	5	rno-miR-10a-3p	-0.09	-0.12	N/A
VSTM2B	ENST00000335523.7	V-set and transmembrane domain containing 2B	17	1	0	0	1	0	rno-miR-10a-3p	-0.09	-0.1	N/A
CLDND1	ENST00000341181.6	claudin domain containing 1	24	1	0	1	0	0	rno-miR-10a-3p	-0.09	-0.14	N/A
PRDM4	ENST00000228437.5	PR domain containing 4	44	1	0	0	1	0	rno-miR-10a-3p	-0.09	-0.12	N/A
FLI1	ENST00000527786.2	Fli-1 proto-oncogene, ETS transcription factor	116	1	0	0	1	1	rno-miR-10a-3p	-0.09	-0.09	N/A
GORASP2	ENST00000234160.4	golgi reassembly stacking protein 2, 55kDa	1944	1	0	0	1	0	rno-miR-10a-3p	-0.09	-0.09	N/A
DKFZP434E1119	ENST00000598970.1		5	1	0	0	1	0	rno-miR-10a-3p	-0.09	-0.09	N/A
MMRN2	ENST00000372027.5	multimerin 2	10	1	0	1	0	0	rno-miR-10a-3p	-0.09	-0.09	N/A
SERTM1	ENST00000315190.3	serine-rich and transmembrane domain containing 1	12	1	0	0	1	0	rno-miR-10a-3p	-0.09	-0.09	N/A
FOXD3	ENST00000371116.2	forkhead box D3	7	1	0	1	0	1	rno-miR-10a-3p	-0.09	-0.09	N/A
RASGRP3	ENST00000402538.3	RAS guanyl releasing protein 3 (calcium and DAG-regulated)	24	1	0	0	1	1	rno-miR-10a-3p	-0.08	-0.09	N/A
NR3C1	ENST00000394464.2	nuclear receptor subfamily 3, group C, member 1 (glucocorticoid receptor)	682	2	0	0	2	0	rno-miR-10a-3p	-0.08	-0.09	N/A
TBRG1	ENST00000441174.3	transforming growth factor beta regulator 1	275	1	1	0	0	0	rno-miR-10a-3p	-0.08	-0.21	N/A
RAB23	ENST00000317483.3	RAB23, member RAS oncogene family	32	1	0	1	0	2	rno-miR-10a-3p	-0.08	-0.13	N/A
FAM135A	ENST00000418814.2	family with sequence similarity 135, member A	611	1	0	0	1	2	rno-miR-10a-3p	-0.08	-0.09	N/A
EPM2AIP1	ENST00000322716.5	EPM2A (laforin) interacting protein 1	218	3	0	0	3	2	rno-miR-10a-3p	-0.08	-0.1	N/A
PHF14	ENST00000403050.3	PHD finger protein 14	112	4	1	0	3	2	rno-miR-10a-3p	-0.08	-0.14	N/A
PIRT	ENST00000580256.2	phosphoinositide-interacting regulator of transient receptor potential channels	5	1	0	0	1	0	rno-miR-10a-3p	-0.08	-0.08	N/A
NKX2-4	ENST00000351817.4	NK2 homeobox 4	132	1	0	0	1	1	rno-miR-10a-3p	-0.08	-0.08	N/A
KRTAP4-12	ENST00000394014.1	keratin associated protein 4-12	31	1	0	0	1	0	rno-miR-10a-3p	-0.08	-0.08	N/A
DERL2	ENST00000572834.1	derlin 2	261	1	0	0	1	1	rno-miR-10a-3p	-0.08	-0.11	N/A
CDC42SE2	ENST00000505065.1	CDC42 small effector 2	1057	1	0	0	1	1	rno-miR-10a-3p	-0.08	-0.1	N/A
SPRN	ENST00000414069.2	shadow of prion protein homolog (zebrafish)	5	1	0	0	1	0	rno-miR-10a-3p	-0.08	-0.08	N/A
FLG	ENST00000368799.1	filaggrin	5	1	0	0	1	0	rno-miR-10a-3p	-0.08	-0.08	N/A
ZDHHC22	ENST00000319374.4	zinc finger, DHHC-type containing 22	32	1	0	0	1	0	rno-miR-10a-3p	-0.08	-0.08	N/A
C12orf23	ENST00000548125.1	chromosome 12 open reading frame 23	602	1	0	0	1	1	rno-miR-10a-3p	-0.08	-0.09	N/A
EOMES	ENST00000295743.4	eomesodermin	28	1	0	1	0	2	rno-miR-10a-3p	-0.08	-0.08	N/A
NCKAP1L	ENST00000293373.6	NCK-associated protein 1-like	5	1	0	0	1	1	rno-miR-10a-3p	-0.08	-0.08	N/A
MAPK8	ENST00000374182.3	mitogen-activated protein kinase 8	227	1	0	0	1	2	rno-miR-10a-3p	-0.08	-0.11	N/A
PELI1	ENST00000358912.4	pellino E3 ubiquitin protein ligase 1	134	1	0	0	1	2	rno-miR-10a-3p	-0.08	-0.08	N/A
ZBTB9	ENST00000395064.2	zinc finger and BTB domain containing 9	1148	1	0	0	1	0	rno-miR-10a-3p	-0.08	-0.08	N/A
JAG1	ENST00000254958.5	jagged 1	421	1	0	0	1	1	rno-miR-10a-3p	-0.08	-0.08	N/A
SP7	ENST00000536324.2	Sp7 transcription factor	5	1	0	0	1	0	rno-miR-10a-3p	-0.08	-0.08	N/A
ZNF569	ENST00000392149.2	zinc finger protein 569	34	1	0	0	1	1	rno-miR-10a-3p	-0.08	-0.08	N/A
GOLGA4	ENST00000361924.2	golgin A4	7	1	0	0	1	1	rno-miR-10a-3p	-0.08	-0.08	N/A
SOX4	ENST00000244745.1	SRY (sex determining region Y)-box 4	2736	1	0	0	1	0	rno-miR-10a-3p	-0.08	-0.08	N/A
ZNF354C	ENST00000315475.6	zinc finger protein 354C	482	1	0	0	1	1	rno-miR-10a-3p	-0.08	-0.08	N/A
PCGF3	ENST00000362003.5	polycomb group ring finger 3	503	2	0	1	1	0	rno-miR-10a-3p	-0.08	-0.12	N/A
ARHGEF25	ENST00000333972.7	Rho guanine nucleotide exchange factor (GEF) 25	156	1	0	1	0	0	rno-miR-10a-3p	-0.08	-0.08	N/A
GSTCD	ENST00000515279.1	glutathione S-transferase, C-terminal domain containing	411	1	0	0	1	1	rno-miR-10a-3p	-0.08	-0.08	N/A
MT-ATP6	ENST00000361899.2	mitochondrially encoded ATP synthase 6	239820	1	0	0	1	0	rno-miR-10a-3p	-0.08	-0.08	N/A
FHL1	ENST00000394155.2	four and a half LIM domains 1	239	1	0	0	1	0	rno-miR-10a-3p	-0.08	-0.1	N/A
ZBTB33	ENST00000326624.2	zinc finger and BTB domain containing 33	65	1	0	0	1	0	rno-miR-10a-3p	-0.08	-0.08	N/A
F2RL2	ENST00000296641.4	coagulation factor II (thrombin) receptor-like 2	5	1	0	0	1	1	rno-miR-10a-3p	-0.08	-0.08	N/A
FOXH1	ENST00000377317.4	forkhead box H1	8	1	0	0	1	0	rno-miR-10a-3p	-0.08	-0.08	N/A
HAND1	ENST00000231121.2	heart and neural crest derivatives expressed 1	5	1	0	1	0	1	rno-miR-10a-3p	-0.08	-0.08	N/A
HAPLN1	ENST00000274341.4	hyaluronan and proteoglycan link protein 1	5	1	0	1	0	1	rno-miR-10a-3p	-0.08	-0.08	N/A
FGF9	ENST00000382353.5	fibroblast growth factor 9	136	1	0	0	1	0	rno-miR-10a-3p	-0.08	-0.08	N/A
JMJD4	ENST00000366758.3	jumonji domain containing 4	1570	1	0	0	1	0	rno-miR-10a-3p	-0.08	-0.09	N/A
NR2F1	ENST00000327111.3	nuclear receptor subfamily 2, group F, member 1	26	1	0	0	1	0	rno-miR-10a-3p	-0.08	-0.18	N/A
SLC26A4	ENST00000265715.3	solute carrier family 26 (anion exchanger), member 4	5	1	0	1	0	1	rno-miR-10a-3p	-0.08	-0.08	N/A
TES	ENST00000358204.4	testis derived transcript (3 LIM domains)	34	1	0	0	1	1	rno-miR-10a-3p	-0.08	-0.08	N/A
OTUD5	ENST00000156084.4	OTU domain containing 5	957	1	0	0	1	0	rno-miR-10a-3p	-0.08	-0.09	N/A
YIPF2	ENST00000586748.1	Yip1 domain family, member 2	517	1	0	0	1	0	rno-miR-10a-3p	-0.08	-0.16	N/A
ZNF780B	ENST00000434248.1	zinc finger protein 780B	77	1	0	0	1	1	rno-miR-10a-3p	-0.08	-0.08	N/A
GPR116	ENST00000283296.7	G protein-coupled receptor 116	5	1	0	0	1	1	rno-miR-10a-3p	-0.08	-0.08	N/A
KCNJ3	ENST00000295101.2	potassium inwardly-rectifying channel, subfamily J, member 3	21	1	0	0	1	1	rno-miR-10a-3p	-0.08	-0.1	N/A
GPATCH2L	ENST00000553588.1	G patch domain containing 2-like	96	1	0	0	1	0	rno-miR-10a-3p	-0.08	-0.09	N/A
SH2D1A	ENST00000371139.4	SH2 domain containing 1A	5	1	0	0	1	1	rno-miR-10a-3p	-0.08	-0.08	N/A
FAM19A2	ENST00000416284.3	family with sequence similarity 19 (chemokine (C-C motif)-like), member A2	26	1	0	0	1	2	rno-miR-10a-3p	-0.08	-0.12	N/A
ZBTB6	ENST00000373659.3	zinc finger and BTB domain containing 6	55	1	0	0	1	2	rno-miR-10a-3p	-0.08	-0.09	N/A
KBTBD7	ENST00000379483.3	kelch repeat and BTB (POZ) domain containing 7	362	1	0	0	1	0	rno-miR-10a-3p	-0.08	-0.08	N/A
GSK3B	ENST00000264235.8	glycogen synthase kinase 3 beta	498	1	0	1	0	2	rno-miR-10a-3p	-0.08	-0.11	N/A
TRIM41	ENST00000315073.5	tripartite motif containing 41	494	1	0	0	1	0	rno-miR-10a-3p	-0.08	-0.08	N/A
CYGB	ENST00000293230.5	cytoglobin	10	1	0	0	1	0	rno-miR-10a-3p	-0.08	-0.08	N/A
ABHD12B	ENST00000353130.1	abhydrolase domain containing 12B	5	1	0	0	1	0	rno-miR-10a-3p	-0.08	-0.08	N/A
CYB561	ENST00000584031.1	cytochrome b561	10	1	0	0	1	0	rno-miR-10a-3p	-0.08	-0.08	N/A
MEGF9	ENST00000373930.3	multiple EGF-like-domains 9	689	1	0	0	1	0	rno-miR-10a-3p	-0.08	-0.08	N/A
CCL20	ENST00000409189.3	chemokine (C-C motif) ligand 20	16	1	0	1	0	0	rno-miR-10a-3p	-0.08	-0.25	N/A
LYPD1	ENST00000397463.2	LY6/PLAUR domain containing 1	347	1	0	0	1	0	rno-miR-10a-3p	-0.08	-0.08	N/A
DAPK1	ENST00000469640.2	death-associated protein kinase 1	92	1	0	1	0	0	rno-miR-10a-3p	-0.08	-0.09	N/A
RYBP	ENST00000477973.2	RING1 and YY1 binding protein	342	1	0	0	1	4	rno-miR-10a-3p	-0.08	-0.08	N/A
ERCC4	ENST00000311895.7	excision repair cross-complementing rodent repair deficiency, complementation group 4	261	2	0	0	2	0	rno-miR-10a-3p	-0.08	-0.09	N/A
ARF6	ENST00000298316.5	ADP-ribosylation factor 6	31	1	0	0	1	1	rno-miR-10a-3p	-0.07	-0.09	N/A
ZFHX3	ENST00000268489.5	zinc finger homeobox 3	57	2	0	1	1	2	rno-miR-10a-3p	-0.07	-0.08	N/A
GNAQ	ENST00000286548.4	guanine nucleotide binding protein (G protein), q polypeptide	47	2	0	0	2	0	rno-miR-10a-3p	-0.07	-0.07	N/A
PDE6A	ENST00000255266.5	phosphodiesterase 6A, cGMP-specific, rod, alpha	5	1	0	0	1	1	rno-miR-10a-3p	-0.07	-0.07	N/A
ANKS1B	ENST00000546960.1	ankyrin repeat and sterile alpha motif domain containing 1B	21	1	0	0	1	1	rno-miR-10a-3p	-0.07	-0.07	N/A
PPP1R17	ENST00000342032.3	protein phosphatase 1, regulatory subunit 17	5	1	0	0	1	0	rno-miR-10a-3p	-0.07	-0.07	N/A
DAB2	ENST00000339788.6	Dab, mitogen-responsive phosphoprotein, homolog 2 (Drosophila)	2866	1	0	1	0	0	rno-miR-10a-3p	-0.07	-0.1	N/A
RNF152	ENST00000312828.3	ring finger protein 152	57	2	0	0	2	3	rno-miR-10a-3p	-0.07	-0.09	N/A
SLC15A1	ENST00000376503.5	solute carrier family 15 (oligopeptide transporter), member 1	15	1	0	0	1	0	rno-miR-10a-3p	-0.07	-0.07	N/A
CNOT6	ENST00000393356.1	CCR4-NOT transcription complex, subunit 6	300	3	0	0	3	4	rno-miR-10a-3p	-0.07	-0.09	N/A
LHFPL2	ENST00000515007.2	lipoma HMGIC fusion partner-like 2	16	1	0	0	1	0	rno-miR-10a-3p	-0.07	-0.07	N/A
ARHGEF26	ENST00000356448.4	Rho guanine nucleotide exchange factor (GEF) 26	164	1	0	0	1	0	rno-miR-10a-3p	-0.07	-0.07	N/A
KLHL8	ENST00000273963.5	kelch-like family member 8	266	1	0	0	1	1	rno-miR-10a-3p	-0.07	-0.07	N/A
ABHD17C	ENST00000258884.4	abhydrolase domain containing 17C	406	1	0	0	1	0	rno-miR-10a-3p	-0.07	-0.08	N/A
ZRANB2	ENST00000254821.6	zinc finger, RAN-binding domain containing 2	4196	1	0	0	1	0	rno-miR-10a-3p	-0.07	-0.07	N/A
TIGD2	ENST00000317005.2	tigger transposable element derived 2	132	1	0	0	1	3	rno-miR-10a-3p	-0.07	-0.18	N/A
C3orf67	ENST00000491845.1	chromosome 3 open reading frame 67	50	1	0	0	1	1	rno-miR-10a-3p	-0.07	-0.13	N/A
HAUS6	ENST00000380502.3	HAUS augmin-like complex, subunit 6	24	1	0	0	1	0	rno-miR-10a-3p	-0.07	-0.07	N/A
C17orf104	ENST00000409122.2	chromosome 17 open reading frame 104	5	1	0	0	1	0	rno-miR-10a-3p	-0.07	-0.07	N/A
UHRF1BP1L	ENST00000279907.7	UHRF1 binding protein 1-like	369	1	0	0	1	4	rno-miR-10a-3p	-0.07	-0.07	N/A
PTPN4	ENST00000263708.2	protein tyrosine phosphatase, non-receptor type 4 (megakaryocyte)	215	2	0	1	1	6	rno-miR-10a-3p	-0.07	-0.1	N/A
WWC1	ENST00000265293.4	WW and C2 domain containing 1	43	1	0	0	1	0	rno-miR-10a-3p	-0.07	-0.09	N/A
POC1B-GALNT4	ENST00000547474.1	POC1B-GALNT4 readthrough	275	1	0	0	1	1	rno-miR-10a-3p	-0.07	-0.07	N/A
CREBZF	ENST00000398294.2	CREB/ATF bZIP transcription factor	1115	1	0	0	1	0	rno-miR-10a-3p	-0.07	-0.07	N/A
NEBL	ENST00000377122.4	nebulette	181	2	0	0	2	1	rno-miR-10a-3p	-0.07	-0.07	N/A
SLC25A53	ENST00000357421.4	solute carrier family 25, member 53	15	1	1	0	0	2	rno-miR-10a-3p	-0.07	-0.22	N/A
RNF128	ENST00000324342.3	ring finger protein 128, E3 ubiquitin protein ligase	17	1	0	0	1	1	rno-miR-10a-3p	-0.07	-0.07	N/A
VSTM2A	ENST00000407838.3	V-set and transmembrane domain containing 2A	5	1	0	0	1	4	rno-miR-10a-3p	-0.07	-0.07	N/A
EPB41	ENST00000373798.1	erythrocyte membrane protein band 4.1 (elliptocytosis 1, RH-linked)	53	1	0	0	1	0	rno-miR-10a-3p	-0.07	-0.07	N/A
IL1R1	ENST00000410023.1	interleukin 1 receptor, type I	1713	1	0	0	1	2	rno-miR-10a-3p	-0.07	-0.07	N/A
ARHGAP23	ENST00000431231.2	Rho GTPase activating protein 23	289	1	0	0	1	0	rno-miR-10a-3p	-0.07	-0.08	N/A
TRIM14	ENST00000341469.2	tripartite motif containing 14	44	1	0	0	1	0	rno-miR-10a-3p	-0.07	-0.08	N/A
CBLL1	ENST00000440859.3	Cbl proto-oncogene-like 1, E3 ubiquitin protein ligase	850	1	0	0	1	2	rno-miR-10a-3p	-0.07	-0.09	N/A
MAGT1	ENST00000358075.6	magnesium transporter 1	937	1	0	0	1	2	rno-miR-10a-3p	-0.07	-0.08	N/A
PSTPIP2	ENST00000409746.5	proline-serine-threonine phosphatase interacting protein 2	215	1	0	0	1	0	rno-miR-10a-3p	-0.07	-0.07	N/A
COBLL1	ENST00000375458.2	cordon-bleu WH2 repeat protein-like 1	70	1	0	0	1	2	rno-miR-10a-3p	-0.07	-0.08	N/A
ABI1	ENST00000376170.4	abl-interactor 1	317	2	0	0	2	2	rno-miR-10a-3p	-0.07	-0.18	N/A
ADIPOR2	ENST00000357103.4	adiponectin receptor 2	138	1	0	0	1	0	rno-miR-10a-3p	-0.07	-0.08	N/A
CNNM2	ENST00000369878.4	cyclin M2	517	1	0	0	1	6	rno-miR-10a-3p	-0.07	-0.07	N/A
HMGCS1	ENST00000325110.6	3-hydroxy-3-methylglutaryl-CoA synthase 1 (soluble)	3730	1	0	0	1	2	rno-miR-10a-3p	-0.07	-0.07	N/A
PDP2	ENST00000311765.2	pyruvate dehyrogenase phosphatase catalytic subunit 2	102	1	0	1	0	0	rno-miR-10a-3p	-0.07	-0.09	N/A
TXLNG	ENST00000380122.5	taxilin gamma	96	2	0	0	2	1	rno-miR-10a-3p	-0.07	-0.25	N/A
MARC2	ENST00000366913.3	mitochondrial amidoxime reducing component 2	213	1	0	0	1	0	rno-miR-10a-3p	-0.07	-0.12	N/A
SLC35A3	ENST00000465289.1	solute carrier family 35 (UDP-N-acetylglucosamine (UDP-GlcNAc) transporter), member A3	191	3	0	0	3	5	rno-miR-10a-3p	-0.07	-0.13	N/A
XRN2	ENST00000377191.3	5'-3' exoribonuclease 2	48	1	0	0	1	0	rno-miR-10a-3p	-0.07	-0.11	N/A
NMT2	ENST00000378165.4	N-myristoyltransferase 2	318	1	0	1	0	2	rno-miR-10a-3p	-0.07	-0.24	N/A
FMNL2	ENST00000475377.2	formin-like 2	31	1	0	0	1	1	rno-miR-10a-3p	-0.07	-0.07	N/A
RHOBTB3	ENST00000379982.3	Rho-related BTB domain containing 3	487	1	0	0	1	1	rno-miR-10a-3p	-0.07	-0.07	N/A
C2orf68	ENST00000306336.5	chromosome 2 open reading frame 68	565	1	0	0	1	2	rno-miR-10a-3p	-0.07	-0.07	N/A
TSC22D1	ENST00000458659.2	TSC22 domain family, member 1	4146	1	0	1	0	3	rno-miR-10a-3p	-0.07	-0.07	N/A
MTFR1	ENST00000458689.2	mitochondrial fission regulator 1	1051	1	0	0	1	2	rno-miR-10a-3p	-0.07	-0.09	N/A
SLITRK4	ENST00000381779.4	SLIT and NTRK-like family, member 4	86	1	0	0	1	2	rno-miR-10a-3p	-0.07	-0.07	N/A
TAT	ENST00000355962.4	tyrosine aminotransferase	5	1	0	0	1	1	rno-miR-10a-3p	-0.07	-0.07	N/A
KCNK2	ENST00000444842.2	potassium channel, subfamily K, member 2	258	1	0	0	1	0	rno-miR-10a-3p	-0.07	-0.08	N/A
ENPP4	ENST00000321037.4	ectonucleotide pyrophosphatase/phosphodiesterase 4 (putative)	114	1	0	0	1	0	rno-miR-10a-3p	-0.07	-0.07	N/A
HAVCR1	ENST00000523175.1	hepatitis A virus cellular receptor 1	77	1	0	0	1	2	rno-miR-10a-3p	-0.07	-0.07	N/A
KBTBD6	ENST00000379485.1	kelch repeat and BTB (POZ) domain containing 6	51	1	0	0	1	1	rno-miR-10a-3p	-0.07	-0.07	N/A
PIGS	ENST00000395346.2	phosphatidylinositol glycan anchor biosynthesis, class S	1015	1	0	0	1	0	rno-miR-10a-3p	-0.07	-0.07	N/A
BHLHB9	ENST00000372735.1	basic helix-loop-helix domain containing, class B, 9	5	1	0	0	1	0	rno-miR-10a-3p	-0.07	-0.07	N/A
NTRK3	ENST00000394480.2	neurotrophic tyrosine kinase, receptor, type 3	7	1	0	0	1	0	rno-miR-10a-3p	-0.07	-0.07	N/A
C6orf120	ENST00000332290.2	chromosome 6 open reading frame 120	1415	1	0	0	1	0	rno-miR-10a-3p	-0.07	-0.07	N/A
RANBP2	ENST00000283195.6	RAN binding protein 2	814	2	0	0	2	5	rno-miR-10a-3p	-0.07	-0.1	N/A
MDFIC	ENST00000393486.1	MyoD family inhibitor domain containing	601	1	0	0	1	3	rno-miR-10a-3p	-0.07	-0.08	N/A
HOXA13	ENST00000222753.4	homeobox A13	328	2	0	0	2	4	rno-miR-10a-3p	-0.07	-0.08	N/A
PJA2	ENST00000361189.2	praja ring finger 2, E3 ubiquitin protein ligase	220	1	0	0	1	2	rno-miR-10a-3p	-0.07	-0.07	N/A
BAZ1A	ENST00000358716.4	bromodomain adjacent to zinc finger domain, 1A	144	1	0	0	1	1	rno-miR-10a-3p	-0.07	-0.07	N/A
ZNF367	ENST00000375256.4	zinc finger protein 367	325	1	0	0	1	3	rno-miR-10a-3p	-0.07	-0.07	N/A
SAMD7	ENST00000428432.2	sterile alpha motif domain containing 7	5	1	0	0	1	0	rno-miR-10a-3p	-0.07	-0.07	N/A
BTC	ENST00000395743.3	betacellulin	12	1	0	1	0	1	rno-miR-10a-3p	-0.07	-0.07	N/A
PCBD2	ENST00000512783.1	pterin-4 alpha-carbinolamine dehydratase/dimerization cofactor of hepatocyte nuclear factor 1 alpha (TCF1) 2	95	1	0	0	1	0	rno-miR-10a-3p	-0.07	-0.07	N/A
ARHGEF9	ENST00000253401.6	Cdc42 guanine nucleotide exchange factor (GEF) 9	13	1	0	0	1	2	rno-miR-10a-3p	-0.07	-0.07	N/A
PRRC2B	ENST00000372249.1	proline-rich coiled-coil 2B	97	1	0	0	1	1	rno-miR-10a-3p	-0.07	-0.09	N/A
MFAP3L	ENST00000393704.3	microfibrillar-associated protein 3-like	69	1	0	0	1	1	rno-miR-10a-3p	-0.07	-0.07	N/A
ZNF518B	ENST00000326756.3	zinc finger protein 518B	95	1	0	0	1	0	rno-miR-10a-3p	-0.07	-0.07	N/A
PTPLAD1	ENST00000261875.5	protein tyrosine phosphatase-like A domain containing 1	11697	1	0	0	1	0	rno-miR-10a-3p	-0.07	-0.07	N/A
KIAA1715	ENST00000272748.4	KIAA1715	858	4	1	0	3	1	rno-miR-10a-3p	-0.07	-0.16	N/A
STARD4	ENST00000512160.1	StAR-related lipid transfer (START) domain containing 4	767	2	0	0	2	0	rno-miR-10a-3p	-0.07	-0.2	N/A
RELA	ENST00000525693.1	v-rel avian reticuloendotheliosis viral oncogene homolog A	1707	1	0	0	1	0	rno-miR-10a-3p	-0.07	-0.07	N/A
SUSD5	ENST00000309558.3	sushi domain containing 5	23	2	0	0	2	0	rno-miR-10a-3p	-0.07	-0.07	N/A
XIRP2	ENST00000409195.1	xin actin-binding repeat containing 2	5	1	0	0	1	0	rno-miR-10a-3p	-0.07	-0.07	N/A
LANCL2	ENST00000254770.2	LanC lantibiotic synthetase component C-like 2 (bacterial)	237	1	0	0	1	0	rno-miR-10a-3p	-0.07	-0.08	N/A
UPP2	ENST00000605860.1	uridine phosphorylase 2	5	1	0	0	1	0	rno-miR-10a-3p	-0.07	-0.07	N/A
PPP1R3E	ENST00000452015.4	protein phosphatase 1, regulatory subunit 3E	77	1	0	1	0	0	rno-miR-10a-3p	-0.07	-0.07	N/A
TMEM167B	ENST00000338272.8	transmembrane protein 167B	42	1	0	0	1	0	rno-miR-10a-3p	-0.07	-0.13	N/A
GXYLT2	ENST00000389617.4	glucoside xylosyltransferase 2	207	1	0	0	1	0	rno-miR-10a-3p	-0.07	-0.12	N/A
SLC7A5	ENST00000565644.1	solute carrier family 7 (amino acid transporter light chain, L system), member 5	155	1	0	1	0	0	rno-miR-10a-3p	-0.07	-0.07	N/A
ATP2B1	ENST00000261173.2	ATPase, Ca++ transporting, plasma membrane 1	699	1	0	0	1	2	rno-miR-10a-3p	-0.07	-0.07	N/A
TMEM215	ENST00000342743.5	transmembrane protein 215	5	1	0	1	0	2	rno-miR-10a-3p	-0.07	-0.07	N/A
PRND	ENST00000305817.2	prion protein 2 (dublet)	5	1	0	0	1	0	rno-miR-10a-3p	-0.07	-0.07	N/A
BRPF1	ENST00000383829.2	bromodomain and PHD finger containing, 1	351	1	0	0	1	0	rno-miR-10a-3p	-0.07	-0.07	N/A
CDK15	ENST00000450471.2	cyclin-dependent kinase 15	7	1	0	0	1	0	rno-miR-10a-3p	-0.07	-0.07	N/A
GPR75	ENST00000394705.2	G protein-coupled receptor 75	35	1	0	0	1	1	rno-miR-10a-3p	-0.07	-0.08	N/A
DNAJC9	ENST00000372950.4	DnaJ (Hsp40) homolog, subfamily C, member 9	175	1	0	0	1	0	rno-miR-10a-3p	-0.06	-0.1	N/A
SNX11	ENST00000393405.2	sorting nexin 11	20	1	0	0	1	0	rno-miR-10a-3p	-0.06	-0.09	N/A
C5orf51	ENST00000381647.2	chromosome 5 open reading frame 51	124	1	0	0	1	3	rno-miR-10a-3p	-0.06	-0.07	N/A
CDC42EP3	ENST00000295324.3	CDC42 effector protein (Rho GTPase binding) 3	1749	2	0	0	2	0	rno-miR-10a-3p	-0.06	-0.12	N/A
C5orf42	ENST00000508244.1	chromosome 5 open reading frame 42	45	1	0	0	1	0	rno-miR-10a-3p	-0.06	-0.1	N/A
KLHL13	ENST00000371882.1	kelch-like family member 13	13	1	0	0	1	0	rno-miR-10a-3p	-0.06	-0.06	N/A
BNIP2	ENST00000267859.3	BCL2/adenovirus E1B 19kDa interacting protein 2	1255	1	0	0	1	1	rno-miR-10a-3p	-0.06	-0.06	N/A
AES	ENST00000221561.8	amino-terminal enhancer of split	380	1	0	1	0	0	rno-miR-10a-3p	-0.06	-0.06	N/A
CCL22	ENST00000219235.4	chemokine (C-C motif) ligand 22	5	1	0	0	1	0	rno-miR-10a-3p	-0.06	-0.06	N/A
KDR	ENST00000263923.4	kinase insert domain receptor (a type III receptor tyrosine kinase)	5	1	0	0	1	0	rno-miR-10a-3p	-0.06	-0.06	N/A
FGFBP3	ENST00000311575.5	fibroblast growth factor binding protein 3	148	1	0	1	0	2	rno-miR-10a-3p	-0.06	-0.08	N/A
SRSF6	ENST00000244020.3	serine/arginine-rich splicing factor 6	1914	1	0	0	1	1	rno-miR-10a-3p	-0.06	-0.07	N/A
IFRG15	ENST00000553856.1	Homo sapiens torsin A interacting protein 2 (TOR1AIP2), transcript variant 1, mRNA.	482	2	0	0	2	0	rno-miR-10a-3p	-0.06	-0.11	N/A
INHBA	ENST00000242208.4	inhibin, beta A	1260	1	0	0	1	0	rno-miR-10a-3p	-0.06	-0.08	N/A
MIDN	ENST00000591446.2	midnolin	621	1	0	1	0	0	rno-miR-10a-3p	-0.06	-0.08	N/A
FBXO48	ENST00000377957.3	F-box protein 48	13	2	0	0	2	1	rno-miR-10a-3p	-0.06	-0.17	N/A
CDK5R1	ENST00000313401.3	cyclin-dependent kinase 5, regulatory subunit 1 (p35)	335	1	0	0	1	0	rno-miR-10a-3p	-0.06	-0.06	N/A
HMGA2	ENST00000403681.2	high mobility group AT-hook 2	8021	1	0	0	1	0	rno-miR-10a-3p	-0.06	-0.06	N/A
WNT2	ENST00000265441.3	wingless-type MMTV integration site family member 2	5	1	0	0	1	1	rno-miR-10a-3p	-0.06	-0.06	N/A
B4GALNT4	ENST00000329962.6	beta-1,4-N-acetyl-galactosaminyl transferase 4	3266	1	0	0	1	0	rno-miR-10a-3p	-0.06	-0.06	N/A
SLC39A9	ENST00000031146.4	solute carrier family 39, member 9	824	1	0	0	1	1	rno-miR-10a-3p	-0.06	-0.06	N/A
HBP1	ENST00000222574.4	HMG-box transcription factor 1	167	1	0	0	1	0	rno-miR-10a-3p	-0.06	-0.06	N/A
MCM2	ENST00000265056.7	minichromosome maintenance complex component 2	843	1	0	0	1	0	rno-miR-10a-3p	-0.06	-0.06	N/A
IRAK1BP1	ENST00000369940.2	interleukin-1 receptor-associated kinase 1 binding protein 1	30	1	0	0	1	1	rno-miR-10a-3p	-0.06	-0.26	N/A
TRMT1L	ENST00000367504.3	tRNA methyltransferase 1 homolog (S. cerevisiae)-like	410	1	0	0	1	0	rno-miR-10a-3p	-0.06	-0.07	N/A
UBE2D1	ENST00000373910.4	ubiquitin-conjugating enzyme E2D 1	200	1	0	0	1	0	rno-miR-10a-3p	-0.06	-0.13	N/A
POU6F2	ENST00000518318.2	POU class 6 homeobox 2	5	1	0	0	1	1	rno-miR-10a-3p	-0.06	-0.06	N/A
KCNH6	ENST00000583023.1	potassium voltage-gated channel, subfamily H (eag-related), member 6	5	1	0	0	1	0	rno-miR-10a-3p	-0.06	-0.06	N/A
STK17B	ENST00000263955.4	serine/threonine kinase 17b	113	1	0	0	1	1	rno-miR-10a-3p	-0.06	-0.07	N/A
RAB2B	ENST00000397762.1	RAB2B, member RAS oncogene family	171	2	0	0	2	0	rno-miR-10a-3p	-0.06	-0.13	N/A
FAM81A	ENST00000288228.5	family with sequence similarity 81, member A	53	1	0	0	1	0	rno-miR-10a-3p	-0.06	-0.06	N/A
ZNF22	ENST00000298299.3	zinc finger protein 22	62	1	0	0	1	1	rno-miR-10a-3p	-0.06	-0.06	N/A
STAT1	ENST00000540176.1	signal transducer and activator of transcription 1, 91kDa	326	1	0	1	0	2	rno-miR-10a-3p	-0.06	-0.06	N/A
IKBKG	ENST00000393549.2	inhibitor of kappa light polypeptide gene enhancer in B-cells, kinase gamma	5	1	0	0	1	1	rno-miR-10a-3p	-0.06	-0.06	N/A
CYBB	ENST00000378588.4	cytochrome b-245, beta polypeptide	12	2	0	0	2	2	rno-miR-10a-3p	-0.06	-0.06	N/A
DNMT3A	ENST00000380746.4	DNA (cytosine-5-)-methyltransferase 3 alpha	221	2	0	0	2	0	rno-miR-10a-3p	-0.06	-0.07	N/A
TMEM56	ENST00000370203.4	transmembrane protein 56	113	1	0	0	1	1	rno-miR-10a-3p	-0.06	-0.07	N/A
CARF	ENST00000402905.3	calcium responsive transcription factor	27	1	0	0	1	1	rno-miR-10a-3p	-0.06	-0.06	N/A
NHLRC2	ENST00000369301.3	NHL repeat containing 2	368	2	0	0	2	0	rno-miR-10a-3p	-0.06	-0.07	N/A
TAF9B	ENST00000341864.5	TAF9B RNA polymerase II, TATA box binding protein (TBP)-associated factor, 31kDa	19	1	0	0	1	2	rno-miR-10a-3p	-0.06	-0.1	N/A
YIPF6	ENST00000462683.1	Yip1 domain family, member 6	888	1	0	0	1	2	rno-miR-10a-3p	-0.06	-0.1	N/A
USP28	ENST00000003302.4	ubiquitin specific peptidase 28	85	1	0	0	1	1	rno-miR-10a-3p	-0.06	-0.06	N/A
FAM110D	ENST00000374268.3	family with sequence similarity 110, member D	5	1	0	0	1	0	rno-miR-10a-3p	-0.06	-0.06	N/A
CHODL	ENST00000400128.1	chondrolectin	26	1	0	0	1	0	rno-miR-10a-3p	-0.06	-0.1	N/A
EDIL3	ENST00000296591.5	EGF-like repeats and discoidin I-like domains 3	2825	1	0	0	1	3	rno-miR-10a-3p	-0.06	-0.06	N/A
PVRL3	ENST00000319792.3	poliovirus receptor-related 3	361	1	0	0	1	1	rno-miR-10a-3p	-0.06	-0.1	N/A
MPP6	ENST00000222644.5	membrane protein, palmitoylated 6 (MAGUK p55 subfamily member 6)	389	3	0	0	3	6	rno-miR-10a-3p	-0.06	-0.12	N/A
SYVN1	ENST00000294256.8	synovial apoptosis inhibitor 1, synoviolin	95	1	0	1	0	0	rno-miR-10a-3p	-0.06	-0.06	N/A
IQUB	ENST00000466202.1	IQ motif and ubiquitin domain containing	5	1	0	0	1	1	rno-miR-10a-3p	-0.06	-0.18	N/A
GPR83	ENST00000243673.2	G protein-coupled receptor 83	33	1	0	0	1	0	rno-miR-10a-3p	-0.06	-0.06	N/A
KLF5	ENST00000377687.4	Kruppel-like factor 5 (intestinal)	161	1	0	0	1	2	rno-miR-10a-3p	-0.06	-0.06	N/A
BPNT1	ENST00000322067.7	3'(2'), 5'-bisphosphate nucleotidase 1	201	1	0	0	1	1	rno-miR-10a-3p	-0.06	-0.06	N/A
RCN1	ENST00000054950.3	reticulocalbin 1, EF-hand calcium binding domain	213	1	0	0	1	0	rno-miR-10a-3p	-0.06	-0.06	N/A
FGF11	ENST00000293829.4	fibroblast growth factor 11	10	1	0	0	1	1	rno-miR-10a-3p	-0.06	-0.11	N/A
CREBL2	ENST00000228865.2	cAMP responsive element binding protein-like 2	218	1	0	0	1	1	rno-miR-10a-3p	-0.06	-0.13	N/A
LMBR1	ENST00000353442.5	limb development membrane protein 1	1435	2	0	0	2	0	rno-miR-10a-3p	-0.06	-0.09	N/A
APPL1	ENST00000288266.3	adaptor protein, phosphotyrosine interaction, PH domain and leucine zipper containing 1	908	2	0	0	2	3	rno-miR-10a-3p	-0.06	-0.07	N/A
ENAH	ENST00000366844.3	enabled homolog (Drosophila)	415	2	0	0	2	3	rno-miR-10a-3p	-0.06	-0.07	N/A
PCDHB16	ENST00000361016.2	protocadherin beta 16	36	1	0	0	1	3	rno-miR-10a-3p	-0.06	-0.1	N/A
HGF	ENST00000222390.5	hepatocyte growth factor (hepapoietin A; scatter factor)	18	1	0	1	0	2	rno-miR-10a-3p	-0.06	-0.06	N/A
LCP2	ENST00000046794.5	lymphocyte cytosolic protein 2 (SH2 domain containing leukocyte protein of 76kDa)	5	1	0	0	1	1	rno-miR-10a-3p	-0.06	-0.06	N/A
B3GAT1	ENST00000392580.1	beta-1,3-glucuronyltransferase 1 (glucuronosyltransferase P)	77	1	0	0	1	0	rno-miR-10a-3p	-0.06	-0.06	N/A
CRKL	ENST00000354336.3	v-crk avian sarcoma virus CT10 oncogene homolog-like	2142	1	0	0	1	0	rno-miR-10a-3p	-0.06	-0.06	N/A
STON1	ENST00000309835.3	stonin 1	254	1	0	0	1	0	rno-miR-10a-3p	-0.06	-0.06	N/A
CYB5D1	ENST00000571846.1	cytochrome b5 domain containing 1	546	1	0	0	1	0	rno-miR-10a-3p	-0.06	-0.06	N/A
SIRT1	ENST00000212015.6	sirtuin 1	220	1	0	0	1	1	rno-miR-10a-3p	-0.06	-0.06	N/A
PTGS2	ENST00000367468.5	prostaglandin-endoperoxide synthase 2 (prostaglandin G/H synthase and cyclooxygenase)	263	2	0	0	2	2	rno-miR-10a-3p	-0.06	-0.06	N/A
SGTB	ENST00000381007.4	small glutamine-rich tetratricopeptide repeat (TPR)-containing, beta	205	1	0	0	1	1	rno-miR-10a-3p	-0.06	-0.07	N/A
PDE8A	ENST00000310298.4	phosphodiesterase 8A	183	1	0	0	1	2	rno-miR-10a-3p	-0.06	-0.08	N/A
LRP11	ENST00000239367.2	low density lipoprotein receptor-related protein 11	3235	1	0	0	1	0	rno-miR-10a-3p	-0.06	-0.06	N/A
HOXA2	ENST00000222718.5	homeobox A2	14	1	0	0	1	0	rno-miR-10a-3p	-0.06	-0.12	N/A
NEDD9	ENST00000379446.5	neural precursor cell expressed, developmentally down-regulated 9	1164	1	0	0	1	0	rno-miR-10a-3p	-0.06	-0.06	N/A
PROSER2	ENST00000277570.5	proline and serine-rich protein 2	61	1	1	0	0	0	rno-miR-10a-3p	-0.06	-0.12	N/A
NAPG	ENST00000322897.6	N-ethylmaleimide-sensitive factor attachment protein, gamma	277	1	0	1	0	0	rno-miR-10a-3p	-0.06	-0.1	N/A
NAALADL2	ENST00000454872.1	N-acetylated alpha-linked acidic dipeptidase-like 2	5	1	0	0	1	1	rno-miR-10a-3p	-0.06	-0.06	N/A
SOX2	ENST00000325404.1	SRY (sex determining region Y)-box 2	506	1	0	0	1	1	rno-miR-10a-3p	-0.06	-0.06	N/A
ASAH2B	ENST00000374007.1	N-acylsphingosine amidohydrolase (non-lysosomal ceramidase) 2B	5	1	0	0	1	1	rno-miR-10a-3p	-0.06	-0.06	N/A
NCF2	ENST00000367536.1	neutrophil cytosolic factor 2	12	1	0	1	0	0	rno-miR-10a-3p	-0.06	-0.06	N/A
MEN1	ENST00000377316.2	multiple endocrine neoplasia I	8	1	0	0	1	0	rno-miR-10a-3p	-0.06	-0.06	N/A
MKRN2	ENST00000170447.7	makorin ring finger protein 2	104	1	0	0	1	0	rno-miR-10a-3p	-0.06	-0.09	N/A
SKAP2	ENST00000345317.2	src kinase associated phosphoprotein 2	1085	1	0	0	1	1	rno-miR-10a-3p	-0.06	-0.06	N/A
NCALD	ENST00000395923.1	neurocalcin delta	49	1	0	0	1	0	rno-miR-10a-3p	-0.06	-0.12	N/A
MPZL3	ENST00000278949.4	myelin protein zero-like 3	59	1	0	0	1	0	rno-miR-10a-3p	-0.06	-0.06	N/A
ACKR4	ENST00000249887.2	atypical chemokine receptor 4	5	1	0	0	1	1	rno-miR-10a-3p	-0.06	-0.18	N/A
HN1L	ENST00000248098.3	hematological and neurological expressed 1-like	1302	1	0	0	1	0	rno-miR-10a-3p	-0.06	-0.06	N/A
CYP20A1	ENST00000356079.4	cytochrome P450, family 20, subfamily A, polypeptide 1	170	1	0	0	1	0	rno-miR-10a-3p	-0.05	-0.14	N/A
KIAA1524	ENST00000295746.8	KIAA1524	498	1	0	0	1	4	rno-miR-10a-3p	-0.05	-0.12	N/A
HOXD3	ENST00000249440.3	homeobox D3	23	1	0	0	1	0	rno-miR-10a-3p	-0.05	-0.07	N/A
LPCAT2	ENST00000262134.5	lysophosphatidylcholine acyltransferase 2	360	1	0	0	1	2	rno-miR-10a-3p	-0.05	-0.06	N/A
MDM4	ENST00000391947.2	Mdm4 p53 binding protein homolog (mouse)	443	1	0	0	1	2	rno-miR-10a-3p	-0.05	-0.06	N/A
SEZ6L	ENST00000360929.3	seizure related 6 homolog (mouse)-like	5	2	0	0	2	0	rno-miR-10a-3p	-0.05	-0.05	N/A
PFKFB2	ENST00000367080.3	6-phosphofructo-2-kinase/fructose-2,6-biphosphatase 2	83	3	0	0	3	2	rno-miR-10a-3p	-0.05	-0.05	N/A
HSF5	ENST00000323777.3	heat shock transcription factor family member 5	5	1	0	0	1	0	rno-miR-10a-3p	-0.05	-0.05	N/A
APBB2	ENST00000295974.8	amyloid beta (A4) precursor protein-binding, family B, member 2	704	3	1	0	2	1	rno-miR-10a-3p	-0.05	-0.08	N/A
MCTP1	ENST00000515393.1	multiple C2 domains, transmembrane 1	81	1	0	0	1	0	rno-miR-10a-3p	-0.05	-0.08	N/A
C1GALT1	ENST00000223122.3	core 1 synthase, glycoprotein-N-acetylgalactosamine 3-beta-galactosyltransferase, 1	44	2	0	0	2	3	rno-miR-10a-3p	-0.05	-0.09	N/A
TRIM24	ENST00000343526.4	tripartite motif containing 24	182	1	0	0	1	1	rno-miR-10a-3p	-0.05	-0.06	N/A
THAP9	ENST00000302236.5	THAP domain containing 9	37	1	0	1	0	0	rno-miR-10a-3p	-0.05	-0.08	N/A
PHACTR2	ENST00000427704.2	phosphatase and actin regulator 2	274	2	0	1	1	3	rno-miR-10a-3p	-0.05	-0.06	N/A
ETV5	ENST00000306376.5	ets variant 5	1085	1	0	0	1	0	rno-miR-10a-3p	-0.05	-0.05	N/A
MGEA5	ENST00000439817.1	meningioma expressed antigen 5 (hyaluronidase)	1253	2	0	0	2	1	rno-miR-10a-3p	-0.05	-0.06	N/A
LCORL	ENST00000326877.4	ligand dependent nuclear receptor corepressor-like	194	1	1	0	0	1	rno-miR-10a-3p	-0.05	-0.16	N/A
OXCT1	ENST00000196371.5	3-oxoacid CoA transferase 1	1783	1	0	0	1	0	rno-miR-10a-3p	-0.05	-0.06	N/A
MTX3	ENST00000509852.1	metaxin 3	304	3	0	0	3	1	rno-miR-10a-3p	-0.05	-0.06	N/A
PTCH1	ENST00000430669.2	patched 1	123	1	0	0	1	1	rno-miR-10a-3p	-0.05	-0.06	N/A
HNRNPA1	ENST00000546500.1	heterogeneous nuclear ribonucleoprotein A1	2079	1	0	0	1	0	rno-miR-10a-3p	-0.05	-0.05	N/A
ZIC4	ENST00000383075.3	Zic family member 4	5	1	0	1	0	0	rno-miR-10a-3p	-0.05	-0.05	N/A
PCDH19	ENST00000420881.2	protocadherin 19	7	4	0	0	4	0	rno-miR-10a-3p	-0.05	-0.05	N/A
LIN28A	ENST00000326279.6	lin-28 homolog A (C. elegans)	5	1	0	0	1	0	rno-miR-10a-3p	-0.05	-0.05	N/A
SLC36A1	ENST00000243389.3	solute carrier family 36 (proton/amino acid symporter), member 1	236	1	0	0	1	1	rno-miR-10a-3p	-0.05	-0.05	N/A
SMYD1	ENST00000419482.2	SET and MYND domain containing 1	5	1	0	0	1	1	rno-miR-10a-3p	-0.05	-0.05	N/A
XRN1	ENST00000264951.4	5'-3' exoribonuclease 1	612	1	0	1	0	5	rno-miR-10a-3p	-0.05	-0.05	N/A
DHX36	ENST00000496811.1	DEAH (Asp-Glu-Ala-His) box polypeptide 36	108	1	0	0	1	1	rno-miR-10a-3p	-0.05	-0.13	N/A
DCLRE1C	ENST00000378289.4	DNA cross-link repair 1C	29	1	0	0	1	1	rno-miR-10a-3p	-0.05	-0.13	N/A
RASL10B	ENST00000268864.3	RAS-like, family 10, member B	1495	2	0	0	2	0	rno-miR-10a-3p	-0.05	-0.05	N/A
FBXL17	ENST00000359660.5	F-box and leucine-rich repeat protein 17	182	1	0	0	1	0	rno-miR-10a-3p	-0.05	-0.05	N/A
LRRC14	ENST00000292524.1	leucine rich repeat containing 14	469	1	0	0	1	0	rno-miR-10a-3p	-0.05	-0.05	N/A
NDUFA5	ENST00000471770.1	NADH dehydrogenase (ubiquinone) 1 alpha subcomplex, 5	28	1	0	0	1	0	rno-miR-10a-3p	-0.05	-0.1	N/A
MACC1	ENST00000400331.5	metastasis associated in colon cancer 1	5	2	0	0	2	3	rno-miR-10a-3p	-0.05	-0.05	N/A
PAN3	ENST00000282391.5	PAN3 poly(A) specific ribonuclease subunit homolog (S. cerevisiae)	361	1	0	0	1	1	rno-miR-10a-3p	-0.05	-0.05	N/A
PABPC4L	ENST00000421491.3	poly(A) binding protein, cytoplasmic 4-like	55	1	0	0	1	1	rno-miR-10a-3p	-0.05	-0.05	N/A
SYT4	ENST00000255224.3	synaptotagmin IV	11	1	0	0	1	1	rno-miR-10a-3p	-0.05	-0.05	N/A
B4GALT6	ENST00000306851.5	UDP-Gal:betaGlcNAc beta 1,4- galactosyltransferase, polypeptide 6	146	1	0	0	1	0	rno-miR-10a-3p	-0.05	-0.05	N/A
SLC7A2	ENST00000494857.1	solute carrier family 7 (cationic amino acid transporter, y+ system), member 2	1233	1	0	0	1	2	rno-miR-10a-3p	-0.05	-0.05	N/A
ABCB7	ENST00000253577.3	ATP-binding cassette, sub-family B (MDR/TAP), member 7	77	3	0	0	3	1	rno-miR-10a-3p	-0.05	-0.22	N/A
TMTC3	ENST00000266712.6	transmembrane and tetratricopeptide repeat containing 3	406	2	0	0	2	4	rno-miR-10a-3p	-0.05	-0.06	N/A
RUNX2	ENST00000371432.3	runt-related transcription factor 2	105	1	0	0	1	2	rno-miR-10a-3p	-0.05	-0.05	N/A
BNC2	ENST00000380672.4	basonuclin 2	770	2	1	1	0	4	rno-miR-10a-3p	-0.05	-0.05	N/A
TNR	ENST00000367674.2	tenascin R	5	2	1	1	0	5	rno-miR-10a-3p	-0.05	-0.05	N/A
ZFPM2	ENST00000407775.2	zinc finger protein, FOG family member 2	595	1	0	0	1	0	rno-miR-10a-3p	-0.05	-0.05	N/A
KANSL1	ENST00000574590.1	KAT8 regulatory NSL complex subunit 1	5	2	0	0	2	0	rno-miR-10a-3p	-0.05	-0.05	N/A
PEG10	ENST00000482108.1	paternally expressed 10	8778	1	0	1	0	1	rno-miR-10a-3p	-0.05	-0.05	N/A
NETO1	ENST00000327305.6	neuropilin (NRP) and tolloid (TLL)-like 1	5	1	0	0	1	1	rno-miR-10a-3p	-0.05	-0.06	N/A
HMG20A	ENST00000336216.4	high mobility group 20A	391	1	0	0	1	0	rno-miR-10a-3p	-0.05	-0.05	N/A
TMF1	ENST00000398559.2	TATA element modulatory factor 1	349	1	0	0	1	3	rno-miR-10a-3p	-0.05	-0.06	N/A
FAM76B	ENST00000358780.5	family with sequence similarity 76, member B	186	1	0	0	1	2	rno-miR-10a-3p	-0.05	-0.06	N/A
UACA	ENST00000322954.6	uveal autoantigen with coiled-coil domains and ankyrin repeats	82	1	0	0	1	1	rno-miR-10a-3p	-0.05	-0.09	N/A
UBE4B	ENST00000343090.6	ubiquitination factor E4B	350	1	0	1	0	2	rno-miR-10a-3p	-0.05	-0.05	N/A
PRSS45	ENST00000442359.2	protease, serine, 45	0	1	0	0	1	0	rno-miR-10a-3p	-0.05	-0.05	N/A
HLTF	ENST00000465259.1	helicase-like transcription factor	127	1	0	0	1	0	rno-miR-10a-3p	-0.05	-0.05	N/A
SGPP1	ENST00000247225.6	sphingosine-1-phosphate phosphatase 1	1340	1	0	0	1	1	rno-miR-10a-3p	-0.05	-0.05	N/A
ERMN	ENST00000410096.1	ermin, ERM-like protein	5	1	0	0	1	2	rno-miR-10a-3p	-0.05	-0.05	N/A
KLF3	ENST00000261438.5	Kruppel-like factor 3 (basic)	515	1	0	0	1	0	rno-miR-10a-3p	-0.05	-0.05	N/A
WDR17	ENST00000393643.2	WD repeat domain 17	113	1	0	0	1	0	rno-miR-10a-3p	-0.05	-0.06	N/A
SPAST	ENST00000315285.3	spastin	239	1	0	0	1	3	rno-miR-10a-3p	-0.05	-0.07	N/A
SSR3	ENST00000476217.1	signal sequence receptor, gamma (translocon-associated protein gamma)	6034	2	0	0	2	0	rno-miR-10a-3p	-0.05	-0.14	N/A
TIMM10B	ENST00000254616.6	translocase of inner mitochondrial membrane 10 homolog B (yeast)	290	1	0	0	1	0	rno-miR-10a-3p	-0.05	-0.11	N/A
WNT5A	ENST00000474267.1	wingless-type MMTV integration site family, member 5A	2080	2	0	0	2	0	rno-miR-10a-3p	-0.05	-0.08	N/A
FAM169A	ENST00000380515.3	family with sequence similarity 169, member A	90	2	0	0	2	3	rno-miR-10a-3p	-0.05	-0.05	N/A
SIRT5	ENST00000606117.1	sirtuin 5	72	1	0	0	1	0	rno-miR-10a-3p	-0.05	-0.13	N/A
RADIL	ENST00000536091.1	Ras association and DIL domains	10	1	0	0	1	0	rno-miR-10a-3p	-0.05	-0.05	N/A
ONECUT2	ENST00000491143.2	one cut homeobox 2	847	4	0	1	3	2	rno-miR-10a-3p	-0.05	-0.05	N/A
SENP7	ENST00000394095.2	SUMO1/sentrin specific peptidase 7	342	1	0	0	1	1	rno-miR-10a-3p	-0.05	-0.05	N/A
GABRG1	ENST00000295452.4	gamma-aminobutyric acid (GABA) A receptor, gamma 1	5	1	0	0	1	0	rno-miR-10a-3p	-0.05	-0.05	N/A
HFE2	ENST00000336751.5	hemochromatosis type 2 (juvenile)	48	1	0	0	1	1	rno-miR-10a-3p	-0.05	-0.05	N/A
PDXDC1	ENST00000396410.4	pyridoxal-dependent decarboxylase domain containing 1	6417	1	0	0	1	1	rno-miR-10a-3p	-0.05	-0.05	N/A
PKIA	ENST00000396418.2	protein kinase (cAMP-dependent, catalytic) inhibitor alpha	542	1	0	0	1	7	rno-miR-10a-3p	-0.05	-0.14	N/A
VTCN1	ENST00000359008.4	V-set domain containing T cell activation inhibitor 1	5	1	0	0	1	0	rno-miR-10a-3p	-0.05	-0.05	N/A
SMCHD1	ENST00000320876.6	structural maintenance of chromosomes flexible hinge domain containing 1	270	1	0	0	1	1	rno-miR-10a-3p	-0.05	-0.06	N/A
TC2N	ENST00000435962.2	tandem C2 domains, nuclear	604	1	0	0	1	2	rno-miR-10a-3p	-0.05	-0.07	N/A
FAM122B	ENST00000370790.1	family with sequence similarity 122B	334	1	0	0	1	0	rno-miR-10a-3p	-0.05	-0.14	N/A
ITGA1	ENST00000282588.6	integrin, alpha 1	400	3	0	0	3	0	rno-miR-10a-3p	-0.05	-0.06	N/A
PRRG3	ENST00000370353.3	proline rich Gla (G-carboxyglutamic acid) 3 (transmembrane)	5	1	0	0	1	2	rno-miR-10a-3p	-0.05	-0.05	N/A
SLC14A1	ENST00000321925.4	solute carrier family 14 (urea transporter), member 1	190	1	0	0	1	0	rno-miR-10a-3p	-0.05	-0.05	N/A
TRUB1	ENST00000298746.3	TruB pseudouridine (psi) synthase family member 1	1035	1	0	0	1	1	rno-miR-10a-3p	-0.05	-0.05	N/A
FNDC3A	ENST00000492622.2	fibronectin type III domain containing 3A	122	2	0	0	2	3	rno-miR-10a-3p	-0.05	-0.07	N/A
HPS5	ENST00000537258.1	Hermansky-Pudlak syndrome 5	281	1	0	0	1	0	rno-miR-10a-3p	-0.05	-0.05	N/A
CD28	ENST00000324106.8	CD28 molecule	5	2	0	0	2	0	rno-miR-10a-3p	-0.05	-0.05	N/A
FAM221B	ENST00000423537.2	family with sequence similarity 221, member B	5	1	0	1	0	0	rno-miR-10a-3p	-0.05	-0.05	N/A
PPP1R18	ENST00000399199.3	protein phosphatase 1, regulatory subunit 18	265	1	0	0	1	0	rno-miR-10a-3p	-0.05	-0.05	N/A
MKRN1	ENST00000255977.2	makorin ring finger protein 1	5	1	0	0	1	1	rno-miR-10a-3p	-0.05	-0.05	N/A
KCTD9	ENST00000221200.4	potassium channel tetramerization domain containing 9	575	1	0	0	1	0	rno-miR-10a-3p	-0.05	-0.05	N/A
ZFP3	ENST00000318833.3	ZFP3 zinc finger protein	29	1	0	0	1	0	rno-miR-10a-3p	-0.05	-0.05	N/A
LARP4	ENST00000398473.2	La ribonucleoprotein domain family, member 4	35	1	0	0	1	2	rno-miR-10a-3p	-0.05	-0.05	N/A
TMEM8A	ENST00000431232.2	transmembrane protein 8A	2174	1	0	0	1	0	rno-miR-10a-3p	-0.05	-0.12	N/A
GPRIN3	ENST00000609438.1	GPRIN family member 3	213	3	0	2	1	6	rno-miR-10a-3p	-0.05	-0.05	N/A
E2F7	ENST00000416496.2	E2F transcription factor 7	308	1	0	0	1	0	rno-miR-10a-3p	-0.05	-0.05	N/A
RAB27A	ENST00000396307.2	RAB27A, member RAS oncogene family	181	1	0	1	0	1	rno-miR-10a-3p	-0.05	-0.05	N/A
ERBB4	ENST00000342788.4	v-erb-b2 avian erythroblastic leukemia viral oncogene homolog 4	27	4	0	1	3	4	rno-miR-10a-3p	-0.05	-0.05	N/A
TTC5	ENST00000258821.3	tetratricopeptide repeat domain 5	11	1	0	0	1	0	rno-miR-10a-3p	-0.05	-0.1	N/A
POU6F1	ENST00000389243.4	POU class 6 homeobox 1	135	1	0	0	1	0	rno-miR-10a-3p	-0.04	-0.04	N/A
MARCH1	ENST00000274056.7	membrane-associated ring finger (C3HC4) 1, E3 ubiquitin protein ligase	5	1	0	0	1	1	rno-miR-10a-3p	-0.04	-0.04	N/A
FBRS	ENST00000356166.6	fibrosin	1334	1	0	0	1	0	rno-miR-10a-3p	-0.04	-0.05	N/A
SOS2	ENST00000216373.5	son of sevenless homolog 2 (Drosophila)	70	1	0	0	1	0	rno-miR-10a-3p	-0.04	-0.04	N/A
DPH3	ENST00000488423.1	diphthamide biosynthesis 3	1281	1	0	0	1	0	rno-miR-10a-3p	-0.04	-0.14	N/A
IKZF2	ENST00000457361.1	IKAROS family zinc finger 2 (Helios)	32	3	0	0	3	0	rno-miR-10a-3p	-0.04	-0.05	N/A
MPLKIP	ENST00000306984.6	M-phase specific PLK1 interacting protein	32	1	0	0	1	1	rno-miR-10a-3p	-0.04	-0.1	N/A
ZNF135	ENST00000401053.4	zinc finger protein 135	12	1	0	1	0	1	rno-miR-10a-3p	-0.04	-0.09	N/A
ZNF470	ENST00000330619.8	zinc finger protein 470	12	1	0	0	1	0	rno-miR-10a-3p	-0.04	-0.1	N/A
INTS2	ENST00000444766.3	integrator complex subunit 2	109	1	0	0	1	3	rno-miR-10a-3p	-0.04	-0.04	N/A
ARHGAP5	ENST00000345122.3	Rho GTPase activating protein 5	757	2	0	0	2	2	rno-miR-10a-3p	-0.04	-0.05	N/A
KIAA1598	ENST00000260777.10	KIAA1598	94	1	0	0	1	0	rno-miR-10a-3p	-0.04	-0.04	N/A
NOL4	ENST00000261592.5	nucleolar protein 4	12	1	0	0	1	3	rno-miR-10a-3p	-0.04	-0.04	N/A
ERG	ENST00000398905.1	v-ets avian erythroblastosis virus E26 oncogene homolog	184	1	0	0	1	1	rno-miR-10a-3p	-0.04	-0.04	N/A
SPIN4	ENST00000374884.2	spindlin family, member 4	202	1	0	0	1	3	rno-miR-10a-3p	-0.04	-0.04	N/A
LGSN	ENST00000370658.5	lengsin, lens protein with glutamine synthetase domain	21	2	0	0	2	0	rno-miR-10a-3p	-0.04	-0.07	N/A
NAA50	ENST00000240922.3	N(alpha)-acetyltransferase 50, NatE catalytic subunit	260	1	0	0	1	4	rno-miR-10a-3p	-0.04	-0.11	N/A
UNC5D	ENST00000287272.2	unc-5 homolog D (C. elegans)	37	3	1	0	2	0	rno-miR-10a-3p	-0.04	-0.05	N/A
KDM6A	ENST00000377967.4	lysine (K)-specific demethylase 6A	991	1	0	0	1	3	rno-miR-10a-3p	-0.04	-0.06	N/A
C11orf87	ENST00000327419.6	chromosome 11 open reading frame 87	5	1	0	0	1	1	rno-miR-10a-3p	-0.04	-0.04	N/A
FMR1	ENST00000370471.3	fragile X mental retardation 1	1155	1	0	1	0	3	rno-miR-10a-3p	-0.04	-0.04	N/A
GLRA3	ENST00000274093.3	glycine receptor, alpha 3	5	2	0	0	2	1	rno-miR-10a-3p	-0.04	-0.04	N/A
MAP2K4	ENST00000415385.3	mitogen-activated protein kinase kinase 4	80	1	0	0	1	0	rno-miR-10a-3p	-0.04	-0.04	N/A
GLIPR1	ENST00000266659.3	GLI pathogenesis-related 1	623	1	0	0	1	1	rno-miR-10a-3p	-0.04	-0.07	N/A
LRRC1	ENST00000370888.1	leucine rich repeat containing 1	343	2	0	0	2	0	rno-miR-10a-3p	-0.04	-0.17	N/A
SCAPER	ENST00000538941.2	S-phase cyclin A-associated protein in the ER	60	1	0	1	0	0	rno-miR-10a-3p	-0.04	-0.16	N/A
CAAP1	ENST00000520187.1	caspase activity and apoptosis inhibitor 1	1527	1	0	0	1	0	rno-miR-10a-3p	-0.04	-0.13	N/A
UNC5C	ENST00000453304.1	unc-5 homolog C (C. elegans)	60	2	0	0	2	4	rno-miR-10a-3p	-0.04	-0.05	N/A
PLS1	ENST00000457734.2	plastin 1	467	1	0	0	1	2	rno-miR-10a-3p	-0.04	-0.04	N/A
GRIP1	ENST00000398016.3	glutamate receptor interacting protein 1	28	1	0	0	1	0	rno-miR-10a-3p	-0.04	-0.04	N/A
KDM3B	ENST00000314358.5	lysine (K)-specific demethylase 3B	1589	1	0	0	1	0	rno-miR-10a-3p	-0.04	-0.04	N/A
FGF23	ENST00000237837.1	fibroblast growth factor 23	5	1	0	0	1	0	rno-miR-10a-3p	-0.04	-0.04	N/A
FNIP1	ENST00000307968.7	folliculin interacting protein 1	32	2	0	0	2	3	rno-miR-10a-3p	-0.04	-0.04	N/A
BIRC6	ENST00000421745.2	baculoviral IAP repeat containing 6	555	2	0	0	2	1	rno-miR-10a-3p	-0.04	-0.08	N/A
GABRA2	ENST00000507460.1	gamma-aminobutyric acid (GABA) A receptor, alpha 2	10	2	0	0	2	4	rno-miR-10a-3p	-0.04	-0.08	N/A
EPM2A	ENST00000367519.3	epilepsy, progressive myoclonus type 2A, Lafora disease (laforin)	197	1	0	0	1	0	rno-miR-10a-3p	-0.04	-0.04	N/A
SECISBP2L	ENST00000559471.1	SECIS binding protein 2-like	161	1	0	0	1	2	rno-miR-10a-3p	-0.04	-0.05	N/A
ZFP91	ENST00000316059.6	ZFP91 zinc finger protein	688	1	0	1	0	0	rno-miR-10a-3p	-0.04	-0.04	N/A
PARP12	ENST00000263549.3	poly (ADP-ribose) polymerase family, member 12	16	1	0	0	1	0	rno-miR-10a-3p	-0.04	-0.05	N/A
PAFAH1B1	ENST00000397195.5	platelet-activating factor acetylhydrolase 1b, regulatory subunit 1 (45kDa)	1570	1	0	0	1	1	rno-miR-10a-3p	-0.04	-0.05	N/A
PLOD2	ENST00000461497.1	procollagen-lysine, 2-oxoglutarate 5-dioxygenase 2	141	1	0	0	1	2	rno-miR-10a-3p	-0.04	-0.08	N/A
DPY19L1	ENST00000310974.4	dpy-19-like 1 (C. elegans)	80	1	0	1	0	1	rno-miR-10a-3p	-0.04	-0.08	N/A
UBE2K	ENST00000261427.5	ubiquitin-conjugating enzyme E2K	762	2	0	1	1	0	rno-miR-10a-3p	-0.04	-0.09	N/A
TMEM55A	ENST00000285419.3	transmembrane protein 55A	151	2	0	0	2	0	rno-miR-10a-3p	-0.04	-0.21	N/A
TMEM65	ENST00000297632.6	transmembrane protein 65	769	2	0	0	2	0	rno-miR-10a-3p	-0.04	-0.11	N/A
THOC2	ENST00000245838.8	THO complex 2	157	1	0	0	1	2	rno-miR-10a-3p	-0.04	-0.08	N/A
IGF2BP3	ENST00000258729.3	insulin-like growth factor 2 mRNA binding protein 3	30	1	0	0	1	0	rno-miR-10a-3p	-0.04	-0.04	N/A
PREX2	ENST00000288368.4	phosphatidylinositol-3,4,5-trisphosphate-dependent Rac exchange factor 2	11	4	0	0	4	4	rno-miR-10a-3p	-0.04	-0.04	N/A
NEUROD1	ENST00000295108.3	neuronal differentiation 1	5	1	0	1	0	1	rno-miR-10a-3p	-0.04	-0.04	N/A
ZNF783	ENST00000434415.1	zinc finger family member 783	88	1	0	0	1	0	rno-miR-10a-3p	-0.04	-0.04	N/A
XKR4	ENST00000327381.6	XK, Kell blood group complex subunit-related family, member 4	5	3	0	1	2	6	rno-miR-10a-3p	-0.04	-0.04	N/A
GPAM	ENST00000348367.4	glycerol-3-phosphate acyltransferase, mitochondrial	153	1	0	0	1	1	rno-miR-10a-3p	-0.04	-0.04	N/A
VTI1A	ENST00000393077.2	vesicle transport through interaction with t-SNAREs 1A	376	1	0	0	1	2	rno-miR-10a-3p	-0.04	-0.05	N/A
PPIP5K2	ENST00000321521.9	diphosphoinositol pentakisphosphate kinase 2	203	1	0	0	1	4	rno-miR-10a-3p	-0.04	-0.05	N/A
MST4	ENST00000394334.2	Serine/threonine-protein kinase MST4	47	2	0	0	2	0	rno-miR-10a-3p	-0.04	-0.04	N/A
VAPA	ENST00000400000.2	VAMP (vesicle-associated membrane protein)-associated protein A, 33kDa	2926	1	0	0	1	1	rno-miR-10a-3p	-0.04	-0.12	N/A
ETV1	ENST00000430479.1	ets variant 1	160	1	0	0	1	2	rno-miR-10a-3p	-0.04	-0.05	N/A
KCNT2	ENST00000367433.5	potassium channel, subfamily T, member 2	5	1	0	0	1	0	rno-miR-10a-3p	-0.04	-0.04	N/A
TAP1	ENST00000354258.4	transporter 1, ATP-binding cassette, sub-family B (MDR/TAP)	69	1	0	0	1	0	rno-miR-10a-3p	-0.04	-0.04	N/A
DNAJA1	ENST00000330899.4	DnaJ (Hsp40) homolog, subfamily A, member 1	789	1	0	0	1	0	rno-miR-10a-3p	-0.04	-0.05	N/A
CCDC181	ENST00000367806.3	coiled-coil domain containing 181	18	1	0	0	1	0	rno-miR-10a-3p	-0.04	-0.13	N/A
TTLL7	ENST00000260505.8	tubulin tyrosine ligase-like family, member 7	93	1	0	0	1	4	rno-miR-10a-3p	-0.04	-0.04	N/A
CXCL9	ENST00000264888.5	chemokine (C-X-C motif) ligand 9	5	1	0	1	0	2	rno-miR-10a-3p	-0.04	-0.04	N/A
KNDC1	ENST00000304613.3	kinase non-catalytic C-lobe domain (KIND) containing 1	5	1	0	0	1	1	rno-miR-10a-3p	-0.04	-0.04	N/A
RCC2	ENST00000375436.4	regulator of chromosome condensation 2	180	1	0	0	1	0	rno-miR-10a-3p	-0.04	-0.04	N/A
NXPH1	ENST00000405863.1	neurexophilin 1	5	1	0	0	1	0	rno-miR-10a-3p	-0.04	-0.04	N/A
RASSF3	ENST00000542104.1	Ras association (RalGDS/AF-6) domain family member 3	461	1	0	0	1	1	rno-miR-10a-3p	-0.04	-0.04	N/A
ELAVL2	ENST00000380110.4	ELAV like neuron-specific RNA binding protein 2	78	1	0	0	1	0	rno-miR-10a-3p	-0.04	-0.04	N/A
CXXC4	ENST00000394767.2	CXXC finger protein 4	121	1	0	0	1	1	rno-miR-10a-3p	-0.04	-0.05	N/A
YOD1	ENST00000315927.4	YOD1 deubiquitinase	55	2	0	0	2	2	rno-miR-10a-3p	-0.04	-0.08	N/A
SPRYD7	ENST00000361840.3	SPRY domain containing 7	863	1	0	0	1	2	rno-miR-10a-3p	-0.04	-0.07	N/A
LEPROTL1	ENST00000321250.8	leptin receptor overlapping transcript-like 1	1242	1	0	0	1	0	rno-miR-10a-3p	-0.04	-0.09	N/A
ILDR2	ENST00000469934.2	immunoglobulin-like domain containing receptor 2	7	2	0	0	2	1	rno-miR-10a-3p	-0.04	-0.04	N/A
UTY	ENST00000331397.4	ubiquitously transcribed tetratricopeptide repeat containing, Y-linked	5	1	0	0	1	3	rno-miR-10a-3p	-0.04	-0.04	N/A
OPCML	ENST00000331898.7	opioid binding protein/cell adhesion molecule-like	5	1	0	0	1	3	rno-miR-10a-3p	-0.04	-0.04	N/A
TXNDC2	ENST00000357775.5	thioredoxin domain containing 2 (spermatozoa)	5	1	0	0	1	0	rno-miR-10a-3p	-0.04	-0.04	N/A
SYTL5	ENST00000357972.5	synaptotagmin-like 5	37	1	0	0	1	0	rno-miR-10a-3p	-0.04	-0.04	N/A
SORBS1	ENST00000371227.4	sorbin and SH3 domain containing 1	22	1	0	1	0	2	rno-miR-10a-3p	-0.04	-0.04	N/A
MIOS	ENST00000340080.4	missing oocyte, meiosis regulator, homolog (Drosophila)	77	1	0	0	1	3	rno-miR-10a-3p	-0.04	-0.09	N/A
AC007461.1	ENST00000602013.1	Uncharacterized protein	7	1	0	1	0	0	rno-miR-10a-3p	-0.04	-0.12	N/A
FAF1	ENST00000396153.2	Fas (TNFRSF6) associated factor 1	428	1	0	0	1	1	rno-miR-10a-3p	-0.04	-0.1	N/A
TWIST1	ENST00000242261.5	twist basic helix-loop-helix transcription factor 1	190	1	0	0	1	2	rno-miR-10a-3p	-0.04	-0.1	N/A
EHD4	ENST00000220325.4	EH-domain containing 4	515	1	0	0	1	1	rno-miR-10a-3p	-0.04	-0.07	N/A
DCAF10	ENST00000242323.7	DDB1 and CUL4 associated factor 10	433	2	0	0	2	2	rno-miR-10a-3p	-0.04	-0.06	N/A
SOCS4	ENST00000395472.2	suppressor of cytokine signaling 4	336	1	0	0	1	4	rno-miR-10a-3p	-0.04	-0.05	N/A
SLC19A2	ENST00000236137.5	solute carrier family 19 (thiamine transporter), member 2	229	1	0	0	1	0	rno-miR-10a-3p	-0.04	-0.04	N/A
MYRFL	ENST00000547771.2	myelin regulatory factor-like	10	1	0	0	1	0	rno-miR-10a-3p	-0.04	-0.07	N/A
SHH	ENST00000297261.2	sonic hedgehog	32	1	0	0	1	0	rno-miR-10a-3p	-0.04	-0.1	N/A
KIAA0586	ENST00000423743.3	KIAA0586	95	1	0	0	1	1	rno-miR-10a-3p	-0.04	-0.05	N/A
FBXO8	ENST00000393674.2	F-box protein 8	50	1	0	0	1	0	rno-miR-10a-3p	-0.04	-0.1	N/A
TRIM44	ENST00000299413.5	tripartite motif containing 44	4203	2	0	1	1	1	rno-miR-10a-3p	-0.04	-0.04	N/A
FRMD3	ENST00000304195.3	FERM domain containing 3	14	1	0	0	1	3	rno-miR-10a-3p	-0.04	-0.04	N/A
INADL	ENST00000371158.2	InaD-like (Drosophila)	96	1	0	0	1	1	rno-miR-10a-3p	-0.04	-0.04	N/A
ARHGEF33	ENST00000409978.1	Rho guanine nucleotide exchange factor (GEF) 33	9	1	0	1	0	1	rno-miR-10a-3p	-0.04	-0.04	N/A
CECR6	ENST00000399875.1	cat eye syndrome chromosome region, candidate 6	5	1	0	0	1	1	rno-miR-10a-3p	-0.04	-0.04	N/A
CD8A	ENST00000456996.2	CD8a molecule	34	1	0	1	0	0	rno-miR-10a-3p	-0.04	-0.04	N/A
NFYB	ENST00000240055.3	nuclear transcription factor Y, beta	375	1	0	1	0	1	rno-miR-10a-3p	-0.04	-0.13	N/A
PTK2B	ENST00000397501.1	protein tyrosine kinase 2 beta	163	1	0	0	1	0	rno-miR-10a-3p	-0.04	-0.04	N/A
FAM91A1	ENST00000334705.7	family with sequence similarity 91, member A1	731	1	0	0	1	1	rno-miR-10a-3p	-0.04	-0.04	N/A
PDLIM5	ENST00000437932.1	PDZ and LIM domain 5	1002	1	0	0	1	0	rno-miR-10a-3p	-0.04	-0.05	N/A
ZBTB41	ENST00000367405.4	zinc finger and BTB domain containing 41	33	2	0	0	2	5	rno-miR-10a-3p	-0.04	-0.04	N/A
TEAD1	ENST00000361905.4	TEA domain family member 1 (SV40 transcriptional enhancer factor)	740	1	0	0	1	2	rno-miR-10a-3p	-0.04	-0.04	N/A
PROSER1	ENST00000352251.3	proline and serine rich 1	145	1	0	0	1	1	rno-miR-10a-3p	-0.04	-0.1	N/A
PRKAR2B	ENST00000265717.4	protein kinase, cAMP-dependent, regulatory, type II, beta	148	1	0	0	1	0	rno-miR-10a-3p	-0.04	-0.05	N/A
B3GALT5	ENST00000380620.4	UDP-Gal:betaGlcNAc beta 1,3-galactosyltransferase, polypeptide 5	5	2	0	0	2	0	rno-miR-10a-3p	-0.04	-0.04	N/A
PLAG1	ENST00000316981.3	pleiomorphic adenoma gene 1	58	2	0	0	2	1	rno-miR-10a-3p	-0.03	-0.04	N/A
ATP7A	ENST00000343533.5	ATPase, Cu++ transporting, alpha polypeptide	141	2	0	0	2	0	rno-miR-10a-3p	-0.03	-0.04	N/A
RBFOX2	ENST00000449924.2	RNA binding protein, fox-1 homolog (C. elegans) 2	262	1	0	0	1	3	rno-miR-10a-3p	-0.03	-0.06	N/A
CHIC1	ENST00000373504.6	cysteine-rich hydrophobic domain 1	16	4	0	0	4	4	rno-miR-10a-3p	-0.03	-0.06	N/A
TTC14	ENST00000412756.2	tetratricopeptide repeat domain 14	99	2	0	0	2	1	rno-miR-10a-3p	-0.03	-0.05	N/A
STX17	ENST00000259400.6	syntaxin 17	510	2	0	0	2	0	rno-miR-10a-3p	-0.03	-0.06	N/A
DNAJC27	ENST00000264711.2	DnaJ (Hsp40) homolog, subfamily C, member 27	41	1	0	0	1	3	rno-miR-10a-3p	-0.03	-0.04	N/A
FRA10AC1	ENST00000536233.1	fragile site, folic acid type, rare, fra(10)(q23.3) or fra(10)(q24.2) candidate 1	289	1	0	0	1	2	rno-miR-10a-3p	-0.03	-0.04	N/A
DHX33	ENST00000225296.3	DEAH (Asp-Glu-Ala-His) box polypeptide 33	724	1	0	0	1	1	rno-miR-10a-3p	-0.03	-0.03	N/A
FAM13C	ENST00000373867.3	family with sequence similarity 13, member C	343	1	0	0	1	0	rno-miR-10a-3p	-0.03	-0.03	N/A
BTLA	ENST00000334529.5	B and T lymphocyte associated	5	1	0	0	1	2	rno-miR-10a-3p	-0.03	-0.04	N/A
EREG	ENST00000244869.2	epiregulin	5	1	0	0	1	2	rno-miR-10a-3p	-0.03	-0.03	N/A
NDST4	ENST00000264363.2	N-deacetylase/N-sulfotransferase (heparan glucosaminyl) 4	12	1	0	0	1	2	rno-miR-10a-3p	-0.03	-0.07	N/A
COBL	ENST00000265136.7	cordon-bleu WH2 repeat protein	205	1	0	0	1	0	rno-miR-10a-3p	-0.03	-0.08	N/A
ALG6	ENST00000371108.4	ALG6, alpha-1,3-glucosyltransferase	140	1	0	0	1	0	rno-miR-10a-3p	-0.03	-0.09	N/A
AVPR1A	ENST00000299178.2	arginine vasopressin receptor 1A	9	1	0	0	1	4	rno-miR-10a-3p	-0.03	-0.07	N/A
QTRTD1	ENST00000281273.4	queuine tRNA-ribosyltransferase domain containing 1	123	1	0	0	1	1	rno-miR-10a-3p	-0.03	-0.15	N/A
PCDH10	ENST00000264360.5	protocadherin 10	9	2	0	0	2	1	rno-miR-10a-3p	-0.03	-0.04	N/A
TMEM170B	ENST00000379426.1	transmembrane protein 170B	489	1	0	0	1	4	rno-miR-10a-3p	-0.03	-0.06	N/A
KRR1	ENST00000229214.4	KRR1, small subunit (SSU) processome component, homolog (yeast)	380	1	0	0	1	1	rno-miR-10a-3p	-0.03	-0.14	N/A
MPPE1	ENST00000588072.1	metallophosphoesterase 1	1134	1	0	0	1	0	rno-miR-10a-3p	-0.03	-0.13	N/A
RBL2	ENST00000262133.6	retinoblastoma-like 2 (p130)	108	1	0	0	1	1	rno-miR-10a-3p	-0.03	-0.04	N/A
CASC10	ENST00000377113.5	cancer susceptibility candidate 10	116	1	0	0	1	0	rno-miR-10a-3p	-0.03	-0.13	N/A
NPAS3	ENST00000346562.2	neuronal PAS domain protein 3	9	2	0	0	2	3	rno-miR-10a-3p	-0.03	-0.03	N/A
ZCCHC3	ENST00000382352.3	zinc finger, CCHC domain containing 3	1328	1	0	0	1	0	rno-miR-10a-3p	-0.03	-0.03	N/A
PMP22	ENST00000395938.2	peripheral myelin protein 22	1152	1	0	0	1	0	rno-miR-10a-3p	-0.03	-0.03	N/A
UBE2Z	ENST00000360943.5	ubiquitin-conjugating enzyme E2Z	3688	1	0	0	1	0	rno-miR-10a-3p	-0.03	-0.03	N/A
CYP24A1	ENST00000216862.3	cytochrome P450, family 24, subfamily A, polypeptide 1	51	1	0	1	0	0	rno-miR-10a-3p	-0.03	-0.19	N/A
SLCO1B3	ENST00000261196.2	solute carrier organic anion transporter family, member 1B3	119	1	0	0	1	0	rno-miR-10a-3p	-0.03	-0.18	N/A
NUDT12	ENST00000230792.2	nudix (nucleoside diphosphate linked moiety X)-type motif 12	17	1	0	0	1	0	rno-miR-10a-3p	-0.03	-0.08	N/A
ESRP1	ENST00000358397.5	epithelial splicing regulatory protein 1	74	1	0	0	1	2	rno-miR-10a-3p	-0.03	-0.03	N/A
SLC6A1	ENST00000287766.4	solute carrier family 6 (neurotransmitter transporter), member 1	5	1	0	0	1	0	rno-miR-10a-3p	-0.03	-0.03	N/A
GPR63	ENST00000229955.3	G protein-coupled receptor 63	5	2	0	0	2	4	rno-miR-10a-3p	-0.03	-0.03	N/A
MANF	ENST00000528157.1	mesencephalic astrocyte-derived neurotrophic factor	1895	1	0	0	1	0	rno-miR-10a-3p	-0.03	-0.04	N/A
PARP8	ENST00000503750.2	poly (ADP-ribose) polymerase family, member 8	80	2	0	1	1	3	rno-miR-10a-3p	-0.03	-0.04	N/A
IQGAP1	ENST00000268182.5	IQ motif containing GTPase activating protein 1	5523	1	0	0	1	3	rno-miR-10a-3p	-0.03	-0.04	N/A
ACTR2	ENST00000260641.5	ARP2 actin-related protein 2 homolog (yeast)	71	1	0	0	1	4	rno-miR-10a-3p	-0.03	-0.04	N/A
ATRX	ENST00000373344.5	alpha thalassemia/mental retardation syndrome X-linked	77	2	0	0	2	0	rno-miR-10a-3p	-0.03	-0.04	N/A
GUF1	ENST00000281543.5	GUF1 GTPase homolog (S. cerevisiae)	110	1	0	1	0	0	rno-miR-10a-3p	-0.03	-0.04	N/A
P2RY1	ENST00000305097.3	purinergic receptor P2Y, G-protein coupled, 1	58	1	0	0	1	1	rno-miR-10a-3p	-0.03	-0.04	N/A
MTERFD3	ENST00000392830.2	MTERF domain containing 3	35	1	0	1	0	0	rno-miR-10a-3p	-0.03	-0.17	N/A
PPP1R12A	ENST00000261207.5	protein phosphatase 1, regulatory subunit 12A	276	1	0	0	1	2	rno-miR-10a-3p	-0.03	-0.04	N/A
CANX	ENST00000247461.4	calnexin	17053	1	0	0	1	1	rno-miR-10a-3p	-0.03	-0.03	N/A
PNMAL1	ENST00000313683.10	paraneoplastic Ma antigen family-like 1	313	1	0	0	1	0	rno-miR-10a-3p	-0.03	-0.03	N/A
REL	ENST00000295025.8	v-rel avian reticuloendotheliosis viral oncogene homolog	116	1	0	0	1	2	rno-miR-10a-3p	-0.03	-0.03	N/A
CRB1	ENST00000367400.3	crumbs homolog 1 (Drosophila)	115	2	0	0	2	0	rno-miR-10a-3p	-0.03	-0.06	N/A
FAM219B	ENST00000357635.5	family with sequence similarity 219, member B	270	1	0	0	1	0	rno-miR-10a-3p	-0.03	-0.03	N/A
HDX	ENST00000297977.5	highly divergent homeobox	20	2	1	0	1	2	rno-miR-10a-3p	-0.03	-0.05	N/A
FBXO32	ENST00000517956.1	F-box protein 32	500	4	0	0	4	3	rno-miR-10a-3p	-0.03	-0.06	N/A
TOM1L1	ENST00000575333.1	target of myb1 (chicken)-like 1	176	1	0	0	1	0	rno-miR-10a-3p	-0.03	-0.13	N/A
ENTPD4	ENST00000358689.4	ectonucleoside triphosphate diphosphohydrolase 4	465	1	0	0	1	0	rno-miR-10a-3p	-0.03	-0.04	N/A
ZBTB44	ENST00000525842.1	zinc finger and BTB domain containing 44	236	2	0	1	1	0	rno-miR-10a-3p	-0.03	-0.11	N/A
MAL2	ENST00000276681.6	mal, T-cell differentiation protein 2 (gene/pseudogene)	2056	1	0	0	1	0	rno-miR-10a-3p	-0.03	-0.03	N/A
PIGV	ENST00000078527.4	phosphatidylinositol glycan anchor biosynthesis, class V	122	1	0	0	1	1	rno-miR-10a-3p	-0.03	-0.03	N/A
PRDM10	ENST00000358825.5	PR domain containing 10	68	2	0	0	2	1	rno-miR-10a-3p	-0.03	-0.03	N/A
ITGAV	ENST00000261023.3	integrin, alpha V	2407	1	1	0	0	3	rno-miR-10a-3p	-0.03	-0.03	N/A
PLCB1	ENST00000378641.3	phospholipase C, beta 1 (phosphoinositide-specific)	21	3	0	0	3	0	rno-miR-10a-3p	-0.03	-0.03	N/A
PRX	ENST00000291825.7	periaxin	17	1	1	0	0	1	rno-miR-10a-3p	-0.03	-0.03	N/A
GRIN2B	ENST00000609686.1	glutamate receptor, ionotropic, N-methyl D-aspartate 2B	5	2	0	1	1	4	rno-miR-10a-3p	-0.03	-0.03	N/A
PIWIL1	ENST00000245255.3	piwi-like RNA-mediated gene silencing 1	5	1	0	0	1	0	rno-miR-10a-3p	-0.03	-0.03	N/A
CYFIP2	ENST00000318218.6	cytoplasmic FMR1 interacting protein 2	303	1	0	0	1	0	rno-miR-10a-3p	-0.03	-0.03	N/A
ZNF770	ENST00000356321.4	zinc finger protein 770	52	1	0	0	1	0	rno-miR-10a-3p	-0.03	-0.03	N/A
RTKN2	ENST00000373789.3	rhotekin 2	192	2	0	1	1	2	rno-miR-10a-3p	-0.03	-0.03	N/A
LPP	ENST00000312675.4	LIM domain containing preferred translocation partner in lipoma	1894	2	0	1	1	2	rno-miR-10a-3p	-0.03	-0.03	N/A
TRIM9	ENST00000298355.3	tripartite motif containing 9	45	1	1	0	0	0	rno-miR-10a-3p	-0.03	-0.03	N/A
PDZD2	ENST00000438447.1	PDZ domain containing 2	5	1	0	0	1	1	rno-miR-10a-3p	-0.03	-0.03	N/A
FAM73A	ENST00000370791.3	family with sequence similarity 73, member A	837	1	0	0	1	1	rno-miR-10a-3p	-0.03	-0.03	N/A
CTNNA3	ENST00000433211.2	catenin (cadherin-associated protein), alpha 3	5	2	0	1	1	4	rno-miR-10a-3p	-0.03	-0.03	N/A
TGOLN2	ENST00000377386.3	trans-golgi network protein 2	1914	1	0	0	1	1	rno-miR-10a-3p	-0.03	-0.03	N/A
DBT	ENST00000370132.4	dihydrolipoamide branched chain transacylase E2	117	1	0	0	1	0	rno-miR-10a-3p	-0.03	-0.07	N/A
ZNF800	ENST00000393313.1	zinc finger protein 800	239	1	0	0	1	1	rno-miR-10a-3p	-0.03	-0.03	N/A
MAP3K2	ENST00000409947.1	mitogen-activated protein kinase kinase kinase 2	187	3	0	0	3	5	rno-miR-10a-3p	-0.03	-0.03	N/A
NCAM2	ENST00000400546.1	neural cell adhesion molecule 2	64	2	0	0	2	6	rno-miR-10a-3p	-0.03	-0.04	N/A
JAZF1	ENST00000283928.5	JAZF zinc finger 1	869	1	0	0	1	0	rno-miR-10a-3p	-0.03	-0.07	N/A
KIAA1024	ENST00000305428.3	KIAA1024	5	2	0	0	2	1	rno-miR-10a-3p	-0.03	-0.03	N/A
BICD1	ENST00000548411.1	bicaudal D homolog 1 (Drosophila)	205	1	0	0	1	3	rno-miR-10a-3p	-0.03	-0.03	N/A
PAK2	ENST00000327134.3	p21 protein (Cdc42/Rac)-activated kinase 2	145	1	0	0	1	0	rno-miR-10a-3p	-0.03	-0.03	N/A
TJP1	ENST00000346128.6	tight junction protein 1	140	1	0	0	1	0	rno-miR-10a-3p	-0.03	-0.08	N/A
MYLK4	ENST00000268446.5	myosin light chain kinase family, member 4	5	1	0	0	1	3	rno-miR-10a-3p	-0.03	-0.03	N/A
VAPB	ENST00000395802.3	VAMP (vesicle-associated membrane protein)-associated protein B and C	391	2	0	1	1	1	rno-miR-10a-3p	-0.03	-0.03	N/A
BACH2	ENST00000257749.4	BTB and CNC homology 1, basic leucine zipper transcription factor 2	74	1	0	1	0	4	rno-miR-10a-3p	-0.03	-0.03	N/A
SYNJ1	ENST00000357345.3	synaptojanin 1	143	1	0	0	1	1	rno-miR-10a-3p	-0.03	-0.03	N/A
TNFRSF19	ENST00000382263.3	tumor necrosis factor receptor superfamily, member 19	376	1	0	0	1	0	rno-miR-10a-3p	-0.03	-0.03	N/A
CEP85L	ENST00000368491.3	centrosomal protein 85kDa-like	14	2	0	0	2	4	rno-miR-10a-3p	-0.03	-0.06	N/A
GMCL1	ENST00000282570.3	germ cell-less, spermatogenesis associated 1	360	1	0	0	1	1	rno-miR-10a-3p	-0.03	-0.03	N/A
BEND3	ENST00000369042.1	BEN domain containing 3	13	1	0	0	1	3	rno-miR-10a-3p	-0.03	-0.03	N/A
CSTF1	ENST00000217109.4	cleavage stimulation factor, 3' pre-RNA, subunit 1, 50kDa	658	1	0	0	1	0	rno-miR-10a-3p	-0.03	-0.07	N/A
BRS3	ENST00000370648.3	bombesin-like receptor 3	5	2	0	0	2	0	rno-miR-10a-3p	-0.03	-0.03	N/A
ARL13B	ENST00000535334.1	ADP-ribosylation factor-like 13B	23	1	0	0	1	0	rno-miR-10a-3p	-0.03	-0.03	N/A
ENDOD1	ENST00000278505.4	endonuclease domain containing 1	100	1	0	1	0	1	rno-miR-10a-3p	-0.03	-0.03	N/A
RBM7	ENST00000541475.1	RNA binding motif protein 7	46	1	0	0	1	1	rno-miR-10a-3p	-0.03	-0.11	N/A
ATP8B1	ENST00000283684.4	ATPase, aminophospholipid transporter, class I, type 8B, member 1	497	1	0	0	1	0	rno-miR-10a-3p	-0.03	-0.03	N/A
CCDC88C	ENST00000389857.6	coiled-coil domain containing 88C	42	1	1	0	0	0	rno-miR-10a-3p	-0.03	-0.03	N/A
UVRAG	ENST00000356136.3	UV radiation resistance associated	116	1	0	0	1	1	rno-miR-10a-3p	-0.03	-0.05	N/A
SV2B	ENST00000394232.1	synaptic vesicle glycoprotein 2B	7	2	0	1	1	1	rno-miR-10a-3p	-0.03	-0.03	N/A
GGACT	ENST00000376250.2	gamma-glutamylamine cyclotransferase	164	1	0	0	1	0	rno-miR-10a-3p	-0.03	-0.1	N/A
GZF1	ENST00000338121.5	GDNF-inducible zinc finger protein 1	252	1	0	0	1	1	rno-miR-10a-3p	-0.03	-0.04	N/A
SPOPL	ENST00000280098.4	speckle-type POZ protein-like	216	1	0	0	1	1	rno-miR-10a-3p	-0.03	-0.03	N/A
RIN2	ENST00000255006.6	Ras and Rab interactor 2	539	1	0	0	1	1	rno-miR-10a-3p	-0.03	-0.03	N/A
PRKAA2	ENST00000371244.4	protein kinase, AMP-activated, alpha 2 catalytic subunit	561	1	1	0	0	3	rno-miR-10a-3p	-0.03	-0.03	N/A
AGFG1	ENST00000310078.8	ArfGAP with FG repeats 1	2019	1	0	0	1	4	rno-miR-10a-3p	-0.03	-0.03	N/A
MIB1	ENST00000261537.6	mindbomb E3 ubiquitin protein ligase 1	897	2	0	0	2	3	rno-miR-10a-3p	-0.03	-0.05	N/A
UBE2L3	ENST00000342192.4	ubiquitin-conjugating enzyme E2L 3	1318	1	0	0	1	1	rno-miR-10a-3p	-0.03	-0.1	N/A
ARL5B	ENST00000377275.3	ADP-ribosylation factor-like 5B	368	2	0	0	2	1	rno-miR-10a-3p	-0.03	-0.09	N/A
THEMIS	ENST00000368250.1	thymocyte selection associated	5	1	0	0	1	2	rno-miR-10a-3p	-0.03	-0.03	N/A
PCGF5	ENST00000336126.5	polycomb group ring finger 5	176	2	0	1	1	1	rno-miR-10a-3p	-0.03	-0.12	N/A
DTNA	ENST00000283365.9	dystrobrevin, alpha	144	1	0	0	1	1	rno-miR-10a-3p	-0.03	-0.03	N/A
ZBTB1	ENST00000394712.2	zinc finger and BTB domain containing 1	920	1	0	0	1	1	rno-miR-10a-3p	-0.03	-0.09	N/A
PPP2R2A	ENST00000380737.3	protein phosphatase 2, regulatory subunit B, alpha	236	1	0	0	1	2	rno-miR-10a-3p	-0.03	-0.03	N/A
TP53INP1	ENST00000448464.2	tumor protein p53 inducible nuclear protein 1	39	1	0	0	1	1	rno-miR-10a-3p	-0.03	-0.07	N/A
TMED7-TICAM2	ENST00000333314.3	TMED7-TICAM2 readthrough	202	1	0	0	1	1	rno-miR-10a-3p	-0.03	-0.04	N/A
CDH7	ENST00000397968.2	cadherin 7, type 2	42	4	0	0	4	1	rno-miR-10a-3p	-0.03	-0.08	N/A
SH3BGRL2	ENST00000369838.4	SH3 domain binding glutamic acid-rich protein like 2	32	1	0	0	1	1	rno-miR-10a-3p	-0.03	-0.07	N/A
SP4	ENST00000222584.3	Sp4 transcription factor	131	1	0	0	1	2	rno-miR-10a-3p	-0.03	-0.05	N/A
EXD2	ENST00000409018.3	exonuclease 3'-5' domain containing 2	3135	1	0	0	1	2	rno-miR-10a-3p	-0.03	-0.04	N/A
MYOCD	ENST00000425538.1	myocardin	62	1	0	0	1	1	rno-miR-10a-3p	-0.03	-0.03	N/A
TRIM23	ENST00000231524.9	tripartite motif containing 23	247	1	0	0	1	0	rno-miR-10a-3p	-0.03	-0.03	N/A
MED14	ENST00000324817.1	mediator complex subunit 14	1038	1	0	0	1	3	rno-miR-10a-3p	-0.03	-0.03	N/A
TFDP1	ENST00000375370.5	transcription factor Dp-1	8913	1	0	0	1	0	rno-miR-10a-3p	-0.03	-0.03	N/A
SMC6	ENST00000448223.2	structural maintenance of chromosomes 6	291	2	0	0	2	0	rno-miR-10a-3p	-0.03	-0.16	N/A
VPS37A	ENST00000324849.4	vacuolar protein sorting 37 homolog A (S. cerevisiae)	339	1	0	0	1	0	rno-miR-10a-3p	-0.03	-0.05	N/A
SORD	ENST00000267814.9	sorbitol dehydrogenase	5	1	0	0	1	1	rno-miR-10a-3p	-0.03	-0.03	N/A
IL13RA1	ENST00000371666.3	interleukin 13 receptor, alpha 1	494	1	0	0	1	2	rno-miR-10a-3p	-0.03	-0.05	N/A
DCAF7	ENST00000310827.4	DDB1 and CUL4 associated factor 7	3289	1	0	0	1	0	rno-miR-10a-3p	-0.03	-0.03	N/A
TICAM2	ENST00000408996.4	toll-like receptor adaptor molecule 2	202	1	0	0	1	1	rno-miR-10a-3p	-0.03	-0.04	N/A
PRPF38B	ENST00000370025.4	pre-mRNA processing factor 38B	724	1	0	0	1	0	rno-miR-10a-3p	-0.03	-0.15	N/A
ADARB2	ENST00000381312.1	adenosine deaminase, RNA-specific, B2 (non-functional)	9	1	0	0	1	1	rno-miR-10a-3p	-0.03	-0.06	N/A
ATL3	ENST00000398868.3	atlastin GTPase 3	734	2	0	1	1	1	rno-miR-10a-3p	-0.03	-0.08	N/A
UTP23	ENST00000309822.2	UTP23, small subunit (SSU) processome component, homolog (yeast)	54	1	0	1	0	0	rno-miR-10a-3p	-0.03	-0.15	N/A
PGP	ENST00000333503.7	phosphoglycolate phosphatase	153	1	0	0	1	0	rno-miR-10a-3p	-0.03	-0.04	N/A
MAPK6	ENST00000261845.5	mitogen-activated protein kinase 6	24	2	0	1	1	0	rno-miR-10a-3p	-0.03	-0.06	N/A
MICALCL	ENST00000256186.2	MICAL C-terminal like	62	2	0	0	2	1	rno-miR-10a-3p	-0.03	-0.03	N/A
GCLM	ENST00000370238.3	glutamate-cysteine ligase, modifier subunit	809	1	0	0	1	2	rno-miR-10a-3p	-0.03	-0.07	N/A
RORA	ENST00000335670.6	RAR-related orphan receptor A	102	3	0	0	3	3	rno-miR-10a-3p	-0.03	-0.03	N/A
NEDD1	ENST00000266742.4	neural precursor cell expressed, developmentally down-regulated 1	58	1	0	0	1	0	rno-miR-10a-3p	-0.03	-0.07	N/A
FIGN	ENST00000333129.3	fidgetin	10	3	0	0	3	0	rno-miR-10a-3p	-0.03	-0.03	N/A
UBP1	ENST00000283629.3	upstream binding protein 1 (LBP-1a)	1418	1	0	0	1	2	rno-miR-10a-3p	-0.03	-0.08	N/A
CHRM3	ENST00000255380.4	cholinergic receptor, muscarinic 3	47	2	0	1	1	1	rno-miR-10a-3p	-0.03	-0.04	N/A
PWWP2A	ENST00000456329.3	PWWP domain containing 2A	272	1	0	0	1	0	rno-miR-10a-3p	-0.03	-0.03	N/A
SLCO3A1	ENST00000318445.6	solute carrier organic anion transporter family, member 3A1	133	1	0	1	0	0	rno-miR-10a-3p	-0.03	-0.03	N/A
PRUNE	ENST00000271620.3	prune exopolyphosphatase	41	1	0	0	1	0	rno-miR-10a-3p	-0.03	-0.03	N/A
BICC1	ENST00000373886.3	bicaudal C homolog 1 (Drosophila)	165	1	0	0	1	2	rno-miR-10a-3p	-0.03	-0.03	N/A
STIM2	ENST00000467011.1	stromal interaction molecule 2	380	1	0	0	1	1	rno-miR-10a-3p	-0.03	-0.03	N/A
MKX	ENST00000375790.5	mohawk homeobox	165	1	0	0	1	1	rno-miR-10a-3p	-0.02	-0.08	N/A
C14orf37	ENST00000267485.7	chromosome 14 open reading frame 37	25	1	0	0	1	1	rno-miR-10a-3p	-0.02	-0.13	N/A
DCUN1D3	ENST00000324344.4	DCN1, defective in cullin neddylation 1, domain containing 3	53	1	0	0	1	3	rno-miR-10a-3p	-0.02	-0.04	N/A
RNF111	ENST00000348370.4	ring finger protein 111	395	1	0	0	1	2	rno-miR-10a-3p	-0.02	-0.03	N/A
SGMS2	ENST00000394684.4	sphingomyelin synthase 2	111	2	0	0	2	1	rno-miR-10a-3p	-0.02	-0.07	N/A
NEK6	ENST00000373603.1	NIMA-related kinase 6	3449	1	0	0	1	1	rno-miR-10a-3p	-0.02	-0.1	N/A
RNF150	ENST00000515673.2	ring finger protein 150	518	3	0	0	3	6	rno-miR-10a-3p	-0.02	-0.03	N/A
ATXN7L1	ENST00000419735.3	ataxin 7-like 1	67	1	0	0	1	3	rno-miR-10a-3p	-0.02	-0.02	N/A
AR	ENST00000374690.3	androgen receptor	57	1	0	0	1	1	rno-miR-10a-3p	-0.02	-0.03	N/A
C14orf142	ENST00000306954.4	chromosome 14 open reading frame 142	66	1	0	0	1	1	rno-miR-10a-3p	-0.02	-0.2	N/A
JMJD1C	ENST00000399251.1	jumonji domain containing 1C	60	2	0	0	2	2	rno-miR-10a-3p	-0.02	-0.02	N/A
PRDM16	ENST00000511072.1	PR domain containing 16	64	1	0	0	1	2	rno-miR-10a-3p	-0.02	-0.06	N/A
SKIL	ENST00000458537.3	SKI-like oncogene	210	2	0	1	1	0	rno-miR-10a-3p	-0.02	-0.03	N/A
SIX1	ENST00000247182.6	SIX homeobox 1	1264	1	0	0	1	1	rno-miR-10a-3p	-0.02	-0.1	N/A
GPD1L	ENST00000282541.5	glycerol-3-phosphate dehydrogenase 1-like	130	1	0	0	1	1	rno-miR-10a-3p	-0.02	-0.03	N/A
APOOL	ENST00000373173.2	apolipoprotein O-like	109	1	0	0	1	0	rno-miR-10a-3p	-0.02	-0.06	N/A
EYA4	ENST00000367895.5	eyes absent homolog 4 (Drosophila)	242	1	0	0	1	4	rno-miR-10a-3p	-0.02	-0.03	N/A
MTUS1	ENST00000381869.3	microtubule associated tumor suppressor 1	215	1	0	1	0	1	rno-miR-10a-3p	-0.02	-0.02	N/A
TMEM154	ENST00000304385.3	transmembrane protein 154	5	1	0	0	1	1	rno-miR-10a-3p	-0.02	-0.02	N/A
DCUN1D1	ENST00000292782.4	DCN1, defective in cullin neddylation 1, domain containing 1	267	2	0	0	2	1	rno-miR-10a-3p	-0.02	-0.04	N/A
ITGA2	ENST00000296585.5	integrin, alpha 2 (CD49B, alpha 2 subunit of VLA-2 receptor)	50	1	0	0	1	3	rno-miR-10a-3p	-0.02	-0.02	N/A
PLS3	ENST00000420625.2	plastin 3	8789	1	0	0	1	1	rno-miR-10a-3p	-0.02	-0.02	N/A
OXNAD1	ENST00000285083.5	oxidoreductase NAD-binding domain containing 1	230	1	0	0	1	2	rno-miR-10a-3p	-0.02	-0.07	N/A
TMA7	ENST00000438607.2	translation machinery associated 7 homolog (S. cerevisiae)	63	1	0	0	1	0	rno-miR-10a-3p	-0.02	-0.2	N/A
WDR76	ENST00000263795.6	WD repeat domain 76	1720	1	0	1	0	0	rno-miR-10a-3p	-0.02	-0.21	N/A
CTTNBP2NL	ENST00000271277.6	CTTNBP2 N-terminal like	182	2	0	0	2	0	rno-miR-10a-3p	-0.02	-0.03	N/A
SORBS2	ENST00000284776.7	sorbin and SH3 domain containing 2	1279	1	0	0	1	1	rno-miR-10a-3p	-0.02	-0.02	N/A
KLHDC10	ENST00000335420.5	kelch domain containing 10	347	1	0	0	1	1	rno-miR-10a-3p	-0.02	-0.03	N/A
KCNH5	ENST00000322893.7	potassium voltage-gated channel, subfamily H (eag-related), member 5	157	3	0	0	3	6	rno-miR-10a-3p	-0.02	-0.03	N/A
KLHL9	ENST00000359039.4	kelch-like family member 9	222	1	0	0	1	1	rno-miR-10a-3p	-0.02	-0.03	N/A
CEP135	ENST00000257287.4	centrosomal protein 135kDa	19	1	0	0	1	0	rno-miR-10a-3p	-0.02	-0.03	N/A
OLFM3	ENST00000370103.4	olfactomedin 3	8	1	0	0	1	2	rno-miR-10a-3p	-0.02	-0.09	N/A
CDKN2AIPNL	ENST00000458198.2	CDKN2A interacting protein N-terminal like	133	1	0	0	1	1	rno-miR-10a-3p	-0.02	-0.19	N/A
PHF8	ENST00000338946.6	PHD finger protein 8	85	1	0	0	1	1	rno-miR-10a-3p	-0.02	-0.02	N/A
MYH11	ENST00000452625.2	myosin, heavy chain 11, smooth muscle	5	1	0	0	1	0	rno-miR-10a-3p	-0.02	-0.02	N/A
TM4SF1	ENST00000472441.1	transmembrane 4 L six family member 1	1401	1	0	0	1	0	rno-miR-10a-3p	-0.02	-0.02	N/A
LURAP1L	ENST00000319264.3	leucine rich adaptor protein 1-like	266	1	0	0	1	0	rno-miR-10a-3p	-0.02	-0.13	N/A
CADM2	ENST00000383699.3	cell adhesion molecule 2	5	1	0	1	0	6	rno-miR-10a-3p	-0.02	-0.02	N/A
FSD2	ENST00000334574.8	fibronectin type III and SPRY domain containing 2	5	1	0	0	1	0	rno-miR-10a-3p	-0.02	-0.02	N/A
MKLN1	ENST00000352689.6	muskelin 1, intracellular mediator containing kelch motifs	477	3	0	0	3	5	rno-miR-10a-3p	-0.02	-0.03	N/A
SYNCRIP	ENST00000355238.6	synaptotagmin binding, cytoplasmic RNA interacting protein	4864	1	0	0	1	3	rno-miR-10a-3p	-0.02	-0.05	N/A
SAP30L	ENST00000297109.6	SAP30-like	335	1	0	0	1	2	rno-miR-10a-3p	-0.02	-0.06	N/A
SLC2A13	ENST00000280871.4	solute carrier family 2 (facilitated glucose transporter), member 13	47	1	1	0	0	0	rno-miR-10a-3p	-0.02	-0.03	N/A
SSR1	ENST00000244763.4	signal sequence receptor, alpha	12917	2	0	0	2	3	rno-miR-10a-3p	-0.02	-0.1	N/A
STON2	ENST00000267540.2	stonin 2	40	1	1	0	0	2	rno-miR-10a-3p	-0.02	-0.03	N/A
TFAP2B	ENST00000393655.3	transcription factor AP-2 beta (activating enhancer binding protein 2 beta)	23	1	0	1	0	2	rno-miR-10a-3p	-0.02	-0.1	N/A
STRBP	ENST00000447404.2	spermatid perinuclear RNA binding protein	575	1	0	1	0	4	rno-miR-10a-3p	-0.02	-0.11	N/A
PLEKHA1	ENST00000538022.1	pleckstrin homology domain containing, family A (phosphoinositide binding specific) member 1	1172	1	0	0	1	2	rno-miR-10a-3p	-0.02	-0.02	N/A
IGF1R	ENST00000268035.6	insulin-like growth factor 1 receptor	561	3	0	0	3	1	rno-miR-10a-3p	-0.02	-0.03	N/A
CDH8	ENST00000584337.1	cadherin 8, type 2	11	1	0	0	1	1	rno-miR-10a-3p	-0.02	-0.05	N/A
CLVS2	ENST00000275162.5	clavesin 2	19	4	0	0	4	3	rno-miR-10a-3p	-0.02	-0.04	N/A
HIPK3	ENST00000303296.4	homeodomain interacting protein kinase 3	933	2	0	0	2	1	rno-miR-10a-3p	-0.02	-0.02	N/A
TBC1D15	ENST00000550746.1	TBC1 domain family, member 15	1164	1	0	0	1	1	rno-miR-10a-3p	-0.02	-0.08	N/A
SCN7A	ENST00000409855.1	sodium channel, voltage-gated, type VII, alpha subunit	5	1	0	0	1	1	rno-miR-10a-3p	-0.02	-0.02	N/A
SNX13	ENST00000409389.1	sorting nexin 13	100	1	0	0	1	0	rno-miR-10a-3p	-0.02	-0.02	N/A
TULP4	ENST00000367094.2	tubby like protein 4	93	1	0	0	1	1	rno-miR-10a-3p	-0.02	-0.02	N/A
VGLL3	ENST00000398399.2	vestigial like 3 (Drosophila)	187	2	0	0	2	3	rno-miR-10a-3p	-0.02	-0.02	N/A
HTR2C	ENST00000371950.3	5-hydroxytryptamine (serotonin) receptor 2C, G protein-coupled	5	1	0	0	1	2	rno-miR-10a-3p	-0.02	-0.02	N/A
EIF5A2	ENST00000474096.1	eukaryotic translation initiation factor 5A2	443	1	0	0	1	2	rno-miR-10a-3p	-0.02	-0.11	N/A
CD38	ENST00000226279.3	CD38 molecule	23	1	0	0	1	0	rno-miR-10a-3p	-0.02	-0.1	N/A
LOX	ENST00000231004.4	lysyl oxidase	3441	1	0	0	1	2	rno-miR-10a-3p	-0.02	-0.14	N/A
PDE3B	ENST00000282096.4	phosphodiesterase 3B, cGMP-inhibited	258	1	0	0	1	5	rno-miR-10a-3p	-0.02	-0.03	N/A
MRPS36	ENST00000256441.4	mitochondrial ribosomal protein S36	30	1	0	0	1	0	rno-miR-10a-3p	-0.02	-0.12	N/A
PIKFYVE	ENST00000264380.4	phosphoinositide kinase, FYVE finger containing	107	1	0	0	1	1	rno-miR-10a-3p	-0.02	-0.04	N/A
DBF4	ENST00000265728.1	DBF4 homolog (S. cerevisiae)	30	1	0	0	1	1	rno-miR-10a-3p	-0.02	-0.11	N/A
WWC2	ENST00000403733.3	WW and C2 domain containing 2	717	1	0	0	1	1	rno-miR-10a-3p	-0.02	-0.02	N/A
CXCL12	ENST00000343575.6	chemokine (C-X-C motif) ligand 12	719	1	0	0	1	0	rno-miR-10a-3p	-0.02	-0.03	N/A
MBOAT2	ENST00000305997.3	membrane bound O-acyltransferase domain containing 2	1145	3	0	0	3	1	rno-miR-10a-3p	-0.02	-0.06	N/A
PAFAH1B2	ENST00000527958.1	platelet-activating factor acetylhydrolase 1b, catalytic subunit 2 (30kDa)	180	1	0	0	1	1	rno-miR-10a-3p	-0.02	-0.06	N/A
CDC14A	ENST00000370125.2	cell division cycle 14A	123	1	0	1	0	1	rno-miR-10a-3p	-0.02	-0.02	N/A
DOK6	ENST00000382713.5	docking protein 6	8	2	0	0	2	6	rno-miR-10a-3p	-0.02	-0.02	N/A
SULF1	ENST00000458141.2	sulfatase 1	11	1	0	1	0	1	rno-miR-10a-3p	-0.02	-0.02	N/A
NOS1AP	ENST00000361897.5	nitric oxide synthase 1 (neuronal) adaptor protein	5	2	0	0	2	0	rno-miR-10a-3p	-0.02	-0.02	N/A
IPO5	ENST00000261574.5	importin 5	1826	1	0	0	1	1	rno-miR-10a-3p	-0.02	-0.06	N/A
NHS	ENST00000380060.3	Nance-Horan syndrome (congenital cataracts and dental anomalies)	72	2	0	0	2	2	rno-miR-10a-3p	-0.02	-0.02	N/A
CDH5	ENST00000341529.3	cadherin 5, type 2 (vascular endothelium)	8	1	0	1	0	0	rno-miR-10a-3p	-0.02	-0.02	N/A
FUT9	ENST00000302103.5	fucosyltransferase 9 (alpha (1,3) fucosyltransferase)	5	2	0	0	2	5	rno-miR-10a-3p	-0.02	-0.02	N/A
SHPRH	ENST00000367505.2	SNF2 histone linker PHD RING helicase, E3 ubiquitin protein ligase	757	1	0	0	1	1	rno-miR-10a-3p	-0.02	-0.02	N/A
OPHN1	ENST00000355520.5	oligophrenin 1	54	1	0	1	0	3	rno-miR-10a-3p	-0.02	-0.02	N/A
POU3F2	ENST00000328345.5	POU class 3 homeobox 2	274	1	0	1	0	1	rno-miR-10a-3p	-0.02	-0.02	N/A
ZBTB43	ENST00000449886.1	zinc finger and BTB domain containing 43	396	1	0	1	0	0	rno-miR-10a-3p	-0.02	-0.02	N/A
IMPG2	ENST00000193391.7	interphotoreceptor matrix proteoglycan 2	5	1	0	1	0	1	rno-miR-10a-3p	-0.02	-0.02	N/A
PRICKLE2	ENST00000295902.6	prickle homolog 2 (Drosophila)	20	2	0	0	2	2	rno-miR-10a-3p	-0.02	-0.02	N/A
NFKB1	ENST00000226574.4	nuclear factor of kappa light polypeptide gene enhancer in B-cells 1	316	1	0	1	0	0	rno-miR-10a-3p	-0.02	-0.02	N/A
CALN1	ENST00000329008.5	calneuron 1	5	2	0	0	2	1	rno-miR-10a-3p	-0.02	-0.02	N/A
TENM1	ENST00000371130.3	teneurin transmembrane protein 1	5	2	0	0	2	2	rno-miR-10a-3p	-0.02	-0.02	N/A
ELAC1	ENST00000269466.3	elaC ribonuclease Z 1	7	1	0	1	0	1	rno-miR-10a-3p	-0.02	-0.02	N/A
AAR2	ENST00000320849.4	AAR2 splicing factor homolog (S. cerevisiae)	74	1	0	1	0	1	rno-miR-10a-3p	-0.02	-0.02	N/A
IPCEF1	ENST00000265198.4	interaction protein for cytohesin exchange factors 1	16	1	0	1	0	1	rno-miR-10a-3p	-0.02	-0.02	N/A
CD93	ENST00000246006.4	CD93 molecule	5	2	0	0	2	0	rno-miR-10a-3p	-0.02	-0.02	N/A
CMKLR1	ENST00000312143.7	chemokine-like receptor 1	5	1	0	1	0	0	rno-miR-10a-3p	-0.02	-0.02	N/A
GDA	ENST00000358399.3	guanine deaminase	5	1	0	1	0	3	rno-miR-10a-3p	-0.02	-0.02	N/A
PPP1R16B	ENST00000299824.1	protein phosphatase 1, regulatory subunit 16B	16	1	0	1	0	3	rno-miR-10a-3p	-0.02	-0.02	N/A
DCX	ENST00000356915.2	doublecortin	5	2	0	0	2	2	rno-miR-10a-3p	-0.02	-0.02	N/A
NCOA2	ENST00000452400.2	nuclear receptor coactivator 2	271	2	0	0	2	2	rno-miR-10a-3p	-0.02	-0.02	N/A
GRM1	ENST00000392299.2	glutamate receptor, metabotropic 1	5	2	0	0	2	0	rno-miR-10a-3p	-0.02	-0.02	N/A
NFIA	ENST00000403491.3	nuclear factor I/A	5	1	0	1	0	2	rno-miR-10a-3p	-0.02	-0.02	N/A
RP11-247C2.2	ENST00000563727.1	HCG2004779; Uncharacterized protein	5	1	0	1	0	2	rno-miR-10a-3p	-0.02	-0.02	N/A
ABLIM1	ENST00000392952.3	actin binding LIM protein 1	1321	2	0	0	2	1	rno-miR-10a-3p	-0.02	-0.02	N/A
CCDC180	ENST00000395220.1	coiled-coil domain containing 180	10	1	0	1	0	0	rno-miR-10a-3p	-0.02	-0.02	N/A
ZBTB39	ENST00000300101.2	zinc finger and BTB domain containing 39	7	1	0	1	0	1	rno-miR-10a-3p	-0.02	-0.02	N/A
PDE11A	ENST00000286063.6	phosphodiesterase 11A	7	2	0	0	2	0	rno-miR-10a-3p	-0.02	-0.02	N/A
FAM179B	ENST00000382233.2	family with sequence similarity 179, member B	12	1	0	1	0	2	rno-miR-10a-3p	-0.02	-0.02	N/A
ZFHX4	ENST00000521891.2	zinc finger homeobox 4	194	2	0	0	2	0	rno-miR-10a-3p	-0.02	-0.02	N/A
PRELP	ENST00000343110.2	proline/arginine-rich end leucine-rich repeat protein	5	1	0	1	0	0	rno-miR-10a-3p	-0.02	-0.02	N/A
SPRY3	ENST00000302805.2	sprouty homolog 3 (Drosophila)	5	1	0	1	0	1	rno-miR-10a-3p	-0.02	-0.02	N/A
KCNJ6	ENST00000609713.1	potassium inwardly-rectifying channel, subfamily J, member 6	5	2	0	0	2	6	rno-miR-10a-3p	-0.02	-0.02	N/A
CXorf22	ENST00000297866.5	chromosome X open reading frame 22	5	1	0	1	0	0	rno-miR-10a-3p	-0.02	-0.02	N/A
FAM63B	ENST00000559228.1	family with sequence similarity 63, member B	41	2	0	0	2	1	rno-miR-10a-3p	-0.02	-0.02	N/A
CD96	ENST00000352690.4	CD96 molecule	5	1	0	1	0	0	rno-miR-10a-3p	-0.02	-0.02	N/A
RASSF8	ENST00000541490.1	Ras association (RalGDS/AF-6) domain family (N-terminal) member 8	1290	1	0	0	1	0	rno-miR-10a-3p	-0.02	-0.02	N/A
TMEM47	ENST00000275954.3	transmembrane protein 47	129	1	0	0	1	0	rno-miR-10a-3p	-0.02	-0.03	N/A
TSHZ2	ENST00000371497.5	teashirt zinc finger homeobox 2	351	1	0	1	0	1	rno-miR-10a-3p	-0.02	-0.02	N/A
N4BP2L2	ENST00000267068.3	NEDD4 binding protein 2-like 2	74	1	0	0	1	1	rno-miR-10a-3p	-0.02	-0.06	N/A
CAMSAP2	ENST00000358823.2	calmodulin regulated spectrin-associated protein family, member 2	235	1	0	0	1	2	rno-miR-10a-3p	-0.02	-0.03	N/A
C2CD2L	ENST00000336702.3	C2CD2-like	13	2	0	0	2	0	rno-miR-10a-3p	-0.02	-0.05	N/A
MCTP2	ENST00000357742.4	multiple C2 domains, transmembrane 2	59	1	0	0	1	1	rno-miR-10a-3p	-0.02	-0.05	N/A
EMP2	ENST00000359543.3	epithelial membrane protein 2	1725	1	0	1	0	0	rno-miR-10a-3p	-0.02	-0.02	N/A
ZNRF2	ENST00000323037.4	zinc and ring finger 2	403	1	0	0	1	0	rno-miR-10a-3p	-0.02	-0.11	N/A
ZNF462	ENST00000277225.5	zinc finger protein 462	214	1	0	0	1	4	rno-miR-10a-3p	-0.02	-0.03	N/A
IER2	ENST00000292433.3	immediate early response 2	81	1	1	0	0	1	rno-miR-10a-3p	-0.02	-0.35	N/A
PTCD2	ENST00000380639.5	pentatricopeptide repeat domain 2	377	1	0	0	1	1	rno-miR-10a-3p	-0.02	-0.03	N/A
NEDD4	ENST00000338963.2	neural precursor cell expressed, developmentally down-regulated 4, E3 ubiquitin protein ligase	289	1	0	1	0	1	rno-miR-10a-3p	-0.02	-0.02	N/A
C18orf25	ENST00000282059.6	chromosome 18 open reading frame 25	688	2	0	0	2	0	rno-miR-10a-3p	-0.02	-0.02	N/A
CISD1	ENST00000333926.5	CDGSH iron sulfur domain 1	367	1	0	0	1	1	rno-miR-10a-3p	-0.02	-0.15	N/A
AGPAT5	ENST00000285518.6	1-acylglycerol-3-phosphate O-acyltransferase 5	879	1	0	0	1	0	rno-miR-10a-3p	-0.02	-0.03	N/A
MYSM1	ENST00000472487.1	Myb-like, SWIRM and MPN domains 1	38	1	0	0	1	4	rno-miR-10a-3p	-0.02	-0.07	N/A
GPSM2	ENST00000406462.2	G-protein signaling modulator 2	227	1	0	0	1	0	rno-miR-10a-3p	-0.02	-0.07	N/A
MTF1	ENST00000373036.4	metal-regulatory transcription factor 1	98	1	0	1	0	1	rno-miR-10a-3p	-0.02	-0.02	N/A
GRHL1	ENST00000405379.2	grainyhead-like 1 (Drosophila)	147	1	0	0	1	2	rno-miR-10a-3p	-0.02	-0.05	N/A
MARCH6	ENST00000274140.5	membrane-associated ring finger (C3HC4) 6, E3 ubiquitin protein ligase	14086	1	0	0	1	1	rno-miR-10a-3p	-0.02	-0.02	N/A
DSC2	ENST00000251081.6	desmocollin 2	145	1	0	0	1	0	rno-miR-10a-3p	-0.02	-0.03	N/A
APPBP2	ENST00000083182.3	amyloid beta precursor protein (cytoplasmic tail) binding protein 2	907	1	0	0	1	1	rno-miR-10a-3p	-0.02	-0.02	N/A
ZBTB37	ENST00000367701.5	zinc finger and BTB domain containing 37	213	2	0	0	2	4	rno-miR-10a-3p	-0.02	-0.02	N/A
NKTR	ENST00000232978.8	natural killer-tumor recognition sequence	798	1	0	0	1	1	rno-miR-10a-3p	-0.02	-0.02	N/A
RPS6KB1	ENST00000225577.4	ribosomal protein S6 kinase, 70kDa, polypeptide 1	16	1	0	0	1	0	rno-miR-10a-3p	-0.02	-0.02	N/A
TFEC	ENST00000265440.7	transcription factor EC	5	1	0	0	1	4	rno-miR-10a-3p	-0.02	-0.02	N/A
GLI3	ENST00000395925.3	GLI family zinc finger 3	544	1	0	1	0	2	rno-miR-10a-3p	-0.02	-0.02	N/A
C4orf29	ENST00000388795.5	chromosome 4 open reading frame 29	67	1	0	0	1	0	rno-miR-10a-3p	-0.02	-0.07	N/A
HLF	ENST00000226067.5	hepatic leukemia factor	15	2	0	0	2	1	rno-miR-10a-3p	-0.02	-0.02	N/A
CALML4	ENST00000395465.3	calmodulin-like 4	307	2	0	0	2	1	rno-miR-10a-3p	-0.02	-0.21	N/A
RAB3GAP2	ENST00000358951.2	RAB3 GTPase activating protein subunit 2 (non-catalytic)	461	1	0	0	1	0	rno-miR-10a-3p	-0.02	-0.03	N/A
LMAN1	ENST00000251047.5	lectin, mannose-binding, 1	2293	1	0	0	1	1	rno-miR-10a-3p	-0.02	-0.02	N/A
CSNK1G3	ENST00000360683.2	casein kinase 1, gamma 3	28	1	0	0	1	1	rno-miR-10a-3p	-0.02	-0.06	N/A
CHST11	ENST00000549260.1	carbohydrate (chondroitin 4) sulfotransferase 11	686	1	0	0	1	1	rno-miR-10a-3p	-0.02	-0.02	N/A
RPS6KA6	ENST00000262752.2	ribosomal protein S6 kinase, 90kDa, polypeptide 6	156	3	0	0	3	3	rno-miR-10a-3p	-0.02	-0.07	N/A
RNF14	ENST00000394520.2	ring finger protein 14	20	1	0	0	1	0	rno-miR-10a-3p	-0.02	-0.03	N/A
TRPC4	ENST00000379705.3	transient receptor potential cation channel, subfamily C, member 4	21	1	0	0	1	1	rno-miR-10a-3p	-0.02	-0.06	N/A
PTPN14	ENST00000366956.5	protein tyrosine phosphatase, non-receptor type 14	301	1	0	1	0	2	rno-miR-10a-3p	-0.02	-0.02	N/A
PCDH11Y	ENST00000215473.6	protocadherin 11 Y-linked	0	1	0	0	1	3	rno-miR-10a-3p	-0.02	-0.02	N/A
SLCO4C1	ENST00000310954.6	solute carrier organic anion transporter family, member 4C1	13	1	0	0	1	1	rno-miR-10a-3p	-0.02	-0.02	N/A
WRB	ENST00000333781.5	tryptophan rich basic protein	496	1	0	0	1	0	rno-miR-10a-3p	-0.02	-0.12	N/A
CPSF2	ENST00000298875.4	cleavage and polyadenylation specific factor 2, 100kDa	945	1	0	0	1	0	rno-miR-10a-3p	-0.02	-0.05	N/A
FSD1L	ENST00000374710.3	fibronectin type III and SPRY domain containing 1-like	16	2	0	0	2	4	rno-miR-10a-3p	-0.02	-0.02	N/A
INSR	ENST00000341500.5	insulin receptor	577	1	0	0	1	1	rno-miR-10a-3p	-0.02	-0.02	N/A
MARK1	ENST00000366918.4	MAP/microtubule affinity-regulating kinase 1	192	1	0	0	1	0	rno-miR-10a-3p	-0.02	-0.08	N/A
CHDH	ENST00000315251.6	choline dehydrogenase	249	1	0	1	0	0	rno-miR-10a-3p	-0.02	-0.08	N/A
SORT1	ENST00000256637.6	sortilin 1	2111	1	0	1	0	0	rno-miR-10a-3p	-0.02	-0.02	N/A
WWTR1	ENST00000465804.1	WW domain containing transcription regulator 1	828	1	0	0	1	1	rno-miR-10a-3p	-0.02	-0.06	N/A
PEX13	ENST00000295030.5	peroxisomal biogenesis factor 13	484	1	0	0	1	1	rno-miR-10a-3p	-0.02	-0.05	N/A
SLC36A4	ENST00000326402.4	solute carrier family 36 (proton/amino acid symporter), member 4	252	1	0	0	1	2	rno-miR-10a-3p	-0.02	-0.06	N/A
FOXA1	ENST00000250448.2	forkhead box A1	249	1	0	0	1	1	rno-miR-10a-3p	-0.02	-0.04	N/A
GK	ENST00000378946.3	glycerol kinase	38	1	0	0	1	3	rno-miR-10a-3p	-0.02	-0.03	N/A
JPH1	ENST00000342232.4	junctophilin 1	53	1	0	1	0	0	rno-miR-10a-3p	-0.02	-0.02	N/A
OCLN	ENST00000355237.2	occludin	5	1	0	0	1	1	rno-miR-10a-3p	-0.02	-0.02	N/A
STK38	ENST00000229812.7	serine/threonine kinase 38	156	1	0	0	1	1	rno-miR-10a-3p	-0.02	-0.02	N/A
EPT1	ENST00000260585.7	ethanolaminephosphotransferase 1 (CDP-ethanolamine-specific)	449	1	0	1	0	3	rno-miR-10a-3p	-0.02	-0.02	N/A
MEX3D	ENST00000402693.4	mex-3 RNA binding family member D	13	1	0	0	1	0	rno-miR-10a-3p	-0.02	-0.02	N/A
TMED5	ENST00000479918.1	transmembrane emp24 protein transport domain containing 5	612	1	0	0	1	1	rno-miR-10a-3p	-0.02	-0.14	N/A
HELLS	ENST00000394036.1	helicase, lymphoid-specific	329	1	0	0	1	1	rno-miR-10a-3p	-0.02	-0.08	N/A
WASF3	ENST00000335327.5	WAS protein family, member 3	24	1	0	0	1	0	rno-miR-10a-3p	-0.02	-0.02	N/A
CEBPG	ENST00000284000.4	CCAAT/enhancer binding protein (C/EBP), gamma	360	1	0	0	1	2	rno-miR-10a-3p	-0.02	-0.07	N/A
VCPIP1	ENST00000310421.4	valosin containing protein (p97)/p47 complex interacting protein 1	228	2	0	0	2	2	rno-miR-10a-3p	-0.02	-0.02	N/A
ZEB2	ENST00000558170.2	zinc finger E-box binding homeobox 2	33	2	0	0	2	4	rno-miR-10a-3p	-0.02	-0.02	N/A
METTL8	ENST00000375258.4	methyltransferase like 8	124	1	0	1	0	1	rno-miR-10a-3p	-0.02	-0.02	N/A
PRKAB2	ENST00000254101.3	protein kinase, AMP-activated, beta 2 non-catalytic subunit	363	1	0	1	0	1	rno-miR-10a-3p	-0.02	-0.02	N/A
PTPN21	ENST00000328736.3	protein tyrosine phosphatase, non-receptor type 21	104	1	0	0	1	1	rno-miR-10a-3p	-0.02	-0.02	N/A
SUMO1	ENST00000392246.2	small ubiquitin-like modifier 1	180	3	0	0	3	1	rno-miR-10a-3p	-0.02	-0.29	N/A
MBNL3	ENST00000370839.3	muscleblind-like splicing regulator 3	593	2	0	0	2	2	rno-miR-10a-3p	-0.02	-0.02	N/A
SEPSECS	ENST00000302922.3	Sep (O-phosphoserine) tRNA:Sec (selenocysteine) tRNA synthase	279	1	0	0	1	1	rno-miR-10a-3p	-0.02	-0.03	N/A
SGCD	ENST00000435422.3	sarcoglycan, delta (35kDa dystrophin-associated glycoprotein)	39	1	0	0	1	5	rno-miR-10a-3p	-0.02	-0.02	N/A
POU4F1	ENST00000377208.5	POU class 4 homeobox 1	61	2	0	0	2	0	rno-miR-10a-3p	-0.02	-0.06	N/A
SCAI	ENST00000336505.6	suppressor of cancer cell invasion	74	2	0	0	2	7	rno-miR-10a-3p	-0.02	-0.02	N/A
STAT5B	ENST00000293328.3	signal transducer and activator of transcription 5B	329	2	0	1	1	0	rno-miR-10a-3p	-0.02	-0.04	N/A
TNPO1	ENST00000337273.5	transportin 1	2041	2	0	0	2	3	rno-miR-10a-3p	-0.02	-0.03	N/A
SYNRG	ENST00000339208.6	synergin, gamma	106	1	0	1	0	3	rno-miR-10a-3p	-0.02	-0.03	N/A
SLC30A5	ENST00000396591.3	solute carrier family 30 (zinc transporter), member 5	677	1	0	0	1	2	rno-miR-10a-3p	-0.02	-0.1	N/A
DDAH2	ENST00000375789.2	dimethylarginine dimethylaminohydrolase 2	26	1	0	0	1	0	rno-miR-10a-3p	-0.02	-0.04	N/A
PPM1A	ENST00000395076.4	protein phosphatase, Mg2+/Mn2+ dependent, 1A	412	3	0	0	3	2	rno-miR-10a-3p	-0.02	-0.08	N/A
DAB1	ENST00000371236.2	Dab, reelin signal transducer, homolog 1 (Drosophila)	490	1	0	0	1	0	rno-miR-10a-3p	-0.02	-0.02	N/A
PUM2	ENST00000338086.5	pumilio RNA-binding family member 2	1047	1	0	0	1	1	rno-miR-10a-3p	-0.02	-0.02	N/A
KIF5B	ENST00000302418.4	kinesin family member 5B	635	2	0	0	2	1	rno-miR-10a-3p	-0.02	-0.04	N/A
FGD4	ENST00000427716.2	FYVE, RhoGEF and PH domain containing 4	38	2	0	0	2	2	rno-miR-10a-3p	-0.02	-0.02	N/A
BRWD1	ENST00000342449.3	bromodomain and WD repeat domain containing 1	96	2	0	0	2	2	rno-miR-10a-3p	-0.02	-0.02	N/A
TMED7	ENST00000456936.3	transmembrane emp24 protein transport domain containing 7	1571	2	0	0	2	3	rno-miR-10a-3p	-0.02	-0.19	N/A
RAB30	ENST00000533486.1	RAB30, member RAS oncogene family	274	2	0	0	2	4	rno-miR-10a-3p	-0.02	-0.03	N/A
DSP	ENST00000379802.3	desmoplakin	4571	1	0	0	1	1	rno-miR-10a-3p	-0.01	-0.01	N/A
ADAMTS10	ENST00000595838.1	ADAM metallopeptidase with thrombospondin type 1 motif, 10	7	1	0	0	1	0	rno-miR-10a-3p	-0.01	-0.01	N/A
GABRB2	ENST00000393959.1	gamma-aminobutyric acid (GABA) A receptor, beta 2	5	1	0	0	1	5	rno-miR-10a-3p	-0.01	-0.01	N/A
SCML4	ENST00000369022.2	sex comb on midleg-like 4 (Drosophila)	10	1	0	0	1	1	rno-miR-10a-3p	-0.01	-0.06	N/A
MPEG1	ENST00000361050.3	macrophage expressed 1	5	1	0	0	1	2	rno-miR-10a-3p	-0.01	-0.01	N/A
FBXO30	ENST00000237281.4	F-box protein 30	224	2	0	0	2	1	rno-miR-10a-3p	-0.01	-0.02	N/A
MTMR9	ENST00000221086.3	myotubularin related protein 9	400	2	0	0	2	1	rno-miR-10a-3p	-0.01	-0.02	N/A
ADCY9	ENST00000294016.3	adenylate cyclase 9	166	1	0	1	0	1	rno-miR-10a-3p	-0.01	-0.02	N/A
SPIRE1	ENST00000409402.4	spire-type actin nucleation factor 1	103	1	0	0	1	1	rno-miR-10a-3p	-0.01	-0.02	N/A
HELZ	ENST00000358691.5	helicase with zinc finger	571	2	0	0	2	1	rno-miR-10a-3p	-0.01	-0.02	N/A
KIF2A	ENST00000381103.2	kinesin heavy chain member 2A	905	1	0	1	0	2	rno-miR-10a-3p	-0.01	-0.07	N/A
ANAPC16	ENST00000299381.4	anaphase promoting complex subunit 16	986	1	0	0	1	0	rno-miR-10a-3p	-0.01	-0.15	N/A
C17orf75	ENST00000577809.1	chromosome 17 open reading frame 75	2623	1	0	0	1	0	rno-miR-10a-3p	-0.01	-0.12	N/A
IREB2	ENST00000258886.8	iron-responsive element binding protein 2	1096	1	0	0	1	2	rno-miR-10a-3p	-0.01	-0.02	N/A
GALNT13	ENST00000409237.1	UDP-N-acetyl-alpha-D-galactosamine:polypeptide N-acetylgalactosaminyltransferase 13 (GalNAc-T13)	49	1	0	1	0	1	rno-miR-10a-3p	-0.01	-0.02	N/A
DCLK1	ENST00000379892.4	doublecortin-like kinase 1	9	1	1	0	0	0	rno-miR-10a-3p	-0.01	-0.03	N/A
IGSF11	ENST00000425327.2	immunoglobulin superfamily, member 11	5	1	0	0	1	2	rno-miR-10a-3p	-0.01	-0.01	N/A
ASB1	ENST00000264607.4	ankyrin repeat and SOCS box containing 1	408	1	0	0	1	1	rno-miR-10a-3p	-0.01	-0.03	N/A
GALNT4	ENST00000529983.2	UDP-N-acetyl-alpha-D-galactosamine:polypeptide N-acetylgalactosaminyltransferase 4 (GalNAc-T4)	275	1	0	0	1	1	rno-miR-10a-3p	-0.01	-0.01	N/A
FAM46A	ENST00000369754.3	family with sequence similarity 46, member A	899	1	0	0	1	2	rno-miR-10a-3p	-0.01	-0.01	N/A
FAM196A	ENST00000522781.1	family with sequence similarity 196, member A	5	1	0	0	1	0	rno-miR-10a-3p	-0.01	-0.01	N/A
VWA5B1	ENST00000289815.8	von Willebrand factor A domain containing 5B1	5	1	0	0	1	0	rno-miR-10a-3p	-0.01	-0.01	N/A
OTUD4	ENST00000454497.2	OTU domain containing 4	18	1	0	0	1	6	rno-miR-10a-3p	-0.01	-0.01	N/A
RP11-315D16.2	ENST00000562767.1	Uncharacterized protein	304	2	0	0	2	1	rno-miR-10a-3p	-0.01	-0.22	N/A
MYPN	ENST00000358913.5	myopalladin	73	1	0	0	1	0	rno-miR-10a-3p	-0.01	-0.06	N/A
NOVA2	ENST00000263257.5	neuro-oncological ventral antigen 2	7	1	0	1	0	0	rno-miR-10a-3p	-0.01	-0.02	N/A
KDSR	ENST00000406396.3	3-ketodihydrosphingosine reductase	322	1	0	0	1	1	rno-miR-10a-3p	-0.01	-0.04	N/A
ZNF407	ENST00000299687.5	zinc finger protein 407	42	1	0	1	0	0	rno-miR-10a-3p	-0.01	-0.02	N/A
KIAA1244	ENST00000251691.4	KIAA1244	169	2	0	0	2	2	rno-miR-10a-3p	-0.01	-0.02	N/A
DSEL	ENST00000310045.7	dermatan sulfate epimerase-like	26	1	0	0	1	2	rno-miR-10a-3p	-0.01	-0.02	N/A
CXorf23	ENST00000379687.3	chromosome X open reading frame 23	30	1	0	0	1	0	rno-miR-10a-3p	-0.01	-0.06	N/A
NSUN5	ENST00000428206.1	NOP2/Sun domain family, member 5	28	1	0	0	1	0	rno-miR-10a-3p	-0.01	-0.08	N/A
ADAMTS5	ENST00000284987.5	ADAM metallopeptidase with thrombospondin type 1 motif, 5	68	2	0	0	2	2	rno-miR-10a-3p	-0.01	-0.02	N/A
C11orf30	ENST00000529032.1	chromosome 11 open reading frame 30	230	1	0	0	1	2	rno-miR-10a-3p	-0.01	-0.03	N/A
ZSCAN20	ENST00000361328.3	zinc finger and SCAN domain containing 20	55	1	0	0	1	0	rno-miR-10a-3p	-0.01	-0.01	N/A
ZNF35	ENST00000396056.2	zinc finger protein 35	71	1	0	1	0	0	rno-miR-10a-3p	-0.01	-0.03	N/A
RAP2B	ENST00000323534.2	RAP2B, member of RAS oncogene family	594	1	0	0	1	1	rno-miR-10a-3p	-0.01	-0.05	N/A
ESCO1	ENST00000269214.5	establishment of sister chromatid cohesion N-acetyltransferase 1	94	1	0	0	1	1	rno-miR-10a-3p	-0.01	-0.02	N/A
CASZ1	ENST00000377022.3	castor zinc finger 1	5	1	0	0	1	2	rno-miR-10a-3p	-0.01	-0.01	N/A
FBXO40	ENST00000338040.4	F-box protein 40	5	1	0	0	1	0	rno-miR-10a-3p	-0.01	-0.01	N/A
IRF4	ENST00000380956.4	interferon regulatory factor 4	10	1	0	0	1	1	rno-miR-10a-3p	-0.01	-0.01	N/A
DAP	ENST00000230895.6	death-associated protein	8552	1	0	0	1	1	rno-miR-10a-3p	-0.01	-0.04	N/A
FRMD4B	ENST00000398540.3	FERM domain containing 4B	12	2	0	0	2	2	rno-miR-10a-3p	-0.01	-0.07	N/A
NPR3	ENST00000265074.8	natriuretic peptide receptor C/guanylate cyclase C (atrionatriuretic peptide receptor C)	517	2	0	1	1	1	rno-miR-10a-3p	-0.01	-0.03	N/A
PPA2	ENST00000341695.5	pyrophosphatase (inorganic) 2	960	1	0	0	1	0	rno-miR-10a-3p	-0.01	-0.15	N/A
TMEM106B	ENST00000396667.3	transmembrane protein 106B	615	1	1	0	0	3	rno-miR-10a-3p	-0.01	-0.1	N/A
SRGAP1	ENST00000355086.3	SLIT-ROBO Rho GTPase activating protein 1	64	1	0	1	0	1	rno-miR-10a-3p	-0.01	-0.02	N/A
C8orf46	ENST00000522977.1	chromosome 8 open reading frame 46	6	1	0	0	1	1	rno-miR-10a-3p	-0.01	-0.1	N/A
SOCS5	ENST00000306503.5	suppressor of cytokine signaling 5	72	1	0	0	1	1	rno-miR-10a-3p	-0.01	-0.02	N/A
CLDN1	ENST00000295522.3	claudin 1	153	1	0	0	1	2	rno-miR-10a-3p	-0.01	-0.07	N/A
SMAD9	ENST00000399275.2	SMAD family member 9	62	1	0	0	1	1	rno-miR-10a-3p	-0.01	-0.02	N/A
ZNF652	ENST00000362063.2	zinc finger protein 652	33	1	0	0	1	3	rno-miR-10a-3p	-0.01	-0.02	N/A
ZC3HAV1L	ENST00000275766.1	zinc finger CCCH-type, antiviral 1-like	98	1	0	0	1	2	rno-miR-10a-3p	-0.01	-0.01	N/A
MAP7	ENST00000354570.3	microtubule-associated protein 7	444	1	0	1	0	3	rno-miR-10a-3p	-0.01	-0.03	N/A
RRP15	ENST00000366932.3	ribosomal RNA processing 15 homolog (S. cerevisiae)	243	1	0	0	1	3	rno-miR-10a-3p	-0.01	-0.03	N/A
DIP2C	ENST00000280886.6	DIP2 disco-interacting protein 2 homolog C (Drosophila)	359	1	0	0	1	1	rno-miR-10a-3p	-0.01	-0.01	N/A
PTRH2	ENST00000393038.2	peptidyl-tRNA hydrolase 2	386	1	0	0	1	1	rno-miR-10a-3p	-0.01	-0.08	N/A
LARP1	ENST00000336314.4	La ribonucleoprotein domain family, member 1	4979	1	0	0	1	2	rno-miR-10a-3p	-0.01	-0.01	N/A
GPR180	ENST00000376958.4	G protein-coupled receptor 180	161	1	0	1	0	0	rno-miR-10a-3p	-0.01	-0.04	N/A
WDR78	ENST00000371026.3	WD repeat domain 78	10	1	0	0	1	0	rno-miR-10a-3p	-0.01	-0.02	N/A
OGFRL1	ENST00000370435.4	opioid growth factor receptor-like 1	607	1	0	1	0	1	rno-miR-10a-3p	-0.01	-0.05	N/A
PTPRJ	ENST00000418331.2	protein tyrosine phosphatase, receptor type, J	145	1	0	0	1	2	rno-miR-10a-3p	-0.01	-0.01	N/A
FAM214A	ENST00000261844.7	family with sequence similarity 214, member A	62	1	0	0	1	0	rno-miR-10a-3p	-0.01	-0.15	N/A
PTPN9	ENST00000306726.2	protein tyrosine phosphatase, non-receptor type 9	644	1	0	0	1	0	rno-miR-10a-3p	-0.01	-0.08	N/A
ANKS4B	ENST00000311620.5	ankyrin repeat and sterile alpha motif domain containing 4B	40	1	0	0	1	1	rno-miR-10a-3p	-0.01	-0.05	N/A
SLC40A1	ENST00000261024.2	solute carrier family 40 (iron-regulated transporter), member 1	25	1	0	0	1	0	rno-miR-10a-3p	-0.01	-0.06	N/A
MSI2	ENST00000284073.2	musashi RNA-binding protein 2	283	1	0	0	1	2	rno-miR-10a-3p	-0.01	-0.02	N/A
SENP6	ENST00000541192.1	SUMO1/sentrin specific peptidase 6	298	1	0	0	1	1	rno-miR-10a-3p	-0.01	-0.03	N/A
MYO9B	ENST00000595618.1	myosin IXB	413	1	0	1	0	0	rno-miR-10a-3p	-0.01	-0.02	N/A
SPG20	ENST00000438666.2	spastic paraplegia 20 (Troyer syndrome)	642	1	0	0	1	1	rno-miR-10a-3p	-0.01	-0.06	N/A
BMI1	ENST00000376663.3	BMI1 polycomb ring finger oncogene	200	1	0	0	1	1	rno-miR-10a-3p	-0.01	-0.03	N/A
TFPI2	ENST00000222543.5	tissue factor pathway inhibitor 2	11151	1	0	0	1	1	rno-miR-10a-3p	-0.01	-0.18	N/A
SOAT1	ENST00000367619.3	sterol O-acyltransferase 1	654	1	0	0	1	0	rno-miR-10a-3p	-0.01	-0.05	N/A
SUV39H2	ENST00000313519.5	suppressor of variegation 3-9 homolog 2 (Drosophila)	54	1	0	0	1	1	rno-miR-10a-3p	-0.01	-0.1	N/A
WRN	ENST00000298139.5	Werner syndrome, RecQ helicase-like	560	2	0	0	2	1	rno-miR-10a-3p	-0.01	-0.05	N/A
RAB11FIP1	ENST00000287263.4	RAB11 family interacting protein 1 (class I)	106	1	0	0	1	1	rno-miR-10a-3p	-0.01	-0.07	N/A
NFAT5	ENST00000354436.2	nuclear factor of activated T-cells 5, tonicity-responsive	128	2	0	0	2	7	rno-miR-10a-3p	-0.01	-0.02	N/A
ATP5S	ENST00000245448.6	ATP synthase, H+ transporting, mitochondrial Fo complex, subunit s (factor B)	310	1	0	0	1	1	rno-miR-10a-3p	-0.01	-0.12	N/A
ROR1	ENST00000371079.1	receptor tyrosine kinase-like orphan receptor 1	80	1	0	0	1	2	rno-miR-10a-3p	-0.01	-0.01	N/A
MANEA	ENST00000358812.4	mannosidase, endo-alpha	41	1	0	0	1	1	rno-miR-10a-3p	-0.01	-0.01	N/A
ANGEL2	ENST00000535388.1	angel homolog 2 (Drosophila)	218	1	0	0	1	2	rno-miR-10a-3p	-0.01	-0.08	N/A
ST3GAL2	ENST00000342907.2	ST3 beta-galactoside alpha-2,3-sialyltransferase 2	102	1	0	0	1	2	rno-miR-10a-3p	-0.01	-0.1	N/A
CUL3	ENST00000264414.4	cullin 3	1476	1	0	0	1	2	rno-miR-10a-3p	-0.01	-0.06	N/A
ETV6	ENST00000396373.4	ets variant 6	44	1	0	0	1	2	rno-miR-10a-3p	-0.01	-0.03	N/A
FAM126B	ENST00000418596.3	family with sequence similarity 126, member B	132	1	0	0	1	2	rno-miR-10a-3p	-0.01	-0.01	N/A
BMPR1B	ENST00000515059.1	bone morphogenetic protein receptor, type IB	44	1	0	0	1	3	rno-miR-10a-3p	-0.01	-0.03	N/A
ABAT	ENST00000569156.1	4-aminobutyrate aminotransferase	66	1	0	1	0	1	rno-miR-10a-3p	-0.01	-0.02	N/A
PIGT	ENST00000279036.6	phosphatidylinositol glycan anchor biosynthesis, class T	1039	1	0	0	1	0	rno-miR-10a-3p	-0.01	-0.06	N/A
GOSR2	ENST00000576910.2	golgi SNAP receptor complex member 2	1099	1	0	1	0	1	rno-miR-10a-3p	-0.01	-0.02	N/A
FAM136A	ENST00000450256.1	family with sequence similarity 136, member A	490	1	0	0	1	0	rno-miR-10a-3p	-0.01	-0.08	N/A
FOXN3	ENST00000345097.4	forkhead box N3	42	1	0	0	1	2	rno-miR-10a-3p	-0.01	-0.02	N/A
RASAL2	ENST00000448150.3	RAS protein activator like 2	950	2	0	0	2	5	rno-miR-10a-3p	-0.01	-0.02	N/A
CDS2	ENST00000460006.1	CDP-diacylglycerol synthase (phosphatidate cytidylyltransferase) 2	782	1	0	0	1	0	rno-miR-10a-3p	-0.01	-0.04	N/A
PAK3	ENST00000372007.5	p21 protein (Cdc42/Rac)-activated kinase 3	8	1	0	0	1	4	rno-miR-10a-3p	-0.01	-0.01	N/A
VPS13B	ENST00000395996.1	vacuolar protein sorting 13 homolog B (yeast)	262	1	0	0	1	2	rno-miR-10a-3p	-0.01	-0.01	N/A
CNOT11	ENST00000289382.3	CCR4-NOT transcription complex, subunit 11	830	1	0	0	1	1	rno-miR-10a-3p	-0.01	-0.01	N/A
VPS13C	ENST00000249837.3	vacuolar protein sorting 13 homolog C (S. cerevisiae)	85	1	0	0	1	1	rno-miR-10a-3p	-0.01	-0.01	N/A
NLGN1	ENST00000457714.1	neuroligin 1	36	1	0	0	1	3	rno-miR-10a-3p	-0.01	-0.01	N/A
MLLT4	ENST00000400822.3	myeloid/lymphoid or mixed-lineage leukemia (trithorax homolog, Drosophila); translocated to, 4	232	1	0	0	1	0	rno-miR-10a-3p	-0.01	-0.01	N/A
LRP4	ENST00000378623.1	low density lipoprotein receptor-related protein 4	152	1	0	0	1	1	rno-miR-10a-3p	-0.01	-0.01	N/A
GLTSCR1L	ENST00000314073.5	GLTSCR1-like	59	1	0	0	1	1	rno-miR-10a-3p	-0.01	-0.01	N/A
ST8SIA1	ENST00000396037.4	ST8 alpha-N-acetyl-neuraminide alpha-2,8-sialyltransferase 1	5	1	0	0	1	5	rno-miR-10a-3p	-0.01	-0.01	N/A
WDR7	ENST00000254442.3	WD repeat domain 7	365	1	0	0	1	1	rno-miR-10a-3p	-0.01	-0.01	N/A
ZNF609	ENST00000326648.3	zinc finger protein 609	103	1	0	0	1	0	rno-miR-10a-3p	-0.01	-0.01	N/A
LMLN	ENST00000330198.4	leishmanolysin-like (metallopeptidase M8 family)	18	1	0	0	1	2	rno-miR-10a-3p	-0.01	-0.01	N/A
KANSL3	ENST00000431828.1	KAT8 regulatory NSL complex subunit 3	121	1	0	0	1	0	rno-miR-10a-3p	-0.01	-0.01	N/A
EXOC6	ENST00000371552.4	exocyst complex component 6	261	1	0	0	1	0	rno-miR-10a-3p	-0.01	-0.01	N/A
CSRNP3	ENST00000314499.7	cysteine-serine-rich nuclear protein 3	24	1	0	0	1	2	rno-miR-10a-3p	-0.01	-0.01	N/A
RIMKLB	ENST00000357529.3	ribosomal modification protein rimK-like family member B	164	1	0	0	1	0	rno-miR-10a-3p	-0.01	-0.01	N/A
AMMECR1	ENST00000262844.5	Alport syndrome, mental retardation, midface hypoplasia and elliptocytosis chromosomal region gene 1	5	1	0	0	1	3	rno-miR-10a-3p	-0.01	-0.01	N/A
MEIS1	ENST00000488550.1	Meis homeobox 1	533	1	0	0	1	2	rno-miR-10a-3p	-0.01	-0.01	N/A
RAPGEF5	ENST00000401957.2	Rap guanine nucleotide exchange factor (GEF) 5	32	1	0	0	1	1	rno-miR-10a-3p	-0.01	-0.01	N/A
MMP24	ENST00000246186.6	matrix metallopeptidase 24 (membrane-inserted)	201	1	0	0	1	0	rno-miR-10a-3p	-0.01	-0.01	N/A
TRIM71	ENST00000383763.5	tripartite motif containing 71, E3 ubiquitin protein ligase	67	1	0	0	1	1	rno-miR-10a-3p	-0.01	-0.01	N/A
SLC18A2	ENST00000298472.5	solute carrier family 18 (vesicular monoamine transporter), member 2	5	1	0	0	1	0	rno-miR-10a-3p	-0.01	-0.01	N/A
PTPRT	ENST00000373187.1	protein tyrosine phosphatase, receptor type, T	5	1	0	0	1	0	rno-miR-10a-3p	-0.01	-0.01	N/A
ZNF831	ENST00000371030.2	zinc finger protein 831	5	1	0	0	1	1	rno-miR-10a-3p	-0.01	-0.01	N/A
SACS	ENST00000402364.1	spastic ataxia of Charlevoix-Saguenay (sacsin)	450	1	0	0	1	0	rno-miR-10a-3p	-0.01	-0.01	N/A
SLC1A2	ENST00000278379.3	solute carrier family 1 (glial high affinity glutamate transporter), member 2	5	1	0	0	1	3	rno-miR-10a-3p	-0.01	-0.01	N/A
CNKSR2	ENST00000379510.3	connector enhancer of kinase suppressor of Ras 2	85	1	0	0	1	2	rno-miR-10a-3p	-0.01	-0.01	N/A
SCN8A	ENST00000354534.6	sodium channel, voltage gated, type VIII, alpha subunit	44	1	0	0	1	1	rno-miR-10a-3p	-0.01	-0.01	N/A
SEMA3D	ENST00000284136.6	sema domain, immunoglobulin domain (Ig), short basic domain, secreted, (semaphorin) 3D	85	1	0	0	1	1	rno-miR-10a-3p	-0.01	-0.01	N/A
HSPA12A	ENST00000369209.3	heat shock 70kDa protein 12A	37	1	0	0	1	1	rno-miR-10a-3p	-0.01	-0.01	N/A
KIDINS220	ENST00000256707.3	kinase D-interacting substrate, 220kDa	87	1	0	0	1	1	rno-miR-10a-3p	-0.01	-0.01	N/A
PLCXD3	ENST00000377801.3	phosphatidylinositol-specific phospholipase C, X domain containing 3	81	1	0	0	1	2	rno-miR-10a-3p	-0.01	-0.01	N/A
CACHD1	ENST00000371073.2	cache domain containing 1	2071	1	0	0	1	0	rno-miR-10a-3p	-0.01	-0.01	N/A
UBN2	ENST00000473989.3	ubinuclein 2	238	1	0	0	1	5	rno-miR-10a-3p	-0.01	-0.01	N/A
USP6	ENST00000332776.4	ubiquitin specific peptidase 6 (Tre-2 oncogene)	5	1	0	0	1	1	rno-miR-10a-3p	-0.01	-0.01	N/A
TRIM2	ENST00000338700.5	tripartite motif containing 2	22	1	0	0	1	1	rno-miR-10a-3p	-0.01	-0.01	N/A
LIN28B	ENST00000345080.4	lin-28 homolog B (C. elegans)	118	1	0	0	1	2	rno-miR-10a-3p	-0.01	-0.01	N/A
RGL1	ENST00000304685.4	ral guanine nucleotide dissociation stimulator-like 1	188	1	0	0	1	0	rno-miR-10a-3p	-0.01	-0.01	N/A
VWC2	ENST00000340652.4	von Willebrand factor C domain containing 2	5	1	0	0	1	4	rno-miR-10a-3p	-0.01	-0.01	N/A
DLG2	ENST00000398309.2	discs, large homolog 2 (Drosophila)	15	1	0	0	1	2	rno-miR-10a-3p	-0.01	-0.01	N/A
TP63	ENST00000392460.3	tumor protein p63	0	1	0	0	1	2	rno-miR-10a-3p	-0.01	-0.01	N/A
SLC6A8	ENST00000253122.5	solute carrier family 6 (neurotransmitter transporter), member 8	5	1	0	0	1	0	rno-miR-10a-3p	-0.01	-0.01	N/A
KIAA2022	ENST00000055682.6	KIAA2022	5	1	0	0	1	9	rno-miR-10a-3p	-0.01	-0.01	N/A
OLFML2A	ENST00000288815.5	olfactomedin-like 2A	155	1	0	0	1	0	rno-miR-10a-3p	-0.01	-0.01	N/A
SLC24A2	ENST00000341998.2	solute carrier family 24 (sodium/potassium/calcium exchanger), member 2	5	1	0	0	1	2	rno-miR-10a-3p	-0.01	-0.01	N/A
NUAK1	ENST00000261402.2	NUAK family, SNF1-like kinase, 1	489	1	0	0	1	2	rno-miR-10a-3p	-0.01	-0.01	N/A
DRP2	ENST00000402866.1	dystrophin related protein 2	5	1	0	0	1	2	rno-miR-10a-3p	-0.01	-0.01	N/A
GRIA2	ENST00000296526.7	glutamate receptor, ionotropic, AMPA 2	5	1	0	0	1	2	rno-miR-10a-3p	-0.01	-0.01	N/A
ADAMTSL3	ENST00000286744.5	ADAMTS-like 3	9	1	0	0	1	0	rno-miR-10a-3p	-0.01	-0.01	N/A
PAPOLB	ENST00000404991.1	poly(A) polymerase beta (testis specific)	5	1	0	0	1	1	rno-miR-10a-3p	-0.01	-0.01	N/A
ZC3H12B	ENST00000338957.4	zinc finger CCCH-type containing 12B	29	1	0	0	1	1	rno-miR-10a-3p	-0.01	-0.01	N/A
JHDM1D	ENST00000397560.2	jumonji C domain containing histone demethylase 1 homolog D (S. cerevisiae)	470	1	0	0	1	1	rno-miR-10a-3p	-0.01	-0.01	N/A
NRXN1	ENST00000342183.5	neurexin 1	5	1	0	0	1	1	rno-miR-10a-3p	-0.01	-0.01	N/A
CHD5	ENST00000262450.3	chromodomain helicase DNA binding protein 5	5	1	0	0	1	0	rno-miR-10a-3p	-0.01	-0.01	N/A
NBEA	ENST00000379939.2	neurobeachin	5	1	0	0	1	1	rno-miR-10a-3p	-0.01	-0.01	N/A
KLHL31	ENST00000370905.3	kelch-like family member 31	16	1	0	0	1	1	rno-miR-10a-3p	-0.01	-0.01	N/A
ZNF654	ENST00000309495.5	zinc finger protein 654	456	1	0	0	1	6	rno-miR-10a-3p	-0.01	-0.01	N/A
QKI	ENST00000392127.2	QKI, KH domain containing, RNA binding	323	1	0	0	1	5	rno-miR-10a-3p	-0.01	-0.01	N/A
EZH1	ENST00000428826.2	enhancer of zeste homolog 1 (Drosophila)	70	1	0	0	1	0	rno-miR-10a-3p	-0.01	-0.01	N/A
TAF5L	ENST00000366676.1	TAF5-like RNA polymerase II, p300/CBP-associated factor (PCAF)-associated factor, 65kDa	5	1	0	0	1	1	rno-miR-10a-3p	-0.01	-0.01	N/A
E2F3	ENST00000346618.3	E2F transcription factor 3	91	1	0	0	1	1	rno-miR-10a-3p	-0.01	-0.01	N/A
ASAH2	ENST00000395526.4	N-acylsphingosine amidohydrolase (non-lysosomal ceramidase) 2	5	1	0	0	1	1	rno-miR-10a-3p	-0.01	-0.01	N/A
ATP8A1	ENST00000381668.5	ATPase, aminophospholipid transporter (APLT), class I, type 8A, member 1	48	1	0	0	1	0	rno-miR-10a-3p	-0.01	-0.01	N/A
TSPYL4	ENST00000420283.1	TSPY-like 4	5	1	0	0	1	2	rno-miR-10a-3p	-0.01	-0.01	N/A
PTGER3	ENST00000370924.4	prostaglandin E receptor 3 (subtype EP3)	14	1	0	0	1	1	rno-miR-10a-3p	-0.01	-0.01	N/A
PLXNA2	ENST00000367033.3	plexin A2	8	1	0	0	1	0	rno-miR-10a-3p	-0.01	-0.01	N/A
TET1	ENST00000373644.4	tet methylcytosine dioxygenase 1	5	1	0	0	1	0	rno-miR-10a-3p	-0.01	-0.01	N/A
SLC38A4	ENST00000447411.1	solute carrier family 38, member 4	10	1	0	0	1	0	rno-miR-10a-3p	-0.01	-0.01	N/A
WNT4	ENST00000290167.6	wingless-type MMTV integration site family, member 4	5	1	0	0	1	0	rno-miR-10a-3p	-0.01	-0.01	N/A
CACNG8	ENST00000270458.2	calcium channel, voltage-dependent, gamma subunit 8	5	1	0	0	1	0	rno-miR-10a-3p	-0.01	-0.01	N/A
DNM3	ENST00000367731.1	dynamin 3	59	1	0	0	1	0	rno-miR-10a-3p	-0.01	-0.01	N/A
RUNDC3B	ENST00000338056.3	RUN domain containing 3B	41	1	0	0	1	0	rno-miR-10a-3p	-0.01	-0.01	N/A
LPPR4	ENST00000370185.3	Lipid phosphate phosphatase-related protein type 4	5	1	0	0	1	0	rno-miR-10a-3p	-0.01	-0.01	N/A
FRRS1L	ENST00000561981.2	ferric-chelate reductase 1-like	11	1	0	0	1	1	rno-miR-10a-3p	-0.01	-0.01	N/A
GCC2	ENST00000309863.6	GRIP and coiled-coil domain containing 2	5	1	0	0	1	1	rno-miR-10a-3p	-0.01	-0.01	N/A
ZC3H6	ENST00000343936.4	zinc finger CCCH-type containing 6	10	1	0	0	1	5	rno-miR-10a-3p	-0.01	-0.01	N/A
ST8SIA4	ENST00000231461.5	ST8 alpha-N-acetyl-neuraminide alpha-2,8-sialyltransferase 4	5	1	0	0	1	0	rno-miR-10a-3p	-0.01	-0.01	N/A
MBTPS2	ENST00000379484.5	membrane-bound transcription factor peptidase, site 2	1711	1	0	0	1	0	rno-miR-10a-3p	-0.01	-0.01	N/A
TNS1	ENST00000171887.4	tensin 1	591	1	0	0	1	0	rno-miR-10a-3p	-0.01	-0.01	N/A
HK2	ENST00000290573.2	hexokinase 2	5	1	0	0	1	0	rno-miR-10a-3p	-0.01	-0.01	N/A
INO80D	ENST00000403263.1	INO80 complex subunit D	5	1	0	0	1	4	rno-miR-10a-3p	-0.01	-0.01	N/A
SLAMF1	ENST00000302035.6	signaling lymphocytic activation molecule family member 1	5	1	0	0	1	2	rno-miR-10a-3p	-0.01	-0.01	N/A
ARHGAP19	ENST00000358531.4	Rho GTPase activating protein 19	1051	1	0	0	1	1	rno-miR-10a-3p	-0.01	-0.01	N/A
CHL1	ENST00000256509.2	cell adhesion molecule L1-like	24	1	0	0	1	0	rno-miR-10a-3p	-0.01	-0.01	N/A
SLC24A3	ENST00000328041.6	solute carrier family 24 (sodium/potassium/calcium exchanger), member 3	63	1	0	0	1	1	rno-miR-10a-3p	-0.01	-0.01	N/A
ERC1	ENST00000355446.5	ELKS/RAB6-interacting/CAST family member 1	159	1	0	0	1	0	rno-miR-10a-3p	-0.01	-0.01	N/A
FZD4	ENST00000531380.1	frizzled family receptor 4	5	1	0	0	1	3	rno-miR-10a-3p	-0.01	-0.01	N/A
MVB12B	ENST00000361171.3	multivesicular body subunit 12B	29	1	0	0	1	0	rno-miR-10a-3p	-0.01	-0.01	N/A
ERC2	ENST00000288221.6	ELKS/RAB6-interacting/CAST family member 2	11	1	0	0	1	1	rno-miR-10a-3p	-0.01	-0.01	N/A
ELAVL3	ENST00000359227.3	ELAV like neuron-specific RNA binding protein 3	5	1	0	0	1	1	rno-miR-10a-3p	-0.01	-0.01	N/A
PLCE1	ENST00000371380.3	phospholipase C, epsilon 1	7	1	0	0	1	1	rno-miR-10a-3p	-0.01	-0.01	N/A
GABRA4	ENST00000264318.3	gamma-aminobutyric acid (GABA) A receptor, alpha 4	5	1	0	0	1	1	rno-miR-10a-3p	-0.01	-0.01	N/A
BRWD3	ENST00000373275.4	bromodomain and WD repeat domain containing 3	506	1	0	0	1	3	rno-miR-10a-3p	-0.01	-0.01	N/A
RIMS2	ENST00000507740.1	regulating synaptic membrane exocytosis 2	8	1	0	0	1	0	rno-miR-10a-3p	-0.01	-0.01	N/A
ZNF25	ENST00000302609.7	zinc finger protein 25	11	1	0	0	1	1	rno-miR-10a-3p	-0.01	-0.01	N/A
DLGAP2	ENST00000421627.2	discs, large (Drosophila) homolog-associated protein 2	5	1	0	0	1	0	rno-miR-10a-3p	-0.01	-0.01	N/A
MYT1L	ENST00000399161.2	myelin transcription factor 1-like	5	1	0	0	1	1	rno-miR-10a-3p	-0.01	-0.01	N/A
PIAS2	ENST00000585916.1	protein inhibitor of activated STAT, 2	194	2	0	0	2	2	rno-miR-10a-3p	-0.01	-0.09	N/A
GATAD2B	ENST00000368655.4	GATA zinc finger domain containing 2B	48	1	0	0	1	2	rno-miR-10a-3p	-0.01	-0.01	N/A
MMP16	ENST00000286614.6	matrix metallopeptidase 16 (membrane-inserted)	12	1	0	0	1	6	rno-miR-10a-3p	-0.01	-0.01	N/A
STOX2	ENST00000308497.4	storkhead box 2	379	1	0	0	1	1	rno-miR-10a-3p	-0.01	-0.01	N/A
CAMK2G	ENST00000351293.3	calcium/calmodulin-dependent protein kinase II gamma	14	1	0	0	1	0	rno-miR-10a-3p	-0.01	-0.01	N/A
ZNF804B	ENST00000333190.4	zinc finger protein 804B	0	1	0	0	1	3	rno-miR-10a-3p	-0.01	-0.01	N/A
RAD54L2	ENST00000409535.2	RAD54-like 2 (S. cerevisiae)	215	1	0	0	1	1	rno-miR-10a-3p	-0.01	-0.01	N/A
SH3RF1	ENST00000284637.9	SH3 domain containing ring finger 1	2747	1	0	0	1	2	rno-miR-10a-3p	-0.01	-0.01	N/A
KAT6A	ENST00000265713.2	K(lysine) acetyltransferase 6A	21	1	0	0	1	0	rno-miR-10a-3p	-0.01	-0.01	N/A
XYLT1	ENST00000261381.6	xylosyltransferase I	159	1	0	0	1	1	rno-miR-10a-3p	-0.01	-0.01	N/A
ATXN1L	ENST00000427980.2	ataxin 1-like	12	1	0	0	1	0	rno-miR-10a-3p	-0.01	-0.01	N/A
ASXL3	ENST00000269197.5	additional sex combs like 3 (Drosophila)	65	1	0	0	1	1	rno-miR-10a-3p	-0.01	-0.01	N/A
PHF20L1	ENST00000395386.2	PHD finger protein 20-like 1	169	1	0	0	1	3	rno-miR-10a-3p	-0.01	-0.01	N/A
IL6ST	ENST00000381287.4	interleukin 6 signal transducer (gp130, oncostatin M receptor)	213	1	0	0	1	0	rno-miR-10a-3p	-0.01	-0.01	N/A
FOXI2	ENST00000388920.4	forkhead box I2	5	1	0	0	1	0	rno-miR-10a-3p	-0.01	-0.01	N/A
TGM2	ENST00000361475.2	transglutaminase 2	731	1	0	0	1	1	rno-miR-10a-3p	-0.01	-0.01	N/A
GPR126	ENST00000230173.6	G protein-coupled receptor 126	604	1	0	0	1	1	rno-miR-10a-3p	-0.01	-0.01	N/A
BCAS1	ENST00000371440.3	breast carcinoma amplified sequence 1	0	1	0	0	1	0	rno-miR-10a-3p	-0.01	-0.01	N/A
SPEF2	ENST00000509059.1	sperm flagellar 2	35	1	0	0	1	0	rno-miR-10a-3p	-0.01	-0.01	N/A
ALS2	ENST00000457679.2	amyotrophic lateral sclerosis 2 (juvenile)	206	1	0	0	1	0	rno-miR-10a-3p	-0.01	-0.01	N/A
STXBP5L	ENST00000273666.6	syntaxin binding protein 5-like	19	1	0	0	1	6	rno-miR-10a-3p	-0.01	-0.01	N/A
ZC3H14	ENST00000251038.5	zinc finger CCCH-type containing 14	395	1	0	0	1	4	rno-miR-10a-3p	-0.01	-0.1	N/A
SNX30	ENST00000374232.3	sorting nexin family member 30	33	1	0	0	1	2	rno-miR-10a-3p	-0.01	-0.01	N/A
RSF1	ENST00000308488.6	remodeling and spacing factor 1	216	1	0	0	1	3	rno-miR-10a-3p	-0.01	-0.01	N/A
TBL1XR1	ENST00000430069.1	transducin (beta)-like 1 X-linked receptor 1	334	2	0	0	2	1	rno-miR-10a-3p	-0.01	-0.05	N/A
ZMAT3	ENST00000311417.2	zinc finger, matrin-type 3	459	1	0	0	1	2	rno-miR-10a-3p	-0.01	-0.01	N/A
METTL25	ENST00000248306.3	methyltransferase like 25	84	1	0	0	1	0	rno-miR-10a-3p	-0.01	-0.17	N/A
BMPR2	ENST00000374574.2	bone morphogenetic protein receptor, type II (serine/threonine kinase)	287	4	0	0	4	4	rno-miR-10a-3p	-0.01	-0.04	N/A
REPS2	ENST00000357277.3	RALBP1 associated Eps domain containing 2	36	3	0	0	3	2	rno-miR-10a-3p	-0.01	-0.06	N/A
EXTL3	ENST00000220562.4	exostosin-like glycosyltransferase 3	358	1	0	0	1	1	rno-miR-10a-3p	-0.01	-0.01	N/A
OXSR1	ENST00000311806.3	oxidative stress responsive 1	1790	1	0	0	1	0	rno-miR-10a-3p	-0.01	-0.01	N/A
HIPK1	ENST00000369558.1	homeodomain interacting protein kinase 1	930	1	0	0	1	1	rno-miR-10a-3p	-0.01	-0.01	N/A
WHSC1	ENST00000382895.3	Wolf-Hirschhorn syndrome candidate 1	1148	1	0	0	1	1	rno-miR-10a-3p	-0.01	-0.01	N/A
NAV1	ENST00000295624.6	neuron navigator 1	702	1	0	0	1	1	rno-miR-10a-3p	-0.01	-0.01	N/A
STEAP2	ENST00000287908.3	STEAP family member 2, metalloreductase	266	1	0	0	1	1	rno-miR-10a-3p	-0.01	-0.01	N/A
LRBA	ENST00000535741.1	LPS-responsive vesicle trafficking, beach and anchor containing	603	1	0	0	1	0	rno-miR-10a-3p	-0.01	-0.01	N/A
KMT2D	ENST00000301067.7	lysine (K)-specific methyltransferase 2D	78	1	0	0	1	1	rno-miR-10a-3p	-0.01	-0.01	N/A
DIP2B	ENST00000301180.5	DIP2 disco-interacting protein 2 homolog B (Drosophila)	1613	1	0	0	1	0	rno-miR-10a-3p	-0.01	-0.01	N/A
ARFGEF2	ENST00000371917.4	ADP-ribosylation factor guanine nucleotide-exchange factor 2 (brefeldin A-inhibited)	111	1	0	1	0	1	rno-miR-10a-3p	-0.01	-0.02	N/A
ERN1	ENST00000433197.3	endoplasmic reticulum to nucleus signaling 1	182	1	0	0	1	1	rno-miR-10a-3p	-0.01	-0.01	N/A
AFF4	ENST00000265343.5	AF4/FMR2 family, member 4	2755	1	0	0	1	1	rno-miR-10a-3p	-0.01	-0.01	N/A
H6PD	ENST00000377403.2	hexose-6-phosphate dehydrogenase (glucose 1-dehydrogenase)	467	1	0	0	1	1	rno-miR-10a-3p	-0.01	-0.01	N/A
PODXL	ENST00000541194.1	podocalyxin-like	2928	1	0	0	1	1	rno-miR-10a-3p	-0.01	-0.01	N/A
BMP2K	ENST00000335016.5	BMP2 inducible kinase	164	1	0	0	1	2	rno-miR-10a-3p	-0.01	-0.01	N/A
DISC1	ENST00000439617.2	disrupted in schizophrenia 1	132	1	0	0	1	0	rno-miR-10a-3p	-0.01	-0.01	N/A
FAM8A1	ENST00000259963.3	family with sequence similarity 8, member A1	1064	1	0	0	1	0	rno-miR-10a-3p	-0.01	-0.01	N/A
AFAP1	ENST00000360265.4	actin filament associated protein 1	1966	1	0	0	1	0	rno-miR-10a-3p	-0.01	-0.01	N/A
SP8	ENST00000418710.2	Sp8 transcription factor	95	1	0	0	1	0	rno-miR-10a-3p	-0.01	-0.01	N/A
DPYSL2	ENST00000311151.5	dihydropyrimidinase-like 2	3087	1	0	0	1	1	rno-miR-10a-3p	-0.01	-0.01	N/A
B3GAT2	ENST00000230053.6	beta-1,3-glucuronyltransferase 2 (glucuronosyltransferase S)	39	1	0	0	1	0	rno-miR-10a-3p	-0.01	-0.01	N/A
SEMA5A	ENST00000382496.5	sema domain, seven thrombospondin repeats (type 1 and type 1-like), transmembrane domain (TM) and short cytoplasmic domain, (semaphorin) 5A	98	1	0	0	1	2	rno-miR-10a-3p	-0.01	-0.01	N/A
C5orf24	ENST00000394976.3	chromosome 5 open reading frame 24	2668	1	0	0	1	1	rno-miR-10a-3p	-0.01	-0.01	N/A
SLC6A15	ENST00000309283.7	solute carrier family 6 (neutral amino acid transporter), member 15	508	1	0	0	1	0	rno-miR-10a-3p	-0.01	-0.14	N/A
TAOK1	ENST00000261716.3	TAO kinase 1	164	1	0	0	1	3	rno-miR-10a-3p	-0.01	-0.01	N/A
FAM84A	ENST00000295092.2	family with sequence similarity 84, member A	69	1	0	0	1	1	rno-miR-10a-3p	-0.01	-0.01	N/A
GMPS	ENST00000496455.2	guanine monphosphate synthase	867	1	0	0	1	2	rno-miR-10a-3p	-0.01	-0.01	N/A
MFAP3	ENST00000436816.1	microfibrillar-associated protein 3	1139	1	0	0	1	3	rno-miR-10a-3p	-0.01	-0.01	N/A
ENTPD1	ENST00000371207.3	ectonucleoside triphosphate diphosphohydrolase 1	15	2	0	0	2	0	rno-miR-10a-3p	-0.01	-0.03	N/A
KITLG	ENST00000228280.5	KIT ligand	100	1	0	0	1	2	rno-miR-10a-3p	-0.01	-0.07	N/A
CPEB2	ENST00000538197.1	cytoplasmic polyadenylation element binding protein 2	367	1	0	0	1	2	rno-miR-10a-3p	-0.01	-0.01	N/A
MID1	ENST00000453318.2	midline 1 (Opitz/BBB syndrome)	677	1	0	0	1	1	rno-miR-10a-3p	-0.01	-0.02	N/A
CUL5	ENST00000393094.2	cullin 5	761	1	0	0	1	0	rno-miR-10a-3p	-0.01	-0.01	N/A
RBM28	ENST00000223073.2	RNA binding motif protein 28	297	1	0	1	0	1	rno-miR-10a-3p	-0.01	-0.02	N/A
CDK6	ENST00000265734.4	cyclin-dependent kinase 6	1116	1	0	0	1	3	rno-miR-10a-3p	-0.01	-0.01	N/A
PIK3R1	ENST00000521381.1	phosphoinositide-3-kinase, regulatory subunit 1 (alpha)	217	1	0	0	1	1	rno-miR-10a-3p	-0.01	-0.01	N/A
VPS39	ENST00000318006.5	vacuolar protein sorting 39 homolog (S. cerevisiae)	165	1	0	0	1	0	rno-miR-10a-3p	-0.01	-0.01	N/A
TTBK2	ENST00000267890.6	tau tubulin kinase 2	18	1	0	0	1	3	rno-miR-10a-3p	-0.01	-0.01	N/A
TRIM25	ENST00000316881.4	tripartite motif containing 25	247	1	0	0	1	2	rno-miR-10a-3p	-0.01	-0.01	N/A
RIOK3	ENST00000339486.3	RIO kinase 3	757	1	0	0	1	0	rno-miR-10a-3p	-0.01	-0.01	N/A
TMED8	ENST00000216468.7	transmembrane emp24 protein transport domain containing 8	53	1	0	0	1	2	rno-miR-10a-3p	-0.01	-0.01	N/A
TOB2	ENST00000327492.3	transducer of ERBB2, 2	71	1	0	0	1	1	rno-miR-10a-3p	-0.01	-0.01	N/A
COL4A4	ENST00000396625.3	collagen, type IV, alpha 4	133	1	0	0	1	4	rno-miR-10a-3p	-0.01	-0.01	N/A
FOXD1	ENST00000499003.3	forkhead box D1	423	1	0	1	0	2	rno-miR-10a-3p	-0.01	-0.1	N/A
CALCRL	ENST00000392370.3	calcitonin receptor-like	18	2	0	0	2	3	rno-miR-10a-3p	-0.01	-0.21	N/A
KDM5C	ENST00000375401.3	lysine (K)-specific demethylase 5C	422	1	0	0	1	1	rno-miR-10a-3p	-0.01	-0.02	N/A
PNPT1	ENST00000447944.2	polyribonucleotide nucleotidyltransferase 1	562	1	0	0	1	0	rno-miR-10a-3p	-0.01	-0.09	N/A
CASKIN2	ENST00000321617.3	CASK interacting protein 2	92	1	0	0	1	1	rno-miR-10a-3p	-0.01	-0.07	N/A
MAGI2	ENST00000419488.1	membrane associated guanylate kinase, WW and PDZ domain containing 2	43	1	0	0	1	1	rno-miR-10a-3p	-0.01	-0.01	N/A
KLF12	ENST00000377669.2	Kruppel-like factor 12	251	1	0	0	1	4	rno-miR-10a-3p	-0.01	-0.01	N/A
NUP153	ENST00000262077.2	nucleoporin 153kDa	231	1	0	0	1	0	rno-miR-10a-3p	-0.01	-0.07	N/A
ZCCHC24	ENST00000372336.3	zinc finger, CCHC domain containing 24	359	1	0	0	1	2	rno-miR-10a-3p	-0.01	-0.01	N/A
TGFBR1	ENST00000374994.4	transforming growth factor, beta receptor 1	249	1	0	0	1	2	rno-miR-10a-3p	-0.01	-0.01	N/A
CEP97	ENST00000341893.3	centrosomal protein 97kDa	290	1	0	0	1	4	rno-miR-10a-3p	-0.01	-0.04	N/A
PDE4D	ENST00000340635.6	phosphodiesterase 4D, cAMP-specific	747	1	0	0	1	2	rno-miR-10a-3p	-0.01	-0.01	N/A
HDAC9	ENST00000405010.3	histone deacetylase 9	13	1	0	0	1	1	rno-miR-10a-3p	-0.01	-0.02	N/A
SLC22A15	ENST00000369503.4	solute carrier family 22, member 15	25	2	0	0	2	1	rno-miR-10a-3p	-0.01	-0.19	N/A
SAMD4A	ENST00000392067.3	sterile alpha motif domain containing 4A	449	1	0	0	1	3	rno-miR-10a-3p	-0.01	-0.01	N/A
DLAT	ENST00000280346.6	dihydrolipoamide S-acetyltransferase	1073	1	0	0	1	0	rno-miR-10a-3p	-0.01	-0.01	N/A
NBEAL1	ENST00000449802.1	neurobeachin-like 1	42	1	0	0	1	3	rno-miR-10a-3p	-0.01	-0.01	N/A
IL17RD	ENST00000296318.7	interleukin 17 receptor D	108	1	0	0	1	1	rno-miR-10a-3p	-0.01	-0.01	N/A
SLC16A7	ENST00000261187.4	solute carrier family 16 (monocarboxylate transporter), member 7	73	3	0	0	3	8	rno-miR-10a-3p	-0.01	-0.04	N/A
EFCAB14	ENST00000371933.3	EF-hand calcium binding domain 14	264	1	0	0	1	1	rno-miR-10a-3p	-0.01	-0.01	N/A
C21orf91	ENST00000400558.3	chromosome 21 open reading frame 91	998	1	0	0	1	2	rno-miR-10a-3p	-0.01	-0.01	N/A
COL4A5	ENST00000361603.2	collagen, type IV, alpha 5	715	1	0	0	1	1	rno-miR-10a-3p	-0.01	-0.01	N/A
PTBP2	ENST00000609116.1	polypyrimidine tract binding protein 2	70	2	0	0	2	2	rno-miR-10a-3p	-0.01	-0.02	N/A
SLC22A23	ENST00000436008.2	solute carrier family 22, member 23	353	1	0	0	1	1	rno-miR-10a-3p	-0.01	-0.01	N/A
STT3A	ENST00000392708.4	STT3A, subunit of the oligosaccharyltransferase complex (catalytic)	3595	2	0	0	2	0	rno-miR-10a-3p	-0.01	-0.08	N/A
CEP350	ENST00000367607.3	centrosomal protein 350kDa	705	1	0	0	1	2	rno-miR-10a-3p	-0.01	-0.01	N/A
CACUL1	ENST00000369151.3	CDK2-associated, cullin domain 1	213	2	0	0	2	0	rno-miR-10a-3p	-0.01	-0.11	N/A
BCL2	ENST00000398117.1	B-cell CLL/lymphoma 2	55	1	0	0	1	1	rno-miR-10a-3p	-0.01	-0.01	N/A
G2E3	ENST00000206595.6	G2/M-phase specific E3 ubiquitin protein ligase	286	1	0	0	1	0	rno-miR-10a-3p	-0.01	-0.07	N/A
COX7C	ENST00000509578.1	cytochrome c oxidase subunit VIIc	387	1	0	0	1	0	rno-miR-10a-3p	-0.01	-0.17	N/A
GSPT1	ENST00000434724.2	G1 to S phase transition 1	1119	2	0	0	2	0	rno-miR-10a-3p	-0.01	-0.02	N/A
HIPK2	ENST00000406875.3	homeodomain interacting protein kinase 2	48	1	0	0	1	3	rno-miR-10a-3p	-0.01	-0.01	N/A
CCNT1	ENST00000261900.3	cyclin T1	86	1	0	0	1	1	rno-miR-10a-3p	-0.01	-0.01	N/A
PCNX	ENST00000304743.2	pecanex homolog (Drosophila)	458	1	0	0	1	3	rno-miR-10a-3p	-0.01	-0.01	N/A
ACVR2A	ENST00000241416.7	activin A receptor, type IIA	109	2	0	0	2	2	rno-miR-10a-3p	-0.01	-0.04	N/A
PIP4K2B	ENST00000269554.3	phosphatidylinositol-5-phosphate 4-kinase, type II, beta	148	1	0	0	1	1	rno-miR-10a-3p	-0.01	-0.01	N/A
GNA13	ENST00000439174.2	guanine nucleotide binding protein (G protein), alpha 13	190	1	0	0	1	1	rno-miR-10a-3p	-0.01	-0.01	N/A
MAP3K9	ENST00000554752.2	mitogen-activated protein kinase kinase kinase 9	44	1	0	0	1	1	rno-miR-10a-3p	-0.01	-0.01	N/A
ZBTB12	ENST00000375527.2	zinc finger and BTB domain containing 12	18	1	0	1	0	0	rno-miR-10a-3p	-0.01	-0.07	N/A
RALGAPB	ENST00000397038.1	Ral GTPase activating protein, beta subunit (non-catalytic)	1120	1	0	0	1	1	rno-miR-10a-3p	-0.01	-0.01	N/A
COMMD10	ENST00000274458.4	COMM domain containing 10	108	1	0	0	1	0	rno-miR-10a-3p	-0.01	-0.06	N/A
SMEK1	ENST00000554684.1	SMEK homolog 1, suppressor of mek1 (Dictyostelium)	713	1	0	0	1	0	rno-miR-10a-3p	-0.01	-0.07	N/A
CLOCK	ENST00000309964.4	clock circadian regulator	86	1	0	0	1	1	rno-miR-10a-3p	-0.01	-0.01	N/A
EEA1	ENST00000322349.8	early endosome antigen 1	78	2	0	0	2	1	rno-miR-10a-3p	-0.01	-0.02	N/A
COMMD3-BMI1	ENST00000602390.1	COMMD3-BMI1 readthrough	195	1	0	0	1	1	rno-miR-10a-3p	-0.01	-0.02	N/A
ADAT2	ENST00000606514.1	adenosine deaminase, tRNA-specific 2	303	1	0	0	1	0	rno-miR-10a-3p	-0.01	-0.07	N/A
LDLRAD4	ENST00000399848.3	low density lipoprotein receptor class A domain containing 4	314	2	0	0	2	3	rno-miR-10a-3p	-0.01	-0.02	N/A
KIAA1456	ENST00000524591.2	KIAA1456	24	1	0	0	1	1	rno-miR-10a-3p	-0.01	-0.01	N/A
WIPF3	ENST00000409290.1	WAS/WASL interacting protein family, member 3	168	1	0	0	1	0	rno-miR-10a-3p	-0.01	-0.01	N/A
SLC30A4	ENST00000261867.4	solute carrier family 30 (zinc transporter), member 4	19	1	0	0	1	0	rno-miR-10a-3p	-0.01	-0.01	N/A
CNTN3	ENST00000263665.6	contactin 3 (plasmacytoma associated)	27	1	0	0	1	1	rno-miR-10a-3p	-0.01	-0.04	N/A
LRP1B	ENST00000389484.3	low density lipoprotein receptor-related protein 1B	26	1	0	0	1	2	rno-miR-10a-3p	-0.01	-0.01	N/A
EVI5	ENST00000370331.1	ecotropic viral integration site 5	172	1	0	0	1	3	rno-miR-10a-3p	-0.01	-0.01	N/A
PTPRG	ENST00000474889.1	protein tyrosine phosphatase, receptor type, G	696	1	0	0	1	1	rno-miR-10a-3p	-0.01	-0.01	N/A
RBM12B	ENST00000399300.2	RNA binding motif protein 12B	143	2	0	0	2	2	rno-miR-10a-3p	-0.01	-0.06	N/A
CDC73	ENST00000367435.3	cell division cycle 73	579	2	0	0	2	6	rno-miR-10a-3p	-0.01	-0.04	N/A
AGO1	ENST00000373204.4	argonaute RISC catalytic component 1	402	1	0	0	1	7	rno-miR-10a-3p	-0.01	-0.01	N/A
MIER3	ENST00000381226.3	mesoderm induction early response 1, family member 3	112	1	0	0	1	2	rno-miR-10a-3p	-0.01	-0.01	N/A
PTEN	ENST00000371953.3	phosphatase and tensin homolog	118	1	0	0	1	6	rno-miR-10a-3p	-0.01	-0.01	N/A
GDPD1	ENST00000284116.4	glycerophosphodiester phosphodiesterase domain containing 1	138	1	0	0	1	0	rno-miR-10a-3p	-0.01	-0.08	N/A
RNF217	ENST00000521654.2	ring finger protein 217	92	2	0	0	2	4	rno-miR-10a-3p	-0.01	-0.02	N/A
FNIP2	ENST00000264433.6	folliculin interacting protein 2	266	2	0	0	2	0	rno-miR-10a-3p	-0.01	-0.1	N/A
ICK	ENST00000350082.5	intestinal cell (MAK-like) kinase	18	1	0	1	0	1	rno-miR-10a-3p	-0.01	-0.02	N/A
SNX33	ENST00000308527.5	sorting nexin 33	148	1	0	0	1	2	rno-miR-10a-3p	-0.01	-0.01	N/A
CDC27	ENST00000066544.3	cell division cycle 27	438	1	0	0	1	4	rno-miR-10a-3p	-0.01	-0.02	N/A
MIEF1	ENST00000325301.2	mitochondrial elongation factor 1	2319	1	0	0	1	2	rno-miR-10a-3p	-0.01	-0.01	N/A
RCOR1	ENST00000262241.6	REST corepressor 1	403	1	0	0	1	0	rno-miR-10a-3p	-0.01	-0.01	N/A
SH3PXD2B	ENST00000311601.5	SH3 and PX domains 2B	123	1	0	0	1	2	rno-miR-10a-3p	-0.01	-0.01	N/A
PGM3	ENST00000513973.1	phosphoglucomutase 3	707	1	0	0	1	0	rno-miR-10a-3p	-0.01	-0.07	N/A
ERO1L	ENST00000395686.3	ERO1-like (S. cerevisiae)	1333	1	0	0	1	0	rno-miR-10a-3p	-0.01	-0.01	N/A
SMAD5	ENST00000545279.1	SMAD family member 5	225	1	0	0	1	1	rno-miR-10a-3p	-0.01	-0.01	N/A
CDYL2	ENST00000570137.2	chromodomain protein, Y-like 2	239	1	0	0	1	0	rno-miR-10a-3p	-0.01	-0.01	N/A
LRRC8B	ENST00000330947.2	leucine rich repeat containing 8 family, member B	326	1	0	0	1	1	rno-miR-10a-3p	-0.01	-0.03	N/A
CLIC5	ENST00000339561.6	chloride intracellular channel 5	21	1	0	0	1	2	rno-miR-10a-3p	-0.01	-0.01	N/A
AMER2	ENST00000357816.2	APC membrane recruitment protein 2	7	1	0	0	1	1	rno-miR-10a-3p	-0.01	-0.01	N/A
MIPOL1	ENST00000327441.7	mirror-image polydactyly 1	45	1	0	0	1	3	rno-miR-10a-3p	-0.01	-0.05	N/A
PRRX1	ENST00000367760.3	paired related homeobox 1	57	1	0	0	1	0	rno-miR-10a-3p	-0.01	-0.01	N/A
ARHGAP32	ENST00000524655.1	Rho GTPase activating protein 32	13	1	0	1	0	0	rno-miR-10a-3p	-0.01	-0.02	N/A
TRIP11	ENST00000267622.4	thyroid hormone receptor interactor 11	13	1	0	1	0	2	rno-miR-10a-3p	-0.01	-0.02	N/A
CCT4	ENST00000394440.3	chaperonin containing TCP1, subunit 4 (delta)	153	1	0	0	1	0	rno-miR-10a-3p	-0.01	-0.16	N/A
ATXN1	ENST00000244769.4	ataxin 1	106	1	0	0	1	3	rno-miR-10a-3p	-0.01	-0.01	N/A
IPMK	ENST00000373935.3	inositol polyphosphate multikinase	196	1	1	0	0	3	rno-miR-10a-3p	-0.01	-0.12	N/A
FGF2	ENST00000264498.3	fibroblast growth factor 2 (basic)	123	1	0	0	1	3	rno-miR-10a-3p	-0.01	-0.03	N/A
TNRC6B	ENST00000335727.9	trinucleotide repeat containing 6B	69	1	0	0	1	3	rno-miR-10a-3p	-0.01	-0.01	N/A
CREG2	ENST00000324768.5	cellular repressor of E1A-stimulated genes 2	38	1	0	0	1	0	rno-miR-10a-3p	-0.01	-0.01	N/A
FEM1B	ENST00000306917.4	fem-1 homolog b (C. elegans)	656	1	0	0	1	1	rno-miR-10a-3p	-0.01	-0.01	N/A
RFX3	ENST00000382004.3	regulatory factor X, 3 (influences HLA class II expression)	37	1	0	0	1	3	rno-miR-10a-3p	-0.01	-0.01	N/A
EIF2S1	ENST00000256383.4	eukaryotic translation initiation factor 2, subunit 1 alpha, 35kDa	3360	1	0	0	1	0	rno-miR-10a-3p	-0.01	-0.06	N/A
C5orf63	ENST00000535381.1	chromosome 5 open reading frame 63	42	1	0	0	1	2	rno-miR-10a-3p	-0.01	-0.06	N/A
NBN	ENST00000265433.3	nibrin	342	1	0	0	1	0	rno-miR-10a-3p	-0.01	-0.1	N/A
PPARA	ENST00000396000.2	peroxisome proliferator-activated receptor alpha	82	1	0	0	1	1	rno-miR-10a-3p	-0.01	-0.01	N/A
RABEP1	ENST00000262477.6	rabaptin, RAB GTPase binding effector protein 1	1163	1	0	0	1	2	rno-miR-10a-3p	-0.01	-0.02	N/A
TBC1D12	ENST00000225235.4	TBC1 domain family, member 12	172	1	0	0	1	2	rno-miR-10a-3p	-0.01	-0.06	N/A
RRM2B	ENST00000251810.3	ribonucleotide reductase M2 B (TP53 inducible)	205	1	0	0	1	1	rno-miR-10a-3p	-0.01	-0.01	N/A
PRKAR1A	ENST00000589228.1	protein kinase, cAMP-dependent, regulatory, type I, alpha	1257	1	0	0	1	2	rno-miR-10a-3p	-0.01	-0.01	N/A
ZWINT	ENST00000373944.3	ZW10 interacting kinetochore protein	6608	2	0	0	2	0	rno-miR-10a-3p	-0.01	-0.4	N/A
ZNF148	ENST00000360647.4	zinc finger protein 148	230	1	0	0	1	2	rno-miR-10a-3p	-0.01	-0.01	N/A
AMER1	ENST00000330258.3	APC membrane recruitment protein 1	11	1	0	0	1	0	rno-miR-10a-3p	-0.01	-0.01	N/A
RBM12	ENST00000374114.3	RNA binding motif protein 12	431	1	0	0	1	1	rno-miR-10a-3p	-0.01	-0.04	N/A
GAN	ENST00000568107.2	gigaxonin	185	1	0	0	1	2	rno-miR-10a-3p	-0.01	-0.01	N/A
DCBLD2	ENST00000326840.6	discoidin, CUB and LCCL domain containing 2	798	1	0	0	1	1	rno-miR-10a-3p	-0.01	-0.01	N/A
STXBP4	ENST00000376352.2	syntaxin binding protein 4	62	1	0	0	1	0	rno-miR-10a-3p	-0.01	-0.01	N/A
SEC62	ENST00000337002.4	SEC62 homolog (S. cerevisiae)	746	1	0	0	1	0	rno-miR-10a-3p	-0.01	-0.03	N/A
KLHL4	ENST00000373119.4	kelch-like family member 4	58	1	0	0	1	1	rno-miR-10a-3p	-0.01	-0.03	N/A
ACVR1C	ENST00000243349.8	activin A receptor, type IC	27	1	0	0	1	7	rno-miR-10a-3p	-0.01	-0.01	N/A
ZNF45	ENST00000269973.5	zinc finger protein 45	359	1	0	0	1	0	rno-miR-10a-3p	-0.01	-0.09	N/A
LMBRD2	ENST00000296603.4	LMBR1 domain containing 2	211	1	0	0	1	2	rno-miR-10a-3p	-0.01	-0.01	N/A
AGAP1	ENST00000304032.8	ArfGAP with GTPase domain, ankyrin repeat and PH domain 1	109	1	0	0	1	3	rno-miR-10a-3p	-0.01	-0.01	N/A
MARCH7	ENST00000259050.4	membrane-associated ring finger (C3HC4) 7, E3 ubiquitin protein ligase	537	2	0	0	2	0	rno-miR-10a-3p	-0.01	-0.1	N/A
NABP1	ENST00000410026.2	nucleic acid binding protein 1	938	1	1	0	0	1	rno-miR-10a-3p	-0.01	-0.16	N/A
LRR1	ENST00000318317.4	leucine rich repeat protein 1	201	1	0	0	1	1	rno-miR-10a-3p	-0.01	-0.3	N/A
IGF2BP1	ENST00000290341.3	insulin-like growth factor 2 mRNA binding protein 1	460	1	0	0	1	2	rno-miR-10a-3p	-0.01	-0.01	N/A
HDDC2	ENST00000608295.1	HD domain containing 2	1973	1	0	0	1	1	rno-miR-10a-3p	-0.01	-0.2	N/A
LTBP3	ENST00000322147.4	latent transforming growth factor beta binding protein 3	272	1	0	0	1	0	rno-miR-10a-3p	-0.01	-0.1	N/A
HIF1AN	ENST00000299163.6	hypoxia inducible factor 1, alpha subunit inhibitor	1545	3	0	1	2	1	rno-miR-10a-3p	-0.01	-0.04	N/A
SYNM	ENST00000560674.1	synemin, intermediate filament protein	36	1	0	0	1	0	rno-miR-10a-3p	-0.01	-0.01	N/A
MEIS2	ENST00000397624.3	Meis homeobox 2	63	1	0	0	1	0	rno-miR-10a-3p	-0.01	-0.01	N/A
ATAD2B	ENST00000238789.5	ATPase family, AAA domain containing 2B	11	1	0	0	1	3	rno-miR-10a-3p	-0.01	-0.01	N/A
NSUN3	ENST00000314622.4	NOP2/Sun domain family, member 3	220	1	0	1	0	0	rno-miR-10a-3p	-0.01	-0.08	N/A
IKZF1	ENST00000331340.3	IKAROS family zinc finger 1 (Ikaros)	11	1	0	0	1	1	rno-miR-10a-3p	-0.01	-0.01	N/A
FAXC	ENST00000389677.5	failed axon connections homolog (Drosophila)	95	1	0	0	1	4	rno-miR-10a-3p	-0.01	-0.01	N/A
HEPH	ENST00000519389.1	hephaestin	44	1	0	1	0	3	rno-miR-10a-3p	-0.01	-0.02	N/A
DGKH	ENST00000261491.5	diacylglycerol kinase, eta	46	1	0	0	1	5	rno-miR-10a-3p	-0.01	-0.01	N/A
RBM24	ENST00000379052.5	RNA binding motif protein 24	43	1	0	1	0	0	rno-miR-10a-3p	-0.01	-0.02	N/A
ARIH1	ENST00000379887.4	ariadne RBR E3 ubiquitin protein ligase 1	671	1	0	0	1	1	rno-miR-10a-3p	-0.01	-0.01	N/A
AFF2	ENST00000370460.2	AF4/FMR2 family, member 2	8	1	0	0	1	2	rno-miR-10a-3p	-0.01	-0.01	N/A
SPAG9	ENST00000262013.7	sperm associated antigen 9	509	1	0	0	1	1	rno-miR-10a-3p	-0.01	-0.01	N/A
SYNPO2	ENST00000429713.2	synaptopodin 2	105	1	0	0	1	1	rno-miR-10a-3p	-0.01	-0.01	N/A
RAB11A	ENST00000569896.1	RAB11A, member RAS oncogene family	5781	1	0	0	1	0	rno-miR-10a-3p	-0.01	-0.1	N/A
SETD9	ENST00000285947.2	SET domain containing 9	45	1	0	0	1	0	rno-miR-10a-3p	-0.01	-0.09	N/A
USP31	ENST00000219689.7	ubiquitin specific peptidase 31	214	2	0	0	2	3	rno-miR-10a-3p	-0.01	-0.02	N/A
CAMK2D	ENST00000296402.5	calcium/calmodulin-dependent protein kinase II delta	938	1	0	1	0	2	rno-miR-10a-3p	-0.01	-0.02	N/A
ZNF334	ENST00000457685.2	zinc finger protein 334	36	1	0	0	1	1	rno-miR-10a-3p	-0.01	-0.06	N/A
HARBI1	ENST00000326737.3	harbinger transposase derived 1	227	1	0	0	1	0	rno-miR-10a-3p	-0.01	-0.06	N/A
WDR70	ENST00000265107.4	WD repeat domain 70	23	1	0	0	1	2	rno-miR-10a-3p	-0.01	-0.01	N/A
GABPB1	ENST00000429662.2	GA binding protein transcription factor, beta subunit 1	292	1	1	0	0	1	rno-miR-10a-3p	-0.01	-0.25	N/A
RAB22A	ENST00000244040.3	RAB22A, member RAS oncogene family	484	1	0	0	1	3	rno-miR-10a-3p	-0.01	-0.01	N/A
CCDC171	ENST00000380701.3	coiled-coil domain containing 171	25	1	0	0	1	3	rno-miR-10a-3p	-0.01	-0.01	N/A
ABHD5	ENST00000458276.2	abhydrolase domain containing 5	884	1	0	0	1	0	rno-miR-10a-3p	-0.01	-0.11	N/A
THSD4	ENST00000355327.3	thrombospondin, type I, domain containing 4	69	1	0	0	1	1	rno-miR-10a-3p	-0.01	-0.01	N/A
TRIM67	ENST00000444294.3	tripartite motif containing 67	41	1	0	0	1	0	rno-miR-10a-3p	-0.01	-0.01	N/A
AKIRIN1	ENST00000432648.3	akirin 1	798	1	0	0	1	2	rno-miR-10a-3p	-0.01	-0.13	N/A
PDE5A	ENST00000354960.3	phosphodiesterase 5A, cGMP-specific	69	1	0	0	1	1	rno-miR-10a-3p	-0.01	-0.01	N/A
CAND1	ENST00000545606.1	cullin-associated and neddylation-dissociated 1	1568	2	0	0	2	1	rno-miR-10a-3p	-0.01	-0.06	N/A
HS3ST1	ENST00000002596.5	heparan sulfate (glucosamine) 3-O-sulfotransferase 1	9	1	0	0	1	3	rno-miR-10a-3p	-0.01	-0.01	N/A
ASXL2	ENST00000435504.4	additional sex combs like 2 (Drosophila)	139	1	0	1	0	4	rno-miR-10a-3p	-0.01	-0.02	N/A
B3GALTL	ENST00000343307.4	beta 1,3-galactosyltransferase-like	200	1	0	0	1	0	rno-miR-10a-3p	-0.01	-0.01	N/A
OSBPL6	ENST00000190611.4	oxysterol binding protein-like 6	85	1	0	0	1	2	rno-miR-10a-3p	-0.01	-0.01	N/A
NKAP	ENST00000371410.3	NFKB activating protein	422	1	0	0	1	0	rno-miR-10a-3p	-0.01	-0.01	N/A
NXPE3	ENST00000422132.1	neurexophilin and PC-esterase domain family, member 3	630	1	0	1	0	3	rno-miR-10a-3p	-0.01	-0.04	N/A
CCNL1	ENST00000295926.3	cyclin L1	161	1	0	0	1	0	rno-miR-10a-3p	-0.01	-0.16	N/A
RABL3	ENST00000273375.3	RAB, member of RAS oncogene family-like 3	165	1	0	0	1	0	rno-miR-10a-3p	-0.01	-0.01	N/A
KLHL28	ENST00000396128.4	kelch-like family member 28	9	1	0	0	1	1	rno-miR-10a-3p	-0.01	-0.01	N/A
CD44	ENST00000278386.6	CD44 molecule (Indian blood group)	1543	1	0	0	1	0	rno-miR-10a-3p	-0.01	-0.01	N/A
CRISPLD1	ENST00000262207.4	cysteine-rich secretory protein LCCL domain containing 1	358	1	0	0	1	1	rno-miR-10a-3p	-0.01	-0.07	N/A
RSU1	ENST00000377921.3	Ras suppressor protein 1	10596	2	0	0	2	0	rno-miR-10a-3p	-0.01	-0.12	N/A
UTP15	ENST00000296792.4	UTP15, U3 small nucleolar ribonucleoprotein, homolog (S. cerevisiae)	280	1	0	0	1	0	rno-miR-10a-3p	-0.01	-0.04	N/A
TNRC6A	ENST00000395799.3	trinucleotide repeat containing 6A	267	1	0	0	1	1	rno-miR-10a-3p	-0.01	-0.01	N/A
PTCHD1	ENST00000379361.4	patched domain containing 1	59	1	0	0	1	4	rno-miR-10a-3p	-0.01	-0.01	N/A
INPP4B	ENST00000513000.1	inositol polyphosphate-4-phosphatase, type II, 105kDa	43	1	0	0	1	4	rno-miR-10a-3p	-0.01	-0.01	N/A
ZNF711	ENST00000360700.4	zinc finger protein 711	5614	1	0	0	1	3	rno-miR-10a-3p	-0.01	-0.06	N/A
CNOT2	ENST00000229195.3	CCR4-NOT transcription complex, subunit 2	1189	2	0	1	1	3	rno-miR-10a-3p	-0.01	-0.04	N/A
TMEM33	ENST00000504986.1	transmembrane protein 33	1470	1	0	0	1	6	rno-miR-10a-3p	-0.01	-0.01	N/A
PDE7A	ENST00000401827.3	phosphodiesterase 7A	84	1	0	0	1	1	rno-miR-10a-3p	-0.01	-0.06	N/A
PPP1R3A	ENST00000284601.3	protein phosphatase 1, regulatory subunit 3A	5	3	0	0	3	2	rno-miR-10a-3p	-0.01	-0.04	N/A
ITPK1	ENST00000267615.6	inositol-tetrakisphosphate 1-kinase	60	1	0	0	1	0	rno-miR-10a-3p	-0.01	-0.03	N/A
TUB	ENST00000305253.4	tubby bipartite transcription factor	743	1	0	0	1	0	rno-miR-10a-3p	-0.01	-0.03	N/A
ZDHHC5	ENST00000287169.3	zinc finger, DHHC-type containing 5	1505	1	0	0	1	0	rno-miR-10a-3p	-0.01	-0.08	N/A
RDX	ENST00000343115.4	radixin	44	1	0	0	1	2	rno-miR-10a-3p	-0.01	-0.01	N/A
SUPT3H	ENST00000371460.1	suppressor of Ty 3 homolog (S. cerevisiae)	175	1	0	0	1	2	rno-miR-10a-3p	0	-0.09	N/A
FBXO28	ENST00000424254.2	F-box protein 28	461	1	0	0	1	0	rno-miR-10a-3p	0	-0.01	N/A
OPA1	ENST00000392438.3	optic atrophy 1 (autosomal dominant)	962	1	0	0	1	1	rno-miR-10a-3p	0	-0.01	N/A
SP1	ENST00000426431.2	Sp1 transcription factor	402	1	0	0	1	0	rno-miR-10a-3p	0	-0.01	N/A
NCK1	ENST00000469404.1	NCK adaptor protein 1	415	2	0	0	2	0	rno-miR-10a-3p	0	-0.25	N/A
HNMT	ENST00000280097.3	histamine N-methyltransferase	530	1	0	0	1	0	rno-miR-10a-3p	0	-0.08	N/A
LRRC58	ENST00000295628.3	leucine rich repeat containing 58	940	1	0	0	1	2	rno-miR-10a-3p	0	-0.09	N/A
EPHA6	ENST00000470610.2	EPH receptor A6	19	1	0	0	1	0	rno-miR-10a-3p	0	-0.06	N/A
AGPAT6	ENST00000396987.3	1-acylglycerol-3-phosphate O-acyltransferase 6	474	1	0	0	1	0	rno-miR-10a-3p	0	-0.07	N/A
PDE7B	ENST00000308191.6	phosphodiesterase 7B	148	1	0	0	1	1	rno-miR-10a-3p	0	-0.05	N/A
USP25	ENST00000285681.2	ubiquitin specific peptidase 25	2012	1	0	0	1	1	rno-miR-10a-3p	0	-0.12	N/A
HNRNPU	ENST00000444376.2	heterogeneous nuclear ribonucleoprotein U (scaffold attachment factor A)	5343	1	0	0	1	0	rno-miR-10a-3p	0	-0.08	N/A
ZC3H15	ENST00000337859.6	zinc finger CCCH-type containing 15	395	1	0	0	1	1	rno-miR-10a-3p	0	-0.11	N/A
GPR156	ENST00000464295.1	G protein-coupled receptor 156	12	1	0	1	0	0	rno-miR-10a-3p	0	-0.02	N/A
PTPN3	ENST00000412145.1	protein tyrosine phosphatase, non-receptor type 3	374	1	0	0	1	2	rno-miR-10a-3p	0	-0.01	N/A
ZNF641	ENST00000301042.3	zinc finger protein 641	87	1	0	0	1	0	rno-miR-10a-3p	0	-0.01	N/A
MAGI1	ENST00000330909.8	membrane associated guanylate kinase, WW and PDZ domain containing 1	258	1	0	0	1	0	rno-miR-10a-3p	0	-0.01	N/A
MYO5A	ENST00000399231.3	myosin VA (heavy chain 12, myoxin)	573	1	0	0	1	1	rno-miR-10a-3p	0	-0.01	N/A
SPTLC2	ENST00000216484.2	serine palmitoyltransferase, long chain base subunit 2	95	1	0	0	1	1	rno-miR-10a-3p	0	-0.01	N/A
YAP1	ENST00000282441.5	Yes-associated protein 1	1175	1	0	0	1	3	rno-miR-10a-3p	0	-0.06	N/A
PGAP1	ENST00000354764.4	post-GPI attachment to proteins 1	106	1	0	0	1	4	rno-miR-10a-3p	0	-0.01	N/A
CACNB4	ENST00000539935.1	calcium channel, voltage-dependent, beta 4 subunit	57	2	0	0	2	2	rno-miR-10a-3p	0	-0.02	N/A
GUCY1A2	ENST00000526355.2	guanylate cyclase 1, soluble, alpha 2	24	2	0	0	2	6	rno-miR-10a-3p	0	-0.02	N/A
SOX11	ENST00000322002.3	SRY (sex determining region Y)-box 11	1100	1	0	1	0	3	rno-miR-10a-3p	0	-0.02	N/A
USP32	ENST00000300896.4	ubiquitin specific peptidase 32	85	1	0	0	1	0	rno-miR-10a-3p	0	-0.01	N/A
CCDC50	ENST00000392455.3	coiled-coil domain containing 50	961	1	0	0	1	4	rno-miR-10a-3p	0	-0.04	N/A
MECP2	ENST00000303391.6	methyl CpG binding protein 2 (Rett syndrome)	1474	2	0	0	2	2	rno-miR-10a-3p	0	-0.02	N/A
FRMD4A	ENST00000358621.4	FERM domain containing 4A	192	1	0	0	1	1	rno-miR-10a-3p	0	-0.01	N/A
TACC1	ENST00000330691.6	transforming, acidic coiled-coil containing protein 1	186	1	0	0	1	0	rno-miR-10a-3p	0	-0.01	N/A
SOX6	ENST00000316399.6	SRY (sex determining region Y)-box 6	22	1	0	0	1	0	rno-miR-10a-3p	0	-0.01	N/A
CD59	ENST00000395850.3	CD59 molecule, complement regulatory protein	19017	1	0	0	1	0	rno-miR-10a-3p	0	-0.15	N/A
NEGR1	ENST00000357731.5	neuronal growth regulator 1	28	1	0	0	1	1	rno-miR-10a-3p	0	-0.01	N/A
C7orf55	ENST00000297534.6	chromosome 7 open reading frame 55	304	1	0	0	1	0	rno-miR-10a-3p	0	-0.23	N/A
HECW2	ENST00000260983.3	HECT, C2 and WW domain containing E3 ubiquitin protein ligase 2	28	2	0	0	2	2	rno-miR-10a-3p	0	-0.02	N/A
P2RY2	ENST00000311131.2	purinergic receptor P2Y, G-protein coupled, 2	66	1	0	0	1	2	rno-miR-10a-3p	0	-0.01	N/A
YTHDF3	ENST00000539294.1	YTH domain family, member 3	444	1	0	0	1	2	rno-miR-10a-3p	0	-0.01	N/A
CPD	ENST00000225719.4	carboxypeptidase D	1766	1	0	0	1	1	rno-miR-10a-3p	0	-0.01	N/A
CEP68	ENST00000377990.2	centrosomal protein 68kDa	60	1	0	0	1	2	rno-miR-10a-3p	0	-0.04	N/A
TRDMT1	ENST00000377799.3	tRNA aspartic acid methyltransferase 1	248	1	1	0	0	2	rno-miR-10a-3p	0	-0.06	N/A
LANCL3	ENST00000378621.3	LanC lantibiotic synthetase component C-like 3 (bacterial)	15	1	0	0	1	8	rno-miR-10a-3p	0	-0.01	N/A
MAP2K6	ENST00000590474.1	mitogen-activated protein kinase kinase 6	235	1	0	0	1	5	rno-miR-10a-3p	0	-0.02	N/A
STAMBPL1	ENST00000371926.3	STAM binding protein-like 1	675	1	0	1	0	0	rno-miR-10a-3p	0	-0.07	N/A
RGS9BP	ENST00000334176.3	regulator of G protein signaling 9 binding protein	13	2	0	0	2	0	rno-miR-10a-3p	0	-0.06	N/A
NDC1	ENST00000540001.1	NDC1 transmembrane nucleoporin	371	1	0	0	1	0	rno-miR-10a-3p	0	-0.01	N/A
HMX1	ENST00000400677.3	H6 family homeobox 1	171	1	0	0	1	0	rno-miR-10a-3p	0	-0.04	N/A
GAPVD1	ENST00000470056.1	GTPase activating protein and VPS9 domains 1	1805	1	0	0	1	0	rno-miR-10a-3p	0	-0.06	N/A
FCRLB	ENST00000336830.5	Fc receptor-like B	87	1	0	0	1	0	rno-miR-10a-3p	0	-0.1	N/A
ISCA2	ENST00000554924.1	iron-sulfur cluster assembly 2	135	1	0	0	1	1	rno-miR-10a-3p	0	-0.09	N/A
GLG1	ENST00000422840.2	golgi glycoprotein 1	2175	1	0	0	1	0	rno-miR-10a-3p	0	-0.03	N/A
CMTR2	ENST00000338099.5	cap methyltransferase 2	259	1	0	0	1	1	rno-miR-10a-3p	0	-0.04	N/A
SRSF10	ENST00000343255.5	serine/arginine-rich splicing factor 10	1920	1	0	0	1	2	rno-miR-10a-3p	0	-0.03	N/A
DSC1	ENST00000257197.3	desmocollin 1	7	1	0	0	1	1	rno-miR-10a-3p	0	-0.01	N/A
ZDHHC9	ENST00000357166.6	zinc finger, DHHC-type containing 9	1203	1	0	0	1	0	rno-miR-10a-3p	0	-0.01	N/A
SESN3	ENST00000536441.1	sestrin 3	260	3	0	0	3	1	rno-miR-10a-3p	0	-0.05	N/A
NSD1	ENST00000439151.2	nuclear receptor binding SET domain protein 1	685	1	0	0	1	1	rno-miR-10a-3p	0	-0.01	N/A
RAB32	ENST00000367495.3	RAB32, member RAS oncogene family	1894	1	0	1	0	0	rno-miR-10a-3p	0	-0.15	N/A
FYN	ENST00000368682.3	FYN oncogene related to SRC, FGR, YES	2659	1	0	1	0	0	rno-miR-10a-3p	0	-0.02	N/A
GINM1	ENST00000367419.5	glycoprotein integral membrane 1	428	1	0	0	1	1	rno-miR-10a-3p	0	-0.16	N/A
MOCS1	ENST00000373186.4	molybdenum cofactor synthesis 1	179	1	0	0	1	0	rno-miR-10a-3p	0	-0.01	N/A
ARHGAP42	ENST00000524892.2	Rho GTPase activating protein 42	36	1	0	0	1	0	rno-miR-10a-3p	0	-0.01	N/A
PIAS1	ENST00000249636.6	protein inhibitor of activated STAT, 1	368	1	0	0	1	3	rno-miR-10a-3p	0	-0.02	N/A
CNBP	ENST00000502976.1	CCHC-type zinc finger, nucleic acid binding protein	2257	1	0	1	0	0	rno-miR-10a-3p	0	-0.15	N/A
MAGI3	ENST00000307546.9	membrane associated guanylate kinase, WW and PDZ domain containing 3	70	1	0	0	1	1	rno-miR-10a-3p	0	-0.01	N/A
UBXN7	ENST00000296328.4	UBX domain protein 7	95	1	0	0	1	4	rno-miR-10a-3p	0	-0.01	N/A
DPY19L4	ENST00000414645.2	dpy-19-like 4 (C. elegans)	362	1	0	0	1	2	rno-miR-10a-3p	0	-0.06	N/A
AGO3	ENST00000373191.4	argonaute RISC catalytic component 3	198	1	0	0	1	3	rno-miR-10a-3p	0	-0.01	N/A
RAB3C	ENST00000282878.4	RAB3C, member RAS oncogene family	242	2	0	1	1	3	rno-miR-10a-3p	0	-0.03	N/A
KDM5A	ENST00000399788.2	lysine (K)-specific demethylase 5A	118	1	0	0	1	4	rno-miR-10a-3p	0	-0.01	N/A
VSIG10	ENST00000359236.5	V-set and immunoglobulin domain containing 10	355	1	0	0	1	0	rno-miR-10a-3p	0	-0.01	N/A
PAX9	ENST00000361487.6	paired box 9	53	2	0	0	2	0	rno-miR-10a-3p	0	-0.09	N/A
LRRC8C	ENST00000370454.4	leucine rich repeat containing 8 family, member C	544	1	0	0	1	0	rno-miR-10a-3p	0	-0.01	N/A
POLR2J	ENST00000292614.5	polymerase (RNA) II (DNA directed) polypeptide J, 13.3kDa	8349	1	0	0	1	0	rno-miR-10a-3p	0	-0.21	N/A
ROBO2	ENST00000461745.1	roundabout, axon guidance receptor, homolog 2 (Drosophila)	22	1	0	0	1	3	rno-miR-10a-3p	0	-0.01	N/A
SLC7A11	ENST00000280612.5	solute carrier family 7 (anionic amino acid transporter light chain, xc- system), member 11	61	1	0	0	1	3	rno-miR-10a-3p	0	-0.01	N/A
HSPA4L	ENST00000296464.4	heat shock 70kDa protein 4-like	348	1	0	0	1	1	rno-miR-10a-3p	0	-0.01	N/A
SLC8A1	ENST00000406785.2	solute carrier family 8 (sodium/calcium exchanger), member 1	61	2	0	1	1	5	rno-miR-10a-3p	0	-0.03	N/A
HOOK3	ENST00000307602.4	hook microtubule-tethering protein 3	403	1	0	0	1	3	rno-miR-10a-3p	0	-0.01	N/A
IPO9	ENST00000361565.4	importin 9	3549	2	0	1	1	3	rno-miR-10a-3p	0	-0.03	N/A
TEK	ENST00000380036.4	TEK tyrosine kinase, endothelial	1007	2	0	0	2	0	rno-miR-10a-3p	0	-0.16	N/A
ETNK1	ENST00000266517.4	ethanolamine kinase 1	1047	1	0	0	1	1	rno-miR-10a-3p	0	-0.01	N/A
SPTB	ENST00000389721.5	spectrin, beta, erythrocytic	39	1	0	0	1	0	rno-miR-10a-3p	0	-0.01	N/A
MBD5	ENST00000407073.1	methyl-CpG binding domain protein 5	7	1	0	0	1	2	rno-miR-10a-3p	0	-0.01	N/A
DNAL1	ENST00000553645.2	dynein, axonemal, light chain 1	81	1	0	0	1	1	rno-miR-10a-3p	0	-0.02	N/A
FZD5	ENST00000295417.3	frizzled family receptor 5	122	3	0	0	3	1	rno-miR-10a-3p	0	-0.03	N/A
SEMA3A	ENST00000265362.4	sema domain, immunoglobulin domain (Ig), short basic domain, secreted, (semaphorin) 3A	162	1	0	1	0	2	rno-miR-10a-3p	0	-0.02	N/A
KDM5B	ENST00000367265.3	lysine (K)-specific demethylase 5B	187	1	0	0	1	0	rno-miR-10a-3p	0	-0.02	N/A
GFPT1	ENST00000357308.4	glutamine--fructose-6-phosphate transaminase 1	1313	1	0	0	1	0	rno-miR-10a-3p	0	-0.05	N/A
ZNF704	ENST00000327835.3	zinc finger protein 704	124	1	0	0	1	5	rno-miR-10a-3p	0	-0.01	N/A
PTCD3	ENST00000254630.7	pentatricopeptide repeat domain 3	2308	1	0	1	0	0	rno-miR-10a-3p	0	-0.06	N/A
YTHDC1	ENST00000344157.4	YTH domain containing 1	307	1	0	0	1	2	rno-miR-10a-3p	0	-0.14	N/A
CCDC58	ENST00000291458.5	coiled-coil domain containing 58	9	1	0	0	1	1	rno-miR-10a-3p	0	-0.01	N/A
ITM2B	ENST00000378565.5	integral membrane protein 2B	10367	1	0	0	1	0	rno-miR-10a-3p	0	-0.11	N/A
AP5M1	ENST00000261558.3	adaptor-related protein complex 5, mu 1 subunit	198	1	0	0	1	1	rno-miR-10a-3p	0	-0.01	N/A
ABCG8	ENST00000272286.2	ATP-binding cassette, sub-family G (WHITE), member 8	197	1	0	1	0	1	rno-miR-10a-3p	0	-0.02	N/A
MED28	ENST00000237380.7	mediator complex subunit 28	1483	1	0	0	1	1	rno-miR-10a-3p	0	-0.07	N/A
ZNF226	ENST00000588883.1	zinc finger protein 226	327	1	0	0	1	0	rno-miR-10a-3p	0	-0.07	N/A
EXO5	ENST00000296380.4	exonuclease 5	237	1	0	0	1	1	rno-miR-10a-3p	0	-0.14	N/A
CALM1	ENST00000356978.4	calmodulin 1 (phosphorylase kinase, delta)	4046	1	0	0	1	3	rno-miR-10a-3p	0	-0.02	N/A
PSMF1	ENST00000335877.6	proteasome (prosome, macropain) inhibitor subunit 1 (PI31)	2709	1	0	0	1	2	rno-miR-10a-3p	0	-0.05	N/A
TXNL1	ENST00000217515.6	thioredoxin-like 1	1779	1	0	1	0	0	rno-miR-10a-3p	0	-0.12	N/A
CHML	ENST00000366553.1	choroideremia-like (Rab escort protein 2)	140	1	0	1	0	1	rno-miR-10a-3p	0	-0.03	N/A
LGALS8	ENST00000526589.1	lectin, galactoside-binding, soluble, 8	188	1	0	0	1	0	rno-miR-10a-3p	0	-0.02	N/A
SLC9A7	ENST00000328306.4	solute carrier family 9, subfamily A (NHE7, cation proton antiporter 7), member 7	147	1	0	0	1	1	rno-miR-10a-3p	0	-0.01	N/A
A1CF	ENST00000374001.2	APOBEC1 complementation factor	80	1	0	0	1	4	rno-miR-10a-3p	0	-0.01	N/A
CCSER2	ENST00000224756.8	coiled-coil serine-rich protein 2	123	2	0	0	2	4	rno-miR-10a-3p	0	-0.02	N/A
C12orf29	ENST00000356891.3	chromosome 12 open reading frame 29	1322	1	0	0	1	0	rno-miR-10a-3p	0	-0.12	N/A
MAP9	ENST00000311277.4	microtubule-associated protein 9	45	1	0	0	1	0	rno-miR-10a-3p	0	-0.01	N/A
RRM2	ENST00000360566.2	ribonucleotide reductase M2	3907	1	0	0	1	0	rno-miR-10a-3p	0	-0.13	N/A
CBLB	ENST00000264122.4	Cbl proto-oncogene B, E3 ubiquitin protein ligase	469	1	0	0	1	0	rno-miR-10a-3p	0	-0.01	N/A
FZD1	ENST00000287934.2	frizzled family receptor 1	391	1	0	0	1	2	rno-miR-10a-3p	0	-0.05	N/A
ASTN2	ENST00000341734.4	astrotactin 2	39	2	0	0	2	1	rno-miR-10a-3p	0	-0.03	N/A
ADARB1	ENST00000539173.1	adenosine deaminase, RNA-specific, B1	860	1	0	1	0	0	rno-miR-10a-3p	0	-0.02	N/A
PRPF40A	ENST00000410080.1	PRP40 pre-mRNA processing factor 40 homolog A (S. cerevisiae)	459	1	0	0	1	4	rno-miR-10a-3p	0	-0.01	N/A
MFSD6	ENST00000392328.1	major facilitator superfamily domain containing 6	47	1	0	0	1	1	rno-miR-10a-3p	0	-0.01	N/A
SCCPDH	ENST00000366510.3	saccharopine dehydrogenase (putative)	1752	1	0	0	1	0	rno-miR-10a-3p	0	-0.13	N/A
EBAG9	ENST00000337573.5	estrogen receptor binding site associated, antigen, 9	238	1	0	0	1	0	rno-miR-10a-3p	0	-0.08	N/A
WIPF2	ENST00000323571.4	WAS/WASL interacting protein family, member 2	214	1	0	0	1	0	rno-miR-10a-3p	0	-0.01	N/A
FAM120A	ENST00000333936.5	family with sequence similarity 120A	57	1	0	0	1	0	rno-miR-10a-3p	0	-0.01	N/A
CPSF6	ENST00000435070.2	cleavage and polyadenylation specific factor 6, 68kDa	5819	2	0	0	2	2	rno-miR-10a-3p	0	-0.02	N/A
SMIM12	ENST00000521580.2	small integral membrane protein 12	1091	1	0	1	0	1	rno-miR-10a-3p	0	-0.03	N/A
DOCK11	ENST00000276204.6	dedicator of cytokinesis 11	40	1	0	0	1	0	rno-miR-10a-3p	0	-0.01	N/A
KHNYN	ENST00000251343.5	KH and NYN domain containing	421	1	0	0	1	0	rno-miR-10a-3p	0	-0.01	N/A
GDF6	ENST00000287020.5	growth differentiation factor 6	14	1	0	0	1	3	rno-miR-10a-3p	0	-0.01	N/A
UBE2J1	ENST00000435041.2	ubiquitin-conjugating enzyme E2, J1	1318	1	0	0	1	1	rno-miR-10a-3p	0	-0.08	N/A
LIFR	ENST00000263409.4	leukemia inhibitory factor receptor alpha	44	1	0	0	1	1	rno-miR-10a-3p	0	-0.01	N/A
ARF3	ENST00000256682.4	ADP-ribosylation factor 3	1093	1	0	0	1	0	rno-miR-10a-3p	0	-0.03	N/A
OSBPL3	ENST00000313367.2	oxysterol binding protein-like 3	200	1	0	0	1	1	rno-miR-10a-3p	0	-0.01	N/A
PLCG2	ENST00000359376.3	phospholipase C, gamma 2 (phosphatidylinositol-specific)	23	1	0	0	1	1	rno-miR-10a-3p	0	-0.01	N/A
PLEKHG1	ENST00000367328.1	pleckstrin homology domain containing, family G (with RhoGef domain) member 1	106	1	0	1	0	1	rno-miR-10a-3p	0	-0.02	N/A
GET4	ENST00000407192.1	golgi to ER traffic protein 4 homolog (S. cerevisiae)	532	1	0	0	1	0	rno-miR-10a-3p	0	-0.09	N/A
SVIP	ENST00000354193.4	small VCP/p97-interacting protein	521	1	0	0	1	1	rno-miR-10a-3p	0	-0.09	N/A
FNBP1L	ENST00000370253.2	formin binding protein 1-like	219	2	0	0	2	0	rno-miR-10a-3p	0	-0.02	N/A
AL162407.1	ENST00000451472.1	CDNA FLJ20147 fis, clone COL07954; HCG1781466; Uncharacterized protein	253	1	0	0	1	0	rno-miR-10a-3p	0	-0.07	N/A
SOS1	ENST00000426016.1	son of sevenless homolog 1 (Drosophila)	189	1	0	0	1	1	rno-miR-10a-3p	0	-0.01	N/A
DUSP10	ENST00000366899.3	dual specificity phosphatase 10	70	1	0	0	1	0	rno-miR-10a-3p	0	-0.05	N/A
CXorf38	ENST00000378426.1	chromosome X open reading frame 38	238	1	0	0	1	0	rno-miR-10a-3p	0	-0.02	N/A
TGFB2	ENST00000366930.4	transforming growth factor, beta 2	157	1	0	0	1	4	rno-miR-10a-3p	0	-0.04	N/A
GPBP1	ENST00000424459.3	GC-rich promoter binding protein 1	732	1	0	0	1	0	rno-miR-10a-3p	0	-0.06	N/A
TRIM13	ENST00000378182.3	tripartite motif containing 13	139	2	0	0	2	1	rno-miR-10a-3p	0	-0.02	N/A
ALKBH1	ENST00000216489.3	alkB, alkylation repair homolog 1 (E. coli)	223	1	0	0	1	1	rno-miR-10a-3p	0	-0.04	N/A
RAPGEF4	ENST00000409036.1	Rap guanine nucleotide exchange factor (GEF) 4	60	1	0	0	1	0	rno-miR-10a-3p	0	-0.06	N/A
MMADHC	ENST00000303319.5	methylmalonic aciduria (cobalamin deficiency) cblD type, with homocystinuria	250	1	0	0	1	0	rno-miR-10a-3p	0	-0.01	N/A
ANKIB1	ENST00000265742.3	ankyrin repeat and IBR domain containing 1	127	1	0	0	1	1	rno-miR-10a-3p	0	-0.01	N/A
DENND4A	ENST00000443035.3	DENN/MADD domain containing 4A	392	1	0	0	1	1	rno-miR-10a-3p	0	-0.06	N/A
FXR1	ENST00000357559.4	fragile X mental retardation, autosomal homolog 1	434	1	1	0	0	2	rno-miR-10a-3p	0	-0.04	N/A
PSD4	ENST00000441564.3	pleckstrin and Sec7 domain containing 4	72	1	0	0	1	0	rno-miR-10a-3p	0	-0.02	N/A
TM2D2	ENST00000456845.2	TM2 domain containing 2	1085	1	0	0	1	0	rno-miR-10a-3p	0	-0.1	N/A
ATP6V1B1	ENST00000412314.1	ATPase, H+ transporting, lysosomal 56/58kDa, V1 subunit B1	5	1	1	0	0	0	rno-miR-10a-3p	0	-0.79	N/A
SENP2	ENST00000296257.5	SUMO1/sentrin/SMT3 specific peptidase 2	1693	1	0	0	1	0	rno-miR-10a-3p	0	-0.01	N/A
ZNF507	ENST00000311921.4	zinc finger protein 507	378	1	0	0	1	1	rno-miR-10a-3p	0	-0.01	N/A
WDR41	ENST00000296679.4	WD repeat domain 41	313	1	0	0	1	1	rno-miR-10a-3p	0	-0.01	N/A
TPD52L1	ENST00000368388.2	tumor protein D52-like 1	1169	2	0	1	1	0	rno-miR-10a-3p	0	-0.32	N/A
FOXA2	ENST00000419308.2	forkhead box A2	1207	1	1	0	0	0	rno-miR-10a-3p	0	-0.33	N/A
SLC35F1	ENST00000360388.4	solute carrier family 35, member F1	56	1	0	0	1	2	rno-miR-10a-3p	0	-0.01	N/A
CASD1	ENST00000297273.4	CAS1 domain containing 1	270	1	0	0	1	1	rno-miR-10a-3p	0	-0.01	N/A
GEMIN7	ENST00000270257.4	gem (nuclear organelle) associated protein 7	329	1	0	1	0	0	rno-miR-10a-3p	0	-0.07	N/A
TFDP2	ENST00000499676.2	transcription factor Dp-2 (E2F dimerization partner 2)	128	1	0	0	1	2	rno-miR-10a-3p	0	-0.01	N/A
KLHL14	ENST00000359358.4	kelch-like family member 14	66	2	0	0	2	0	rno-miR-10a-3p	0	-0.05	N/A
REPS1	ENST00000450536.2	RALBP1 associated Eps domain containing 1	725	1	0	0	1	1	rno-miR-10a-3p	0	-0.1	N/A
BAZ2A	ENST00000379441.3	bromodomain adjacent to zinc finger domain, 2A	48	1	0	0	1	2	rno-miR-10a-3p	0	-0.01	N/A
GRID1	ENST00000327946.7	glutamate receptor, ionotropic, delta 1	45	1	0	0	1	1	rno-miR-10a-3p	0	-0.01	N/A
FBXO11	ENST00000402508.1	F-box protein 11	359	1	0	0	1	0	rno-miR-10a-3p	0	-0.11	N/A
GALK2	ENST00000327171.3	galactokinase 2	626	1	0	0	1	1	rno-miR-10a-3p	0	-0.14	N/A
APP	ENST00000346798.3	amyloid beta (A4) precursor protein	4570	1	0	0	1	0	rno-miR-10a-3p	0	-0.09	N/A
DPF2	ENST00000528416.1	D4, zinc and double PHD fingers family 2	1164	1	0	1	0	0	rno-miR-10a-3p	0	-0.07	N/A
UBA6	ENST00000322244.5	ubiquitin-like modifier activating enzyme 6	169	1	0	0	1	0	rno-miR-10a-3p	0	-0.01	N/A
TAPT1	ENST00000405303.2	transmembrane anterior posterior transformation 1	105	1	0	1	0	0	rno-miR-10a-3p	0	-0.02	N/A
MYEF2	ENST00000324324.7	myelin expression factor 2	358	1	0	0	1	2	rno-miR-10a-3p	0	-0.01	N/A
RPRD1A	ENST00000399022.4	regulation of nuclear pre-mRNA domain containing 1A	333	1	0	0	1	0	rno-miR-10a-3p	0	-0.01	N/A
TRAPPC4	ENST00000533632.1	trafficking protein particle complex 4	649	1	0	0	1	0	rno-miR-10a-3p	0	-0.14	N/A
TMEM194B	ENST00000409150.3	transmembrane protein 194B	271	1	0	0	1	1	rno-miR-10a-3p	0	-0.06	N/A
TMEM200C	ENST00000581347.2	transmembrane protein 200C	54	1	0	0	1	2	rno-miR-10a-3p	0	-0.01	N/A
INVS	ENST00000262457.2	inversin	130	1	0	0	1	0	rno-miR-10a-3p	0	-0.01	N/A
GTDC1	ENST00000392869.2	glycosyltransferase-like domain containing 1	241	2	0	0	2	3	rno-miR-10a-3p	0	-0.02	N/A
ARFGEF1	ENST00000262215.3	ADP-ribosylation factor guanine nucleotide-exchange factor 1 (brefeldin A-inhibited)	70	1	0	0	1	0	rno-miR-10a-3p	0	-0.03	N/A
C1orf21	ENST00000235307.6	chromosome 1 open reading frame 21	935	1	0	0	1	1	rno-miR-10a-3p	0	-0.01	N/A
KIAA1432	ENST00000414202.2	KIAA1432	1366	1	0	0	1	1	rno-miR-10a-3p	0	-0.01	N/A
SULF2	ENST00000359930.4	sulfatase 2	103	1	0	0	1	2	rno-miR-10a-3p	0	-0.01	N/A
RPGRIP1L	ENST00000262135.4	RPGRIP1-like	55	1	0	0	1	1	rno-miR-10a-3p	0	-0.01	N/A
ACP1	ENST00000272067.6	acid phosphatase 1, soluble	499	1	0	0	1	1	rno-miR-10a-3p	0	-0.09	N/A
GLP2R	ENST00000262441.5	glucagon-like peptide 2 receptor	247	1	0	0	1	1	rno-miR-10a-3p	0	-0.09	N/A
PIK3CA	ENST00000263967.3	phosphatidylinositol-4,5-bisphosphate 3-kinase, catalytic subunit alpha	112	1	0	0	1	2	rno-miR-10a-3p	0	-0.01	N/A
UQCRB	ENST00000287022.5	ubiquinol-cytochrome c reductase binding protein	1173	1	0	0	1	0	rno-miR-10a-3p	0	-0.03	N/A
SLC35C2	ENST00000372227.1	solute carrier family 35 (GDP-fucose transporter), member C2	910	1	0	0	1	2	rno-miR-10a-3p	0	-0.02	N/A
MED13	ENST00000397786.2	mediator complex subunit 13	561	1	0	0	1	4	rno-miR-10a-3p	0	-0.01	N/A
PLEKHO1	ENST00000369124.4	pleckstrin homology domain containing, family O member 1	144	1	0	0	1	0	rno-miR-10a-3p	0	-0.01	N/A
RAPH1	ENST00000319170.5	Ras association (RalGDS/AF-6) and pleckstrin homology domains 1	126	1	0	0	1	3	rno-miR-10a-3p	0	-0.02	N/A
MEF2C	ENST00000340208.5	myocyte enhancer factor 2C	70	1	0	0	1	2	rno-miR-10a-3p	0	-0.01	N/A
XPNPEP3	ENST00000357137.4	X-prolyl aminopeptidase (aminopeptidase P) 3, putative	112	1	0	0	1	0	rno-miR-10a-3p	0	-0.01	N/A
GPR37	ENST00000303921.2	G protein-coupled receptor 37 (endothelin receptor type B-like)	395	1	0	0	1	0	rno-miR-10a-3p	0	-0.01	N/A
TCERG1	ENST00000296702.5	transcription elongation regulator 1	152	1	0	0	1	1	rno-miR-10a-3p	0	-0.01	N/A
TAPBP	ENST00000434618.2	TAP binding protein (tapasin)	1144	1	0	1	0	0	rno-miR-10a-3p	0	-0.18	N/A
CNKSR3	ENST00000607772.1	CNKSR family member 3	567	1	0	0	1	2	rno-miR-10a-3p	0	-0.01	N/A
HNRNPA0	ENST00000314940.4	heterogeneous nuclear ribonucleoprotein A0	22668	3	0	0	3	1	rno-miR-10a-3p	0	-0.2	N/A
GNG11	ENST00000248564.5	guanine nucleotide binding protein (G protein), gamma 11	10881	2	0	0	2	1	rno-miR-10a-3p	0	-0.25	N/A
GREM2	ENST00000318160.4	gremlin 2, DAN family BMP antagonist	631	1	0	0	1	0	rno-miR-10a-3p	0	-0.08	N/A
TNIK	ENST00000436636.2	TRAF2 and NCK interacting kinase	106	1	0	0	1	3	rno-miR-10a-3p	0	-0.01	N/A
DDX53	ENST00000327968.5	DEAD (Asp-Glu-Ala-Asp) box polypeptide 53	5	1	0	1	0	1	rno-miR-10a-3p	0	-0.33	N/A
GEMIN4	ENST00000319004.5	gem (nuclear organelle) associated protein 4	339	1	0	0	1	0	rno-miR-10a-3p	0	-0.06	N/A
GID4	ENST00000268719.4	GID complex subunit 4	79	1	0	0	1	0	rno-miR-10a-3p	0	-0.01	N/A
LRIG3	ENST00000379141.4	leucine-rich repeats and immunoglobulin-like domains 3	366	1	0	0	1	1	rno-miR-10a-3p	0	-0.01	N/A
FCRLA	ENST00000367959.2	Fc receptor-like A	5	2	0	0	2	3	rno-miR-10a-3p	0	-0.36	N/A
FBXO41	ENST00000295133.5	F-box protein 41	175	1	0	0	1	2	rno-miR-10a-3p	0	-0.02	N/A
ALG2	ENST00000476832.1	ALG2, alpha-1,3/1,6-mannosyltransferase	1301	1	0	0	1	2	rno-miR-10a-3p	0	-0.01	N/A
ECE2	ENST00000324557.4	endothelin converting enzyme 2	1271	1	0	0	1	1	rno-miR-10a-3p	0	-0.13	N/A
CDX2	ENST00000381020.7	caudal type homeobox 2	563	1	0	1	0	1	rno-miR-10a-3p	0	-0.02	N/A
LPHN3	ENST00000512091.2	latrophilin 3	93	1	0	0	1	4	rno-miR-10a-3p	0	-0.01	N/A
UBE2T	ENST00000367274.4	ubiquitin-conjugating enzyme E2T (putative)	679	1	0	0	1	0	rno-miR-10a-3p	0	-0.03	N/A
CENPW	ENST00000368326.1	centromere protein W	10103	2	0	0	2	0	rno-miR-10a-3p	0	-0.27	N/A
NCAPH2	ENST00000420993.2	non-SMC condensin II complex, subunit H2	758	1	0	0	1	0	rno-miR-10a-3p	0	-0.01	N/A
MED31	ENST00000225728.3	mediator complex subunit 31	1743	1	0	0	1	0	rno-miR-10a-3p	0	-0.19	N/A
ZPBP	ENST00000046087.2	zona pellucida binding protein	5	1	0	0	1	0	rno-miR-10a-3p	0	-0.28	N/A
WDR77	ENST00000235090.5	WD repeat domain 77	1214	1	0	0	1	3	rno-miR-10a-3p	0	-0.09	N/A
XPR1	ENST00000367590.4	xenotropic and polytropic retrovirus receptor 1	544	1	0	0	1	3	rno-miR-10a-3p	0	-0.01	N/A
VEZT	ENST00000436874.1	vezatin, adherens junctions transmembrane protein	1054	3	0	0	3	2	rno-miR-10a-3p	0	-0.07	N/A
RAB3B	ENST00000371655.3	RAB3B, member RAS oncogene family	611	1	0	0	1	2	rno-miR-10a-3p	0	-0.01	N/A
PRRC2A	ENST00000376007.4	proline-rich coiled-coil 2A	5	1	0	0	1	0	rno-miR-10a-3p	0	-0.21	N/A
RBM22	ENST00000199814.4	RNA binding motif protein 22	4854	1	0	0	1	2	rno-miR-10a-3p	0	-0.13	N/A
STRN	ENST00000263918.4	striatin, calmodulin binding protein	476	1	0	0	1	1	rno-miR-10a-3p	0	-0.01	N/A
CD226	ENST00000581982.1	CD226 molecule	8	2	1	0	1	1	rno-miR-10a-3p	0	-0.34	N/A
SLC16A1	ENST00000369626.3	solute carrier family 16 (monocarboxylate transporter), member 1	707	2	0	0	2	0	rno-miR-10a-3p	0	-0.02	N/A
ZMYM4	ENST00000314607.6	zinc finger, MYM-type 4	280	1	0	0	1	0	rno-miR-10a-3p	0	-0.05	N/A
KPNA1	ENST00000344337.6	karyopherin alpha 1 (importin alpha 5)	1030	1	0	0	1	3	rno-miR-10a-3p	0	-0.01	N/A
CADM1	ENST00000452722.3	cell adhesion molecule 1	676	1	0	0	1	3	rno-miR-10a-3p	0	-0.03	N/A
PRPS1	ENST00000372435.4	phosphoribosyl pyrophosphate synthetase 1	2966	1	0	0	1	0	rno-miR-10a-3p	0	-0.07	N/A
TSPYL1	ENST00000368608.3	TSPY-like 1	2195	1	0	0	1	2	rno-miR-10a-3p	0	-0.08	N/A
RHD	ENST00000423810.2	Rh blood group, D antigen	5	1	0	1	0	0	rno-miR-10a-3p	0	-0.23	N/A
GMNN	ENST00000230056.3	geminin, DNA replication inhibitor	4707	1	0	0	1	0	rno-miR-10a-3p	0	-0.15	N/A
SSBP2	ENST00000320672.4	single-stranded DNA binding protein 2	1996	2	0	0	2	2	rno-miR-10a-3p	0	-0.05	N/A
STK38L	ENST00000389032.3	serine/threonine kinase 38 like	705	1	0	0	1	0	rno-miR-10a-3p	0	-0.01	N/A
BAG2	ENST00000370693.5	BCL2-associated athanogene 2	2237	1	0	0	1	1	rno-miR-10a-3p	0	-0.05	N/A
TMEM202	ENST00000341689.3	transmembrane protein 202	5	1	0	0	1	0	rno-miR-10a-3p	0	-0.17	N/A
PAX6	ENST00000419022.1	paired box 6	191	1	0	0	1	1	rno-miR-10a-3p	0	-0.01	N/A
LPHN2	ENST00000370715.1	latrophilin 2	407	1	0	0	1	2	rno-miR-10a-3p	0	-0.01	N/A
DICER1	ENST00000541352.1	dicer 1, ribonuclease type III	25	1	0	0	1	1	rno-miR-10a-3p	0	-0.01	N/A
AGBL5	ENST00000323064.8	ATP/GTP binding protein-like 5	354	1	0	0	1	0	rno-miR-10a-3p	0	-0.05	N/A
NKX2-1	ENST00000354822.5	NK2 homeobox 1	9	1	1	0	0	1	rno-miR-10a-3p	0	-0.28	N/A
PAPD5	ENST00000357464.3	PAP associated domain containing 5	152	1	0	0	1	2	rno-miR-10a-3p	0	-0.01	N/A
AGK	ENST00000355413.4	acylglycerol kinase	186	1	0	0	1	1	rno-miR-10a-3p	0	-0.01	N/A
SGIP1	ENST00000371036.3	SH3-domain GRB2-like (endophilin) interacting protein 1	180	1	0	0	1	5	rno-miR-10a-3p	0	-0.01	N/A
ARGFX	ENST00000334384.3	arginine-fifty homeobox	5	1	0	0	1	0	rno-miR-10a-3p	0	-0.15	N/A
CLGN	ENST00000325617.5	calmegin	288	1	0	0	1	1	rno-miR-10a-3p	0	-0.03	N/A
KCMF1	ENST00000409785.4	potassium channel modulatory factor 1	1285	1	0	1	0	1	rno-miR-10a-3p	0	-0.02	N/A
NKAPL	ENST00000343684.3	NFKB activating protein-like	5	1	0	1	0	2	rno-miR-10a-3p	0	-0.09	N/A
INTS8	ENST00000523731.1	integrator complex subunit 8	554	1	0	0	1	0	rno-miR-10a-3p	0	-0.03	N/A
IL5RA	ENST00000438560.1	interleukin 5 receptor, alpha	5	2	0	0	2	1	rno-miR-10a-3p	0	-0.1	N/A
LMAN2L	ENST00000264963.4	lectin, mannose-binding 2-like	355	1	0	1	0	0	rno-miR-10a-3p	0	-0.05	N/A
MARCKS	ENST00000368635.4	myristoylated alanine-rich protein kinase C substrate	188	1	0	1	0	0	rno-miR-10a-3p	0	-0.02	N/A
FSCB	ENST00000340446.4	fibrous sheath CABYR binding protein	5	1	0	0	1	0	rno-miR-10a-3p	0	-0.09	N/A
TP53TG5	ENST00000372726.3	TP53 target 5	5	1	0	0	1	0	rno-miR-10a-3p	0	-0.11	N/A
RFFL	ENST00000315249.7	ring finger and FYVE-like domain containing E3 ubiquitin protein ligase	670	1	0	0	1	1	rno-miR-10a-3p	0	-0.01	N/A
KNCN	ENST00000481882.2	kinocilin	5	1	0	0	1	0	rno-miR-10a-3p	0	-0.08	N/A
BCAS3	ENST00000589222.1	breast carcinoma amplified sequence 3	339	1	0	0	1	0	rno-miR-10a-3p	0	-0.01	N/A
MAPK1	ENST00000215832.6	mitogen-activated protein kinase 1	630	1	0	0	1	0	rno-miR-10a-3p	0	-0.03	N/A
TSPAN3	ENST00000267970.4	tetraspanin 3	9328	1	0	0	1	0	rno-miR-10a-3p	0	-0.01	N/A
LRRC6	ENST00000519595.1	leucine rich repeat containing 6	5	1	0	0	1	0	rno-miR-10a-3p	0	-0.11	N/A
SOD2	ENST00000538183.2	superoxide dismutase 2, mitochondrial	993	1	0	1	0	0	rno-miR-10a-3p	0	-0.02	N/A
SLC38A7	ENST00000570101.1	solute carrier family 38, member 7	635	1	0	0	1	0	rno-miR-10a-3p	0	-0.01	N/A
CREB1	ENST00000432329.2	cAMP responsive element binding protein 1	295	1	0	0	1	7	rno-miR-10a-3p	0	-0.01	N/A
ADAM10	ENST00000260408.3	ADAM metallopeptidase domain 10	385	1	0	0	1	1	rno-miR-10a-3p	0	-0.01	N/A
ZNF354A	ENST00000335815.2	zinc finger protein 354A	5	1	0	0	1	0	rno-miR-10a-3p	0	-0.11	N/A
CNPPD1	ENST00000360507.5	cyclin Pas1/PHO80 domain containing 1	234	1	0	1	0	0	rno-miR-10a-3p	0	-0.02	N/A
GATA6	ENST00000269216.3	GATA binding protein 6	691	1	0	0	1	2	rno-miR-10a-3p	0	-0.01	N/A
KRBA1	ENST00000255992.10	KRAB-A domain containing 1	747	1	0	0	1	0	rno-miR-10a-3p	0	-0.04	N/A
ABCA5	ENST00000392676.3	ATP-binding cassette, sub-family A (ABC1), member 5	159	1	0	0	1	0	rno-miR-10a-3p	0	-0.01	N/A
BMP10	ENST00000295379.1	bone morphogenetic protein 10	5	3	0	0	3	1	rno-miR-10a-3p	0	-0.03	N/A
SLC6A20	ENST00000353278.4	solute carrier family 6 (proline IMINO transporter), member 20	5	1	0	0	1	0	rno-miR-10a-3p	0	-0.05	N/A
CDH19	ENST00000540086.1	cadherin 19, type 2	5	1	0	1	0	0	rno-miR-10a-3p	0	-0.03	N/A
PPIG	ENST00000260970.3	peptidylprolyl isomerase G (cyclophilin G)	470	1	0	0	1	2	rno-miR-10a-3p	0	-0.01	N/A
RNASEH2A	ENST00000221486.4	ribonuclease H2, subunit A	1519	1	0	0	1	0	rno-miR-10a-3p	0	-0.2	N/A
DUSP6	ENST00000279488.7	dual specificity phosphatase 6	1056	1	0	0	1	0	rno-miR-10a-3p	0	-0.03	N/A
NDUFAF4	ENST00000316149.7	NADH dehydrogenase (ubiquinone) complex I, assembly factor 4	2444	1	0	0	1	1	rno-miR-10a-3p	0	-0.06	N/A
GPR34	ENST00000378142.4	G protein-coupled receptor 34	5	1	0	0	1	2	rno-miR-10a-3p	0	-0.07	N/A
GINS4	ENST00000523277.2	GINS complex subunit 4 (Sld5 homolog)	500	1	0	0	1	0	rno-miR-10a-3p	0	-0.02	N/A
AGPS	ENST00000264167.4	alkylglycerone phosphate synthase	1610	1	0	0	1	0	rno-miR-10a-3p	0	-0.02	N/A
CD180	ENST00000256447.4	CD180 molecule	5	1	0	0	1	0	rno-miR-10a-3p	0	-0.04	N/A
TTPA	ENST00000260116.4	tocopherol (alpha) transfer protein	5	1	0	0	1	0	rno-miR-10a-3p	0	-0.07	N/A
PAX1	ENST00000444366.2	paired box 1	5	1	0	0	1	0	rno-miR-10a-3p	0	-0.03	N/A
CCS	ENST00000533244.1	copper chaperone for superoxide dismutase	2980	1	0	0	1	0	rno-miR-10a-3p	0	-0.05	N/A
CDNF	ENST00000378442.1	cerebral dopamine neurotrophic factor	6	1	0	0	1	0	rno-miR-10a-3p	0	-0.09	N/A
HIRIP3	ENST00000564026.1	HIRA interacting protein 3	4526	1	0	0	1	1	rno-miR-10a-3p	0	-0.11	N/A
TIMD4	ENST00000274532.2	T-cell immunoglobulin and mucin domain containing 4	10	1	0	0	1	0	rno-miR-10a-3p	0	-0.07	N/A
CHD7	ENST00000423902.2	chromodomain helicase DNA binding protein 7	925	1	0	0	1	1	rno-miR-10a-3p	0	-0.01	N/A
ROBO1	ENST00000436010.2	roundabout, axon guidance receptor, homolog 1 (Drosophila)	546	1	0	0	1	4	rno-miR-10a-3p	0	-0.01	N/A
CPEB4	ENST00000265085.5	cytoplasmic polyadenylation element binding protein 4	472	1	0	0	1	2	rno-miR-10a-3p	0	-0.01	N/A
TSC22D2	ENST00000361875.3	TSC22 domain family, member 2	1062	2	0	1	1	6	rno-miR-10a-3p	0	-0.03	N/A
GABRB1	ENST00000295454.3	gamma-aminobutyric acid (GABA) A receptor, beta 1	5	4	0	1	3	3	rno-miR-10a-3p	0	-0.05	N/A
FAM19A1	ENST00000478136.1	family with sequence similarity 19 (chemokine (C-C motif)-like), member A1	5	1	0	0	1	2	rno-miR-10a-3p	0	-0.05	N/A
GORAB	ENST00000367763.3	golgin, RAB6-interacting	60	1	1	0	0	1	rno-miR-10a-3p	0	-0.33	N/A
GPR137C	ENST00000321662.6	G protein-coupled receptor 137C	110	1	0	0	1	0	rno-miR-10a-3p	0	-0.02	N/A
SPATS2L	ENST00000358677.5	spermatogenesis associated, serine-rich 2-like	3387	2	0	0	2	1	rno-miR-10a-3p	0	-0.05	N/A
FBXO22	ENST00000308275.3	F-box protein 22	1310	1	1	0	0	0	rno-miR-10a-3p	0	-0.03	N/A
C18orf42	ENST00000580650.1	chromosome 18 open reading frame 42	5	1	0	0	1	0	rno-miR-10a-3p	0	-0.07	N/A
RAD51L3-RFFL	ENST00000593039.1	Uncharacterized protein	670	1	0	0	1	1	rno-miR-10a-3p	0	-0.01	N/A
CDC7	ENST00000234626.6	cell division cycle 7	416	1	0	0	1	1	rno-miR-10a-3p	0	-0.01	N/A
ABI2	ENST00000295851.5	abl-interactor 2	877	2	0	0	2	4	rno-miR-10a-3p	0	-0.02	N/A
SLC25A32	ENST00000297578.4	solute carrier family 25 (mitochondrial folate carrier), member 32	554	1	0	0	1	0	rno-miR-10a-3p	0	-0.01	N/A
RNF149	ENST00000295317.3	ring finger protein 149	318	1	0	0	1	0	rno-miR-10a-3p	0	-0.01	N/A
SFMBT1	ENST00000394752.3	Scm-like with four mbt domains 1	116	1	0	0	1	3	rno-miR-10a-3p	0	-0.01	N/A
RALGPS2	ENST00000367635.3	Ral GEF with PH domain and SH3 binding motif 2	201	1	0	0	1	2	rno-miR-10a-3p	0	-0.04	N/A
EGF	ENST00000265171.5	epidermal growth factor	5	1	0	0	1	0	rno-miR-10a-3p	0	-0.01	N/A
MYO10	ENST00000513610.1	myosin X	3866	1	0	0	1	0	rno-miR-10a-3p	0	-0.01	N/A
CACNA1C	ENST00000399655.1	calcium channel, voltage-dependent, L type, alpha 1C subunit	69	1	0	0	1	1	rno-miR-10a-3p	0	-0.01	N/A
XRCC5	ENST00000392133.3	X-ray repair complementing defective repair in Chinese hamster cells 5 (double-strand-break rejoining)	14802	1	0	0	1	1	rno-miR-10a-3p	0	-0.01	N/A
DYM	ENST00000442713.2	dymeclin	547	1	0	0	1	0	rno-miR-10a-3p	0	-0.04	N/A
LRRC40	ENST00000370952.3	leucine rich repeat containing 40	88	3	0	0	3	1	rno-miR-10a-3p	0	-0.03	N/A
NRG3	ENST00000372142.2	neuregulin 3	27	1	0	0	1	1	rno-miR-10a-3p	0	-0.03	N/A
GPC5	ENST00000377067.3	glypican 5	65	2	0	0	2	1	rno-miR-10a-3p	0	-0.03	N/A
DSE	ENST00000452085.3	dermatan sulfate epimerase	975	1	0	0	1	3	rno-miR-10a-3p	0	-0.01	N/A
GRIN2A	ENST00000562109.1	glutamate receptor, ionotropic, N-methyl D-aspartate 2A	5	1	0	0	1	3	rno-miR-10a-3p	0	-0.01	N/A
LRP8	ENST00000306052.6	low density lipoprotein receptor-related protein 8, apolipoprotein e receptor	16	1	0	0	1	3	rno-miR-10a-3p	0	-0.01	N/A
SPTLC3	ENST00000399002.2	serine palmitoyltransferase, long chain base subunit 3	24	2	0	0	2	2	rno-miR-10a-3p	0	-0.02	N/A
MYBPC1	ENST00000392934.3	myosin binding protein C, slow type	5	2	0	0	2	0	rno-miR-10a-3p	0	-0.02	N/A
AKAP6	ENST00000557272.1	A kinase (PRKA) anchor protein 6	5	1	0	0	1	2	rno-miR-10a-3p	0	-0.01	N/A
KCNH1	ENST00000271751.4	potassium voltage-gated channel, subfamily H (eag-related), member 1	5	1	0	0	1	1	rno-miR-10a-3p	0	-0.01	N/A
KIF13B	ENST00000524189.1	kinesin family member 13B	17	1	0	0	1	0	rno-miR-10a-3p	0	-0.01	N/A
PBX1	ENST00000367897.1	pre-B-cell leukemia homeobox 1	18	1	0	0	1	2	rno-miR-10a-3p	0	-0.01	N/A
SHC3	ENST00000375835.4	SHC (Src homology 2 domain containing) transforming protein 3	18	1	0	0	1	2	rno-miR-10a-3p	0	-0.01	N/A
DDX5	ENST00000225792.5	DEAD (Asp-Glu-Ala-Asp) box helicase 5	5537	1	0	0	1	0	rno-miR-10a-3p	0	-0.03	N/A
CACNG2	ENST00000300105.6	calcium channel, voltage-dependent, gamma subunit 2	5	1	0	0	1	0	rno-miR-10a-3p	0	-0.02	N/A
PCDH17	ENST00000377918.3	protocadherin 17	477	1	0	0	1	1	rno-miR-10a-3p	0	-0.01	N/A
IER5	ENST00000367577.4	immediate early response 5	11212	1	0	0	1	0	rno-miR-10a-3p	0	-0.01	N/A
CCNDBP1	ENST00000300213.4	cyclin D-type binding-protein 1	1136	1	0	0	1	0	rno-miR-10a-3p	0	-0.09	N/A
TYRP1	ENST00000388918.5	tyrosinase-related protein 1	16	2	0	1	1	1	rno-miR-10a-3p	0	-0.03	N/A
GPR26	ENST00000284674.1	G protein-coupled receptor 26	5	1	0	0	1	0	rno-miR-10a-3p	0	-0.01	N/A
UBE2D3	ENST00000453744.2	ubiquitin-conjugating enzyme E2D 3	2312	1	0	0	1	4	rno-miR-10a-3p	0	-0.1	N/A
PRR11	ENST00000262293.4	proline rich 11	56	2	0	0	2	0	rno-miR-10a-3p	0	-0.17	N/A
ABCD2	ENST00000308666.3	ATP-binding cassette, sub-family D (ALD), member 2	5	1	0	0	1	1	rno-miR-10a-3p	0	-0.01	N/A
CSTF2T	ENST00000331173.4	cleavage stimulation factor, 3' pre-RNA, subunit 2, 64kDa, tau variant	3550	1	0	1	0	2	rno-miR-10a-3p	0	-0.02	N/A
SLC16A3	ENST00000581287.1	solute carrier family 16 (monocarboxylate transporter), member 3	16333	1	0	0	1	2	rno-miR-10a-3p	0	-0.03	N/A
NFAM1	ENST00000329021.5	NFAT activating protein with ITAM motif 1	7	1	0	1	0	0	rno-miR-10a-3p	0	-0.02	N/A
C10orf71	ENST00000323868.4	chromosome 10 open reading frame 71	5	1	0	0	1	2	rno-miR-10a-3p	0	-0.01	N/A
ERCC6L2	ENST00000407474.3	excision repair cross-complementing rodent repair deficiency, complementation group 6-like 2	118	1	0	0	1	0	rno-miR-10a-3p	0	-0.12	N/A
COL19A1	ENST00000322773.4	collagen, type XIX, alpha 1	5	1	0	1	0	3	rno-miR-10a-3p	0	-0.02	N/A
GABRR2	ENST00000402938.3	gamma-aminobutyric acid (GABA) A receptor, rho 2	5	1	0	0	1	0	rno-miR-10a-3p	0	-0.01	N/A
KCNC2	ENST00000393288.2	potassium voltage-gated channel, Shaw-related subfamily, member 2	5	1	0	0	1	2	rno-miR-10a-3p	0	-0.01	N/A
DCC	ENST00000442544.2	deleted in colorectal carcinoma	5	1	0	0	1	3	rno-miR-10a-3p	0	-0.01	N/A
CAPRIN1	ENST00000341394.4	cell cycle associated protein 1	650	1	0	0	1	2	rno-miR-10a-3p	0	-0.04	N/A
DDX6	ENST00000264018.4	DEAD (Asp-Glu-Ala-Asp) box helicase 6	11	2	0	0	2	0	rno-miR-10a-3p	0	-0.03	N/A
LARP4B	ENST00000316157.3	La ribonucleoprotein domain family, member 4B	705	1	0	0	1	2	rno-miR-10a-3p	0	-0.01	N/A
CCNB1	ENST00000256442.5	cyclin B1	6970	1	0	0	1	0	rno-miR-10a-3p	0	-0.12	N/A
ANKFY1	ENST00000341657.4	ankyrin repeat and FYVE domain containing 1	969	1	0	0	1	1	rno-miR-10a-3p	0	-0.01	N/A
[truncated: 22 more rows]
