# Supplementary material for: MicroRNA-10a-3p Improves Cartilage Degeneration by Regulating CH25H-CYP7B1-RORα Mediated Cholesterol Metabolism in Knee Osteoarthritis Rats
Source: Front Pharmacol. 2021 Jun 3;12:690181. doi: 10.3389/fphar.2021.690181 (PMC8209416; doi:10.3389/fphar.2021.690181)
Supplement: Supplementary file 3 [file DataSheet2.ZIP › TargetScan7.2__miR-1247-3p.predicted_targets.xlsx]

## Sheet: TargetScan7
Ortholog of target gene	Representative transcript	Gene name	3P-seq tags + 5	Total sites	8mer sites	7mer-m8 sites	7mer-A1 sites	6mer sites	Representative miRNA	Cumulative weighted context++ score	Total context++ score	Aggregate PCT
RPS27	ENST00000368567.4	ribosomal protein S27	144	1	1	0	0	0	rno-miR-1247-3p	-0.92	-0.92	N/A
MRPL35	ENST00000337109.4	mitochondrial ribosomal protein L35	860	3	1	0	2	0	rno-miR-1247-3p	-0.83	-0.89	N/A
S100B	ENST00000291700.4	S100 calcium binding protein B	5	1	1	0	0	0	rno-miR-1247-3p	-0.79	-0.79	N/A
KRT86	ENST00000293525.5	keratin 86	273	1	1	0	0	0	rno-miR-1247-3p	-0.78	-0.78	N/A
RNASE13	ENST00000382951.3	ribonuclease, RNase A family, 13 (non-active)	5	2	1	0	1	1	rno-miR-1247-3p	-0.76	-0.76	N/A
BLK	ENST00000259089.4	B lymphoid tyrosine kinase	5	1	1	0	0	0	rno-miR-1247-3p	-0.75	-0.75	N/A
RLN2	ENST00000308420.3	relaxin 2	20	1	1	0	0	0	rno-miR-1247-3p	-0.75	-0.75	N/A
ZNF226	ENST00000588883.1	zinc finger protein 226	327	1	1	0	0	0	rno-miR-1247-3p	-0.74	-0.75	N/A
UBE2Z	ENST00000360943.5	ubiquitin-conjugating enzyme E2Z	3688	4	0	1	3	0	rno-miR-1247-3p	-0.71	-0.71	N/A
NSUN7	ENST00000316607.5	NOP2/Sun domain family, member 7	9	2	2	0	0	0	rno-miR-1247-3p	-0.71	-0.71	N/A
AHCY	ENST00000217426.2	adenosylhomocysteinase	27	1	1	0	0	2	rno-miR-1247-3p	-0.67	-0.78	N/A
KLF13	ENST00000307145.3	Kruppel-like factor 13	5	4	0	1	3	2	rno-miR-1247-3p	-0.66	-0.66	N/A
AL391421.1	ENST00000372387.1	Uncharacterized protein; cDNA FLJ43696 fis, clone TBAES2007964	5	1	1	0	0	0	rno-miR-1247-3p	-0.65	-0.65	N/A
CARTPT	ENST00000296777.4	CART prepropeptide	5	2	0	1	1	0	rno-miR-1247-3p	-0.65	-0.65	N/A
ADRB3	ENST00000345060.3	adrenoceptor beta 3	5	3	1	0	2	0	rno-miR-1247-3p	-0.64	-0.64	N/A
HOGA1	ENST00000370647.4	4-hydroxy-2-oxoglutarate aldolase 1	10	1	1	0	0	0	rno-miR-1247-3p	-0.62	-0.62	N/A
DIO1	ENST00000322679.6	deiodinase, iodothyronine, type I	5	1	1	0	0	0	rno-miR-1247-3p	-0.6	-0.6	N/A
FATE1	ENST00000370350.3	fetal and adult testis expressed 1	5	2	0	1	1	0	rno-miR-1247-3p	-0.59	-0.59	N/A
YKT6	ENST00000223369.2	YKT6 v-SNARE homolog (S. cerevisiae)	2409	1	1	0	0	0	rno-miR-1247-3p	-0.58	-0.58	N/A
SMCR8	ENST00000406438.3	Smith-Magenis syndrome chromosome region, candidate 8	219	3	0	0	3	0	rno-miR-1247-3p	-0.57	-0.59	N/A
HAND1	ENST00000231121.2	heart and neural crest derivatives expressed 1	5	1	1	0	0	0	rno-miR-1247-3p	-0.56	-0.56	N/A
ADAR	ENST00000292205.5	adenosine deaminase, RNA-specific	633	4	0	1	3	1	rno-miR-1247-3p	-0.56	-0.56	N/A
CYP2C18	ENST00000285979.6	cytochrome P450, family 2, subfamily C, polypeptide 18	5	1	0	1	0	3	rno-miR-1247-3p	-0.55	-0.55	N/A
RLN1	ENST00000223858.4	relaxin 1	5	1	1	0	0	0	rno-miR-1247-3p	-0.55	-0.55	N/A
LTBP4	ENST00000243562.9	latent transforming growth factor beta binding protein 4	32	1	1	0	0	1	rno-miR-1247-3p	-0.55	-0.55	N/A
CTD-2616J11.4	ENST00000574814.1	uncharacterized protein LOC147646	23	2	0	0	2	0	rno-miR-1247-3p	-0.55	-0.55	N/A
MAPRE2	ENST00000436190.2	microtubule-associated protein, RP/EB family, member 2	361	3	0	0	3	1	rno-miR-1247-3p	-0.55	-0.55	N/A
SYNGR3	ENST00000562045.1	synaptogyrin 3	223	1	1	0	0	1	rno-miR-1247-3p	-0.54	-0.55	N/A
AP1S1	ENST00000337619.5	adaptor-related protein complex 1, sigma 1 subunit	750	1	1	0	0	0	rno-miR-1247-3p	-0.54	-0.57	N/A
DHCR24	ENST00000371269.3	24-dehydrocholesterol reductase	7645	2	1	0	1	1	rno-miR-1247-3p	-0.53	-0.53	N/A
RERG	ENST00000256953.2	RAS-like, estrogen-regulated, growth inhibitor	162	2	0	1	1	1	rno-miR-1247-3p	-0.53	-0.57	N/A
GCK	ENST00000403799.3	glucokinase (hexokinase 4)	5	1	1	0	0	0	rno-miR-1247-3p	-0.52	-0.52	N/A
LZTS2	ENST00000370223.3	leucine zipper, putative tumor suppressor 2	10	1	1	0	0	0	rno-miR-1247-3p	-0.51	-0.51	N/A
RP11-422N16.3	ENST00000499579.1	Uncharacterized protein	5	1	1	0	0	1	rno-miR-1247-3p	-0.51	-0.51	N/A
RND1	ENST00000309739.5	Rho family GTPase 1	117	1	1	0	0	0	rno-miR-1247-3p	-0.5	-0.5	N/A
HECTD2	ENST00000371667.1	HECT domain containing E3 ubiquitin protein ligase 2	1514	1	1	0	0	1	rno-miR-1247-3p	-0.5	-0.51	N/A
MARCH9	ENST00000266643.5	membrane-associated ring finger (C3HC4) 9	328	2	0	1	1	0	rno-miR-1247-3p	-0.5	-0.5	N/A
FOSL2	ENST00000379619.1	FOS-like antigen 2	2255	4	1	0	3	3	rno-miR-1247-3p	-0.49	-0.75	N/A
CALN1	ENST00000329008.5	calneuron 1	5	4	0	2	2	2	rno-miR-1247-3p	-0.48	-0.48	N/A
PDE1C	ENST00000396193.1	phosphodiesterase 1C, calmodulin-dependent 70kDa	106	1	1	0	0	1	rno-miR-1247-3p	-0.48	-0.48	N/A
FAM214B	ENST00000378566.1	family with sequence similarity 214, member B	8	2	0	0	2	0	rno-miR-1247-3p	-0.48	-0.48	N/A
ZIC2	ENST00000376335.3	Zic family member 2	1173	2	0	1	1	1	rno-miR-1247-3p	-0.47	-0.47	N/A
BDH2	ENST00000296424.4	3-hydroxybutyrate dehydrogenase, type 2	57	1	1	0	0	0	rno-miR-1247-3p	-0.47	-0.58	N/A
C16orf54	ENST00000329410.3	chromosome 16 open reading frame 54	5	2	0	0	2	0	rno-miR-1247-3p	-0.47	-0.47	N/A
SP6	ENST00000342234.2	Sp6 transcription factor	5	2	0	2	0	2	rno-miR-1247-3p	-0.47	-0.47	N/A
BAZ1B	ENST00000339594.4	bromodomain adjacent to zinc finger domain, 1B	40	3	0	2	1	0	rno-miR-1247-3p	-0.47	-0.47	N/A
FGD4	ENST00000427716.2	FYVE, RhoGEF and PH domain containing 4	38	1	1	0	0	2	rno-miR-1247-3p	-0.46	-0.49	N/A
IGLON5	ENST00000270642.8	IgLON family member 5	5	1	1	0	0	1	rno-miR-1247-3p	-0.46	-0.46	N/A
WFDC10B	ENST00000330523.5	WAP four-disulfide core domain 10B	5	1	0	1	0	0	rno-miR-1247-3p	-0.46	-0.46	N/A
ZNF740	ENST00000416904.3	zinc finger protein 740	2137	2	1	0	1	2	rno-miR-1247-3p	-0.46	-0.46	N/A
GPR156	ENST00000464295.1	G protein-coupled receptor 156	12	2	1	1	0	0	rno-miR-1247-3p	-0.45	-0.45	N/A
FZR1	ENST00000441788.2	fizzy/cell division cycle 20 related 1 (Drosophila)	273	1	1	0	0	0	rno-miR-1247-3p	-0.45	-0.5	N/A
RABL6	ENST00000432842.2	RAB, member RAS oncogene family-like 6	10	2	0	0	2	0	rno-miR-1247-3p	-0.45	-0.45	N/A
DPP8	ENST00000341861.5	dipeptidyl-peptidase 8	1293	2	0	0	2	2	rno-miR-1247-3p	-0.45	-0.53	N/A
PSORS1C2	ENST00000259845.4	psoriasis susceptibility 1 candidate 2	5	1	0	1	0	0	rno-miR-1247-3p	-0.45	-0.45	N/A
LY6E	ENST00000517503.1	lymphocyte antigen 6 complex, locus E	342	1	0	0	1	2	rno-miR-1247-3p	-0.44	-0.45	N/A
ZBTB37	ENST00000367701.5	zinc finger and BTB domain containing 37	213	4	1	0	3	2	rno-miR-1247-3p	-0.44	-0.45	N/A
PYCR1	ENST00000329875.8	pyrroline-5-carboxylate reductase 1	157	1	0	1	0	0	rno-miR-1247-3p	-0.44	-0.44	N/A
ENTPD4	ENST00000358689.4	ectonucleoside triphosphate diphosphohydrolase 4	465	3	0	0	3	1	rno-miR-1247-3p	-0.43	-0.54	N/A
EFHD1	ENST00000264059.3	EF-hand domain family, member D1	105	1	0	1	0	1	rno-miR-1247-3p	-0.43	-0.43	N/A
PLCB3	ENST00000540288.1	phospholipase C, beta 3 (phosphatidylinositol-specific)	15	1	1	0	0	0	rno-miR-1247-3p	-0.42	-0.42	N/A
BCL7B	ENST00000223368.2	B-cell CLL/lymphoma 7B	4037	1	0	1	0	0	rno-miR-1247-3p	-0.42	-0.42	N/A
ZBED4	ENST00000216268.5	zinc finger, BED-type containing 4	2276	1	1	0	0	0	rno-miR-1247-3p	-0.42	-0.42	N/A
VDAC1	ENST00000395044.3	voltage-dependent anion channel 1	106	2	0	0	2	0	rno-miR-1247-3p	-0.42	-0.42	N/A
POU2F3	ENST00000260264.4	POU class 2 homeobox 3	5	3	0	0	3	0	rno-miR-1247-3p	-0.42	-0.42	N/A
DFFA	ENST00000377038.3	DNA fragmentation factor, 45kDa, alpha polypeptide	665	1	1	0	0	0	rno-miR-1247-3p	-0.42	-0.55	N/A
CASR	ENST00000498619.1	calcium-sensing receptor	5	2	1	0	1	2	rno-miR-1247-3p	-0.42	-0.42	N/A
TRIM39	ENST00000396551.3	tripartite motif containing 39	840	2	0	1	1	0	rno-miR-1247-3p	-0.41	-0.41	N/A
PPFIA4	ENST00000447715.2	protein tyrosine phosphatase, receptor type, f polypeptide (PTPRF), interacting protein (liprin), alpha 4	21	2	0	2	0	1	rno-miR-1247-3p	-0.41	-0.41	N/A
CS	ENST00000548567.1	citrate synthase	52	1	1	0	0	0	rno-miR-1247-3p	-0.41	-0.41	N/A
FAM212B	ENST00000357260.5	family with sequence similarity 212, member B	211	3	0	0	3	1	rno-miR-1247-3p	-0.41	-0.5	N/A
MRPS18B	ENST00000506373.2	mitochondrial ribosomal protein S18B	1667	1	0	1	0	0	rno-miR-1247-3p	-0.4	-0.4	N/A
CHRM5	ENST00000383263.5	cholinergic receptor, muscarinic 5	5	1	1	0	0	0	rno-miR-1247-3p	-0.4	-0.4	N/A
RALGPS2	ENST00000367635.3	Ral GEF with PH domain and SH3 binding motif 2	201	2	0	0	2	1	rno-miR-1247-3p	-0.4	-0.4	N/A
ACOT11	ENST00000343744.2	acyl-CoA thioesterase 11	36	3	0	0	3	0	rno-miR-1247-3p	-0.4	-0.45	N/A
CASP2	ENST00000310447.5	caspase 2, apoptosis-related cysteine peptidase	274	2	0	1	1	1	rno-miR-1247-3p	-0.4	-0.43	N/A
SERP2	ENST00000379179.3	stress-associated endoplasmic reticulum protein family member 2	57	1	0	1	0	1	rno-miR-1247-3p	-0.4	-0.4	N/A
ACADS	ENST00000242592.4	acyl-CoA dehydrogenase, C-2 to C-3 short chain	438	1	1	0	0	0	rno-miR-1247-3p	-0.4	-0.4	N/A
ESRP2	ENST00000565858.1	epithelial splicing regulatory protein 2	320	1	1	0	0	0	rno-miR-1247-3p	-0.4	-0.4	N/A
XCL2	ENST00000367819.2	chemokine (C motif) ligand 2	5	1	0	0	1	0	rno-miR-1247-3p	-0.4	-0.4	N/A
SMCO3	ENST00000316048.2	single-pass membrane protein with coiled-coil domains 3	5	1	1	0	0	0	rno-miR-1247-3p	-0.4	-0.4	N/A
PHF6	ENST00000332070.3	PHD finger protein 6	630	1	1	0	0	0	rno-miR-1247-3p	-0.4	-0.4	N/A
TMEM155	ENST00000394396.1	transmembrane protein 155	5	1	0	0	1	2	rno-miR-1247-3p	-0.39	-0.39	N/A
NFS1	ENST00000374092.4	NFS1 cysteine desulfurase	629	1	0	1	0	0	rno-miR-1247-3p	-0.39	-0.39	N/A
PLA2G3	ENST00000215885.3	phospholipase A2, group III	5	1	1	0	0	1	rno-miR-1247-3p	-0.39	-0.39	N/A
ONECUT2	ENST00000491143.2	one cut homeobox 2	847	4	0	0	4	1	rno-miR-1247-3p	-0.39	-0.47	N/A
PROM2	ENST00000317620.9	prominin 2	18	1	0	0	1	2	rno-miR-1247-3p	-0.39	-0.39	N/A
P2RY14	ENST00000309170.3	purinergic receptor P2Y, G-protein coupled, 14	5	1	0	0	1	0	rno-miR-1247-3p	-0.39	-0.39	N/A
LY6G5C	ENST00000375860.2	lymphocyte antigen 6 complex, locus G5C	20	1	0	1	0	0	rno-miR-1247-3p	-0.39	-0.39	N/A
HARBI1	ENST00000326737.3	harbinger transposase derived 1	227	2	0	1	1	0	rno-miR-1247-3p	-0.39	-0.63	N/A
CYP2F1	ENST00000331105.2	cytochrome P450, family 2, subfamily F, polypeptide 1	5	1	0	1	0	0	rno-miR-1247-3p	-0.38	-0.38	N/A
RPL22	ENST00000234875.4	ribosomal protein L22	1455	2	0	0	2	0	rno-miR-1247-3p	-0.38	-0.38	N/A
C17orf103	ENST00000468196.1	chromosome 17 open reading frame 103	54	2	0	0	2	0	rno-miR-1247-3p	-0.38	-0.38	N/A
ZBTB43	ENST00000449886.1	zinc finger and BTB domain containing 43	396	2	0	0	2	2	rno-miR-1247-3p	-0.37	-0.37	N/A
NICN1	ENST00000273598.3	nicolin 1	244	2	0	1	1	0	rno-miR-1247-3p	-0.37	-0.38	N/A
MT-ATP8	ENST00000361851.1	mitochondrially encoded ATP synthase 8	127	1	0	0	1	0	rno-miR-1247-3p	-0.37	-0.37	N/A
SLA	ENST00000338087.5	Src-like-adaptor	5	2	0	0	2	0	rno-miR-1247-3p	-0.37	-0.37	N/A
TCF25	ENST00000263347.7	transcription factor 25 (basic helix-loop-helix)	926	1	0	0	1	0	rno-miR-1247-3p	-0.37	-0.37	N/A
DNAI2	ENST00000307504.5	dynein, axonemal, intermediate chain 2	5	1	1	0	0	0	rno-miR-1247-3p	-0.37	-0.37	N/A
KEL	ENST00000355265.2	Kell blood group, metallo-endopeptidase	5	1	0	0	1	0	rno-miR-1247-3p	-0.37	-0.37	N/A
AC174470.1	ENST00000457257.1		164	1	0	0	1	0	rno-miR-1247-3p	-0.36	-0.36	N/A
OVCA2	ENST00000572195.1	ovarian tumor suppressor candidate 2	2807	1	0	0	1	0	rno-miR-1247-3p	-0.36	-0.36	N/A
RRM2B	ENST00000251810.3	ribonucleotide reductase M2 B (TP53 inducible)	205	1	1	0	0	0	rno-miR-1247-3p	-0.36	-0.36	N/A
TMEM242	ENST00000400788.4	transmembrane protein 242	593	1	0	1	0	0	rno-miR-1247-3p	-0.36	-0.36	N/A
FOSB	ENST00000592811.1	FBJ murine osteosarcoma viral oncogene homolog B	11	2	0	0	2	1	rno-miR-1247-3p	-0.36	-0.39	N/A
PER2	ENST00000254658.3	period circadian clock 2	106	2	0	1	1	2	rno-miR-1247-3p	-0.36	-0.36	N/A
TRAPPC2	ENST00000453655.2	trafficking protein particle complex 2	589	1	0	1	0	0	rno-miR-1247-3p	-0.36	-0.37	N/A
SAMD12	ENST00000409003.4	sterile alpha motif domain containing 12	57	2	0	0	2	3	rno-miR-1247-3p	-0.35	-0.35	N/A
BEX1	ENST00000372728.3	brain expressed, X-linked 1	11	1	0	1	0	0	rno-miR-1247-3p	-0.35	-0.35	N/A
RP11-676J12.7	ENST00000576252.1	Uncharacterized protein	5	1	0	0	1	0	rno-miR-1247-3p	-0.35	-0.35	N/A
CTXN2	ENST00000417307.2	cortexin 2	5	1	0	0	1	1	rno-miR-1247-3p	-0.35	-0.35	N/A
CCDC106	ENST00000308964.3	coiled-coil domain containing 106	21	1	0	1	0	0	rno-miR-1247-3p	-0.35	-0.35	N/A
FAM219A	ENST00000379089.1	family with sequence similarity 219, member A	13	1	1	0	0	1	rno-miR-1247-3p	-0.35	-0.35	N/A
RNGTT	ENST00000369485.4	RNA guanylyltransferase and 5'-phosphatase	1384	2	0	0	2	0	rno-miR-1247-3p	-0.35	-0.37	N/A
SLC7A8	ENST00000469263.1	solute carrier family 7 (amino acid transporter light chain, L system), member 8	15	1	0	1	0	1	rno-miR-1247-3p	-0.35	-0.35	N/A
TP53I11	ENST00000395648.3	tumor protein p53 inducible protein 11	90	1	0	0	1	2	rno-miR-1247-3p	-0.35	-0.35	N/A
NPAT	ENST00000278612.8	nuclear protein, ataxia-telangiectasia locus	163	1	1	0	0	0	rno-miR-1247-3p	-0.35	-0.37	N/A
RAPGEF1	ENST00000372189.3	Rap guanine nucleotide exchange factor (GEF) 1	335	3	0	0	3	2	rno-miR-1247-3p	-0.35	-0.35	N/A
GFPT1	ENST00000357308.4	glutamine--fructose-6-phosphate transaminase 1	1313	2	0	0	2	1	rno-miR-1247-3p	-0.35	-0.47	N/A
PROB1	ENST00000434752.2	proline-rich basic protein 1	126	1	1	0	0	1	rno-miR-1247-3p	-0.35	-0.36	N/A
SOX11	ENST00000322002.3	SRY (sex determining region Y)-box 11	1100	2	1	1	0	0	rno-miR-1247-3p	-0.35	-0.72	N/A
FBXW11	ENST00000296933.6	F-box and WD repeat domain containing 11	81	1	1	0	0	1	rno-miR-1247-3p	-0.35	-0.35	N/A
DTX4	ENST00000227451.3	deltex homolog 4 (Drosophila)	5	2	0	1	1	2	rno-miR-1247-3p	-0.35	-0.35	N/A
SLC41A3	ENST00000360370.4	solute carrier family 41, member 3	693	1	1	0	0	0	rno-miR-1247-3p	-0.35	-0.35	N/A
ADAMTS3	ENST00000286657.4	ADAM metallopeptidase with thrombospondin type 1 motif, 3	5	2	0	1	1	0	rno-miR-1247-3p	-0.35	-0.35	N/A
BCL2L13	ENST00000418951.2	BCL2-like 13 (apoptosis facilitator)	741	2	0	0	2	0	rno-miR-1247-3p	-0.35	-0.35	N/A
ZNF365	ENST00000395254.3	zinc finger protein 365	173	2	0	0	2	0	rno-miR-1247-3p	-0.35	-0.36	N/A
SULT1B1	ENST00000310613.3	sulfotransferase family, cytosolic, 1B, member 1	5	1	0	0	1	1	rno-miR-1247-3p	-0.35	-0.35	N/A
RGS8	ENST00000483095.2	regulator of G-protein signaling 8	5	1	0	0	1	1	rno-miR-1247-3p	-0.35	-0.35	N/A
GPR173	ENST00000332582.4	G protein-coupled receptor 173	99	1	1	0	0	0	rno-miR-1247-3p	-0.34	-0.34	N/A
AQP2	ENST00000199280.3	aquaporin 2 (collecting duct)	5	2	0	0	2	1	rno-miR-1247-3p	-0.34	-0.34	N/A
ADAMTS18	ENST00000282849.5	ADAM metallopeptidase with thrombospondin type 1 motif, 18	7	1	0	0	1	2	rno-miR-1247-3p	-0.34	-0.34	N/A
KCNJ12	ENST00000583088.1	potassium inwardly-rectifying channel, subfamily J, member 12	9	2	1	0	1	0	rno-miR-1247-3p	-0.34	-0.34	N/A
TMEM241	ENST00000383233.3	transmembrane protein 241	115	3	1	0	2	0	rno-miR-1247-3p	-0.34	-0.82	N/A
TUSC1	ENST00000358022.3	tumor suppressor candidate 1	987	2	0	0	2	0	rno-miR-1247-3p	-0.34	-0.6	N/A
CEND1	ENST00000330106.4	cell cycle exit and neuronal differentiation 1	28	1	1	0	0	0	rno-miR-1247-3p	-0.34	-0.34	N/A
XCL1	ENST00000367818.3	chemokine (C motif) ligand 1	24	1	0	0	1	0	rno-miR-1247-3p	-0.34	-0.34	N/A
ENTPD2	ENST00000355097.2	ectonucleoside triphosphate diphosphohydrolase 2	8	1	0	1	0	0	rno-miR-1247-3p	-0.34	-0.34	N/A
FAM163A	ENST00000341785.4	family with sequence similarity 163, member A	23	2	0	0	2	0	rno-miR-1247-3p	-0.34	-0.34	N/A
LCE3D	ENST00000368787.3	late cornified envelope 3D	5	1	0	0	1	0	rno-miR-1247-3p	-0.34	-0.34	N/A
PSTPIP1	ENST00000558012.1	proline-serine-threonine phosphatase interacting protein 1	19	1	0	0	1	0	rno-miR-1247-3p	-0.34	-0.34	N/A
ITGB5	ENST00000296181.4	integrin, beta 5	3180	1	1	0	0	0	rno-miR-1247-3p	-0.34	-0.34	N/A
ZHX2	ENST00000314393.4	zinc fingers and homeoboxes 2	414	1	1	0	0	1	rno-miR-1247-3p	-0.34	-0.34	N/A
MRPL3	ENST00000264995.3	mitochondrial ribosomal protein L3	943	1	0	1	0	1	rno-miR-1247-3p	-0.33	-0.39	N/A
TFRC	ENST00000540528.1	transferrin receptor	296	1	0	1	0	0	rno-miR-1247-3p	-0.33	-0.33	N/A
LRRC55	ENST00000497933.1	leucine rich repeat containing 55	5	1	1	0	0	0	rno-miR-1247-3p	-0.33	-0.33	N/A
SLX4IP	ENST00000334534.5	SLX4 interacting protein	0	2	0	0	2	1	rno-miR-1247-3p	-0.33	-0.33	N/A
APOA4	ENST00000357780.3	apolipoprotein A-IV	13	1	0	0	1	0	rno-miR-1247-3p	-0.33	-0.33	N/A
ZNF558	ENST00000601372.1	zinc finger protein 558	24	1	0	1	0	0	rno-miR-1247-3p	-0.33	-0.33	N/A
JAKMIP3	ENST00000298622.4	Janus kinase and microtubule interacting protein 3	5	1	1	0	0	1	rno-miR-1247-3p	-0.33	-0.33	N/A
TIAF1	ENST00000408971.2	TGFB1-induced anti-apoptotic factor 1	152	3	0	0	3	0	rno-miR-1247-3p	-0.33	-0.66	N/A
SPSB1	ENST00000328089.6	splA/ryanodine receptor domain and SOCS box containing 1	572	1	1	0	0	0	rno-miR-1247-3p	-0.33	-0.34	N/A
IFT122	ENST00000504021.1	intraflagellar transport 122 homolog (Chlamydomonas)	62	1	0	0	1	0	rno-miR-1247-3p	-0.33	-0.33	N/A
NOX5	ENST00000260364.5	NADPH oxidase, EF-hand calcium binding domain 5	5	1	0	0	1	0	rno-miR-1247-3p	-0.33	-0.33	N/A
ANXA8L1	ENST00000358140.4	annexin A8-like 1	5	1	0	1	0	0	rno-miR-1247-3p	-0.33	-0.33	N/A
FOXJ2	ENST00000162391.3	forkhead box J2	9	1	0	1	0	0	rno-miR-1247-3p	-0.33	-0.33	N/A
RPE	ENST00000429907.1	ribulose-5-phosphate-3-epimerase	333	1	0	1	0	1	rno-miR-1247-3p	-0.33	-0.33	N/A
HTR3D	ENST00000334128.2	5-hydroxytryptamine (serotonin) receptor 3D, ionotropic	5	1	0	0	1	0	rno-miR-1247-3p	-0.33	-0.33	N/A
ANXA8	ENST00000357718.4	annexin A8	5	1	0	1	0	0	rno-miR-1247-3p	-0.33	-0.33	N/A
ANXA8L2	ENST00000340243.6	annexin A8-like 2	5	1	0	1	0	0	rno-miR-1247-3p	-0.33	-0.33	N/A
SPPL3	ENST00000353487.2	signal peptide peptidase like 3	799	1	1	0	0	0	rno-miR-1247-3p	-0.33	-0.33	N/A
EPN1	ENST00000270460.6	epsin 1	5464	1	0	1	0	0	rno-miR-1247-3p	-0.33	-0.33	N/A
PADI2	ENST00000375486.4	peptidyl arginine deiminase, type II	11	1	0	1	0	0	rno-miR-1247-3p	-0.33	-0.33	N/A
NKX6-1	ENST00000515820.2	NK6 homeobox 1	9	1	0	1	0	1	rno-miR-1247-3p	-0.33	-0.33	N/A
C21orf62	ENST00000536776.1	chromosome 21 open reading frame 62	5	1	0	1	0	1	rno-miR-1247-3p	-0.33	-0.33	N/A
AL020996.1	ENST00000536896.1	Uncharacterized protein	5	2	0	1	1	0	rno-miR-1247-3p	-0.33	-0.33	N/A
PRDM12	ENST00000253008.2	PR domain containing 12	15	2	0	1	1	0	rno-miR-1247-3p	-0.33	-0.33	N/A
THEGL	ENST00000512175.2	theg spermatid protein-like	5	1	0	0	1	0	rno-miR-1247-3p	-0.33	-0.33	N/A
IPO13	ENST00000372343.3	importin 13	108	1	0	0	1	0	rno-miR-1247-3p	-0.33	-0.33	N/A
CCDC60	ENST00000327554.2	coiled-coil domain containing 60	5	1	0	1	0	0	rno-miR-1247-3p	-0.33	-0.33	N/A
DPEP3	ENST00000268793.4	dipeptidase 3	5	1	0	1	0	0	rno-miR-1247-3p	-0.33	-0.33	N/A
CBX7	ENST00000216133.5	chromobox homolog 7	5	1	1	0	0	0	rno-miR-1247-3p	-0.33	-0.33	N/A
IKZF4	ENST00000262032.5	IKAROS family zinc finger 4 (Eos)	329	1	1	0	0	2	rno-miR-1247-3p	-0.32	-0.33	N/A
SOX13	ENST00000367204.1	SRY (sex determining region Y)-box 13	1061	2	0	0	2	0	rno-miR-1247-3p	-0.32	-0.32	N/A
SH2B3	ENST00000341259.2	SH2B adaptor protein 3	89	1	1	0	0	0	rno-miR-1247-3p	-0.32	-0.32	N/A
PRKCE	ENST00000306156.3	protein kinase C, epsilon	164	1	1	0	0	2	rno-miR-1247-3p	-0.32	-0.32	N/A
KLK11	ENST00000600362.1	kallikrein-related peptidase 11	5	1	0	0	1	0	rno-miR-1247-3p	-0.32	-0.32	N/A
UNC119B	ENST00000344651.4	unc-119 homolog B (C. elegans)	5	2	0	0	2	3	rno-miR-1247-3p	-0.32	-0.32	N/A
CCDC151	ENST00000356392.4	coiled-coil domain containing 151	5	1	0	0	1	0	rno-miR-1247-3p	-0.32	-0.32	N/A
TMEM51	ENST00000434578.2	transmembrane protein 51	87	1	0	1	0	0	rno-miR-1247-3p	-0.32	-0.32	N/A
ST3GAL4	ENST00000444328.2	ST3 beta-galactoside alpha-2,3-sialyltransferase 4	27	1	0	1	0	0	rno-miR-1247-3p	-0.32	-0.32	N/A
SPHK2	ENST00000245222.4	sphingosine kinase 2	142	1	0	0	1	2	rno-miR-1247-3p	-0.32	-0.32	N/A
LGALS3BP	ENST00000591778.1	lectin, galactoside-binding, soluble, 3 binding protein	238	1	0	0	1	1	rno-miR-1247-3p	-0.32	-0.32	N/A
RNASE6	ENST00000304677.2	ribonuclease, RNase A family, k6	5	1	0	0	1	0	rno-miR-1247-3p	-0.32	-0.32	N/A
PTPRT	ENST00000373187.1	protein tyrosine phosphatase, receptor type, T	5	2	1	0	1	2	rno-miR-1247-3p	-0.32	-0.32	N/A
ENTHD1	ENST00000325157.6	ENTH domain containing 1	5	2	0	0	2	0	rno-miR-1247-3p	-0.31	-0.31	N/A
HIC1	ENST00000399849.3	hypermethylated in cancer 1	76	1	0	1	0	0	rno-miR-1247-3p	-0.31	-0.31	N/A
NEK9	ENST00000238616.5	NIMA-related kinase 9	733	2	1	1	0	2	rno-miR-1247-3p	-0.31	-0.42	N/A
AKR1B10	ENST00000359579.4	aldo-keto reductase family 1, member B10 (aldose reductase)	5	1	0	1	0	0	rno-miR-1247-3p	-0.31	-0.31	N/A
SLC5A9	ENST00000236495.5	solute carrier family 5 (sodium/sugar cotransporter), member 9	291	1	0	1	0	0	rno-miR-1247-3p	-0.31	-0.31	N/A
SOCS1	ENST00000332029.2	suppressor of cytokine signaling 1	190	1	0	0	1	0	rno-miR-1247-3p	-0.31	-0.31	N/A
SGOL2	ENST00000357799.4	shugoshin-like 2 (S. pombe)	245	1	0	0	1	0	rno-miR-1247-3p	-0.31	-0.31	N/A
CADM2	ENST00000383699.3	cell adhesion molecule 2	5	3	1	0	2	0	rno-miR-1247-3p	-0.31	-0.31	N/A
AC068987.1	ENST00000599343.1	HCG1997999; cDNA FLJ33996 fis, clone DFNES2008881	44	1	0	1	0	0	rno-miR-1247-3p	-0.31	-0.31	N/A
NOTCH1	ENST00000277541.6	notch 1	88	1	1	0	0	1	rno-miR-1247-3p	-0.31	-0.31	N/A
HIPK3	ENST00000303296.4	homeodomain interacting protein kinase 3	933	1	1	0	0	0	rno-miR-1247-3p	-0.31	-0.31	N/A
STEAP3	ENST00000409811.1	STEAP family member 3, metalloreductase	160	2	0	1	1	2	rno-miR-1247-3p	-0.31	-0.48	N/A
CSF1R	ENST00000286301.3	colony stimulating factor 1 receptor	5	2	0	0	2	0	rno-miR-1247-3p	-0.31	-0.31	N/A
GGT7	ENST00000336431.5	gamma-glutamyltransferase 7	16	2	0	0	2	0	rno-miR-1247-3p	-0.31	-0.31	N/A
CCDC22	ENST00000376227.3	coiled-coil domain containing 22	609	1	0	0	1	0	rno-miR-1247-3p	-0.31	-0.31	N/A
METTL21C	ENST00000267273.6	methyltransferase like 21C	5	1	0	0	1	0	rno-miR-1247-3p	-0.31	-0.31	N/A
CXorf40A	ENST00000450602.2	chromosome X open reading frame 40A	5	1	0	0	1	0	rno-miR-1247-3p	-0.31	-0.31	N/A
AANAT	ENST00000250615.3	aralkylamine N-acetyltransferase	25	1	0	0	1	0	rno-miR-1247-3p	-0.31	-0.31	N/A
AK1	ENST00000373176.1	adenylate kinase 1	1343	1	0	0	1	3	rno-miR-1247-3p	-0.31	-0.42	N/A
SEPT4	ENST00000426861.1	septin 4	40	1	0	0	1	1	rno-miR-1247-3p	-0.31	-0.31	N/A
SPRR3	ENST00000295367.4	small proline-rich protein 3	5	1	0	0	1	0	rno-miR-1247-3p	-0.31	-0.31	N/A
CNNM1	ENST00000356713.4	cyclin M1	45	2	0	0	2	1	rno-miR-1247-3p	-0.3	-0.3	N/A
TEAD1	ENST00000361905.4	TEA domain family member 1 (SV40 transcriptional enhancer factor)	740	1	1	0	0	0	rno-miR-1247-3p	-0.3	-0.31	N/A
DAK	ENST00000394900.3	dihydroxyacetone kinase 2 homolog (S. cerevisiae)	242	2	0	1	1	0	rno-miR-1247-3p	-0.3	-0.39	N/A
KCTD21	ENST00000340067.3	potassium channel tetramerization domain containing 21	90	2	0	0	2	0	rno-miR-1247-3p	-0.3	-0.3	N/A
DENND1C	ENST00000381480.2	DENN/MADD domain containing 1C	5	1	0	0	1	0	rno-miR-1247-3p	-0.3	-0.3	N/A
SPATA13	ENST00000382108.3	spermatogenesis associated 13	900	3	0	0	3	0	rno-miR-1247-3p	-0.3	-0.3	N/A
UBE3B	ENST00000434735.2	ubiquitin protein ligase E3B	916	2	0	0	2	0	rno-miR-1247-3p	-0.3	-0.34	N/A
KIAA1033	ENST00000332180.5	KIAA1033	238	2	0	0	2	1	rno-miR-1247-3p	-0.3	-0.34	N/A
PIN4	ENST00000218432.5	protein (peptidylprolyl cis/trans isomerase) NIMA-interacting, 4 (parvulin)	29	1	0	0	1	0	rno-miR-1247-3p	-0.3	-0.3	N/A
TSPAN11	ENST00000261177.9	tetraspanin 11	27	2	0	0	2	1	rno-miR-1247-3p	-0.3	-0.3	N/A
METTL8	ENST00000375258.4	methyltransferase like 8	124	2	0	1	1	2	rno-miR-1247-3p	-0.3	-0.46	N/A
TSPAN13	ENST00000262067.4	tetraspanin 13	491	1	0	0	1	1	rno-miR-1247-3p	-0.3	-0.31	N/A
NCAM1	ENST00000316851.7	neural cell adhesion molecule 1	19	2	0	1	1	0	rno-miR-1247-3p	-0.3	-0.33	N/A
SLC50A1	ENST00000368404.4	solute carrier family 50 (sugar efflux transporter), member 1	3317	1	0	1	0	0	rno-miR-1247-3p	-0.3	-0.3	N/A
ATP10B	ENST00000327245.5	ATPase, class V, type 10B	5	1	0	1	0	1	rno-miR-1247-3p	-0.3	-0.3	N/A
WDR83OS	ENST00000596731.1	WD repeat domain 83 opposite strand	1948	1	0	0	1	0	rno-miR-1247-3p	-0.3	-0.3	N/A
KLLN	ENST00000445946.3	killin, p53-regulated DNA replication inhibitor	5	1	1	0	0	0	rno-miR-1247-3p	-0.3	-0.3	N/A
DGKH	ENST00000261491.5	diacylglycerol kinase, eta	46	2	1	0	1	1	rno-miR-1247-3p	-0.3	-0.35	N/A
FITM2	ENST00000396825.3	fat storage-inducing transmembrane protein 2	215	2	0	0	2	0	rno-miR-1247-3p	-0.3	-0.34	N/A
LUC7L	ENST00000337351.4	LUC7-like (S. cerevisiae)	898	1	0	0	1	0	rno-miR-1247-3p	-0.3	-0.3	N/A
PHF12	ENST00000577226.1	PHD finger protein 12	307	3	0	1	2	1	rno-miR-1247-3p	-0.3	-0.3	N/A
LCP1	ENST00000398576.2	lymphocyte cytosolic protein 1 (L-plastin)	7	1	0	0	1	0	rno-miR-1247-3p	-0.3	-0.3	N/A
MFAP3L	ENST00000393704.3	microfibrillar-associated protein 3-like	69	2	0	1	1	0	rno-miR-1247-3p	-0.3	-0.31	N/A
PHF11	ENST00000378319.3	PHD finger protein 11	95	1	0	0	1	1	rno-miR-1247-3p	-0.3	-0.32	N/A
PGLYRP1	ENST00000008938.4	peptidoglycan recognition protein 1	5	1	0	0	1	0	rno-miR-1247-3p	-0.3	-0.3	N/A
RNF19B	ENST00000356990.5	ring finger protein 19B	45	2	0	0	2	1	rno-miR-1247-3p	-0.3	-0.44	N/A
MAN1A1	ENST00000368468.3	mannosidase, alpha, class 1A, member 1	248	1	0	1	0	0	rno-miR-1247-3p	-0.3	-0.3	N/A
DNAH17-AS1	ENST00000598378.1	DNAH17 antisense RNA 1	23	1	0	0	1	1	rno-miR-1247-3p	-0.3	-0.3	N/A
WSCD2	ENST00000332082.4	WSC domain containing 2	5	1	1	0	0	0	rno-miR-1247-3p	-0.3	-0.3	N/A
MICALCL	ENST00000256186.2	MICAL C-terminal like	62	2	0	0	2	0	rno-miR-1247-3p	-0.29	-0.31	N/A
RNF44	ENST00000274811.4	ring finger protein 44	1623	1	1	0	0	0	rno-miR-1247-3p	-0.29	-0.29	N/A
TUBB4A	ENST00000264071.2	tubulin, beta 4A class IVa	8	1	0	1	0	0	rno-miR-1247-3p	-0.29	-0.29	N/A
C11orf42	ENST00000316375.2	chromosome 11 open reading frame 42	5	1	0	0	1	0	rno-miR-1247-3p	-0.29	-0.29	N/A
CALML3	ENST00000315238.1	calmodulin-like 3	5	1	0	1	0	0	rno-miR-1247-3p	-0.29	-0.29	N/A
SLC13A5	ENST00000433363.2	solute carrier family 13 (sodium-dependent citrate transporter), member 5	4848	2	0	0	2	1	rno-miR-1247-3p	-0.29	-0.29	N/A
PSKH1	ENST00000291041.5	protein serine kinase H1	699	1	0	1	0	2	rno-miR-1247-3p	-0.29	-0.3	N/A
PALM2	ENST00000448454.2	paralemmin 2	35	3	0	0	3	1	rno-miR-1247-3p	-0.29	-0.33	N/A
EDNRB	ENST00000377211.4	endothelin receptor type B	5	2	0	0	2	0	rno-miR-1247-3p	-0.29	-0.29	N/A
RASA2	ENST00000286364.3	RAS p21 protein activator 2	170	1	1	0	0	0	rno-miR-1247-3p	-0.29	-0.29	N/A
TMEM63A	ENST00000366835.3	transmembrane protein 63A	117	1	0	0	1	2	rno-miR-1247-3p	-0.29	-0.31	N/A
MIER3	ENST00000381226.3	mesoderm induction early response 1, family member 3	112	2	0	1	1	0	rno-miR-1247-3p	-0.29	-0.31	N/A
LCMT2	ENST00000567039.1	leucine carboxyl methyltransferase 2	274	1	0	0	1	0	rno-miR-1247-3p	-0.29	-0.29	N/A
HTR2C	ENST00000371950.3	5-hydroxytryptamine (serotonin) receptor 2C, G protein-coupled	5	1	1	0	0	0	rno-miR-1247-3p	-0.29	-0.29	N/A
TGM6	ENST00000381423.1	transglutaminase 6	5	1	0	0	1	0	rno-miR-1247-3p	-0.29	-0.29	N/A
PRX	ENST00000291825.7	periaxin	17	2	0	0	2	1	rno-miR-1247-3p	-0.29	-0.29	N/A
LAMTOR1	ENST00000538404.1	late endosomal/lysosomal adaptor, MAPK and MTOR activator 1	1317	1	0	1	0	0	rno-miR-1247-3p	-0.29	-0.29	N/A
EMC4	ENST00000267750.4	ER membrane protein complex subunit 4	3844	1	0	0	1	0	rno-miR-1247-3p	-0.29	-0.29	N/A
MKNK2	ENST00000591601.1	MAP kinase interacting serine/threonine kinase 2	215	2	0	0	2	0	rno-miR-1247-3p	-0.29	-0.29	N/A
CRABP1	ENST00000299529.6	cellular retinoic acid binding protein 1	164	1	0	0	1	0	rno-miR-1247-3p	-0.29	-0.29	N/A
SLC35E2B	ENST00000378662.1	solute carrier family 35, member E2B	5	1	0	1	0	0	rno-miR-1247-3p	-0.29	-0.29	N/A
SOX10	ENST00000396884.2	SRY (sex determining region Y)-box 10	5	1	0	0	1	0	rno-miR-1247-3p	-0.29	-0.29	N/A
FAM154A	ENST00000380530.1	family with sequence similarity 154, member A	5	1	0	0	1	1	rno-miR-1247-3p	-0.29	-0.29	N/A
NUCB1	ENST00000405315.4	nucleobindin 1	851	1	0	0	1	0	rno-miR-1247-3p	-0.29	-0.29	N/A
RHOT2	ENST00000315082.4	ras homolog family member T2	1368	1	0	0	1	0	rno-miR-1247-3p	-0.29	-0.29	N/A
AKT2	ENST00000392038.2	v-akt murine thymoma viral oncogene homolog 2	525	1	0	1	0	0	rno-miR-1247-3p	-0.29	-0.29	N/A
C1orf213	ENST00000335648.3	chromosome 1 open reading frame 213	49	1	0	0	1	0	rno-miR-1247-3p	-0.29	-0.29	N/A
KDELC1	ENST00000376004.4	KDEL (Lys-Asp-Glu-Leu) containing 1	166	1	0	0	1	0	rno-miR-1247-3p	-0.29	-0.29	N/A
ABR	ENST00000302538.5	active BCR-related	58	1	1	0	0	0	rno-miR-1247-3p	-0.29	-0.4	N/A
ARL2BP	ENST00000219204.3	ADP-ribosylation factor-like 2 binding protein	450	1	0	1	0	0	rno-miR-1247-3p	-0.29	-0.29	N/A
PRKAA1	ENST00000397128.2	protein kinase, AMP-activated, alpha 1 catalytic subunit	1415	2	0	0	2	0	rno-miR-1247-3p	-0.29	-0.31	N/A
STK11IP	ENST00000456909.1	serine/threonine kinase 11 interacting protein	20	1	0	0	1	0	rno-miR-1247-3p	-0.29	-0.29	N/A
IL27	ENST00000356897.1	interleukin 27	5	1	0	0	1	0	rno-miR-1247-3p	-0.29	-0.29	N/A
KIAA1045	ENST00000242315.3	KIAA1045	42	2	0	1	1	1	rno-miR-1247-3p	-0.29	-0.29	N/A
C3orf70	ENST00000335012.2	chromosome 3 open reading frame 70	19	1	0	1	0	2	rno-miR-1247-3p	-0.29	-0.29	N/A
HSD17B8	ENST00000374662.3	hydroxysteroid (17-beta) dehydrogenase 8	51	1	0	0	1	0	rno-miR-1247-3p	-0.29	-0.29	N/A
TSR2	ENST00000375151.4	TSR2, 20S rRNA accumulation, homolog (S. cerevisiae)	233	1	0	0	1	0	rno-miR-1247-3p	-0.29	-0.29	N/A
RBM23	ENST00000555209.1	RNA binding motif protein 23	1540	1	0	0	1	1	rno-miR-1247-3p	-0.29	-0.34	N/A
PRIMA1	ENST00000393140.1	proline rich membrane anchor 1	5	1	0	0	1	2	rno-miR-1247-3p	-0.29	-0.29	N/A
KRT6B	ENST00000252252.3	keratin 6B	5	1	0	0	1	0	rno-miR-1247-3p	-0.29	-0.29	N/A
FES	ENST00000328850.3	feline sarcoma oncogene	42	1	0	0	1	0	rno-miR-1247-3p	-0.28	-0.28	N/A
MYOZ1	ENST00000359322.4	myozenin 1	5	1	0	0	1	0	rno-miR-1247-3p	-0.28	-0.28	N/A
RPS15A	ENST00000576436.1	ribosomal protein S15a	24	1	0	0	1	0	rno-miR-1247-3p	-0.28	-0.28	N/A
ZBED2	ENST00000317012.4	zinc finger, BED-type containing 2	5	1	0	0	1	0	rno-miR-1247-3p	-0.28	-0.28	N/A
GPRASP2	ENST00000543253.1	G protein-coupled receptor associated sorting protein 2	191	1	0	0	1	0	rno-miR-1247-3p	-0.28	-0.28	N/A
SLC16A2	ENST00000587091.1	solute carrier family 16, member 2 (thyroid hormone transporter)	22	2	0	0	2	0	rno-miR-1247-3p	-0.28	-0.28	N/A
GPRASP1	ENST00000361600.5	G protein-coupled receptor associated sorting protein 1	25	1	0	0	1	0	rno-miR-1247-3p	-0.28	-0.28	N/A
PCID2	ENST00000337344.4	PCI domain containing 2	508	1	0	0	1	0	rno-miR-1247-3p	-0.28	-0.28	N/A
ASB15	ENST00000451558.1	ankyrin repeat and SOCS box containing 15	5	2	0	1	1	0	rno-miR-1247-3p	-0.28	-0.45	N/A
DLEU7	ENST00000504404.1	deleted in lymphocytic leukemia, 7	5	1	0	0	1	0	rno-miR-1247-3p	-0.28	-0.28	N/A
ZNF655	ENST00000425063.1	zinc finger protein 655	709	1	0	0	1	1	rno-miR-1247-3p	-0.28	-0.28	N/A
MED9	ENST00000268711.3	mediator complex subunit 9	256	1	0	0	1	1	rno-miR-1247-3p	-0.28	-0.28	N/A
ZSCAN29	ENST00000562072.1	zinc finger and SCAN domain containing 29	32	1	0	0	1	0	rno-miR-1247-3p	-0.28	-0.28	N/A
IL10	ENST00000423557.1	interleukin 10	5	1	0	0	1	0	rno-miR-1247-3p	-0.28	-0.28	N/A
AP3S1	ENST00000316788.7	adaptor-related protein complex 3, sigma 1 subunit	24	1	0	0	1	0	rno-miR-1247-3p	-0.28	-0.28	N/A
MLF2	ENST00000435120.1	myeloid leukemia factor 2	623	1	0	0	1	0	rno-miR-1247-3p	-0.28	-0.28	N/A
TMEM106B	ENST00000396667.3	transmembrane protein 106B	615	1	0	0	1	0	rno-miR-1247-3p	-0.28	-0.28	N/A
DUSP1	ENST00000239223.3	dual specificity phosphatase 1	37211	1	0	0	1	0	rno-miR-1247-3p	-0.28	-0.28	N/A
PRR3	ENST00000376560.3	proline rich 3	1145	1	0	0	1	0	rno-miR-1247-3p	-0.28	-0.28	N/A
ZMAT2	ENST00000274712.3	zinc finger, matrin-type 2	1926	2	0	0	2	0	rno-miR-1247-3p	-0.28	-0.52	N/A
AMIGO2	ENST00000266581.4	adhesion molecule with Ig-like domain 2	860	1	0	0	1	0	rno-miR-1247-3p	-0.28	-0.33	N/A
DLL1	ENST00000366756.3	delta-like 1 (Drosophila)	85	1	0	0	1	1	rno-miR-1247-3p	-0.28	-0.28	N/A
PVRL1	ENST00000264025.3	poliovirus receptor-related 1 (herpesvirus entry mediator C)	50	1	1	0	0	0	rno-miR-1247-3p	-0.28	-0.28	N/A
PRELP	ENST00000343110.2	proline/arginine-rich end leucine-rich repeat protein	5	2	1	0	1	2	rno-miR-1247-3p	-0.28	-0.28	N/A
PXMP4	ENST00000344022.3	peroxisomal membrane protein 4, 24kDa	158	1	0	1	0	0	rno-miR-1247-3p	-0.28	-0.28	N/A
FAM203B	ENST00000377406.4	family with sequence similarity 203, member B	5	2	0	0	2	0	rno-miR-1247-3p	-0.28	-0.28	N/A
RNFT1	ENST00000442346.2	ring finger protein, transmembrane 1	6	1	0	0	1	0	rno-miR-1247-3p	-0.28	-0.28	N/A
SLC4A9	ENST00000507527.1	solute carrier family 4, sodium bicarbonate cotransporter, member 9	5	1	0	0	1	0	rno-miR-1247-3p	-0.28	-0.28	N/A
HP1BP3	ENST00000312239.5	heterochromatin protein 1, binding protein 3	1886	2	0	0	2	2	rno-miR-1247-3p	-0.28	-0.52	N/A
C8orf82	ENST00000313465.5	chromosome 8 open reading frame 82	94	1	0	0	1	0	rno-miR-1247-3p	-0.28	-0.28	N/A
POMP	ENST00000380842.4	proteasome maturation protein	1065	1	1	0	0	0	rno-miR-1247-3p	-0.28	-0.64	N/A
IL23A	ENST00000228534.4	interleukin 23, alpha subunit p19	33	1	0	0	1	0	rno-miR-1247-3p	-0.28	-0.28	N/A
MAML2	ENST00000524717.1	mastermind-like 2 (Drosophila)	104	3	0	0	3	0	rno-miR-1247-3p	-0.28	-0.33	N/A
ELMOD3	ENST00000315658.7	ELMO/CED-12 domain containing 3	31	1	0	0	1	1	rno-miR-1247-3p	-0.28	-0.28	N/A
FBXO18	ENST00000362091.4	F-box protein, helicase, 18	390	1	0	0	1	0	rno-miR-1247-3p	-0.27	-0.27	N/A
UNC119	ENST00000301032.4	unc-119 homolog (C. elegans)	49	1	0	1	0	2	rno-miR-1247-3p	-0.27	-0.27	N/A
SALL1	ENST00000566102.1	sal-like 1 (Drosophila)	95	1	0	0	1	0	rno-miR-1247-3p	-0.27	-0.27	N/A
CNIH1	ENST00000395573.4	cornichon family AMPA receptor auxiliary protein 1	2182	1	0	1	0	0	rno-miR-1247-3p	-0.27	-0.28	N/A
C1orf123	ENST00000294360.4	chromosome 1 open reading frame 123	558	1	0	0	1	0	rno-miR-1247-3p	-0.27	-0.27	N/A
RBM48	ENST00000481551.1	RNA binding motif protein 48	220	1	0	1	0	0	rno-miR-1247-3p	-0.27	-0.27	N/A
SPCS2	ENST00000263672.6	signal peptidase complex subunit 2 homolog (S. cerevisiae)	28	1	0	0	1	0	rno-miR-1247-3p	-0.27	-0.27	N/A
MYO1E	ENST00000288235.4	myosin IE	198	1	0	0	1	0	rno-miR-1247-3p	-0.27	-0.27	N/A
ACOT7	ENST00000608083.1	acyl-CoA thioesterase 7	141	1	0	0	1	0	rno-miR-1247-3p	-0.27	-0.28	N/A
AGK	ENST00000355413.4	acylglycerol kinase	186	1	1	0	0	1	rno-miR-1247-3p	-0.27	-0.27	N/A
MARCO	ENST00000327097.4	macrophage receptor with collagenous structure	5	1	0	0	1	0	rno-miR-1247-3p	-0.27	-0.27	N/A
NUP153	ENST00000262077.2	nucleoporin 153kDa	231	1	0	0	1	0	rno-miR-1247-3p	-0.27	-0.27	N/A
SAMD14	ENST00000330175.4	sterile alpha motif domain containing 14	88	1	0	0	1	0	rno-miR-1247-3p	-0.27	-0.27	N/A
UGT1A1	ENST00000373450.4	UDP glucuronosyltransferase 1 family, polypeptide A1	5	1	0	0	1	0	rno-miR-1247-3p	-0.27	-0.27	N/A
FAM63A	ENST00000312210.5	family with sequence similarity 63, member A	915	1	0	0	1	0	rno-miR-1247-3p	-0.27	-0.27	N/A
VNN1	ENST00000367928.4	vanin 1	5	1	0	0	1	0	rno-miR-1247-3p	-0.27	-0.27	N/A
SH2D1A	ENST00000371139.4	SH2 domain containing 1A	5	1	0	0	1	0	rno-miR-1247-3p	-0.27	-0.27	N/A
FAM203A	ENST00000347708.4	family with sequence similarity 203, member A	5	2	0	0	2	0	rno-miR-1247-3p	-0.27	-0.27	N/A
UBXN6	ENST00000301281.6	UBX domain protein 6	1881	1	0	0	1	0	rno-miR-1247-3p	-0.27	-0.35	N/A
FAM83F	ENST00000333407.6	family with sequence similarity 83, member F	5	3	0	2	1	2	rno-miR-1247-3p	-0.27	-0.27	N/A
CCDC167	ENST00000373408.3	coiled-coil domain containing 167	1611	1	0	0	1	0	rno-miR-1247-3p	-0.27	-0.27	N/A
FOXM1	ENST00000342628.2	forkhead box M1	1476	1	0	0	1	1	rno-miR-1247-3p	-0.27	-0.27	N/A
FYCO1	ENST00000296137.2	FYVE and coiled-coil domain containing 1	91	1	1	0	0	2	rno-miR-1247-3p	-0.27	-0.28	N/A
FERMT1	ENST00000217289.4	fermitin family member 1	245	2	0	0	2	0	rno-miR-1247-3p	-0.27	-0.3	N/A
ZBTB7A	ENST00000322357.4	zinc finger and BTB domain containing 7A	37	1	1	0	0	1	rno-miR-1247-3p	-0.27	-0.27	N/A
UGT1A9	ENST00000354728.4	UDP glucuronosyltransferase 1 family, polypeptide A9	5	1	0	0	1	0	rno-miR-1247-3p	-0.27	-0.27	N/A
CREB3L4	ENST00000368607.3	cAMP responsive element binding protein 3-like 4	230	1	0	0	1	0	rno-miR-1247-3p	-0.27	-0.27	N/A
UGT1A6	ENST00000305139.6	UDP glucuronosyltransferase 1 family, polypeptide A6	5	1	0	0	1	0	rno-miR-1247-3p	-0.27	-0.27	N/A
MARCKSL1	ENST00000329421.7	MARCKS-like 1	1382	1	0	0	1	0	rno-miR-1247-3p	-0.27	-0.27	N/A
MAPK8IP3	ENST00000250894.4	mitogen-activated protein kinase 8 interacting protein 3	100	2	0	0	2	1	rno-miR-1247-3p	-0.27	-0.27	N/A
LAPTM5	ENST00000294507.3	lysosomal protein transmembrane 5	5	1	0	0	1	1	rno-miR-1247-3p	-0.27	-0.27	N/A
DCAF7	ENST00000310827.4	DDB1 and CUL4 associated factor 7	3289	2	0	0	2	1	rno-miR-1247-3p	-0.27	-0.27	N/A
ASB11	ENST00000537676.1	ankyrin repeat and SOCS box containing 11	5	1	0	0	1	0	rno-miR-1247-3p	-0.27	-0.27	N/A
UGT1A7	ENST00000373426.3	UDP glucuronosyltransferase 1 family, polypeptide A7	5	1	0	0	1	0	rno-miR-1247-3p	-0.27	-0.27	N/A
LEFTY2	ENST00000420304.2	left-right determination factor 2	5	1	0	0	1	0	rno-miR-1247-3p	-0.27	-0.27	N/A
UGT1A10	ENST00000344644.5	UDP glucuronosyltransferase 1 family, polypeptide A10	5	1	0	0	1	0	rno-miR-1247-3p	-0.27	-0.27	N/A
GAS2	ENST00000454584.2	growth arrest-specific 2	13	1	0	0	1	0	rno-miR-1247-3p	-0.27	-0.27	N/A
DNAJC14	ENST00000357606.3	DnaJ (Hsp40) homolog, subfamily C, member 14	1293	2	0	1	1	0	rno-miR-1247-3p	-0.27	-0.27	N/A
KCTD6	ENST00000355076.6	potassium channel tetramerization domain containing 6	19	1	0	0	1	0	rno-miR-1247-3p	-0.27	-0.27	N/A
UGT1A5	ENST00000373414.3	UDP glucuronosyltransferase 1 family, polypeptide A5	5	1	0	0	1	0	rno-miR-1247-3p	-0.27	-0.27	N/A
UGT1A3	ENST00000482026.1	UDP glucuronosyltransferase 1 family, polypeptide A3	5	1	0	0	1	0	rno-miR-1247-3p	-0.27	-0.27	N/A
PDE6B	ENST00000255622.6	phosphodiesterase 6B, cGMP-specific, rod, beta	14	1	0	0	1	0	rno-miR-1247-3p	-0.27	-0.27	N/A
FOXJ1	ENST00000322957.6	forkhead box J1	5	1	0	0	1	1	rno-miR-1247-3p	-0.27	-0.27	N/A
UGT1A8	ENST00000305208.5	UDP glucuronosyltransferase 1 family, polypeptide A8	5	1	0	0	1	0	rno-miR-1247-3p	-0.27	-0.27	N/A
UGT1A4	ENST00000373409.3	UDP glucuronosyltransferase 1 family, polypeptide A4	5	1	0	0	1	0	rno-miR-1247-3p	-0.27	-0.27	N/A
UBE2G2	ENST00000345496.2	ubiquitin-conjugating enzyme E2G 2	681	1	0	0	1	0	rno-miR-1247-3p	-0.26	-0.27	N/A
HSPB6	ENST00000587965.1	heat shock protein, alpha-crystallin-related, B6	121	1	0	0	1	0	rno-miR-1247-3p	-0.26	-0.29	N/A
C1orf233	ENST00000422725.1	chromosome 1 open reading frame 233	210	1	0	1	0	0	rno-miR-1247-3p	-0.26	-0.26	N/A
YDJC	ENST00000398873.3	YdjC homolog (bacterial)	494	1	0	0	1	1	rno-miR-1247-3p	-0.26	-0.27	N/A
FAM171B	ENST00000304698.5	family with sequence similarity 171, member B	5	1	0	0	1	1	rno-miR-1247-3p	-0.26	-0.26	N/A
SSNA1	ENST00000322310.5	Sjogren syndrome nuclear autoantigen 1	160	1	0	0	1	0	rno-miR-1247-3p	-0.26	-0.26	N/A
DPH1	ENST00000263083.6	diphthamide biosynthesis 1	2807	1	0	0	1	0	rno-miR-1247-3p	-0.26	-0.26	N/A
SMAP1	ENST00000370452.3	small ArfGAP 1	64	1	0	0	1	0	rno-miR-1247-3p	-0.26	-0.26	N/A
GPR62	ENST00000322241.4	G protein-coupled receptor 62	5	1	0	0	1	1	rno-miR-1247-3p	-0.26	-0.26	N/A
ZMYND11	ENST00000381591.1	zinc finger, MYND-type containing 11	43	2	1	0	1	0	rno-miR-1247-3p	-0.26	-0.39	N/A
KIF17	ENST00000375044.1	kinesin family member 17	5	1	0	0	1	0	rno-miR-1247-3p	-0.26	-0.26	N/A
TRMT2A	ENST00000404751.3	tRNA methyltransferase 2 homolog A (S. cerevisiae)	455	2	0	1	1	0	rno-miR-1247-3p	-0.26	-0.57	N/A
NFATC2IP	ENST00000320805.4	nuclear factor of activated T-cells, cytoplasmic, calcineurin-dependent 2 interacting protein	754	1	0	0	1	0	rno-miR-1247-3p	-0.26	-0.26	N/A
GRIN2B	ENST00000609686.1	glutamate receptor, ionotropic, N-methyl D-aspartate 2B	5	2	0	0	2	4	rno-miR-1247-3p	-0.26	-0.26	N/A
TMEM237	ENST00000409444.2	transmembrane protein 237	2209	1	0	1	0	0	rno-miR-1247-3p	-0.26	-0.26	N/A
CEP85	ENST00000252992.4	centrosomal protein 85kDa	471	2	0	0	2	1	rno-miR-1247-3p	-0.26	-0.26	N/A
POLR1A	ENST00000263857.6	polymerase (RNA) I polypeptide A, 194kDa	675	1	0	1	0	0	rno-miR-1247-3p	-0.26	-0.3	N/A
RBBP7	ENST00000380087.2	retinoblastoma binding protein 7	270	1	0	0	1	0	rno-miR-1247-3p	-0.26	-0.29	N/A
CLCNKA	ENST00000375692.1	chloride channel, voltage-sensitive Ka	5	1	0	0	1	0	rno-miR-1247-3p	-0.26	-0.26	N/A
VAMP1	ENST00000361716.3	vesicle-associated membrane protein 1 (synaptobrevin 1)	8	1	0	1	0	0	rno-miR-1247-3p	-0.26	-0.26	N/A
GATSL3	ENST00000407689.3	GATS protein-like 3	20	1	0	0	1	0	rno-miR-1247-3p	-0.26	-0.26	N/A
RBM25	ENST00000261973.7	RNA binding motif protein 25	1190	1	0	1	0	0	rno-miR-1247-3p	-0.26	-0.28	N/A
MAT1A	ENST00000372213.3	methionine adenosyltransferase I, alpha	19	1	0	0	1	1	rno-miR-1247-3p	-0.26	-0.26	N/A
LEPROT	ENST00000371065.4	leptin receptor overlapping transcript	397	2	0	0	2	0	rno-miR-1247-3p	-0.26	-0.28	N/A
DUS2	ENST00000565263.1	dihydrouridine synthase 2	831	1	0	0	1	0	rno-miR-1247-3p	-0.26	-0.26	N/A
HLA-DQA2	ENST00000374940.3	major histocompatibility complex, class II, DQ alpha 2	5	1	0	0	1	0	rno-miR-1247-3p	-0.26	-0.26	N/A
CYB5B	ENST00000512062.1	cytochrome b5 type B (outer mitochondrial membrane)	2472	1	0	0	1	0	rno-miR-1247-3p	-0.26	-0.26	N/A
TNFSF13	ENST00000338784.4	tumor necrosis factor (ligand) superfamily, member 13	5	1	0	0	1	1	rno-miR-1247-3p	-0.26	-0.26	N/A
KIAA1161	ENST00000297625.7	KIAA1161	18	1	0	0	1	0	rno-miR-1247-3p	-0.26	-0.26	N/A
TCERG1L	ENST00000368642.4	transcription elongation regulator 1-like	5	1	0	0	1	0	rno-miR-1247-3p	-0.26	-0.26	N/A
HEG1	ENST00000311127.4	heart development protein with EGF-like domains 1	380	5	0	1	4	1	rno-miR-1247-3p	-0.26	-0.49	N/A
SPATA19	ENST00000299140.3	spermatogenesis associated 19	5	1	0	0	1	0	rno-miR-1247-3p	-0.26	-0.26	N/A
TMEM138	ENST00000278826.6	transmembrane protein 138	1694	1	0	0	1	0	rno-miR-1247-3p	-0.26	-0.26	N/A
RGS7BP	ENST00000334025.2	regulator of G-protein signaling 7 binding protein	5	1	0	0	1	1	rno-miR-1247-3p	-0.26	-0.26	N/A
VOPP1	ENST00000285279.5	vesicular, overexpressed in cancer, prosurvival protein 1	82	1	0	0	1	1	rno-miR-1247-3p	-0.26	-0.26	N/A
ATP6V0D1	ENST00000290949.3	ATPase, H+ transporting, lysosomal 38kDa, V0 subunit d1	4359	1	0	0	1	0	rno-miR-1247-3p	-0.26	-0.26	N/A
ABLIM1	ENST00000392952.3	actin binding LIM protein 1	1321	2	0	1	1	0	rno-miR-1247-3p	-0.26	-0.26	N/A
HS2ST1	ENST00000370550.5	heparan sulfate 2-O-sulfotransferase 1	787	1	0	0	1	2	rno-miR-1247-3p	-0.26	-0.26	N/A
GRM1	ENST00000392299.2	glutamate receptor, metabotropic 1	5	1	0	1	0	1	rno-miR-1247-3p	-0.26	-0.26	N/A
TOMM40L	ENST00000367987.1	translocase of outer mitochondrial membrane 40 homolog (yeast)-like	13	2	0	0	2	0	rno-miR-1247-3p	-0.26	-0.26	N/A
PACSIN3	ENST00000298838.6	protein kinase C and casein kinase substrate in neurons 3	55	1	0	0	1	0	rno-miR-1247-3p	-0.26	-0.26	N/A
PDE6C	ENST00000371447.3	phosphodiesterase 6C, cGMP-specific, cone, alpha prime	5	1	0	0	1	0	rno-miR-1247-3p	-0.26	-0.26	N/A
AC110619.2	ENST00000404891.1	Uncharacterized protein	5	1	0	0	1	0	rno-miR-1247-3p	-0.25	-0.25	N/A
PLEKHO2	ENST00000323544.4	pleckstrin homology domain containing, family O member 2	279	2	0	0	2	0	rno-miR-1247-3p	-0.25	-0.25	N/A
PREB	ENST00000260643.2	prolactin regulatory element binding	889	1	0	1	0	0	rno-miR-1247-3p	-0.25	-0.25	N/A
ASB4	ENST00000325885.5	ankyrin repeat and SOCS box containing 4	5	1	0	0	1	1	rno-miR-1247-3p	-0.25	-0.25	N/A
YPEL4	ENST00000524669.1	yippee-like 4 (Drosophila)	5	1	0	1	0	0	rno-miR-1247-3p	-0.25	-0.25	N/A
EXOG	ENST00000287675.5	endo/exonuclease (5'-3'), endonuclease G-like	195	1	0	0	1	1	rno-miR-1247-3p	-0.25	-0.31	N/A
BANF1	ENST00000312175.2	barrier to autointegration factor 1	148	1	0	0	1	0	rno-miR-1247-3p	-0.25	-0.25	N/A
AMPH	ENST00000325590.5	amphiphysin	16	1	0	0	1	1	rno-miR-1247-3p	-0.25	-0.25	N/A
AMOTL2	ENST00000249883.5	angiomotin like 2	78	1	1	0	0	0	rno-miR-1247-3p	-0.25	-0.25	N/A
CREB3L1	ENST00000529193.1	cAMP responsive element binding protein 3-like 1	160	1	0	0	1	0	rno-miR-1247-3p	-0.25	-0.25	N/A
FOXC2	ENST00000320354.4	forkhead box C2 (MFH-1, mesenchyme forkhead 1)	665	1	0	1	0	0	rno-miR-1247-3p	-0.25	-0.26	N/A
CAP1	ENST00000372797.3	CAP, adenylate cyclase-associated protein 1 (yeast)	24	1	0	0	1	0	rno-miR-1247-3p	-0.25	-0.25	N/A
C14orf144	ENST00000419115.1	chromosome 14 open reading frame 144	5	1	0	0	1	0	rno-miR-1247-3p	-0.25	-0.25	N/A
IPCEF1	ENST00000265198.4	interaction protein for cytohesin exchange factors 1	16	2	1	0	1	4	rno-miR-1247-3p	-0.25	-0.25	N/A
SVIL	ENST00000375400.3	supervillin	62	1	0	1	0	1	rno-miR-1247-3p	-0.25	-0.25	N/A
CNBP	ENST00000502976.1	CCHC-type zinc finger, nucleic acid binding protein	2257	2	0	0	2	0	rno-miR-1247-3p	-0.25	-0.55	N/A
BAG5	ENST00000299204.4	BCL2-associated athanogene 5	267	1	0	0	1	1	rno-miR-1247-3p	-0.25	-0.26	N/A
KCNE1	ENST00000399289.3	potassium voltage-gated channel, Isk-related family, member 1	5	1	0	0	1	1	rno-miR-1247-3p	-0.25	-0.25	N/A
ATXN1	ENST00000244769.4	ataxin 1	106	3	1	0	2	1	rno-miR-1247-3p	-0.25	-0.34	N/A
AC074212.3	ENST00000457052.2	Uncharacterized protein	5	1	0	0	1	0	rno-miR-1247-3p	-0.25	-0.25	N/A
MSRB3	ENST00000308259.5	methionine sulfoxide reductase B3	83	1	0	0	1	0	rno-miR-1247-3p	-0.25	-0.25	N/A
NKX1-2	ENST00000451024.3	NK1 homeobox 2	5	1	0	0	1	0	rno-miR-1247-3p	-0.25	-0.25	N/A
CCDC176	ENST00000394009.3	coiled-coil domain containing 176	61	1	0	0	1	0	rno-miR-1247-3p	-0.25	-0.25	N/A
PRKCA	ENST00000413366.3	protein kinase C, alpha	726	2	0	0	2	0	rno-miR-1247-3p	-0.25	-0.3	N/A
GJE1	ENST00000450456.2	gap junction protein, epsilon 1, 23kDa	5	1	0	0	1	0	rno-miR-1247-3p	-0.25	-0.25	N/A
RNF144B	ENST00000259939.3	ring finger protein 144B	17	1	1	0	0	1	rno-miR-1247-3p	-0.25	-0.25	N/A
KLF4	ENST00000374672.4	Kruppel-like factor 4 (gut)	22	1	0	0	1	1	rno-miR-1247-3p	-0.25	-0.25	N/A
RBM7	ENST00000541475.1	RNA binding motif protein 7	46	1	0	0	1	0	rno-miR-1247-3p	-0.25	-0.25	N/A
FGFR4	ENST00000292408.4	fibroblast growth factor receptor 4	1977	1	0	0	1	0	rno-miR-1247-3p	-0.25	-0.25	N/A
LIPH	ENST00000296252.4	lipase, member H	18	1	0	0	1	1	rno-miR-1247-3p	-0.25	-0.25	N/A
TNFSF12	ENST00000293825.6	tumor necrosis factor (ligand) superfamily, member 12	1087	1	0	0	1	0	rno-miR-1247-3p	-0.25	-0.25	N/A
ABCA3	ENST00000301732.5	ATP-binding cassette, sub-family A (ABC1), member 3	338	1	0	0	1	0	rno-miR-1247-3p	-0.25	-0.25	N/A
AMFR	ENST00000290649.5	autocrine motility factor receptor, E3 ubiquitin protein ligase	1350	1	0	0	1	0	rno-miR-1247-3p	-0.25	-0.26	N/A
SLC34A2	ENST00000382051.3	solute carrier family 34 (type II sodium/phosphate contransporter), member 2	5	1	0	1	0	0	rno-miR-1247-3p	-0.25	-0.25	N/A
TFAP2C	ENST00000201031.2	transcription factor AP-2 gamma (activating enhancer binding protein 2 gamma)	22	1	0	1	0	1	rno-miR-1247-3p	-0.25	-0.25	N/A
TNFSF12-TNFSF13	ENST00000293826.4	TNFSF12-TNFSF13 readthrough	5	1	0	0	1	1	rno-miR-1247-3p	-0.25	-0.25	N/A
ZNF692	ENST00000306601.4	zinc finger protein 692	42	1	0	0	1	0	rno-miR-1247-3p	-0.25	-0.25	N/A
SLC36A4	ENST00000326402.4	solute carrier family 36 (proton/amino acid symporter), member 4	252	2	1	0	1	0	rno-miR-1247-3p	-0.25	-0.4	N/A
DNAJC24	ENST00000465995.1	DnaJ (Hsp40) homolog, subfamily C, member 24	424	1	0	0	1	1	rno-miR-1247-3p	-0.25	-0.28	N/A
LY6D	ENST00000301263.4	lymphocyte antigen 6 complex, locus D	5	1	0	0	1	0	rno-miR-1247-3p	-0.25	-0.25	N/A
SLC22A15	ENST00000369503.4	solute carrier family 22, member 15	25	2	0	0	2	0	rno-miR-1247-3p	-0.25	-0.25	N/A
CEP128	ENST00000281129.3	centrosomal protein 128kDa	280	2	0	0	2	1	rno-miR-1247-3p	-0.25	-0.3	N/A
HAUS5	ENST00000379045.2	HAUS augmin-like complex, subunit 5	133	1	0	0	1	0	rno-miR-1247-3p	-0.24	-0.24	N/A
GJA1	ENST00000282561.3	gap junction protein, alpha 1, 43kDa	1732	1	0	1	0	0	rno-miR-1247-3p	-0.24	-0.24	N/A
SFXN4	ENST00000355697.2	sideroflexin 4	304	1	0	0	1	0	rno-miR-1247-3p	-0.24	-0.24	N/A
SLC15A3	ENST00000227880.3	solute carrier family 15 (oligopeptide transporter), member 3	5	1	0	0	1	0	rno-miR-1247-3p	-0.24	-0.24	N/A
DCLRE1B	ENST00000369563.3	DNA cross-link repair 1B	687	1	0	0	1	0	rno-miR-1247-3p	-0.24	-0.28	N/A
NUDT3	ENST00000607016.1	nudix (nucleoside diphosphate linked moiety X)-type motif 3	190	2	1	0	1	0	rno-miR-1247-3p	-0.24	-0.65	N/A
KBTBD2	ENST00000304056.4	kelch repeat and BTB (POZ) domain containing 2	2559	1	0	0	1	0	rno-miR-1247-3p	-0.24	-0.25	N/A
LARGE	ENST00000354992.2	like-glycosyltransferase	411	1	0	0	1	1	rno-miR-1247-3p	-0.24	-0.24	N/A
PAQR3	ENST00000512733.1	progestin and adipoQ receptor family member III	217	1	0	0	1	0	rno-miR-1247-3p	-0.24	-0.24	N/A
TBC1D22B	ENST00000373491.3	TBC1 domain family, member 22B	127	1	0	0	1	0	rno-miR-1247-3p	-0.24	-0.24	N/A
RBBP9	ENST00000337227.4	retinoblastoma binding protein 9	102	1	0	0	1	0	rno-miR-1247-3p	-0.24	-0.26	N/A
RBM14-RBM4	ENST00000412278.2	RBM14-RBM4 readthrough	151	1	0	0	1	0	rno-miR-1247-3p	-0.24	-0.25	N/A
THRA	ENST00000450525.2	thyroid hormone receptor, alpha	547	2	1	0	1	0	rno-miR-1247-3p	-0.24	-0.24	N/A
CLCNKB	ENST00000375679.4	chloride channel, voltage-sensitive Kb	5	1	0	0	1	0	rno-miR-1247-3p	-0.24	-0.24	N/A
CRISP3	ENST00000263045.4	cysteine-rich secretory protein 3	5	1	0	0	1	0	rno-miR-1247-3p	-0.24	-0.24	N/A
TP73	ENST00000378280.1	tumor protein p73	831	1	0	0	1	2	rno-miR-1247-3p	-0.24	-0.28	N/A
ATP6V0E2	ENST00000425642.2	ATPase, H+ transporting V0 subunit e2	85	1	0	0	1	0	rno-miR-1247-3p	-0.24	-0.24	N/A
PPM1L	ENST00000498165.1	protein phosphatase, Mg2+/Mn2+ dependent, 1L	59	2	0	0	2	2	rno-miR-1247-3p	-0.24	-0.34	N/A
RBM4	ENST00000310092.7	RNA binding motif protein 4	151	1	0	0	1	0	rno-miR-1247-3p	-0.24	-0.25	N/A
DAB2IP	ENST00000408936.3	DAB2 interacting protein	1787	2	0	0	2	0	rno-miR-1247-3p	-0.24	-0.24	N/A
VWA1	ENST00000338660.5	von Willebrand factor A domain containing 1	145	1	0	0	1	1	rno-miR-1247-3p	-0.24	-0.27	N/A
C19orf59	ENST00000333598.3	chromosome 19 open reading frame 59	5	1	0	0	1	0	rno-miR-1247-3p	-0.24	-0.24	N/A
LAPTM4B	ENST00000445593.2	lysosomal protein transmembrane 4 beta	11776	2	1	1	0	0	rno-miR-1247-3p	-0.24	-0.65	N/A
RALGAPB	ENST00000397038.1	Ral GTPase activating protein, beta subunit (non-catalytic)	1120	2	0	0	2	1	rno-miR-1247-3p	-0.24	-0.29	N/A
ZC3H3	ENST00000262577.5	zinc finger CCCH-type containing 3	35	1	0	1	0	0	rno-miR-1247-3p	-0.24	-0.24	N/A
RAB3IL1	ENST00000394836.2	RAB3A interacting protein (rabin3)-like 1	157	1	0	0	1	0	rno-miR-1247-3p	-0.24	-0.24	N/A
GPR82	ENST00000302548.4	G protein-coupled receptor 82	5	1	0	0	1	0	rno-miR-1247-3p	-0.24	-0.24	N/A
ARL4C	ENST00000390645.2	ADP-ribosylation factor-like 4C	84	2	0	0	2	0	rno-miR-1247-3p	-0.24	-0.35	N/A
VSIG4	ENST00000455586.2	V-set and immunoglobulin domain containing 4	5	1	0	0	1	0	rno-miR-1247-3p	-0.24	-0.24	N/A
HAPLN4	ENST00000291481.7	hyaluronan and proteoglycan link protein 4	16	2	0	0	2	1	rno-miR-1247-3p	-0.24	-0.24	N/A
URM1	ENST00000372850.1	ubiquitin related modifier 1	345	2	0	1	1	1	rno-miR-1247-3p	-0.24	-0.35	N/A
PGRMC2	ENST00000296425.5	progesterone receptor membrane component 2	2089	1	0	0	1	0	rno-miR-1247-3p	-0.24	-0.28	N/A
PAPSS1	ENST00000265174.4	3'-phosphoadenosine 5'-phosphosulfate synthase 1	75	1	0	1	0	0	rno-miR-1247-3p	-0.24	-0.31	N/A
MAN2A2	ENST00000360468.3	mannosidase, alpha, class 2A, member 2	340	1	0	0	1	0	rno-miR-1247-3p	-0.24	-0.24	N/A
SMARCA1	ENST00000371121.3	SWI/SNF related, matrix associated, actin dependent regulator of chromatin, subfamily a, member 1	348	1	0	0	1	0	rno-miR-1247-3p	-0.24	-0.24	N/A
C11orf87	ENST00000327419.6	chromosome 11 open reading frame 87	5	1	0	0	1	1	rno-miR-1247-3p	-0.24	-0.24	N/A
ZNF629	ENST00000262525.4	zinc finger protein 629	44	2	0	2	0	1	rno-miR-1247-3p	-0.24	-0.24	N/A
GNS	ENST00000418919.2	glucosamine (N-acetyl)-6-sulfatase	2435	1	0	0	1	0	rno-miR-1247-3p	-0.24	-0.24	N/A
KCNH4	ENST00000607371.1	potassium voltage-gated channel, subfamily H (eag-related), member 4	5	1	0	0	1	0	rno-miR-1247-3p	-0.24	-0.24	N/A
NDUFAF2	ENST00000511107.1	NADH dehydrogenase (ubiquinone) complex I, assembly factor 2	18	1	0	0	1	0	rno-miR-1247-3p	-0.24	-0.24	N/A
OPN3	ENST00000366554.2	opsin 3	208	1	0	0	1	0	rno-miR-1247-3p	-0.24	-0.24	N/A
C1orf216	ENST00000270815.4	chromosome 1 open reading frame 216	203	1	0	0	1	0	rno-miR-1247-3p	-0.24	-0.24	N/A
SERTAD3	ENST00000392028.4	SERTA domain containing 3	765	1	0	0	1	0	rno-miR-1247-3p	-0.24	-0.24	N/A
AKAP1	ENST00000337714.3	A kinase (PRKA) anchor protein 1	843	1	0	1	0	0	rno-miR-1247-3p	-0.24	-0.24	N/A
MRAS	ENST00000289104.4	muscle RAS oncogene homolog	181	2	0	0	2	0	rno-miR-1247-3p	-0.24	-0.38	N/A
IMPAD1	ENST00000262644.4	inositol monophosphatase domain containing 1	1488	2	1	0	1	0	rno-miR-1247-3p	-0.24	-0.46	N/A
NGB	ENST00000298352.4	neuroglobin	5	1	0	0	1	0	rno-miR-1247-3p	-0.23	-0.23	N/A
LRRC73	ENST00000372441.1	leucine rich repeat containing 73	5	1	0	0	1	0	rno-miR-1247-3p	-0.23	-0.23	N/A
EPHA8	ENST00000166244.3	EPH receptor A8	5	2	0	0	2	1	rno-miR-1247-3p	-0.23	-0.23	N/A
PLXDC1	ENST00000315392.4	plexin domain containing 1	9	1	0	1	0	0	rno-miR-1247-3p	-0.23	-0.23	N/A
HSD11B2	ENST00000326152.5	hydroxysteroid (11-beta) dehydrogenase 2	29	1	0	0	1	0	rno-miR-1247-3p	-0.23	-0.23	N/A
MUC15	ENST00000455601.2	mucin 15, cell surface associated	7	1	0	0	1	0	rno-miR-1247-3p	-0.23	-0.23	N/A
SRCIN1	ENST00000264659.7	SRC kinase signaling inhibitor 1	5	1	0	0	1	2	rno-miR-1247-3p	-0.23	-0.23	N/A
STX16	ENST00000355957.5	syntaxin 16	756	1	0	0	1	0	rno-miR-1247-3p	-0.23	-0.24	N/A
GSC	ENST00000238558.3	goosecoid homeobox	5	1	0	1	0	0	rno-miR-1247-3p	-0.23	-0.23	N/A
SSH1	ENST00000360239.3	slingshot protein phosphatase 1	115	3	0	2	1	2	rno-miR-1247-3p	-0.23	-0.46	N/A
NR2C2AP	ENST00000331552.7	nuclear receptor 2C2-associated protein	8	1	0	0	1	0	rno-miR-1247-3p	-0.23	-0.23	N/A
BEAN1	ENST00000299694.8	brain expressed, associated with NEDD4, 1	16	1	0	1	0	0	rno-miR-1247-3p	-0.23	-0.23	N/A
ADAMTS17	ENST00000268070.4	ADAM metallopeptidase with thrombospondin type 1 motif, 17	19	2	0	1	1	0	rno-miR-1247-3p	-0.23	-0.23	N/A
VSIG1	ENST00000415430.3	V-set and immunoglobulin domain containing 1	5	1	0	0	1	0	rno-miR-1247-3p	-0.23	-0.23	N/A
ING5	ENST00000313552.6	inhibitor of growth family, member 5	529	2	0	0	2	0	rno-miR-1247-3p	-0.23	-0.25	N/A
KCNN3	ENST00000271915.4	potassium intermediate/small conductance calcium-activated channel, subfamily N, member 3	5	5	1	0	4	1	rno-miR-1247-3p	-0.23	-0.23	N/A
KCNIP2	ENST00000348850.5	Kv channel interacting protein 2	5	1	0	0	1	0	rno-miR-1247-3p	-0.23	-0.23	N/A
C21orf2	ENST00000339818.4	chromosome 21 open reading frame 2	205	1	0	0	1	0	rno-miR-1247-3p	-0.23	-0.23	N/A
KLHL14	ENST00000359358.4	kelch-like family member 14	66	1	0	0	1	0	rno-miR-1247-3p	-0.23	-0.23	N/A
EMID1	ENST00000334018.6	EMI domain containing 1	845	1	0	1	0	0	rno-miR-1247-3p	-0.23	-0.23	N/A
ARF6	ENST00000298316.5	ADP-ribosylation factor 6	31	1	0	0	1	1	rno-miR-1247-3p	-0.23	-0.27	N/A
C1orf198	ENST00000366663.5	chromosome 1 open reading frame 198	1484	1	0	0	1	2	rno-miR-1247-3p	-0.23	-0.28	N/A
TCF7	ENST00000518915.1	transcription factor 7 (T-cell specific, HMG-box)	883	1	0	0	1	1	rno-miR-1247-3p	-0.23	-0.23	N/A
ETF1	ENST00000499810.2	eukaryotic translation termination factor 1	31	1	0	0	1	0	rno-miR-1247-3p	-0.23	-0.25	N/A
DNAH10OS	ENST00000514254.2	dynein, axonemal, heavy chain 10 opposite strand	89	1	0	0	1	1	rno-miR-1247-3p	-0.23	-0.23	N/A
CRLF3	ENST00000324238.6	cytokine receptor-like factor 3	5	1	0	0	1	0	rno-miR-1247-3p	-0.23	-0.23	N/A
BEST1	ENST00000449131.2	bestrophin 1	83	1	0	0	1	1	rno-miR-1247-3p	-0.23	-0.28	N/A
SLC8B1	ENST00000552014.1	solute carrier family 8 (sodium/lithium/calcium exchanger), member B1	34	1	0	0	1	0	rno-miR-1247-3p	-0.23	-0.23	N/A
HSPBAP1	ENST00000383659.1	HSPB (heat shock 27kDa) associated protein 1	22	1	0	0	1	0	rno-miR-1247-3p	-0.23	-0.23	N/A
DOC2A	ENST00000350119.4	double C2-like domains, alpha	10	1	0	0	1	0	rno-miR-1247-3p	-0.23	-0.23	N/A
RFX1	ENST00000254325.4	regulatory factor X, 1 (influences HLA class II expression)	44	1	0	1	0	1	rno-miR-1247-3p	-0.23	-0.23	N/A
PRSS53	ENST00000280606.6	protease, serine, 53	9	1	0	0	1	0	rno-miR-1247-3p	-0.23	-0.23	N/A
ERCC4	ENST00000311895.7	excision repair cross-complementing rodent repair deficiency, complementation group 4	261	1	1	0	0	1	rno-miR-1247-3p	-0.23	-0.23	N/A
ICAM2	ENST00000578379.1	intercellular adhesion molecule 2	16	1	0	0	1	0	rno-miR-1247-3p	-0.23	-0.23	N/A
RCC1	ENST00000373833.6	regulator of chromosome condensation 1	1156	1	0	1	0	0	rno-miR-1247-3p	-0.23	-0.26	N/A
MEIS1	ENST00000488550.1	Meis homeobox 1	533	1	0	1	0	0	rno-miR-1247-3p	-0.23	-0.23	N/A
ENTPD6	ENST00000433259.2	ectonucleoside triphosphate diphosphohydrolase 6 (putative)	616	1	0	1	0	0	rno-miR-1247-3p	-0.23	-0.23	N/A
GYS1	ENST00000323798.3	glycogen synthase 1 (muscle)	100	1	0	0	1	0	rno-miR-1247-3p	-0.23	-0.23	N/A
POU3F1	ENST00000373012.2	POU class 3 homeobox 1	9	1	0	1	0	1	rno-miR-1247-3p	-0.23	-0.23	N/A
AC010327.2	ENST00000598855.1	Uncharacterized protein; cDNA FLJ45856 fis, clone OCBBF2025631	7	1	0	0	1	2	rno-miR-1247-3p	-0.23	-0.23	N/A
RNF144A	ENST00000320892.6	ring finger protein 144A	124	1	0	1	0	2	rno-miR-1247-3p	-0.23	-0.24	N/A
SEPT8	ENST00000378706.1	septin 8	199	1	1	0	0	3	rno-miR-1247-3p	-0.23	-0.54	N/A
TAF9B	ENST00000341864.5	TAF9B RNA polymerase II, TATA box binding protein (TBP)-associated factor, 31kDa	19	1	0	0	1	0	rno-miR-1247-3p	-0.23	-0.23	N/A
ZFYVE1	ENST00000318876.5	zinc finger, FYVE domain containing 1	5	1	0	0	1	0	rno-miR-1247-3p	-0.23	-0.23	N/A
KCTD2	ENST00000322444.6	potassium channel tetramerization domain containing 2	3328	1	0	0	1	1	rno-miR-1247-3p	-0.23	-0.23	N/A
NCOA2	ENST00000452400.2	nuclear receptor coactivator 2	271	1	0	0	1	0	rno-miR-1247-3p	-0.23	-0.23	N/A
ZNF471	ENST00000591537.1	zinc finger protein 471	30	1	0	0	1	0	rno-miR-1247-3p	-0.23	-0.23	N/A
SNX1	ENST00000353874.4	sorting nexin 1	1296	1	0	0	1	0	rno-miR-1247-3p	-0.22	-0.23	N/A
CHCHD5	ENST00000409719.1	coiled-coil-helix-coiled-coil-helix domain containing 5	1577	1	0	0	1	1	rno-miR-1247-3p	-0.22	-0.22	N/A
SLC28A1	ENST00000394573.1	solute carrier family 28 (concentrative nucleoside transporter), member 1	5	1	0	0	1	0	rno-miR-1247-3p	-0.22	-0.22	N/A
WNT9A	ENST00000272164.5	wingless-type MMTV integration site family, member 9A	73	1	1	0	0	0	rno-miR-1247-3p	-0.22	-0.22	N/A
SERINC5	ENST00000512721.1	serine incorporator 5	175	2	1	0	1	1	rno-miR-1247-3p	-0.22	-0.24	N/A
FGFBP1	ENST00000382333.1	fibroblast growth factor binding protein 1	17	1	0	0	1	0	rno-miR-1247-3p	-0.22	-0.22	N/A
PCDHGC5	ENST00000252087.1	protocadherin gamma subfamily C, 5	145	1	0	0	1	0	rno-miR-1247-3p	-0.22	-0.22	N/A
KRT35	ENST00000246639.2	keratin 35	5	1	0	0	1	0	rno-miR-1247-3p	-0.22	-0.22	N/A
BACH1	ENST00000286800.3	BTB and CNC homology 1, basic leucine zipper transcription factor 1	273	1	0	1	0	1	rno-miR-1247-3p	-0.22	-0.22	N/A
SPOCK1	ENST00000394945.1	sparc/osteonectin, cwcv and kazal-like domains proteoglycan (testican) 1	935	1	0	0	1	3	rno-miR-1247-3p	-0.22	-0.22	N/A
MEST	ENST00000437945.1	mesoderm specific transcript	31	1	0	0	1	0	rno-miR-1247-3p	-0.22	-0.27	N/A
PLCG2	ENST00000359376.3	phospholipase C, gamma 2 (phosphatidylinositol-specific)	23	1	0	0	1	2	rno-miR-1247-3p	-0.22	-0.24	N/A
ZCCHC3	ENST00000382352.3	zinc finger, CCHC domain containing 3	1328	1	0	1	0	0	rno-miR-1247-3p	-0.22	-0.22	N/A
RB1	ENST00000267163.4	retinoblastoma 1	1891	1	0	0	1	1	rno-miR-1247-3p	-0.22	-0.22	N/A
MED24	ENST00000394126.1	mediator complex subunit 24	1064	1	0	1	0	0	rno-miR-1247-3p	-0.22	-0.22	N/A
COQ10B	ENST00000263960.2	coenzyme Q10 homolog B (S. cerevisiae)	1070	1	0	0	1	0	rno-miR-1247-3p	-0.22	-0.22	N/A
BAG4	ENST00000287322.4	BCL2-associated athanogene 4	29	1	0	0	1	0	rno-miR-1247-3p	-0.22	-0.22	N/A
SLC44A2	ENST00000586078.1	solute carrier family 44 (choline transporter), member 2	720	1	0	0	1	2	rno-miR-1247-3p	-0.22	-0.22	N/A
RNF41	ENST00000345093.4	ring finger protein 41	152	1	0	0	1	2	rno-miR-1247-3p	-0.22	-0.25	N/A
MNX1	ENST00000252971.6	motor neuron and pancreas homeobox 1	887	1	0	1	0	0	rno-miR-1247-3p	-0.22	-0.22	N/A
CERS3	ENST00000284382.4	ceramide synthase 3	5	1	0	0	1	0	rno-miR-1247-3p	-0.22	-0.22	N/A
CMKLR1	ENST00000312143.7	chemokine-like receptor 1	5	2	0	0	2	1	rno-miR-1247-3p	-0.22	-0.22	N/A
FOXD4	ENST00000382500.2	forkhead box D4	5	1	0	0	1	0	rno-miR-1247-3p	-0.22	-0.22	N/A
SLC25A37	ENST00000519973.1	solute carrier family 25 (mitochondrial iron transporter), member 37	145	1	0	1	0	0	rno-miR-1247-3p	-0.22	-0.22	N/A
IFITM10	ENST00000340134.4	interferon induced transmembrane protein 10	7	2	0	0	2	0	rno-miR-1247-3p	-0.22	-0.29	N/A
RPL17-C18orf32	ENST00000584895.1	RPL17-C18orf32 readthrough	733	1	0	1	0	0	rno-miR-1247-3p	-0.22	-0.45	N/A
PIKFYVE	ENST00000264380.4	phosphoinositide kinase, FYVE finger containing	107	1	0	0	1	1	rno-miR-1247-3p	-0.22	-0.23	N/A
MMP15	ENST00000219271.3	matrix metallopeptidase 15 (membrane-inserted)	605	1	0	0	1	1	rno-miR-1247-3p	-0.22	-0.23	N/A
FOXO4	ENST00000374259.3	forkhead box O4	48	2	0	1	1	0	rno-miR-1247-3p	-0.22	-0.22	N/A
B3GNT2	ENST00000301998.4	UDP-GlcNAc:betaGal beta-1,3-N-acetylglucosaminyltransferase 2	1860	1	0	0	1	0	rno-miR-1247-3p	-0.22	-0.22	N/A
XKR7	ENST00000562532.2	XK, Kell blood group complex subunit-related family, member 7	5	2	0	0	2	2	rno-miR-1247-3p	-0.22	-0.22	N/A
CSF3	ENST00000394149.3	colony stimulating factor 3 (granulocyte)	5	1	0	0	1	0	rno-miR-1247-3p	-0.22	-0.22	N/A
C2orf88	ENST00000340623.4	chromosome 2 open reading frame 88	156	1	0	0	1	0	rno-miR-1247-3p	-0.22	-0.23	N/A
APOBEC2	ENST00000244669.2	apolipoprotein B mRNA editing enzyme, catalytic polypeptide-like 2	11	1	0	0	1	0	rno-miR-1247-3p	-0.22	-0.22	N/A
FOXN4	ENST00000355216.1	forkhead box N4	16	1	0	0	1	0	rno-miR-1247-3p	-0.22	-0.22	N/A
CRIP2	ENST00000329146.4	cysteine-rich protein 2	3446	1	0	0	1	0	rno-miR-1247-3p	-0.22	-0.22	N/A
NSG2	ENST00000303177.3	Neuron-specific protein family member 2	5	1	0	0	1	0	rno-miR-1247-3p	-0.22	-0.22	N/A
RAX	ENST00000256852.7	retina and anterior neural fold homeobox	5	1	0	0	1	2	rno-miR-1247-3p	-0.22	-0.22	N/A
YARS	ENST00000373477.4	tyrosyl-tRNA synthetase	1227	1	0	0	1	1	rno-miR-1247-3p	-0.22	-0.22	N/A
RABGEF1	ENST00000284957.5	RAB guanine nucleotide exchange factor (GEF) 1	289	1	0	0	1	1	rno-miR-1247-3p	-0.22	-0.28	N/A
EVA1A	ENST00000393913.3	eva-1 homolog A (C. elegans)	45	1	0	0	1	0	rno-miR-1247-3p	-0.22	-0.33	N/A
PARVG	ENST00000444313.3	parvin, gamma	5	1	0	0	1	1	rno-miR-1247-3p	-0.22	-0.22	N/A
NCOR2	ENST00000405201.1	nuclear receptor corepressor 2	200	1	1	0	0	0	rno-miR-1247-3p	-0.22	-0.22	N/A
NAT8L	ENST00000331662.3	N-acetyltransferase 8-like (GCN5-related, putative)	220	2	0	0	2	0	rno-miR-1247-3p	-0.22	-0.23	N/A
CMTR2	ENST00000338099.5	cap methyltransferase 2	259	1	0	1	0	0	rno-miR-1247-3p	-0.22	-0.22	N/A
NDP	ENST00000378062.5	Norrie disease (pseudoglioma)	5	1	0	0	1	0	rno-miR-1247-3p	-0.22	-0.22	N/A
PRELID2	ENST00000334744.4	PRELI domain containing 2	63	1	0	0	1	2	rno-miR-1247-3p	-0.22	-0.32	N/A
KIAA1407	ENST00000295878.3	KIAA1407	44	1	0	0	1	1	rno-miR-1247-3p	-0.22	-0.22	N/A
C5orf64	ENST00000505642.1	chromosome 5 open reading frame 64	5	1	0	0	1	0	rno-miR-1247-3p	-0.22	-0.22	N/A
THUMPD1	ENST00000381337.2	THUMP domain containing 1	39	1	0	0	1	0	rno-miR-1247-3p	-0.22	-0.22	N/A
ITPR2	ENST00000381340.3	inositol 1,4,5-trisphosphate receptor, type 2	334	2	0	0	2	0	rno-miR-1247-3p	-0.22	-0.25	N/A
FGF2	ENST00000264498.3	fibroblast growth factor 2 (basic)	123	1	0	0	1	1	rno-miR-1247-3p	-0.22	-0.28	N/A
HLA-DQA1	ENST00000343139.5	major histocompatibility complex, class II, DQ alpha 1	7	1	0	0	1	1	rno-miR-1247-3p	-0.22	-0.32	N/A
ADCY10	ENST00000545172.1	adenylate cyclase 10 (soluble)	5	1	0	0	1	0	rno-miR-1247-3p	-0.21	-0.21	N/A
ARHGAP30	ENST00000368016.3	Rho GTPase activating protein 30	5	1	0	0	1	0	rno-miR-1247-3p	-0.21	-0.21	N/A
FCHSD1	ENST00000435817.2	FCH and double SH3 domains 1	364	1	0	0	1	0	rno-miR-1247-3p	-0.21	-0.21	N/A
RBPMS2	ENST00000560606.1	RNA binding protein with multiple splicing 2	34	1	0	0	1	0	rno-miR-1247-3p	-0.21	-0.21	N/A
DDX56	ENST00000258772.5	DEAD (Asp-Glu-Ala-Asp) box helicase 56	113	1	0	0	1	0	rno-miR-1247-3p	-0.21	-0.28	N/A
CLOCK	ENST00000309964.4	clock circadian regulator	86	2	1	0	1	2	rno-miR-1247-3p	-0.21	-0.22	N/A
FUT4	ENST00000358752.2	fucosyltransferase 4 (alpha (1,3) fucosyltransferase, myeloid-specific)	354	1	0	0	1	0	rno-miR-1247-3p	-0.21	-0.21	N/A
ACBD4	ENST00000398322.3	acyl-CoA binding domain containing 4	10	1	0	0	1	0	rno-miR-1247-3p	-0.21	-0.21	N/A
FOXD4L1	ENST00000306507.5	forkhead box D4-like 1	5	1	0	0	1	0	rno-miR-1247-3p	-0.21	-0.21	N/A
ZNF667	ENST00000591790.1	zinc finger protein 667	24	1	0	0	1	0	rno-miR-1247-3p	-0.21	-0.21	N/A
ZBTB34	ENST00000319119.4	zinc finger and BTB domain containing 34	726	2	0	0	2	0	rno-miR-1247-3p	-0.21	-0.22	N/A
GAN	ENST00000568107.2	gigaxonin	185	4	0	1	3	2	rno-miR-1247-3p	-0.21	-0.34	N/A
TAGLN	ENST00000532870.1	transgelin	225	1	0	0	1	0	rno-miR-1247-3p	-0.21	-0.21	N/A
AADACL3	ENST00000332530.3	arylacetamide deacetylase-like 3	5	1	0	0	1	0	rno-miR-1247-3p	-0.21	-0.21	N/A
LZTR1	ENST00000215739.8	leucine-zipper-like transcription regulator 1	356	1	0	0	1	0	rno-miR-1247-3p	-0.21	-0.23	N/A
HOXA7	ENST00000242159.3	homeobox A7	27	1	0	0	1	0	rno-miR-1247-3p	-0.21	-0.21	N/A
ACE	ENST00000290866.4	angiotensin I converting enzyme	12	1	0	0	1	0	rno-miR-1247-3p	-0.21	-0.24	N/A
AC006486.1	ENST00000378108.1		5	1	0	0	1	0	rno-miR-1247-3p	-0.21	-0.21	N/A
C10orf128	ENST00000374151.3	chromosome 10 open reading frame 128	0	1	0	1	0	0	rno-miR-1247-3p	-0.21	-0.21	N/A
UBFD1	ENST00000395878.3	ubiquitin family domain containing 1	6826	1	0	0	1	1	rno-miR-1247-3p	-0.21	-0.22	N/A
SLC39A8	ENST00000394833.2	solute carrier family 39 (zinc transporter), member 8	228	1	0	0	1	0	rno-miR-1247-3p	-0.21	-0.23	N/A
LIN28A	ENST00000326279.6	lin-28 homolog A (C. elegans)	5	1	0	0	1	2	rno-miR-1247-3p	-0.21	-0.21	N/A
XPNPEP2	ENST00000371106.3	X-prolyl aminopeptidase (aminopeptidase P) 2, membrane-bound	5	1	0	0	1	0	rno-miR-1247-3p	-0.21	-0.21	N/A
LPL	ENST00000311322.8	lipoprotein lipase	7658	1	0	0	1	0	rno-miR-1247-3p	-0.21	-0.21	N/A
EVC	ENST00000382674.2	Ellis van Creveld syndrome	165	1	0	0	1	0	rno-miR-1247-3p	-0.21	-0.21	N/A
SOD3	ENST00000382120.3	superoxide dismutase 3, extracellular	5	1	0	0	1	0	rno-miR-1247-3p	-0.21	-0.21	N/A
ELK4	ENST00000357992.4	ELK4, ETS-domain protein (SRF accessory protein 1)	39	3	0	0	3	1	rno-miR-1247-3p	-0.21	-0.39	N/A
SORBS3	ENST00000240123.7	sorbin and SH3 domain containing 3	1126	1	0	0	1	0	rno-miR-1247-3p	-0.21	-0.21	N/A
BCAS1	ENST00000371440.3	breast carcinoma amplified sequence 1	0	2	0	0	2	1	rno-miR-1247-3p	-0.21	-0.21	N/A
HOXC12	ENST00000243103.3	homeobox C12	5	1	0	0	1	1	rno-miR-1247-3p	-0.21	-0.21	N/A
CST2	ENST00000304725.2	cystatin SA	5	1	0	0	1	0	rno-miR-1247-3p	-0.21	-0.21	N/A
GPD2	ENST00000540309.1	glycerol-3-phosphate dehydrogenase 2 (mitochondrial)	196	1	0	0	1	1	rno-miR-1247-3p	-0.21	-0.21	N/A
ULK3	ENST00000440863.2	unc-51 like kinase 3	22	1	0	0	1	0	rno-miR-1247-3p	-0.21	-0.21	N/A
SUN2	ENST00000405510.1	Sad1 and UNC84 domain containing 2	501	1	0	0	1	0	rno-miR-1247-3p	-0.21	-0.21	N/A
CNST	ENST00000366513.4	consortin, connexin sorting protein	303	1	0	0	1	0	rno-miR-1247-3p	-0.21	-0.21	N/A
APC	ENST00000457016.1	adenomatous polyposis coli	794	1	0	0	1	0	rno-miR-1247-3p	-0.21	-0.21	N/A
DIXDC1	ENST00000440460.2	DIX domain containing 1	307	1	0	1	0	0	rno-miR-1247-3p	-0.21	-0.21	N/A
GPR20	ENST00000377741.3	G protein-coupled receptor 20	34	1	0	0	1	2	rno-miR-1247-3p	-0.21	-0.25	N/A
E2F3	ENST00000346618.3	E2F transcription factor 3	91	1	1	0	0	1	rno-miR-1247-3p	-0.21	-0.21	N/A
AL626787.1	ENST00000595430.1		5	1	0	0	1	0	rno-miR-1247-3p	-0.21	-0.21	N/A
SERTAD4	ENST00000367012.3	SERTA domain containing 4	296	1	0	0	1	2	rno-miR-1247-3p	-0.21	-0.21	N/A
C11orf82	ENST00000528759.1	chromosome 11 open reading frame 82	579	1	0	0	1	0	rno-miR-1247-3p	-0.21	-0.21	N/A
EPB41	ENST00000373798.1	erythrocyte membrane protein band 4.1 (elliptocytosis 1, RH-linked)	53	1	0	1	0	1	rno-miR-1247-3p	-0.21	-0.21	N/A
PPIP5K2	ENST00000321521.9	diphosphoinositol pentakisphosphate kinase 2	203	2	0	0	2	1	rno-miR-1247-3p	-0.21	-0.29	N/A
SLC35C2	ENST00000372227.1	solute carrier family 35 (GDP-fucose transporter), member C2	910	2	0	1	1	0	rno-miR-1247-3p	-0.21	-0.35	N/A
KCTD11	ENST00000333751.3	potassium channel tetramerization domain containing 11	42	1	0	0	1	0	rno-miR-1247-3p	-0.21	-0.21	N/A
POLR3G	ENST00000504930.1	polymerase (RNA) III (DNA directed) polypeptide G (32kD)	67	1	0	0	1	0	rno-miR-1247-3p	-0.21	-0.21	N/A
KCNJ9	ENST00000368088.3	potassium inwardly-rectifying channel, subfamily J, member 9	5	2	0	0	2	0	rno-miR-1247-3p	-0.21	-0.21	N/A
FCGR2A	ENST00000271450.6	Fc fragment of IgG, low affinity IIa, receptor (CD32)	5	1	0	0	1	0	rno-miR-1247-3p	-0.21	-0.21	N/A
RNF183	ENST00000441031.3	ring finger protein 183	24	1	0	0	1	0	rno-miR-1247-3p	-0.21	-0.28	N/A
SPNS1	ENST00000565975.1	spinster homolog 1 (Drosophila)	1364	1	0	0	1	0	rno-miR-1247-3p	-0.2	-0.21	N/A
TMEM115	ENST00000266025.3	transmembrane protein 115	1346	1	0	0	1	0	rno-miR-1247-3p	-0.2	-0.2	N/A
CLCN4	ENST00000380833.4	chloride channel, voltage-sensitive 4	182	2	0	0	2	0	rno-miR-1247-3p	-0.2	-0.26	N/A
PLSCR4	ENST00000354952.2	phospholipid scramblase 4	133	1	0	0	1	0	rno-miR-1247-3p	-0.2	-0.2	N/A
TRIM26	ENST00000437089.1	tripartite motif containing 26	102	1	0	0	1	1	rno-miR-1247-3p	-0.2	-0.21	N/A
VPS26A	ENST00000395098.1	vacuolar protein sorting 26 homolog A (S. pombe)	127	1	0	1	0	0	rno-miR-1247-3p	-0.2	-0.24	N/A
TMEM30B	ENST00000555868.1	transmembrane protein 30B	10	1	0	0	1	1	rno-miR-1247-3p	-0.2	-0.2	N/A
MN1	ENST00000302326.4	meningioma (disrupted in balanced translocation) 1	15	1	0	1	0	1	rno-miR-1247-3p	-0.2	-0.2	N/A
WNT3	ENST00000225512.5	wingless-type MMTV integration site family, member 3	46	1	0	0	1	0	rno-miR-1247-3p	-0.2	-0.2	N/A
AK2	ENST00000467905.1	adenylate kinase 2	3125	1	0	0	1	0	rno-miR-1247-3p	-0.2	-0.2	N/A
WDR49	ENST00000479765.1	WD repeat domain 49	5	1	0	0	1	0	rno-miR-1247-3p	-0.2	-0.2	N/A
CACNG3	ENST00000005284.3	calcium channel, voltage-dependent, gamma subunit 3	5	1	0	0	1	0	rno-miR-1247-3p	-0.2	-0.2	N/A
FAM57B	ENST00000564806.1	family with sequence similarity 57, member B	5	1	0	1	0	0	rno-miR-1247-3p	-0.2	-0.2	N/A
AMPD2	ENST00000342115.4	adenosine monophosphate deaminase 2	216	1	0	0	1	0	rno-miR-1247-3p	-0.2	-0.2	N/A
SHE	ENST00000304760.2	Src homology 2 domain containing E	9	2	0	1	1	0	rno-miR-1247-3p	-0.2	-0.2	N/A
EPDR1	ENST00000423717.1	ependymin related 1	84	1	0	0	1	0	rno-miR-1247-3p	-0.2	-0.21	N/A
MAP3K4	ENST00000366919.2	mitogen-activated protein kinase kinase kinase 4	241	1	0	1	0	0	rno-miR-1247-3p	-0.2	-0.2	N/A
SCN10A	ENST00000449082.2	sodium channel, voltage-gated, type X, alpha subunit	5	1	0	0	1	0	rno-miR-1247-3p	-0.2	-0.2	N/A
SLC25A24	ENST00000565488.1	solute carrier family 25 (mitochondrial carrier; phosphate carrier), member 24	1688	1	0	0	1	0	rno-miR-1247-3p	-0.2	-0.2	N/A
KMO	ENST00000366559.4	kynurenine 3-monooxygenase (kynurenine 3-hydroxylase)	5	1	0	0	1	0	rno-miR-1247-3p	-0.2	-0.2	N/A
AGAP1	ENST00000304032.8	ArfGAP with GTPase domain, ankyrin repeat and PH domain 1	109	2	0	0	2	2	rno-miR-1247-3p	-0.2	-0.27	N/A
WIZ	ENST00000389282.4	widely interspaced zinc finger motifs	1321	1	0	0	1	1	rno-miR-1247-3p	-0.2	-0.2	N/A
CLVS2	ENST00000275162.5	clavesin 2	19	1	0	0	1	0	rno-miR-1247-3p	-0.2	-0.2	N/A
RAB37	ENST00000392610.1	RAB37, member RAS oncogene family	875	1	0	1	0	0	rno-miR-1247-3p	-0.2	-0.2	N/A
AC004466.1	ENST00000599515.1	Uncharacterized protein	5	1	0	0	1	0	rno-miR-1247-3p	-0.2	-0.2	N/A
FCGR2B	ENST00000358671.5	Fc fragment of IgG, low affinity IIb, receptor (CD32)	5	1	0	0	1	0	rno-miR-1247-3p	-0.2	-0.2	N/A
SELT	ENST00000471696.1	Selenoprotein T	538	1	0	0	1	0	rno-miR-1247-3p	-0.2	-0.2	N/A
RPS6KB2	ENST00000312629.5	ribosomal protein S6 kinase, 70kDa, polypeptide 2	3986	1	0	0	1	0	rno-miR-1247-3p	-0.2	-0.2	N/A
FOXB1	ENST00000396057.4	forkhead box B1	31	1	0	0	1	0	rno-miR-1247-3p	-0.2	-0.24	N/A
PPL	ENST00000345988.2	periplakin	849	2	0	0	2	0	rno-miR-1247-3p	-0.2	-0.24	N/A
FGF16	ENST00000439435.1	fibroblast growth factor 16	5	1	0	0	1	0	rno-miR-1247-3p	-0.2	-0.2	N/A
GPRIN1	ENST00000303991.4	G protein regulated inducer of neurite outgrowth 1	15	1	0	0	1	0	rno-miR-1247-3p	-0.2	-0.2	N/A
ENAH	ENST00000366844.3	enabled homolog (Drosophila)	415	2	0	1	1	2	rno-miR-1247-3p	-0.2	-0.39	N/A
HLTF	ENST00000465259.1	helicase-like transcription factor	127	1	0	0	1	0	rno-miR-1247-3p	-0.2	-0.21	N/A
PIGH	ENST00000216452.4	phosphatidylinositol glycan anchor biosynthesis, class H	107	1	0	0	1	1	rno-miR-1247-3p	-0.2	-0.31	N/A
TRAPPC2L	ENST00000565504.1	trafficking protein particle complex 2-like	1619	1	0	0	1	0	rno-miR-1247-3p	-0.2	-0.2	N/A
VAV1	ENST00000304076.2	vav 1 guanine nucleotide exchange factor	5	1	0	0	1	0	rno-miR-1247-3p	-0.2	-0.2	N/A
MIDN	ENST00000591446.2	midnolin	621	1	0	0	1	0	rno-miR-1247-3p	-0.2	-0.2	N/A
TBCEL	ENST00000422003.2	tubulin folding cofactor E-like	89	1	0	0	1	0	rno-miR-1247-3p	-0.2	-0.2	N/A
AC074091.13	ENST00000379677.2	Uncharacterized protein	5	1	0	0	1	0	rno-miR-1247-3p	-0.2	-0.2	N/A
SCLY	ENST00000254663.6	selenocysteine lyase	232	1	0	0	1	0	rno-miR-1247-3p	-0.2	-0.2	N/A
CMIP	ENST00000537098.3	c-Maf inducing protein	2670	1	0	1	0	0	rno-miR-1247-3p	-0.2	-0.2	N/A
CD4	ENST00000011653.4	CD4 molecule	5	1	0	0	1	0	rno-miR-1247-3p	-0.2	-0.2	N/A
NUP188	ENST00000372577.2	nucleoporin 188kDa	3481	1	0	1	0	0	rno-miR-1247-3p	-0.2	-0.2	N/A
TAB2	ENST00000367456.1	TGF-beta activated kinase 1/MAP3K7 binding protein 2	1129	1	1	0	0	0	rno-miR-1247-3p	-0.2	-0.2	N/A
WFDC5	ENST00000372789.4	WAP four-disulfide core domain 5	5	1	0	0	1	0	rno-miR-1247-3p	-0.2	-0.2	N/A
FLJ45079	ENST00000374983.2		5	1	0	0	1	0	rno-miR-1247-3p	-0.2	-0.2	N/A
THTPA	ENST00000288014.6	thiamine triphosphatase	14	2	0	0	2	0	rno-miR-1247-3p	-0.2	-0.25	N/A
INIP	ENST00000374242.4	INTS3 and NABP interacting protein	423	1	0	0	1	0	rno-miR-1247-3p	-0.2	-0.22	N/A
SOX12	ENST00000342665.2	SRY (sex determining region Y)-box 12	6341	1	0	1	0	1	rno-miR-1247-3p	-0.2	-0.2	N/A
CTIF	ENST00000256413.3	CBP80/20-dependent translation initiation factor	154	1	0	0	1	1	rno-miR-1247-3p	-0.2	-0.2	N/A
TNK2	ENST00000381916.2	tyrosine kinase, non-receptor, 2	7	1	0	0	1	0	rno-miR-1247-3p	-0.2	-0.2	N/A
DCTN5	ENST00000300087.2	dynactin 5 (p25)	764	1	1	0	0	0	rno-miR-1247-3p	-0.2	-0.26	N/A
ATG9B	ENST00000605938.1	autophagy related 9B	5	1	0	0	1	0	rno-miR-1247-3p	-0.2	-0.2	N/A
POU6F1	ENST00000389243.4	POU class 6 homeobox 1	135	3	1	0	2	0	rno-miR-1247-3p	-0.19	-0.6	N/A
TNNI1	ENST00000361379.4	troponin I type 1 (skeletal, slow)	5	1	0	0	1	0	rno-miR-1247-3p	-0.19	-0.2	N/A
ATOX1	ENST00000521264.1	antioxidant 1 copper chaperone	43	1	0	0	1	1	rno-miR-1247-3p	-0.19	-0.23	N/A
CXCR5	ENST00000292174.4	chemokine (C-X-C motif) receptor 5	5	1	0	0	1	0	rno-miR-1247-3p	-0.19	-0.19	N/A
CASP3	ENST00000393585.2	caspase 3, apoptosis-related cysteine peptidase	43	1	0	0	1	0	rno-miR-1247-3p	-0.19	-0.19	N/A
C1QTNF6	ENST00000337843.2	C1q and tumor necrosis factor related protein 6	30	1	0	0	1	0	rno-miR-1247-3p	-0.19	-0.19	N/A
CRADD	ENST00000542893.2	CASP2 and RIPK1 domain containing adaptor with death domain	207	1	0	0	1	0	rno-miR-1247-3p	-0.19	-0.19	N/A
ONECUT3	ENST00000382349.4	one cut homeobox 3	5	1	0	0	1	2	rno-miR-1247-3p	-0.19	-0.19	N/A
LRRC3	ENST00000291592.4	leucine rich repeat containing 3	176	1	0	0	1	0	rno-miR-1247-3p	-0.19	-0.2	N/A
UBE2D2	ENST00000398733.3	ubiquitin-conjugating enzyme E2D 2	11458	1	0	0	1	0	rno-miR-1247-3p	-0.19	-0.23	N/A
ISX	ENST00000308700.6	intestine-specific homeobox	251	1	0	0	1	0	rno-miR-1247-3p	-0.19	-0.19	N/A
OPCML	ENST00000331898.7	opioid binding protein/cell adhesion molecule-like	5	1	0	0	1	1	rno-miR-1247-3p	-0.19	-0.19	N/A
SLC25A29	ENST00000392908.3	solute carrier family 25 (mitochondrial carnitine/acylcarnitine carrier), member 29	1101	1	0	1	0	0	rno-miR-1247-3p	-0.19	-0.19	N/A
FAM71F1	ENST00000315184.5	family with sequence similarity 71, member F1	5	1	0	0	1	0	rno-miR-1247-3p	-0.19	-0.19	N/A
RBM20	ENST00000369519.3	RNA binding motif protein 20	7	1	0	0	1	0	rno-miR-1247-3p	-0.19	-0.19	N/A
HUS1	ENST00000258774.5	HUS1 checkpoint homolog (S. pombe)	442	1	0	0	1	0	rno-miR-1247-3p	-0.19	-0.22	N/A
ADAM9	ENST00000487273.2	ADAM metallopeptidase domain 9	6435	1	0	0	1	0	rno-miR-1247-3p	-0.19	-0.19	N/A
MRVI1	ENST00000421747.1	murine retrovirus integration site 1 homolog	26	2	0	0	2	2	rno-miR-1247-3p	-0.19	-0.28	N/A
PNMAL1	ENST00000313683.10	paraneoplastic Ma antigen family-like 1	313	1	0	0	1	0	rno-miR-1247-3p	-0.19	-0.19	N/A
PNMA3	ENST00000447306.1	paraneoplastic Ma antigen 3	5	1	0	0	1	0	rno-miR-1247-3p	-0.19	-0.19	N/A
FOXD4L6	ENST00000377473.1	forkhead box D4-like 6	5	1	0	0	1	0	rno-miR-1247-3p	-0.19	-0.19	N/A
KRT73	ENST00000305748.3	keratin 73	5	1	0	0	1	0	rno-miR-1247-3p	-0.19	-0.19	N/A
FOXD4L3	ENST00000342833.2	forkhead box D4-like 3	5	1	0	0	1	0	rno-miR-1247-3p	-0.19	-0.19	N/A
NKX3-1	ENST00000380871.4	NK3 homeobox 1	240	1	0	0	1	2	rno-miR-1247-3p	-0.19	-0.19	N/A
WIPF3	ENST00000409290.1	WAS/WASL interacting protein family, member 3	168	2	0	0	2	0	rno-miR-1247-3p	-0.19	-0.24	N/A
EPM2A	ENST00000367519.3	epilepsy, progressive myoclonus type 2A, Lafora disease (laforin)	197	1	0	0	1	0	rno-miR-1247-3p	-0.19	-0.19	N/A
ARHGEF2	ENST00000368315.4	Rho/Rac guanine nucleotide exchange factor (GEF) 2	313	1	0	0	1	0	rno-miR-1247-3p	-0.19	-0.19	N/A
PSME4	ENST00000404125.1	proteasome (prosome, macropain) activator subunit 4	146	1	0	0	1	0	rno-miR-1247-3p	-0.19	-0.19	N/A
FSTL4	ENST00000265342.7	follistatin-like 4	60	2	0	0	2	4	rno-miR-1247-3p	-0.19	-0.25	N/A
SEPT3	ENST00000396425.3	septin 3	241	1	1	0	0	1	rno-miR-1247-3p	-0.19	-0.19	N/A
MYOD1	ENST00000250003.3	myogenic differentiation 1	5	1	0	0	1	0	rno-miR-1247-3p	-0.19	-0.19	N/A
SLC28A3	ENST00000376238.4	solute carrier family 28 (concentrative nucleoside transporter), member 3	14	1	0	0	1	1	rno-miR-1247-3p	-0.19	-0.2	N/A
KIAA1024	ENST00000305428.3	KIAA1024	5	2	0	0	2	1	rno-miR-1247-3p	-0.19	-0.19	N/A
CSRNP3	ENST00000314499.7	cysteine-serine-rich nuclear protein 3	24	2	0	0	2	1	rno-miR-1247-3p	-0.19	-0.19	N/A
PTPLB	ENST00000383657.5	protein tyrosine phosphatase-like (proline instead of catalytic arginine), member b	1275	1	0	0	1	0	rno-miR-1247-3p	-0.19	-0.19	N/A
UGT8	ENST00000310836.6	UDP glycosyltransferase 8	682	1	0	1	0	1	rno-miR-1247-3p	-0.19	-0.22	N/A
MITF	ENST00000328528.6	microphthalmia-associated transcription factor	593	2	0	0	2	0	rno-miR-1247-3p	-0.19	-0.2	N/A
LEP	ENST00000308868.4	leptin	5	1	0	0	1	0	rno-miR-1247-3p	-0.19	-0.19	N/A
LPIN1	ENST00000256720.2	lipin 1	357	1	0	1	0	0	rno-miR-1247-3p	-0.19	-0.19	N/A
RNF215	ENST00000382363.3	ring finger protein 215	207	1	0	0	1	0	rno-miR-1247-3p	-0.19	-0.19	N/A
INADL	ENST00000371158.2	InaD-like (Drosophila)	96	2	0	0	2	1	rno-miR-1247-3p	-0.19	-0.19	N/A
IL18BP	ENST00000497194.2	interleukin 18 binding protein	41	2	0	0	2	0	rno-miR-1247-3p	-0.19	-0.32	N/A
RP11-192H23.4	ENST00000534850.1	Uncharacterized protein	22	1	0	0	1	0	rno-miR-1247-3p	-0.19	-0.19	N/A
C8orf76	ENST00000276704.4	chromosome 8 open reading frame 76	637	1	0	0	1	0	rno-miR-1247-3p	-0.19	-0.4	N/A
HABP4	ENST00000375251.3	hyaluronan binding protein 4	467	1	0	0	1	0	rno-miR-1247-3p	-0.19	-0.21	N/A
MTOR	ENST00000376838.1	mechanistic target of rapamycin (serine/threonine kinase)	653	1	0	0	1	0	rno-miR-1247-3p	-0.19	-0.19	N/A
DNAJB5	ENST00000545841.1	DnaJ (Hsp40) homolog, subfamily B, member 5	379	1	0	0	1	1	rno-miR-1247-3p	-0.19	-0.21	N/A
TMEM38A	ENST00000187762.2	transmembrane protein 38A	158	1	0	0	1	0	rno-miR-1247-3p	-0.19	-0.19	N/A
CEP120	ENST00000306467.5	centrosomal protein 120kDa	261	1	0	0	1	1	rno-miR-1247-3p	-0.19	-0.19	N/A
PFKFB3	ENST00000536985.1	6-phosphofructo-2-kinase/fructose-2,6-biphosphatase 3	29	1	0	0	1	1	rno-miR-1247-3p	-0.19	-0.19	N/A
CTNNA3	ENST00000433211.2	catenin (cadherin-associated protein), alpha 3	5	3	0	0	3	0	rno-miR-1247-3p	-0.19	-0.19	N/A
CLCN5	ENST00000376088.3	chloride channel, voltage-sensitive 5	154	3	1	1	1	0	rno-miR-1247-3p	-0.19	-0.45	N/A
FAM217B	ENST00000358293.3	family with sequence similarity 217, member B	175	1	0	1	0	3	rno-miR-1247-3p	-0.19	-0.21	N/A
SLC38A7	ENST00000570101.1	solute carrier family 38, member 7	635	1	0	0	1	0	rno-miR-1247-3p	-0.19	-0.19	N/A
C10orf55	ENST00000409178.1	chromosome 10 open reading frame 55	5	1	0	0	1	0	rno-miR-1247-3p	-0.19	-0.19	N/A
XPR1	ENST00000367590.4	xenotropic and polytropic retrovirus receptor 1	544	1	0	1	0	0	rno-miR-1247-3p	-0.19	-0.19	N/A
KIAA0141	ENST00000194118.4	KIAA0141	1078	2	0	0	2	2	rno-miR-1247-3p	-0.19	-0.31	N/A
CAMSAP2	ENST00000358823.2	calmodulin regulated spectrin-associated protein family, member 2	235	2	0	1	1	2	rno-miR-1247-3p	-0.19	-0.23	N/A
SLC7A5	ENST00000565644.1	solute carrier family 7 (amino acid transporter light chain, L system), member 5	155	1	0	0	1	0	rno-miR-1247-3p	-0.19	-0.2	N/A
CREBZF	ENST00000398294.2	CREB/ATF bZIP transcription factor	1115	1	0	1	0	0	rno-miR-1247-3p	-0.19	-0.19	N/A
SARS	ENST00000369923.4	seryl-tRNA synthetase	20549	2	0	0	2	0	rno-miR-1247-3p	-0.19	-0.39	N/A
SPATA2L	ENST00000289805.5	spermatogenesis associated 2-like	10	1	0	0	1	0	rno-miR-1247-3p	-0.18	-0.18	N/A
PGBD5	ENST00000391860.1	piggyBac transposable element derived 5	20	1	0	0	1	1	rno-miR-1247-3p	-0.18	-0.18	N/A
MTA3	ENST00000405592.1	metastasis associated 1 family, member 3	194	1	0	0	1	1	rno-miR-1247-3p	-0.18	-0.18	N/A
SYN1	ENST00000340666.4	synapsin I	17	1	0	0	1	0	rno-miR-1247-3p	-0.18	-0.18	N/A
NECAP1	ENST00000339754.5	NECAP endocytosis associated 1	13	1	0	0	1	0	rno-miR-1247-3p	-0.18	-0.18	N/A
GALR1	ENST00000299727.3	galanin receptor 1	0	1	0	0	1	0	rno-miR-1247-3p	-0.18	-0.18	N/A
MEIS2	ENST00000397624.3	Meis homeobox 2	63	1	0	0	1	1	rno-miR-1247-3p	-0.18	-0.18	N/A
SMARCAD1	ENST00000354268.4	SWI/SNF-related, matrix-associated actin-dependent regulator of chromatin, subfamily a, containing DEAD/H box 1	371	1	0	0	1	0	rno-miR-1247-3p	-0.18	-0.18	N/A
RASGRF1	ENST00000558480.2	Ras protein-specific guanine nucleotide-releasing factor 1	5	1	0	0	1	0	rno-miR-1247-3p	-0.18	-0.18	N/A
MPP2	ENST00000377184.3	membrane protein, palmitoylated 2 (MAGUK p55 subfamily member 2)	78	1	0	0	1	1	rno-miR-1247-3p	-0.18	-0.18	N/A
NOVA1	ENST00000465357.2	neuro-oncological ventral antigen 1	5	1	0	0	1	0	rno-miR-1247-3p	-0.18	-0.18	N/A
TP53BP2	ENST00000391878.2	tumor protein p53 binding protein, 2	1531	1	0	0	1	0	rno-miR-1247-3p	-0.18	-0.18	N/A
GLE1	ENST00000309971.4	GLE1 RNA export mediator	303	1	0	0	1	0	rno-miR-1247-3p	-0.18	-0.26	N/A
ZNF3	ENST00000424697.1	zinc finger protein 3	671	1	0	0	1	0	rno-miR-1247-3p	-0.18	-0.18	N/A
ANKRD63	ENST00000434396.1	ankyrin repeat domain 63	5	1	0	1	0	0	rno-miR-1247-3p	-0.18	-0.18	N/A
PRKCG	ENST00000263431.3	protein kinase C, gamma	5	1	0	0	1	1	rno-miR-1247-3p	-0.18	-0.18	N/A
RNF4	ENST00000511859.1	ring finger protein 4	33	1	0	0	1	1	rno-miR-1247-3p	-0.18	-0.27	N/A
PPP1R10	ENST00000376511.2	protein phosphatase 1, regulatory subunit 10	893	1	0	0	1	0	rno-miR-1247-3p	-0.18	-0.18	N/A
ATPAF1	ENST00000576409.1	ATP synthase mitochondrial F1 complex assembly factor 1	1637	1	0	0	1	1	rno-miR-1247-3p	-0.18	-0.21	N/A
PHACTR4	ENST00000373839.3	phosphatase and actin regulator 4	85	1	0	1	0	0	rno-miR-1247-3p	-0.18	-0.23	N/A
PTPRG	ENST00000474889.1	protein tyrosine phosphatase, receptor type, G	696	1	0	0	1	1	rno-miR-1247-3p	-0.18	-0.23	N/A
MYLIP	ENST00000349606.4	myosin regulatory light chain interacting protein	452	1	0	0	1	0	rno-miR-1247-3p	-0.18	-0.18	N/A
CERS6	ENST00000305747.6	ceramide synthase 6	1932	1	0	0	1	0	rno-miR-1247-3p	-0.18	-0.18	N/A
MFAP2	ENST00000375534.3	microfibrillar-associated protein 2	10	1	0	0	1	0	rno-miR-1247-3p	-0.18	-0.18	N/A
ANKRD13B	ENST00000394859.3	ankyrin repeat domain 13B	72	1	0	0	1	1	rno-miR-1247-3p	-0.18	-0.18	N/A
NTSR1	ENST00000370501.3	neurotensin receptor 1 (high affinity)	37	1	0	0	1	0	rno-miR-1247-3p	-0.18	-0.18	N/A
RAB3B	ENST00000371655.3	RAB3B, member RAS oncogene family	611	1	0	0	1	2	rno-miR-1247-3p	-0.18	-0.24	N/A
KDSR	ENST00000406396.3	3-ketodihydrosphingosine reductase	322	2	0	0	2	0	rno-miR-1247-3p	-0.18	-0.26	N/A
SMAP2	ENST00000539317.1	small ArfGAP2	1062	1	0	0	1	0	rno-miR-1247-3p	-0.18	-0.19	N/A
PROSC	ENST00000328195.3	proline synthetase co-transcribed homolog (bacterial)	414	1	0	0	1	0	rno-miR-1247-3p	-0.18	-0.18	N/A
GPR116	ENST00000283296.7	G protein-coupled receptor 116	5	1	0	0	1	0	rno-miR-1247-3p	-0.18	-0.18	N/A
PXN	ENST00000458477.2	paxillin	484	1	0	0	1	1	rno-miR-1247-3p	-0.18	-0.19	N/A
KDM6A	ENST00000377967.4	lysine (K)-specific demethylase 6A	991	1	0	0	1	0	rno-miR-1247-3p	-0.18	-0.18	N/A
PADI3	ENST00000375460.3	peptidyl arginine deiminase, type III	5	1	0	0	1	0	rno-miR-1247-3p	-0.18	-0.18	N/A
NEK10	ENST00000295720.6	NIMA-related kinase 10	66	1	0	0	1	0	rno-miR-1247-3p	-0.18	-0.18	N/A
SP7	ENST00000536324.2	Sp7 transcription factor	5	1	0	0	1	0	rno-miR-1247-3p	-0.18	-0.18	N/A
PRKCB	ENST00000303531.7	protein kinase C, beta	81	1	0	1	0	1	rno-miR-1247-3p	-0.18	-0.18	N/A
KIAA0226L	ENST00000378781.3	KIAA0226-like	21	1	0	0	1	0	rno-miR-1247-3p	-0.18	-0.18	N/A
VSIG8	ENST00000368100.1	V-set and immunoglobulin domain containing 8	5	1	0	0	1	0	rno-miR-1247-3p	-0.18	-0.18	N/A
EML1	ENST00000262233.6	echinoderm microtubule associated protein like 1	371	1	0	0	1	1	rno-miR-1247-3p	-0.18	-0.19	N/A
BTBD19	ENST00000453418.1	BTB (POZ) domain containing 19	61	1	0	0	1	0	rno-miR-1247-3p	-0.18	-0.25	N/A
CBX5	ENST00000209875.4	chromobox homolog 5	360	2	0	0	2	3	rno-miR-1247-3p	-0.18	-0.35	N/A
PAX3	ENST00000350526.4	paired box 3	7	1	0	0	1	0	rno-miR-1247-3p	-0.18	-0.18	N/A
CAP2	ENST00000229922.2	CAP, adenylate cyclase-associated protein, 2 (yeast)	2952	1	0	0	1	0	rno-miR-1247-3p	-0.18	-0.18	N/A
NPC1	ENST00000269228.5	Niemann-Pick disease, type C1	257	1	0	0	1	0	rno-miR-1247-3p	-0.18	-0.18	N/A
PDZRN3	ENST00000263666.4	PDZ domain containing ring finger 3	146	1	0	0	1	0	rno-miR-1247-3p	-0.18	-0.18	N/A
MEPE	ENST00000424957.3	matrix extracellular phosphoglycoprotein	5	1	0	0	1	0	rno-miR-1247-3p	-0.18	-0.18	N/A
CBX4	ENST00000269397.4	chromobox homolog 4	3211	1	0	0	1	0	rno-miR-1247-3p	-0.18	-0.18	N/A
DAGLA	ENST00000257215.5	diacylglycerol lipase, alpha	1262	1	0	1	0	2	rno-miR-1247-3p	-0.18	-0.18	N/A
EFR3A	ENST00000254624.5	EFR3 homolog A (S. cerevisiae)	372	2	0	0	2	1	rno-miR-1247-3p	-0.18	-0.21	N/A
ZMYM4	ENST00000314607.6	zinc finger, MYM-type 4	280	1	0	0	1	0	rno-miR-1247-3p	-0.18	-0.19	N/A
MYOZ3	ENST00000297130.4	myozenin 3	8	1	0	0	1	0	rno-miR-1247-3p	-0.18	-0.18	N/A
SGSH	ENST00000326317.6	N-sulfoglucosamine sulfohydrolase	109	1	0	1	0	0	rno-miR-1247-3p	-0.18	-0.18	N/A
SH3BP1	ENST00000357436.4	SH3-domain binding protein 1	2333	1	0	0	1	0	rno-miR-1247-3p	-0.18	-0.18	N/A
RAC2	ENST00000249071.6	ras-related C3 botulinum toxin substrate 2 (rho family, small GTP binding protein Rac2)	38	1	0	0	1	0	rno-miR-1247-3p	-0.18	-0.18	N/A
TRIM71	ENST00000383763.5	tripartite motif containing 71, E3 ubiquitin protein ligase	67	2	0	2	0	4	rno-miR-1247-3p	-0.18	-0.21	N/A
RPA3-AS1	ENST00000406829.1	RPA3 antisense RNA 1	22	1	0	0	1	0	rno-miR-1247-3p	-0.18	-0.18	N/A
SUSD5	ENST00000309558.3	sushi domain containing 5	23	1	0	1	0	0	rno-miR-1247-3p	-0.18	-0.18	N/A
GALNT2	ENST00000366672.4	UDP-N-acetyl-alpha-D-galactosamine:polypeptide N-acetylgalactosaminyltransferase 2 (GalNAc-T2)	2834	1	0	1	0	0	rno-miR-1247-3p	-0.18	-0.19	N/A
INHBE	ENST00000266646.2	inhibin, beta E	268	1	0	0	1	0	rno-miR-1247-3p	-0.18	-0.18	N/A
KCTD9	ENST00000221200.4	potassium channel tetramerization domain containing 9	575	1	0	0	1	0	rno-miR-1247-3p	-0.18	-0.18	N/A
CPNE6	ENST00000397016.2	copine VI (neuronal)	5	1	0	0	1	0	rno-miR-1247-3p	-0.18	-0.18	N/A
AP1G1	ENST00000299980.4	adaptor-related protein complex 1, gamma 1 subunit	436	1	0	0	1	0	rno-miR-1247-3p	-0.18	-0.18	N/A
ALG2	ENST00000476832.1	ALG2, alpha-1,3/1,6-mannosyltransferase	1301	1	0	0	1	0	rno-miR-1247-3p	-0.18	-0.2	N/A
PIANP	ENST00000534837.1	PILR alpha associated neural protein	8	1	0	0	1	1	rno-miR-1247-3p	-0.18	-0.18	N/A
PHTF2	ENST00000416283.2	putative homeodomain transcription factor 2	1730	1	0	0	1	0	rno-miR-1247-3p	-0.18	-0.18	N/A
NRSN1	ENST00000378491.4	neurensin 1	5	1	0	0	1	0	rno-miR-1247-3p	-0.18	-0.18	N/A
RASSF8	ENST00000541490.1	Ras association (RalGDS/AF-6) domain family (N-terminal) member 8	1290	1	0	0	1	0	rno-miR-1247-3p	-0.18	-0.18	N/A
TUSC5	ENST00000333813.3	tumor suppressor candidate 5	5	1	0	0	1	0	rno-miR-1247-3p	-0.18	-0.18	N/A
CYP19A1	ENST00000396402.1	cytochrome P450, family 19, subfamily A, polypeptide 1	5	1	0	0	1	0	rno-miR-1247-3p	-0.18	-0.18	N/A
PYROXD1	ENST00000240651.9	pyridine nucleotide-disulphide oxidoreductase domain 1	5	1	0	0	1	0	rno-miR-1247-3p	-0.18	-0.18	N/A
LRRC8B	ENST00000330947.2	leucine rich repeat containing 8 family, member B	326	2	0	1	1	1	rno-miR-1247-3p	-0.18	-0.28	N/A
HOXA13	ENST00000222753.4	homeobox A13	328	1	0	0	1	0	rno-miR-1247-3p	-0.18	-0.19	N/A
TPH1	ENST00000250018.2	tryptophan hydroxylase 1	12	1	0	0	1	0	rno-miR-1247-3p	-0.17	-0.17	N/A
EDN3	ENST00000311585.7	endothelin 3	5	1	0	0	1	1	rno-miR-1247-3p	-0.17	-0.17	N/A
PROSER2	ENST00000277570.5	proline and serine-rich protein 2	61	1	0	0	1	0	rno-miR-1247-3p	-0.17	-0.22	N/A
LIX1L	ENST00000369308.3	Lix1 homolog (mouse)-like	695	1	0	1	0	0	rno-miR-1247-3p	-0.17	-0.21	N/A
EHF	ENST00000257831.3	ets homologous factor	5	2	0	0	2	0	rno-miR-1247-3p	-0.17	-0.33	N/A
DOK7	ENST00000507039.1	docking protein 7	19	1	0	1	0	0	rno-miR-1247-3p	-0.17	-0.17	N/A
DPYSL4	ENST00000338492.4	dihydropyrimidinase-like 4	248	1	0	0	1	0	rno-miR-1247-3p	-0.17	-0.17	N/A
PLXNA1	ENST00000393409.2	plexin A1	189	1	0	0	1	1	rno-miR-1247-3p	-0.17	-0.17	N/A
PIEZO2	ENST00000302079.6	piezo-type mechanosensitive ion channel component 2	158	1	0	0	1	0	rno-miR-1247-3p	-0.17	-0.17	N/A
PCDHGA11	ENST00000398587.2	protocadherin gamma subfamily A, 11	145	1	0	0	1	0	rno-miR-1247-3p	-0.17	-0.17	N/A
CLSPN	ENST00000318121.3	claspin	92	1	0	0	1	0	rno-miR-1247-3p	-0.17	-0.18	N/A
TIMP2	ENST00000585421.1	TIMP metallopeptidase inhibitor 2	3147	1	0	0	1	0	rno-miR-1247-3p	-0.17	-0.19	N/A
GMNC	ENST00000442080.1	geminin coiled-coil domain containing	19	1	0	0	1	0	rno-miR-1247-3p	-0.17	-0.17	N/A
SNRNP200	ENST00000323853.5	small nuclear ribonucleoprotein 200kDa (U5)	256	1	0	0	1	0	rno-miR-1247-3p	-0.17	-0.17	N/A
CCDC177	ENST00000599174.1	Homo sapiens coiled-coil domain containing 177 (CCDC177), mRNA.	0	1	0	0	1	0	rno-miR-1247-3p	-0.17	-0.17	N/A
ZDHHC23	ENST00000330212.3	zinc finger, DHHC-type containing 23	10	1	0	0	1	0	rno-miR-1247-3p	-0.17	-0.17	N/A
WDR31	ENST00000341761.4	WD repeat domain 31	23	1	0	0	1	0	rno-miR-1247-3p	-0.17	-0.17	N/A
GRB2	ENST00000392563.1	growth factor receptor-bound protein 2	2660	1	0	0	1	1	rno-miR-1247-3p	-0.17	-0.17	N/A
ADCY5	ENST00000462833.1	adenylate cyclase 5	25	1	0	0	1	1	rno-miR-1247-3p	-0.17	-0.21	N/A
LEMD2	ENST00000293760.5	LEM domain containing 2	208	1	0	0	1	0	rno-miR-1247-3p	-0.17	-0.17	N/A
LEPREL4	ENST00000355468.3	leprecan-like 4	221	1	0	0	1	0	rno-miR-1247-3p	-0.17	-0.17	N/A
HCFC1	ENST00000310441.7	host cell factor C1 (VP16-accessory protein)	181	1	0	0	1	1	rno-miR-1247-3p	-0.17	-0.17	N/A
KCNH8	ENST00000328405.2	potassium voltage-gated channel, subfamily H (eag-related), member 8	5	1	0	0	1	0	rno-miR-1247-3p	-0.17	-0.17	N/A
GBX1	ENST00000297537.4	gastrulation brain homeobox 1	0	1	0	0	1	0	rno-miR-1247-3p	-0.17	-0.17	N/A
MCU	ENST00000373053.3	mitochondrial calcium uniporter	2421	1	0	0	1	0	rno-miR-1247-3p	-0.17	-0.17	N/A
SNX17	ENST00000233575.2	sorting nexin 17	479	1	0	0	1	2	rno-miR-1247-3p	-0.17	-0.35	N/A
CCSAP	ENST00000366687.1	centriole, cilia and spindle-associated protein	1210	1	0	0	1	0	rno-miR-1247-3p	-0.17	-0.17	N/A
HES7	ENST00000541682.2	hairy and enhancer of split 7 (Drosophila)	416	1	0	0	1	0	rno-miR-1247-3p	-0.17	-0.18	N/A
ERN1	ENST00000433197.3	endoplasmic reticulum to nucleus signaling 1	182	1	0	0	1	0	rno-miR-1247-3p	-0.17	-0.17	N/A
AR	ENST00000374690.3	androgen receptor	57	1	0	0	1	2	rno-miR-1247-3p	-0.17	-0.17	N/A
ZNF385B	ENST00000410066.1	zinc finger protein 385B	17	1	0	0	1	0	rno-miR-1247-3p	-0.17	-0.17	N/A
MYO9B	ENST00000595618.1	myosin IXB	413	1	0	0	1	1	rno-miR-1247-3p	-0.17	-0.17	N/A
SYVN1	ENST00000294256.8	synovial apoptosis inhibitor 1, synoviolin	95	1	0	0	1	0	rno-miR-1247-3p	-0.17	-0.17	N/A
NDRG3	ENST00000373803.2	NDRG family member 3	960	1	0	0	1	0	rno-miR-1247-3p	-0.17	-0.19	N/A
RLIM	ENST00000332687.6	ring finger protein, LIM domain interacting	662	1	0	0	1	0	rno-miR-1247-3p	-0.17	-0.17	N/A
FOXA2	ENST00000419308.2	forkhead box A2	1207	1	0	0	1	0	rno-miR-1247-3p	-0.17	-0.17	N/A
TRAM2	ENST00000182527.3	translocation associated membrane protein 2	2774	1	0	0	1	2	rno-miR-1247-3p	-0.17	-0.17	N/A
PPAPDC2	ENST00000381883.2	phosphatidic acid phosphatase type 2 domain containing 2	263	1	0	0	1	0	rno-miR-1247-3p	-0.17	-0.21	N/A
RNF38	ENST00000259605.6	ring finger protein 38	348	1	0	0	1	1	rno-miR-1247-3p	-0.17	-0.18	N/A
PDE4B	ENST00000371045.5	phosphodiesterase 4B, cAMP-specific	127	1	0	0	1	0	rno-miR-1247-3p	-0.17	-0.17	N/A
PEX5L	ENST00000467460.1	peroxisomal biogenesis factor 5-like	5	1	0	0	1	0	rno-miR-1247-3p	-0.17	-0.17	N/A
KCNJ10	ENST00000368089.3	potassium inwardly-rectifying channel, subfamily J, member 10	5	1	0	0	1	2	rno-miR-1247-3p	-0.17	-0.17	N/A
HECA	ENST00000367658.2	headcase homolog (Drosophila)	783	1	0	0	1	0	rno-miR-1247-3p	-0.17	-0.17	N/A
EXTL3	ENST00000220562.4	exostosin-like glycosyltransferase 3	358	2	0	0	2	1	rno-miR-1247-3p	-0.17	-0.17	N/A
SLC8A3	ENST00000356921.2	solute carrier family 8 (sodium/calcium exchanger), member 3	5	1	0	0	1	0	rno-miR-1247-3p	-0.17	-0.17	N/A
COL27A1	ENST00000356083.3	collagen, type XXVII, alpha 1	620	1	0	1	0	2	rno-miR-1247-3p	-0.17	-0.17	N/A
AXIN2	ENST00000307078.5	axin 2	86	1	0	1	0	0	rno-miR-1247-3p	-0.17	-0.17	N/A
TBC1D24	ENST00000567020.1	TBC1 domain family, member 24	269	1	0	0	1	0	rno-miR-1247-3p	-0.17	-0.17	N/A
LYRM2	ENST00000520318.1	LYR motif containing 2	305	1	0	0	1	0	rno-miR-1247-3p	-0.17	-0.28	N/A
COL1A2	ENST00000297268.6	collagen, type I, alpha 2	877	1	0	1	0	0	rno-miR-1247-3p	-0.17	-0.19	N/A
SRSF10	ENST00000343255.5	serine/arginine-rich splicing factor 10	1920	1	0	1	0	0	rno-miR-1247-3p	-0.17	-0.18	N/A
CTTN	ENST00000346329.3	cortactin	6158	1	0	0	1	0	rno-miR-1247-3p	-0.17	-0.17	N/A
NECAB3	ENST00000246190.6	N-terminal EF-hand calcium binding protein 3	154	1	0	0	1	0	rno-miR-1247-3p	-0.17	-0.22	N/A
ZFYVE21	ENST00000216602.6	zinc finger, FYVE domain containing 21	718	1	0	0	1	0	rno-miR-1247-3p	-0.17	-0.17	N/A
KNDC1	ENST00000304613.3	kinase non-catalytic C-lobe domain (KIND) containing 1	5	1	0	1	0	0	rno-miR-1247-3p	-0.17	-0.17	N/A
PLCD4	ENST00000450993.2	phospholipase C, delta 4	11	1	0	0	1	0	rno-miR-1247-3p	-0.17	-0.17	N/A
PAPOLB	ENST00000404991.1	poly(A) polymerase beta (testis specific)	5	1	0	0	1	0	rno-miR-1247-3p	-0.17	-0.17	N/A
KLC2	ENST00000394065.2	kinesin light chain 2	11832	1	0	0	1	0	rno-miR-1247-3p	-0.17	-0.17	N/A
PPP2R5E	ENST00000337537.3	protein phosphatase 2, regulatory subunit B', epsilon isoform	23	1	0	0	1	0	rno-miR-1247-3p	-0.17	-0.17	N/A
PLEKHH2	ENST00000282406.4	pleckstrin homology domain containing, family H (with MyTH4 domain) member 2	9	1	1	0	0	0	rno-miR-1247-3p	-0.17	-0.17	N/A
PKD1	ENST00000262304.4	polycystic kidney disease 1 (autosomal dominant)	14	1	0	0	1	0	rno-miR-1247-3p	-0.17	-0.22	N/A
PHF15	ENST00000402835.1	PHD finger protein 15	387	2	0	1	1	1	rno-miR-1247-3p	-0.17	-0.17	N/A
COLQ	ENST00000383785.2	collagen-like tail subunit (single strand of homotrimer) of asymmetric acetylcholinesterase	8	1	0	1	0	0	rno-miR-1247-3p	-0.17	-0.17	N/A
KCNC3	ENST00000376959.2	potassium voltage-gated channel, Shaw-related subfamily, member 3	5	2	0	1	1	1	rno-miR-1247-3p	-0.17	-0.17	N/A
PDLIM5	ENST00000437932.1	PDZ and LIM domain 5	1002	1	0	0	1	0	rno-miR-1247-3p	-0.17	-0.17	N/A
STARD4	ENST00000512160.1	StAR-related lipid transfer (START) domain containing 4	767	2	0	1	1	0	rno-miR-1247-3p	-0.17	-0.41	N/A
PCDHGC4	ENST00000306593.1	protocadherin gamma subfamily C, 4	145	1	0	0	1	0	rno-miR-1247-3p	-0.17	-0.17	N/A
MSN	ENST00000360270.5	moesin	5947	1	0	0	1	0	rno-miR-1247-3p	-0.17	-0.17	N/A
ATMIN	ENST00000299575.4	ATM interactor	129	1	0	0	1	0	rno-miR-1247-3p	-0.17	-0.17	N/A
HS1BP3	ENST00000304031.3	HCLS1 binding protein 3	191	1	0	0	1	1	rno-miR-1247-3p	-0.17	-0.19	N/A
GCN1L1	ENST00000300648.6	GCN1 general control of amino-acid synthesis 1-like 1 (yeast)	1283	1	0	0	1	0	rno-miR-1247-3p	-0.17	-0.17	N/A
NGFR	ENST00000172229.3	nerve growth factor receptor	5	1	0	0	1	0	rno-miR-1247-3p	-0.17	-0.17	N/A
SMYD1	ENST00000419482.2	SET and MYND domain containing 1	5	1	0	0	1	0	rno-miR-1247-3p	-0.17	-0.17	N/A
HK1	ENST00000359426.6	hexokinase 1	620	1	0	1	0	0	rno-miR-1247-3p	-0.17	-0.17	N/A
DLEC1	ENST00000308059.6	deleted in lung and esophageal cancer 1	5	1	0	0	1	0	rno-miR-1247-3p	-0.17	-0.17	N/A
PCTP	ENST00000576183.1	phosphatidylcholine transfer protein	476	1	0	0	1	0	rno-miR-1247-3p	-0.16	-0.18	N/A
SH3PXD2A	ENST00000369774.4	SH3 and PX domains 2A	152	2	0	1	1	0	rno-miR-1247-3p	-0.16	-0.17	N/A
MOB4	ENST00000233892.4	MOB family member 4, phocein	123	1	0	0	1	0	rno-miR-1247-3p	-0.16	-0.18	N/A
LCA5	ENST00000369846.4	Leber congenital amaurosis 5	8	1	1	0	0	0	rno-miR-1247-3p	-0.16	-0.16	N/A
TBC1D13	ENST00000372648.5	TBC1 domain family, member 13	2204	1	0	0	1	2	rno-miR-1247-3p	-0.16	-0.16	N/A
FHL1	ENST00000394155.2	four and a half LIM domains 1	239	1	0	0	1	0	rno-miR-1247-3p	-0.16	-0.21	N/A
ZIK1	ENST00000307468.4	zinc finger protein interacting with K protein 1	64	1	0	0	1	0	rno-miR-1247-3p	-0.16	-0.23	N/A
EPT1	ENST00000260585.7	ethanolaminephosphotransferase 1 (CDP-ethanolamine-specific)	449	2	0	1	1	0	rno-miR-1247-3p	-0.16	-0.19	N/A
C17orf82	ENST00000335108.2	chromosome 17 open reading frame 82	10	1	0	1	0	1	rno-miR-1247-3p	-0.16	-0.3	N/A
ZMAT3	ENST00000311417.2	zinc finger, matrin-type 3	459	2	0	1	1	1	rno-miR-1247-3p	-0.16	-0.19	N/A
EPGN	ENST00000413830.1	epithelial mitogen	26	1	0	0	1	1	rno-miR-1247-3p	-0.16	-0.3	N/A
CAV1	ENST00000405348.1	caveolin 1, caveolae protein, 22kDa	415	1	0	0	1	0	rno-miR-1247-3p	-0.16	-0.24	N/A
SLC44A5	ENST00000370859.3	solute carrier family 44, member 5	395	1	0	0	1	0	rno-miR-1247-3p	-0.16	-0.16	N/A
SRF	ENST00000265354.4	serum response factor (c-fos serum response element-binding transcription factor)	596	1	0	0	1	0	rno-miR-1247-3p	-0.16	-0.16	N/A
GRIK4	ENST00000527524.2	glutamate receptor, ionotropic, kainate 4	5	1	0	0	1	0	rno-miR-1247-3p	-0.16	-0.16	N/A
GRIN3A	ENST00000361820.3	glutamate receptor, ionotropic, N-methyl-D-aspartate 3A	5	1	0	0	1	0	rno-miR-1247-3p	-0.16	-0.16	N/A
CCDC91	ENST00000539107.1	coiled-coil domain containing 91	215	1	0	0	1	0	rno-miR-1247-3p	-0.16	-0.16	N/A
GIPR	ENST00000590918.1	gastric inhibitory polypeptide receptor	5	1	0	0	1	0	rno-miR-1247-3p	-0.16	-0.16	N/A
GATM	ENST00000396659.3	glycine amidinotransferase (L-arginine:glycine amidinotransferase)	586	1	0	0	1	0	rno-miR-1247-3p	-0.16	-0.16	N/A
PCDHGB3	ENST00000576222.1	protocadherin gamma subfamily B, 3	145	1	0	0	1	0	rno-miR-1247-3p	-0.16	-0.16	N/A
GCNT4	ENST00000322348.4	glucosaminyl (N-acetyl) transferase 4, core 2	19	3	0	0	3	1	rno-miR-1247-3p	-0.16	-0.43	N/A
CREG2	ENST00000324768.5	cellular repressor of E1A-stimulated genes 2	38	1	0	0	1	0	rno-miR-1247-3p	-0.16	-0.22	N/A
REL	ENST00000295025.8	v-rel avian reticuloendotheliosis viral oncogene homolog	116	1	0	0	1	0	rno-miR-1247-3p	-0.16	-0.16	N/A
KANSL1L	ENST00000281772.9	KAT8 regulatory NSL complex subunit 1-like	5	1	0	0	1	0	rno-miR-1247-3p	-0.16	-0.16	N/A
TNFSF15	ENST00000374045.4	tumor necrosis factor (ligand) superfamily, member 15	29	1	0	0	1	1	rno-miR-1247-3p	-0.16	-0.16	N/A
PLA2G4E	ENST00000399518.3	phospholipase A2, group IVE	5	1	0	0	1	0	rno-miR-1247-3p	-0.16	-0.16	N/A
PCDHGB4	ENST00000519479.1	protocadherin gamma subfamily B, 4	145	1	0	0	1	0	rno-miR-1247-3p	-0.16	-0.16	N/A
IL17RD	ENST00000296318.7	interleukin 17 receptor D	108	1	0	0	1	1	rno-miR-1247-3p	-0.16	-0.16	N/A
TNFAIP2	ENST00000560869.1	tumor necrosis factor, alpha-induced protein 2	442	1	0	1	0	0	rno-miR-1247-3p	-0.16	-0.16	N/A
HSPA1L	ENST00000375654.4	heat shock 70kDa protein 1-like	20	1	0	0	1	0	rno-miR-1247-3p	-0.16	-0.33	N/A
CDC23	ENST00000394886.2	cell division cycle 23	740	1	0	0	1	1	rno-miR-1247-3p	-0.16	-0.17	N/A
SLC9A7	ENST00000328306.4	solute carrier family 9, subfamily A (NHE7, cation proton antiporter 7), member 7	147	2	0	0	2	0	rno-miR-1247-3p	-0.16	-0.27	N/A
CORO6	ENST00000388767.3	coronin 6	48	1	0	0	1	0	rno-miR-1247-3p	-0.16	-0.2	N/A
PCDHGA8	ENST00000398604.2	protocadherin gamma subfamily A, 8	145	1	0	0	1	0	rno-miR-1247-3p	-0.16	-0.16	N/A
PCDHGA5	ENST00000518069.1	protocadherin gamma subfamily A, 5	145	1	0	0	1	0	rno-miR-1247-3p	-0.16	-0.16	N/A
PCDHGA2	ENST00000394576.2	protocadherin gamma subfamily A, 2	145	1	0	0	1	0	rno-miR-1247-3p	-0.16	-0.16	N/A
PCDHGA4	ENST00000571252.1	protocadherin gamma subfamily A, 4	145	1	0	0	1	0	rno-miR-1247-3p	-0.16	-0.16	N/A
PCDHGA3	ENST00000253812.6	protocadherin gamma subfamily A, 3	145	1	0	0	1	0	rno-miR-1247-3p	-0.16	-0.16	N/A
PCDHGB1	ENST00000523390.1	protocadherin gamma subfamily B, 1	145	1	0	0	1	0	rno-miR-1247-3p	-0.16	-0.16	N/A
PCDHGA9	ENST00000573521.1	protocadherin gamma subfamily A, 9	145	1	0	0	1	0	rno-miR-1247-3p	-0.16	-0.16	N/A
ARHGEF18	ENST00000319670.9	Rho/Rac guanine nucleotide exchange factor (GEF) 18	2596	1	0	0	1	0	rno-miR-1247-3p	-0.16	-0.16	N/A
PCDHGC3	ENST00000308177.3	protocadherin gamma subfamily C, 3	145	1	0	0	1	0	rno-miR-1247-3p	-0.16	-0.16	N/A
KCNT2	ENST00000367433.5	potassium channel, subfamily T, member 2	5	1	0	0	1	0	rno-miR-1247-3p	-0.16	-0.16	N/A
EML6	ENST00000356458.6	echinoderm microtubule associated protein like 6	39	1	0	0	1	0	rno-miR-1247-3p	-0.16	-0.16	N/A
PCDHGA6	ENST00000517434.1	protocadherin gamma subfamily A, 6	145	1	0	0	1	0	rno-miR-1247-3p	-0.16	-0.16	N/A
PCDHGB7	ENST00000398594.2	protocadherin gamma subfamily B, 7	145	1	0	0	1	0	rno-miR-1247-3p	-0.16	-0.16	N/A
PCDHGA10	ENST00000398610.2	protocadherin gamma subfamily A, 10	145	1	0	0	1	0	rno-miR-1247-3p	-0.16	-0.16	N/A
PCDHGA7	ENST00000518325.1	protocadherin gamma subfamily A, 7	145	1	0	0	1	0	rno-miR-1247-3p	-0.16	-0.16	N/A
CALCR	ENST00000359558.2	calcitonin receptor	5	1	0	0	1	0	rno-miR-1247-3p	-0.16	-0.16	N/A
PCDHGA12	ENST00000252085.3	protocadherin gamma subfamily A, 12	145	1	0	0	1	0	rno-miR-1247-3p	-0.16	-0.16	N/A
PCDHGB2	ENST00000522605.1	protocadherin gamma subfamily B, 2	145	1	0	0	1	0	rno-miR-1247-3p	-0.16	-0.16	N/A
PCDHGA1	ENST00000517417.1	protocadherin gamma subfamily A, 1	145	1	0	0	1	0	rno-miR-1247-3p	-0.16	-0.16	N/A
PCDHGB6	ENST00000520790.1	protocadherin gamma subfamily B, 6	145	1	0	0	1	0	rno-miR-1247-3p	-0.16	-0.16	N/A
POFUT1	ENST00000375749.3	protein O-fucosyltransferase 1	647	1	0	0	1	0	rno-miR-1247-3p	-0.16	-0.2	N/A
HOXC9	ENST00000303450.4	homeobox C9	248	1	0	0	1	0	rno-miR-1247-3p	-0.16	-0.19	N/A
PRLR	ENST00000342362.5	prolactin receptor	95	2	0	0	2	0	rno-miR-1247-3p	-0.16	-0.2	N/A
UTY	ENST00000331397.4	ubiquitously transcribed tetratricopeptide repeat containing, Y-linked	5	1	0	0	1	0	rno-miR-1247-3p	-0.16	-0.16	N/A
DUOX2	ENST00000389039.6	dual oxidase 2	5	1	0	0	1	1	rno-miR-1247-3p	-0.16	-0.16	N/A
VPS13A	ENST00000360280.3	vacuolar protein sorting 13 homolog A (S. cerevisiae)	110	1	0	0	1	0	rno-miR-1247-3p	-0.16	-0.16	N/A
UBAC2	ENST00000376440.2	UBA domain containing 2	902	1	0	0	1	0	rno-miR-1247-3p	-0.16	-0.16	N/A
PEX14	ENST00000356607.4	peroxisomal biogenesis factor 14	1637	1	0	0	1	0	rno-miR-1247-3p	-0.16	-0.16	N/A
KLF12	ENST00000377669.2	Kruppel-like factor 12	251	3	0	2	1	0	rno-miR-1247-3p	-0.16	-0.18	N/A
RNF216	ENST00000425013.2	ring finger protein 216	649	1	0	0	1	0	rno-miR-1247-3p	-0.16	-0.22	N/A
FMN1	ENST00000334528.9	formin 1	25	2	0	0	2	0	rno-miR-1247-3p	-0.16	-0.27	N/A
MYO18A	ENST00000354329.4	myosin XVIIIA	159	3	0	0	3	0	rno-miR-1247-3p	-0.16	-0.32	N/A
TAL2	ENST00000334077.3	T-cell acute lymphocytic leukemia 2	21	1	0	0	1	0	rno-miR-1247-3p	-0.16	-0.21	N/A
SLC25A25	ENST00000373069.5	solute carrier family 25 (mitochondrial carrier; phosphate carrier), member 25	3454	1	0	0	1	0	rno-miR-1247-3p	-0.16	-0.16	N/A
TMPRSS11BNL	ENST00000432593.3	TMPRSS11B N-terminal like	5	1	0	0	1	0	rno-miR-1247-3p	-0.16	-0.16	N/A
GOSR2	ENST00000576910.2	golgi SNAP receptor complex member 2	1099	2	0	0	2	0	rno-miR-1247-3p	-0.16	-0.33	N/A
IGFBP4	ENST00000269593.4	insulin-like growth factor binding protein 4	4053	2	0	0	2	1	rno-miR-1247-3p	-0.16	-0.34	N/A
UBE2W	ENST00000517608.1	ubiquitin-conjugating enzyme E2W (putative)	102	2	0	0	2	0	rno-miR-1247-3p	-0.16	-0.31	N/A
DYM	ENST00000442713.2	dymeclin	547	1	0	0	1	0	rno-miR-1247-3p	-0.16	-0.2	N/A
ABCC9	ENST00000261200.4	ATP-binding cassette, sub-family C (CFTR/MRP), member 9	5	1	0	0	1	0	rno-miR-1247-3p	-0.16	-0.16	N/A
PHC2	ENST00000431992.1	polyhomeotic homolog 2 (Drosophila)	11	1	0	0	1	0	rno-miR-1247-3p	-0.16	-0.16	N/A
DENND2C	ENST00000393276.3	DENN/MADD domain containing 2C	51	1	0	0	1	1	rno-miR-1247-3p	-0.16	-0.16	N/A
MFI2	ENST00000296350.5	antigen p97 (melanoma associated) identified by monoclonal antibodies 133.2 and 96.5	143	2	0	0	2	0	rno-miR-1247-3p	-0.16	-0.16	N/A
GPR111	ENST00000398742.2	G protein-coupled receptor 111	5	1	0	0	1	0	rno-miR-1247-3p	-0.16	-0.16	N/A
RASGRF2	ENST00000265080.4	Ras protein-specific guanine nucleotide-releasing factor 2	140	1	1	0	0	0	rno-miR-1247-3p	-0.16	-0.19	N/A
PIP4K2C	ENST00000354947.5	phosphatidylinositol-5-phosphate 4-kinase, type II, gamma	457	1	0	0	1	0	rno-miR-1247-3p	-0.16	-0.16	N/A
ZFYVE20	ENST00000253699.3	zinc finger, FYVE domain containing 20	57	1	0	0	1	2	rno-miR-1247-3p	-0.16	-0.24	N/A
DIRAS2	ENST00000375765.3	DIRAS family, GTP-binding RAS-like 2	5	1	0	0	1	1	rno-miR-1247-3p	-0.16	-0.16	N/A
ZMIZ1	ENST00000334512.5	zinc finger, MIZ-type containing 1	568	1	0	1	0	0	rno-miR-1247-3p	-0.16	-0.16	N/A
UBE2L3	ENST00000342192.4	ubiquitin-conjugating enzyme E2L 3	1318	1	0	0	1	0	rno-miR-1247-3p	-0.16	-0.16	N/A
AMMECR1L	ENST00000272647.5	AMMECR1-like	21	1	0	0	1	0	rno-miR-1247-3p	-0.16	-0.16	N/A
PLA2R1	ENST00000283243.7	phospholipase A2 receptor 1, 180kDa	41	1	0	0	1	0	rno-miR-1247-3p	-0.16	-0.16	N/A
UBE2G1	ENST00000396981.2	ubiquitin-conjugating enzyme E2G 1	5620	1	0	0	1	0	rno-miR-1247-3p	-0.16	-0.19	N/A
SNX33	ENST00000308527.5	sorting nexin 33	148	2	0	0	2	2	rno-miR-1247-3p	-0.16	-0.16	N/A
PDK3	ENST00000441463.2	pyruvate dehydrogenase kinase, isozyme 3	659	3	0	0	3	3	rno-miR-1247-3p	-0.16	-0.28	N/A
TMED8	ENST00000216468.7	transmembrane emp24 protein transport domain containing 8	53	1	0	0	1	1	rno-miR-1247-3p	-0.16	-0.19	N/A
SLC10A7	ENST00000264986.3	solute carrier family 10, member 7	77	1	0	1	0	0	rno-miR-1247-3p	-0.16	-0.2	N/A
CHST4	ENST00000338482.5	carbohydrate (N-acetylglucosamine 6-O) sulfotransferase 4	15	1	0	0	1	0	rno-miR-1247-3p	-0.16	-0.16	N/A
DIRAS1	ENST00000323469.4	DIRAS family, GTP-binding RAS-like 1	49	1	0	0	1	2	rno-miR-1247-3p	-0.16	-0.2	N/A
BSND	ENST00000371265.4	Bartter syndrome, infantile, with sensorineural deafness (Barttin)	5	1	0	0	1	2	rno-miR-1247-3p	-0.16	-0.18	N/A
SLC35F5	ENST00000245680.2	solute carrier family 35, member F5	136	1	0	1	0	0	rno-miR-1247-3p	-0.16	-0.16	N/A
ADCY3	ENST00000260600.5	adenylate cyclase 3	479	1	0	0	1	0	rno-miR-1247-3p	-0.16	-0.16	N/A
ASPRV1	ENST00000320256.4	aspartic peptidase, retroviral-like 1	5	1	0	0	1	0	rno-miR-1247-3p	-0.16	-0.16	N/A
SAMD5	ENST00000367474.1	sterile alpha motif domain containing 5	28	1	0	0	1	0	rno-miR-1247-3p	-0.16	-0.16	N/A
NRXN3	ENST00000281127.7	neurexin 3	14	1	0	0	1	1	rno-miR-1247-3p	-0.16	-0.16	N/A
PLD1	ENST00000342215.6	phospholipase D1, phosphatidylcholine-specific	128	1	0	0	1	3	rno-miR-1247-3p	-0.16	-0.24	N/A
RPGRIP1L	ENST00000262135.4	RPGRIP1-like	55	4	0	0	4	0	rno-miR-1247-3p	-0.16	-0.39	N/A
FAM131B	ENST00000443739.2	family with sequence similarity 131, member B	5	1	0	0	1	1	rno-miR-1247-3p	-0.15	-0.15	N/A
L2HGDH	ENST00000267436.4	L-2-hydroxyglutarate dehydrogenase	893	1	0	0	1	0	rno-miR-1247-3p	-0.15	-0.15	N/A
SIM1	ENST00000369208.3	single-minded homolog 1 (Drosophila)	104	1	0	0	1	0	rno-miR-1247-3p	-0.15	-0.15	N/A
ST3GAL1	ENST00000319914.5	ST3 beta-galactoside alpha-2,3-sialyltransferase 1	59	1	0	0	1	0	rno-miR-1247-3p	-0.15	-0.15	N/A
PRRC2B	ENST00000372249.1	proline-rich coiled-coil 2B	97	1	0	1	0	1	rno-miR-1247-3p	-0.15	-0.16	N/A
B4GALT5	ENST00000371711.4	UDP-Gal:betaGlcNAc beta 1,4- galactosyltransferase, polypeptide 5	1000	1	0	0	1	2	rno-miR-1247-3p	-0.15	-0.16	N/A
VAMP2	ENST00000404970.3	vesicle-associated membrane protein 2 (synaptobrevin 2)	1840	1	0	0	1	1	rno-miR-1247-3p	-0.15	-0.16	N/A
FOXO1	ENST00000379561.5	forkhead box O1	480	1	0	0	1	1	rno-miR-1247-3p	-0.15	-0.16	N/A
CDC14A	ENST00000370125.2	cell division cycle 14A	123	1	0	0	1	1	rno-miR-1247-3p	-0.15	-0.15	N/A
APCDD1L	ENST00000371149.3	adenomatosis polyposis coli down-regulated 1-like	21	1	0	0	1	0	rno-miR-1247-3p	-0.15	-0.15	N/A
ZNF445	ENST00000425708.2	zinc finger protein 445	370	1	0	1	0	0	rno-miR-1247-3p	-0.15	-0.15	N/A
CNDP1	ENST00000582365.1	carnosine dipeptidase 1 (metallopeptidase M20 family)	5	1	0	0	1	0	rno-miR-1247-3p	-0.15	-0.15	N/A
SLC5A7	ENST00000264047.2	solute carrier family 5 (sodium/choline cotransporter), member 7	5	1	0	0	1	0	rno-miR-1247-3p	-0.15	-0.15	N/A
SLC6A17	ENST00000331565.4	solute carrier family 6 (neutral amino acid transporter), member 17	5	2	0	0	2	1	rno-miR-1247-3p	-0.15	-0.15	N/A
ATP11A	ENST00000487903.1	ATPase, class VI, type 11A	731	1	1	0	0	0	rno-miR-1247-3p	-0.15	-0.15	N/A
AQPEP	ENST00000357872.4	Aminopeptidase Q	11	1	0	1	0	0	rno-miR-1247-3p	-0.15	-0.37	N/A
ICAM1	ENST00000264832.3	intercellular adhesion molecule 1	861	1	0	0	1	0	rno-miR-1247-3p	-0.15	-0.28	N/A
JPH4	ENST00000356300.4	junctophilin 4	5	1	0	0	1	0	rno-miR-1247-3p	-0.15	-0.15	N/A
TRIM23	ENST00000231524.9	tripartite motif containing 23	247	1	0	0	1	0	rno-miR-1247-3p	-0.15	-0.15	N/A
CGNL1	ENST00000281282.5	cingulin-like 1	25	1	0	0	1	2	rno-miR-1247-3p	-0.15	-0.15	N/A
C1QL3	ENST00000298943.3	complement component 1, q subcomponent-like 3	77	1	0	0	1	0	rno-miR-1247-3p	-0.15	-0.16	N/A
SLC12A7	ENST00000264930.5	solute carrier family 12 (potassium/chloride transporter), member 7	149	1	0	0	1	0	rno-miR-1247-3p	-0.15	-0.15	N/A
ALDH1A3	ENST00000329841.5	aldehyde dehydrogenase 1 family, member A3	8	1	0	0	1	0	rno-miR-1247-3p	-0.15	-0.15	N/A
RHBDD1	ENST00000341329.3	rhomboid domain containing 1	667	2	0	1	1	1	rno-miR-1247-3p	-0.15	-0.41	N/A
WDR70	ENST00000265107.4	WD repeat domain 70	23	2	0	0	2	0	rno-miR-1247-3p	-0.15	-0.26	N/A
AOC2	ENST00000253799.3	amine oxidase, copper containing 2 (retina-specific)	26	1	0	0	1	0	rno-miR-1247-3p	-0.15	-0.15	N/A
NTRK2	ENST00000395882.1	neurotrophic tyrosine kinase, receptor, type 2	48	1	0	1	0	1	rno-miR-1247-3p	-0.15	-0.15	N/A
ANGPTL4	ENST00000301455.2	angiopoietin-like 4	1395	1	0	0	1	0	rno-miR-1247-3p	-0.15	-0.15	N/A
ST6GALNAC3	ENST00000328299.3	ST6 (alpha-N-acetyl-neuraminyl-2,3-beta-galactosyl-1,3)-N-acetylgalactosaminide alpha-2,6-sialyltransferase 3	41	1	0	1	0	0	rno-miR-1247-3p	-0.15	-0.16	N/A
ADRA2A	ENST00000280155.2	adrenoceptor alpha 2A	239	1	0	0	1	0	rno-miR-1247-3p	-0.15	-0.15	N/A
C17orf96	ENST00000325814.5	chromosome 17 open reading frame 96	19	1	0	0	1	0	rno-miR-1247-3p	-0.15	-0.15	N/A
FZD4	ENST00000531380.1	frizzled family receptor 4	5	2	0	0	2	2	rno-miR-1247-3p	-0.15	-0.15	N/A
KCNV1	ENST00000524391.1	potassium channel, subfamily V, member 1	5	1	0	0	1	1	rno-miR-1247-3p	-0.15	-0.15	N/A
SDC1	ENST00000254351.4	syndecan 1	3152	1	0	0	1	0	rno-miR-1247-3p	-0.15	-0.15	N/A
HSPE1-MOB4	ENST00000604458.1	HSPE1-MOB4 readthrough	123	1	0	0	1	0	rno-miR-1247-3p	-0.15	-0.17	N/A
TMOD2	ENST00000249700.4	tropomodulin 2 (neuronal)	117	1	0	0	1	1	rno-miR-1247-3p	-0.15	-0.17	N/A
SBNO2	ENST00000361757.3	strawberry notch homolog 2 (Drosophila)	270	1	0	0	1	0	rno-miR-1247-3p	-0.15	-0.15	N/A
RHO	ENST00000296271.3	rhodopsin	5	1	0	0	1	0	rno-miR-1247-3p	-0.15	-0.15	N/A
PRKACB	ENST00000370689.2	protein kinase, cAMP-dependent, catalytic, beta	344	1	0	1	0	2	rno-miR-1247-3p	-0.15	-0.15	N/A
SYNJ2BP	ENST00000256366.4	synaptojanin 2 binding protein	329	2	0	1	1	0	rno-miR-1247-3p	-0.15	-0.44	N/A
BAP1	ENST00000460680.1	BRCA1 associated protein-1 (ubiquitin carboxy-terminal hydrolase)	445	1	0	0	1	0	rno-miR-1247-3p	-0.15	-0.16	N/A
SEPT6	ENST00000394610.1	septin 6	1854	1	0	0	1	0	rno-miR-1247-3p	-0.15	-0.16	N/A
VGLL3	ENST00000398399.2	vestigial like 3 (Drosophila)	187	1	0	0	1	3	rno-miR-1247-3p	-0.15	-0.17	N/A
OSBP2	ENST00000382310.3	oxysterol binding protein 2	485	1	0	0	1	0	rno-miR-1247-3p	-0.15	-0.15	N/A
GLIS3	ENST00000324333.10	GLIS family zinc finger 3	47	1	0	1	0	0	rno-miR-1247-3p	-0.15	-0.15	N/A
PAX7	ENST00000420770.2	paired box 7	7	1	1	0	0	0	rno-miR-1247-3p	-0.15	-0.15	N/A
CDCP1	ENST00000296129.1	CUB domain containing protein 1	137	1	0	0	1	0	rno-miR-1247-3p	-0.15	-0.2	N/A
CXXC4	ENST00000394767.2	CXXC finger protein 4	121	1	1	0	0	0	rno-miR-1247-3p	-0.15	-0.23	N/A
FAM219B	ENST00000357635.5	family with sequence similarity 219, member B	270	1	0	0	1	1	rno-miR-1247-3p	-0.15	-0.16	N/A
ARL14EP	ENST00000282032.3	ADP-ribosylation factor-like 14 effector protein	164	2	0	0	2	0	rno-miR-1247-3p	-0.15	-0.49	N/A
ARSJ	ENST00000315366.7	arylsulfatase family, member J	386	1	0	0	1	1	rno-miR-1247-3p	-0.15	-0.3	N/A
SOS1	ENST00000426016.1	son of sevenless homolog 1 (Drosophila)	189	2	0	0	2	0	rno-miR-1247-3p	-0.15	-0.23	N/A
HSPG2	ENST00000374695.3	heparan sulfate proteoglycan 2	616	1	1	0	0	0	rno-miR-1247-3p	-0.15	-0.15	N/A
RELT	ENST00000064780.2	RELT tumor necrosis factor receptor	412	2	0	0	2	0	rno-miR-1247-3p	-0.15	-0.33	N/A
FASN	ENST00000306749.2	fatty acid synthase	37	1	0	0	1	1	rno-miR-1247-3p	-0.15	-0.15	N/A
SLC19A3	ENST00000258403.3	solute carrier family 19 (thiamine transporter), member 3	16	1	0	0	1	0	rno-miR-1247-3p	-0.15	-0.15	N/A
MED22	ENST00000344469.5	mediator complex subunit 22	43	1	0	0	1	1	rno-miR-1247-3p	-0.15	-0.16	N/A
SLC6A6	ENST00000454876.2	solute carrier family 6 (neurotransmitter transporter), member 6	280	1	0	0	1	1	rno-miR-1247-3p	-0.15	-0.15	N/A
EGLN3	ENST00000250457.3	egl-9 family hypoxia-inducible factor 3	71	1	0	0	1	1	rno-miR-1247-3p	-0.15	-0.26	N/A
ESRRG	ENST00000361525.3	estrogen-related receptor gamma	5	1	0	1	0	0	rno-miR-1247-3p	-0.15	-0.15	N/A
PAX2	ENST00000370296.2	paired box 2	8	1	0	1	0	0	rno-miR-1247-3p	-0.15	-0.15	N/A
RHOJ	ENST00000316754.3	ras homolog family member J	118	1	0	0	1	0	rno-miR-1247-3p	-0.15	-0.17	N/A
FLRT2	ENST00000330753.4	fibronectin leucine rich transmembrane protein 2	73	1	0	0	1	2	rno-miR-1247-3p	-0.15	-0.17	N/A
NCOA3	ENST00000341724.6	nuclear receptor coactivator 3	282	1	0	0	1	0	rno-miR-1247-3p	-0.14	-0.14	N/A
CRY2	ENST00000443527.2	cryptochrome 2 (photolyase-like)	63	1	0	0	1	0	rno-miR-1247-3p	-0.14	-0.14	N/A
SYNPO2L	ENST00000372873.4	synaptopodin 2-like	5	1	0	1	0	0	rno-miR-1247-3p	-0.14	-0.14	N/A
SH3D19	ENST00000409598.4	SH3 domain containing 19	245	1	0	0	1	0	rno-miR-1247-3p	-0.14	-0.21	N/A
LHX3	ENST00000371746.3	LIM homeobox 3	5	1	0	0	1	0	rno-miR-1247-3p	-0.14	-0.14	N/A
SLC7A14	ENST00000231706.5	solute carrier family 7, member 14	5	1	0	1	0	0	rno-miR-1247-3p	-0.14	-0.14	N/A
PDPK1	ENST00000441549.3	3-phosphoinositide dependent protein kinase-1	104	1	0	0	1	0	rno-miR-1247-3p	-0.14	-0.15	N/A
VDR	ENST00000395324.2	vitamin D (1,25- dihydroxyvitamin D3) receptor	416	1	0	0	1	0	rno-miR-1247-3p	-0.14	-0.14	N/A
LOXL4	ENST00000260702.3	lysyl oxidase-like 4	299	1	0	0	1	0	rno-miR-1247-3p	-0.14	-0.14	N/A
GDNF	ENST00000326524.2	glial cell derived neurotrophic factor	7	1	0	0	1	0	rno-miR-1247-3p	-0.14	-0.14	N/A
BEND3	ENST00000369042.1	BEN domain containing 3	13	2	0	2	0	1	rno-miR-1247-3p	-0.14	-0.14	N/A
TRIB2	ENST00000155926.4	tribbles pseudokinase 2	68	1	0	0	1	0	rno-miR-1247-3p	-0.14	-0.14	N/A
C12orf60	ENST00000330828.2	chromosome 12 open reading frame 60	11	1	0	0	1	0	rno-miR-1247-3p	-0.14	-0.29	N/A
SYT11	ENST00000368324.4	synaptotagmin XI	750	1	0	0	1	2	rno-miR-1247-3p	-0.14	-0.14	N/A
CBX2	ENST00000310942.4	chromobox homolog 2	1816	1	0	0	1	1	rno-miR-1247-3p	-0.14	-0.14	N/A
SLC18A1	ENST00000437980.1	solute carrier family 18 (vesicular monoamine transporter), member 1	5	1	0	0	1	0	rno-miR-1247-3p	-0.14	-0.14	N/A
EFNB3	ENST00000226091.2	ephrin-B3	5	1	0	0	1	0	rno-miR-1247-3p	-0.14	-0.14	N/A
DACH1	ENST00000305425.4	dachshund homolog 1 (Drosophila)	18	1	0	0	1	0	rno-miR-1247-3p	-0.14	-0.14	N/A
XKR4	ENST00000327381.6	XK, Kell blood group complex subunit-related family, member 4	5	3	0	1	2	1	rno-miR-1247-3p	-0.14	-0.14	N/A
C1GALT1	ENST00000223122.3	core 1 synthase, glycoprotein-N-acetylgalactosamine 3-beta-galactosyltransferase, 1	44	1	0	0	1	0	rno-miR-1247-3p	-0.14	-0.19	N/A
TSGA10	ENST00000393483.3	testis specific, 10	8	1	0	0	1	0	rno-miR-1247-3p	-0.14	-0.2	N/A
B4GALT6	ENST00000306851.5	UDP-Gal:betaGlcNAc beta 1,4- galactosyltransferase, polypeptide 6	146	1	0	0	1	1	rno-miR-1247-3p	-0.14	-0.22	N/A
MAP2K1	ENST00000307102.5	mitogen-activated protein kinase kinase 1	8	1	0	0	1	0	rno-miR-1247-3p	-0.14	-0.23	N/A
VPS41	ENST00000310301.4	vacuolar protein sorting 41 homolog (S. cerevisiae)	163	1	0	0	1	0	rno-miR-1247-3p	-0.14	-0.25	N/A
ZNF609	ENST00000326648.3	zinc finger protein 609	103	1	0	1	0	2	rno-miR-1247-3p	-0.14	-0.14	N/A
TUB	ENST00000305253.4	tubby bipartite transcription factor	743	1	0	0	1	1	rno-miR-1247-3p	-0.14	-0.14	N/A
DAPK1	ENST00000469640.2	death-associated protein kinase 1	92	1	0	0	1	0	rno-miR-1247-3p	-0.14	-0.14	N/A
ZNF398	ENST00000420008.2	zinc finger protein 398	305	1	0	0	1	1	rno-miR-1247-3p	-0.14	-0.21	N/A
ZDBF2	ENST00000374423.3	zinc finger, DBF-type containing 2	102	1	0	0	1	0	rno-miR-1247-3p	-0.14	-0.14	N/A
TOR1AIP2	ENST00000367612.3	torsin A interacting protein 2	569	1	0	0	1	0	rno-miR-1247-3p	-0.14	-0.21	N/A
RGMB	ENST00000308234.7	RGM domain family, member B	6087	1	0	0	1	0	rno-miR-1247-3p	-0.14	-0.17	N/A
RCAN1	ENST00000482533.1	regulator of calcineurin 1	715	1	0	0	1	2	rno-miR-1247-3p	-0.14	-0.3	N/A
SYT9	ENST00000318881.6	synaptotagmin IX	5	1	0	0	1	0	rno-miR-1247-3p	-0.14	-0.14	N/A
ARHGAP28	ENST00000419673.2	Rho GTPase activating protein 28	31	1	0	0	1	1	rno-miR-1247-3p	-0.14	-0.17	N/A
USP43	ENST00000285199.7	ubiquitin specific peptidase 43	55	1	0	0	1	0	rno-miR-1247-3p	-0.14	-0.14	N/A
LPP	ENST00000312675.4	LIM domain containing preferred translocation partner in lipoma	1894	1	0	0	1	1	rno-miR-1247-3p	-0.14	-0.14	N/A
SCN8A	ENST00000354534.6	sodium channel, voltage gated, type VIII, alpha subunit	44	1	0	1	0	0	rno-miR-1247-3p	-0.14	-0.14	N/A
BICC1	ENST00000373886.3	bicaudal C homolog 1 (Drosophila)	165	1	0	0	1	0	rno-miR-1247-3p	-0.14	-0.14	N/A
LHFPL3	ENST00000535008.1	lipoma HMGIC fusion partner-like 3	5	1	0	0	1	0	rno-miR-1247-3p	-0.14	-0.14	N/A
AFF4	ENST00000265343.5	AF4/FMR2 family, member 4	2755	1	0	0	1	2	rno-miR-1247-3p	-0.14	-0.14	N/A
C2CD4C	ENST00000332235.6	C2 calcium-dependent domain containing 4C	70	1	0	1	0	0	rno-miR-1247-3p	-0.14	-0.14	N/A
FAM53C	ENST00000513056.1	family with sequence similarity 53, member C	592	1	0	0	1	0	rno-miR-1247-3p	-0.14	-0.15	N/A
ZNF282	ENST00000479907.1	zinc finger protein 282	3014	1	0	0	1	1	rno-miR-1247-3p	-0.14	-0.23	N/A
TMEM33	ENST00000504986.1	transmembrane protein 33	1470	1	0	0	1	0	rno-miR-1247-3p	-0.14	-0.19	N/A
BCL2L11	ENST00000393256.3	BCL2-like 11 (apoptosis facilitator)	105	3	0	0	3	1	rno-miR-1247-3p	-0.14	-0.29	N/A
ASAP1	ENST00000357668.1	ArfGAP with SH3 domain, ankyrin repeat and PH domain 1	185	1	0	0	1	0	rno-miR-1247-3p	-0.14	-0.15	N/A
SYT12	ENST00000393946.2	synaptotagmin XII	813	1	0	0	1	0	rno-miR-1247-3p	-0.14	-0.14	N/A
SH2D5	ENST00000375031.1	SH2 domain containing 5	7	1	0	0	1	0	rno-miR-1247-3p	-0.14	-0.14	N/A
KCNK3	ENST00000302909.3	potassium channel, subfamily K, member 3	19	1	0	0	1	1	rno-miR-1247-3p	-0.14	-0.14	N/A
PPP2R5D	ENST00000485511.1	protein phosphatase 2, regulatory subunit B', delta	1755	1	0	0	1	0	rno-miR-1247-3p	-0.14	-0.14	N/A
HOXB3	ENST00000470495.1	homeobox B3	70	1	0	0	1	0	rno-miR-1247-3p	-0.14	-0.14	N/A
PAK2	ENST00000327134.3	p21 protein (Cdc42/Rac)-activated kinase 2	145	1	0	0	1	0	rno-miR-1247-3p	-0.14	-0.14	N/A
GDPD5	ENST00000443276.2	glycerophosphodiester phosphodiesterase domain containing 5	8	1	0	0	1	1	rno-miR-1247-3p	-0.14	-0.14	N/A
BEND4	ENST00000504360.1	BEN domain containing 4	187	1	0	0	1	3	rno-miR-1247-3p	-0.14	-0.14	N/A
MBD1	ENST00000591416.1	methyl-CpG binding domain protein 1	266	1	0	1	0	0	rno-miR-1247-3p	-0.14	-0.15	N/A
PURA	ENST00000331327.3	purine-rich element binding protein A	367	1	0	0	1	0	rno-miR-1247-3p	-0.14	-0.2	N/A
SYPL2	ENST00000369872.3	synaptophysin-like 2	69	1	0	0	1	0	rno-miR-1247-3p	-0.14	-0.14	N/A
RNF165	ENST00000269439.7	ring finger protein 165	18	1	0	0	1	3	rno-miR-1247-3p	-0.14	-0.14	N/A
DPYSL2	ENST00000311151.5	dihydropyrimidinase-like 2	3087	1	0	0	1	0	rno-miR-1247-3p	-0.14	-0.14	N/A
ARNT2	ENST00000303329.4	aryl-hydrocarbon receptor nuclear translocator 2	39	1	0	0	1	0	rno-miR-1247-3p	-0.14	-0.14	N/A
RUNX2	ENST00000371432.3	runt-related transcription factor 2	105	1	0	0	1	0	rno-miR-1247-3p	-0.14	-0.14	N/A
KCNQ3	ENST00000388996.4	potassium voltage-gated channel, KQT-like subfamily, member 3	5	2	0	0	2	0	rno-miR-1247-3p	-0.14	-0.14	N/A
MAGI2	ENST00000419488.1	membrane associated guanylate kinase, WW and PDZ domain containing 2	43	1	0	1	0	1	rno-miR-1247-3p	-0.14	-0.15	N/A
ARHGAP20	ENST00000260283.4	Rho GTPase activating protein 20	85	1	0	1	0	1	rno-miR-1247-3p	-0.14	-0.15	N/A
ZKSCAN4	ENST00000377294.2	zinc finger with KRAB and SCAN domains 4	139	1	0	0	1	0	rno-miR-1247-3p	-0.14	-0.2	N/A
NR1I2	ENST00000393716.2	nuclear receptor subfamily 1, group I, member 2	14	1	0	0	1	0	rno-miR-1247-3p	-0.14	-0.14	N/A
ACSL6	ENST00000379264.2	acyl-CoA synthetase long-chain family member 6	7	1	0	0	1	1	rno-miR-1247-3p	-0.14	-0.14	N/A
KCNA3	ENST00000369769.2	potassium voltage-gated channel, shaker-related subfamily, member 3	5	1	0	0	1	0	rno-miR-1247-3p	-0.14	-0.14	N/A
TSHR	ENST00000541158.2	thyroid stimulating hormone receptor	5	1	0	0	1	0	rno-miR-1247-3p	-0.14	-0.14	N/A
ZC3H13	ENST00000242848.4	zinc finger CCCH-type containing 13	229	2	0	1	1	0	rno-miR-1247-3p	-0.14	-0.38	N/A
TAB3	ENST00000378933.1	TGF-beta activated kinase 1/MAP3K7 binding protein 3	201	1	0	0	1	0	rno-miR-1247-3p	-0.14	-0.18	N/A
BRD4	ENST00000263377.2	bromodomain containing 4	849	2	0	1	1	0	rno-miR-1247-3p	-0.14	-0.2	N/A
CHST15	ENST00000346248.5	carbohydrate (N-acetylgalactosamine 4-sulfate 6-O) sulfotransferase 15	59	1	0	0	1	0	rno-miR-1247-3p	-0.14	-0.14	N/A
SCAMP5	ENST00000425597.3	secretory carrier membrane protein 5	127	1	0	1	0	1	rno-miR-1247-3p	-0.14	-0.14	N/A
PSD3	ENST00000327040.8	pleckstrin and Sec7 domain containing 3	133	1	0	0	1	1	rno-miR-1247-3p	-0.14	-0.14	N/A
PPFIA1	ENST00000253925.7	protein tyrosine phosphatase, receptor type, f polypeptide (PTPRF), interacting protein (liprin), alpha 1	760	1	0	1	0	0	rno-miR-1247-3p	-0.14	-0.14	N/A
FZD2	ENST00000315323.3	frizzled family receptor 2	807	1	0	1	0	1	rno-miR-1247-3p	-0.14	-0.15	N/A
MAFG	ENST00000357736.4	v-maf avian musculoaponeurotic fibrosarcoma oncogene homolog G	5	1	0	1	0	0	rno-miR-1247-3p	-0.14	-0.14	N/A
OTOP3	ENST00000328801.4	otopetrin 3	5	1	0	0	1	0	rno-miR-1247-3p	-0.14	-0.14	N/A
FOXP2	ENST00000408937.3	forkhead box P2	169	1	0	1	0	0	rno-miR-1247-3p	-0.14	-0.14	N/A
PHLDB1	ENST00000361417.2	pleckstrin homology-like domain, family B, member 1	126	1	0	0	1	0	rno-miR-1247-3p	-0.13	-0.17	N/A
XIAP	ENST00000371199.3	X-linked inhibitor of apoptosis	153	2	0	0	2	0	rno-miR-1247-3p	-0.13	-0.22	N/A
PARD3B	ENST00000406610.2	par-3 family cell polarity regulator beta	38	2	1	0	1	2	rno-miR-1247-3p	-0.13	-0.13	N/A
CA13	ENST00000321764.3	carbonic anhydrase XIII	42	1	0	0	1	0	rno-miR-1247-3p	-0.13	-0.13	N/A
HLF	ENST00000226067.5	hepatic leukemia factor	15	1	0	0	1	0	rno-miR-1247-3p	-0.13	-0.17	N/A
C6orf141	ENST00000529246.2	chromosome 6 open reading frame 141	28	1	0	1	0	1	rno-miR-1247-3p	-0.13	-0.36	N/A
SERINC3	ENST00000342374.4	serine incorporator 3	1218	1	0	0	1	0	rno-miR-1247-3p	-0.13	-0.24	N/A
CCND2	ENST00000261254.3	cyclin D2	66	1	0	0	1	1	rno-miR-1247-3p	-0.13	-0.15	N/A
NRG1	ENST00000341377.5	neuregulin 1	113	1	0	0	1	0	rno-miR-1247-3p	-0.13	-0.14	N/A
RP11-247C2.2	ENST00000563727.1	HCG2004779; Uncharacterized protein	5	1	0	0	1	0	rno-miR-1247-3p	-0.13	-0.13	N/A
WNT16	ENST00000222462.2	wingless-type MMTV integration site family, member 16	153	1	0	0	1	0	rno-miR-1247-3p	-0.13	-0.13	N/A
SLC5A10	ENST00000317977.6	solute carrier family 5 (sodium/sugar cotransporter), member 10	5	1	0	0	1	0	rno-miR-1247-3p	-0.13	-0.13	N/A
SV2B	ENST00000394232.1	synaptic vesicle glycoprotein 2B	7	1	0	0	1	2	rno-miR-1247-3p	-0.13	-0.13	N/A
FANCF	ENST00000327470.3	Fanconi anemia, complementation group F	282	1	0	0	1	0	rno-miR-1247-3p	-0.13	-0.3	N/A
ZNF641	ENST00000301042.3	zinc finger protein 641	87	1	0	0	1	1	rno-miR-1247-3p	-0.13	-0.18	N/A
TSHZ2	ENST00000371497.5	teashirt zinc finger homeobox 2	351	2	0	0	2	0	rno-miR-1247-3p	-0.13	-0.13	N/A
TNKS	ENST00000310430.6	tankyrase, TRF1-interacting ankyrin-related ADP-ribose polymerase	943	1	0	1	0	2	rno-miR-1247-3p	-0.13	-0.14	N/A
SERPINE1	ENST00000223095.4	serpin peptidase inhibitor, clade E (nexin, plasminogen activator inhibitor type 1), member 1	1508	1	0	0	1	0	rno-miR-1247-3p	-0.13	-0.16	N/A
SCARF1	ENST00000571272.1	scavenger receptor class F, member 1	5	1	0	0	1	1	rno-miR-1247-3p	-0.13	-0.13	N/A
MAP3K3	ENST00000361357.3	mitogen-activated protein kinase kinase kinase 3	144	1	0	0	1	1	rno-miR-1247-3p	-0.13	-0.13	N/A
PHLDA3	ENST00000367311.3	pleckstrin homology-like domain, family A, member 3	82	2	0	0	2	0	rno-miR-1247-3p	-0.13	-0.39	N/A
BLMH	ENST00000261714.6	bleomycin hydrolase	1511	1	0	0	1	0	rno-miR-1247-3p	-0.13	-0.13	N/A
SLC17A9	ENST00000370351.4	solute carrier family 17 (vesicular nucleotide transporter), member 9	504	1	0	0	1	0	rno-miR-1247-3p	-0.13	-0.16	N/A
C1orf21	ENST00000235307.6	chromosome 1 open reading frame 21	935	1	0	0	1	2	rno-miR-1247-3p	-0.13	-0.34	N/A
L3MBTL3	ENST00000529410.1	l(3)mbt-like 3 (Drosophila)	60	2	0	0	2	0	rno-miR-1247-3p	-0.13	-0.17	N/A
PHF19	ENST00000373896.3	PHD finger protein 19	490	1	0	0	1	1	rno-miR-1247-3p	-0.13	-0.13	N/A
EPS8L1	ENST00000201647.6	EPS8-like 1	55	1	0	0	1	1	rno-miR-1247-3p	-0.13	-0.13	N/A
ERMP1	ENST00000381506.3	endoplasmic reticulum metallopeptidase 1	53	1	0	0	1	0	rno-miR-1247-3p	-0.13	-0.14	N/A
RHOD	ENST00000308831.2	ras homolog family member D	156	1	0	0	1	0	rno-miR-1247-3p	-0.13	-0.13	N/A
SRP19	ENST00000282999.3	signal recognition particle 19kDa	243	1	0	0	1	0	rno-miR-1247-3p	-0.13	-0.24	N/A
PVRL4	ENST00000368012.3	poliovirus receptor-related 4	6	1	0	0	1	0	rno-miR-1247-3p	-0.13	-0.13	N/A
ST8SIA4	ENST00000231461.5	ST8 alpha-N-acetyl-neuraminide alpha-2,8-sialyltransferase 4	5	1	0	0	1	0	rno-miR-1247-3p	-0.13	-0.13	N/A
PJA2	ENST00000361189.2	praja ring finger 2, E3 ubiquitin protein ligase	220	1	0	0	1	0	rno-miR-1247-3p	-0.13	-0.15	N/A
ELOVL3	ENST00000370005.3	ELOVL fatty acid elongase 3	15	1	0	1	0	0	rno-miR-1247-3p	-0.13	-0.2	N/A
SLC35C1	ENST00000314134.3	solute carrier family 35 (GDP-fucose transporter), member C1	856	1	0	0	1	0	rno-miR-1247-3p	-0.13	-0.16	N/A
C1orf158	ENST00000288048.5	chromosome 1 open reading frame 158	5	1	0	0	1	0	rno-miR-1247-3p	-0.13	-0.13	N/A
TRPM3	ENST00000377110.3	transient receptor potential cation channel, subfamily M, member 3	11	1	0	1	0	3	rno-miR-1247-3p	-0.13	-0.13	N/A
SFN	ENST00000339276.4	stratifin	5	1	0	0	1	0	rno-miR-1247-3p	-0.13	-0.13	N/A
PAFAH2	ENST00000374282.3	platelet-activating factor acetylhydrolase 2, 40kDa	287	1	0	1	0	0	rno-miR-1247-3p	-0.13	-0.17	N/A
RAB4A	ENST00000366690.4	RAB4A, member RAS oncogene family	850	1	1	0	0	0	rno-miR-1247-3p	-0.13	-0.64	N/A
KLRC4	ENST00000309384.1	killer cell lectin-like receptor subfamily C, member 4	9	1	0	0	1	0	rno-miR-1247-3p	-0.13	-0.32	N/A
PDDC1	ENST00000319863.8	Parkinson disease 7 domain containing 1	529	1	0	0	1	0	rno-miR-1247-3p	-0.13	-0.22	N/A
FAM213B	ENST00000378424.4	family with sequence similarity 213, member B	409	1	0	0	1	0	rno-miR-1247-3p	-0.13	-0.14	N/A
CDSN	ENST00000376288.2	corneodesmosin	5	1	0	0	1	0	rno-miR-1247-3p	-0.13	-0.13	N/A
GPR157	ENST00000377411.4	G protein-coupled receptor 157	48	1	0	0	1	1	rno-miR-1247-3p	-0.13	-0.13	N/A
FAM46A	ENST00000369754.3	family with sequence similarity 46, member A	899	1	0	0	1	0	rno-miR-1247-3p	-0.13	-0.13	N/A
ATRNL1	ENST00000355044.3	attractin-like 1	26	1	0	0	1	1	rno-miR-1247-3p	-0.13	-0.13	N/A
JHDM1D	ENST00000397560.2	jumonji C domain containing histone demethylase 1 homolog D (S. cerevisiae)	470	1	0	0	1	1	rno-miR-1247-3p	-0.13	-0.14	N/A
TMEM133	ENST00000303130.2	transmembrane protein 133	543	1	0	0	1	0	rno-miR-1247-3p	-0.13	-0.13	N/A
CDNF	ENST00000378442.1	cerebral dopamine neurotrophic factor	6	1	0	1	0	1	rno-miR-1247-3p	-0.13	-0.42	N/A
ZNF697	ENST00000421812.2	zinc finger protein 697	43	1	0	1	0	1	rno-miR-1247-3p	-0.13	-0.13	N/A
CYTH3	ENST00000350796.3	cytohesin 3	248	1	0	1	0	0	rno-miR-1247-3p	-0.13	-0.14	N/A
VCL	ENST00000372755.3	vinculin	189	1	0	0	1	0	rno-miR-1247-3p	-0.13	-0.18	N/A
KSR2	ENST00000425217.1	kinase suppressor of ras 2	22	4	0	0	4	4	rno-miR-1247-3p	-0.13	-0.13	N/A
MKLN1	ENST00000352689.6	muskelin 1, intracellular mediator containing kelch motifs	477	2	0	0	2	2	rno-miR-1247-3p	-0.13	-0.19	N/A
LRP4	ENST00000378623.1	low density lipoprotein receptor-related protein 4	152	1	0	0	1	0	rno-miR-1247-3p	-0.13	-0.13	N/A
CNTN1	ENST00000551295.2	contactin 1	40	1	1	0	0	0	rno-miR-1247-3p	-0.13	-0.13	N/A
TMEM164	ENST00000372073.1	transmembrane protein 164	711	1	0	0	1	0	rno-miR-1247-3p	-0.13	-0.14	N/A
RBPJ	ENST00000504907.1	recombination signal binding protein for immunoglobulin kappa J region	70	1	0	0	1	2	rno-miR-1247-3p	-0.13	-0.2	N/A
CDC42EP3	ENST00000295324.3	CDC42 effector protein (Rho GTPase binding) 3	1749	1	0	0	1	1	rno-miR-1247-3p	-0.13	-0.24	N/A
NPY2R	ENST00000506608.1	neuropeptide Y receptor Y2	5	1	0	0	1	0	rno-miR-1247-3p	-0.12	-0.12	N/A
FLJ27365	ENST00000360737.3	hsa-mir-4763	74	1	0	0	1	0	rno-miR-1247-3p	-0.12	-0.12	N/A
CCM2L	ENST00000262659.8	cerebral cavernous malformation 2-like	7	1	0	0	1	0	rno-miR-1247-3p	-0.12	-0.12	N/A
SIX3	ENST00000260653.3	SIX homeobox 3	15	1	0	0	1	0	rno-miR-1247-3p	-0.12	-0.15	N/A
PHF20	ENST00000439301.1	PHD finger protein 20	191	1	0	0	1	0	rno-miR-1247-3p	-0.12	-0.16	N/A
DENND5B	ENST00000389082.5	DENN/MADD domain containing 5B	832	1	0	0	1	0	rno-miR-1247-3p	-0.12	-0.13	N/A
SH3PXD2B	ENST00000311601.5	SH3 and PX domains 2B	123	1	0	0	1	0	rno-miR-1247-3p	-0.12	-0.12	N/A
C16orf70	ENST00000219139.3	chromosome 16 open reading frame 70	485	1	0	0	1	0	rno-miR-1247-3p	-0.12	-0.12	N/A
UBAP1	ENST00000545103.1	ubiquitin associated protein 1	357	1	0	0	1	0	rno-miR-1247-3p	-0.12	-0.12	N/A
MR1	ENST00000367580.5	major histocompatibility complex, class I-related	107	1	0	0	1	1	rno-miR-1247-3p	-0.12	-0.22	N/A
KLHL42	ENST00000381271.2	kelch-like family member 42	2120	1	0	0	1	0	rno-miR-1247-3p	-0.12	-0.13	N/A
EFCAB6	ENST00000356087.4	EF-hand calcium binding domain 6	23	1	0	0	1	0	rno-miR-1247-3p	-0.12	-0.16	N/A
IKZF1	ENST00000331340.3	IKAROS family zinc finger 1 (Ikaros)	11	1	0	0	1	0	rno-miR-1247-3p	-0.12	-0.12	N/A
AMIGO1	ENST00000369864.4	adhesion molecule with Ig-like domain 1	167	1	0	1	0	0	rno-miR-1247-3p	-0.12	-0.12	N/A
IL1R1	ENST00000410023.1	interleukin 1 receptor, type I	1713	1	0	0	1	1	rno-miR-1247-3p	-0.12	-0.12	N/A
MTMR14	ENST00000353332.5	myotubularin related protein 14	173	1	0	0	1	0	rno-miR-1247-3p	-0.12	-0.12	N/A
TNS3	ENST00000311160.9	tensin 3	28	1	0	0	1	0	rno-miR-1247-3p	-0.12	-0.12	N/A
BRWD3	ENST00000373275.4	bromodomain and WD repeat domain containing 3	506	1	0	0	1	0	rno-miR-1247-3p	-0.12	-0.12	N/A
SUFU	ENST00000369902.3	suppressor of fused homolog (Drosophila)	247	1	0	0	1	1	rno-miR-1247-3p	-0.12	-0.22	N/A
BZW1	ENST00000409600.1	basic leucine zipper and W2 domains 1	470	1	1	0	0	1	rno-miR-1247-3p	-0.12	-0.42	N/A
IFNLR1	ENST00000327575.2	interferon, lambda receptor 1	15	1	0	0	1	0	rno-miR-1247-3p	-0.12	-0.19	N/A
GPRIN2	ENST00000374314.4	G protein regulated inducer of neurite outgrowth 2	5	1	0	1	0	0	rno-miR-1247-3p	-0.12	-0.12	N/A
TMEM229B	ENST00000557006.1	transmembrane protein 229B	5	1	0	0	1	0	rno-miR-1247-3p	-0.12	-0.12	N/A
NFATC2	ENST00000371564.3	nuclear factor of activated T-cells, cytoplasmic, calcineurin-dependent 2	105	1	0	0	1	1	rno-miR-1247-3p	-0.12	-0.12	N/A
C2CD2	ENST00000329623.7	C2 calcium-dependent domain containing 2	106	1	0	0	1	0	rno-miR-1247-3p	-0.12	-0.12	N/A
AGRN	ENST00000379370.2	agrin	11	1	0	0	1	0	rno-miR-1247-3p	-0.12	-0.12	N/A
CFTR	ENST00000454343.1	cystic fibrosis transmembrane conductance regulator (ATP-binding cassette sub-family C, member 7)	5	1	0	0	1	0	rno-miR-1247-3p	-0.12	-0.12	N/A
PAQR4	ENST00000318782.8	progestin and adipoQ receptor family member IV	703	1	0	0	1	1	rno-miR-1247-3p	-0.12	-0.12	N/A
CNR1	ENST00000362094.5	cannabinoid receptor 1 (brain)	40	1	0	0	1	1	rno-miR-1247-3p	-0.12	-0.16	N/A
LATS2	ENST00000382592.4	large tumor suppressor kinase 2	464	1	0	0	1	0	rno-miR-1247-3p	-0.12	-0.13	N/A
FLVCR1	ENST00000366971.4	feline leukemia virus subgroup C cellular receptor 1	322	1	0	0	1	0	rno-miR-1247-3p	-0.12	-0.17	N/A
SMAD3	ENST00000327367.4	SMAD family member 3	1140	1	0	0	1	0	rno-miR-1247-3p	-0.12	-0.17	N/A
NCAM2	ENST00000400546.1	neural cell adhesion molecule 2	64	1	0	0	1	0	rno-miR-1247-3p	-0.12	-0.13	N/A
WNK1	ENST00000315939.6	WNK lysine deficient protein kinase 1	950	1	0	1	0	0	rno-miR-1247-3p	-0.12	-0.12	N/A
GPR56	ENST00000388812.4	G protein-coupled receptor 56	44	1	0	0	1	0	rno-miR-1247-3p	-0.12	-0.12	N/A
PDYN	ENST00000539905.1	prodynorphin	5	1	0	0	1	0	rno-miR-1247-3p	-0.12	-0.12	N/A
PCDH19	ENST00000420881.2	protocadherin 19	7	1	0	0	1	1	rno-miR-1247-3p	-0.12	-0.12	N/A
CDH23	ENST00000299366.7	cadherin-related 23	52	1	0	0	1	0	rno-miR-1247-3p	-0.12	-0.12	N/A
TMEM154	ENST00000304385.3	transmembrane protein 154	5	1	0	0	1	0	rno-miR-1247-3p	-0.12	-0.12	N/A
PRICKLE2	ENST00000295902.6	prickle homolog 2 (Drosophila)	20	1	0	0	1	1	rno-miR-1247-3p	-0.12	-0.12	N/A
CD47	ENST00000361309.5	CD47 molecule	520	2	0	0	2	0	rno-miR-1247-3p	-0.12	-0.32	N/A
FAM8A1	ENST00000259963.3	family with sequence similarity 8, member A1	1064	1	0	0	1	0	rno-miR-1247-3p	-0.12	-0.12	N/A
CHST2	ENST00000309575.3	carbohydrate (N-acetylglucosamine-6-O) sulfotransferase 2	154	1	0	0	1	0	rno-miR-1247-3p	-0.12	-0.15	N/A
TMEM108	ENST00000321871.6	transmembrane protein 108	31	1	0	0	1	2	rno-miR-1247-3p	-0.12	-0.22	N/A
KPNA6	ENST00000373625.3	karyopherin alpha 6 (importin alpha 7)	272	1	0	0	1	0	rno-miR-1247-3p	-0.12	-0.15	N/A
ARAF	ENST00000377045.4	v-raf murine sarcoma 3611 viral oncogene homolog	2205	1	0	0	1	0	rno-miR-1247-3p	-0.12	-0.12	N/A
ZNF407	ENST00000299687.5	zinc finger protein 407	42	1	0	0	1	1	rno-miR-1247-3p	-0.12	-0.18	N/A
CDK6	ENST00000265734.4	cyclin-dependent kinase 6	1116	1	0	0	1	1	rno-miR-1247-3p	-0.12	-0.13	N/A
IQGAP3	ENST00000361170.2	IQ motif containing GTPase activating protein 3	7	1	0	0	1	0	rno-miR-1247-3p	-0.12	-0.12	N/A
ZCCHC24	ENST00000372336.3	zinc finger, CCHC domain containing 24	359	1	0	0	1	0	rno-miR-1247-3p	-0.12	-0.12	N/A
GDAP1	ENST00000220822.7	ganglioside induced differentiation associated protein 1	37	1	0	0	1	0	rno-miR-1247-3p	-0.12	-0.12	N/A
ITGA11	ENST00000423218.2	integrin, alpha 11	390	2	0	0	2	1	rno-miR-1247-3p	-0.12	-0.22	N/A
HSPA4L	ENST00000296464.4	heat shock 70kDa protein 4-like	348	1	1	0	0	1	rno-miR-1247-3p	-0.12	-0.27	N/A
PDCD11	ENST00000369797.3	programmed cell death 11	1551	1	0	0	1	0	rno-miR-1247-3p	-0.12	-0.13	N/A
DHX35	ENST00000252011.3	DEAH (Asp-Glu-Ala-His) box polypeptide 35	58	1	0	0	1	0	rno-miR-1247-3p	-0.12	-0.12	N/A
CDH4	ENST00000360469.5	cadherin 4, type 1, R-cadherin (retinal)	33	1	1	0	0	0	rno-miR-1247-3p	-0.12	-0.12	N/A
ZBTB38	ENST00000514251.1	zinc finger and BTB domain containing 38	1270	1	0	1	0	0	rno-miR-1247-3p	-0.12	-0.12	N/A
DIO2	ENST00000438257.4	deiodinase, iodothyronine, type II	98	1	0	0	1	0	rno-miR-1247-3p	-0.12	-0.12	N/A
AP4E1	ENST00000261842.5	adaptor-related protein complex 4, epsilon 1 subunit	57	1	0	0	1	0	rno-miR-1247-3p	-0.12	-0.12	N/A
PTPN1	ENST00000371621.3	protein tyrosine phosphatase, non-receptor type 1	142	1	0	1	0	0	rno-miR-1247-3p	-0.12	-0.18	N/A
THAP5	ENST00000415914.3	THAP domain containing 5	571	1	0	0	1	0	rno-miR-1247-3p	-0.12	-0.26	N/A
SOAT1	ENST00000367619.3	sterol O-acyltransferase 1	654	1	0	0	1	1	rno-miR-1247-3p	-0.12	-0.29	N/A
HNRNPH3	ENST00000265866.7	heterogeneous nuclear ribonucleoprotein H3 (2H9)	4505	1	0	0	1	0	rno-miR-1247-3p	-0.12	-0.27	N/A
FAM84A	ENST00000295092.2	family with sequence similarity 84, member A	69	1	0	0	1	0	rno-miR-1247-3p	-0.12	-0.12	N/A
RIMS4	ENST00000372851.3	regulating synaptic membrane exocytosis 4	30	1	0	0	1	1	rno-miR-1247-3p	-0.12	-0.12	N/A
CELSR1	ENST00000262738.3	cadherin, EGF LAG seven-pass G-type receptor 1	1359	1	0	0	1	0	rno-miR-1247-3p	-0.12	-0.12	N/A
PYGB	ENST00000216962.4	phosphorylase, glycogen; brain	1761	1	0	0	1	0	rno-miR-1247-3p	-0.12	-0.12	N/A
ANK2	ENST00000357077.4	ankyrin 2, neuronal	133	1	0	0	1	1	rno-miR-1247-3p	-0.12	-0.12	N/A
SLC15A2	ENST00000489711.1	solute carrier family 15 (oligopeptide transporter), member 2	21	1	0	1	0	2	rno-miR-1247-3p	-0.12	-0.28	N/A
FOXO3	ENST00000343882.6	forkhead box O3	32	1	0	0	1	0	rno-miR-1247-3p	-0.12	-0.12	N/A
KCTD15	ENST00000284006.6	potassium channel tetramerization domain containing 15	2483	1	0	1	0	2	rno-miR-1247-3p	-0.12	-0.13	N/A
NISCH	ENST00000345716.4	nischarin	120	1	0	0	1	0	rno-miR-1247-3p	-0.12	-0.12	N/A
RAG1	ENST00000299440.5	recombination activating gene 1	5	1	0	0	1	0	rno-miR-1247-3p	-0.12	-0.12	N/A
PIAS3	ENST00000393045.2	protein inhibitor of activated STAT, 3	155	1	0	0	1	0	rno-miR-1247-3p	-0.12	-0.12	N/A
SNX4	ENST00000251775.4	sorting nexin 4	454	1	0	0	1	1	rno-miR-1247-3p	-0.12	-0.13	N/A
SRGAP1	ENST00000355086.3	SLIT-ROBO Rho GTPase activating protein 1	64	2	0	0	2	1	rno-miR-1247-3p	-0.12	-0.19	N/A
MYCBP	ENST00000397572.2	MYC binding protein	85	1	0	0	1	0	rno-miR-1247-3p	-0.12	-0.15	N/A
RBM27	ENST00000265271.5	RNA binding motif protein 27	130	1	0	0	1	1	rno-miR-1247-3p	-0.12	-0.18	N/A
ACER2	ENST00000340967.2	alkaline ceramidase 2	44	1	0	0	1	0	rno-miR-1247-3p	-0.12	-0.13	N/A
ARF3	ENST00000256682.4	ADP-ribosylation factor 3	1093	1	0	0	1	1	rno-miR-1247-3p	-0.12	-0.15	N/A
SPOCD1	ENST00000373648.2	SPOC domain containing 1	755	1	0	0	1	1	rno-miR-1247-3p	-0.12	-0.12	N/A
PLCB2	ENST00000260402.3	phospholipase C, beta 2	5	1	0	1	0	0	rno-miR-1247-3p	-0.12	-0.12	N/A
PANK4	ENST00000378466.3	pantothenate kinase 4	72	1	0	0	1	0	rno-miR-1247-3p	-0.11	-0.19	N/A
VPS37B	ENST00000267202.2	vacuolar protein sorting 37 homolog B (S. cerevisiae)	261	1	0	0	1	1	rno-miR-1247-3p	-0.11	-0.12	N/A
LCLAT1	ENST00000309052.4	lysocardiolipin acyltransferase 1	397	1	0	0	1	1	rno-miR-1247-3p	-0.11	-0.12	N/A
PELI2	ENST00000267460.4	pellino E3 ubiquitin protein ligase family member 2	229	1	0	0	1	0	rno-miR-1247-3p	-0.11	-0.12	N/A
MYRF	ENST00000278836.5	myelin regulatory factor	131	1	0	0	1	0	rno-miR-1247-3p	-0.11	-0.11	N/A
AFF2	ENST00000370460.2	AF4/FMR2 family, member 2	8	2	0	0	2	1	rno-miR-1247-3p	-0.11	-0.15	N/A
GATA4	ENST00000335135.4	GATA binding protein 4	5	1	0	0	1	0	rno-miR-1247-3p	-0.11	-0.11	N/A
PARP14	ENST00000474629.2	poly (ADP-ribose) polymerase family, member 14	502	1	0	0	1	0	rno-miR-1247-3p	-0.11	-0.11	N/A
GALNT13	ENST00000409237.1	UDP-N-acetyl-alpha-D-galactosamine:polypeptide N-acetylgalactosaminyltransferase 13 (GalNAc-T13)	49	1	0	0	1	0	rno-miR-1247-3p	-0.11	-0.16	N/A
SPRED1	ENST00000299084.4	sprouty-related, EVH1 domain containing 1	547	2	1	0	1	1	rno-miR-1247-3p	-0.11	-0.51	N/A
ITSN1	ENST00000379960.5	intersectin 1 (SH3 domain protein)	194	1	0	0	1	0	rno-miR-1247-3p	-0.11	-0.11	N/A
NR6A1	ENST00000487099.2	nuclear receptor subfamily 6, group A, member 1	1082	1	0	0	1	0	rno-miR-1247-3p	-0.11	-0.11	N/A
DSCR3	ENST00000309117.6	Down syndrome critical region gene 3	494	1	0	0	1	0	rno-miR-1247-3p	-0.11	-0.17	N/A
INSIG2	ENST00000245787.4	insulin induced gene 2	562	1	0	1	0	0	rno-miR-1247-3p	-0.11	-0.13	N/A
MAP3K7	ENST00000369325.3	mitogen-activated protein kinase kinase kinase 7	1172	1	0	0	1	0	rno-miR-1247-3p	-0.11	-0.22	N/A
BMPR2	ENST00000374574.2	bone morphogenetic protein receptor, type II (serine/threonine kinase)	287	2	0	0	2	1	rno-miR-1247-3p	-0.11	-0.26	N/A
DUSP4	ENST00000240100.2	dual specificity phosphatase 4	245	2	0	0	2	0	rno-miR-1247-3p	-0.11	-0.28	N/A
WBP1L	ENST00000369889.4	WW domain binding protein 1-like	5	1	0	0	1	1	rno-miR-1247-3p	-0.11	-0.11	N/A
GNA12	ENST00000275364.3	guanine nucleotide binding protein (G protein) alpha 12	565	1	0	0	1	0	rno-miR-1247-3p	-0.11	-0.13	N/A
SLC39A9	ENST00000031146.4	solute carrier family 39, member 9	824	1	0	0	1	0	rno-miR-1247-3p	-0.11	-0.15	N/A
ADO	ENST00000373783.1	2-aminoethanethiol (cysteamine) dioxygenase	686	1	0	0	1	0	rno-miR-1247-3p	-0.11	-0.14	N/A
ASIC1	ENST00000228468.4	acid-sensing (proton-gated) ion channel 1	111	1	0	0	1	1	rno-miR-1247-3p	-0.11	-0.16	N/A
FBXL4	ENST00000369244.2	F-box and leucine-rich repeat protein 4	321	1	0	0	1	0	rno-miR-1247-3p	-0.11	-0.22	N/A
STK4	ENST00000372801.1	serine/threonine kinase 4	276	1	0	0	1	0	rno-miR-1247-3p	-0.11	-0.12	N/A
AXL	ENST00000301178.4	AXL receptor tyrosine kinase	976	1	0	0	1	0	rno-miR-1247-3p	-0.11	-0.23	N/A
LPHN2	ENST00000370715.1	latrophilin 2	407	1	0	0	1	0	rno-miR-1247-3p	-0.11	-0.12	N/A
KIAA1549	ENST00000440172.1	KIAA1549	508	1	0	0	1	1	rno-miR-1247-3p	-0.11	-0.12	N/A
PPFIBP1	ENST00000318304.8	PTPRF interacting protein, binding protein 1 (liprin beta 1)	341	1	0	0	1	1	rno-miR-1247-3p	-0.11	-0.15	N/A
KIAA0040	ENST00000423313.1	KIAA0040	15	1	0	0	1	0	rno-miR-1247-3p	-0.11	-0.11	N/A
GABBR2	ENST00000259455.2	gamma-aminobutyric acid (GABA) B receptor, 2	214	1	0	0	1	1	rno-miR-1247-3p	-0.11	-0.11	N/A
KCNB1	ENST00000371741.4	potassium voltage-gated channel, Shab-related subfamily, member 1	5	2	0	0	2	2	rno-miR-1247-3p	-0.11	-0.11	N/A
TMEM181	ENST00000367090.3	transmembrane protein 181	924	1	0	0	1	1	rno-miR-1247-3p	-0.11	-0.11	N/A
PLA2G15	ENST00000566188.1	phospholipase A2, group XV	2670	1	0	0	1	0	rno-miR-1247-3p	-0.11	-0.11	N/A
EIF5A2	ENST00000474096.1	eukaryotic translation initiation factor 5A2	443	1	0	0	1	1	rno-miR-1247-3p	-0.11	-0.26	N/A
GRIPAP1	ENST00000376425.3	GRIP1 associated protein 1	124	1	0	0	1	0	rno-miR-1247-3p	-0.11	-0.12	N/A
ARL4A	ENST00000396663.1	ADP-ribosylation factor-like 4A	213	1	0	0	1	0	rno-miR-1247-3p	-0.11	-0.16	N/A
ERGIC1	ENST00000393784.3	endoplasmic reticulum-golgi intermediate compartment (ERGIC) 1	4614	1	0	0	1	0	rno-miR-1247-3p	-0.11	-0.11	N/A
LONRF3	ENST00000304778.7	LON peptidase N-terminal domain and ring finger 3	36	2	0	0	2	2	rno-miR-1247-3p	-0.11	-0.27	N/A
NTNG1	ENST00000370067.1	netrin G1	5	1	0	0	1	0	rno-miR-1247-3p	-0.11	-0.11	N/A
PRKAG3	ENST00000439262.2	protein kinase, AMP-activated, gamma 3 non-catalytic subunit	5	1	0	0	1	0	rno-miR-1247-3p	-0.11	-0.11	N/A
PPP1R3B	ENST00000310455.3	protein phosphatase 1, regulatory subunit 3B	20	1	0	0	1	1	rno-miR-1247-3p	-0.11	-0.17	N/A
SPOPL	ENST00000280098.4	speckle-type POZ protein-like	216	1	0	0	1	0	rno-miR-1247-3p	-0.11	-0.14	N/A
VPS26B	ENST00000281187.5	vacuolar protein sorting 26 homolog B (S. pombe)	1236	1	0	0	1	0	rno-miR-1247-3p	-0.11	-0.12	N/A
GPR26	ENST00000284674.1	G protein-coupled receptor 26	5	1	0	0	1	1	rno-miR-1247-3p	-0.11	-0.14	N/A
RNF150	ENST00000515673.2	ring finger protein 150	518	1	0	0	1	1	rno-miR-1247-3p	-0.11	-0.11	N/A
PDGFRA	ENST00000257290.5	platelet-derived growth factor receptor, alpha polypeptide	39	1	0	0	1	1	rno-miR-1247-3p	-0.11	-0.11	N/A
PHIP	ENST00000275034.4	pleckstrin homology domain interacting protein	668	1	0	0	1	0	rno-miR-1247-3p	-0.11	-0.11	N/A
DRP2	ENST00000402866.1	dystrophin related protein 2	5	1	0	0	1	0	rno-miR-1247-3p	-0.11	-0.11	N/A
TTC39B	ENST00000512701.2	tetratricopeptide repeat domain 39B	161	1	1	0	0	2	rno-miR-1247-3p	-0.11	-0.17	N/A
GNG2	ENST00000556752.1	guanine nucleotide binding protein (G protein), gamma 2	199	1	0	1	0	0	rno-miR-1247-3p	-0.11	-0.16	N/A
ZFHX3	ENST00000268489.5	zinc finger homeobox 3	57	1	0	0	1	0	rno-miR-1247-3p	-0.11	-0.11	N/A
DAZAP1	ENST00000336761.6	DAZ associated protein 1	3500	1	0	0	1	0	rno-miR-1247-3p	-0.11	-0.16	N/A
NEO1	ENST00000261908.6	neogenin 1	261	1	0	0	1	0	rno-miR-1247-3p	-0.11	-0.11	N/A
NUS1	ENST00000368494.3	nuclear undecaprenyl pyrophosphate synthase 1 homolog (S. cerevisiae)	302	1	0	1	0	0	rno-miR-1247-3p	-0.11	-0.11	N/A
CDK19	ENST00000368911.3	cyclin-dependent kinase 19	51	1	0	0	1	1	rno-miR-1247-3p	-0.11	-0.14	N/A
RIT1	ENST00000368323.3	Ras-like without CAAX 1	192	1	0	0	1	3	rno-miR-1247-3p	-0.11	-0.32	N/A
EEA1	ENST00000322349.8	early endosome antigen 1	78	1	0	0	1	1	rno-miR-1247-3p	-0.11	-0.14	N/A
IRF4	ENST00000380956.4	interferon regulatory factor 4	10	1	0	0	1	0	rno-miR-1247-3p	-0.11	-0.11	N/A
STXBP5L	ENST00000273666.6	syntaxin binding protein 5-like	19	1	0	0	1	2	rno-miR-1247-3p	-0.11	-0.11	N/A
NCAN	ENST00000252575.6	neurocan	5	1	0	0	1	0	rno-miR-1247-3p	-0.11	-0.11	N/A
RIC3	ENST00000396677.2	RIC3 acetylcholine receptor chaperone	5	1	0	0	1	0	rno-miR-1247-3p	-0.11	-0.11	N/A
KLHL40	ENST00000287777.4	kelch-like family member 40	5	1	0	0	1	0	rno-miR-1247-3p	-0.11	-0.11	N/A
ZDHHC8	ENST00000334554.7	zinc finger, DHHC-type containing 8	5	1	0	0	1	0	rno-miR-1247-3p	-0.11	-0.11	N/A
KREMEN1	ENST00000400335.4	kringle containing transmembrane protein 1	606	1	0	0	1	2	rno-miR-1247-3p	-0.11	-0.11	N/A
GFRA2	ENST00000524240.1	GDNF family receptor alpha 2	13	1	0	0	1	1	rno-miR-1247-3p	-0.11	-0.12	N/A
KCNH5	ENST00000322893.7	potassium voltage-gated channel, subfamily H (eag-related), member 5	157	2	1	0	1	1	rno-miR-1247-3p	-0.11	-0.14	N/A
NOL4	ENST00000261592.5	nucleolar protein 4	12	1	0	1	0	0	rno-miR-1247-3p	-0.1	-0.1	N/A
CRTC3	ENST00000420329.2	CREB regulated transcription coactivator 3	612	1	0	0	1	0	rno-miR-1247-3p	-0.1	-0.1	N/A
CCDC85C	ENST00000380243.4	coiled-coil domain containing 85C	86	1	0	0	1	2	rno-miR-1247-3p	-0.1	-0.12	N/A
SSR3	ENST00000476217.1	signal sequence receptor, gamma (translocon-associated protein gamma)	6034	1	0	0	1	1	rno-miR-1247-3p	-0.1	-0.23	N/A
EXPH5	ENST00000265843.4	exophilin 5	49	1	0	0	1	0	rno-miR-1247-3p	-0.1	-0.13	N/A
MED15	ENST00000292733.7	mediator complex subunit 15	1334	1	0	0	1	0	rno-miR-1247-3p	-0.1	-0.1	N/A
CHL1	ENST00000256509.2	cell adhesion molecule L1-like	24	1	0	0	1	0	rno-miR-1247-3p	-0.1	-0.1	N/A
PIGK	ENST00000370812.3	phosphatidylinositol glycan anchor biosynthesis, class K	1203	1	0	0	1	1	rno-miR-1247-3p	-0.1	-0.19	N/A
MICAL2	ENST00000379612.3	microtubule associated monooxygenase, calponin and LIM domain containing 2	1742	1	0	0	1	0	rno-miR-1247-3p	-0.1	-0.1	N/A
DCAF10	ENST00000242323.7	DDB1 and CUL4 associated factor 10	433	1	0	0	1	1	rno-miR-1247-3p	-0.1	-0.22	N/A
PDE4D	ENST00000340635.6	phosphodiesterase 4D, cAMP-specific	747	1	0	0	1	0	rno-miR-1247-3p	-0.1	-0.12	N/A
ERLIN2	ENST00000276461.5	ER lipid raft associated 2	887	1	0	0	1	0	rno-miR-1247-3p	-0.1	-0.18	N/A
HS6ST3	ENST00000376705.2	heparan sulfate 6-O-sulfotransferase 3	598	1	0	0	1	0	rno-miR-1247-3p	-0.1	-0.1	N/A
VPS13B	ENST00000395996.1	vacuolar protein sorting 13 homolog B (yeast)	262	1	0	1	0	2	rno-miR-1247-3p	-0.1	-0.1	N/A
GPRIN3	ENST00000609438.1	GPRIN family member 3	213	1	0	0	1	2	rno-miR-1247-3p	-0.1	-0.13	N/A
ZBTB24	ENST00000230122.3	zinc finger and BTB domain containing 24	84	1	0	0	1	1	rno-miR-1247-3p	-0.1	-0.21	N/A
CDK17	ENST00000543119.2	cyclin-dependent kinase 17	475	1	0	0	1	0	rno-miR-1247-3p	-0.1	-0.1	N/A
ELAVL3	ENST00000359227.3	ELAV like neuron-specific RNA binding protein 3	5	1	0	0	1	0	rno-miR-1247-3p	-0.1	-0.1	N/A
CLSTN2	ENST00000458420.3	calsyntenin 2	119	3	0	0	3	2	rno-miR-1247-3p	-0.1	-0.2	N/A
BMF	ENST00000220446.4	Bcl2 modifying factor	179	1	0	0	1	1	rno-miR-1247-3p	-0.1	-0.13	N/A
KIAA1644	ENST00000381176.4	KIAA1644	10	2	0	0	2	0	rno-miR-1247-3p	-0.1	-0.16	N/A
C10orf32	ENST00000339834.5	chromosome 10 open reading frame 32	642	1	0	1	0	0	rno-miR-1247-3p	-0.1	-0.38	N/A
PCDH1	ENST00000503492.1	protocadherin 1	30	1	0	0	1	0	rno-miR-1247-3p	-0.1	-0.12	N/A
DIP2B	ENST00000301180.5	DIP2 disco-interacting protein 2 homolog B (Drosophila)	1613	1	0	0	1	1	rno-miR-1247-3p	-0.1	-0.1	N/A
SGPL1	ENST00000373202.3	sphingosine-1-phosphate lyase 1	105	1	0	1	0	3	rno-miR-1247-3p	-0.1	-0.15	N/A
WWC3	ENST00000380861.4	WWC family member 3	11	1	0	0	1	0	rno-miR-1247-3p	-0.1	-0.13	N/A
C2orf54	ENST00000402775.2	chromosome 2 open reading frame 54	13	1	0	1	0	1	rno-miR-1247-3p	-0.1	-0.27	N/A
TRAK1	ENST00000341421.3	trafficking protein, kinesin binding 1	362	1	0	1	0	1	rno-miR-1247-3p	-0.1	-0.1	N/A
BMP8A	ENST00000331593.5	bone morphogenetic protein 8a	13	1	0	0	1	1	rno-miR-1247-3p	-0.1	-0.17	N/A
TRAF3IP2	ENST00000368761.5	TRAF3 interacting protein 2	44	1	0	0	1	1	rno-miR-1247-3p	-0.1	-0.23	N/A
RASEF	ENST00000376447.3	RAS and EF-hand domain containing	298	1	0	1	0	0	rno-miR-1247-3p	-0.1	-0.1	N/A
C6orf136	ENST00000376473.5	chromosome 6 open reading frame 136	307	1	0	0	1	0	rno-miR-1247-3p	-0.1	-0.32	N/A
TCF4	ENST00000354452.3	transcription factor 4	394	1	0	0	1	0	rno-miR-1247-3p	-0.1	-0.13	N/A
NFYA	ENST00000341376.6	nuclear transcription factor Y, alpha	177	1	0	0	1	0	rno-miR-1247-3p	-0.1	-0.17	N/A
SLC25A46	ENST00000355943.3	solute carrier family 25, member 46	391	1	0	0	1	0	rno-miR-1247-3p	-0.1	-0.2	N/A
FBXL20	ENST00000394294.3	F-box and leucine-rich repeat protein 20	455	2	0	1	1	2	rno-miR-1247-3p	-0.1	-0.24	N/A
PHF21A	ENST00000257821.4	PHD finger protein 21A	301	1	0	0	1	0	rno-miR-1247-3p	-0.1	-0.1	N/A
HELZ	ENST00000358691.5	helicase with zinc finger	571	2	1	0	1	2	rno-miR-1247-3p	-0.1	-0.14	N/A
LPXN	ENST00000395074.2	leupaxin	1533	1	0	0	1	1	rno-miR-1247-3p	-0.1	-0.27	N/A
KIAA1755	ENST00000279024.4	KIAA1755	5	1	0	0	1	0	rno-miR-1247-3p	-0.1	-0.1	N/A
MANEA	ENST00000358812.4	mannosidase, endo-alpha	41	1	0	0	1	0	rno-miR-1247-3p	-0.1	-0.11	N/A
PIK3IP1	ENST00000441972.1	phosphoinositide-3-kinase interacting protein 1	22	1	0	0	1	0	rno-miR-1247-3p	-0.1	-0.1	N/A
LPGAT1	ENST00000366997.4	lysophosphatidylglycerol acyltransferase 1	135	1	0	1	0	0	rno-miR-1247-3p	-0.1	-0.1	N/A
ZER1	ENST00000291900.2	zyg-11 related, cell cycle regulator	336	1	0	0	1	2	rno-miR-1247-3p	-0.1	-0.19	N/A
ISY1-RAB43	ENST00000418265.1	ISY1-RAB43 readthrough	5	1	0	0	1	1	rno-miR-1247-3p	-0.1	-0.1	N/A
CREBL2	ENST00000228865.2	cAMP responsive element binding protein-like 2	218	1	0	0	1	0	rno-miR-1247-3p	-0.1	-0.17	N/A
LCOR	ENST00000371103.3	ligand dependent nuclear receptor corepressor	94	1	0	0	1	3	rno-miR-1247-3p	-0.1	-0.11	N/A
JAK1	ENST00000342505.4	Janus kinase 1	139	1	0	0	1	0	rno-miR-1247-3p	-0.1	-0.1	N/A
TBX20	ENST00000408931.3	T-box 20	0	1	0	1	0	0	rno-miR-1247-3p	-0.1	-0.1	N/A
RICTOR	ENST00000357387.3	RPTOR independent companion of MTOR, complex 2	441	1	0	0	1	0	rno-miR-1247-3p	-0.1	-0.11	N/A
NT5C2	ENST00000343289.5	5'-nucleotidase, cytosolic II	468	2	0	0	2	0	rno-miR-1247-3p	-0.1	-0.21	N/A
NFIB	ENST00000397575.3	nuclear factor I/B	1149	1	0	0	1	2	rno-miR-1247-3p	-0.1	-0.12	N/A
APOC4-APOC2	ENST00000589057.1	APOC4-APOC2 readthrough (NMD candidate)	2237	1	0	0	1	0	rno-miR-1247-3p	-0.1	-0.25	N/A
TECTA	ENST00000392793.1	tectorin alpha	19	1	0	1	0	0	rno-miR-1247-3p	-0.1	-0.1	N/A
HOXB5	ENST00000239151.5	homeobox B5	55	1	0	0	1	0	rno-miR-1247-3p	-0.1	-0.1	N/A
PROX1	ENST00000366958.4	prospero homeobox 1	131	1	0	1	0	1	rno-miR-1247-3p	-0.1	-0.1	N/A
KANK4	ENST00000317477.4	KN motif and ankyrin repeat domains 4	80	1	0	0	1	0	rno-miR-1247-3p	-0.1	-0.13	N/A
SIGMAR1	ENST00000378892.1	sigma non-opioid intracellular receptor 1	591	1	0	0	1	0	rno-miR-1247-3p	-0.1	-0.1	N/A
KCNS1	ENST00000306117.1	potassium voltage-gated channel, delayed-rectifier, subfamily S, member 1	5	1	0	0	1	0	rno-miR-1247-3p	-0.1	-0.1	N/A
ME1	ENST00000369705.3	malic enzyme 1, NADP(+)-dependent, cytosolic	586	1	0	0	1	0	rno-miR-1247-3p	-0.1	-0.11	N/A
FUT10	ENST00000327671.5	fucosyltransferase 10 (alpha (1,3) fucosyltransferase)	124	1	0	0	1	1	rno-miR-1247-3p	-0.1	-0.3	N/A
CDK14	ENST00000380050.3	cyclin-dependent kinase 14	226	1	0	0	1	0	rno-miR-1247-3p	-0.1	-0.1	N/A
BBX	ENST00000415149.2	bobby sox homolog (Drosophila)	141	1	0	0	1	0	rno-miR-1247-3p	-0.1	-0.11	N/A
KIAA1614	ENST00000367588.4	KIAA1614	5	2	0	0	2	1	rno-miR-1247-3p	-0.1	-0.1	N/A
EGLN1	ENST00000366641.3	egl-9 family hypoxia-inducible factor 1	505	1	0	0	1	0	rno-miR-1247-3p	-0.1	-0.1	N/A
ATP2B3	ENST00000370186.1	ATPase, Ca++ transporting, plasma membrane 3	5	1	0	0	1	1	rno-miR-1247-3p	-0.1	-0.1	N/A
DAAM1	ENST00000395125.1	dishevelled associated activator of morphogenesis 1	167	1	0	0	1	0	rno-miR-1247-3p	-0.1	-0.14	N/A
RP11-766F14.2	ENST00000511828.1	Protein LOC285556	5	1	0	0	1	1	rno-miR-1247-3p	-0.1	-0.1	N/A
MED13	ENST00000397786.2	mediator complex subunit 13	561	1	0	0	1	0	rno-miR-1247-3p	-0.1	-0.15	N/A
GABPB2	ENST00000368918.3	GA binding protein transcription factor, beta subunit 2	35	1	0	0	1	0	rno-miR-1247-3p	-0.1	-0.15	N/A
NOD1	ENST00000222823.4	nucleotide-binding oligomerization domain containing 1	31	2	0	0	2	0	rno-miR-1247-3p	-0.1	-0.35	N/A
NFRKB	ENST00000446488.3	nuclear factor related to kappaB binding protein	21	1	0	0	1	0	rno-miR-1247-3p	-0.1	-0.13	N/A
PDE11A	ENST00000286063.6	phosphodiesterase 11A	7	1	0	1	0	0	rno-miR-1247-3p	-0.1	-0.12	N/A
CAPN15	ENST00000219611.2	calpain 15	5	1	0	0	1	0	rno-miR-1247-3p	-0.1	-0.1	N/A
LMLN	ENST00000330198.4	leishmanolysin-like (metallopeptidase M8 family)	18	1	0	0	1	1	rno-miR-1247-3p	-0.1	-0.1	N/A
FGF1	ENST00000360966.5	fibroblast growth factor 1 (acidic)	88	1	0	1	0	1	rno-miR-1247-3p	-0.09	-0.32	N/A
TFDP2	ENST00000499676.2	transcription factor Dp-2 (E2F dimerization partner 2)	128	1	0	0	1	0	rno-miR-1247-3p	-0.09	-0.19	N/A
FAM198B	ENST00000585682.1	family with sequence similarity 198, member B	25	1	0	0	1	0	rno-miR-1247-3p	-0.09	-0.09	N/A
MEX3A	ENST00000532414.2	mex-3 RNA binding family member A	912	1	0	0	1	2	rno-miR-1247-3p	-0.09	-0.12	N/A
AFAP1	ENST00000360265.4	actin filament associated protein 1	1966	1	0	0	1	0	rno-miR-1247-3p	-0.09	-0.11	N/A
NRAS	ENST00000369535.4	neuroblastoma RAS viral (v-ras) oncogene homolog	551	2	0	0	2	0	rno-miR-1247-3p	-0.09	-0.29	N/A
SCYL3	ENST00000367771.6	SCY1-like 3 (S. cerevisiae)	124	1	0	0	1	2	rno-miR-1247-3p	-0.09	-0.11	N/A
RNF43	ENST00000407977.2	ring finger protein 43	52	1	0	0	1	1	rno-miR-1247-3p	-0.09	-0.09	N/A
TNFRSF1B	ENST00000376259.3	tumor necrosis factor receptor superfamily, member 1B	243	1	0	0	1	0	rno-miR-1247-3p	-0.09	-0.09	N/A
ATXN7L3	ENST00000454077.2	ataxin 7-like 3	43	1	0	0	1	0	rno-miR-1247-3p	-0.09	-0.09	N/A
XIRP1	ENST00000396251.1	xin actin-binding repeat containing 1	5	1	0	0	1	1	rno-miR-1247-3p	-0.09	-0.09	N/A
CISD3	ENST00000439660.2	CDGSH iron sulfur domain 3	3508	1	0	0	1	1	rno-miR-1247-3p	-0.09	-0.22	N/A
TTC26	ENST00000430935.1	tetratricopeptide repeat domain 26	211	1	0	0	1	0	rno-miR-1247-3p	-0.09	-0.14	N/A
MAP3K2	ENST00000409947.1	mitogen-activated protein kinase kinase kinase 2	187	1	0	0	1	0	rno-miR-1247-3p	-0.09	-0.1	N/A
APOC2	ENST00000585786.1	apolipoprotein C-II	2242	1	0	0	1	0	rno-miR-1247-3p	-0.09	-0.23	N/A
SERPINB8	ENST00000397985.2	serpin peptidase inhibitor, clade B (ovalbumin), member 8	285	1	0	0	1	0	rno-miR-1247-3p	-0.09	-0.22	N/A
BYSL	ENST00000230340.4	bystin-like	1995	1	0	0	1	0	rno-miR-1247-3p	-0.09	-0.2	N/A
PAFAH1B2	ENST00000527958.1	platelet-activating factor acetylhydrolase 1b, catalytic subunit 2 (30kDa)	180	1	0	0	1	0	rno-miR-1247-3p	-0.09	-0.12	N/A
SLMAP	ENST00000295951.3	sarcolemma associated protein	208	1	0	0	1	0	rno-miR-1247-3p	-0.09	-0.11	N/A
SETD6	ENST00000394266.4	SET domain containing 6	121	1	0	0	1	0	rno-miR-1247-3p	-0.09	-0.25	N/A
CUL2	ENST00000374746.1	cullin 2	27	1	1	0	0	0	rno-miR-1247-3p	-0.09	-0.34	N/A
SYT14	ENST00000399639.2	synaptotagmin XIV	16	1	0	1	0	0	rno-miR-1247-3p	-0.09	-0.09	N/A
ZC3HAV1L	ENST00000275766.1	zinc finger CCCH-type, antiviral 1-like	98	1	0	0	1	0	rno-miR-1247-3p	-0.09	-0.1	N/A
CTDSPL	ENST00000443503.2	CTD (carboxy-terminal domain, RNA polymerase II, polypeptide A) small phosphatase-like	372	1	0	0	1	1	rno-miR-1247-3p	-0.09	-0.12	N/A
ASXL2	ENST00000435504.4	additional sex combs like 2 (Drosophila)	139	2	0	0	2	2	rno-miR-1247-3p	-0.09	-0.22	N/A
MLX	ENST00000435881.2	MLX, MAX dimerization protein	771	1	0	0	1	1	rno-miR-1247-3p	-0.09	-0.22	N/A
ENDOD1	ENST00000278505.4	endonuclease domain containing 1	100	1	0	0	1	0	rno-miR-1247-3p	-0.09	-0.13	N/A
PGM3	ENST00000513973.1	phosphoglucomutase 3	707	1	0	0	1	0	rno-miR-1247-3p	-0.09	-0.12	N/A
WWP2	ENST00000359154.2	WW domain containing E3 ubiquitin protein ligase 2	405	1	0	0	1	0	rno-miR-1247-3p	-0.09	-0.09	N/A
UBXN10	ENST00000375099.3	UBX domain protein 10	5	1	0	0	1	0	rno-miR-1247-3p	-0.09	-0.09	N/A
TANGO2	ENST00000434570.2	transport and golgi organization 2 homolog (Drosophila)	119	1	0	0	1	0	rno-miR-1247-3p	-0.09	-0.24	N/A
C10orf54	ENST00000394957.3	chromosome 10 open reading frame 54	78	1	1	0	0	0	rno-miR-1247-3p	-0.09	-0.46	N/A
PITPNM3	ENST00000421306.3	PITPNM family member 3	5	1	1	0	0	1	rno-miR-1247-3p	-0.09	-0.09	N/A
TRIM9	ENST00000298355.3	tripartite motif containing 9	45	1	0	0	1	0	rno-miR-1247-3p	-0.09	-0.09	N/A
FAM122B	ENST00000370790.1	family with sequence similarity 122B	334	1	0	0	1	1	rno-miR-1247-3p	-0.09	-0.21	N/A
ESPN	ENST00000377828.1	espin	513	1	0	0	1	0	rno-miR-1247-3p	-0.09	-0.21	N/A
TSC1	ENST00000298552.3	tuberous sclerosis 1	838	2	0	0	2	1	rno-miR-1247-3p	-0.09	-0.1	N/A
ELL	ENST00000262809.4	elongation factor RNA polymerase II	250	1	0	0	1	0	rno-miR-1247-3p	-0.09	-0.1	N/A
RGP1	ENST00000378078.4	RGP1 retrograde golgi transport homolog (S. cerevisiae)	203	1	0	0	1	2	rno-miR-1247-3p	-0.09	-0.19	N/A
GEN1	ENST00000381254.2	GEN1 Holliday junction 5' flap endonuclease	161	1	0	0	1	1	rno-miR-1247-3p	-0.09	-0.24	N/A
WDFY4	ENST00000413659.2	WDFY family member 4	5	1	1	0	0	0	rno-miR-1247-3p	-0.09	-0.09	N/A
LANCL1	ENST00000443314.1	LanC lantibiotic synthetase component C-like 1 (bacterial)	3395	1	0	0	1	0	rno-miR-1247-3p	-0.09	-0.09	N/A
EPHB1	ENST00000398015.3	EPH receptor B1	27	1	0	0	1	1	rno-miR-1247-3p	-0.09	-0.09	N/A
PPP4R1	ENST00000400556.3	protein phosphatase 4, regulatory subunit 1	665	1	0	0	1	0	rno-miR-1247-3p	-0.09	-0.09	N/A
UHRF1BP1L	ENST00000279907.7	UHRF1 binding protein 1-like	369	1	0	1	0	0	rno-miR-1247-3p	-0.09	-0.16	N/A
NMNAT3	ENST00000511444.1	nicotinamide nucleotide adenylyltransferase 3	12	1	0	0	1	1	rno-miR-1247-3p	-0.09	-0.26	N/A
FAM78A	ENST00000372269.3	family with sequence similarity 78, member A	7	1	0	0	1	0	rno-miR-1247-3p	-0.09	-0.13	N/A
MGAT3	ENST00000341184.6	mannosyl (beta-1,4-)-glycoprotein beta-1,4-N-acetylglucosaminyltransferase	9	1	0	0	1	0	rno-miR-1247-3p	-0.09	-0.09	N/A
FMO2	ENST00000441535.1	flavin containing monooxygenase 2 (non-functional)	5	1	0	0	1	0	rno-miR-1247-3p	-0.09	-0.09	N/A
SPRED2	ENST00000356388.4	sprouty-related, EVH1 domain containing 2	53	1	0	0	1	0	rno-miR-1247-3p	-0.09	-0.1	N/A
POLR3D	ENST00000397802.4	polymerase (RNA) III (DNA directed) polypeptide D, 44kDa	678	1	0	0	1	1	rno-miR-1247-3p	-0.09	-0.16	N/A
AVPR1A	ENST00000299178.2	arginine vasopressin receptor 1A	9	1	0	1	0	0	rno-miR-1247-3p	-0.08	-0.18	N/A
UBE2QL1	ENST00000399816.3	ubiquitin-conjugating enzyme E2Q family-like 1	10	1	0	0	1	1	rno-miR-1247-3p	-0.08	-0.09	N/A
FBRSL1	ENST00000434748.2	fibrosin-like 1	778	1	1	0	0	2	rno-miR-1247-3p	-0.08	-0.51	N/A
MED29	ENST00000315588.5	mediator complex subunit 29	2453	1	0	0	1	0	rno-miR-1247-3p	-0.08	-0.16	N/A
HEXA	ENST00000268097.5	hexosaminidase A (alpha polypeptide)	209	1	0	0	1	1	rno-miR-1247-3p	-0.08	-0.25	N/A
EFNB2	ENST00000245323.4	ephrin-B2	25	1	1	0	0	0	rno-miR-1247-3p	-0.08	-0.08	N/A
GRM4	ENST00000538487.2	glutamate receptor, metabotropic 4	5	1	0	1	0	2	rno-miR-1247-3p	-0.08	-0.08	N/A
SORBS1	ENST00000371227.4	sorbin and SH3 domain containing 1	22	1	0	0	1	0	rno-miR-1247-3p	-0.08	-0.08	N/A
RANBP3	ENST00000439268.2	RAN binding protein 3	908	1	0	1	0	0	rno-miR-1247-3p	-0.08	-0.3	N/A
FRS2	ENST00000550389.1	fibroblast growth factor receptor substrate 2	176	1	0	0	1	1	rno-miR-1247-3p	-0.08	-0.17	N/A
ANK3	ENST00000280772.2	ankyrin 3, node of Ranvier (ankyrin G)	74	1	0	0	1	0	rno-miR-1247-3p	-0.08	-0.1	N/A
ALS2	ENST00000457679.2	amyotrophic lateral sclerosis 2 (juvenile)	206	1	0	0	1	1	rno-miR-1247-3p	-0.08	-0.09	N/A
ARHGAP26	ENST00000378004.3	Rho GTPase activating protein 26	131	2	0	0	2	0	rno-miR-1247-3p	-0.08	-0.14	N/A
CRTC1	ENST00000338797.6	CREB regulated transcription coactivator 1	322	1	0	0	1	0	rno-miR-1247-3p	-0.08	-0.09	N/A
HIVEP3	ENST00000372583.1	human immunodeficiency virus type I enhancer binding protein 3	84	2	0	0	2	1	rno-miR-1247-3p	-0.08	-0.08	N/A
ZBTB42	ENST00000342537.7	zinc finger and BTB domain containing 42	182	1	0	0	1	0	rno-miR-1247-3p	-0.08	-0.09	N/A
ZFP3	ENST00000318833.3	ZFP3 zinc finger protein	29	1	0	0	1	0	rno-miR-1247-3p	-0.08	-0.08	N/A
CREM	ENST00000333809.8	cAMP responsive element modulator	882	1	0	0	1	0	rno-miR-1247-3p	-0.08	-0.18	N/A
FZD3	ENST00000240093.3	frizzled family receptor 3	192	1	0	0	1	1	rno-miR-1247-3p	-0.08	-0.14	N/A
TOE1	ENST00000372090.5	target of EGR1, member 1 (nuclear)	62	1	0	0	1	0	rno-miR-1247-3p	-0.08	-0.21	N/A
RFC1	ENST00000349703.2	replication factor C (activator 1) 1, 145kDa	205	1	0	0	1	0	rno-miR-1247-3p	-0.08	-0.16	N/A
UBR1	ENST00000382177.2	ubiquitin protein ligase E3 component n-recognin 1	11	1	0	1	0	0	rno-miR-1247-3p	-0.08	-0.08	N/A
B3GALTL	ENST00000343307.4	beta 1,3-galactosyltransferase-like	200	1	0	0	1	0	rno-miR-1247-3p	-0.08	-0.12	N/A
PAK3	ENST00000372007.5	p21 protein (Cdc42/Rac)-activated kinase 3	8	1	0	0	1	0	rno-miR-1247-3p	-0.08	-0.13	N/A
PRDM11	ENST00000263765.4	PR domain containing 11	11	1	0	0	1	0	rno-miR-1247-3p	-0.08	-0.18	N/A
GJA9	ENST00000454994.2	gap junction protein, alpha 9, 59kDa	85	1	0	0	1	0	rno-miR-1247-3p	-0.08	-0.11	N/A
IRAK1BP1	ENST00000369940.2	interleukin-1 receptor-associated kinase 1 binding protein 1	30	1	0	0	1	0	rno-miR-1247-3p	-0.08	-0.32	N/A
SEMA4F	ENST00000357877.2	sema domain, immunoglobulin domain (Ig), transmembrane domain (TM) and short cytoplasmic domain, (semaphorin) 4F	32	1	0	0	1	1	rno-miR-1247-3p	-0.08	-0.17	N/A
CAMKK1	ENST00000381769.2	calcium/calmodulin-dependent protein kinase kinase 1, alpha	34	1	0	0	1	0	rno-miR-1247-3p	-0.08	-0.08	N/A
SLK	ENST00000335753.4	STE20-like kinase	260	1	1	0	0	0	rno-miR-1247-3p	-0.08	-0.08	N/A
SMYD5	ENST00000389501.4	SMYD family member 5	344	1	0	0	1	0	rno-miR-1247-3p	-0.08	-0.08	N/A
HCN4	ENST00000261917.3	hyperpolarization activated cyclic nucleotide-gated potassium channel 4	19	1	0	0	1	2	rno-miR-1247-3p	-0.08	-0.08	N/A
MKNK1	ENST00000341183.5	MAP kinase interacting serine/threonine kinase 1	150	1	0	0	1	0	rno-miR-1247-3p	-0.08	-0.08	N/A
HOXB4	ENST00000332503.5	homeobox B4	214	1	0	0	1	0	rno-miR-1247-3p	-0.08	-0.08	N/A
FAM129A	ENST00000367511.3	family with sequence similarity 129, member A	213	1	0	0	1	0	rno-miR-1247-3p	-0.08	-0.08	N/A
LMBRD2	ENST00000296603.4	LMBR1 domain containing 2	211	1	0	0	1	0	rno-miR-1247-3p	-0.08	-0.12	N/A
LIFR	ENST00000263409.4	leukemia inhibitory factor receptor alpha	44	2	0	0	2	2	rno-miR-1247-3p	-0.08	-0.23	N/A
CDK16	ENST00000457458.2	cyclin-dependent kinase 16	2095	1	1	0	0	0	rno-miR-1247-3p	-0.08	-0.31	N/A
CSTF1	ENST00000217109.4	cleavage stimulation factor, 3' pre-RNA, subunit 1, 50kDa	658	1	0	0	1	0	rno-miR-1247-3p	-0.08	-0.21	N/A
SORL1	ENST00000260197.7	sortilin-related receptor, L(DLR class) A repeats containing	40	1	0	0	1	3	rno-miR-1247-3p	-0.08	-0.11	N/A
AFF3	ENST00000409236.2	AF4/FMR2 family, member 3	296	2	0	0	2	1	rno-miR-1247-3p	-0.08	-0.22	N/A
KSR1	ENST00000398988.3	kinase suppressor of ras 1	256	1	0	0	1	1	rno-miR-1247-3p	-0.08	-0.08	N/A
EIF4EBP2	ENST00000373218.4	eukaryotic translation initiation factor 4E binding protein 2	690	1	0	0	1	0	rno-miR-1247-3p	-0.08	-0.12	N/A
GNAQ	ENST00000286548.4	guanine nucleotide binding protein (G protein), q polypeptide	47	1	0	0	1	0	rno-miR-1247-3p	-0.08	-0.08	N/A
IQSEC3	ENST00000538872.1	IQ motif and Sec7 domain 3	5	1	0	0	1	0	rno-miR-1247-3p	-0.08	-0.08	N/A
CDKL2	ENST00000429927.2	cyclin-dependent kinase-like 2 (CDC2-related kinase)	7	1	0	0	1	0	rno-miR-1247-3p	-0.08	-0.27	N/A
NRK	ENST00000243300.9	Nik related kinase	5	1	0	0	1	0	rno-miR-1247-3p	-0.08	-0.08	N/A
KIAA1147	ENST00000536163.1	KIAA1147	73	1	0	0	1	0	rno-miR-1247-3p	-0.08	-0.12	N/A
OLA1	ENST00000284719.3	Obg-like ATPase 1	11	1	0	0	1	0	rno-miR-1247-3p	-0.08	-0.17	N/A
GSTK1	ENST00000358406.5	glutathione S-transferase kappa 1	299	1	0	0	1	0	rno-miR-1247-3p	-0.08	-0.19	N/A
MUC20	ENST00000320736.6	mucin 20, cell surface associated	11	1	0	0	1	0	rno-miR-1247-3p	-0.08	-0.18	N/A
ADAM23	ENST00000264377.3	ADAM metallopeptidase domain 23	113	1	0	0	1	1	rno-miR-1247-3p	-0.08	-0.18	N/A
UBE2R2	ENST00000263228.3	ubiquitin-conjugating enzyme E2R 2	2442	1	0	0	1	4	rno-miR-1247-3p	-0.08	-0.25	N/A
TMEM184A	ENST00000297477.5	transmembrane protein 184A	28	1	0	1	0	1	rno-miR-1247-3p	-0.08	-0.11	N/A
STK40	ENST00000359297.2	serine/threonine kinase 40	214	1	0	0	1	1	rno-miR-1247-3p	-0.08	-0.08	N/A
ABLIM3	ENST00000326685.7	actin binding LIM protein family, member 3	9	1	0	0	1	0	rno-miR-1247-3p	-0.08	-0.14	N/A
NET1	ENST00000355029.4	neuroepithelial cell transforming 1	73	1	1	0	0	0	rno-miR-1247-3p	-0.08	-0.45	N/A
UBE2H	ENST00000355621.3	ubiquitin-conjugating enzyme E2H	855	1	0	0	1	0	rno-miR-1247-3p	-0.07	-0.1	N/A
QKI	ENST00000392127.2	QKI, KH domain containing, RNA binding	323	2	0	0	2	2	rno-miR-1247-3p	-0.07	-0.17	N/A
FAM168B	ENST00000409185.1	family with sequence similarity 168, member B	122	1	0	0	1	2	rno-miR-1247-3p	-0.07	-0.19	N/A
TADA2B	ENST00000310074.7	transcriptional adaptor 2B	38	1	1	0	0	1	rno-miR-1247-3p	-0.07	-0.28	N/A
PITPNM2	ENST00000280562.5	phosphatidylinositol transfer protein, membrane-associated 2	66	1	0	0	1	0	rno-miR-1247-3p	-0.07	-0.07	N/A
FAF1	ENST00000396153.2	Fas (TNFRSF6) associated factor 1	428	1	0	0	1	3	rno-miR-1247-3p	-0.07	-0.22	N/A
RAB14	ENST00000373840.4	RAB14, member RAS oncogene family	586	1	0	0	1	2	rno-miR-1247-3p	-0.07	-0.27	N/A
AREL1	ENST00000356357.4	apoptosis resistant E3 ubiquitin protein ligase 1	28	1	0	0	1	0	rno-miR-1247-3p	-0.07	-0.08	N/A
RFX3	ENST00000382004.3	regulatory factor X, 3 (influences HLA class II expression)	37	1	0	0	1	0	rno-miR-1247-3p	-0.07	-0.11	N/A
MLLT1	ENST00000252674.7	myeloid/lymphoid or mixed-lineage leukemia (trithorax homolog, Drosophila); translocated to, 1	33	1	0	0	1	0	rno-miR-1247-3p	-0.07	-0.13	N/A
TNRC6B	ENST00000335727.9	trinucleotide repeat containing 6B	69	1	0	0	1	0	rno-miR-1247-3p	-0.07	-0.1	N/A
ARHGAP35	ENST00000404338.3	Rho GTPase activating protein 35	278	1	0	0	1	1	rno-miR-1247-3p	-0.07	-0.07	N/A
ABL2	ENST00000502732.1	c-abl oncogene 2, non-receptor tyrosine kinase	892	1	0	0	1	1	rno-miR-1247-3p	-0.07	-0.07	N/A
HS3ST5	ENST00000312719.5	heparan sulfate (glucosamine) 3-O-sulfotransferase 5	22	1	0	0	1	0	rno-miR-1247-3p	-0.07	-0.2	N/A
CACNG8	ENST00000270458.2	calcium channel, voltage-dependent, gamma subunit 8	5	1	0	0	1	0	rno-miR-1247-3p	-0.07	-0.07	N/A
LAD1	ENST00000391967.2	ladinin 1	89	1	0	0	1	1	rno-miR-1247-3p	-0.07	-0.12	N/A
UNC5B	ENST00000335350.6	unc-5 homolog B (C. elegans)	90	1	0	0	1	1	rno-miR-1247-3p	-0.07	-0.07	N/A
SAP30L	ENST00000297109.6	SAP30-like	335	1	0	0	1	2	rno-miR-1247-3p	-0.07	-0.27	N/A
FZD8	ENST00000374694.1	frizzled family receptor 8	791	1	0	0	1	1	rno-miR-1247-3p	-0.07	-0.12	N/A
THSD4	ENST00000355327.3	thrombospondin, type I, domain containing 4	69	1	0	0	1	2	rno-miR-1247-3p	-0.07	-0.1	N/A
METTL14	ENST00000388822.5	methyltransferase like 14	520	1	0	0	1	1	rno-miR-1247-3p	-0.07	-0.21	N/A
PELO	ENST00000274311.2	pelota homolog (Drosophila)	786	1	0	0	1	0	rno-miR-1247-3p	-0.07	-0.19	N/A
SEMA6B	ENST00000301293.3	sema domain, transmembrane domain (TM), and cytoplasmic domain, (semaphorin) 6B	35	1	0	1	0	0	rno-miR-1247-3p	-0.07	-0.07	N/A
DNAJA4	ENST00000394855.3	DnaJ (Hsp40) homolog, subfamily A, member 4	24	1	0	0	1	1	rno-miR-1247-3p	-0.07	-0.2	N/A
SYNRG	ENST00000339208.6	synergin, gamma	106	1	0	0	1	0	rno-miR-1247-3p	-0.07	-0.12	N/A
RSPH9	ENST00000372163.4	radial spoke head 9 homolog (Chlamydomonas)	13	1	0	0	1	0	rno-miR-1247-3p	-0.07	-0.18	N/A
MBNL3	ENST00000370839.3	muscleblind-like splicing regulator 3	593	1	0	0	1	1	rno-miR-1247-3p	-0.07	-0.1	N/A
ENPP1	ENST00000360971.2	ectonucleotide pyrophosphatase/phosphodiesterase 1	159	1	0	0	1	0	rno-miR-1247-3p	-0.07	-0.08	N/A
GTF3C2	ENST00000359541.2	general transcription factor IIIC, polypeptide 2, beta 110kDa	981	1	0	0	1	0	rno-miR-1247-3p	-0.07	-0.23	N/A
GPT2	ENST00000340124.4	glutamic pyruvate transaminase (alanine aminotransferase) 2	1750	1	0	0	1	0	rno-miR-1247-3p	-0.07	-0.21	N/A
EGFR	ENST00000275493.2	epidermal growth factor receptor	632	2	0	0	2	1	rno-miR-1247-3p	-0.07	-0.07	N/A
ACVR2B	ENST00000352511.4	activin A receptor, type IIB	21	1	1	0	0	2	rno-miR-1247-3p	-0.07	-0.15	N/A
AUTS2	ENST00000342771.4	autism susceptibility candidate 2	198	1	1	0	0	0	rno-miR-1247-3p	-0.07	-0.1	N/A
TRIM25	ENST00000316881.4	tripartite motif containing 25	247	1	0	0	1	0	rno-miR-1247-3p	-0.07	-0.07	N/A
WDR78	ENST00000371026.3	WD repeat domain 78	10	1	0	0	1	0	rno-miR-1247-3p	-0.07	-0.13	N/A
NT5C1A	ENST00000235628.1	5'-nucleotidase, cytosolic IA	4	1	0	0	1	1	rno-miR-1247-3p	-0.07	-0.07	N/A
TECPR2	ENST00000359520.7	tectonin beta-propeller repeat containing 2	109	1	0	0	1	1	rno-miR-1247-3p	-0.06	-0.17	N/A
HHIP	ENST00000296575.3	hedgehog interacting protein	65	1	0	0	1	0	rno-miR-1247-3p	-0.06	-0.19	N/A
PPP2R5A	ENST00000261461.2	protein phosphatase 2, regulatory subunit B', alpha	13	1	0	0	1	0	rno-miR-1247-3p	-0.06	-0.17	N/A
ARHGAP22	ENST00000249601.4	Rho GTPase activating protein 22	10	1	0	0	1	1	rno-miR-1247-3p	-0.06	-0.17	N/A
JAM2	ENST00000480456.1	junctional adhesion molecule 2	41	1	0	0	1	0	rno-miR-1247-3p	-0.06	-0.09	N/A
IP6K1	ENST00000468463.1	inositol hexakisphosphate kinase 1	406	2	0	1	1	2	rno-miR-1247-3p	-0.06	-0.46	N/A
UBE4B	ENST00000343090.6	ubiquitination factor E4B	350	1	0	0	1	0	rno-miR-1247-3p	-0.06	-0.27	N/A
CAMK2D	ENST00000296402.5	calcium/calmodulin-dependent protein kinase II delta	938	1	0	1	0	0	rno-miR-1247-3p	-0.06	-0.24	N/A
POU2F1	ENST00000367866.2	POU class 2 homeobox 1	83	2	0	1	1	1	rno-miR-1247-3p	-0.06	-0.07	N/A
SPIRE2	ENST00000378247.3	spire-type actin nucleation factor 2	94	1	0	1	0	0	rno-miR-1247-3p	-0.06	-0.39	N/A
MAPKAPK2	ENST00000294981.4	mitogen-activated protein kinase-activated protein kinase 2	178	1	0	0	1	1	rno-miR-1247-3p	-0.06	-0.07	N/A
CD84	ENST00000534968.1	CD84 molecule	5	1	0	0	1	1	rno-miR-1247-3p	-0.06	-0.1	N/A
RASAL1	ENST00000546530.1	RAS protein activator like 1 (GAP1 like)	12	1	0	0	1	0	rno-miR-1247-3p	-0.06	-0.16	N/A
ZEB2	ENST00000558170.2	zinc finger E-box binding homeobox 2	33	1	0	0	1	0	rno-miR-1247-3p	-0.06	-0.09	N/A
POGZ	ENST00000392723.1	pogo transposable element with ZNF domain	170	1	0	0	1	0	rno-miR-1247-3p	-0.06	-0.11	N/A
VTA1	ENST00000367630.4	vesicle (multivesicular body) trafficking 1	1424	1	0	0	1	1	rno-miR-1247-3p	-0.06	-0.09	N/A
C6orf223	ENST00000439969.2	chromosome 6 open reading frame 223	17	1	0	0	1	1	rno-miR-1247-3p	-0.06	-0.16	N/A
PLCXD3	ENST00000377801.3	phosphatidylinositol-specific phospholipase C, X domain containing 3	81	1	0	0	1	0	rno-miR-1247-3p	-0.06	-0.07	N/A
SFMBT2	ENST00000361972.4	Scm-like with four mbt domains 2	107	1	0	0	1	0	rno-miR-1247-3p	-0.06	-0.06	N/A
TNRC6A	ENST00000395799.3	trinucleotide repeat containing 6A	267	1	0	0	1	0	rno-miR-1247-3p	-0.06	-0.06	N/A
RAD54L2	ENST00000409535.2	RAD54-like 2 (S. cerevisiae)	215	1	0	0	1	0	rno-miR-1247-3p	-0.06	-0.06	N/A
WHSC1L1	ENST00000317025.8	Wolf-Hirschhorn syndrome candidate 1-like 1	481	1	0	1	0	1	rno-miR-1247-3p	-0.06	-0.07	N/A
CHST3	ENST00000373115.4	carbohydrate (chondroitin 6) sulfotransferase 3	217	1	0	1	0	0	rno-miR-1247-3p	-0.06	-0.06	N/A
SV2C	ENST00000502798.2	synaptic vesicle glycoprotein 2C	30	1	1	0	0	2	rno-miR-1247-3p	-0.06	-0.06	N/A
MTX3	ENST00000509852.1	metaxin 3	304	1	0	0	1	0	rno-miR-1247-3p	-0.06	-0.06	N/A
ZNF576	ENST00000336564.4	zinc finger protein 576	786	2	0	1	1	0	rno-miR-1247-3p	-0.06	-0.41	N/A
KCNMB3	ENST00000497599.1	potassium large conductance calcium-activated channel, subfamily M beta member 3	8	1	0	0	1	0	rno-miR-1247-3p	-0.06	-0.17	N/A
S100PBP	ENST00000373475.5	S100P binding protein	428	1	0	1	0	0	rno-miR-1247-3p	-0.06	-0.07	N/A
PKM	ENST00000319622.6	pyruvate kinase, muscle	65	1	0	0	1	0	rno-miR-1247-3p	-0.06	-0.13	N/A
SOX6	ENST00000316399.6	SRY (sex determining region Y)-box 6	22	2	0	1	1	1	rno-miR-1247-3p	-0.06	-0.17	N/A
MPP5	ENST00000261681.4	membrane protein, palmitoylated 5 (MAGUK p55 subfamily member 5)	354	1	0	0	1	0	rno-miR-1247-3p	-0.06	-0.16	N/A
SCN4A	ENST00000578147.1	sodium channel, voltage-gated, type IV, alpha subunit	5	1	0	1	0	1	rno-miR-1247-3p	-0.06	-0.06	N/A
STYX	ENST00000354586.4	serine/threonine/tyrosine interacting protein	250	1	0	0	1	0	rno-miR-1247-3p	-0.06	-0.15	N/A
GJB1	ENST00000374022.3	gap junction protein, beta 1, 32kDa	96	1	0	0	1	0	rno-miR-1247-3p	-0.06	-0.28	N/A
CCDC171	ENST00000380701.3	coiled-coil domain containing 171	25	1	0	0	1	0	rno-miR-1247-3p	-0.06	-0.1	N/A
NPEPPS	ENST00000322157.4	aminopeptidase puromycin sensitive	2194	1	0	1	0	1	rno-miR-1247-3p	-0.06	-0.24	N/A
SLC30A1	ENST00000367001.4	solute carrier family 30 (zinc transporter), member 1	831	1	0	0	1	0	rno-miR-1247-3p	-0.06	-0.08	N/A
KCTD12	ENST00000377474.2	potassium channel tetramerization domain containing 12	404	1	0	0	1	0	rno-miR-1247-3p	-0.06	-0.17	N/A
WDR26	ENST00000414423.2	WD repeat domain 26	1229	1	0	0	1	2	rno-miR-1247-3p	-0.06	-0.19	N/A
ZC3H12C	ENST00000278590.3	zinc finger CCCH-type containing 12C	150	1	0	0	1	1	rno-miR-1247-3p	-0.06	-0.08	N/A
FAM124A	ENST00000322475.8	family with sequence similarity 124A	5	1	0	1	0	0	rno-miR-1247-3p	-0.06	-0.06	N/A
MECP2	ENST00000303391.6	methyl CpG binding protein 2 (Rett syndrome)	1474	3	0	1	2	0	rno-miR-1247-3p	-0.06	-0.34	N/A
ABCC5	ENST00000334444.6	ATP-binding cassette, sub-family C (CFTR/MRP), member 5	453	1	0	0	1	0	rno-miR-1247-3p	-0.06	-0.06	N/A
ADAM22	ENST00000398204.4	ADAM metallopeptidase domain 22	115	1	0	1	0	0	rno-miR-1247-3p	-0.06	-0.11	N/A
PLXNA4	ENST00000321063.4	plexin A4	9	2	0	0	2	0	rno-miR-1247-3p	-0.06	-0.1	N/A
STAT5B	ENST00000293328.3	signal transducer and activator of transcription 5B	329	1	0	0	1	1	rno-miR-1247-3p	-0.06	-0.14	N/A
GAS2L3	ENST00000547754.1	growth arrest-specific 2 like 3	478	1	0	1	0	0	rno-miR-1247-3p	-0.06	-0.06	N/A
ALX4	ENST00000329255.3	ALX homeobox 4	52	1	0	0	1	0	rno-miR-1247-3p	-0.06	-0.06	N/A
SOCS4	ENST00000395472.2	suppressor of cytokine signaling 4	336	1	0	0	1	0	rno-miR-1247-3p	-0.06	-0.08	N/A
USP37	ENST00000258399.3	ubiquitin specific peptidase 37	14	1	0	0	1	0	rno-miR-1247-3p	-0.06	-0.14	N/A
RAB5B	ENST00000553116.1	RAB5B, member RAS oncogene family	14	1	0	0	1	0	rno-miR-1247-3p	-0.06	-0.17	N/A
ACTN2	ENST00000366578.4	actinin, alpha 2	11	1	0	0	1	0	rno-miR-1247-3p	-0.06	-0.12	N/A
STAT3	ENST00000585517.1	signal transducer and activator of transcription 3 (acute-phase response factor)	478	1	0	0	1	0	rno-miR-1247-3p	-0.06	-0.06	N/A
GATAD2B	ENST00000368655.4	GATA zinc finger domain containing 2B	48	1	0	1	0	0	rno-miR-1247-3p	-0.05	-0.1	N/A
BRAP	ENST00000419234.4	BRCA1 associated protein	102	1	0	0	1	0	rno-miR-1247-3p	-0.05	-0.17	N/A
FEM1C	ENST00000274457.3	fem-1 homolog c (C. elegans)	222	1	0	0	1	1	rno-miR-1247-3p	-0.05	-0.17	N/A
RNF111	ENST00000348370.4	ring finger protein 111	395	1	0	0	1	0	rno-miR-1247-3p	-0.05	-0.13	N/A
CBX6	ENST00000407418.3	chromobox homolog 6	215	1	0	0	1	1	rno-miR-1247-3p	-0.05	-0.1	N/A
GPR161	ENST00000367838.1	G protein-coupled receptor 161	1712	1	0	0	1	1	rno-miR-1247-3p	-0.05	-0.07	N/A
SNX27	ENST00000368843.3	sorting nexin family member 27	46	1	0	0	1	0	rno-miR-1247-3p	-0.05	-0.05	N/A
GRIK3	ENST00000373091.3	glutamate receptor, ionotropic, kainate 3	7	1	0	0	1	0	rno-miR-1247-3p	-0.05	-0.05	N/A
CREBRF	ENST00000540014.1	CREB3 regulatory factor	24	1	0	0	1	1	rno-miR-1247-3p	-0.05	-0.12	N/A
KIAA0408	ENST00000483725.3	KIAA0408	95	1	0	0	1	0	rno-miR-1247-3p	-0.05	-0.18	N/A
DOT1L	ENST00000398665.3	DOT1-like histone H3K79 methyltransferase	439	1	0	0	1	0	rno-miR-1247-3p	-0.05	-0.06	N/A
SEC62	ENST00000337002.4	SEC62 homolog (S. cerevisiae)	746	1	0	0	1	0	rno-miR-1247-3p	-0.05	-0.24	N/A
ZBTB47	ENST00000457842.3	zinc finger and BTB domain containing 47	81	1	0	0	1	0	rno-miR-1247-3p	-0.05	-0.13	N/A
ADRBK2	ENST00000324198.6	adrenergic, beta, receptor kinase 2	215	3	1	0	2	2	rno-miR-1247-3p	-0.05	-0.49	N/A
A1CF	ENST00000374001.2	APOBEC1 complementation factor	80	2	0	0	2	0	rno-miR-1247-3p	-0.05	-0.28	N/A
ARL5B	ENST00000377275.3	ADP-ribosylation factor-like 5B	368	1	0	0	1	1	rno-miR-1247-3p	-0.05	-0.11	N/A
CTNS	ENST00000046640.3	cystinosin, lysosomal cystine transporter	308	1	0	0	1	1	rno-miR-1247-3p	-0.05	-0.23	N/A
AQP4	ENST00000383168.4	aquaporin 4	10	1	0	0	1	1	rno-miR-1247-3p	-0.05	-0.07	N/A
RBM24	ENST00000379052.5	RNA binding motif protein 24	43	1	0	0	1	0	rno-miR-1247-3p	-0.05	-0.17	N/A
USP13	ENST00000263966.3	ubiquitin specific peptidase 13 (isopeptidase T-3)	379	1	0	0	1	1	rno-miR-1247-3p	-0.05	-0.12	N/A
TYRO3	ENST00000263798.3	TYRO3 protein tyrosine kinase	70	1	0	0	1	1	rno-miR-1247-3p	-0.05	-0.2	N/A
TMEM120B	ENST00000449592.2	transmembrane protein 120B	60	1	1	0	0	1	rno-miR-1247-3p	-0.05	-0.35	N/A
STRN	ENST00000263918.4	striatin, calmodulin binding protein	476	3	0	1	2	3	rno-miR-1247-3p	-0.05	-0.28	N/A
SHROOM3	ENST00000296043.6	shroom family member 3	2841	1	0	0	1	0	rno-miR-1247-3p	-0.05	-0.11	N/A
RORA	ENST00000335670.6	RAR-related orphan receptor A	102	1	0	0	1	1	rno-miR-1247-3p	-0.05	-0.06	N/A
RPS6	ENST00000380394.4	ribosomal protein S6	380	1	0	0	1	0	rno-miR-1247-3p	-0.05	-0.24	N/A
PHF5A	ENST00000216252.3	PHD finger protein 5A	317	1	0	0	1	0	rno-miR-1247-3p	-0.05	-0.2	N/A
TYRP1	ENST00000388918.5	tyrosinase-related protein 1	16	1	0	0	1	0	rno-miR-1247-3p	-0.05	-0.17	N/A
PDHA1	ENST00000379806.5	pyruvate dehydrogenase (lipoamide) alpha 1	4824	1	0	0	1	0	rno-miR-1247-3p	-0.05	-0.18	N/A
DNAJC5	ENST00000360864.4	DnaJ (Hsp40) homolog, subfamily C, member 5	1089	1	0	0	1	0	rno-miR-1247-3p	-0.05	-0.07	N/A
PPP1R9A	ENST00000289495.5	protein phosphatase 1, regulatory subunit 9A	46	1	0	0	1	0	rno-miR-1247-3p	-0.05	-0.1	N/A
KIAA0586	ENST00000423743.3	KIAA0586	95	1	0	0	1	0	rno-miR-1247-3p	-0.05	-0.08	N/A
LPHN1	ENST00000340736.6	latrophilin 1	49	1	0	0	1	0	rno-miR-1247-3p	-0.05	-0.05	N/A
AIF1L	ENST00000372300.1	allograft inflammatory factor 1-like	487	1	0	0	1	0	rno-miR-1247-3p	-0.05	-0.07	N/A
SNTB2	ENST00000336278.4	syntrophin, beta 2 (dystrophin-associated protein A1, 59kDa, basic component 2)	254	1	1	0	0	0	rno-miR-1247-3p	-0.05	-0.16	N/A
SIM2	ENST00000290399.6	single-minded homolog 2 (Drosophila)	108	1	0	0	1	0	rno-miR-1247-3p	-0.05	-0.17	N/A
ZFHX2	ENST00000419474.3	zinc finger homeobox 2	7	1	0	0	1	2	rno-miR-1247-3p	-0.05	-0.13	N/A
RAPGEF3	ENST00000405493.2	Rap guanine nucleotide exchange factor (GEF) 3	19	1	0	0	1	1	rno-miR-1247-3p	-0.05	-0.2	N/A
INPP4B	ENST00000513000.1	inositol polyphosphate-4-phosphatase, type II, 105kDa	43	1	0	0	1	0	rno-miR-1247-3p	-0.05	-0.1	N/A
RAB11FIP5	ENST00000258098.6	RAB11 family interacting protein 5 (class I)	81	1	0	0	1	0	rno-miR-1247-3p	-0.05	-0.18	N/A
NETO2	ENST00000562435.1	neuropilin (NRP) and tolloid (TLL)-like 2	723	1	0	0	1	1	rno-miR-1247-3p	-0.05	-0.16	N/A
FXN	ENST00000396366.2	frataxin	99	1	0	1	0	0	rno-miR-1247-3p	-0.05	-0.27	N/A
TSPAN14	ENST00000429989.3	tetraspanin 14	239	2	0	0	2	2	rno-miR-1247-3p	-0.05	-0.24	N/A
METTL23	ENST00000588783.1	methyltransferase like 23	33	1	0	0	1	0	rno-miR-1247-3p	-0.05	-0.35	N/A
TMEM201	ENST00000340305.5	transmembrane protein 201	164	1	0	0	1	0	rno-miR-1247-3p	-0.05	-0.05	N/A
DGKD	ENST00000264057.2	diacylglycerol kinase, delta 130kDa	200	1	0	0	1	1	rno-miR-1247-3p	-0.05	-0.05	N/A
RAD50	ENST00000378823.3	RAD50 homolog (S. cerevisiae)	335	2	0	0	2	0	rno-miR-1247-3p	-0.05	-0.34	N/A
SART3	ENST00000228284.3	squamous cell carcinoma antigen recognized by T cells 3	469	1	0	0	1	2	rno-miR-1247-3p	-0.05	-0.37	N/A
POMGNT1	ENST00000396420.3	protein O-linked mannose N-acetylglucosaminyltransferase 1 (beta 1,2-)	2123	1	0	0	1	0	rno-miR-1247-3p	-0.05	-0.05	N/A
MAP3K9	ENST00000554752.2	mitogen-activated protein kinase kinase kinase 9	44	1	0	0	1	2	rno-miR-1247-3p	-0.05	-0.06	N/A
MLLT6	ENST00000325718.7	myeloid/lymphoid or mixed-lineage leukemia (trithorax homolog, Drosophila); translocated to, 6	24	1	0	0	1	2	rno-miR-1247-3p	-0.05	-0.15	N/A
SOGA3	ENST00000556132.1	SOGA family member 3	95	1	0	0	1	0	rno-miR-1247-3p	-0.05	-0.13	N/A
APH1B	ENST00000261879.5	APH1B gamma secretase subunit	223	2	0	0	2	0	rno-miR-1247-3p	-0.05	-0.22	N/A
MBOAT2	ENST00000305997.3	membrane bound O-acyltransferase domain containing 2	1145	1	0	0	1	0	rno-miR-1247-3p	-0.05	-0.15	N/A
TGIF1	ENST00000330513.5	TGFB-induced factor homeobox 1	354	2	1	0	1	0	rno-miR-1247-3p	-0.05	-0.77	N/A
UGGT1	ENST00000259253.6	UDP-glucose glycoprotein glucosyltransferase 1	1377	1	0	0	1	0	rno-miR-1247-3p	-0.05	-0.11	N/A
IGF1	ENST00000337514.6	insulin-like growth factor 1 (somatomedin C)	19	1	0	0	1	0	rno-miR-1247-3p	-0.05	-0.18	N/A
CISD1	ENST00000333926.5	CDGSH iron sulfur domain 1	367	1	0	0	1	0	rno-miR-1247-3p	-0.05	-0.21	N/A
ARHGAP18	ENST00000368149.2	Rho GTPase activating protein 18	176	1	0	0	1	0	rno-miR-1247-3p	-0.05	-0.2	N/A
AK5	ENST00000354567.2	adenylate kinase 5	225	1	0	0	1	0	rno-miR-1247-3p	-0.05	-0.16	N/A
MDGA1	ENST00000297153.7	MAM domain containing glycosylphosphatidylinositol anchor 1	240	2	1	0	1	1	rno-miR-1247-3p	-0.05	-0.05	N/A
P2RY2	ENST00000311131.2	purinergic receptor P2Y, G-protein coupled, 2	66	1	0	0	1	1	rno-miR-1247-3p	-0.05	-0.13	N/A
AGO3	ENST00000373191.4	argonaute RISC catalytic component 3	198	1	0	0	1	1	rno-miR-1247-3p	-0.05	-0.09	N/A
PTPN4	ENST00000263708.2	protein tyrosine phosphatase, non-receptor type 4 (megakaryocyte)	215	1	0	0	1	1	rno-miR-1247-3p	-0.04	-0.05	N/A
COL9A2	ENST00000372748.3	collagen, type IX, alpha 2	189	1	0	0	1	0	rno-miR-1247-3p	-0.04	-0.21	N/A
HOXC11	ENST00000546378.1	homeobox C11	80	1	0	0	1	0	rno-miR-1247-3p	-0.04	-0.14	N/A
RAP2B	ENST00000323534.2	RAP2B, member of RAS oncogene family	594	1	0	0	1	2	rno-miR-1247-3p	-0.04	-0.28	N/A
TBX2	ENST00000240328.3	T-box 2	471	1	0	0	1	0	rno-miR-1247-3p	-0.04	-0.27	N/A
ASTN1	ENST00000361833.2	astrotactin 1	9	1	0	0	1	1	rno-miR-1247-3p	-0.04	-0.04	N/A
NRDE2	ENST00000354366.3	NRDE-2, necessary for RNA interference, domain containing	30	1	0	0	1	0	rno-miR-1247-3p	-0.04	-0.28	N/A
SPCS3	ENST00000503362.1	signal peptidase complex subunit 3 homolog (S. cerevisiae)	1645	1	0	0	1	0	rno-miR-1247-3p	-0.04	-0.16	N/A
FGF11	ENST00000293829.4	fibroblast growth factor 11	10	1	0	0	1	0	rno-miR-1247-3p	-0.04	-0.08	N/A
SMAGP	ENST00000603798.1	small cell adhesion glycoprotein	103	1	0	1	0	0	rno-miR-1247-3p	-0.04	-0.28	N/A
C6orf120	ENST00000332290.2	chromosome 6 open reading frame 120	1415	1	0	0	1	0	rno-miR-1247-3p	-0.04	-0.2	N/A
TENM1	ENST00000371130.3	teneurin transmembrane protein 1	5	1	0	0	1	0	rno-miR-1247-3p	-0.04	-0.04	N/A
KCNA6	ENST00000433855.1	potassium voltage-gated channel, shaker-related subfamily, member 6	5	1	0	0	1	0	rno-miR-1247-3p	-0.04	-0.04	N/A
ST8SIA1	ENST00000396037.4	ST8 alpha-N-acetyl-neuraminide alpha-2,8-sialyltransferase 1	5	1	0	0	1	0	rno-miR-1247-3p	-0.04	-0.04	N/A
PTPN9	ENST00000306726.2	protein tyrosine phosphatase, non-receptor type 9	644	2	0	0	2	0	rno-miR-1247-3p	-0.04	-0.37	N/A
PON1	ENST00000222381.3	paraoxonase 1	64	1	0	1	0	0	rno-miR-1247-3p	-0.04	-0.32	N/A
CCDC160	ENST00000517294.1	coiled-coil domain containing 160	12	1	0	0	1	0	rno-miR-1247-3p	-0.04	-0.17	N/A
SYNPO2	ENST00000429713.2	synaptopodin 2	105	1	0	0	1	2	rno-miR-1247-3p	-0.04	-0.09	N/A
NHLRC2	ENST00000369301.3	NHL repeat containing 2	368	1	0	0	1	1	rno-miR-1247-3p	-0.04	-0.06	N/A
SLC31A1	ENST00000374212.4	solute carrier family 31 (copper transporter), member 1	171	1	0	0	1	1	rno-miR-1247-3p	-0.04	-0.2	N/A
CHDH	ENST00000315251.6	choline dehydrogenase	249	2	0	1	1	0	rno-miR-1247-3p	-0.04	-0.21	N/A
PURG	ENST00000475541.1	purine-rich element binding protein G	29	1	0	0	1	0	rno-miR-1247-3p	-0.04	-0.13	N/A
ADD2	ENST00000264436.4	adducin 2 (beta)	59	1	0	0	1	0	rno-miR-1247-3p	-0.04	-0.09	N/A
FAM84B	ENST00000304916.3	family with sequence similarity 84, member B	45	1	0	0	1	0	rno-miR-1247-3p	-0.04	-0.17	N/A
SEMA5A	ENST00000382496.5	sema domain, seven thrombospondin repeats (type 1 and type 1-like), transmembrane domain (TM) and short cytoplasmic domain, (semaphorin) 5A	98	1	0	0	1	0	rno-miR-1247-3p	-0.04	-0.05	N/A
GOLT1B	ENST00000540141.1	golgi transport 1B	848	1	0	0	1	2	rno-miR-1247-3p	-0.04	-0.15	N/A
ARHGAP32	ENST00000524655.1	Rho GTPase activating protein 32	13	1	0	0	1	1	rno-miR-1247-3p	-0.04	-0.11	N/A
TRAPPC9	ENST00000389328.4	trafficking protein particle complex 9	251	1	0	0	1	1	rno-miR-1247-3p	-0.04	-0.18	N/A
DNALI1	ENST00000296218.7	dynein, axonemal, light intermediate chain 1	56	1	0	0	1	0	rno-miR-1247-3p	-0.04	-0.17	N/A
TMEM104	ENST00000335464.5	transmembrane protein 104	657	1	0	1	0	1	rno-miR-1247-3p	-0.04	-0.04	N/A
CCDC71L	ENST00000523505.1	coiled-coil domain containing 71-like	410	1	0	0	1	0	rno-miR-1247-3p	-0.04	-0.13	N/A
ARHGAP8	ENST00000336963.4	Rho GTPase activating protein 8	74	1	0	0	1	0	rno-miR-1247-3p	-0.04	-0.2	N/A
GLTSCR1L	ENST00000314073.5	GLTSCR1-like	59	2	0	2	0	0	rno-miR-1247-3p	-0.04	-0.04	N/A
NPBWR1	ENST00000331251.3	neuropeptides B/W receptor 1	25	1	0	0	1	1	rno-miR-1247-3p	-0.04	-0.04	N/A
TAOK1	ENST00000261716.3	TAO kinase 1	164	1	0	0	1	1	rno-miR-1247-3p	-0.04	-0.04	N/A
AAK1	ENST00000409085.4	AP2 associated kinase 1	27	1	0	0	1	8	rno-miR-1247-3p	-0.04	-0.08	N/A
KIAA1324L	ENST00000450689.2	KIAA1324-like	181	1	0	0	1	0	rno-miR-1247-3p	-0.04	-0.07	N/A
RBFOX1	ENST00000355637.4	RNA binding protein, fox-1 homolog (C. elegans) 1	5	1	1	0	0	1	rno-miR-1247-3p	-0.04	-0.31	N/A
IRF6	ENST00000367021.3	interferon regulatory factor 6	28	1	0	0	1	0	rno-miR-1247-3p	-0.04	-0.2	N/A
GOLGA7B	ENST00000370602.1	golgin A7 family, member B	5	1	0	0	1	3	rno-miR-1247-3p	-0.04	-0.17	N/A
SULF2	ENST00000359930.4	sulfatase 2	103	1	1	0	0	0	rno-miR-1247-3p	-0.04	-0.26	N/A
ARFGEF2	ENST00000371917.4	ADP-ribosylation factor guanine nucleotide-exchange factor 2 (brefeldin A-inhibited)	111	1	0	0	1	0	rno-miR-1247-3p	-0.04	-0.08	N/A
ANKFY1	ENST00000341657.4	ankyrin repeat and FYVE domain containing 1	969	1	0	0	1	1	rno-miR-1247-3p	-0.04	-0.15	N/A
KIF1A	ENST00000320389.7	kinesin family member 1A	115	2	0	0	2	1	rno-miR-1247-3p	-0.04	-0.09	N/A
HIF1AN	ENST00000299163.6	hypoxia inducible factor 1, alpha subunit inhibitor	1545	1	0	0	1	2	rno-miR-1247-3p	-0.04	-0.05	N/A
SLC5A3	ENST00000608209.1	sodium/myo-inositol cotransporter	24	2	0	0	2	0	rno-miR-1247-3p	-0.04	-0.19	N/A
RRP15	ENST00000366932.3	ribosomal RNA processing 15 homolog (S. cerevisiae)	243	1	0	1	0	0	rno-miR-1247-3p	-0.04	-0.17	N/A
MTMR3	ENST00000333027.3	myotubularin related protein 3	123	1	0	0	1	0	rno-miR-1247-3p	-0.04	-0.21	N/A
FAM71F2	ENST00000480462.1	family with sequence similarity 71, member F2	7	1	0	1	0	1	rno-miR-1247-3p	-0.04	-0.12	N/A
ZRANB1	ENST00000359653.4	zinc finger, RAN-binding domain containing 1	724	1	0	0	1	1	rno-miR-1247-3p	-0.04	-0.1	N/A
HEYL	ENST00000372852.3	hairy/enhancer-of-split related with YRPW motif-like	37	1	0	0	1	1	rno-miR-1247-3p	-0.04	-0.11	N/A
CXorf23	ENST00000379687.3	chromosome X open reading frame 23	30	1	0	0	1	0	rno-miR-1247-3p	-0.04	-0.18	N/A
ZMYM2	ENST00000382869.3	zinc finger, MYM-type 2	172	2	1	0	1	1	rno-miR-1247-3p	-0.04	-0.47	N/A
BLCAP	ENST00000397137.1	bladder cancer associated protein	38	1	0	1	0	0	rno-miR-1247-3p	-0.04	-0.3	N/A
KDM3B	ENST00000314358.5	lysine (K)-specific demethylase 3B	1589	1	0	1	0	1	rno-miR-1247-3p	-0.04	-0.04	N/A
DCPS	ENST00000263579.4	decapping enzyme, scavenger	320	1	0	0	1	1	rno-miR-1247-3p	-0.04	-0.13	N/A
KCNJ6	ENST00000609713.1	potassium inwardly-rectifying channel, subfamily J, member 6	5	2	0	0	2	2	rno-miR-1247-3p	-0.04	-0.04	N/A
OTUD7A	ENST00000307050.4	OTU domain containing 7A	35	1	1	0	0	2	rno-miR-1247-3p	-0.04	-0.26	N/A
GDF5OS	ENST00000374375.1	growth differentiation factor 5 opposite strand	122	1	0	0	1	0	rno-miR-1247-3p	-0.04	-0.28	N/A
GLMN	ENST00000370360.3	glomulin, FKBP associated protein	112	1	0	1	0	0	rno-miR-1247-3p	-0.04	-0.2	N/A
PTRH2	ENST00000393038.2	peptidyl-tRNA hydrolase 2	386	1	0	0	1	0	rno-miR-1247-3p	-0.04	-0.25	N/A
ISM2	ENST00000493585.1	isthmin 2	7	1	0	0	1	0	rno-miR-1247-3p	-0.04	-0.16	N/A
TWIST1	ENST00000242261.5	twist basic helix-loop-helix transcription factor 1	190	1	0	0	1	0	rno-miR-1247-3p	-0.04	-0.11	N/A
SMG7	ENST00000367537.3	SMG7 nonsense mediated mRNA decay factor	305	1	0	1	0	0	rno-miR-1247-3p	-0.04	-0.04	N/A
SRL	ENST00000399609.3	sarcalumenin	5	1	0	0	1	0	rno-miR-1247-3p	-0.04	-0.04	N/A
NFASC	ENST00000401399.1	neurofascin	10	1	0	0	1	0	rno-miR-1247-3p	-0.04	-0.04	N/A
LNPEP	ENST00000231368.5	leucyl/cystinyl aminopeptidase	28	2	0	0	2	1	rno-miR-1247-3p	-0.03	-0.21	N/A
CHD7	ENST00000423902.2	chromodomain helicase DNA binding protein 7	925	1	0	0	1	0	rno-miR-1247-3p	-0.03	-0.04	N/A
GABRB3	ENST00000311550.5	gamma-aminobutyric acid (GABA) A receptor, beta 3	267	2	0	0	2	1	rno-miR-1247-3p	-0.03	-0.33	N/A
SFRP1	ENST00000220772.3	secreted frizzled-related protein 1	148	1	0	0	1	0	rno-miR-1247-3p	-0.03	-0.2	N/A
CREB3L2	ENST00000330387.6	cAMP responsive element binding protein 3-like 2	2872	1	0	0	1	2	rno-miR-1247-3p	-0.03	-0.04	N/A
PGAP1	ENST00000354764.4	post-GPI attachment to proteins 1	106	1	0	0	1	1	rno-miR-1247-3p	-0.03	-0.09	N/A
C22orf29	ENST00000407472.1	chromosome 22 open reading frame 29	351	1	0	0	1	1	rno-miR-1247-3p	-0.03	-0.16	N/A
RIMS3	ENST00000372684.3	regulating synaptic membrane exocytosis 3	24	2	0	0	2	0	rno-miR-1247-3p	-0.03	-0.1	N/A
CLDN19	ENST00000296387.1	claudin 19	25	1	0	0	1	0	rno-miR-1247-3p	-0.03	-0.17	N/A
UBE4A	ENST00000252108.3	ubiquitination factor E4A	29	1	0	0	1	0	rno-miR-1247-3p	-0.03	-0.14	N/A
KLF9	ENST00000377126.2	Kruppel-like factor 9	20	1	0	0	1	0	rno-miR-1247-3p	-0.03	-0.05	N/A
PMEPA1	ENST00000341744.3	prostate transmembrane protein, androgen induced 1	736	1	0	0	1	1	rno-miR-1247-3p	-0.03	-0.06	N/A
SRGAP3	ENST00000383836.3	SLIT-ROBO Rho GTPase activating protein 3	38	1	0	0	1	0	rno-miR-1247-3p	-0.03	-0.12	N/A
EIF4E3	ENST00000425534.3	eukaryotic translation initiation factor 4E family member 3	475	1	0	0	1	0	rno-miR-1247-3p	-0.03	-0.11	N/A
ABI2	ENST00000295851.5	abl-interactor 2	877	2	0	0	2	1	rno-miR-1247-3p	-0.03	-0.18	N/A
PDXK	ENST00000468090.1	pyridoxal (pyridoxine, vitamin B6) kinase	5653	1	0	0	1	0	rno-miR-1247-3p	-0.03	-0.16	N/A
TFAP2B	ENST00000393655.3	transcription factor AP-2 beta (activating enhancer binding protein 2 beta)	23	1	0	0	1	1	rno-miR-1247-3p	-0.03	-0.16	N/A
KCNC1	ENST00000379472.3	potassium voltage-gated channel, Shaw-related subfamily, member 1	42	1	0	0	1	2	rno-miR-1247-3p	-0.03	-0.03	N/A
CD248	ENST00000311330.3	CD248 molecule, endosialin	439	1	0	1	0	1	rno-miR-1247-3p	-0.03	-0.19	N/A
RRAGC	ENST00000373001.3	Ras-related GTP binding C	1062	1	0	1	0	1	rno-miR-1247-3p	-0.03	-0.23	N/A
PAG1	ENST00000220597.4	phosphoprotein associated with glycosphingolipid microdomains 1	53	1	0	0	1	0	rno-miR-1247-3p	-0.03	-0.08	N/A
INPP5K	ENST00000421807.2	inositol polyphosphate-5-phosphatase K	265	1	0	0	1	0	rno-miR-1247-3p	-0.03	-0.14	N/A
CDHR2	ENST00000510636.1	cadherin-related family member 2	84	1	0	0	1	0	rno-miR-1247-3p	-0.03	-0.23	N/A
CMTM4	ENST00000394106.2	CKLF-like MARVEL transmembrane domain containing 4	22	1	0	0	1	1	rno-miR-1247-3p	-0.03	-0.1	N/A
STARD5	ENST00000302824.6	StAR-related lipid transfer (START) domain containing 5	28	1	0	0	1	0	rno-miR-1247-3p	-0.03	-0.12	N/A
ST7L	ENST00000360743.4	suppression of tumorigenicity 7 like	45	1	0	0	1	0	rno-miR-1247-3p	-0.03	-0.16	N/A
LGI2	ENST00000382114.4	leucine-rich repeat LGI family, member 2	32	1	0	0	1	0	rno-miR-1247-3p	-0.03	-0.12	N/A
PRR5-ARHGAP8	ENST00000352766.7	PRR5-ARHGAP8 readthrough	74	1	0	0	1	0	rno-miR-1247-3p	-0.03	-0.23	N/A
LARP4	ENST00000398473.2	La ribonucleoprotein domain family, member 4	35	1	0	0	1	0	rno-miR-1247-3p	-0.03	-0.14	N/A
TNR	ENST00000367674.2	tenascin R	5	1	1	0	0	3	rno-miR-1247-3p	-0.03	-0.03	N/A
COL6A6	ENST00000358511.6	collagen, type VI, alpha 6	5	1	1	0	0	0	rno-miR-1247-3p	-0.03	-0.03	N/A
DUS1L	ENST00000306796.5	dihydrouridine synthase 1-like (S. cerevisiae)	36	1	0	0	1	0	rno-miR-1247-3p	-0.03	-0.23	N/A
PGR	ENST00000325455.5	progesterone receptor	8	1	0	0	1	2	rno-miR-1247-3p	-0.03	-0.04	N/A
UCK2	ENST00000372212.4	uridine-cytidine kinase 2	437	1	0	0	1	1	rno-miR-1247-3p	-0.03	-0.13	N/A
GANAB	ENST00000346178.4	glucosidase, alpha; neutral AB	539	1	0	0	1	0	rno-miR-1247-3p	-0.03	-0.17	N/A
TRAF4	ENST00000262395.5	TNF receptor-associated factor 4	3123	1	0	0	1	0	rno-miR-1247-3p	-0.03	-0.24	N/A
ANKRD52	ENST00000267116.7	ankyrin repeat domain 52	2913	1	0	0	1	1	rno-miR-1247-3p	-0.03	-0.03	N/A
FKBP9	ENST00000242209.4	FK506 binding protein 9, 63 kDa	43	1	0	0	1	0	rno-miR-1247-3p	-0.03	-0.13	N/A
OTUD7B	ENST00000369135.4	OTU domain containing 7B	299	1	1	0	0	0	rno-miR-1247-3p	-0.03	-0.24	N/A
ST8SIA3	ENST00000324000.3	ST8 alpha-N-acetyl-neuraminide alpha-2,8-sialyltransferase 3	5	1	0	0	1	0	rno-miR-1247-3p	-0.03	-0.03	N/A
PPARGC1B	ENST00000309241.5	peroxisome proliferator-activated receptor gamma, coactivator 1 beta	12	1	0	0	1	2	rno-miR-1247-3p	-0.03	-0.04	N/A
VWA5A	ENST00000456829.2	von Willebrand factor A domain containing 5A	35	1	0	0	1	0	rno-miR-1247-3p	-0.03	-0.2	N/A
ZNF771	ENST00000319296.5	zinc finger protein 771	87	1	1	0	0	0	rno-miR-1247-3p	-0.03	-0.57	N/A
FAM162A	ENST00000477892.1	family with sequence similarity 162, member A	1191	1	0	0	1	0	rno-miR-1247-3p	-0.03	-0.22	N/A
ARHGEF9	ENST00000253401.6	Cdc42 guanine nucleotide exchange factor (GEF) 9	13	1	0	0	1	0	rno-miR-1247-3p	-0.03	-0.03	N/A
ATG4C	ENST00000317868.4	autophagy related 4C, cysteine peptidase	82	1	0	0	1	0	rno-miR-1247-3p	-0.03	-0.21	N/A
ZFP37	ENST00000374227.3	ZFP37 zinc finger protein	24	1	0	0	1	0	rno-miR-1247-3p	-0.03	-0.13	N/A
ARHGAP31	ENST00000264245.4	Rho GTPase activating protein 31	32	1	0	1	0	0	rno-miR-1247-3p	-0.03	-0.08	N/A
JAK2	ENST00000381652.3	Janus kinase 2	17	1	0	0	1	1	rno-miR-1247-3p	-0.03	-0.12	N/A
QSER1	ENST00000399302.2	glutamine and serine rich 1	34	1	0	1	0	1	rno-miR-1247-3p	-0.03	-0.03	N/A
PARVA	ENST00000334956.8	parvin, alpha	1912	2	0	0	2	0	rno-miR-1247-3p	-0.03	-0.16	N/A
CEP41	ENST00000223208.5	centrosomal protein 41kDa	346	1	0	1	0	1	rno-miR-1247-3p	-0.03	-0.14	N/A
CTNND1	ENST00000524630.1	catenin (cadherin-associated protein), delta 1	743	1	0	0	1	1	rno-miR-1247-3p	-0.03	-0.13	N/A
GIT2	ENST00000355312.3	G protein-coupled receptor kinase interacting ArfGAP 2	924	1	0	0	1	1	rno-miR-1247-3p	-0.03	-0.03	N/A
SF3B1	ENST00000335508.6	splicing factor 3b, subunit 1, 155kDa	3215	1	0	0	1	0	rno-miR-1247-3p	-0.03	-0.15	N/A
TDRD6	ENST00000544460.1	tudor domain containing 6	65	1	1	0	0	0	rno-miR-1247-3p	-0.02	-0.36	N/A
PRR16	ENST00000407149.2	proline rich 16	394	1	0	1	0	0	rno-miR-1247-3p	-0.02	-0.4	N/A
PSMD14	ENST00000409682.3	proteasome (prosome, macropain) 26S subunit, non-ATPase, 14	194	1	0	0	1	0	rno-miR-1247-3p	-0.02	-0.32	N/A
DGKG	ENST00000265022.3	diacylglycerol kinase, gamma 90kDa	5	1	0	0	1	1	rno-miR-1247-3p	-0.02	-0.02	N/A
LARP1	ENST00000336314.4	La ribonucleoprotein domain family, member 1	4979	1	0	0	1	1	rno-miR-1247-3p	-0.02	-0.02	N/A
MIPOL1	ENST00000327441.7	mirror-image polydactyly 1	45	1	0	0	1	1	rno-miR-1247-3p	-0.02	-0.17	N/A
TAB1	ENST00000216160.6	TGF-beta activated kinase 1/MAP3K7 binding protein 1	577	1	0	0	1	1	rno-miR-1247-3p	-0.02	-0.14	N/A
BMS1	ENST00000374518.5	BMS1 ribosome biogenesis factor	48	1	0	0	1	0	rno-miR-1247-3p	-0.02	-0.24	N/A
COBLL1	ENST00000375458.2	cordon-bleu WH2 repeat protein-like 1	70	1	1	0	0	0	rno-miR-1247-3p	-0.02	-0.19	N/A
KDELR2	ENST00000258739.4	KDEL (Lys-Asp-Glu-Leu) endoplasmic reticulum protein retention receptor 2	5077	1	0	0	1	0	rno-miR-1247-3p	-0.02	-0.2	N/A
TCF21	ENST00000367882.4	transcription factor 21	552	1	0	0	1	1	rno-miR-1247-3p	-0.02	-0.22	N/A
RNF217	ENST00000521654.2	ring finger protein 217	92	1	0	0	1	1	rno-miR-1247-3p	-0.02	-0.11	N/A
CABLES1	ENST00000256925.7	Cdk5 and Abl enzyme substrate 1	341	3	0	0	3	2	rno-miR-1247-3p	-0.02	-0.37	N/A
ANKS1A	ENST00000360359.3	ankyrin repeat and sterile alpha motif domain containing 1A	220	1	0	0	1	0	rno-miR-1247-3p	-0.02	-0.02	N/A
UBALD2	ENST00000327490.6	UBA-like domain containing 2	506	1	0	0	1	0	rno-miR-1247-3p	-0.02	-0.23	N/A
PISD	ENST00000397500.1	phosphatidylserine decarboxylase	61	1	0	0	1	0	rno-miR-1247-3p	-0.02	-0.23	N/A
ZBTB12	ENST00000375527.2	zinc finger and BTB domain containing 12	18	1	0	0	1	0	rno-miR-1247-3p	-0.02	-0.18	N/A
USP36	ENST00000542802.3	ubiquitin specific peptidase 36	192	1	0	0	1	0	rno-miR-1247-3p	-0.02	-0.1	N/A
FAM120A	ENST00000333936.5	family with sequence similarity 120A	57	1	0	0	1	0	rno-miR-1247-3p	-0.02	-0.13	N/A
YIPF6	ENST00000462683.1	Yip1 domain family, member 6	888	1	0	0	1	0	rno-miR-1247-3p	-0.02	-0.18	N/A
CRYZ	ENST00000370872.3	crystallin, zeta (quinone reductase)	317	1	0	0	1	0	rno-miR-1247-3p	-0.02	-0.17	N/A
CLMN	ENST00000298912.4	calmin (calponin-like, transmembrane)	53	2	0	1	1	1	rno-miR-1247-3p	-0.02	-0.14	N/A
FMNL3	ENST00000335154.5	formin-like 3	132	1	0	1	0	1	rno-miR-1247-3p	-0.02	-0.08	N/A
POT1	ENST00000357628.3	protection of telomeres 1	142	1	0	0	1	0	rno-miR-1247-3p	-0.02	-0.21	N/A
RPS6KA6	ENST00000262752.2	ribosomal protein S6 kinase, 90kDa, polypeptide 6	156	1	0	0	1	0	rno-miR-1247-3p	-0.02	-0.15	N/A
AFF1	ENST00000395146.4	AF4/FMR2 family, member 1	28	1	0	0	1	0	rno-miR-1247-3p	-0.02	-0.05	N/A
ERI2	ENST00000569729.1	ERI1 exoribonuclease family member 2	96	1	0	0	1	0	rno-miR-1247-3p	-0.02	-0.12	N/A
ADAT2	ENST00000606514.1	adenosine deaminase, tRNA-specific 2	303	1	0	0	1	0	rno-miR-1247-3p	-0.02	-0.18	N/A
OSBPL6	ENST00000190611.4	oxysterol binding protein-like 6	85	1	0	0	1	0	rno-miR-1247-3p	-0.02	-0.04	N/A
C9orf85	ENST00000486911.2	chromosome 9 open reading frame 85	57	1	0	0	1	0	rno-miR-1247-3p	-0.02	-0.25	N/A
SRRM4	ENST00000267260.4	serine/arginine repetitive matrix 4	22	2	0	0	2	0	rno-miR-1247-3p	-0.02	-0.02	N/A
NFIX	ENST00000360105.4	nuclear factor I/X (CCAAT-binding transcription factor)	24	1	0	1	0	0	rno-miR-1247-3p	-0.02	-0.02	N/A
WSB1	ENST00000262394.2	WD repeat and SOCS box containing 1	175	1	0	0	1	0	rno-miR-1247-3p	-0.02	-0.21	N/A
ARSG	ENST00000448504.2	arylsulfatase G	73	1	1	0	0	0	rno-miR-1247-3p	-0.02	-0.51	N/A
SEPT11	ENST00000264893.6	septin 11	515	1	0	1	0	0	rno-miR-1247-3p	-0.02	-0.02	N/A
GRID1	ENST00000327946.7	glutamate receptor, ionotropic, delta 1	45	2	0	1	1	1	rno-miR-1247-3p	-0.02	-0.18	N/A
TLL2	ENST00000357947.3	tolloid-like 2	5	1	0	0	1	0	rno-miR-1247-3p	-0.02	-0.02	N/A
N4BP3	ENST00000274605.5	NEDD4 binding protein 3	35	1	0	0	1	5	rno-miR-1247-3p	-0.02	-0.16	N/A
C5orf63	ENST00000535381.1	chromosome 5 open reading frame 63	42	1	0	0	1	0	rno-miR-1247-3p	-0.02	-0.16	N/A
SYPL1	ENST00000470347.1	synaptophysin-like 1	2423	1	0	0	1	0	rno-miR-1247-3p	-0.02	-0.16	N/A
GJC1	ENST00000426548.1	gap junction protein, gamma 1, 45kDa	195	1	0	0	1	0	rno-miR-1247-3p	-0.02	-0.1	N/A
MGAT4A	ENST00000264968.3	mannosyl (alpha-1,3-)-glycoprotein beta-1,4-N-acetylglucosaminyltransferase, isozyme A	223	1	0	0	1	1	rno-miR-1247-3p	-0.02	-0.08	N/A
MLF1IP	ENST00000281453.5	MLF1 interacting protein	164	1	0	0	1	0	rno-miR-1247-3p	-0.02	-0.2	N/A
LIMCH1	ENST00000313860.7	LIM and calponin homology domains 1	1058	3	0	1	2	0	rno-miR-1247-3p	-0.02	-0.4	N/A
CAPG	ENST00000263867.4	capping protein (actin filament), gelsolin-like	348	2	0	1	1	0	rno-miR-1247-3p	-0.02	-0.61	N/A
DPY19L1	ENST00000310974.4	dpy-19-like 1 (C. elegans)	80	1	1	0	0	1	rno-miR-1247-3p	-0.02	-0.07	N/A
TENM4	ENST00000278550.7	teneurin transmembrane protein 4	34	2	0	0	2	1	rno-miR-1247-3p	-0.02	-0.1	N/A
KHNYN	ENST00000251343.5	KH and NYN domain containing	421	2	0	0	2	0	rno-miR-1247-3p	-0.02	-0.11	N/A
PCNX	ENST00000304743.2	pecanex homolog (Drosophila)	458	1	1	0	0	1	rno-miR-1247-3p	-0.02	-0.03	N/A
TPD52	ENST00000379096.5	tumor protein D52	4585	2	0	0	2	0	rno-miR-1247-3p	-0.02	-0.43	N/A
SSH2	ENST00000582084.1	slingshot protein phosphatase 2	190	1	0	0	1	0	rno-miR-1247-3p	-0.02	-0.17	N/A
BID	ENST00000317361.7	BH3 interacting domain death agonist	187	1	0	0	1	0	rno-miR-1247-3p	-0.02	-0.17	N/A
ZNF831	ENST00000371030.2	zinc finger protein 831	5	1	0	0	1	1	rno-miR-1247-3p	-0.02	-0.02	N/A
SDK1	ENST00000404826.2	sidekick cell adhesion molecule 1	60	1	0	0	1	0	rno-miR-1247-3p	-0.02	-0.02	N/A
MRPS11	ENST00000325844.4	mitochondrial ribosomal protein S11	1452	1	0	0	1	0	rno-miR-1247-3p	-0.02	-0.21	N/A
C12orf4	ENST00000261250.3	chromosome 12 open reading frame 4	37	1	0	0	1	0	rno-miR-1247-3p	-0.02	-0.15	N/A
PYGO1	ENST00000302000.6	pygopus homolog 1 (Drosophila)	104	1	0	0	1	0	rno-miR-1247-3p	-0.02	-0.05	N/A
COL25A1	ENST00000399132.1	collagen, type XXV, alpha 1	270	1	0	1	0	1	rno-miR-1247-3p	-0.02	-0.16	N/A
TRPS1	ENST00000395715.3	trichorhinophalangeal syndrome I	94	1	0	0	1	0	rno-miR-1247-3p	-0.02	-0.03	N/A
TNFRSF11A	ENST00000586569.1	tumor necrosis factor receptor superfamily, member 11a, NFKB activator	93	1	0	1	0	0	rno-miR-1247-3p	-0.02	-0.04	N/A
POLI	ENST00000579534.1	polymerase (DNA directed) iota	321	1	1	0	0	0	rno-miR-1247-3p	-0.02	-0.57	N/A
WDFY2	ENST00000298125.5	WD repeat and FYVE domain containing 2	85	1	0	0	1	0	rno-miR-1247-3p	-0.02	-0.12	N/A
TIMP4	ENST00000287814.4	TIMP metallopeptidase inhibitor 4	38	1	0	0	1	0	rno-miR-1247-3p	-0.02	-0.11	N/A
PPM1A	ENST00000395076.4	protein phosphatase, Mg2+/Mn2+ dependent, 1A	412	1	0	0	1	0	rno-miR-1247-3p	-0.02	-0.14	N/A
CYLD	ENST00000540145.1	cylindromatosis (turban tumor syndrome)	696	1	0	0	1	0	rno-miR-1247-3p	-0.02	-0.06	N/A
CXorf38	ENST00000378426.1	chromosome X open reading frame 38	238	1	0	0	1	0	rno-miR-1247-3p	-0.02	-0.16	N/A
ZBTB44	ENST00000525842.1	zinc finger and BTB domain containing 44	236	1	0	0	1	1	rno-miR-1247-3p	-0.02	-0.1	N/A
ZDHHC18	ENST00000374142.4	zinc finger, DHHC-type containing 18	268	1	0	0	1	1	rno-miR-1247-3p	-0.02	-0.11	N/A
PHKA2	ENST00000379942.4	phosphorylase kinase, alpha 2 (liver)	588	1	0	0	1	1	rno-miR-1247-3p	-0.02	-0.11	N/A
CPSF2	ENST00000298875.4	cleavage and polyadenylation specific factor 2, 100kDa	945	1	0	0	1	0	rno-miR-1247-3p	-0.02	-0.06	N/A
ENTPD7	ENST00000370489.4	ectonucleoside triphosphate diphosphohydrolase 7	136	1	0	0	1	0	rno-miR-1247-3p	-0.02	-0.02	N/A
PKNOX1	ENST00000291547.5	PBX/knotted 1 homeobox 1	297	2	1	1	0	0	rno-miR-1247-3p	-0.02	-0.49	N/A
NAGK	ENST00000418807.3	N-acetylglucosamine kinase	69	1	0	0	1	0	rno-miR-1247-3p	-0.02	-0.22	N/A
PERP	ENST00000421351.3	PERP, TP53 apoptosis effector	437	1	1	0	0	0	rno-miR-1247-3p	-0.02	-0.47	N/A
ABCG8	ENST00000272286.2	ATP-binding cassette, sub-family G (WHITE), member 8	197	1	0	0	1	3	rno-miR-1247-3p	-0.01	-0.11	N/A
YARS2	ENST00000324868.8	tyrosyl-tRNA synthetase 2, mitochondrial	192	1	0	0	1	0	rno-miR-1247-3p	-0.01	-0.23	N/A
RBM28	ENST00000223073.2	RNA binding motif protein 28	297	2	0	0	2	0	rno-miR-1247-3p	-0.01	-0.18	N/A
SLC6A11	ENST00000254488.2	solute carrier family 6 (neurotransmitter transporter), member 11	83	1	0	0	1	0	rno-miR-1247-3p	-0.01	-0.16	N/A
FAM214A	ENST00000261844.7	family with sequence similarity 214, member A	62	1	0	0	1	0	rno-miR-1247-3p	-0.01	-0.19	N/A
POU2F2	ENST00000342301.4	POU class 2 homeobox 2	5	1	1	0	0	3	rno-miR-1247-3p	-0.01	-0.23	N/A
PTCHD1	ENST00000379361.4	patched domain containing 1	59	1	0	0	1	0	rno-miR-1247-3p	-0.01	-0.11	N/A
AP2B1	ENST00000262325.7	adaptor-related protein complex 2, beta 1 subunit	353	1	0	0	1	1	rno-miR-1247-3p	-0.01	-0.16	N/A
CSRNP1	ENST00000273153.5	cysteine-serine-rich nuclear protein 1	544	1	0	1	0	0	rno-miR-1247-3p	-0.01	-0.15	N/A
HLX	ENST00000366903.6	H2.0-like homeobox	28	1	0	0	1	0	rno-miR-1247-3p	-0.01	-0.18	N/A
TRERF1	ENST00000541110.1	transcriptional regulating factor 1	52	1	0	0	1	0	rno-miR-1247-3p	-0.01	-0.09	N/A
ZDHHC24	ENST00000310442.3	zinc finger, DHHC-type containing 24	304	1	0	0	1	0	rno-miR-1247-3p	-0.01	-0.23	N/A
PLEKHG1	ENST00000367328.1	pleckstrin homology domain containing, family G (with RhoGef domain) member 1	106	1	0	0	1	0	rno-miR-1247-3p	-0.01	-0.18	N/A
TLN2	ENST00000561311.1	talin 2	371	2	1	0	1	0	rno-miR-1247-3p	-0.01	-0.08	N/A
PPP2R1B	ENST00000527614.1	protein phosphatase 2, regulatory subunit A, beta	341	1	0	0	1	0	rno-miR-1247-3p	-0.01	-0.04	N/A
ZBTB16	ENST00000335953.4	zinc finger and BTB domain containing 16	73	1	0	0	1	0	rno-miR-1247-3p	-0.01	-0.01	N/A
ATF6	ENST00000367942.3	activating transcription factor 6	382	1	0	1	0	1	rno-miR-1247-3p	-0.01	-0.07	N/A
C17orf85	ENST00000158149.3	chromosome 17 open reading frame 85	718	3	0	0	3	0	rno-miR-1247-3p	-0.01	-0.29	N/A
RNASET2	ENST00000366855.6	ribonuclease T2	214	1	0	0	1	0	rno-miR-1247-3p	-0.01	-0.41	N/A
ELP6	ENST00000296149.4	elongator acetyltransferase complex subunit 6	92	1	0	0	1	0	rno-miR-1247-3p	-0.01	-0.14	N/A
XRRA1	ENST00000527087.1	X-ray radiation resistance associated 1	136	1	0	0	1	1	rno-miR-1247-3p	-0.01	-0.17	N/A
TSPAN31	ENST00000547992.1	tetraspanin 31	72	1	0	0	1	0	rno-miR-1247-3p	-0.01	-0.18	N/A
MNAT1	ENST00000261245.4	MNAT CDK-activating kinase assembly factor 1	191	1	0	0	1	0	rno-miR-1247-3p	-0.01	-0.16	N/A
SFT2D2	ENST00000271375.4	SFT2 domain containing 2	97	1	0	0	1	0	rno-miR-1247-3p	-0.01	-0.05	N/A
PAX6	ENST00000419022.1	paired box 6	191	3	1	0	2	1	rno-miR-1247-3p	-0.01	-0.49	N/A
SYNDIG1L	ENST00000331628.3	synapse differentiation inducing 1-like	7	1	0	0	1	0	rno-miR-1247-3p	-0.01	-0.01	N/A
SEMA6D	ENST00000355997.3	sema domain, transmembrane domain (TM), and cytoplasmic domain, (semaphorin) 6D	179	1	0	0	1	0	rno-miR-1247-3p	-0.01	-0.01	N/A
TMEM18	ENST00000281017.3	transmembrane protein 18	471	1	0	0	1	1	rno-miR-1247-3p	-0.01	-0.36	N/A
PACS2	ENST00000447393.1	phosphofurin acidic cluster sorting protein 2	234	1	0	0	1	0	rno-miR-1247-3p	-0.01	-0.11	N/A
FZD5	ENST00000295417.3	frizzled family receptor 5	122	1	0	0	1	2	rno-miR-1247-3p	-0.01	-0.12	N/A
TIAM1	ENST00000286827.3	T-cell lymphoma invasion and metastasis 1	20	1	0	0	1	1	rno-miR-1247-3p	-0.01	-0.04	N/A
PRPF4	ENST00000374199.4	pre-mRNA processing factor 4	2735	1	0	0	1	0	rno-miR-1247-3p	-0.01	-0.18	N/A
DDX19B	ENST00000288071.6	DEAD (Asp-Glu-Ala-Asp) box polypeptide 19B	690	1	0	0	1	0	rno-miR-1247-3p	-0.01	-0.14	N/A
GAS7	ENST00000437099.2	growth arrest-specific 7	186	1	0	0	1	2	rno-miR-1247-3p	-0.01	-0.12	N/A
RNF24	ENST00000336095.6	ring finger protein 24	448	1	0	0	1	0	rno-miR-1247-3p	-0.01	-0.17	N/A
KCTD16	ENST00000507359.3	potassium channel tetramerization domain containing 16	36	1	0	0	1	2	rno-miR-1247-3p	-0.01	-0.06	N/A
HFE	ENST00000357618.5	hemochromatosis	563	1	0	0	1	0	rno-miR-1247-3p	-0.01	-0.12	N/A
SLC35B1	ENST00000240333.6	solute carrier family 35, member B1	119	1	0	0	1	0	rno-miR-1247-3p	-0.01	-0.26	N/A
ATXN1L	ENST00000427980.2	ataxin 1-like	12	1	0	0	1	2	rno-miR-1247-3p	-0.01	-0.01	N/A
DST	ENST00000312431.6	dystonin	439	1	0	0	1	0	rno-miR-1247-3p	-0.01	-0.01	N/A
C12orf68	ENST00000316554.3	chromosome 12 open reading frame 68	5	1	0	0	1	0	rno-miR-1247-3p	-0.01	-0.01	N/A
ATRN	ENST00000262919.5	attractin	39	1	0	0	1	1	rno-miR-1247-3p	-0.01	-0.01	N/A
SF3A1	ENST00000215793.8	splicing factor 3a, subunit 1, 120kDa	1091	2	0	0	2	0	rno-miR-1247-3p	-0.01	-0.31	N/A
DZIP1	ENST00000347108.3	DAZ interacting zinc finger protein 1	360	1	0	0	1	1	rno-miR-1247-3p	-0.01	-0.15	N/A
PLEKHM3	ENST00000427836.2	pleckstrin homology domain containing, family M, member 3	11	1	0	0	1	0	rno-miR-1247-3p	-0.01	-0.02	N/A
PHB2	ENST00000546111.1	prohibitin 2	120	1	1	0	0	2	rno-miR-1247-3p	-0.01	-0.41	N/A
MEF2C	ENST00000340208.5	myocyte enhancer factor 2C	70	2	0	0	2	2	rno-miR-1247-3p	-0.01	-0.21	N/A
SGIP1	ENST00000371036.3	SH3-domain GRB2-like (endophilin) interacting protein 1	180	1	0	0	1	2	rno-miR-1247-3p	-0.01	-0.09	N/A
ZDHHC14	ENST00000359775.5	zinc finger, DHHC-type containing 14	253	1	0	0	1	0	rno-miR-1247-3p	-0.01	-0.11	N/A
UCHL5	ENST00000367455.4	ubiquitin carboxyl-terminal hydrolase L5	1150	1	0	0	1	0	rno-miR-1247-3p	-0.01	-0.15	N/A
DGKQ	ENST00000273814.3	diacylglycerol kinase, theta 110kDa	184	1	0	0	1	0	rno-miR-1247-3p	-0.01	-0.18	N/A
NNMT	ENST00000535401.1	nicotinamide N-methyltransferase	522	1	0	0	1	0	rno-miR-1247-3p	-0.01	-0.19	N/A
THG1L	ENST00000231198.7	tRNA-histidine guanylyltransferase 1-like (S. cerevisiae)	232	1	0	0	1	0	rno-miR-1247-3p	-0.01	-0.09	N/A
HIC2	ENST00000407464.2	hypermethylated in cancer 2	28	1	0	0	1	0	rno-miR-1247-3p	-0.01	-0.05	N/A
TRIM13	ENST00000378182.3	tripartite motif containing 13	139	1	0	0	1	1	rno-miR-1247-3p	-0.01	-0.14	N/A
SLC25A33	ENST00000302692.6	solute carrier family 25 (pyrimidine nucleotide carrier), member 33	2021	1	0	1	0	0	rno-miR-1247-3p	-0.01	-0.16	N/A
KIAA1919	ENST00000368847.4	KIAA1919	73	1	0	0	1	0	rno-miR-1247-3p	-0.01	-0.12	N/A
SPTBN2	ENST00000529997.1	spectrin, beta, non-erythrocytic 2	910	1	0	0	1	0	rno-miR-1247-3p	-0.01	-0.01	N/A
PPAPDC1A	ENST00000398248.1	phosphatidic acid phosphatase type 2 domain containing 1A	29	1	0	0	1	0	rno-miR-1247-3p	-0.01	-0.16	N/A
RASGEF1A	ENST00000374459.1	RasGEF domain family, member 1A	10	1	0	0	1	0	rno-miR-1247-3p	-0.01	-0.01	N/A
GPC4	ENST00000370828.3	glypican 4	542	1	0	0	1	0	rno-miR-1247-3p	-0.01	-0.15	N/A
NSMCE2	ENST00000287437.3	non-SMC element 2, MMS21 homolog (S. cerevisiae)	364	1	0	0	1	0	rno-miR-1247-3p	-0.01	-0.23	N/A
CSPG4	ENST00000308508.5	chondroitin sulfate proteoglycan 4	817	1	1	0	0	0	rno-miR-1247-3p	-0.01	-0.23	N/A
ZNF507	ENST00000311921.4	zinc finger protein 507	378	1	0	0	1	0	rno-miR-1247-3p	-0.01	-0.06	N/A
POU3F3	ENST00000361360.2	POU class 3 homeobox 3	461	1	0	0	1	1	rno-miR-1247-3p	-0.01	-0.12	N/A
HDAC4	ENST00000345617.3	histone deacetylase 4	48	1	0	0	1	0	rno-miR-1247-3p	-0.01	-0.01	N/A
PHF3	ENST00000262043.3	PHD finger protein 3	505	1	0	0	1	0	rno-miR-1247-3p	-0.01	-0.15	N/A
COA5	ENST00000328709.3	cytochrome c oxidase assembly factor 5	72	1	0	0	1	0	rno-miR-1247-3p	-0.01	-0.17	N/A
GDAP2	ENST00000369443.5	ganglioside induced differentiation associated protein 2	656	1	0	0	1	2	rno-miR-1247-3p	-0.01	-0.13	N/A
MLTK	ENST00000375213.3	Mitogen-activated protein kinase kinase kinase MLT	734	1	0	0	1	0	rno-miR-1247-3p	-0.01	-0.25	N/A
CHST7	ENST00000276055.3	carbohydrate (N-acetylglucosamine 6-O) sulfotransferase 7	406	1	0	0	1	1	rno-miR-1247-3p	-0.01	-0.26	N/A
PPP1R12B	ENST00000608999.1	protein phosphatase 1, regulatory subunit 12B	18	1	0	0	1	3	rno-miR-1247-3p	-0.01	-0.02	N/A
FAM105A	ENST00000274217.3	family with sequence similarity 105, member A	2613	1	0	0	1	1	rno-miR-1247-3p	-0.01	-0.23	N/A
SLC45A4	ENST00000519067.1	solute carrier family 45, member 4	418	1	0	1	0	0	rno-miR-1247-3p	-0.01	-0.09	N/A
SLC27A4	ENST00000300456.4	solute carrier family 27 (fatty acid transporter), member 4	523	1	0	0	1	0	rno-miR-1247-3p	-0.01	-0.14	N/A
KPNA1	ENST00000344337.6	karyopherin alpha 1 (importin alpha 5)	1030	1	0	0	1	1	rno-miR-1247-3p	-0.01	-0.17	N/A
IPO9	ENST00000361565.4	importin 9	3549	1	0	0	1	1	rno-miR-1247-3p	-0.01	-0.08	N/A
ATP5B	ENST00000262030.3	ATP synthase, H+ transporting, mitochondrial F1 complex, beta polypeptide	273	1	0	0	1	0	rno-miR-1247-3p	-0.01	-0.29	N/A
CREB1	ENST00000432329.2	cAMP responsive element binding protein 1	295	1	1	0	0	0	rno-miR-1247-3p	-0.01	-0.3	N/A
SETD7	ENST00000274031.3	SET domain containing (lysine methyltransferase) 7	76	1	0	1	0	1	rno-miR-1247-3p	-0.01	-0.04	N/A
NEK3	ENST00000339406.3	NIMA-related kinase 3	66	1	0	0	1	0	rno-miR-1247-3p	-0.01	-0.18	N/A
C1orf122	ENST00000373042.4	chromosome 1 open reading frame 122	435	1	0	0	1	0	rno-miR-1247-3p	-0.01	-0.34	N/A
SNX16	ENST00000353788.4	sorting nexin 16	156	1	0	0	1	0	rno-miR-1247-3p	-0.01	-0.18	N/A
SKP1	ENST00000353411.6	S-phase kinase-associated protein 1	416	1	0	0	1	0	rno-miR-1247-3p	-0.01	-0.24	N/A
WDR72	ENST00000396328.1	WD repeat domain 72	77	1	0	0	1	1	rno-miR-1247-3p	-0.01	-0.08	N/A
TRMT61A	ENST00000389749.4	tRNA methyltransferase 61 homolog A (S. cerevisiae)	296	1	0	0	1	0	rno-miR-1247-3p	-0.01	-0.1	N/A
ABCF3	ENST00000429586.2	ATP-binding cassette, sub-family F (GCN20), member 3	710	1	0	0	1	0	rno-miR-1247-3p	-0.01	-0.16	N/A
SMDT1	ENST00000331479.3	single-pass membrane protein with aspartate-rich tail 1	567	1	1	0	0	1	rno-miR-1247-3p	-0.01	-0.73	N/A
LRRC14	ENST00000292524.1	leucine rich repeat containing 14	469	1	0	0	1	0	rno-miR-1247-3p	-0.01	-0.1	N/A
METTL10	ENST00000368836.2	methyltransferase like 10	919	1	0	0	1	0	rno-miR-1247-3p	0	-0.1	N/A
RAB32	ENST00000367495.3	RAB32, member RAS oncogene family	1894	1	0	0	1	0	rno-miR-1247-3p	0	-0.25	N/A
TCERG1	ENST00000296702.5	transcription elongation regulator 1	152	1	0	1	0	0	rno-miR-1247-3p	0	-0.07	N/A
MFSD3	ENST00000301327.4	major facilitator superfamily domain containing 3	2979	1	0	0	1	0	rno-miR-1247-3p	0	-0.18	N/A
CSTF2T	ENST00000331173.4	cleavage stimulation factor, 3' pre-RNA, subunit 2, 64kDa, tau variant	3550	1	0	0	1	0	rno-miR-1247-3p	0	-0.19	N/A
DR1	ENST00000370272.4	down-regulator of transcription 1, TBP-binding (negative cofactor 2)	2994	1	0	0	1	0	rno-miR-1247-3p	0	-0.27	N/A
MCF2L	ENST00000397030.1	MCF.2 cell line derived transforming sequence-like	79	1	0	0	1	0	rno-miR-1247-3p	0	-0.07	N/A
DYRK2	ENST00000344096.3	dual-specificity tyrosine-(Y)-phosphorylation regulated kinase 2	1091	1	0	0	1	3	rno-miR-1247-3p	0	-0.03	N/A
FOXK2	ENST00000335255.5	forkhead box K2	450	1	0	0	1	0	rno-miR-1247-3p	0	-0.2	N/A
MSL2	ENST00000309993.2	male-specific lethal 2 homolog (Drosophila)	175	1	0	0	1	0	rno-miR-1247-3p	0	-0.06	N/A
PLEKHO1	ENST00000369124.4	pleckstrin homology domain containing, family O member 1	144	1	0	0	1	1	rno-miR-1247-3p	0	-0.05	N/A
FOXP1	ENST00000318789.4	forkhead box P1	264	1	0	0	1	1	rno-miR-1247-3p	0	-0.09	N/A
MRPS30	ENST00000507110.1	mitochondrial ribosomal protein S30	4883	1	0	0	1	0	rno-miR-1247-3p	0	-0.15	N/A
KB-1507C5.2	ENST00000524007.1	HCG15011, isoform CRA_a; Protein LOC100996457	103	1	0	0	1	1	rno-miR-1247-3p	0	-0.29	N/A
IL17RB	ENST00000288167.3	interleukin 17 receptor B	573	1	0	0	1	0	rno-miR-1247-3p	0	-0.2	N/A
LRP1	ENST00000243077.3	low density lipoprotein receptor-related protein 1	270	1	0	1	0	0	rno-miR-1247-3p	0	-0.23	N/A
SENP1	ENST00000004980.5	SUMO1/sentrin specific peptidase 1	361	1	0	0	1	0	rno-miR-1247-3p	0	-0.1	N/A
TFB1M	ENST00000367166.4	transcription factor B1, mitochondrial	304	1	1	0	0	0	rno-miR-1247-3p	0	-0.63	N/A
ZNF202	ENST00000336139.4	zinc finger protein 202	704	1	0	0	1	0	rno-miR-1247-3p	0	-0.16	N/A
SPRYD4	ENST00000338146.5	SPRY domain containing 4	1999	1	0	0	1	0	rno-miR-1247-3p	0	-0.19	N/A
CCDC149	ENST00000428116.2	coiled-coil domain containing 149	187	1	0	1	0	0	rno-miR-1247-3p	0	-0.26	N/A
TCIRG1	ENST00000265686.3	T-cell, immune regulator 1, ATPase, H+ transporting, lysosomal V0 subunit A3	2756	1	0	0	1	0	rno-miR-1247-3p	0	-0.08	N/A
CASP9	ENST00000546424.1	caspase 9, apoptosis-related cysteine peptidase	390	1	1	0	0	0	rno-miR-1247-3p	0	-0.3	N/A
RFNG	ENST00000310496.4	RFNG O-fucosylpeptide 3-beta-N-acetylglucosaminyltransferase	242	1	0	0	1	0	rno-miR-1247-3p	0	-0.12	N/A
ARL3	ENST00000260746.5	ADP-ribosylation factor-like 3	1387	1	0	1	0	0	rno-miR-1247-3p	0	-0.27	N/A
PLEKHG3	ENST00000247226.7	pleckstrin homology domain containing, family G (with RhoGef domain) member 3	97	1	0	0	1	0	rno-miR-1247-3p	0	-0.07	N/A
CNP	ENST00000393892.3	2',3'-cyclic nucleotide 3' phosphodiesterase	399	1	0	0	1	1	rno-miR-1247-3p	0	-0.09	N/A
TBL2	ENST00000305632.5	transducin (beta)-like 2	990	1	0	0	1	0	rno-miR-1247-3p	0	-0.14	N/A
RFT1	ENST00000296292.3	RFT1 homolog (S. cerevisiae)	392	1	0	1	0	0	rno-miR-1247-3p	0	-0.15	N/A
SP2	ENST00000376741.4	Sp2 transcription factor	779	1	0	0	1	1	rno-miR-1247-3p	0	-0.08	N/A
CNKSR3	ENST00000607772.1	CNKSR family member 3	567	1	0	0	1	0	rno-miR-1247-3p	0	-0.05	N/A
TRIP4	ENST00000261884.3	thyroid hormone receptor interactor 4	143	1	0	0	1	1	rno-miR-1247-3p	0	-0.16	N/A
[truncated: 211 more rows]
