# Supplementary material for: MicroRNA-10a-3p Improves Cartilage Degeneration by Regulating CH25H-CYP7B1-RORα Mediated Cholesterol Metabolism in Knee Osteoarthritis Rats
Source: Front Pharmacol. 2021 Jun 3;12:690181. doi: 10.3389/fphar.2021.690181 (PMC8209416; doi:10.3389/fphar.2021.690181)
Supplement: Supplementary file 3 [file DataSheet2.ZIP › TargetScan7.2__miR-1247-5p.predicted_targets.xlsx]

## Sheet: TargetScan7
Ortholog of target gene	Representative transcript	Gene name	3P-seq tags + 5	Total sites	8mer sites	7mer-m8 sites	7mer-A1 sites	6mer sites	Representative miRNA	Cumulative weighted context++ score	Total context++ score	Aggregate PCT
LYRM5	ENST00000556402.1	LYR motif containing 5	40	1	1	0	0	0	rno-miR-1247-5p	-0.97	-0.97	N/A
SLC34A1	ENST00000324417.5	solute carrier family 34 (type II sodium/phosphate contransporter), member 1	5	1	1	0	0	0	rno-miR-1247-5p	-0.83	-0.83	N/A
CEP152	ENST00000380950.2	centrosomal protein 152kDa	20	1	1	0	0	0	rno-miR-1247-5p	-0.83	-0.83	N/A
ADAM15	ENST00000360674.4	ADAM metallopeptidase domain 15	645	1	1	0	0	0	rno-miR-1247-5p	-0.81	-0.81	N/A
SOX1	ENST00000330949.1	SRY (sex determining region Y)-box 1	5	1	1	0	0	0	rno-miR-1247-5p	-0.81	-0.81	N/A
PGF	ENST00000555567.1	placental growth factor	1745	1	1	0	0	0	rno-miR-1247-5p	-0.79	-0.79	N/A
TCF23	ENST00000296096.5	transcription factor 23	5	3	1	2	0	0	rno-miR-1247-5p	-0.78	-1.16	N/A
GNG10	ENST00000374293.4	guanine nucleotide binding protein (G protein), gamma 10	407	1	1	0	0	0	rno-miR-1247-5p	-0.75	-0.75	N/A
TCEB3	ENST00000418390.2	transcription elongation factor B (SIII), polypeptide 3 (110kDa, elongin A)	3007	1	1	0	0	0	rno-miR-1247-5p	-0.75	-0.75	N/A
ARFGAP3	ENST00000263245.5	ADP-ribosylation factor GTPase activating protein 3	6000	1	1	0	0	0	rno-miR-1247-5p	-0.75	-0.75	N/A
EBAG9	ENST00000337573.5	estrogen receptor binding site associated, antigen, 9	238	1	1	0	0	0	rno-miR-1247-5p	-0.75	-0.75	N/A
P2RY12	ENST00000302632.3	purinergic receptor P2Y, G-protein coupled, 12	5	1	1	0	0	0	rno-miR-1247-5p	-0.73	-0.73	N/A
PHF21A	ENST00000257821.4	PHD finger protein 21A	301	2	1	1	0	0	rno-miR-1247-5p	-0.72	-0.77	N/A
HOMER1	ENST00000508576.1	homer homolog 1 (Drosophila)	394	1	1	0	0	0	rno-miR-1247-5p	-0.7	-0.7	N/A
FAM20C	ENST00000313766.5	family with sequence similarity 20, member C	273	1	1	0	0	0	rno-miR-1247-5p	-0.69	-0.69	N/A
DNAJC25	ENST00000556107.1	DnaJ (Hsp40) homolog, subfamily C , member 25	407	1	1	0	0	0	rno-miR-1247-5p	-0.69	-0.69	N/A
DNAJC25-GNG10	ENST00000374294.3	DNAJC25-GNG10 readthrough	407	1	1	0	0	0	rno-miR-1247-5p	-0.69	-0.69	N/A
CLEC10A	ENST00000576617.1	C-type lectin domain family 10, member A	11	1	1	0	0	0	rno-miR-1247-5p	-0.68	-0.68	N/A
GTF2H1	ENST00000265963.4	general transcription factor IIH, polypeptide 1, 62kDa	121	1	1	0	0	0	rno-miR-1247-5p	-0.68	-0.68	N/A
NMNAT2	ENST00000294868.4	nicotinamide nucleotide adenylyltransferase 2	18	2	1	0	1	0	rno-miR-1247-5p	-0.67	-0.67	N/A
RGS4	ENST00000531057.1	regulator of G-protein signaling 4	489	1	1	0	0	0	rno-miR-1247-5p	-0.67	-0.83	N/A
SMYD4	ENST00000305513.7	SET and MYND domain containing 4	53	1	1	0	0	0	rno-miR-1247-5p	-0.66	-0.66	N/A
FAM168B	ENST00000409185.1	family with sequence similarity 168, member B	122	1	1	0	0	0	rno-miR-1247-5p	-0.65	-0.73	N/A
PDYN	ENST00000539905.1	prodynorphin	5	1	1	0	0	0	rno-miR-1247-5p	-0.65	-0.65	N/A
HIF1AN	ENST00000299163.6	hypoxia inducible factor 1, alpha subunit inhibitor	1545	1	1	0	0	0	rno-miR-1247-5p	-0.64	-0.64	N/A
KLHL5	ENST00000261425.3	kelch-like family member 5	366	1	1	0	0	0	rno-miR-1247-5p	-0.63	-0.9	N/A
RNF43	ENST00000407977.2	ring finger protein 43	52	1	1	0	0	0	rno-miR-1247-5p	-0.62	-0.62	N/A
TBC1D13	ENST00000372648.5	TBC1 domain family, member 13	2204	1	1	0	0	0	rno-miR-1247-5p	-0.61	-0.62	N/A
SEMA6D	ENST00000355997.3	sema domain, transmembrane domain (TM), and cytoplasmic domain, (semaphorin) 6D	179	2	1	1	0	0	rno-miR-1247-5p	-0.61	-0.65	N/A
FAM169A	ENST00000380515.3	family with sequence similarity 169, member A	90	1	1	0	0	0	rno-miR-1247-5p	-0.61	-0.61	N/A
ISL2	ENST00000290759.4	ISL LIM homeobox 2	381	2	1	0	1	2	rno-miR-1247-5p	-0.6	-0.76	N/A
KLHL8	ENST00000273963.5	kelch-like family member 8	266	1	1	0	0	0	rno-miR-1247-5p	-0.6	-0.6	N/A
PHF6	ENST00000332070.3	PHD finger protein 6	630	1	1	0	0	0	rno-miR-1247-5p	-0.59	-0.59	N/A
CYTH3	ENST00000350796.3	cytohesin 3	248	1	1	0	0	0	rno-miR-1247-5p	-0.58	-0.63	N/A
CAPN11	ENST00000398776.1	calpain 11	5	1	1	0	0	0	rno-miR-1247-5p	-0.58	-0.58	N/A
NXF1	ENST00000531709.2	nuclear RNA export factor 1	1017	1	1	0	0	1	rno-miR-1247-5p	-0.58	-0.58	N/A
RIPK4	ENST00000332512.3	receptor-interacting serine-threonine kinase 4	112	2	1	0	1	0	rno-miR-1247-5p	-0.56	-0.56	N/A
POU4F1	ENST00000377208.5	POU class 4 homeobox 1	61	1	1	0	0	0	rno-miR-1247-5p	-0.55	-0.55	N/A
BCL11B	ENST00000357195.3	B-cell CLL/lymphoma 11B (zinc finger protein)	73	2	1	0	1	0	rno-miR-1247-5p	-0.55	-0.55	N/A
ROR2	ENST00000375708.3	receptor tyrosine kinase-like orphan receptor 2	43	2	0	2	0	0	rno-miR-1247-5p	-0.55	-0.55	N/A
EFNB2	ENST00000245323.4	ephrin-B2	25	1	1	0	0	0	rno-miR-1247-5p	-0.54	-0.54	N/A
CALHM1	ENST00000329905.5	calcium homeostasis modulator 1	5	1	1	0	0	0	rno-miR-1247-5p	-0.53	-0.53	N/A
TRIB2	ENST00000155926.4	tribbles pseudokinase 2	68	1	1	0	0	0	rno-miR-1247-5p	-0.52	-0.52	N/A
SAP130	ENST00000357702.5	Sin3A-associated protein, 130kDa	855	1	1	0	0	0	rno-miR-1247-5p	-0.52	-0.52	N/A
MEGF11	ENST00000360698.4	multiple EGF-like-domains 11	7	1	1	0	0	0	rno-miR-1247-5p	-0.52	-0.53	N/A
CALM3	ENST00000291295.9	calmodulin 3 (phosphorylase kinase, delta)	3982	2	1	1	0	0	rno-miR-1247-5p	-0.52	-0.88	N/A
GDF11	ENST00000257868.5	growth differentiation factor 11	847	1	1	0	0	0	rno-miR-1247-5p	-0.52	-0.58	N/A
MDFI	ENST00000373050.4	MyoD family inhibitor	14	2	0	2	0	0	rno-miR-1247-5p	-0.52	-0.9	N/A
VASN	ENST00000304735.3	vasorin	192	1	1	0	0	0	rno-miR-1247-5p	-0.52	-0.52	N/A
FSTL1	ENST00000295633.3	follistatin-like 1	6788	1	1	0	0	0	rno-miR-1247-5p	-0.51	-0.54	N/A
NT5C	ENST00000582170.1	5', 3'-nucleotidase, cytosolic	649	1	0	1	0	0	rno-miR-1247-5p	-0.5	-0.51	N/A
GLYCTK	ENST00000354773.4	glycerate kinase	3833	2	0	1	1	0	rno-miR-1247-5p	-0.5	-0.5	N/A
ENTPD7	ENST00000370489.4	ectonucleoside triphosphate diphosphohydrolase 7	136	1	1	0	0	0	rno-miR-1247-5p	-0.49	-0.51	N/A
MSI2	ENST00000284073.2	musashi RNA-binding protein 2	283	1	1	0	0	0	rno-miR-1247-5p	-0.49	-0.62	N/A
RNF152	ENST00000312828.3	ring finger protein 152	57	1	1	0	0	0	rno-miR-1247-5p	-0.49	-0.57	N/A
IL4R	ENST00000395762.2	interleukin 4 receptor	239	1	1	0	0	0	rno-miR-1247-5p	-0.49	-0.49	N/A
SPATC1	ENST00000447830.2	spermatogenesis and centriole associated 1	5	1	0	1	0	0	rno-miR-1247-5p	-0.48	-0.48	N/A
RIMS4	ENST00000372851.3	regulating synaptic membrane exocytosis 4	30	2	0	2	0	1	rno-miR-1247-5p	-0.48	-0.48	N/A
PALM	ENST00000338448.5	paralemmin	341	2	0	1	1	1	rno-miR-1247-5p	-0.48	-0.48	N/A
ISLR2	ENST00000361742.3	immunoglobulin superfamily containing leucine-rich repeat 2	5	1	1	0	0	0	rno-miR-1247-5p	-0.48	-0.48	N/A
C6orf203	ENST00000311381.5	chromosome 6 open reading frame 203	307	1	0	1	0	0	rno-miR-1247-5p	-0.48	-0.52	N/A
PHF20	ENST00000439301.1	PHD finger protein 20	191	2	0	2	0	0	rno-miR-1247-5p	-0.48	-0.49	N/A
ADD3	ENST00000277900.8	adducin 3 (gamma)	537	1	1	0	0	0	rno-miR-1247-5p	-0.48	-0.48	N/A
SMOC2	ENST00000356284.2	SPARC related modular calcium binding 2	5	1	1	0	0	0	rno-miR-1247-5p	-0.48	-0.48	N/A
KRT24	ENST00000264651.2	keratin 24	5	1	0	1	0	0	rno-miR-1247-5p	-0.48	-0.48	N/A
G3BP2	ENST00000395719.3	GTPase activating protein (SH3 domain) binding protein 2	4413	1	1	0	0	0	rno-miR-1247-5p	-0.46	-0.47	N/A
C19orf54	ENST00000470681.1	chromosome 19 open reading frame 54	18	1	0	1	0	0	rno-miR-1247-5p	-0.46	-0.46	N/A
CPXM1	ENST00000380605.2	carboxypeptidase X (M14 family), member 1	9	1	0	1	0	0	rno-miR-1247-5p	-0.45	-0.45	N/A
C19orf60	ENST00000358607.6	chromosome 19 open reading frame 60	695	1	0	0	1	0	rno-miR-1247-5p	-0.45	-0.45	N/A
DRAM1	ENST00000258534.8	DNA-damage regulated autophagy modulator 1	4884	1	0	1	0	0	rno-miR-1247-5p	-0.45	-0.45	N/A
SETD8	ENST00000402868.3	SET domain containing (lysine methyltransferase) 8	52	1	1	0	0	0	rno-miR-1247-5p	-0.45	-0.45	N/A
FGD1	ENST00000375135.3	FYVE, RhoGEF and PH domain containing 1	138	1	1	0	0	0	rno-miR-1247-5p	-0.44	-0.55	N/A
ATXN7L1	ENST00000419735.3	ataxin 7-like 1	67	1	1	0	0	0	rno-miR-1247-5p	-0.44	-0.44	N/A
C1orf61	ENST00000368243.1	chromosome 1 open reading frame 61	5	1	0	1	0	0	rno-miR-1247-5p	-0.44	-0.44	N/A
TMEM2	ENST00000377044.4	transmembrane protein 2	130	2	0	2	0	0	rno-miR-1247-5p	-0.43	-0.46	N/A
FAM3D	ENST00000358781.2	family with sequence similarity 3, member D	5	1	0	1	0	0	rno-miR-1247-5p	-0.43	-0.43	N/A
NEK5	ENST00000355568.4	NIMA-related kinase 5	5	1	0	1	0	0	rno-miR-1247-5p	-0.42	-0.42	N/A
FOXP3	ENST00000376207.4	forkhead box P3	7	1	0	1	0	0	rno-miR-1247-5p	-0.42	-0.42	N/A
AP3B2	ENST00000542200.1	adaptor-related protein complex 3, beta 2 subunit	15	1	0	1	0	0	rno-miR-1247-5p	-0.42	-0.42	N/A
ITIH1	ENST00000542827.1	inter-alpha-trypsin inhibitor heavy chain 1	202	1	0	1	0	1	rno-miR-1247-5p	-0.42	-0.42	N/A
CD2AP	ENST00000359314.5	CD2-associated protein	145	1	0	1	0	0	rno-miR-1247-5p	-0.41	-0.41	N/A
CX3CL1	ENST00000006053.6	chemokine (C-X3-C motif) ligand 1	218	1	1	0	0	0	rno-miR-1247-5p	-0.41	-0.45	N/A
TLDC2	ENST00000217320.3	TBC/LysM-associated domain containing 2	5	1	0	1	0	0	rno-miR-1247-5p	-0.41	-0.41	N/A
PDRG1	ENST00000202017.4	p53 and DNA-damage regulated 1	116	1	0	1	0	0	rno-miR-1247-5p	-0.41	-0.41	N/A
LGR5	ENST00000266674.5	leucine-rich repeat containing G protein-coupled receptor 5	137	1	1	0	0	0	rno-miR-1247-5p	-0.41	-0.41	N/A
IDH3G	ENST00000370093.1	isocitrate dehydrogenase 3 (NAD+) gamma	391	1	0	1	0	0	rno-miR-1247-5p	-0.41	-0.41	N/A
MFN2	ENST00000444836.1	mitofusin 2	1096	2	0	2	0	0	rno-miR-1247-5p	-0.41	-0.41	N/A
CA3	ENST00000285381.2	carbonic anhydrase III, muscle specific	5	1	0	0	1	0	rno-miR-1247-5p	-0.41	-0.41	N/A
CNTRL	ENST00000373850.1	centriolin	9	1	0	1	0	0	rno-miR-1247-5p	-0.41	-0.41	N/A
ORAI1	ENST00000330079.7	ORAI calcium release-activated calcium modulator 1	652	1	0	1	0	0	rno-miR-1247-5p	-0.41	-0.41	N/A
JPH2	ENST00000372980.3	junctophilin 2	76	2	1	0	1	0	rno-miR-1247-5p	-0.41	-0.48	N/A
URAD	ENST00000332715.5	ureidoimidazoline (2-oxo-4-hydroxy-4-carboxy-5-) decarboxylase	7	1	0	1	0	0	rno-miR-1247-5p	-0.4	-0.4	N/A
CCDC120	ENST00000376396.3	coiled-coil domain containing 120	170	1	0	1	0	0	rno-miR-1247-5p	-0.4	-0.4	N/A
BLCAP	ENST00000397137.1	bladder cancer associated protein	38	1	0	0	1	0	rno-miR-1247-5p	-0.4	-0.4	N/A
HCN2	ENST00000251287.2	hyperpolarization activated cyclic nucleotide-gated potassium channel 2	10	2	0	2	0	0	rno-miR-1247-5p	-0.4	-0.4	N/A
PHF17	ENST00000226319.6	PHD finger protein 17	1393	1	0	1	0	0	rno-miR-1247-5p	-0.4	-0.4	N/A
QDPR	ENST00000508623.1	quinoid dihydropteridine reductase	4326	1	0	0	1	0	rno-miR-1247-5p	-0.4	-0.4	N/A
EPHA8	ENST00000166244.3	EPH receptor A8	5	1	1	0	0	0	rno-miR-1247-5p	-0.4	-0.4	N/A
RP11-527L4.2	ENST00000565120.1	Uncharacterized protein	19	1	0	0	1	0	rno-miR-1247-5p	-0.4	-0.4	N/A
DTD1	ENST00000377452.3	D-tyrosyl-tRNA deacylase 1	58	1	0	1	0	0	rno-miR-1247-5p	-0.4	-0.4	N/A
PRX	ENST00000291825.7	periaxin	17	1	1	0	0	0	rno-miR-1247-5p	-0.39	-0.39	N/A
CSRP1	ENST00000367306.1	cysteine and glycine-rich protein 1	15542	1	0	1	0	0	rno-miR-1247-5p	-0.39	-0.39	N/A
GLB1L2	ENST00000339772.7	galactosidase, beta 1-like 2	38	1	0	1	0	0	rno-miR-1247-5p	-0.39	-0.39	N/A
PNLIPRP3	ENST00000369230.3	pancreatic lipase-related protein 3	5	1	0	1	0	0	rno-miR-1247-5p	-0.39	-0.39	N/A
PAQR8	ENST00000442253.2	progestin and adipoQ receptor family member VIII	484	1	0	1	0	0	rno-miR-1247-5p	-0.39	-0.39	N/A
FBXL22	ENST00000360587.2	F-box and leucine-rich repeat protein 22	65	1	0	1	0	0	rno-miR-1247-5p	-0.38	-0.42	N/A
CDH4	ENST00000360469.5	cadherin 4, type 1, R-cadherin (retinal)	33	1	1	0	0	0	rno-miR-1247-5p	-0.38	-0.38	N/A
IGFALS	ENST00000215539.3	insulin-like growth factor binding protein, acid labile subunit	8	1	0	1	0	0	rno-miR-1247-5p	-0.38	-0.38	N/A
C1orf131	ENST00000318906.2	chromosome 1 open reading frame 131	4176	1	0	1	0	0	rno-miR-1247-5p	-0.38	-0.38	N/A
EIF2AK1	ENST00000199389.6	eukaryotic translation initiation factor 2-alpha kinase 1	1726	1	0	1	0	0	rno-miR-1247-5p	-0.38	-0.38	N/A
NFATC1	ENST00000253506.5	nuclear factor of activated T-cells, cytoplasmic, calcineurin-dependent 1	74	1	0	1	0	1	rno-miR-1247-5p	-0.37	-0.37	N/A
LTA	ENST00000454783.1	lymphotoxin alpha	5	1	0	1	0	0	rno-miR-1247-5p	-0.37	-0.37	N/A
C22orf46	ENST00000402966.1	chromosome 22 open reading frame 46	70	2	0	1	1	0	rno-miR-1247-5p	-0.37	-0.37	N/A
SKA2	ENST00000580541.1	spindle and kinetochore associated complex subunit 2	414	1	1	0	0	0	rno-miR-1247-5p	-0.36	-0.96	N/A
FFAR4	ENST00000371481.4	free fatty acid receptor 4	5	1	0	1	0	0	rno-miR-1247-5p	-0.36	-0.36	N/A
PAPL	ENST00000331256.5	Iron/zinc purple acid phosphatase-like protein	5	1	0	1	0	0	rno-miR-1247-5p	-0.36	-0.36	N/A
SLC35C1	ENST00000314134.3	solute carrier family 35 (GDP-fucose transporter), member C1	856	1	1	0	0	0	rno-miR-1247-5p	-0.36	-0.46	N/A
EPDR1	ENST00000423717.1	ependymin related 1	84	1	0	1	0	0	rno-miR-1247-5p	-0.36	-0.38	N/A
TACC2	ENST00000513429.1	transforming, acidic coiled-coil containing protein 2	225	1	0	1	0	0	rno-miR-1247-5p	-0.35	-0.35	N/A
DPCR1	ENST00000462446.1	diffuse panbronchiolitis critical region 1	5	1	0	1	0	0	rno-miR-1247-5p	-0.35	-0.35	N/A
SLC22A17	ENST00000354772.3	solute carrier family 22, member 17	271	1	0	1	0	0	rno-miR-1247-5p	-0.35	-0.35	N/A
ATP1A1	ENST00000295598.5	ATPase, Na+/K+ transporting, alpha 1 polypeptide	35110	1	0	1	0	0	rno-miR-1247-5p	-0.35	-0.35	N/A
WDR27	ENST00000448612.1	WD repeat domain 27	36	1	0	1	0	0	rno-miR-1247-5p	-0.35	-0.41	N/A
SIM2	ENST00000290399.6	single-minded homolog 2 (Drosophila)	108	1	0	1	0	0	rno-miR-1247-5p	-0.34	-0.34	N/A
PEX6	ENST00000244546.4	peroxisomal biogenesis factor 6	178	1	0	1	0	0	rno-miR-1247-5p	-0.34	-0.34	N/A
FAM131A	ENST00000310585.4	family with sequence similarity 131, member A	442	1	0	1	0	0	rno-miR-1247-5p	-0.34	-0.35	N/A
KIRREL	ENST00000368172.1	kin of IRRE like (Drosophila)	493	1	1	0	0	0	rno-miR-1247-5p	-0.34	-0.34	N/A
SLC9B1	ENST00000296422.7	solute carrier family 9, subfamily B (NHA1, cation proton antiporter 1), member 1	5	1	0	0	1	0	rno-miR-1247-5p	-0.34	-0.34	N/A
NUDT4	ENST00000337179.5	nudix (nucleoside diphosphate linked moiety X)-type motif 4	41	1	0	1	0	0	rno-miR-1247-5p	-0.34	-0.34	N/A
C2CD3	ENST00000334126.7	C2 calcium-dependent domain containing 3	605	1	0	1	0	0	rno-miR-1247-5p	-0.34	-0.34	N/A
ABLIM1	ENST00000392952.3	actin binding LIM protein 1	1321	1	0	1	0	1	rno-miR-1247-5p	-0.34	-0.34	N/A
FUZ	ENST00000528094.1	fuzzy planar cell polarity protein	47	1	0	1	0	0	rno-miR-1247-5p	-0.34	-0.37	N/A
WAC	ENST00000375664.4	WW domain containing adaptor with coiled-coil	322	1	0	1	0	0	rno-miR-1247-5p	-0.34	-0.34	N/A
ADRB1	ENST00000369295.2	adrenoceptor beta 1	12	1	0	1	0	0	rno-miR-1247-5p	-0.34	-0.34	N/A
S1PR2	ENST00000590320.1	sphingosine-1-phosphate receptor 2	10	1	0	1	0	0	rno-miR-1247-5p	-0.33	-0.33	N/A
DNAJC5G	ENST00000296097.3	DnaJ (Hsp40) homolog, subfamily C, member 5 gamma	5	1	0	1	0	1	rno-miR-1247-5p	-0.33	-0.33	N/A
GPR62	ENST00000322241.4	G protein-coupled receptor 62	5	1	0	1	0	0	rno-miR-1247-5p	-0.33	-0.33	N/A
EPHB4	ENST00000360620.3	EPH receptor B4	350	1	0	1	0	0	rno-miR-1247-5p	-0.33	-0.33	N/A
BCL6	ENST00000406870.2	B-cell CLL/lymphoma 6	20	1	0	1	0	0	rno-miR-1247-5p	-0.33	-0.33	N/A
ADAM23	ENST00000264377.3	ADAM metallopeptidase domain 23	113	1	0	1	0	0	rno-miR-1247-5p	-0.33	-0.33	N/A
WDR31	ENST00000341761.4	WD repeat domain 31	23	1	0	1	0	0	rno-miR-1247-5p	-0.33	-0.33	N/A
ZNF282	ENST00000479907.1	zinc finger protein 282	3014	1	0	1	0	0	rno-miR-1247-5p	-0.33	-0.33	N/A
EI24	ENST00000343678.4	etoposide induced 2.4	646	1	0	1	0	0	rno-miR-1247-5p	-0.33	-0.33	N/A
LIMA1	ENST00000552491.1	LIM domain and actin binding 1	780	1	0	1	0	0	rno-miR-1247-5p	-0.33	-0.33	N/A
USP5	ENST00000229268.8	ubiquitin specific peptidase 5 (isopeptidase T)	104	1	0	1	0	0	rno-miR-1247-5p	-0.32	-0.32	N/A
CCDC97	ENST00000269967.3	coiled-coil domain containing 97	85	1	1	0	0	2	rno-miR-1247-5p	-0.32	-0.64	N/A
ASCL2	ENST00000331289.4	achaete-scute complex homolog 2 (Drosophila)	5	1	0	1	0	0	rno-miR-1247-5p	-0.32	-0.32	N/A
NAPG	ENST00000322897.6	N-ethylmaleimide-sensitive factor attachment protein, gamma	277	1	0	0	1	0	rno-miR-1247-5p	-0.32	-0.32	N/A
TNS3	ENST00000311160.9	tensin 3	28	1	1	0	0	0	rno-miR-1247-5p	-0.32	-0.32	N/A
SERHL2	ENST00000340239.4	serine hydrolase-like 2	5	1	0	0	1	0	rno-miR-1247-5p	-0.32	-0.32	N/A
MDGA1	ENST00000297153.7	MAM domain containing glycosylphosphatidylinositol anchor 1	240	1	1	0	0	1	rno-miR-1247-5p	-0.31	-0.32	N/A
FOXM1	ENST00000342628.2	forkhead box M1	1476	1	0	1	0	0	rno-miR-1247-5p	-0.31	-0.32	N/A
MCOLN2	ENST00000370608.3	mucolipin 2	39	1	0	0	1	0	rno-miR-1247-5p	-0.31	-0.31	N/A
MBLAC2	ENST00000316610.6	metallo-beta-lactamase domain containing 2	498	1	0	1	0	1	rno-miR-1247-5p	-0.31	-0.4	N/A
OPCML	ENST00000331898.7	opioid binding protein/cell adhesion molecule-like	5	1	0	1	0	0	rno-miR-1247-5p	-0.31	-0.31	N/A
FCHO2	ENST00000430046.2	FCH domain only 2	158	1	0	1	0	0	rno-miR-1247-5p	-0.31	-0.31	N/A
PCDH1	ENST00000503492.1	protocadherin 1	30	1	0	1	0	0	rno-miR-1247-5p	-0.31	-0.31	N/A
B3GAT1	ENST00000392580.1	beta-1,3-glucuronyltransferase 1 (glucuronosyltransferase P)	77	1	0	1	0	0	rno-miR-1247-5p	-0.31	-0.31	N/A
LSM14B	ENST00000253001.4	LSM14B, SCD6 homolog B (S. cerevisiae)	700	1	0	1	0	0	rno-miR-1247-5p	-0.31	-0.35	N/A
FAM154A	ENST00000380530.1	family with sequence similarity 154, member A	5	1	0	0	1	0	rno-miR-1247-5p	-0.31	-0.31	N/A
CACNG7	ENST00000391767.1	calcium channel, voltage-dependent, gamma subunit 7	5	1	0	1	0	0	rno-miR-1247-5p	-0.31	-0.31	N/A
PHACTR3	ENST00000359926.3	phosphatase and actin regulator 3	84	1	0	1	0	0	rno-miR-1247-5p	-0.3	-0.3	N/A
KCNN3	ENST00000271915.4	potassium intermediate/small conductance calcium-activated channel, subfamily N, member 3	5	3	0	1	2	1	rno-miR-1247-5p	-0.3	-0.3	N/A
FAM173B	ENST00000280330.8	family with sequence similarity 173, member B	257	1	0	1	0	0	rno-miR-1247-5p	-0.3	-0.49	N/A
ANKIB1	ENST00000265742.3	ankyrin repeat and IBR domain containing 1	127	1	0	1	0	0	rno-miR-1247-5p	-0.3	-0.3	N/A
GLO1	ENST00000373365.4	glyoxalase I	1773	1	0	1	0	0	rno-miR-1247-5p	-0.3	-0.37	N/A
ASB7	ENST00000332783.7	ankyrin repeat and SOCS box containing 7	95	1	0	1	0	0	rno-miR-1247-5p	-0.3	-0.3	N/A
UHMK1	ENST00000538489.1	U2AF homology motif (UHM) kinase 1	48	1	0	0	1	1	rno-miR-1247-5p	-0.3	-0.31	N/A
APCDD1	ENST00000355285.5	adenomatosis polyposis coli down-regulated 1	83	1	0	0	1	0	rno-miR-1247-5p	-0.3	-0.3	N/A
TNFRSF13C	ENST00000291232.3	tumor necrosis factor receptor superfamily, member 13C	36	2	1	0	1	0	rno-miR-1247-5p	-0.3	-0.52	N/A
MCU	ENST00000373053.3	mitochondrial calcium uniporter	2421	1	0	1	0	0	rno-miR-1247-5p	-0.29	-0.3	N/A
SLC29A4	ENST00000396872.3	solute carrier family 29 (equilibrative nucleoside transporter), member 4	61	1	0	1	0	0	rno-miR-1247-5p	-0.29	-0.29	N/A
C1QTNF1	ENST00000392445.2	C1q and tumor necrosis factor related protein 1	74	1	0	1	0	0	rno-miR-1247-5p	-0.29	-0.29	N/A
GRAMD4	ENST00000361034.3	GRAM domain containing 4	403	1	1	0	0	0	rno-miR-1247-5p	-0.29	-0.3	N/A
CCDC74A	ENST00000467992.2	coiled-coil domain containing 74A	5	1	0	1	0	0	rno-miR-1247-5p	-0.29	-0.29	N/A
NEK1	ENST00000439128.2	NIMA-related kinase 1	90	1	0	0	1	0	rno-miR-1247-5p	-0.29	-0.29	N/A
RIN3	ENST00000216487.7	Ras and Rab interactor 3	38	1	0	1	0	0	rno-miR-1247-5p	-0.29	-0.29	N/A
FAM181B	ENST00000329203.3	family with sequence similarity 181, member B	5	1	0	0	1	0	rno-miR-1247-5p	-0.29	-0.29	N/A
STARD4	ENST00000512160.1	StAR-related lipid transfer (START) domain containing 4	767	1	0	1	0	0	rno-miR-1247-5p	-0.29	-0.4	N/A
PRKCI	ENST00000295797.4	protein kinase C, iota	103	1	0	1	0	0	rno-miR-1247-5p	-0.29	-0.3	N/A
KCNK2	ENST00000444842.2	potassium channel, subfamily K, member 2	258	1	0	1	0	0	rno-miR-1247-5p	-0.29	-0.29	N/A
RNF38	ENST00000259605.6	ring finger protein 38	348	1	0	1	0	0	rno-miR-1247-5p	-0.29	-0.3	N/A
PHB	ENST00000300408.3	prohibitin	759	1	0	1	0	0	rno-miR-1247-5p	-0.28	-0.28	N/A
RD3L	ENST00000557640.1	retinal degeneration 3-like	5	1	0	0	1	0	rno-miR-1247-5p	-0.28	-0.28	N/A
CHADL	ENST00000216241.9	chondroadherin-like	5	1	0	0	1	0	rno-miR-1247-5p	-0.28	-0.28	N/A
AP1B1	ENST00000357586.2	adaptor-related protein complex 1, beta 1 subunit	646	1	0	1	0	0	rno-miR-1247-5p	-0.28	-0.28	N/A
EDN2	ENST00000372587.4	endothelin 2	5	1	0	0	1	0	rno-miR-1247-5p	-0.28	-0.28	N/A
FAM46B	ENST00000289166.5	family with sequence similarity 46, member B	18	1	0	1	0	0	rno-miR-1247-5p	-0.28	-0.28	N/A
SLC35B4	ENST00000378509.4	solute carrier family 35 (UDP-xylose/UDP-N-acetylglucosamine transporter), member B4	899	1	0	1	0	0	rno-miR-1247-5p	-0.28	-0.29	N/A
RP11-247C2.2	ENST00000563727.1	HCG2004779; Uncharacterized protein	5	1	0	1	0	0	rno-miR-1247-5p	-0.28	-0.28	N/A
SUCLG2	ENST00000307227.5	succinate-CoA ligase, GDP-forming, beta subunit	88	1	0	0	1	0	rno-miR-1247-5p	-0.27	-0.27	N/A
RRM2B	ENST00000251810.3	ribonucleotide reductase M2 B (TP53 inducible)	205	1	0	1	0	0	rno-miR-1247-5p	-0.27	-0.4	N/A
MAB21L1	ENST00000379919.4	mab-21-like 1 (C. elegans)	25	1	0	0	1	0	rno-miR-1247-5p	-0.27	-0.27	N/A
COMMD10	ENST00000274458.4	COMM domain containing 10	108	1	0	0	1	0	rno-miR-1247-5p	-0.27	-0.27	N/A
ST6GALNAC3	ENST00000328299.3	ST6 (alpha-N-acetyl-neuraminyl-2,3-beta-galactosyl-1,3)-N-acetylgalactosaminide alpha-2,6-sialyltransferase 3	41	1	0	1	0	0	rno-miR-1247-5p	-0.27	-0.28	N/A
TMEM37	ENST00000306406.4	transmembrane protein 37	2076	1	0	0	1	0	rno-miR-1247-5p	-0.27	-0.27	N/A
AKAP2	ENST00000374525.1	A kinase (PRKA) anchor protein 2	1287	1	0	0	1	1	rno-miR-1247-5p	-0.27	-0.27	N/A
SRC	ENST00000373578.2	v-src avian sarcoma (Schmidt-Ruppin A-2) viral oncogene homolog	170	1	0	1	0	0	rno-miR-1247-5p	-0.27	-0.27	N/A
PDE8B	ENST00000264917.5	phosphodiesterase 8B	186	1	0	1	0	0	rno-miR-1247-5p	-0.27	-0.35	N/A
FAM109A	ENST00000361483.3	family with sequence similarity 109, member A	780	1	0	1	0	0	rno-miR-1247-5p	-0.27	-0.31	N/A
AKT3	ENST00000366539.1	v-akt murine thymoma viral oncogene homolog 3	168	1	0	1	0	1	rno-miR-1247-5p	-0.27	-0.36	N/A
NXPH4	ENST00000349394.5	neurexophilin 4	25	1	0	0	1	0	rno-miR-1247-5p	-0.27	-0.27	N/A
ZNF777	ENST00000247930.4	zinc finger protein 777	122	1	0	1	0	0	rno-miR-1247-5p	-0.27	-0.27	N/A
FAM84B	ENST00000304916.3	family with sequence similarity 84, member B	45	1	0	1	0	0	rno-miR-1247-5p	-0.27	-0.27	N/A
MKNK2	ENST00000591601.1	MAP kinase interacting serine/threonine kinase 2	215	1	0	1	0	0	rno-miR-1247-5p	-0.27	-0.27	N/A
CHMP6	ENST00000325167.5	charged multivesicular body protein 6	227	1	0	1	0	0	rno-miR-1247-5p	-0.27	-0.27	N/A
THUMPD1	ENST00000381337.2	THUMP domain containing 1	39	1	0	0	1	0	rno-miR-1247-5p	-0.27	-0.27	N/A
ZC3HAV1	ENST00000242351.5	zinc finger CCCH-type, antiviral 1	45	1	0	0	1	0	rno-miR-1247-5p	-0.27	-0.27	N/A
SMIM3	ENST00000526627.1	small integral membrane protein 3	3180	1	0	0	1	0	rno-miR-1247-5p	-0.27	-0.27	N/A
FOSB	ENST00000592811.1	FBJ murine osteosarcoma viral oncogene homolog B	11	1	0	1	0	0	rno-miR-1247-5p	-0.26	-0.26	N/A
RHO	ENST00000296271.3	rhodopsin	5	1	0	0	1	0	rno-miR-1247-5p	-0.26	-0.26	N/A
THRAP3	ENST00000354618.5	thyroid hormone receptor associated protein 3	13	1	0	1	0	0	rno-miR-1247-5p	-0.26	-0.26	N/A
ARMC7	ENST00000581078.1	armadillo repeat containing 7	64	1	0	0	1	0	rno-miR-1247-5p	-0.26	-0.29	N/A
PAQR6	ENST00000292291.5	progestin and adipoQ receptor family member VI	8	1	0	1	0	0	rno-miR-1247-5p	-0.26	-0.26	N/A
TPM3	ENST00000368531.2	tropomyosin 3	669	1	0	1	0	1	rno-miR-1247-5p	-0.26	-0.27	N/A
RPTOR	ENST00000306801.3	regulatory associated protein of MTOR, complex 1	190	1	0	1	0	0	rno-miR-1247-5p	-0.26	-0.27	N/A
PROB1	ENST00000434752.2	proline-rich basic protein 1	126	1	0	1	0	0	rno-miR-1247-5p	-0.26	-0.27	N/A
PALM2-AKAP2	ENST00000374530.3	PALM2-AKAP2 readthrough	1287	1	0	0	1	1	rno-miR-1247-5p	-0.26	-0.26	N/A
POC1B-GALNT4	ENST00000547474.1	POC1B-GALNT4 readthrough	275	1	0	0	1	0	rno-miR-1247-5p	-0.26	-0.26	N/A
LYSMD4	ENST00000409796.1	LysM, putative peptidoglycan-binding, domain containing 4	1344	1	0	0	1	0	rno-miR-1247-5p	-0.26	-0.26	N/A
NKX2-4	ENST00000351817.4	NK2 homeobox 4	132	1	0	0	1	0	rno-miR-1247-5p	-0.26	-0.26	N/A
ITGB3	ENST00000559488.1	integrin, beta 3 (platelet glycoprotein IIIa, antigen CD61)	176	1	0	1	0	0	rno-miR-1247-5p	-0.26	-0.26	N/A
SLC36A1	ENST00000243389.3	solute carrier family 36 (proton/amino acid symporter), member 1	236	1	0	1	0	0	rno-miR-1247-5p	-0.26	-0.26	N/A
TBC1D5	ENST00000253692.7	TBC1 domain family, member 5	400	1	0	1	0	0	rno-miR-1247-5p	-0.26	-0.27	N/A
MRPS27	ENST00000261413.5	mitochondrial ribosomal protein S27	1137	1	0	0	1	0	rno-miR-1247-5p	-0.26	-0.26	N/A
PPCS	ENST00000372556.3	phosphopantothenoylcysteine synthetase	491	1	0	0	1	0	rno-miR-1247-5p	-0.26	-0.26	N/A
RWDD3	ENST00000263893.6	RWD domain containing 3	61	1	0	0	1	0	rno-miR-1247-5p	-0.26	-0.26	N/A
CDC42BPA	ENST00000366767.3	CDC42 binding protein kinase alpha (DMPK-like)	122	1	0	1	0	0	rno-miR-1247-5p	-0.26	-0.29	N/A
EIF2AK3	ENST00000419748.1	eukaryotic translation initiation factor 2-alpha kinase 3	120	1	0	1	0	0	rno-miR-1247-5p	-0.25	-0.25	N/A
ANK3	ENST00000280772.2	ankyrin 3, node of Ranvier (ankyrin G)	74	1	1	0	0	0	rno-miR-1247-5p	-0.25	-0.25	N/A
SPSB1	ENST00000328089.6	splA/ryanodine receptor domain and SOCS box containing 1	572	1	0	1	0	0	rno-miR-1247-5p	-0.25	-0.26	N/A
UBAP1	ENST00000545103.1	ubiquitin associated protein 1	357	1	0	0	1	0	rno-miR-1247-5p	-0.25	-0.25	N/A
FAM19A4	ENST00000295569.7	family with sequence similarity 19 (chemokine (C-C motif)-like), member A4	5	1	0	0	1	0	rno-miR-1247-5p	-0.25	-0.25	N/A
ACOT11	ENST00000343744.2	acyl-CoA thioesterase 11	36	1	0	1	0	0	rno-miR-1247-5p	-0.25	-0.25	N/A
TMCC3	ENST00000261226.4	transmembrane and coiled-coil domain family 3	70	1	0	1	0	0	rno-miR-1247-5p	-0.25	-0.27	N/A
IL1A	ENST00000263339.3	interleukin 1, alpha	5	1	0	0	1	0	rno-miR-1247-5p	-0.25	-0.25	N/A
SMARCB1	ENST00000344921.6	SWI/SNF related, matrix associated, actin dependent regulator of chromatin, subfamily b, member 1	1293	1	0	0	1	0	rno-miR-1247-5p	-0.25	-0.25	N/A
BLOC1S5	ENST00000397457.2	biogenesis of lysosomal organelles complex-1, subunit 5, muted	187	1	0	1	0	0	rno-miR-1247-5p	-0.25	-0.43	N/A
MOV10	ENST00000413052.2	Mov10, Moloney leukemia virus 10, homolog (mouse)	248	1	0	0	1	0	rno-miR-1247-5p	-0.25	-0.25	N/A
CAMSAP1	ENST00000389532.4	calmodulin regulated spectrin-associated protein 1	966	1	0	0	1	0	rno-miR-1247-5p	-0.24	-0.24	N/A
ZNF202	ENST00000336139.4	zinc finger protein 202	704	1	0	0	1	0	rno-miR-1247-5p	-0.24	-0.24	N/A
IBA57	ENST00000366711.3	IBA57, iron-sulfur cluster assembly homolog (S. cerevisiae)	66	1	0	1	0	0	rno-miR-1247-5p	-0.24	-0.24	N/A
EFNA2	ENST00000215368.2	ephrin-A2	83	1	0	1	0	0	rno-miR-1247-5p	-0.24	-0.24	N/A
HS6ST3	ENST00000376705.2	heparan sulfate 6-O-sulfotransferase 3	598	1	0	1	0	0	rno-miR-1247-5p	-0.24	-0.25	N/A
IMPG1	ENST00000369963.3	interphotoreceptor matrix proteoglycan 1	5	1	0	0	1	0	rno-miR-1247-5p	-0.24	-0.24	N/A
DERL2	ENST00000572834.1	derlin 2	261	1	0	1	0	0	rno-miR-1247-5p	-0.24	-0.31	N/A
PIGU	ENST00000452740.2	phosphatidylinositol glycan anchor biosynthesis, class U	355	1	0	0	1	0	rno-miR-1247-5p	-0.24	-0.24	N/A
MIP	ENST00000257979.4	major intrinsic protein of lens fiber	5	1	0	0	1	0	rno-miR-1247-5p	-0.24	-0.24	N/A
C17orf103	ENST00000468196.1	chromosome 17 open reading frame 103	54	1	0	1	0	0	rno-miR-1247-5p	-0.24	-0.24	N/A
FTO	ENST00000471389.1	fat mass and obesity associated	240	1	0	1	0	0	rno-miR-1247-5p	-0.24	-0.24	N/A
TFCP2L1	ENST00000263707.5	transcription factor CP2-like 1	36	1	0	1	0	0	rno-miR-1247-5p	-0.24	-0.24	N/A
NAV3	ENST00000228327.6	neuron navigator 3	277	1	0	1	0	0	rno-miR-1247-5p	-0.24	-0.24	N/A
CATSPERG	ENST00000215069.4	catsper channel auxiliary subunit gamma	5	1	0	0	1	0	rno-miR-1247-5p	-0.24	-0.24	N/A
MBD1	ENST00000591416.1	methyl-CpG binding domain protein 1	266	1	0	1	0	0	rno-miR-1247-5p	-0.24	-0.25	N/A
PRKAB2	ENST00000254101.3	protein kinase, AMP-activated, beta 2 non-catalytic subunit	363	1	0	0	1	1	rno-miR-1247-5p	-0.23	-0.23	N/A
CREBZF	ENST00000398294.2	CREB/ATF bZIP transcription factor	1115	1	0	0	1	0	rno-miR-1247-5p	-0.23	-0.24	N/A
EHF	ENST00000257831.3	ets homologous factor	5	1	0	0	1	0	rno-miR-1247-5p	-0.23	-0.23	N/A
SOCS2	ENST00000548537.1	suppressor of cytokine signaling 2	89	1	0	0	1	0	rno-miR-1247-5p	-0.23	-0.23	N/A
CYP51A1	ENST00000003100.8	cytochrome P450, family 51, subfamily A, polypeptide 1	6	1	0	0	1	0	rno-miR-1247-5p	-0.23	-0.23	N/A
METTL9	ENST00000358154.3	methyltransferase like 9	220	1	0	1	0	0	rno-miR-1247-5p	-0.23	-0.3	N/A
SNAPC4	ENST00000298532.2	small nuclear RNA activating complex, polypeptide 4, 190kDa	875	1	0	0	1	0	rno-miR-1247-5p	-0.23	-0.23	N/A
ING4	ENST00000341550.4	inhibitor of growth family, member 4	548	1	0	0	1	0	rno-miR-1247-5p	-0.23	-0.23	N/A
AC010441.1	ENST00000600109.1		3180	1	0	0	1	0	rno-miR-1247-5p	-0.23	-0.23	N/A
KAZALD1	ENST00000370200.5	Kazal-type serine peptidase inhibitor domain 1	186	2	1	1	0	0	rno-miR-1247-5p	-0.23	-0.69	N/A
PRR5	ENST00000403581.1	proline rich 5 (renal)	77	1	0	0	1	0	rno-miR-1247-5p	-0.23	-0.27	N/A
CSMD2	ENST00000373381.4	CUB and Sushi multiple domains 2	5	1	0	1	0	0	rno-miR-1247-5p	-0.23	-0.23	N/A
CGRRF1	ENST00000216420.7	cell growth regulator with ring finger domain 1	138	1	0	0	1	0	rno-miR-1247-5p	-0.23	-0.33	N/A
AKAP5	ENST00000394718.4	A kinase (PRKA) anchor protein 5	75	1	0	1	0	0	rno-miR-1247-5p	-0.23	-0.27	N/A
PODXL	ENST00000541194.1	podocalyxin-like	2928	1	0	1	0	0	rno-miR-1247-5p	-0.23	-0.23	N/A
KCNAB2	ENST00000378097.1	potassium voltage-gated channel, shaker-related subfamily, beta member 2	67	1	0	0	1	1	rno-miR-1247-5p	-0.23	-0.23	N/A
PDGFRA	ENST00000257290.5	platelet-derived growth factor receptor, alpha polypeptide	39	1	0	0	1	1	rno-miR-1247-5p	-0.23	-0.23	N/A
ATAD1	ENST00000308448.7	ATPase family, AAA domain containing 1	276	1	0	1	0	0	rno-miR-1247-5p	-0.23	-0.31	N/A
PTP4A2	ENST00000602725.1	protein tyrosine phosphatase type IVA, member 2	5	1	0	0	1	0	rno-miR-1247-5p	-0.23	-0.23	N/A
MTMR6	ENST00000381801.5	myotubularin related protein 6	838	1	0	0	1	0	rno-miR-1247-5p	-0.23	-0.23	N/A
SAMD4A	ENST00000392067.3	sterile alpha motif domain containing 4A	449	1	0	1	0	0	rno-miR-1247-5p	-0.23	-0.26	N/A
RPP25	ENST00000322177.5	ribonuclease P/MRP 25kDa subunit	546	1	0	0	1	1	rno-miR-1247-5p	-0.23	-0.23	N/A
ELAVL4	ENST00000371824.1	ELAV like neuron-specific RNA binding protein 4	5	1	0	1	0	0	rno-miR-1247-5p	-0.22	-0.22	N/A
SPNS2	ENST00000329078.3	spinster homolog 2 (Drosophila)	7	1	0	1	0	0	rno-miR-1247-5p	-0.22	-0.22	N/A
DEDD	ENST00000368006.3	death effector domain containing	239	1	0	1	0	0	rno-miR-1247-5p	-0.22	-0.31	N/A
ARHGAP19-SLIT1	ENST00000453547.2	ARHGAP19-SLIT1 readthrough (NMD candidate)	15	1	0	0	1	1	rno-miR-1247-5p	-0.22	-0.22	N/A
KIAA1045	ENST00000242315.3	KIAA1045	42	1	0	0	1	0	rno-miR-1247-5p	-0.22	-0.22	N/A
ANKRD33	ENST00000301190.6	ankyrin repeat domain 33	5	1	0	0	1	0	rno-miR-1247-5p	-0.22	-0.22	N/A
KAT6B	ENST00000287239.4	K(lysine) acetyltransferase 6B	266	1	0	1	0	0	rno-miR-1247-5p	-0.22	-0.22	N/A
AC079354.1	ENST00000295844.3	uncharacterized protein KIAA2012	5	1	0	0	1	0	rno-miR-1247-5p	-0.22	-0.22	N/A
TRAM2	ENST00000182527.3	translocation associated membrane protein 2	2774	1	0	1	0	0	rno-miR-1247-5p	-0.22	-0.22	N/A
PLEKHA8	ENST00000449726.1	pleckstrin homology domain containing, family A (phosphoinositide binding specific) member 8	661	1	0	1	0	0	rno-miR-1247-5p	-0.22	-0.23	N/A
ARRDC3	ENST00000265138.3	arrestin domain containing 3	1313	1	0	0	1	0	rno-miR-1247-5p	-0.22	-0.22	N/A
TFAP2B	ENST00000393655.3	transcription factor AP-2 beta (activating enhancer binding protein 2 beta)	23	2	1	1	0	0	rno-miR-1247-5p	-0.22	-0.61	N/A
INHBC	ENST00000309668.2	inhibin, beta C	5	1	0	1	0	0	rno-miR-1247-5p	-0.22	-0.22	N/A
RALGAPB	ENST00000397038.1	Ral GTPase activating protein, beta subunit (non-catalytic)	1120	1	0	1	0	0	rno-miR-1247-5p	-0.22	-0.26	N/A
MAP3K7CL	ENST00000286791.5	MAP3K7 C-terminal like	87	1	0	0	1	0	rno-miR-1247-5p	-0.22	-0.24	N/A
FAM83G	ENST00000388995.6	family with sequence similarity 83, member G	322	1	0	1	0	0	rno-miR-1247-5p	-0.21	-0.21	N/A
MORC4	ENST00000535534.1	MORC family CW-type zinc finger 4	112	1	0	1	0	0	rno-miR-1247-5p	-0.21	-0.24	N/A
CDC42SE1	ENST00000439374.2	CDC42 small effector 1	231	1	0	1	0	0	rno-miR-1247-5p	-0.21	-0.27	N/A
ECE1	ENST00000415912.2	endothelin converting enzyme 1	1166	1	0	1	0	0	rno-miR-1247-5p	-0.21	-0.22	N/A
MEX3A	ENST00000532414.2	mex-3 RNA binding family member A	912	1	0	0	1	1	rno-miR-1247-5p	-0.21	-0.27	N/A
BACH1	ENST00000286800.3	BTB and CNC homology 1, basic leucine zipper transcription factor 1	273	1	0	1	0	0	rno-miR-1247-5p	-0.21	-0.22	N/A
TAS1R1	ENST00000328191.4	taste receptor, type 1, member 1	5	1	0	0	1	0	rno-miR-1247-5p	-0.21	-0.21	N/A
ANO10	ENST00000414522.2	anoctamin 10	330	1	0	0	1	0	rno-miR-1247-5p	-0.21	-0.21	N/A
PRKAA1	ENST00000397128.2	protein kinase, AMP-activated, alpha 1 catalytic subunit	1415	1	0	1	0	0	rno-miR-1247-5p	-0.21	-0.23	N/A
C1orf85	ENST00000362007.1	chromosome 1 open reading frame 85	4649	1	0	1	0	0	rno-miR-1247-5p	-0.21	-0.21	N/A
PNMAL2	ENST00000599531.1	paraneoplastic Ma antigen family-like 2	10	1	0	0	1	1	rno-miR-1247-5p	-0.21	-0.21	N/A
LBH	ENST00000406087.1	limb bud and heart development	1956	1	0	0	1	0	rno-miR-1247-5p	-0.21	-0.21	N/A
ABCD3	ENST00000394233.2	ATP-binding cassette, sub-family D (ALD), member 3	53	1	0	0	1	0	rno-miR-1247-5p	-0.21	-0.21	N/A
ELAVL3	ENST00000359227.3	ELAV like neuron-specific RNA binding protein 3	5	1	0	1	0	0	rno-miR-1247-5p	-0.21	-0.21	N/A
VPS26B	ENST00000281187.5	vacuolar protein sorting 26 homolog B (S. pombe)	1236	1	0	1	0	0	rno-miR-1247-5p	-0.2	-0.22	N/A
RPS6KA1	ENST00000374168.2	ribosomal protein S6 kinase, 90kDa, polypeptide 1	1449	1	0	1	0	0	rno-miR-1247-5p	-0.2	-0.2	N/A
CPEB4	ENST00000265085.5	cytoplasmic polyadenylation element binding protein 4	472	1	0	0	1	0	rno-miR-1247-5p	-0.2	-0.2	N/A
NFX1	ENST00000379540.3	nuclear transcription factor, X-box binding 1	215	1	0	1	0	0	rno-miR-1247-5p	-0.2	-0.31	N/A
MSL2	ENST00000309993.2	male-specific lethal 2 homolog (Drosophila)	175	1	0	0	1	0	rno-miR-1247-5p	-0.2	-0.2	N/A
EBF2	ENST00000535548.1	early B-cell factor 2	11	1	0	0	1	0	rno-miR-1247-5p	-0.2	-0.2	N/A
CEP170B	ENST00000414716.3	centrosomal protein 170B	326	1	0	1	0	0	rno-miR-1247-5p	-0.2	-0.2	N/A
OSM	ENST00000215781.2	oncostatin M	5	1	0	0	1	0	rno-miR-1247-5p	-0.2	-0.2	N/A
SULF1	ENST00000458141.2	sulfatase 1	11	1	0	1	0	0	rno-miR-1247-5p	-0.2	-0.2	N/A
SNX1	ENST00000353874.4	sorting nexin 1	1296	1	1	0	0	0	rno-miR-1247-5p	-0.2	-0.29	N/A
SLC25A25	ENST00000373069.5	solute carrier family 25 (mitochondrial carrier; phosphate carrier), member 25	3454	1	0	1	0	0	rno-miR-1247-5p	-0.2	-0.2	N/A
BAI1	ENST00000517894.1	brain-specific angiogenesis inhibitor 1	5	1	0	1	0	0	rno-miR-1247-5p	-0.2	-0.2	N/A
C15orf40	ENST00000304177.5	chromosome 15 open reading frame 40	133	1	0	0	1	0	rno-miR-1247-5p	-0.2	-0.3	N/A
ABHD8	ENST00000247706.3	abhydrolase domain containing 8	115	1	0	1	0	0	rno-miR-1247-5p	-0.2	-0.2	N/A
SEC14L2	ENST00000312932.9	SEC14-like 2 (S. cerevisiae)	187	1	0	0	1	0	rno-miR-1247-5p	-0.2	-0.23	N/A
TLL2	ENST00000357947.3	tolloid-like 2	5	1	0	0	1	0	rno-miR-1247-5p	-0.2	-0.2	N/A
CBX5	ENST00000209875.4	chromobox homolog 5	360	1	0	1	0	0	rno-miR-1247-5p	-0.19	-0.37	N/A
KIAA1033	ENST00000332180.5	KIAA1033	238	1	0	0	1	0	rno-miR-1247-5p	-0.19	-0.19	N/A
SCNN1A	ENST00000360168.3	sodium channel, non-voltage-gated 1 alpha subunit	5	1	0	1	0	0	rno-miR-1247-5p	-0.19	-0.19	N/A
BTBD19	ENST00000453418.1	BTB (POZ) domain containing 19	61	1	0	0	1	0	rno-miR-1247-5p	-0.19	-0.26	N/A
CCNT2	ENST00000295238.6	cyclin T2	381	1	0	0	1	0	rno-miR-1247-5p	-0.19	-0.19	N/A
NAIP	ENST00000517649.1	NLR family, apoptosis inhibitory protein	5	1	0	0	1	0	rno-miR-1247-5p	-0.19	-0.19	N/A
GALNT10	ENST00000297107.6	UDP-N-acetyl-alpha-D-galactosamine:polypeptide N-acetylgalactosaminyltransferase 10 (GalNAc-T10)	3445	1	0	0	1	1	rno-miR-1247-5p	-0.19	-0.19	N/A
ADAMTS13	ENST00000371916.1	ADAM metallopeptidase with thrombospondin type 1 motif, 13	41	1	0	0	1	0	rno-miR-1247-5p	-0.19	-0.19	N/A
RAP1GAP2	ENST00000254695.8	RAP1 GTPase activating protein 2	123	1	0	1	0	0	rno-miR-1247-5p	-0.19	-0.29	N/A
CACNA1I	ENST00000402142.3	calcium channel, voltage-dependent, T type, alpha 1I subunit	5	1	0	1	0	0	rno-miR-1247-5p	-0.19	-0.19	N/A
GAS2L3	ENST00000547754.1	growth arrest-specific 2 like 3	478	1	0	0	1	0	rno-miR-1247-5p	-0.19	-0.19	N/A
MOCS1	ENST00000373186.4	molybdenum cofactor synthesis 1	179	1	0	1	0	0	rno-miR-1247-5p	-0.18	-0.18	N/A
THSD7A	ENST00000423059.4	thrombospondin, type I, domain containing 7A	5	1	0	0	1	0	rno-miR-1247-5p	-0.18	-0.18	N/A
S100PBP	ENST00000373475.5	S100P binding protein	428	1	0	1	0	0	rno-miR-1247-5p	-0.18	-0.21	N/A
BCR	ENST00000305877.8	breakpoint cluster region	5	1	0	1	0	0	rno-miR-1247-5p	-0.18	-0.18	N/A
TAL1	ENST00000371884.2	T-cell acute lymphocytic leukemia 1	5	1	0	0	1	0	rno-miR-1247-5p	-0.18	-0.18	N/A
GNA12	ENST00000275364.3	guanine nucleotide binding protein (G protein) alpha 12	565	1	0	1	0	0	rno-miR-1247-5p	-0.18	-0.18	N/A
RAB8B	ENST00000321437.4	RAB8B, member RAS oncogene family	45	1	0	1	0	0	rno-miR-1247-5p	-0.18	-0.21	N/A
C20orf194	ENST00000453730.2	chromosome 20 open reading frame 194	1083	1	0	1	0	0	rno-miR-1247-5p	-0.18	-0.18	N/A
AASDH	ENST00000451613.1	aminoadipate-semialdehyde dehydrogenase	81	1	0	0	1	0	rno-miR-1247-5p	-0.18	-0.18	N/A
CCDC71L	ENST00000523505.1	coiled-coil domain containing 71-like	410	1	0	0	1	0	rno-miR-1247-5p	-0.18	-0.18	N/A
FAT3	ENST00000298047.6	FAT atypical cadherin 3	30	1	1	0	0	0	rno-miR-1247-5p	-0.18	-0.18	N/A
PHACTR1	ENST00000379350.1	phosphatase and actin regulator 1	5	1	0	0	1	0	rno-miR-1247-5p	-0.17	-0.17	N/A
KLHL29	ENST00000486442.1	kelch-like family member 29	414	1	0	0	1	1	rno-miR-1247-5p	-0.17	-0.17	N/A
DMRT2	ENST00000259622.6	doublesex and mab-3 related transcription factor 2	5	1	0	0	1	0	rno-miR-1247-5p	-0.17	-0.17	N/A
PRDM4	ENST00000228437.5	PR domain containing 4	44	1	0	0	1	1	rno-miR-1247-5p	-0.17	-0.24	N/A
LTN1	ENST00000361371.5	listerin E3 ubiquitin protein ligase 1	56	1	1	0	0	0	rno-miR-1247-5p	-0.17	-0.43	N/A
BTBD2	ENST00000255608.4	BTB (POZ) domain containing 2	77	1	0	1	0	0	rno-miR-1247-5p	-0.17	-0.17	N/A
EDARADD	ENST00000359362.5	EDAR-associated death domain	76	1	0	1	0	0	rno-miR-1247-5p	-0.17	-0.46	N/A
ZC3H7B	ENST00000352645.4	zinc finger CCCH-type containing 7B	888	1	0	0	1	0	rno-miR-1247-5p	-0.17	-0.17	N/A
CACNG8	ENST00000270458.2	calcium channel, voltage-dependent, gamma subunit 8	5	1	0	0	1	0	rno-miR-1247-5p	-0.17	-0.17	N/A
MBNL2	ENST00000345429.6	muscleblind-like splicing regulator 2	34	1	0	0	1	0	rno-miR-1247-5p	-0.17	-0.21	N/A
PLA2R1	ENST00000283243.7	phospholipase A2 receptor 1, 180kDa	41	1	1	0	0	0	rno-miR-1247-5p	-0.17	-0.44	N/A
HIC1	ENST00000399849.3	hypermethylated in cancer 1	76	1	0	1	0	0	rno-miR-1247-5p	-0.17	-0.17	N/A
RORB	ENST00000376896.3	RAR-related orphan receptor B	5	1	0	1	0	0	rno-miR-1247-5p	-0.16	-0.16	N/A
SHANK3	ENST00000414786.2	SH3 and multiple ankyrin repeat domains 3	5	1	0	1	0	0	rno-miR-1247-5p	-0.16	-0.16	N/A
SP9	ENST00000394967.2	Sp9 transcription factor	79	1	0	0	1	0	rno-miR-1247-5p	-0.16	-0.16	N/A
SPEG	ENST00000312358.7	SPEG complex locus	179	1	0	1	0	0	rno-miR-1247-5p	-0.16	-0.16	N/A
RAB22A	ENST00000244040.3	RAB22A, member RAS oncogene family	484	1	0	1	0	1	rno-miR-1247-5p	-0.16	-0.28	N/A
NRG2	ENST00000394770.1	neuregulin 2	9	1	0	1	0	0	rno-miR-1247-5p	-0.16	-0.16	N/A
AMN	ENST00000299155.5	amnion associated transmembrane protein	71	1	0	1	0	0	rno-miR-1247-5p	-0.16	-0.37	N/A
FAM219A	ENST00000379089.1	family with sequence similarity 219, member A	13	1	0	0	1	0	rno-miR-1247-5p	-0.16	-0.16	N/A
TBC1D30	ENST00000542120.1	TBC1 domain family, member 30	153	1	1	0	0	0	rno-miR-1247-5p	-0.16	-0.42	N/A
TMED8	ENST00000216468.7	transmembrane emp24 protein transport domain containing 8	53	1	0	0	1	0	rno-miR-1247-5p	-0.16	-0.17	N/A
FNTB	ENST00000246166.2	farnesyltransferase, CAAX box, beta	13	1	0	0	1	0	rno-miR-1247-5p	-0.15	-0.15	N/A
KIAA0232	ENST00000425103.1	KIAA0232	119	1	0	0	1	0	rno-miR-1247-5p	-0.15	-0.15	N/A
GIT1	ENST00000579937.1	G protein-coupled receptor kinase interacting ArfGAP 1	18	1	0	1	0	0	rno-miR-1247-5p	-0.15	-0.22	N/A
CHDH	ENST00000315251.6	choline dehydrogenase	249	1	0	0	1	0	rno-miR-1247-5p	-0.15	-0.19	N/A
MBTD1	ENST00000586178.1	mbt domain containing 1	113	1	0	0	1	0	rno-miR-1247-5p	-0.15	-0.15	N/A
SUDS3	ENST00000397564.2	suppressor of defective silencing 3 homolog (S. cerevisiae)	224	1	0	1	0	0	rno-miR-1247-5p	-0.15	-0.17	N/A
ACSL5	ENST00000354273.4	acyl-CoA synthetase long-chain family member 5	104	1	0	0	1	0	rno-miR-1247-5p	-0.15	-0.23	N/A
BCL6B	ENST00000293805.5	B-cell CLL/lymphoma 6, member B	7	1	0	0	1	0	rno-miR-1247-5p	-0.15	-0.15	N/A
GCNT2	ENST00000316170.3	glucosaminyl (N-acetyl) transferase 2, I-branching enzyme (I blood group)	651	1	0	0	1	0	rno-miR-1247-5p	-0.15	-0.15	N/A
FN1	ENST00000357009.2	fibronectin 1	1064	1	0	0	1	0	rno-miR-1247-5p	-0.15	-0.17	N/A
SNX30	ENST00000374232.3	sorting nexin family member 30	33	1	0	1	0	0	rno-miR-1247-5p	-0.15	-0.17	N/A
NFAM1	ENST00000329021.5	NFAT activating protein with ITAM motif 1	7	1	0	0	1	0	rno-miR-1247-5p	-0.15	-0.15	N/A
CERS2	ENST00000368954.5	ceramide synthase 2	4620	1	0	0	1	0	rno-miR-1247-5p	-0.15	-0.15	N/A
IQSEC3	ENST00000538872.1	IQ motif and Sec7 domain 3	5	1	0	1	0	0	rno-miR-1247-5p	-0.15	-0.15	N/A
KMT2D	ENST00000301067.7	lysine (K)-specific methyltransferase 2D	78	2	0	1	1	0	rno-miR-1247-5p	-0.15	-0.15	N/A
CLMN	ENST00000298912.4	calmin (calponin-like, transmembrane)	53	2	1	0	1	1	rno-miR-1247-5p	-0.15	-0.58	N/A
RAP2A	ENST00000245304.4	RAP2A, member of RAS oncogene family	721	1	0	0	1	0	rno-miR-1247-5p	-0.14	-0.14	N/A
CELSR1	ENST00000262738.3	cadherin, EGF LAG seven-pass G-type receptor 1	1359	1	0	0	1	0	rno-miR-1247-5p	-0.14	-0.14	N/A
CHST10	ENST00000264249.3	carbohydrate sulfotransferase 10	33	1	0	0	1	0	rno-miR-1247-5p	-0.14	-0.14	N/A
DDAH1	ENST00000535924.2	dimethylarginine dimethylaminohydrolase 1	46	1	0	0	1	0	rno-miR-1247-5p	-0.14	-0.14	N/A
KDM5B	ENST00000367265.3	lysine (K)-specific demethylase 5B	187	1	0	1	0	0	rno-miR-1247-5p	-0.14	-0.16	N/A
PICALM	ENST00000532317.1	phosphatidylinositol binding clathrin assembly protein	1173	1	0	0	1	0	rno-miR-1247-5p	-0.14	-0.14	N/A
TTLL7	ENST00000260505.8	tubulin tyrosine ligase-like family, member 7	93	1	0	0	1	0	rno-miR-1247-5p	-0.14	-0.18	N/A
ETV5	ENST00000306376.5	ets variant 5	1085	1	0	0	1	0	rno-miR-1247-5p	-0.14	-0.14	N/A
SEPT11	ENST00000264893.6	septin 11	515	1	0	0	1	0	rno-miR-1247-5p	-0.14	-0.14	N/A
SRRM4	ENST00000267260.4	serine/arginine repetitive matrix 4	22	1	0	1	0	1	rno-miR-1247-5p	-0.14	-0.14	N/A
NCOA3	ENST00000341724.6	nuclear receptor coactivator 3	282	1	0	0	1	0	rno-miR-1247-5p	-0.14	-0.19	N/A
GABRB2	ENST00000393959.1	gamma-aminobutyric acid (GABA) A receptor, beta 2	5	1	0	0	1	0	rno-miR-1247-5p	-0.14	-0.14	N/A
USP20	ENST00000315480.4	ubiquitin specific peptidase 20	66	1	0	1	0	0	rno-miR-1247-5p	-0.14	-0.14	N/A
CDH22	ENST00000372262.3	cadherin 22, type 2	5	1	0	0	1	0	rno-miR-1247-5p	-0.14	-0.14	N/A
KLF7	ENST00000423015.1	Kruppel-like factor 7 (ubiquitous)	737	1	0	0	1	0	rno-miR-1247-5p	-0.14	-0.14	N/A
ISOC1	ENST00000173527.5	isochorismatase domain containing 1	390	1	0	0	1	0	rno-miR-1247-5p	-0.14	-0.14	N/A
AMIGO1	ENST00000369864.4	adhesion molecule with Ig-like domain 1	167	1	0	0	1	0	rno-miR-1247-5p	-0.14	-0.14	N/A
SPTBN4	ENST00000352632.3	spectrin, beta, non-erythrocytic 4	7	1	0	1	0	0	rno-miR-1247-5p	-0.14	-0.14	N/A
GNAL	ENST00000334049.6	guanine nucleotide binding protein (G protein), alpha activating activity polypeptide, olfactory type	99	1	0	1	0	0	rno-miR-1247-5p	-0.13	-0.22	N/A
FAM160B1	ENST00000369248.4	family with sequence similarity 160, member B1	91	1	0	1	0	1	rno-miR-1247-5p	-0.13	-0.19	N/A
CHST15	ENST00000346248.5	carbohydrate (N-acetylgalactosamine 4-sulfate 6-O) sulfotransferase 15	59	1	0	0	1	0	rno-miR-1247-5p	-0.13	-0.13	N/A
ZYG11B	ENST00000294353.6	zyg-11 family member B, cell cycle regulator	975	1	0	0	1	0	rno-miR-1247-5p	-0.13	-0.13	N/A
HOXB3	ENST00000470495.1	homeobox B3	70	1	0	0	1	0	rno-miR-1247-5p	-0.13	-0.13	N/A
SOBP	ENST00000317357.5	sine oculis binding protein homolog (Drosophila)	22	1	0	0	1	0	rno-miR-1247-5p	-0.13	-0.14	N/A
LPP	ENST00000312675.4	LIM domain containing preferred translocation partner in lipoma	1894	1	0	0	1	0	rno-miR-1247-5p	-0.13	-0.13	N/A
PHLDB1	ENST00000361417.2	pleckstrin homology-like domain, family B, member 1	126	1	0	0	1	0	rno-miR-1247-5p	-0.13	-0.16	N/A
SESTD1	ENST00000428443.3	SEC14 and spectrin domains 1	478	1	0	1	0	1	rno-miR-1247-5p	-0.13	-0.46	N/A
KPNA6	ENST00000373625.3	karyopherin alpha 6 (importin alpha 7)	272	1	0	0	1	0	rno-miR-1247-5p	-0.13	-0.17	N/A
CCDC88C	ENST00000389857.6	coiled-coil domain containing 88C	42	1	0	1	0	0	rno-miR-1247-5p	-0.13	-0.14	N/A
HPSE2	ENST00000370546.1	heparanase 2	12	1	0	0	1	0	rno-miR-1247-5p	-0.13	-0.13	N/A
WDR70	ENST00000265107.4	WD repeat domain 70	23	1	0	0	1	0	rno-miR-1247-5p	-0.13	-0.15	N/A
NACC1	ENST00000292431.4	nucleus accumbens associated 1, BEN and BTB (POZ) domain containing	337	1	0	1	0	0	rno-miR-1247-5p	-0.12	-0.12	N/A
IFNE	ENST00000448696.3	interferon, epsilon	65	1	1	0	0	0	rno-miR-1247-5p	-0.12	-0.48	N/A
UGT8	ENST00000310836.6	UDP glycosyltransferase 8	682	1	0	0	1	0	rno-miR-1247-5p	-0.12	-0.12	N/A
CIITA	ENST00000324288.8	class II, major histocompatibility complex, transactivator	5	1	0	0	1	0	rno-miR-1247-5p	-0.12	-0.12	N/A
IGSF3	ENST00000369486.3	immunoglobulin superfamily, member 3	141	1	0	0	1	0	rno-miR-1247-5p	-0.12	-0.21	N/A
FRS2	ENST00000550389.1	fibroblast growth factor receptor substrate 2	176	1	0	0	1	0	rno-miR-1247-5p	-0.12	-0.16	N/A
TNS1	ENST00000171887.4	tensin 1	591	1	0	1	0	0	rno-miR-1247-5p	-0.12	-0.12	N/A
HOMEZ	ENST00000357460.5	homeobox and leucine zipper encoding	100	1	0	0	1	0	rno-miR-1247-5p	-0.12	-0.28	N/A
UBTF	ENST00000343638.5	upstream binding transcription factor, RNA polymerase I	1090	1	0	1	0	1	rno-miR-1247-5p	-0.12	-0.12	N/A
RABIF	ENST00000367262.3	RAB interacting factor	948	1	0	0	1	0	rno-miR-1247-5p	-0.12	-0.26	N/A
LSM12	ENST00000585388.1	LSM12 homolog (S. cerevisiae)	20	1	0	0	1	0	rno-miR-1247-5p	-0.12	-0.18	N/A
NUS1	ENST00000368494.3	nuclear undecaprenyl pyrophosphate synthase 1 homolog (S. cerevisiae)	302	1	0	0	1	0	rno-miR-1247-5p	-0.12	-0.12	N/A
PAPOLG	ENST00000238714.3	poly(A) polymerase gamma	49	1	0	0	1	0	rno-miR-1247-5p	-0.12	-0.17	N/A
SYNPO2	ENST00000429713.2	synaptopodin 2	105	1	0	0	1	0	rno-miR-1247-5p	-0.12	-0.12	N/A
TNKS	ENST00000310430.6	tankyrase, TRF1-interacting ankyrin-related ADP-ribose polymerase	943	1	0	1	0	0	rno-miR-1247-5p	-0.12	-0.16	N/A
DYRK1A	ENST00000339659.4	dual-specificity tyrosine-(Y)-phosphorylation regulated kinase 1A	448	1	0	0	1	0	rno-miR-1247-5p	-0.11	-0.11	N/A
RARA	ENST00000425707.3	retinoic acid receptor, alpha	560	1	1	0	0	0	rno-miR-1247-5p	-0.11	-0.42	N/A
CREB3L2	ENST00000330387.6	cAMP responsive element binding protein 3-like 2	2872	1	0	0	1	0	rno-miR-1247-5p	-0.11	-0.11	N/A
KIAA1549	ENST00000440172.1	KIAA1549	508	1	0	1	0	0	rno-miR-1247-5p	-0.11	-0.13	N/A
AGPAT4	ENST00000366911.5	1-acylglycerol-3-phosphate O-acyltransferase 4	142	1	0	0	1	0	rno-miR-1247-5p	-0.11	-0.21	N/A
HEMK1	ENST00000232854.4	HemK methyltransferase family member 1	99	1	0	0	1	0	rno-miR-1247-5p	-0.11	-0.19	N/A
NKX2-5	ENST00000424406.2	NK2 homeobox 5	47	1	0	0	1	0	rno-miR-1247-5p	-0.11	-0.12	N/A
PTPRN2	ENST00000389413.3	protein tyrosine phosphatase, receptor type, N polypeptide 2	15	1	0	0	1	0	rno-miR-1247-5p	-0.11	-0.11	N/A
AAK1	ENST00000409085.4	AP2 associated kinase 1	27	1	0	1	0	0	rno-miR-1247-5p	-0.11	-0.11	N/A
DRAXIN	ENST00000294485.5	dorsal inhibitory axon guidance protein	5	1	0	1	0	0	rno-miR-1247-5p	-0.11	-0.11	N/A
ABL2	ENST00000502732.1	c-abl oncogene 2, non-receptor tyrosine kinase	892	1	0	0	1	0	rno-miR-1247-5p	-0.11	-0.11	N/A
BTBD7	ENST00000334746.5	BTB (POZ) domain containing 7	590	1	0	0	1	0	rno-miR-1247-5p	-0.11	-0.13	N/A
SLFN5	ENST00000299977.4	schlafen family member 5	195	1	0	0	1	0	rno-miR-1247-5p	-0.1	-0.2	N/A
MRO	ENST00000428869.2	maestro	11	1	0	0	1	0	rno-miR-1247-5p	-0.1	-0.2	N/A
LACE1	ENST00000368977.4	lactation elevated 1	42	1	0	1	0	0	rno-miR-1247-5p	-0.1	-0.31	N/A
DPY19L1	ENST00000310974.4	dpy-19-like 1 (C. elegans)	80	1	0	0	1	1	rno-miR-1247-5p	-0.1	-0.25	N/A
CIRBP	ENST00000444172.2	cold inducible RNA binding protein	4799	1	1	0	0	0	rno-miR-1247-5p	-0.1	-0.53	N/A
HELZ	ENST00000358691.5	helicase with zinc finger	571	1	0	1	0	0	rno-miR-1247-5p	-0.1	-0.14	N/A
CBX6	ENST00000407418.3	chromobox homolog 6	215	1	0	1	0	0	rno-miR-1247-5p	-0.1	-0.19	N/A
LINGO1	ENST00000355300.6	leucine rich repeat and Ig domain containing 1	42	1	0	1	0	0	rno-miR-1247-5p	-0.1	-0.17	N/A
ASAP1	ENST00000357668.1	ArfGAP with SH3 domain, ankyrin repeat and PH domain 1	185	1	0	1	0	0	rno-miR-1247-5p	-0.1	-0.15	N/A
MLEC	ENST00000228506.3	malectin	12084	1	0	0	1	0	rno-miR-1247-5p	-0.1	-0.1	N/A
FREM2	ENST00000280481.7	FRAS1 related extracellular matrix protein 2	33	1	0	1	0	0	rno-miR-1247-5p	-0.1	-0.1	N/A
MAGI3	ENST00000307546.9	membrane associated guanylate kinase, WW and PDZ domain containing 3	70	1	0	0	1	0	rno-miR-1247-5p	-0.09	-0.21	N/A
SV2B	ENST00000394232.1	synaptic vesicle glycoprotein 2B	7	1	0	0	1	0	rno-miR-1247-5p	-0.09	-0.13	N/A
DUSP8	ENST00000397374.3	dual specificity phosphatase 8	26	1	0	1	0	0	rno-miR-1247-5p	-0.09	-0.11	N/A
CDHR1	ENST00000372117.3	cadherin-related family member 1	13	1	0	1	0	0	rno-miR-1247-5p	-0.09	-0.26	N/A
SYT2	ENST00000367267.1	synaptotagmin II	5	1	0	1	0	0	rno-miR-1247-5p	-0.09	-0.09	N/A
BTRC	ENST00000370187.3	beta-transducin repeat containing E3 ubiquitin protein ligase	96	1	0	1	0	0	rno-miR-1247-5p	-0.09	-0.18	N/A
CYB5RL	ENST00000419823.2	cytochrome b5 reductase-like	7	1	0	0	1	0	rno-miR-1247-5p	-0.09	-0.14	N/A
SLC38A2	ENST00000256689.5	solute carrier family 38, member 2	696	1	0	0	1	0	rno-miR-1247-5p	-0.09	-0.17	N/A
SLC6A6	ENST00000454876.2	solute carrier family 6 (neurotransmitter transporter), member 6	280	1	0	1	0	0	rno-miR-1247-5p	-0.09	-0.1	N/A
WDR52	ENST00000393845.2	WD repeat domain 52	5	1	0	0	1	0	rno-miR-1247-5p	-0.09	-0.09	N/A
ATP8A2	ENST00000381655.2	ATPase, aminophospholipid transporter, class I, type 8A, member 2	22	1	0	1	0	0	rno-miR-1247-5p	-0.09	-0.19	N/A
GPD2	ENST00000540309.1	glycerol-3-phosphate dehydrogenase 2 (mitochondrial)	196	1	0	0	1	0	rno-miR-1247-5p	-0.09	-0.09	N/A
CHURC1-FNTB	ENST00000549987.1	CHURC1-FNTB readthrough	13	1	0	0	1	0	rno-miR-1247-5p	-0.09	-0.15	N/A
AQP7	ENST00000537089.1	aquaporin 7	10	1	0	0	1	0	rno-miR-1247-5p	-0.09	-0.19	N/A
E2F3	ENST00000346618.3	E2F transcription factor 3	91	1	0	1	0	0	rno-miR-1247-5p	-0.09	-0.09	N/A
DNAJA4	ENST00000394855.3	DnaJ (Hsp40) homolog, subfamily A, member 4	24	1	0	1	0	0	rno-miR-1247-5p	-0.09	-0.27	N/A
ZBTB7A	ENST00000322357.4	zinc finger and BTB domain containing 7A	37	1	0	1	0	1	rno-miR-1247-5p	-0.09	-0.13	N/A
SYT11	ENST00000368324.4	synaptotagmin XI	750	1	0	0	1	0	rno-miR-1247-5p	-0.09	-0.09	N/A
PADI2	ENST00000375486.4	peptidyl arginine deiminase, type II	11	1	0	1	0	0	rno-miR-1247-5p	-0.09	-0.2	N/A
RHOH	ENST00000381799.5	ras homolog family member H	16	1	0	1	0	0	rno-miR-1247-5p	-0.09	-0.29	N/A
XKR7	ENST00000562532.2	XK, Kell blood group complex subunit-related family, member 7	5	1	0	0	1	0	rno-miR-1247-5p	-0.09	-0.09	N/A
SH3PXD2B	ENST00000311601.5	SH3 and PX domains 2B	123	1	0	1	0	0	rno-miR-1247-5p	-0.09	-0.09	N/A
ARHGAP32	ENST00000524655.1	Rho GTPase activating protein 32	13	1	0	1	0	0	rno-miR-1247-5p	-0.09	-0.24	N/A
NCS1	ENST00000372398.3	neuronal calcium sensor 1	1083	1	0	0	1	0	rno-miR-1247-5p	-0.08	-0.11	N/A
STK4	ENST00000372801.1	serine/threonine kinase 4	276	1	0	0	1	0	rno-miR-1247-5p	-0.08	-0.09	N/A
STX1B	ENST00000215095.5	syntaxin 1B	26	1	1	0	0	1	rno-miR-1247-5p	-0.08	-0.49	N/A
ACVR1C	ENST00000243349.8	activin A receptor, type IC	27	1	0	0	1	0	rno-miR-1247-5p	-0.08	-0.08	N/A
UBE2J1	ENST00000435041.2	ubiquitin-conjugating enzyme E2, J1	1318	1	0	1	0	0	rno-miR-1247-5p	-0.08	-0.3	N/A
INSR	ENST00000341500.5	insulin receptor	577	1	0	0	1	0	rno-miR-1247-5p	-0.08	-0.09	N/A
SCN2A	ENST00000375437.2	sodium channel, voltage-gated, type II, alpha subunit	7	1	0	0	1	0	rno-miR-1247-5p	-0.08	-0.08	N/A
GAN	ENST00000568107.2	gigaxonin	185	1	0	0	1	0	rno-miR-1247-5p	-0.08	-0.13	N/A
PSD3	ENST00000327040.8	pleckstrin and Sec7 domain containing 3	133	1	0	0	1	0	rno-miR-1247-5p	-0.08	-0.08	N/A
CHD5	ENST00000262450.3	chromodomain helicase DNA binding protein 5	5	1	0	1	0	0	rno-miR-1247-5p	-0.08	-0.08	N/A
IER3IP1	ENST00000256433.3	immediate early response 3 interacting protein 1	1727	1	0	1	0	0	rno-miR-1247-5p	-0.08	-0.49	N/A
CDC42EP3	ENST00000295324.3	CDC42 effector protein (Rho GTPase binding) 3	1749	1	0	0	1	0	rno-miR-1247-5p	-0.08	-0.14	N/A
PGAP1	ENST00000354764.4	post-GPI attachment to proteins 1	106	1	0	0	1	0	rno-miR-1247-5p	-0.08	-0.08	N/A
FOXP1	ENST00000318789.4	forkhead box P1	264	1	0	1	0	2	rno-miR-1247-5p	-0.08	-0.27	N/A
ELMOD2	ENST00000323570.3	ELMO/CED-12 domain containing 2	32	1	0	1	0	0	rno-miR-1247-5p	-0.07	-0.27	N/A
CD59	ENST00000395850.3	CD59 molecule, complement regulatory protein	19017	1	0	1	0	0	rno-miR-1247-5p	-0.07	-0.44	N/A
HS3ST1	ENST00000002596.5	heparan sulfate (glucosamine) 3-O-sulfotransferase 1	9	1	0	0	1	0	rno-miR-1247-5p	-0.07	-0.13	N/A
DERL1	ENST00000259512.4	derlin 1	1081	1	0	1	0	0	rno-miR-1247-5p	-0.07	-0.21	N/A
TRIP12	ENST00000283943.5	thyroid hormone receptor interactor 12	145	1	0	0	1	0	rno-miR-1247-5p	-0.07	-0.11	N/A
NDFIP2	ENST00000218652.7	Nedd4 family interacting protein 2	1747	1	1	0	0	0	rno-miR-1247-5p	-0.07	-0.64	N/A
AFF1	ENST00000395146.4	AF4/FMR2 family, member 1	28	1	1	0	0	0	rno-miR-1247-5p	-0.07	-0.18	N/A
ZCCHC14	ENST00000268616.4	zinc finger, CCHC domain containing 14	64	1	0	1	0	0	rno-miR-1247-5p	-0.07	-0.07	N/A
ERC2	ENST00000288221.6	ELKS/RAB6-interacting/CAST family member 2	11	1	0	0	1	0	rno-miR-1247-5p	-0.07	-0.07	N/A
KCNC3	ENST00000376959.2	potassium voltage-gated channel, Shaw-related subfamily, member 3	5	1	0	1	0	0	rno-miR-1247-5p	-0.07	-0.07	N/A
ZNF664	ENST00000538932.2	zinc finger protein 664	736	1	0	0	1	0	rno-miR-1247-5p	-0.07	-0.19	N/A
SLCO5A1	ENST00000260126.4	solute carrier organic anion transporter family, member 5A1	9	1	0	0	1	0	rno-miR-1247-5p	-0.07	-0.07	N/A
ARHGAP24	ENST00000395184.1	Rho GTPase activating protein 24	9	1	0	0	1	0	rno-miR-1247-5p	-0.06	-0.11	N/A
KIF20A	ENST00000394894.3	kinesin family member 20A	532	1	1	0	0	0	rno-miR-1247-5p	-0.06	-0.6	N/A
OSBPL3	ENST00000313367.2	oxysterol binding protein-like 3	200	1	0	0	1	0	rno-miR-1247-5p	-0.06	-0.09	N/A
KIAA1147	ENST00000536163.1	KIAA1147	73	1	0	0	1	0	rno-miR-1247-5p	-0.06	-0.09	N/A
RASAL2	ENST00000448150.3	RAS protein activator like 2	950	1	0	0	1	0	rno-miR-1247-5p	-0.06	-0.06	N/A
ARPC5L	ENST00000353214.2	actin related protein 2/3 complex, subunit 5-like	851	1	0	1	0	0	rno-miR-1247-5p	-0.06	-0.28	N/A
ADD2	ENST00000264436.4	adducin 2 (beta)	59	2	0	1	1	0	rno-miR-1247-5p	-0.06	-0.14	N/A
RRP15	ENST00000366932.3	ribosomal RNA processing 15 homolog (S. cerevisiae)	243	1	0	0	1	0	rno-miR-1247-5p	-0.06	-0.28	N/A
CALML4	ENST00000395465.3	calmodulin-like 4	307	1	0	1	0	0	rno-miR-1247-5p	-0.06	-0.28	N/A
UHRF1BP1L	ENST00000279907.7	UHRF1 binding protein 1-like	369	1	0	0	1	0	rno-miR-1247-5p	-0.06	-0.1	N/A
ITFG1	ENST00000544001.2	integrin alpha FG-GAP repeat containing 1	1443	1	1	0	0	0	rno-miR-1247-5p	-0.06	-0.52	N/A
C7orf73	ENST00000507606.1	chromosome 7 open reading frame 73	847	1	0	1	0	0	rno-miR-1247-5p	-0.06	-0.49	N/A
FBXW11	ENST00000296933.6	F-box and WD repeat domain containing 11	81	1	0	1	0	0	rno-miR-1247-5p	-0.06	-0.06	N/A
TRPV4	ENST00000418703.2	transient receptor potential cation channel, subfamily V, member 4	80	1	0	1	0	0	rno-miR-1247-5p	-0.06	-0.06	N/A
SFT2D2	ENST00000271375.4	SFT2 domain containing 2	97	1	0	1	0	0	rno-miR-1247-5p	-0.05	-0.28	N/A
FKBP9	ENST00000242209.4	FK506 binding protein 9, 63 kDa	43	1	0	1	0	0	rno-miR-1247-5p	-0.05	-0.25	N/A
CD248	ENST00000311330.3	CD248 molecule, endosialin	439	1	1	0	0	0	rno-miR-1247-5p	-0.05	-0.33	N/A
HCN4	ENST00000261917.3	hyperpolarization activated cyclic nucleotide-gated potassium channel 4	19	1	0	1	0	0	rno-miR-1247-5p	-0.05	-0.15	N/A
XRCC5	ENST00000392133.3	X-ray repair complementing defective repair in Chinese hamster cells 5 (double-strand-break rejoining)	14802	1	0	1	0	0	rno-miR-1247-5p	-0.05	-0.32	N/A
USP42	ENST00000306177.5	ubiquitin specific peptidase 42	86	1	0	0	1	0	rno-miR-1247-5p	-0.05	-0.2	N/A
RP11-315D16.2	ENST00000562767.1	Uncharacterized protein	304	1	0	1	0	0	rno-miR-1247-5p	-0.05	-0.26	N/A
TMOD2	ENST00000249700.4	tropomodulin 2 (neuronal)	117	1	0	1	0	0	rno-miR-1247-5p	-0.05	-0.06	N/A
GRHL2	ENST00000251808.3	grainyhead-like 2 (Drosophila)	5	1	0	1	0	0	rno-miR-1247-5p	-0.05	-0.05	N/A
SHF	ENST00000560540.1	Src homology 2 domain containing F	112	1	0	0	1	0	rno-miR-1247-5p	-0.05	-0.26	N/A
TRIM71	ENST00000383763.5	tripartite motif containing 71, E3 ubiquitin protein ligase	67	1	0	0	1	1	rno-miR-1247-5p	-0.05	-0.07	N/A
DYNC1LI1	ENST00000273130.4	dynein, cytoplasmic 1, light intermediate chain 1	2144	1	0	1	0	0	rno-miR-1247-5p	-0.05	-0.41	N/A
RILPL1	ENST00000376874.4	Rab interacting lysosomal protein-like 1	155	1	0	1	0	0	rno-miR-1247-5p	-0.04	-0.42	N/A
JDP2	ENST00000435893.2	Jun dimerization protein 2	110	1	0	1	0	1	rno-miR-1247-5p	-0.04	-0.38	N/A
DNAJB13	ENST00000339764.1	DnaJ (Hsp40) homolog, subfamily B, member 13	7	1	0	0	1	0	rno-miR-1247-5p	-0.04	-0.19	N/A
SAR1A	ENST00000373242.2	SAR1 homolog A (S. cerevisiae)	253	1	0	1	0	0	rno-miR-1247-5p	-0.04	-0.26	N/A
MARCH9	ENST00000266643.5	membrane-associated ring finger (C3HC4) 9	328	1	0	1	0	0	rno-miR-1247-5p	-0.04	-0.44	N/A
SOX11	ENST00000322002.3	SRY (sex determining region Y)-box 11	1100	1	0	1	0	0	rno-miR-1247-5p	-0.04	-0.18	N/A
WDR35	ENST00000281405.4	WD repeat domain 35	30	1	0	0	1	0	rno-miR-1247-5p	-0.03	-0.22	N/A
PLCB4	ENST00000378493.1	phospholipase C, beta 4	34	1	0	1	0	0	rno-miR-1247-5p	-0.03	-0.25	N/A
THRB	ENST00000396671.2	thyroid hormone receptor, beta	55	1	1	0	0	0	rno-miR-1247-5p	-0.03	-0.42	N/A
TMEM200C	ENST00000581347.2	transmembrane protein 200C	54	1	0	1	0	1	rno-miR-1247-5p	-0.03	-0.28	N/A
RXRA	ENST00000481739.1	retinoid X receptor, alpha	609	1	0	0	1	0	rno-miR-1247-5p	-0.03	-0.1	N/A
CCDC134	ENST00000255784.5	coiled-coil domain containing 134	15	1	0	0	1	0	rno-miR-1247-5p	-0.03	-0.11	N/A
DPH3	ENST00000488423.1	diphthamide biosynthesis 3	1281	1	0	1	0	1	rno-miR-1247-5p	-0.03	-0.5	N/A
PPP4R4	ENST00000328839.3	protein phosphatase 4, regulatory subunit 4	20	1	0	0	1	0	rno-miR-1247-5p	-0.03	-0.24	N/A
GPLD1	ENST00000230036.1	glycosylphosphatidylinositol specific phospholipase D1	51	1	0	0	1	0	rno-miR-1247-5p	-0.02	-0.12	N/A
CLYBL	ENST00000376355.3	citrate lyase beta like	108	2	1	1	0	0	rno-miR-1247-5p	-0.02	-0.65	N/A
MAPK10	ENST00000395169.3	mitogen-activated protein kinase 10	5	1	0	1	0	1	rno-miR-1247-5p	-0.02	-0.2	N/A
OTUD7B	ENST00000369135.4	OTU domain containing 7B	299	1	0	0	1	0	rno-miR-1247-5p	-0.02	-0.19	N/A
RBFOX2	ENST00000449924.2	RNA binding protein, fox-1 homolog (C. elegans) 2	262	1	0	1	0	1	rno-miR-1247-5p	-0.02	-0.25	N/A
TCF21	ENST00000367882.4	transcription factor 21	552	1	0	0	1	0	rno-miR-1247-5p	-0.02	-0.2	N/A
RPS6KA5	ENST00000261991.3	ribosomal protein S6 kinase, 90kDa, polypeptide 5	64	1	0	0	1	0	rno-miR-1247-5p	-0.02	-0.18	N/A
PROM2	ENST00000317620.9	prominin 2	18	1	0	0	1	0	rno-miR-1247-5p	-0.02	-0.02	N/A
FAM105B	ENST00000284274.4	family with sequence similarity 105, member B	247	1	0	0	1	0	rno-miR-1247-5p	-0.02	-0.18	N/A
OTUD5	ENST00000156084.4	OTU domain containing 5	957	2	0	2	0	0	rno-miR-1247-5p	-0.02	-0.53	N/A
KCNQ4	ENST00000347132.5	potassium voltage-gated channel, KQT-like subfamily, member 4	46	1	0	1	0	0	rno-miR-1247-5p	-0.02	-0.02	N/A
DST	ENST00000312431.6	dystonin	439	1	0	1	0	0	rno-miR-1247-5p	-0.02	-0.02	N/A
KIAA1919	ENST00000368847.4	KIAA1919	73	1	0	1	0	0	rno-miR-1247-5p	-0.02	-0.32	N/A
ABHD6	ENST00000295962.4	abhydrolase domain containing 6	289	1	1	0	0	0	rno-miR-1247-5p	-0.02	-0.5	N/A
NF1	ENST00000358273.4	neurofibromin 1	161	1	0	1	0	0	rno-miR-1247-5p	-0.02	-0.02	N/A
FKBP5	ENST00000536438.1	FK506 binding protein 5	32	1	1	0	0	0	rno-miR-1247-5p	-0.02	-0.42	N/A
TUSC3	ENST00000503731.1	tumor suppressor candidate 3	3615	1	0	0	1	0	rno-miR-1247-5p	-0.02	-0.17	N/A
TTF2	ENST00000369466.4	transcription termination factor, RNA polymerase II	837	1	0	1	0	0	rno-miR-1247-5p	-0.02	-0.2	N/A
USP24	ENST00000294383.6	ubiquitin specific peptidase 24	306	1	1	0	0	0	rno-miR-1247-5p	-0.02	-0.32	N/A
PPIP5K2	ENST00000321521.9	diphosphoinositol pentakisphosphate kinase 2	203	1	0	1	0	0	rno-miR-1247-5p	-0.02	-0.27	N/A
PRPF40A	ENST00000410080.1	PRP40 pre-mRNA processing factor 40 homolog A (S. cerevisiae)	459	1	0	0	1	0	rno-miR-1247-5p	-0.01	-0.12	N/A
POLDIP3	ENST00000348657.2	polymerase (DNA-directed), delta interacting protein 3	148	1	1	0	0	1	rno-miR-1247-5p	-0.01	-0.5	N/A
SFPQ	ENST00000357214.5	splicing factor proline/glutamine-rich	4735	1	0	0	1	0	rno-miR-1247-5p	-0.01	-0.28	N/A
MED20	ENST00000409312.1	mediator complex subunit 20	32	1	1	0	0	0	rno-miR-1247-5p	-0.01	-0.57	N/A
HMX1	ENST00000400677.3	H6 family homeobox 1	171	1	0	0	1	0	rno-miR-1247-5p	-0.01	-0.25	N/A
PPM1L	ENST00000498165.1	protein phosphatase, Mg2+/Mn2+ dependent, 1L	59	1	0	1	0	0	rno-miR-1247-5p	-0.01	-0.15	N/A
UFD1L	ENST00000399523.1	ubiquitin fusion degradation 1 like (yeast)	942	1	0	0	1	0	rno-miR-1247-5p	-0.01	-0.28	N/A
RABGGTB	ENST00000319942.3	Rab geranylgeranyltransferase, beta subunit	1644	1	0	0	1	0	rno-miR-1247-5p	-0.01	-0.31	N/A
ZDHHC2	ENST00000262096.8	zinc finger, DHHC-type containing 2	171	1	0	0	1	0	rno-miR-1247-5p	-0.01	-0.08	N/A
ABCG1	ENST00000398457.2	ATP-binding cassette, sub-family G (WHITE), member 1	64	1	0	1	0	0	rno-miR-1247-5p	-0.01	-0.23	N/A
ENSA	ENST00000369014.5	endosulfine alpha	167	1	0	0	1	0	rno-miR-1247-5p	-0.01	-0.25	N/A
GRIN2B	ENST00000609686.1	glutamate receptor, ionotropic, N-methyl D-aspartate 2B	5	1	0	0	1	1	rno-miR-1247-5p	-0.01	-0.01	N/A
LMTK2	ENST00000297293.5	lemur tyrosine kinase 2	51	1	0	1	0	0	rno-miR-1247-5p	-0.01	-0.03	N/A
WHSC1L1	ENST00000317025.8	Wolf-Hirschhorn syndrome candidate 1-like 1	481	1	0	0	1	0	rno-miR-1247-5p	-0.01	-0.01	N/A
EMC7	ENST00000256545.4	ER membrane protein complex subunit 7	672	1	0	1	0	0	rno-miR-1247-5p	-0.01	-0.34	N/A
TGIF1	ENST00000330513.5	TGFB-induced factor homeobox 1	354	1	0	1	0	0	rno-miR-1247-5p	-0.01	-0.35	N/A
IPO9	ENST00000361565.4	importin 9	3549	1	0	0	1	0	rno-miR-1247-5p	-0.01	-0.13	N/A
CEP57	ENST00000325542.5	centrosomal protein 57kDa	289	1	0	0	1	0	rno-miR-1247-5p	-0.01	-0.24	N/A
AP1S1	ENST00000337619.5	adaptor-related protein complex 1, sigma 1 subunit	750	1	0	1	0	0	rno-miR-1247-5p	-0.01	-0.27	N/A
DBNL	ENST00000494774.1	drebrin-like	1802	1	1	0	0	0	rno-miR-1247-5p	-0.01	-0.32	N/A
BCL11A	ENST00000356842.4	B-cell CLL/lymphoma 11A (zinc finger protein)	401	1	1	0	0	0	rno-miR-1247-5p	-0.01	-0.58	N/A
VANGL1	ENST00000355485.2	VANGL planar cell polarity protein 1	721	1	0	1	0	0	rno-miR-1247-5p	-0.01	-0.28	N/A
POLDIP2	ENST00000540200.1	polymerase (DNA-directed), delta interacting protein 2	4344	1	0	1	0	0	rno-miR-1247-5p	-0.01	-0.21	N/A
RP1-170O19.20	ENST00000470747.4	Uncharacterized protein	151	1	0	1	0	1	rno-miR-1247-5p	-0.01	-0.32	N/A
LPHN2	ENST00000370715.1	latrophilin 2	407	1	0	0	1	0	rno-miR-1247-5p	-0.01	-0.18	N/A
HOXA9	ENST00000396345.1	homeobox A9	151	1	0	1	0	1	rno-miR-1247-5p	-0.01	-0.31	N/A
ACTC1	ENST00000290378.4	actin, alpha, cardiac muscle 1	164	1	0	0	1	0	rno-miR-1247-5p	-0.01	-0.19	N/A
C9orf142	ENST00000371620.3	chromosome 9 open reading frame 142	1840	1	0	1	0	0	rno-miR-1247-5p	-0.01	-0.31	N/A
STX7	ENST00000367941.2	syntaxin 7	1395	1	1	0	0	0	rno-miR-1247-5p	-0.01	-0.54	N/A
FRYL	ENST00000503238.1	FRY-like	276	1	0	1	0	0	rno-miR-1247-5p	0	-0.3	N/A
ACP1	ENST00000272067.6	acid phosphatase 1, soluble	499	1	0	0	1	0	rno-miR-1247-5p	0	-0.27	N/A
C17orf85	ENST00000158149.3	chromosome 17 open reading frame 85	718	1	0	0	1	0	rno-miR-1247-5p	0	-0.09	N/A
TSPAN14	ENST00000429989.3	tetraspanin 14	239	1	0	1	0	0	rno-miR-1247-5p	0	-0.24	N/A
SVEP1	ENST00000401783.2	sushi, von Willebrand factor type A, EGF and pentraxin domain containing 1	154	1	0	0	1	0	rno-miR-1247-5p	0	-0.14	N/A
FOXF1	ENST00000262426.4	forkhead box F1	836	1	1	0	0	0	rno-miR-1247-5p	0	-0.61	N/A
SRSF9	ENST00000229390.3	serine/arginine-rich splicing factor 9	946	1	0	0	1	0	rno-miR-1247-5p	0	-0.27	N/A
KLHL14	ENST00000359358.4	kelch-like family member 14	66	1	0	0	1	0	rno-miR-1247-5p	0	-0.16	N/A
SNX6	ENST00000396526.3	sorting nexin 6	254	1	0	0	1	0	rno-miR-1247-5p	0	-0.18	N/A
FIP1L1	ENST00000337488.6	factor interacting with PAPOLA and CPSF1	981	1	0	1	0	0	rno-miR-1247-5p	0	-0.29	N/A
TMEM160	ENST00000253047.6	transmembrane protein 160	205	1	0	1	0	0	rno-miR-1247-5p	0	-0.46	N/A
SSBP2	ENST00000320672.4	single-stranded DNA binding protein 2	1996	1	0	0	1	0	rno-miR-1247-5p	0	-0.08	N/A
MRPL44	ENST00000258383.3	mitochondrial ribosomal protein L44	347	1	0	0	1	0	rno-miR-1247-5p	0	-0.27	N/A
TMEM184B	ENST00000361906.3	transmembrane protein 184B	1362	1	1	0	0	0	rno-miR-1247-5p	0	-0.24	N/A
ATP5J2	ENST00000449683.1	ATP synthase, H+ transporting, mitochondrial Fo complex, subunit F2	4357	1	0	0	1	0	rno-miR-1247-5p	0	-0.36	N/A
APP	ENST00000346798.3	amyloid beta (A4) precursor protein	4570	1	0	1	0	0	rno-miR-1247-5p	0	-0.24	N/A
SERTAD1	ENST00000357949.4	SERTA domain containing 1	603	1	0	0	1	0	rno-miR-1247-5p	0	-0.3	N/A
C11orf80	ENST00000360962.4	chromosome 11 open reading frame 80	697	1	0	1	0	0	rno-miR-1247-5p	0	-0.28	N/A
FARSB	ENST00000281828.6	phenylalanyl-tRNA synthetase, beta subunit	1883	1	0	1	0	0	rno-miR-1247-5p	0	-0.23	N/A
HSF2	ENST00000452194.1	heat shock transcription factor 2	1073	1	1	0	0	0	rno-miR-1247-5p	0	-0.73	N/A
PPP1R15B	ENST00000367188.4	protein phosphatase 1, regulatory subunit 15B	2154	1	1	0	0	0	rno-miR-1247-5p	0	-0.58	N/A
OST4	ENST00000447619.1	oligosaccharyltransferase 4 homolog (S. cerevisiae)	310	1	0	0	1	0	rno-miR-1247-5p	0	-0.33	N/A
S1PR4	ENST00000246115.3	sphingosine-1-phosphate receptor 4	5	1	1	0	0	0	rno-miR-1247-5p	0	-0.85	N/A
PIN1	ENST00000247970.4	peptidylprolyl cis/trans isomerase, NIMA-interacting 1	934	1	0	1	0	0	rno-miR-1247-5p	0	-0.26	N/A
KLHL36	ENST00000564996.1	kelch-like family member 36	483	1	0	1	0	0	rno-miR-1247-5p	0	-0.17	N/A
ALG14	ENST00000370205.5	ALG14, UDP-N-acetylglucosaminyltransferase subunit	572	1	0	0	1	0	rno-miR-1247-5p	0	-0.13	N/A
MOCS3	ENST00000244051.1	molybdenum cofactor synthesis 3	271	1	0	0	1	0	rno-miR-1247-5p	0	-0.4	N/A
PRMT6	ENST00000370078.1	protein arginine methyltransferase 6	270	1	0	0	1	0	rno-miR-1247-5p	0	-0.2	N/A
XXYLT1	ENST00000310380.6	xyloside xylosyltransferase 1	1052	1	0	1	0	0	rno-miR-1247-5p	0	-0.41	N/A
ITIH5	ENST00000446830.2	inter-alpha-trypsin inhibitor heavy chain family, member 5	4	1	0	1	0	0	rno-miR-1247-5p	0	-0.36	N/A
IL10RA	ENST00000227752.3	interleukin 10 receptor, alpha	5	1	1	0	0	0	rno-miR-1247-5p	0	-0.4	N/A
BSND	ENST00000371265.4	Bartter syndrome, infantile, with sensorineural deafness (Barttin)	5	2	0	0	2	0	rno-miR-1247-5p	0	-0.33	N/A
GABRB1	ENST00000295454.3	gamma-aminobutyric acid (GABA) A receptor, beta 1	5	2	0	1	1	0	rno-miR-1247-5p	0	-0.3	N/A
GABRR2	ENST00000402938.3	gamma-aminobutyric acid (GABA) A receptor, rho 2	5	1	0	1	0	0	rno-miR-1247-5p	0	-0.3	N/A
PAX1	ENST00000444366.2	paired box 1	5	1	0	1	0	0	rno-miR-1247-5p	0	-0.29	N/A
C18orf42	ENST00000580650.1	chromosome 18 open reading frame 42	5	1	0	0	1	0	rno-miR-1247-5p	0	-0.29	N/A
PFN4	ENST00000313213.4	profilin family, member 4	7	1	0	1	0	0	rno-miR-1247-5p	0	-0.37	N/A
CCR7	ENST00000246657.2	chemokine (C-C motif) receptor 7	5	1	0	0	1	0	rno-miR-1247-5p	0	-0.22	N/A
VGLL2	ENST00000352536.3	vestigial like 2 (Drosophila)	5	1	0	0	1	0	rno-miR-1247-5p	0	-0.21	N/A
PLA2G5	ENST00000375108.3	phospholipase A2, group V	5	1	0	0	1	0	rno-miR-1247-5p	0	-0.24	N/A
KY	ENST00000508956.1	kyphoscoliosis peptidase	5	1	0	1	0	0	rno-miR-1247-5p	0	-0.23	N/A
NAA25	ENST00000261745.4	N(alpha)-acetyltransferase 25, NatB auxiliary subunit	919	1	0	1	0	0	rno-miR-1247-5p	0	-0.3	N/A
CYP4F11	ENST00000326742.8	cytochrome P450, family 4, subfamily F, polypeptide 11	8	1	0	1	0	0	rno-miR-1247-5p	0	-0.31	N/A
FAM69C	ENST00000400291.2	family with sequence similarity 69, member C	5	1	0	0	1	0	rno-miR-1247-5p	0	-0.14	N/A
C2orf72	ENST00000373640.4	chromosome 2 open reading frame 72	3885	1	0	0	1	0	rno-miR-1247-5p	0	-0.21	N/A
CYTIP	ENST00000264192.3	cytohesin 1 interacting protein	8	1	0	0	1	0	rno-miR-1247-5p	0	-0.2	N/A
KCNK15	ENST00000372861.3	potassium channel, subfamily K, member 15	23	1	1	0	0	0	rno-miR-1247-5p	0	-0.59	N/A
MYC	ENST00000377970.2	v-myc avian myelocytomatosis viral oncogene homolog	22906	1	0	1	0	0	rno-miR-1247-5p	0	-0.25	N/A
ZNF652	ENST00000362063.2	zinc finger protein 652	33	1	1	0	0	0	rno-miR-1247-5p	0	-0.37	N/A
SNAP25	ENST00000254976.2	synaptosomal-associated protein, 25kDa	54	1	0	1	0	0	rno-miR-1247-5p	0	-0.34	N/A
SHC3	ENST00000375835.4	SHC (Src homology 2 domain containing) transforming protein 3	18	1	0	1	0	0	rno-miR-1247-5p	0	-0.23	N/A
YIF1B	ENST00000337679.8	Yip1 interacting factor homolog B (S. cerevisiae)	3087	1	0	0	1	0	rno-miR-1247-5p	0	-0.12	N/A
NNMT	ENST00000535401.1	nicotinamide N-methyltransferase	522	1	0	0	1	0	rno-miR-1247-5p	0	-0.19	N/A
C1orf210	ENST00000523677.1	chromosome 1 open reading frame 210	43	1	0	0	1	0	rno-miR-1247-5p	0	-0.21	N/A
LARP4B	ENST00000316157.3	La ribonucleoprotein domain family, member 4B	705	1	0	0	1	0	rno-miR-1247-5p	0	-0.17	N/A
KCNK17	ENST00000453413.2	potassium channel, subfamily K, member 17	5	1	0	0	1	0	rno-miR-1247-5p	0	-0.31	N/A
RBM14	ENST00000393979.3	RNA binding motif protein 14	3993	1	0	1	0	0	rno-miR-1247-5p	0	-0.23	N/A
SMTNL2	ENST00000338859.4	smoothelin-like 2	23	1	0	0	1	0	rno-miR-1247-5p	0	-0.08	N/A
FAM115A	ENST00000355951.2	family with sequence similarity 115, member A	5	1	0	0	1	0	rno-miR-1247-5p	0	-0.16	N/A
RNF19B	ENST00000356990.5	ring finger protein 19B	45	1	0	1	0	0	rno-miR-1247-5p	0	-0.15	N/A
FECH	ENST00000262093.5	ferrochelatase	716	1	1	0	0	0	rno-miR-1247-5p	0	-0.44	N/A
CCNO	ENST00000282572.4	cyclin O	55	1	0	0	1	0	rno-miR-1247-5p	0	-0.23	N/A
DSE	ENST00000452085.3	dermatan sulfate epimerase	975	1	1	0	0	1	rno-miR-1247-5p	0	-0.38	N/A
SMAP1	ENST00000370452.3	small ArfGAP 1	64	1	0	0	1	0	rno-miR-1247-5p	0	-0.19	N/A
DNAJB4	ENST00000370763.5	DnaJ (Hsp40) homolog, subfamily B, member 4	633	1	0	0	1	0	rno-miR-1247-5p	0	-0.16	N/A
RBM19	ENST00000545145.2	RNA binding motif protein 19	217	1	0	1	0	0	rno-miR-1247-5p	0	-0.41	N/A
