# Supplementary material for: MicroRNA-10a-3p Improves Cartilage Degeneration by Regulating CH25H-CYP7B1-RORα Mediated Cholesterol Metabolism in Knee Osteoarthritis Rats
Source: Front Pharmacol. 2021 Jun 3;12:690181. doi: 10.3389/fphar.2021.690181 (PMC8209416; doi:10.3389/fphar.2021.690181)
Supplement: Supplementary file 3 [file DataSheet2.ZIP › TargetScan7.2__miR-146-5p.predicted_targets.xlsx]

## Sheet: TargetScan7
Ortholog of target gene	Representative transcript	Gene name	3P-seq tags + 5	Conserved sites total	Conserved 8mer sites	Conserved 7mer-m8 sites	Conserved 7mer-A1 sites	Poorly conserved sites total	Poorly conserved 8mer sites	Poorly conserved 7mer-m8 sites	Poorly conserved 7mer-A1 sites	6mer sites	Representative miRNA	Cumulative weighted context++ score	Total context++ score	Aggregate PCT	Previous TargetScan publication(s)
IRAK1	ENST00000369980.3	interleukin-1 receptor-associated kinase 1	54	2	2	0	0	0	0	0	0	0	rno-miR-146a-5p	-0.78	-0.78	ORF	2005, 2007, 2009, 2011
IGSF1	ENST00000370900.1	immunoglobulin superfamily, member 1	416	1	1	0	0	0	0	0	0	0	rno-miR-146a-5p	-0.57	-0.57	< 0.1	2009, 2011
ZRSR1	ENST00000391338.1	zinc finger (CCCH type), RNA-binding motif and serine/arginine rich 1	17	1	1	0	0	0	0	0	0	0	rno-miR-146a-5p	-0.53	-1.12	< 0.1
TDRKH	ENST00000368825.3	tudor and KH domain containing	325	1	1	0	0	0	0	0	0	0	rno-miR-146a-5p	-0.52	-0.53	< 0.1	2009, 2011
SLC10A3	ENST00000369649.4	solute carrier family 10, member 3	433	1	1	0	0	0	0	0	0	0	rno-miR-146a-5p	-0.52	-0.52	< 0.1	2009, 2011
HNRNPD	ENST00000313899.7	heterogeneous nuclear ribonucleoprotein D (AU-rich element RNA binding protein 1, 37kDa)	1763	1	1	0	0	0	0	0	0	0	rno-miR-146a-5p	-0.5	-0.51	< 0.1	2005, 2007, 2009, 2011
NOVA1	ENST00000465357.2	neuro-oncological ventral antigen 1	5	2	1	1	0	0	0	0	0	2	rno-miR-146b-5p	-0.5	-0.5	< 0.1	2005, 2007, 2009, 2011
IST1	ENST00000329908.8	increased sodium tolerance 1 homolog (yeast)	305	1	0	1	0	2	0	1	1	0	rno-miR-146a-5p	-0.49	-0.49	< 0.1
FAM169A	ENST00000380515.3	family with sequence similarity 169, member A	90	1	1	0	0	1	0	1	0	0	rno-miR-146a-5p	-0.47	-0.47	ORF
CD80	ENST00000264246.3	CD80 molecule	5	1	1	0	0	0	0	0	0	0	rno-miR-146a-5p	-0.47	-0.47	< 0.1	2009, 2011
USP3	ENST00000380324.3	ubiquitin specific peptidase 3	583	1	1	0	0	0	0	0	0	0	rno-miR-146a-5p	-0.44	-0.44	< 0.1	2005, 2007, 2009, 2011
NUMB	ENST00000554546.1	numb homolog (Drosophila)	2707	1	1	0	0	0	0	0	0	0	rno-miR-146a-5p	-0.43	-0.44	< 0.1	2005, 2007, 2009, 2011
UBE2G1	ENST00000396981.2	ubiquitin-conjugating enzyme E2G 1	5620	1	1	0	0	0	0	0	0	0	rno-miR-146b-5p	-0.41	-0.41	< 0.1	2009
SYT1	ENST00000457153.2	synaptotagmin I	13	1	1	0	0	2	0	1	1	1	rno-miR-146a-5p	-0.38	-0.38	< 0.1	2005, 2007, 2009, 2011
POLR3H	ENST00000396504.2	polymerase (RNA) III (DNA directed) polypeptide H (22.9kD)	216	1	1	0	0	1	0	1	0	0	rno-miR-146b-5p	-0.36	-0.37	< 0.1	2007
RNASEL	ENST00000367559.3	ribonuclease L (2',5'-oligoisoadenylate synthetase-dependent)	86	1	1	0	0	1	0	1	0	0	rno-miR-146a-5p	-0.36	-0.36	< 0.1	2009, 2011
CDKN2AIP	ENST00000302350.4	CDKN2A interacting protein	2313	2	1	1	0	0	0	0	0	0	rno-miR-146a-5p	-0.36	-0.65	< 0.1
VASN	ENST00000304735.3	vasorin	192	1	1	0	0	0	0	0	0	0	rno-miR-146a-5p	-0.34	-0.34	< 0.1	2007, 2011
EIF4G2	ENST00000526148.1	eukaryotic translation initiation factor 4 gamma, 2	61971	1	1	0	0	0	0	0	0	0	rno-miR-146a-5p	-0.34	-0.34	< 0.1	2005, 2007, 2009, 2011
LIPA	ENST00000336233.5	lipase A, lysosomal acid, cholesterol esterase	1793	1	1	0	0	0	0	0	0	0	rno-miR-146a-5p	-0.33	-0.34	< 0.1	2009, 2011
BTG2	ENST00000290551.4	BTG family, member 2	758	1	1	0	0	1	0	0	1	0	rno-miR-146a-5p	-0.33	-0.34	< 0.1	2009, 2011
KLF7	ENST00000423015.1	Kruppel-like factor 7 (ubiquitous)	737	1	1	0	0	1	0	1	0	2	rno-miR-146a-5p	-0.33	-0.33	< 0.1	2003, 2005, 2007, 2009, 2011
DEPTOR	ENST00000286234.5	DEP domain containing MTOR-interacting protein	18	1	1	0	0	0	0	0	0	1	rno-miR-146b-5p	-0.33	-0.33	< 0.1	2011
C9orf40	ENST00000376854.5	chromosome 9 open reading frame 40	534	1	1	0	0	0	0	0	0	0	rno-miR-146a-5p	-0.33	-0.47	< 0.1	2009, 2011
ZBTB2	ENST00000325144.4	zinc finger and BTB domain containing 2	832	1	1	0	0	0	0	0	0	0	rno-miR-146b-5p	-0.32	-0.33	< 0.1	2009, 2011
ZFAND2B	ENST00000409594.1	zinc finger, AN1-type domain 2B	132	1	1	0	0	0	0	0	0	0	rno-miR-146a-5p	-0.3	-0.3	ORF
CDKAL1	ENST00000274695.4	CDK5 regulatory subunit associated protein 1-like 1	541	1	1	0	0	0	0	0	0	0	rno-miR-146b-5p	-0.29	-0.3	< 0.1	2011
LRRC15	ENST00000347624.3	leucine rich repeat containing 15	12	1	0	1	0	2	1	0	1	2	rno-miR-146a-5p	-0.29	-0.29	< 0.1	2005, 2007, 2009, 2011
CDS1	ENST00000295887.5	CDP-diacylglycerol synthase (phosphatidate cytidylyltransferase) 1	720	1	0	1	0	2	0	2	0	1	rno-miR-146a-5p	-0.28	-0.32	< 0.1	2011
TRAF6	ENST00000526995.1	TNF receptor-associated factor 6, E3 ubiquitin protein ligase	91	3	3	0	0	1	1	0	0	2	rno-miR-146a-5p	-0.28	-0.64	< 0.1	2003, 2005, 2007, 2009, 2011
C16orf52	ENST00000542527.2	chromosome 16 open reading frame 52	102	1	0	0	1	1	0	0	1	0	rno-miR-146a-5p	-0.27	-0.28	0.13
C5orf51	ENST00000381647.2	chromosome 5 open reading frame 51	124	1	0	1	0	1	0	0	1	1	rno-miR-146a-5p	-0.27	-0.28	< 0.1	2009, 2011
SNX22	ENST00000325881.4	sorting nexin 22	5	1	1	0	0	0	0	0	0	1	rno-miR-146a-5p	-0.27	-0.27	ORF	2007
ZNRF3	ENST00000544604.2	zinc and ring finger 3	179	2	0	1	1	0	0	0	0	0	rno-miR-146b-5p	-0.27	-0.33	0.2	2009, 2011
STRBP	ENST00000447404.2	spermatid perinuclear RNA binding protein	575	1	0	1	0	0	0	0	0	2	rno-miR-146a-5p	-0.27	-0.27	< 0.1	2005, 2007, 2009, 2011
FUT10	ENST00000327671.5	fucosyltransferase 10 (alpha (1,3) fucosyltransferase)	124	1	1	0	0	1	0	0	1	1	rno-miR-146a-5p	-0.27	-0.3	< 0.1
SAMD10	ENST00000369886.3	sterile alpha motif domain containing 10	45	1	0	0	1	1	0	0	1	0	rno-miR-146a-5p	-0.26	-0.26	0.14	2011
BEND4	ENST00000504360.1	BEN domain containing 4	187	1	1	0	0	1	1	0	0	1	rno-miR-146b-5p	-0.26	-0.26	< 0.1	2009, 2011
GSTM4	ENST00000369833.1	glutathione S-transferase mu 4	767	1	1	0	0	0	0	0	0	0	rno-miR-146a-5p	-0.25	-0.25	< 0.1
NF2	ENST00000347330.5	neurofibromin 2 (merlin)	828	1	0	1	0	1	0	1	0	0	rno-miR-146a-5p	-0.25	-0.29	< 0.1	2011
STC1	ENST00000290271.2	stanniocalcin 1	2932	1	1	0	0	0	0	0	0	1	rno-miR-146b-5p	-0.24	-0.25	< 0.1	2005, 2007, 2011
GDNF	ENST00000326524.2	glial cell derived neurotrophic factor	7	1	0	1	0	0	0	0	0	0	rno-miR-146b-5p	-0.24	-0.24	< 0.1	2011
MAFF	ENST00000338483.2	v-maf avian musculoaponeurotic fibrosarcoma oncogene homolog F	160	1	0	1	0	0	0	0	0	0	rno-miR-146a-5p	-0.24	-0.25	< 0.1	2009, 2011
SPI1	ENST00000533030.1	spleen focus forming virus (SFFV) proviral integration oncogene	5	1	0	1	0	0	0	0	0	0	rno-miR-146a-5p	-0.24	-0.24	ORF
RARB	ENST00000437042.2	retinoic acid receptor, beta	48	1	1	0	0	0	0	0	0	0	rno-miR-146a-5p	-0.23	-0.23	< 0.1	2005, 2007
PRX	ENST00000291825.7	periaxin	17	2	0	2	0	2	0	1	1	0	rno-miR-146a-5p	-0.23	-0.23	< 0.1
ACYP2	ENST00000303536.4	acylphosphatase 2, muscle type	334	1	0	1	0	0	0	0	0	0	rno-miR-146a-5p	-0.23	-0.23	ORF
PRRC1	ENST00000296666.8	proline-rich coiled-coil 1	2351	1	0	0	1	1	0	1	0	0	rno-miR-146b-5p	-0.22	-0.24	0.16	2009, 2011
KCTD15	ENST00000284006.6	potassium channel tetramerization domain containing 15	2483	1	1	0	0	1	0	1	0	0	rno-miR-146b-5p	-0.22	-0.22	< 0.1	2005, 2007, 2009, 2011
CASK	ENST00000421587.2	calcium/calmodulin-dependent serine protein kinase (MAGUK family)	892	1	0	1	0	1	0	0	1	1	rno-miR-146b-5p	-0.22	-0.27	0.11	2005, 2007, 2009, 2011
CD28	ENST00000324106.8	CD28 molecule	5	1	1	0	0	0	0	0	0	1	rno-miR-146a-5p	-0.21	-0.21	< 0.1	2011
REL	ENST00000295025.8	v-rel avian reticuloendotheliosis viral oncogene homolog	116	1	1	0	0	2	0	1	1	0	rno-miR-146b-5p	-0.2	-0.55	0.13
SMAD4	ENST00000398417.2	SMAD family member 4	403	1	1	0	0	0	0	0	0	2	rno-miR-146a-5p	-0.2	-0.22	< 0.1	2011
PQLC1	ENST00000590381.1	PQ loop repeat containing 1	1060	1	0	1	0	0	0	0	0	0	rno-miR-146a-5p	-0.19	-0.19	ORF
DCX	ENST00000356915.2	doublecortin	5	1	0	1	0	1	0	0	1	4	rno-miR-146a-5p	-0.19	-0.19	0.19	2009, 2011
BCORL1	ENST00000540052.1	BCL6 corepressor-like 1	209	1	1	0	0	0	0	0	0	3	rno-miR-146a-5p	-0.19	-0.24	< 0.1	2005, 2007, 2009, 2011
RBM3	ENST00000354480.2	RNA binding motif (RNP1, RRM) protein 3	1325	1	0	0	1	0	0	0	0	0	rno-miR-146a-5p	-0.19	-0.19	0.12
VTI1B	ENST00000554659.1	vesicle transport through interaction with t-SNAREs 1B	264	1	0	0	1	1	0	1	0	0	rno-miR-146a-5p	-0.18	-0.26	0.12
HIPK3	ENST00000303296.4	homeodomain interacting protein kinase 3	933	1	1	0	0	1	0	1	0	0	rno-miR-146b-5p	-0.18	-0.2	< 0.1
LIN7A	ENST00000552864.1	lin-7 homolog A (C. elegans)	86	1	1	0	0	2	0	0	2	1	rno-miR-146a-5p	-0.18	-0.46	0.12
ZNF512B	ENST00000369888.1	zinc finger protein 512B	8	1	1	0	0	0	0	0	0	0	rno-miR-146a-5p	-0.18	-0.18	< 0.1	2007, 2009, 2011
KIF24	ENST00000402558.2	kinesin family member 24	84	1	0	1	0	0	0	0	0	2	rno-miR-146a-5p	-0.18	-0.22	< 0.1	2009, 2011
SIAH2	ENST00000312960.3	siah E3 ubiquitin protein ligase 2	228	1	1	0	0	1	0	0	1	0	rno-miR-146a-5p	-0.18	-0.34	< 0.1	2009, 2011
SAMD8	ENST00000372687.4	sterile alpha motif domain containing 8	100	1	0	0	1	2	1	0	1	1	rno-miR-146a-5p	-0.17	-0.32	< 0.1	2005, 2007
TMEM33	ENST00000504986.1	transmembrane protein 33	1470	1	0	1	0	2	1	0	1	0	rno-miR-146a-5p	-0.17	-0.45	< 0.1	2011
LCP2	ENST00000046794.5	lymphocyte cytosolic protein 2 (SH2 domain containing leukocyte protein of 76kDa)	5	1	1	0	0	0	0	0	0	1	rno-miR-146b-5p	-0.17	-0.17	< 0.1
RPS15	ENST00000586096.2	ribosomal protein S15	166	1	0	1	0	0	0	0	0	0	rno-miR-146a-5p	-0.17	-0.17	ORF
ZNF532	ENST00000336078.4	zinc finger protein 532	5	1	0	1	0	1	0	0	1	0	rno-miR-146a-5p	-0.16	-0.16	0.2	2005, 2007, 2009, 2011
QKI	ENST00000392127.2	QKI, KH domain containing, RNA binding	323	1	0	0	1	1	0	0	1	1	rno-miR-146b-5p	-0.16	-0.27	0.12	2011
AR	ENST00000374690.3	androgen receptor	57	1	1	0	0	1	0	1	0	3	rno-miR-146a-5p	-0.16	-0.16	< 0.1
DUSP16	ENST00000298573.4	dual specificity phosphatase 16	444	1	0	1	0	1	0	1	0	1	rno-miR-146a-5p	-0.16	-0.16	< 0.1
PTPRA	ENST00000216877.6	protein tyrosine phosphatase, receptor type, A	7517	1	0	1	0	0	0	0	0	0	rno-miR-146a-5p	-0.15	-0.17	< 0.1	2005, 2007
LIN28A	ENST00000326279.6	lin-28 homolog A (C. elegans)	5	1	0	0	1	0	0	0	0	0	rno-miR-146a-5p	-0.15	-0.15	0.12	2005, 2007, 2009, 2011
PGP	ENST00000333503.7	phosphoglycolate phosphatase	153	1	1	0	0	0	0	0	0	0	rno-miR-146a-5p	-0.15	-0.26	< 0.1	2009, 2011
CNOT6L	ENST00000504123.1	CCR4-NOT transcription complex, subunit 6-like	23	1	1	0	0	0	0	0	0	1	rno-miR-146a-5p	-0.15	-0.19	< 0.1	2009, 2011
ZNF367	ENST00000375256.4	zinc finger protein 367	325	1	1	0	0	0	0	0	0	0	rno-miR-146a-5p	-0.15	-0.15	< 0.1	2011
KLF4	ENST00000374672.4	Kruppel-like factor 4 (gut)	22	1	0	1	0	0	0	0	0	0	rno-miR-146a-5p	-0.15	-0.15	< 0.1	2009, 2011
ZBTB8B	ENST00000609129.1	zinc finger and BTB domain containing 8B	18	1	0	1	0	1	0	1	0	0	rno-miR-146b-5p	-0.14	-0.2	< 0.1
MED1	ENST00000300651.6	mediator complex subunit 1	87	1	0	1	0	1	0	0	1	0	rno-miR-146a-5p	-0.13	-0.15	0.13	2011
RNF4	ENST00000511859.1	ring finger protein 4	33	1	0	0	1	0	0	0	0	0	rno-miR-146b-5p	-0.13	-0.19	0.12	2005, 2007, 2011
SLITRK3	ENST00000475390.1	SLIT and NTRK-like family, member 3	5	1	0	0	1	0	0	0	0	1	rno-miR-146a-5p	-0.13	-0.13	0.12	2005, 2007, 2009, 2011
RFX7	ENST00000423270.1	regulatory factor X, 7	1049	1	0	1	0	0	0	0	0	0	rno-miR-146a-5p	-0.13	-0.13	< 0.1	2007
MYBL1	ENST00000522677.3	v-myb avian myeloblastosis viral oncogene homolog-like 1	53	1	1	0	0	0	0	0	0	0	rno-miR-146a-5p	-0.13	-0.13	< 0.1	2007, 2009, 2011
RUNX1T1	ENST00000523629.1	runt-related transcription factor 1; translocated to, 1 (cyclin D-related)	9	1	0	1	0	0	0	0	0	0	rno-miR-146a-5p	-0.12	-0.12	< 0.1	2005, 2007, 2009, 2011
RCSD1	ENST00000367854.3	RCSD domain containing 1	32	1	0	0	1	0	0	0	0	0	rno-miR-146b-5p	-0.12	-0.12	0.12	2009, 2011
SLC39A1	ENST00000356205.4	solute carrier family 39 (zinc transporter), member 1	1193	1	0	1	0	0	0	0	0	0	rno-miR-146a-5p	-0.12	-0.12	< 0.1	2011
TLR3	ENST00000296795.3	toll-like receptor 3	5	1	0	0	1	0	0	0	0	0	rno-miR-146a-5p	-0.12	-0.12	0.12
MMP16	ENST00000286614.6	matrix metallopeptidase 16 (membrane-inserted)	12	1	1	0	0	2	0	1	1	0	rno-miR-146a-5p	-0.12	-0.14	0.14	2007, 2009, 2011
PER1	ENST00000317276.4	period circadian clock 1	1210	1	0	0	1	0	0	0	0	0	rno-miR-146a-5p	-0.12	-0.12	0.12	2005, 2007
LCOR	ENST00000371103.3	ligand dependent nuclear receptor corepressor	94	1	1	0	0	0	0	0	0	0	rno-miR-146b-5p	-0.12	-0.19	< 0.1	2011
TM9SF2	ENST00000376387.4	transmembrane 9 superfamily member 2	5046	1	0	0	1	0	0	0	0	0	rno-miR-146a-5p	-0.12	-0.14	0.12
ABL2	ENST00000502732.1	c-abl oncogene 2, non-receptor tyrosine kinase	892	1	1	0	0	3	1	0	2	2	rno-miR-146a-5p	-0.12	-0.12	0.21	2009, 2011
FAM208A	ENST00000493960.2	family with sequence similarity 208, member A	60	1	0	0	1	0	0	0	0	0	rno-miR-146a-5p	-0.11	-0.11	ORF
BRD4	ENST00000263377.2	bromodomain containing 4	849	1	1	0	0	0	0	0	0	0	rno-miR-146a-5p	-0.11	-0.16	< 0.1
DLGAP2	ENST00000421627.2	discs, large (Drosophila) homolog-associated protein 2	5	1	0	0	1	0	0	0	0	4	rno-miR-146a-5p	-0.11	-0.11	0.12	2009, 2011
RP11-156E8.1	ENST00000607453.1		51	1	0	0	1	0	0	0	0	0	rno-miR-146a-5p	-0.11	-0.14	0.12
SKAP2	ENST00000345317.2	src kinase associated phosphoprotein 2	1085	1	0	0	1	0	0	0	0	0	rno-miR-146a-5p	-0.11	-0.11	0.12	2009, 2011
XIAP	ENST00000371199.3	X-linked inhibitor of apoptosis	153	1	1	0	0	2	0	1	1	1	rno-miR-146a-5p	-0.11	-0.17	< 0.1	2011
UBXN7	ENST00000296328.4	UBX domain protein 7	95	1	0	1	0	1	0	1	0	1	rno-miR-146a-5p	-0.1	-0.26	< 0.1	2009, 2011
SCN3B	ENST00000392770.2	sodium channel, voltage-gated, type III, beta subunit	10	1	1	0	0	0	0	0	0	0	rno-miR-146a-5p	-0.1	-0.23	< 0.1	2011
VPS52	ENST00000482399.1	vacuolar protein sorting 52 homolog (S. cerevisiae)	124	2	0	2	0	0	0	0	0	1	rno-miR-146b-5p	-0.1	-0.1	ORF
FZD1	ENST00000287934.2	frizzled family receptor 1	391	1	0	1	0	0	0	0	0	0	rno-miR-146a-5p	-0.1	-0.15	< 0.1	2011
CDON	ENST00000392693.3	cell adhesion associated, oncogene regulated	173	1	0	1	0	1	1	0	0	2	rno-miR-146a-5p	-0.09	-0.1	< 0.1	2009, 2011
MYT1	ENST00000328439.1	myelin transcription factor 1	12	1	0	0	1	0	0	0	0	0	rno-miR-146a-5p	-0.09	-0.09	0.12	2007, 2009, 2011
AMN	ENST00000299155.5	amnion associated transmembrane protein	71	1	0	0	1	0	0	0	0	0	rno-miR-146a-5p	-0.09	-0.18	0.12
TAF9B	ENST00000341864.5	TAF9B RNA polymerase II, TATA box binding protein (TBP)-associated factor, 31kDa	19	1	0	0	1	1	0	0	1	0	rno-miR-146a-5p	-0.09	-0.19	0.23	2007, 2009, 2011
FBXO28	ENST00000424254.2	F-box protein 28	461	1	0	1	0	0	0	0	0	1	rno-miR-146b-5p	-0.09	-0.15	< 0.1	2011
KIAA0355	ENST00000299505.6	KIAA0355	538	1	0	0	1	0	0	0	0	0	rno-miR-146a-5p	-0.09	-0.14	0.12	2009, 2011
PPP1R11	ENST00000376773.1	protein phosphatase 1, regulatory (inhibitor) subunit 11	17	1	0	0	1	0	0	0	0	1	rno-miR-146b-5p	-0.09	-0.23	0.12	2011
CRKL	ENST00000354336.3	v-crk avian sarcoma virus CT10 oncogene homolog-like	2142	1	0	1	0	0	0	0	0	0	rno-miR-146a-5p	-0.09	-0.09	< 0.1
RSPO2	ENST00000517939.1	R-spondin 2	5	1	0	0	1	0	0	0	0	0	rno-miR-146a-5p	-0.08	-0.08	0.12
LTB	ENST00000446745.2	lymphotoxin beta (TNF superfamily, member 3)	11	1	0	1	0	0	0	0	0	0	rno-miR-146a-5p	-0.08	-0.08	ORF
PRCP	ENST00000313010.3	prolylcarboxypeptidase (angiotensinase C)	148	1	1	0	0	0	0	0	0	0	rno-miR-146a-5p	-0.08	-0.27	< 0.1
PHOX2B	ENST00000226382.2	paired-like homeobox 2b	5	1	0	0	1	0	0	0	0	0	rno-miR-146b-5p	-0.07	-0.07	0.12	2011
KIF26B	ENST00000366518.4	kinesin family member 26B	25	1	0	1	0	0	0	0	0	1	rno-miR-146a-5p	-0.07	-0.08	< 0.1
HOXA13	ENST00000222753.4	homeobox A13	328	1	0	1	0	0	0	0	0	0	rno-miR-146a-5p	-0.07	-0.07	< 0.1
SMTNL2	ENST00000338859.4	smoothelin-like 2	23	1	0	0	1	1	0	0	1	2	rno-miR-146a-5p	-0.07	-0.17	0.12
SLAMF8	ENST00000289707.5	SLAM family member 8	5	1	0	1	0	0	0	0	0	0	rno-miR-146a-5p	-0.07	-0.07	< 0.1
SP8	ENST00000418710.2	Sp8 transcription factor	95	1	0	1	0	0	0	0	0	0	rno-miR-146a-5p	-0.06	-0.08	< 0.1	2007, 2009, 2011
IGF2R	ENST00000356956.1	insulin-like growth factor 2 receptor	46	1	0	0	1	0	0	0	0	0	rno-miR-146a-5p	-0.06	-0.07	0.12
JAZF1	ENST00000283928.5	JAZF zinc finger 1	869	1	0	1	0	0	0	0	0	0	rno-miR-146a-5p	-0.06	-0.15	< 0.1	2005, 2007, 2009, 2011
SLCO3A1	ENST00000318445.6	solute carrier organic anion transporter family, member 3A1	133	1	0	1	0	0	0	0	0	1	rno-miR-146a-5p	-0.06	-0.06	< 0.1	2011
NRP2	ENST00000360409.3	neuropilin 2	146	1	0	1	0	0	0	0	0	1	rno-miR-146a-5p	-0.06	-0.06	< 0.1	2005, 2007, 2011
WASF2	ENST00000536657.1	WAS protein family, member 2	311	1	0	0	1	0	0	0	0	0	rno-miR-146b-5p	-0.06	-0.06	0.12	2005, 2007, 2009, 2011
NLGN1	ENST00000457714.1	neuroligin 1	36	1	1	0	0	0	0	0	0	0	rno-miR-146a-5p	-0.05	-0.05	< 0.1	2009, 2011
USP44	ENST00000552440.1	ubiquitin specific peptidase 44	29	1	0	0	1	0	0	0	0	0	rno-miR-146a-5p	-0.05	-0.05	ORF
DOT1L	ENST00000398665.3	DOT1-like histone H3K79 methyltransferase	439	1	1	0	0	0	0	0	0	0	rno-miR-146a-5p	-0.05	-0.06	ORF	2009, 2011
DNAJB14	ENST00000442697.2	DnaJ (Hsp40) homolog, subfamily B, member 14	10	1	0	0	1	0	0	0	0	0	rno-miR-146a-5p	-0.05	-0.11	0.12
CELF1	ENST00000395290.2	CUGBP, Elav-like family member 1	153	1	1	0	0	1	0	1	0	2	rno-miR-146a-5p	-0.05	-0.08	< 0.1
LSM11	ENST00000286307.5	LSM11, U7 small nuclear RNA associated	1458	1	1	0	0	0	0	0	0	1	rno-miR-146a-5p	-0.05	-0.05	< 0.1
FBXW2	ENST00000608872.1	F-box and WD repeat domain containing 2	227	1	1	0	0	0	0	0	0	1	rno-miR-146a-5p	-0.05	-0.51	< 0.1	2009, 2011
SCN1A	ENST00000423058.2	sodium channel, voltage-gated, type I, alpha subunit	21	1	0	0	1	0	0	0	0	0	rno-miR-146a-5p	-0.05	-0.05	0.12
ZNF24	ENST00000589881.1	zinc finger protein 24	1796	1	0	1	0	0	0	0	0	1	rno-miR-146a-5p	-0.05	-0.05	< 0.1	2011
TMEM120B	ENST00000449592.2	transmembrane protein 120B	60	1	1	0	0	0	0	0	0	2	rno-miR-146a-5p	-0.05	-0.3	< 0.1
SEMA3G	ENST00000231721.2	sema domain, immunoglobulin domain (Ig), short basic domain, secreted, (semaphorin) 3G	85	1	0	0	1	1	0	0	1	1	rno-miR-146a-5p	-0.04	-0.04	0.23	2007, 2009, 2011
NLE1	ENST00000586869.1	notchless homolog 1 (Drosophila)	526	1	0	0	1	1	0	0	1	1	rno-miR-146a-5p	-0.04	-0.24	< 0.1
FAM65B	ENST00000259698.4	family with sequence similarity 65, member B	7	1	0	0	1	0	0	0	0	0	rno-miR-146a-5p	-0.04	-0.04	0.12	2009, 2011
CELF2	ENST00000379261.4	CUGBP, Elav-like family member 2	45	1	0	1	0	2	0	0	2	1	rno-miR-146a-5p	-0.04	-0.04	0.2	2007, 2009, 2011
ELMSAN1	ENST00000394071.2	ELM2 and Myb/SANT-like domain containing 1	15	1	0	1	0	2	0	0	2	1	rno-miR-146a-5p	-0.04	-0.04	< 0.1	2009, 2011
LRRC8B	ENST00000330947.2	leucine rich repeat containing 8 family, member B	326	1	1	0	0	1	0	0	1	0	rno-miR-146a-5p	-0.04	-0.07	0.12	2011
PTGFRN	ENST00000393203.2	prostaglandin F2 receptor inhibitor	591	1	0	1	0	0	0	0	0	1	rno-miR-146a-5p	-0.04	-0.06	< 0.1	2005, 2007, 2009, 2011
DCP1A	ENST00000607628.1	decapping mRNA 1A	87	1	0	0	1	1	0	0	1	1	rno-miR-146a-5p	-0.04	-0.04	0.23	2011
ARMC8	ENST00000469044.1	armadillo repeat containing 8	398	1	1	0	0	0	0	0	0	1	rno-miR-146a-5p	-0.04	-0.23	< 0.1	2011
MYO5A	ENST00000399231.3	myosin VA (heavy chain 12, myoxin)	573	1	0	0	1	2	0	0	2	1	rno-miR-146a-5p	-0.04	-0.07	0.23	2011
ZFYVE1	ENST00000318876.5	zinc finger, FYVE domain containing 1	5	1	0	0	1	0	0	0	0	0	rno-miR-146a-5p	-0.04	-0.04	0.12	2005, 2007, 2009, 2011
GOSR1	ENST00000225724.5	golgi SNAP receptor complex member 1	668	1	0	0	1	0	0	0	0	1	rno-miR-146a-5p	-0.03	-0.24	0.12	2009, 2011
EHF	ENST00000257831.3	ets homologous factor	5	1	0	1	0	0	0	0	0	2	rno-miR-146a-5p	-0.03	-0.25	< 0.1	2011
SORT1	ENST00000256637.6	sortilin 1	2111	1	1	0	0	0	0	0	0	0	rno-miR-146a-5p	-0.03	-0.03	< 0.1	2005, 2007, 2009, 2011
NAIF1	ENST00000373078.4	nuclear apoptosis inducing factor 1	19	1	0	0	1	0	0	0	0	2	rno-miR-146a-5p	-0.03	-0.04	0.12
TCF21	ENST00000367882.4	transcription factor 21	552	1	1	0	0	2	0	0	2	0	rno-miR-146a-5p	-0.03	-0.24	< 0.1
KPNA6	ENST00000373625.3	karyopherin alpha 6 (importin alpha 7)	272	1	0	0	1	0	0	0	0	1	rno-miR-146b-5p	-0.02	-0.03	0.12
CUL4B	ENST00000371322.5	cullin 4B	150	1	1	0	0	0	0	0	0	0	rno-miR-146a-5p	-0.02	-0.24	< 0.1	2009, 2011
ERBB4	ENST00000342788.4	v-erb-b2 avian erythroblastic leukemia viral oncogene homolog 4	27	1	1	0	0	0	0	0	0	3	rno-miR-146a-5p	-0.02	-0.03	< 0.1	2007, 2009, 2011
HIC2	ENST00000407464.2	hypermethylated in cancer 2	28	1	0	1	0	1	0	1	0	1	rno-miR-146a-5p	-0.02	-0.12	< 0.1	2005, 2007, 2011
NPAS4	ENST00000311034.2	neuronal PAS domain protein 4	5	1	0	1	0	0	0	0	0	0	rno-miR-146a-5p	-0.02	-0.02	< 0.1	2007, 2009, 2011
KCND3	ENST00000369697.1	potassium voltage-gated channel, Shal-related subfamily, member 3	23	1	0	1	0	0	0	0	0	0	rno-miR-146a-5p	-0.02	-0.02	< 0.1
KMT2D	ENST00000301067.7	lysine (K)-specific methyltransferase 2D	78	1	0	1	0	0	0	0	0	0	rno-miR-146a-5p	-0.02	-0.02	< 0.1	2007, 2009, 2011
PAK3	ENST00000372007.5	p21 protein (Cdc42/Rac)-activated kinase 3	8	1	1	0	0	0	0	0	0	1	rno-miR-146a-5p	-0.02	-0.08	< 0.1
TP53RK	ENST00000372102.3	TP53 regulating kinase	186	1	0	0	1	0	0	0	0	1	rno-miR-146a-5p	-0.02	-0.2	0.12	2011
PIP5K1B	ENST00000265382.3	phosphatidylinositol-4-phosphate 5-kinase, type I, beta	69	1	0	0	1	0	0	0	0	0	rno-miR-146a-5p	-0.02	-0.25	0.12	2005, 2007
SRRD	ENST00000215917.7	SRR1 domain containing	1069	1	0	0	1	0	0	0	0	2	rno-miR-146a-5p	-0.02	-0.06	< 0.1
GJC1	ENST00000426548.1	gap junction protein, gamma 1, 45kDa	195	1	0	0	1	0	0	0	0	1	rno-miR-146a-5p	-0.01	-0.08	0.12
GRID1	ENST00000327946.7	glutamate receptor, ionotropic, delta 1	45	1	0	1	0	0	0	0	0	0	rno-miR-146b-5p	-0.01	-0.12	< 0.1	2009, 2011
EIF5A2	ENST00000474096.1	eukaryotic translation initiation factor 5A2	443	1	0	0	1	1	0	0	1	0	rno-miR-146a-5p	-0.01	-0.19	0.23	2005, 2007, 2009, 2011
NSD1	ENST00000439151.2	nuclear receptor binding SET domain protein 1	685	1	0	1	0	2	0	0	2	2	rno-miR-146a-5p	-0.01	-0.04	< 0.1	2011
HSPA4L	ENST00000296464.4	heat shock 70kDa protein 4-like	348	1	0	1	0	0	0	0	0	0	rno-miR-146a-5p	-0.01	-0.04	< 0.1
MAN1C1	ENST00000374332.4	mannosidase, alpha, class 1C, member 1	60	1	0	0	1	0	0	0	0	0	rno-miR-146a-5p	-0.01	-0.01	0.12
RPAP2	ENST00000610020.1	RNA polymerase II associated protein 2	222	1	1	0	0	1	1	0	0	0	rno-miR-146a-5p	-0.01	-0.38	< 0.1
TMEM216	ENST00000334888.5	transmembrane protein 216	616	1	0	1	0	0	0	0	0	0	rno-miR-146a-5p	-0.01	-0.33	< 0.1
PDIA3	ENST00000300289.5	protein disulfide isomerase family A, member 3	884	1	1	0	0	1	0	1	0	1	rno-miR-146a-5p	-0.01	-0.26	< 0.1
ST5	ENST00000526757.1	suppression of tumorigenicity 5	139	1	0	0	1	0	0	0	0	0	rno-miR-146a-5p	-0.01	-0.11	0.12	2005, 2007
TMEM136	ENST00000529187.1	transmembrane protein 136	344	1	1	0	0	0	0	0	0	1	rno-miR-146b-5p	0	-0.17	< 0.1	2011
STAU2	ENST00000522695.1	staufen double-stranded RNA binding protein 2	306	1	1	0	0	0	0	0	0	0	rno-miR-146a-5p	0	-0.15	< 0.1
SOX5	ENST00000546136.1	SRY (sex determining region Y)-box 5	43	1	0	0	1	0	0	0	0	1	rno-miR-146a-5p	0	-0.01	0.12	2005, 2007, 2011
TNIK	ENST00000436636.2	TRAF2 and NCK interacting kinase	106	1	0	0	1	1	0	1	0	0	rno-miR-146a-5p	0	-0.06	0.13
MYO6	ENST00000369981.3	myosin VI	297	1	0	0	1	0	0	0	0	0	rno-miR-146a-5p	0	-0.01	0.12	2007, 2009, 2011
CRNKL1	ENST00000377327.4	crooked neck pre-mRNA splicing factor 1	519	1	0	0	1	1	0	1	0	0	rno-miR-146b-5p	0	-0.07	0.12
SMARCA5	ENST00000283131.3	SWI/SNF related, matrix associated, actin dependent regulator of chromatin, subfamily a, member 5	478	1	0	1	0	0	0	0	0	0	rno-miR-146a-5p	0	-0.12	< 0.1	2011
ROBO1	ENST00000436010.2	roundabout, axon guidance receptor, homolog 1 (Drosophila)	546	1	0	0	1	2	1	1	0	0	rno-miR-146b-5p	0	-0.16	0.16	2005, 2007, 2009, 2011
ITM2B	ENST00000378565.5	integral membrane protein 2B	10367	1	0	1	0	0	0	0	0	1	rno-miR-146a-5p	0	-0.29	< 0.1
DNAL1	ENST00000553645.2	dynein, axonemal, light chain 1	81	1	0	0	1	0	0	0	0	0	rno-miR-146a-5p	0	-0.01	0.12	2011
KDM2B	ENST00000536437.1	lysine (K)-specific demethylase 2B	647	1	1	0	0	0	0	0	0	0	rno-miR-146a-5p	0	-0.22	< 0.1	2003, 2005, 2007, 2009, 2011
BAG1	ENST00000472232.3	BCL2-associated athanogene	8934	1	0	0	1	0	0	0	0	0	rno-miR-146a-5p	0	-0.12	0.12	2009, 2011
KCNK10	ENST00000340700.5	potassium channel, subfamily K, member 10	5	1	0	1	0	0	0	0	0	2	rno-miR-146a-5p	0	-0.1	< 0.1
DGCR14	ENST00000252137.6	DiGeorge syndrome critical region gene 14	269	1	0	0	1	0	0	0	0	0	rno-miR-146a-5p	0	-0.01	ORF
PIK3CB	ENST00000477593.1	phosphatidylinositol-4,5-bisphosphate 3-kinase, catalytic subunit beta	437	1	0	0	1	0	0	0	0	0	rno-miR-146a-5p	0	-0.17	0.12
SEC23IP	ENST00000369075.3	SEC23 interacting protein	765	1	1	0	0	0	0	0	0	1	rno-miR-146a-5p	0	-0.18	< 0.1	2005, 2007, 2009, 2011
