# Supplementary material for: MicroRNA-10a-3p Improves Cartilage Degeneration by Regulating CH25H-CYP7B1-RORα Mediated Cholesterol Metabolism in Knee Osteoarthritis Rats
Source: Front Pharmacol. 2021 Jun 3;12:690181. doi: 10.3389/fphar.2021.690181 (PMC8209416; doi:10.3389/fphar.2021.690181)
Supplement: Supplementary file 3 [file DataSheet2.ZIP › TargetScan7.2__miR-146b-3p.predicted_targets.xlsx]

## Sheet: TargetScan7
Ortholog of target gene	Representative transcript	Gene name	3P-seq tags + 5	Total sites	8mer sites	7mer-m8 sites	7mer-A1 sites	6mer sites	Representative miRNA	Cumulative weighted context++ score	Total context++ score	Aggregate PCT
C21orf128	ENST00000329015.2	chromosome 21 open reading frame 128	5	2	1	0	1	1	rno-miR-146b-3p	-1.09	-1.09	N/A
CYB5D2	ENST00000301391.3	cytochrome b5 domain containing 2	668	1	1	0	0	1	rno-miR-146b-3p	-1	-1.02	N/A
CHTF8	ENST00000448552.2	CTF8, chromosome transmission fidelity factor 8 homolog (S. cerevisiae)	13	3	1	0	2	1	rno-miR-146b-3p	-0.96	-0.96	N/A
VLDLR	ENST00000382100.3	very low density lipoprotein receptor	977	3	2	1	0	2	rno-miR-146b-3p	-0.9	-1.06	N/A
SPHK2	ENST00000245222.4	sphingosine kinase 2	142	3	1	1	1	0	rno-miR-146b-3p	-0.87	-0.87	N/A
DNMT3L	ENST00000270172.3	DNA (cytosine-5-)-methyltransferase 3-like	5	1	1	0	0	0	rno-miR-146b-3p	-0.81	-0.81	N/A
PRCD	ENST00000592014.1	progressive rod-cone degeneration	5	2	2	0	0	0	rno-miR-146b-3p	-0.79	-1.33	N/A
ATP6V1G2	ENST00000376151.4	ATPase, H+ transporting, lysosomal 13kDa, V1 subunit G2	16	1	1	0	0	0	rno-miR-146b-3p	-0.79	-0.79	N/A
PAK6	ENST00000260404.4	p21 protein (Cdc42/Rac)-activated kinase 6	70	2	2	0	0	0	rno-miR-146b-3p	-0.76	-0.76	N/A
SOD3	ENST00000382120.3	superoxide dismutase 3, extracellular	5	2	1	0	1	1	rno-miR-146b-3p	-0.75	-0.75	N/A
FXYD4	ENST00000476166.1	FXYD domain containing ion transport regulator 4	5	1	1	0	0	0	rno-miR-146b-3p	-0.75	-0.75	N/A
PHOX2A	ENST00000298231.5	paired-like homeobox 2a	5	2	1	1	0	0	rno-miR-146b-3p	-0.74	-0.74	N/A
CSN1S1	ENST00000246891.4	casein alpha s1	5	1	1	0	0	0	rno-miR-146b-3p	-0.72	-0.72	N/A
ELF4	ENST00000335997.7	E74-like factor 4 (ets domain transcription factor)	69	3	1	2	0	0	rno-miR-146b-3p	-0.71	-0.71	N/A
CRIP1	ENST00000409393.2	cysteine-rich protein 1 (intestinal)	3705	1	1	0	0	0	rno-miR-146b-3p	-0.71	-0.71	N/A
GPR34	ENST00000378142.4	G protein-coupled receptor 34	5	1	1	0	0	0	rno-miR-146b-3p	-0.7	-0.7	N/A
ARHGDIG	ENST00000219409.3	Rho GDP dissociation inhibitor (GDI) gamma	6	1	1	0	0	0	rno-miR-146b-3p	-0.7	-0.7	N/A
RAB3A	ENST00000222256.4	RAB3A, member RAS oncogene family	10	1	1	0	0	0	rno-miR-146b-3p	-0.69	-0.69	N/A
SYNGR3	ENST00000562045.1	synaptogyrin 3	223	2	1	1	0	1	rno-miR-146b-3p	-0.67	-0.69	N/A
FOXN4	ENST00000355216.1	forkhead box N4	16	2	1	1	0	1	rno-miR-146b-3p	-0.66	-0.67	N/A
LIPT2	ENST00000310109.4	lipoyl(octanoyl) transferase 2 (putative)	198	1	1	0	0	0	rno-miR-146b-3p	-0.66	-0.66	N/A
SSPN	ENST00000242729.2	sarcospan	25	4	1	0	3	0	rno-miR-146b-3p	-0.65	-1.01	N/A
FMO1	ENST00000367750.3	flavin containing monooxygenase 1	5	1	1	0	0	0	rno-miR-146b-3p	-0.64	-0.64	N/A
PRR15	ENST00000319694.2	proline rich 15	244	2	0	0	2	0	rno-miR-146b-3p	-0.62	-0.65	N/A
WWOX	ENST00000539474.2	WW domain containing oxidoreductase	48	1	1	0	0	0	rno-miR-146b-3p	-0.62	-0.62	N/A
NEIL1	ENST00000355059.4	nei endonuclease VIII-like 1 (E. coli)	65	1	1	0	0	0	rno-miR-146b-3p	-0.61	-0.61	N/A
PDYN	ENST00000539905.1	prodynorphin	5	3	0	0	3	0	rno-miR-146b-3p	-0.6	-0.6	N/A
TRABD	ENST00000303434.4	TraB domain containing	2527	1	1	0	0	0	rno-miR-146b-3p	-0.6	-0.61	N/A
EFCC1	ENST00000436022.2	EF-hand and coiled-coil domain containing 1	5	1	1	0	0	0	rno-miR-146b-3p	-0.59	-0.59	N/A
TP53INP2	ENST00000374810.3	tumor protein p53 inducible nuclear protein 2	12	3	0	0	3	0	rno-miR-146b-3p	-0.59	-0.59	N/A
ZIK1	ENST00000307468.4	zinc finger protein interacting with K protein 1	64	2	0	2	0	0	rno-miR-146b-3p	-0.59	-0.59	N/A
SCIMP	ENST00000574081.1	SLP adaptor and CSK interacting membrane protein	5	1	1	0	0	0	rno-miR-146b-3p	-0.58	-0.58	N/A
LY6H	ENST00000430474.2	lymphocyte antigen 6 complex, locus H	5	1	1	0	0	0	rno-miR-146b-3p	-0.58	-0.58	N/A
POLH	ENST00000372226.1	polymerase (DNA directed), eta	450	2	1	0	1	0	rno-miR-146b-3p	-0.58	-0.76	N/A
LGSN	ENST00000370658.5	lengsin, lens protein with glutamine synthetase domain	21	3	0	0	3	1	rno-miR-146b-3p	-0.58	-0.58	N/A
ATXN1L	ENST00000427980.2	ataxin 1-like	12	3	0	1	2	0	rno-miR-146b-3p	-0.58	-0.58	N/A
HES6	ENST00000409574.1	hairy and enhancer of split 6 (Drosophila)	3170	3	0	2	1	0	rno-miR-146b-3p	-0.57	-0.57	N/A
HSD11B2	ENST00000326152.5	hydroxysteroid (11-beta) dehydrogenase 2	29	1	1	0	0	0	rno-miR-146b-3p	-0.57	-0.57	N/A
SUV39H1	ENST00000453214.2	suppressor of variegation 3-9 homolog 1 (Drosophila)	499	1	1	0	0	1	rno-miR-146b-3p	-0.57	-0.57	N/A
AC007431.1	ENST00000299415.2	Homo sapiens coiled-coil domain-containing protein ENSP00000299415 (LOC101927581), mRNA.	5	1	1	0	0	0	rno-miR-146b-3p	-0.57	-0.57	N/A
ST8SIA2	ENST00000268164.3	ST8 alpha-N-acetyl-neuraminide alpha-2,8-sialyltransferase 2	9	3	0	0	3	0	rno-miR-146b-3p	-0.56	-0.56	N/A
PAX6	ENST00000419022.1	paired box 6	191	2	1	0	1	0	rno-miR-146b-3p	-0.56	-0.66	N/A
IARS2	ENST00000366922.1	isoleucyl-tRNA synthetase 2, mitochondrial	2978	1	1	0	0	0	rno-miR-146b-3p	-0.56	-0.56	N/A
SLC25A53	ENST00000357421.4	solute carrier family 25, member 53	15	2	0	1	1	0	rno-miR-146b-3p	-0.55	-0.55	N/A
RP11-204N11.1	ENST00000555187.1	Uncharacterized protein	5	1	0	1	0	0	rno-miR-146b-3p	-0.55	-0.55	N/A
MEX3B	ENST00000558133.1	mex-3 RNA binding family member B	1401	3	2	1	0	1	rno-miR-146b-3p	-0.54	-0.54	N/A
NAPB	ENST00000377026.4	N-ethylmaleimide-sensitive factor attachment protein, beta	82	2	1	0	1	1	rno-miR-146b-3p	-0.54	-0.54	N/A
SIX3	ENST00000260653.3	SIX homeobox 3	15	1	1	0	0	0	rno-miR-146b-3p	-0.54	-0.54	N/A
NT5M	ENST00000389022.4	5',3'-nucleotidase, mitochondrial	534	1	1	0	0	1	rno-miR-146b-3p	-0.53	-0.53	N/A
CTSB	ENST00000353047.6	cathepsin B	23628	1	1	0	0	0	rno-miR-146b-3p	-0.52	-0.52	N/A
ANKMY2	ENST00000306999.2	ankyrin repeat and MYND domain containing 2	75	1	1	0	0	0	rno-miR-146b-3p	-0.52	-0.52	N/A
DYNLL2	ENST00000579991.2	dynein, light chain, LC8-type 2	1162	3	1	0	2	1	rno-miR-146b-3p	-0.52	-0.72	N/A
HS3ST4	ENST00000331351.5	heparan sulfate (glucosamine) 3-O-sulfotransferase 4	5	3	0	1	2	0	rno-miR-146b-3p	-0.51	-0.51	N/A
KLF1	ENST00000264834.4	Kruppel-like factor 1 (erythroid)	5	1	1	0	0	0	rno-miR-146b-3p	-0.51	-0.51	N/A
CLP1	ENST00000533682.1	cleavage and polyadenylation factor I subunit 1	208	2	0	0	2	0	rno-miR-146b-3p	-0.51	-0.51	N/A
SERPIND1	ENST00000215727.5	serpin peptidase inhibitor, clade D (heparin cofactor), member 1	278	1	1	0	0	0	rno-miR-146b-3p	-0.5	-0.51	N/A
P2RY13	ENST00000325602.5	purinergic receptor P2Y, G-protein coupled, 13	5	1	1	0	0	0	rno-miR-146b-3p	-0.5	-0.5	N/A
ST3GAL1	ENST00000319914.5	ST3 beta-galactoside alpha-2,3-sialyltransferase 1	59	2	1	1	0	1	rno-miR-146b-3p	-0.5	-0.56	N/A
PEX19	ENST00000368072.5	peroxisomal biogenesis factor 19	1804	1	1	0	0	0	rno-miR-146b-3p	-0.5	-0.51	N/A
FAM60A	ENST00000539409.1	family with sequence similarity 60, member A	58	1	1	0	0	0	rno-miR-146b-3p	-0.5	-0.5	N/A
IHH	ENST00000295731.6	indian hedgehog	238	2	1	1	0	0	rno-miR-146b-3p	-0.5	-0.5	N/A
CLDN18	ENST00000343735.4	claudin 18	5	1	1	0	0	1	rno-miR-146b-3p	-0.5	-0.5	N/A
INSIG2	ENST00000245787.4	insulin induced gene 2	562	1	1	0	0	0	rno-miR-146b-3p	-0.49	-0.59	N/A
CXXC5	ENST00000302517.3	CXXC finger protein 5	1285	2	0	1	1	0	rno-miR-146b-3p	-0.49	-0.59	N/A
CD300LG	ENST00000317310.4	CD300 molecule-like family member g	5	2	1	0	1	0	rno-miR-146b-3p	-0.49	-0.49	N/A
PRSS33	ENST00000576886.1	protease, serine, 33	5	1	1	0	0	0	rno-miR-146b-3p	-0.49	-0.49	N/A
PRKCA	ENST00000413366.3	protein kinase C, alpha	726	2	1	1	0	1	rno-miR-146b-3p	-0.49	-0.49	N/A
C8orf17	ENST00000507535.3	chromosome 8 open reading frame 17	5	2	0	2	0	0	rno-miR-146b-3p	-0.48	-0.48	N/A
RNF41	ENST00000345093.4	ring finger protein 41	152	1	1	0	0	1	rno-miR-146b-3p	-0.48	-0.52	N/A
PDE6G	ENST00000573076.1	phosphodiesterase 6G, cGMP-specific, rod, gamma	6	1	1	0	0	0	rno-miR-146b-3p	-0.48	-0.48	N/A
EHF	ENST00000257831.3	ets homologous factor	5	1	1	0	0	0	rno-miR-146b-3p	-0.48	-0.48	N/A
LASP1	ENST00000318008.6	LIM and SH3 protein 1	552	2	0	0	2	2	rno-miR-146b-3p	-0.48	-0.49	N/A
ABHD4	ENST00000428304.2	abhydrolase domain containing 4	102	3	1	0	2	0	rno-miR-146b-3p	-0.48	-0.9	N/A
DPCR1	ENST00000462446.1	diffuse panbronchiolitis critical region 1	5	1	1	0	0	0	rno-miR-146b-3p	-0.47	-0.47	N/A
RGS9BP	ENST00000334176.3	regulator of G protein signaling 9 binding protein	13	1	1	0	0	0	rno-miR-146b-3p	-0.47	-0.47	N/A
NRSN1	ENST00000378491.4	neurensin 1	5	1	1	0	0	0	rno-miR-146b-3p	-0.47	-0.47	N/A
FAM155B	ENST00000252338.4	family with sequence similarity 155, member B	21	3	1	2	0	2	rno-miR-146b-3p	-0.47	-0.47	N/A
SUMO3	ENST00000332859.6	small ubiquitin-like modifier 3	11677	1	1	0	0	0	rno-miR-146b-3p	-0.47	-0.6	N/A
NR2F1	ENST00000327111.3	nuclear receptor subfamily 2, group F, member 1	26	1	1	0	0	0	rno-miR-146b-3p	-0.46	-0.46	N/A
APOC4	ENST00000419266.2	apolipoprotein C-IV	2245	1	1	0	0	0	rno-miR-146b-3p	-0.46	-0.46	N/A
B4GALT4	ENST00000467604.1	UDP-Gal:betaGlcNAc beta 1,4- galactosyltransferase, polypeptide 4	196	3	1	2	0	1	rno-miR-146b-3p	-0.46	-0.46	N/A
SMPD3	ENST00000219334.5	sphingomyelin phosphodiesterase 3, neutral membrane (neutral sphingomyelinase II)	9	1	1	0	0	1	rno-miR-146b-3p	-0.46	-0.46	N/A
PDCD1LG2	ENST00000397745.2	programmed cell death 1 ligand 2	64	2	0	1	1	0	rno-miR-146b-3p	-0.46	-0.48	N/A
MBLAC2	ENST00000316610.6	metallo-beta-lactamase domain containing 2	498	1	1	0	0	0	rno-miR-146b-3p	-0.46	-0.46	N/A
NOC2L	ENST00000327044.6	nucleolar complex associated 2 homolog (S. cerevisiae)	6447	1	1	0	0	0	rno-miR-146b-3p	-0.46	-0.46	N/A
VWA1	ENST00000338660.5	von Willebrand factor A domain containing 1	145	2	1	0	1	1	rno-miR-146b-3p	-0.45	-0.73	N/A
TGFB3	ENST00000238682.3	transforming growth factor, beta 3	53	2	0	0	2	1	rno-miR-146b-3p	-0.45	-0.45	N/A
AIF1	ENST00000376059.3	allograft inflammatory factor 1	5	1	0	1	0	0	rno-miR-146b-3p	-0.45	-0.45	N/A
CPT1A	ENST00000265641.5	carnitine palmitoyltransferase 1A (liver)	869	2	1	0	1	0	rno-miR-146b-3p	-0.45	-0.48	N/A
AQP4	ENST00000383168.4	aquaporin 4	10	1	1	0	0	0	rno-miR-146b-3p	-0.45	-0.45	N/A
GATS	ENST00000436886.2	GATS, stromal antigen 3 opposite strand	86	1	0	0	1	0	rno-miR-146b-3p	-0.45	-0.45	N/A
NSG2	ENST00000303177.3	Neuron-specific protein family member 2	5	2	0	1	1	0	rno-miR-146b-3p	-0.45	-0.45	N/A
CHST6	ENST00000332272.4	carbohydrate (N-acetylglucosamine 6-O) sulfotransferase 6	37	1	1	0	0	1	rno-miR-146b-3p	-0.44	-0.53	N/A
PRKAG1	ENST00000395170.3	protein kinase, AMP-activated, gamma 1 non-catalytic subunit	303	1	1	0	0	0	rno-miR-146b-3p	-0.44	-0.45	N/A
SPNS2	ENST00000329078.3	spinster homolog 2 (Drosophila)	7	1	1	0	0	4	rno-miR-146b-3p	-0.44	-0.44	N/A
PCP4	ENST00000328619.5	Purkinje cell protein 4	13	1	0	0	1	0	rno-miR-146b-3p	-0.44	-0.44	N/A
CALB1	ENST00000265431.3	calbindin 1, 28kDa	5	1	1	0	0	0	rno-miR-146b-3p	-0.44	-0.44	N/A
SLX4IP	ENST00000334534.5	SLX4 interacting protein	0	1	1	0	0	0	rno-miR-146b-3p	-0.44	-0.44	N/A
PKMYT1	ENST00000440027.2	protein kinase, membrane associated tyrosine/threonine 1	1704	1	1	0	0	0	rno-miR-146b-3p	-0.44	-0.44	N/A
SMYD4	ENST00000305513.7	SET and MYND domain containing 4	53	1	1	0	0	1	rno-miR-146b-3p	-0.43	-0.43	N/A
EDN2	ENST00000372587.4	endothelin 2	5	1	1	0	0	0	rno-miR-146b-3p	-0.43	-0.43	N/A
ATP13A2	ENST00000326735.8	ATPase type 13A2	14	1	1	0	0	0	rno-miR-146b-3p	-0.43	-0.43	N/A
CD164	ENST00000368961.5	CD164 molecule, sialomucin	2038	2	0	1	1	0	rno-miR-146b-3p	-0.43	-0.49	N/A
CHRNE	ENST00000293780.4	cholinergic receptor, nicotinic, epsilon (muscle)	11	1	1	0	0	0	rno-miR-146b-3p	-0.43	-0.43	N/A
LIMS3L	ENST00000413601.2	LIM and senescent cell antigen-like domains 3-like	5	1	0	1	0	0	rno-miR-146b-3p	-0.42	-0.42	N/A
LPAR1	ENST00000374431.3	lysophosphatidic acid receptor 1	2111	1	1	0	0	0	rno-miR-146b-3p	-0.42	-0.42	N/A
ADAM7	ENST00000175238.6	ADAM metallopeptidase domain 7	5	1	1	0	0	0	rno-miR-146b-3p	-0.42	-0.42	N/A
TPBGL	ENST00000562197.2	trophoblast glycoprotein-like	8	2	0	2	0	0	rno-miR-146b-3p	-0.42	-0.42	N/A
DCAKD	ENST00000452796.2	dephospho-CoA kinase domain containing	842	2	0	0	2	0	rno-miR-146b-3p	-0.42	-0.42	N/A
DPF3	ENST00000541685.1	D4, zinc and double PHD fingers, family 3	5	1	1	0	0	0	rno-miR-146b-3p	-0.42	-0.42	N/A
ME1	ENST00000369705.3	malic enzyme 1, NADP(+)-dependent, cytosolic	586	2	0	0	2	0	rno-miR-146b-3p	-0.42	-0.47	N/A
TIMP2	ENST00000585421.1	TIMP metallopeptidase inhibitor 2	3147	2	0	1	1	1	rno-miR-146b-3p	-0.42	-0.47	N/A
COLGALT2	ENST00000367521.1	collagen beta(1-O)galactosyltransferase 2	70	2	1	1	0	0	rno-miR-146b-3p	-0.41	-0.66	N/A
HAUS6	ENST00000380502.3	HAUS augmin-like complex, subunit 6	24	2	0	2	0	0	rno-miR-146b-3p	-0.41	-0.44	N/A
FAM43B	ENST00000332947.4	family with sequence similarity 43, member B	17	2	0	1	1	1	rno-miR-146b-3p	-0.41	-0.41	N/A
CCNJL	ENST00000393977.3	cyclin J-like	66	2	1	1	0	1	rno-miR-146b-3p	-0.41	-0.53	N/A
SLC25A33	ENST00000302692.6	solute carrier family 25 (pyrimidine nucleotide carrier), member 33	2021	1	0	0	1	0	rno-miR-146b-3p	-0.41	-0.43	N/A
MEN1	ENST00000377316.2	multiple endocrine neoplasia I	8	3	0	3	0	0	rno-miR-146b-3p	-0.41	-0.41	N/A
CTXN1	ENST00000318978.4	cortexin 1	405	1	0	1	0	1	rno-miR-146b-3p	-0.41	-0.41	N/A
MXRA8	ENST00000445648.2	matrix-remodelling associated 8	216	2	0	1	1	1	rno-miR-146b-3p	-0.41	-0.64	N/A
STK36	ENST00000295709.3	serine/threonine kinase 36	218	1	1	0	0	0	rno-miR-146b-3p	-0.4	-0.4	N/A
PRG3	ENST00000287143.2	proteoglycan 3	5	1	0	1	0	0	rno-miR-146b-3p	-0.4	-0.4	N/A
SESN2	ENST00000253063.3	sestrin 2	854	2	1	1	0	0	rno-miR-146b-3p	-0.4	-0.4	N/A
RORA	ENST00000335670.6	RAR-related orphan receptor A	102	4	0	2	2	1	rno-miR-146b-3p	-0.4	-0.48	N/A
GSTM5	ENST00000369813.1	glutathione S-transferase mu 5	5	1	1	0	0	2	rno-miR-146b-3p	-0.4	-0.4	N/A
PIGW	ENST00000328396.2	phosphatidylinositol glycan anchor biosynthesis, class W	265	1	0	0	1	0	rno-miR-146b-3p	-0.4	-0.4	N/A
KCNJ2	ENST00000243457.3	potassium inwardly-rectifying channel, subfamily J, member 2	5	1	1	0	0	1	rno-miR-146b-3p	-0.39	-0.39	N/A
LIN28A	ENST00000326279.6	lin-28 homolog A (C. elegans)	5	2	0	1	1	1	rno-miR-146b-3p	-0.39	-0.39	N/A
EDA	ENST00000374553.2	ectodysplasin A	9	3	0	1	2	1	rno-miR-146b-3p	-0.39	-0.39	N/A
RTP1	ENST00000312295.4	receptor (chemosensory) transporter protein 1	5	2	1	0	1	0	rno-miR-146b-3p	-0.39	-0.39	N/A
MTA3	ENST00000405592.1	metastasis associated 1 family, member 3	194	2	1	0	1	0	rno-miR-146b-3p	-0.39	-0.39	N/A
HOXC11	ENST00000546378.1	homeobox C11	80	2	0	2	0	0	rno-miR-146b-3p	-0.39	-0.39	N/A
ZNF697	ENST00000421812.2	zinc finger protein 697	43	2	0	0	2	0	rno-miR-146b-3p	-0.39	-0.39	N/A
GPRIN2	ENST00000374314.4	G protein regulated inducer of neurite outgrowth 2	5	2	1	0	1	2	rno-miR-146b-3p	-0.39	-0.39	N/A
NUDT2	ENST00000379158.2	nudix (nucleoside diphosphate linked moiety X)-type motif 2	143	1	0	1	0	0	rno-miR-146b-3p	-0.39	-0.39	N/A
ZIC4	ENST00000383075.3	Zic family member 4	5	2	0	0	2	1	rno-miR-146b-3p	-0.39	-0.39	N/A
C6orf195	ENST00000296847.3	chromosome 6 open reading frame 195	5	1	0	1	0	1	rno-miR-146b-3p	-0.39	-0.39	N/A
RAPGEFL1	ENST00000264644.6	Rap guanine nucleotide exchange factor (GEF)-like 1	20	2	0	1	1	0	rno-miR-146b-3p	-0.39	-0.39	N/A
FHL3	ENST00000373016.3	four and a half LIM domains 3	921	1	1	0	0	0	rno-miR-146b-3p	-0.39	-0.39	N/A
ZNF623	ENST00000501748.2	zinc finger protein 623	247	2	0	2	0	0	rno-miR-146b-3p	-0.38	-0.47	N/A
PTPN7	ENST00000367279.4	protein tyrosine phosphatase, non-receptor type 7	5	2	0	0	2	1	rno-miR-146b-3p	-0.38	-0.38	N/A
MS4A14	ENST00000531787.1	membrane-spanning 4-domains, subfamily A, member 14	5	1	1	0	0	0	rno-miR-146b-3p	-0.38	-0.38	N/A
PLOD3	ENST00000223127.3	procollagen-lysine, 2-oxoglutarate 5-dioxygenase 3	904	1	1	0	0	0	rno-miR-146b-3p	-0.38	-0.38	N/A
MIEF1	ENST00000325301.2	mitochondrial elongation factor 1	2319	2	1	1	0	0	rno-miR-146b-3p	-0.38	-0.38	N/A
KIAA1211	ENST00000504228.1	KIAA1211	631	2	1	0	1	0	rno-miR-146b-3p	-0.38	-0.5	N/A
SLC8A2	ENST00000236877.6	solute carrier family 8 (sodium/calcium exchanger), member 2	5	2	1	1	0	0	rno-miR-146b-3p	-0.38	-0.38	N/A
OTC	ENST00000039007.4	ornithine carbamoyltransferase	5	2	0	2	0	0	rno-miR-146b-3p	-0.38	-0.54	N/A
ANGPT2	ENST00000325203.5	angiopoietin 2	5	2	0	1	1	0	rno-miR-146b-3p	-0.38	-0.38	N/A
COL24A1	ENST00000370571.2	collagen, type XXIV, alpha 1	5	1	1	0	0	0	rno-miR-146b-3p	-0.38	-0.38	N/A
SPRED3	ENST00000587013.1	sprouty-related, EVH1 domain containing 3	42	3	0	2	1	0	rno-miR-146b-3p	-0.37	-0.43	N/A
TLL1	ENST00000061240.2	tolloid-like 1	247	1	1	0	0	0	rno-miR-146b-3p	-0.37	-0.37	N/A
UAP1L1	ENST00000360271.3	UDP-N-acteylglucosamine pyrophosphorylase 1-like 1	398	1	1	0	0	0	rno-miR-146b-3p	-0.37	-0.37	N/A
RAB31	ENST00000578921.1	RAB31, member RAS oncogene family	726	1	1	0	0	0	rno-miR-146b-3p	-0.37	-0.38	N/A
ANGPTL2	ENST00000373425.3	angiopoietin-like 2	39	1	1	0	0	0	rno-miR-146b-3p	-0.37	-0.37	N/A
MRPS2	ENST00000371785.1	mitochondrial ribosomal protein S2	872	1	0	0	1	0	rno-miR-146b-3p	-0.37	-0.37	N/A
C9orf43	ENST00000374165.1	chromosome 9 open reading frame 43	5	1	0	0	1	0	rno-miR-146b-3p	-0.37	-0.37	N/A
TNK1	ENST00000570896.1	tyrosine kinase, non-receptor, 1	51	1	1	0	0	0	rno-miR-146b-3p	-0.37	-0.37	N/A
LMNB1	ENST00000261366.5	lamin B1	369	1	1	0	0	0	rno-miR-146b-3p	-0.37	-0.4	N/A
LSMEM1	ENST00000312849.4	leucine-rich single-pass membrane protein 1	10	1	0	1	0	0	rno-miR-146b-3p	-0.37	-0.37	N/A
RNF185	ENST00000326132.6	ring finger protein 185	97	2	0	0	2	2	rno-miR-146b-3p	-0.37	-0.37	N/A
HAND2	ENST00000359562.4	heart and neural crest derivatives expressed 2	30	2	1	1	0	0	rno-miR-146b-3p	-0.36	-0.74	N/A
SLC25A36	ENST00000446041.2	solute carrier family 25 (pyrimidine nucleotide carrier ), member 36	264	1	1	0	0	0	rno-miR-146b-3p	-0.36	-0.38	N/A
HES2	ENST00000377834.4	hairy and enhancer of split 2 (Drosophila)	5	2	0	1	1	1	rno-miR-146b-3p	-0.36	-0.36	N/A
GSTO2	ENST00000369707.2	glutathione S-transferase omega 2	97	2	1	0	1	0	rno-miR-146b-3p	-0.36	-0.76	N/A
POFUT1	ENST00000375749.3	protein O-fucosyltransferase 1	647	1	1	0	0	0	rno-miR-146b-3p	-0.36	-0.47	N/A
C1orf226	ENST00000458626.2	chromosome 1 open reading frame 226	369	3	0	3	0	0	rno-miR-146b-3p	-0.36	-0.36	N/A
SUV420H2	ENST00000255613.3	suppressor of variegation 4-20 homolog 2 (Drosophila)	265	1	1	0	0	0	rno-miR-146b-3p	-0.36	-0.36	N/A
IFIT3	ENST00000371818.4	interferon-induced protein with tetratricopeptide repeats 3	5	1	0	0	1	0	rno-miR-146b-3p	-0.36	-0.36	N/A
TMEM243	ENST00000257637.3	transmembrane protein 243, mitochondrial	25	1	0	1	0	0	rno-miR-146b-3p	-0.36	-0.36	N/A
ADAMTS19	ENST00000274487.4	ADAM metallopeptidase with thrombospondin type 1 motif, 19	8	2	0	1	1	0	rno-miR-146b-3p	-0.36	-0.36	N/A
INPP5A	ENST00000368594.3	inositol polyphosphate-5-phosphatase, 40kDa	243	1	1	0	0	0	rno-miR-146b-3p	-0.36	-0.36	N/A
PPP2R3C	ENST00000261475.5	protein phosphatase 2, regulatory subunit B'', gamma	105	1	0	0	1	0	rno-miR-146b-3p	-0.36	-0.36	N/A
TOB2	ENST00000327492.3	transducer of ERBB2, 2	71	3	2	1	0	3	rno-miR-146b-3p	-0.35	-0.44	N/A
PLA2G2A	ENST00000400520.3	phospholipase A2, group IIA (platelets, synovial fluid)	5	1	0	0	1	0	rno-miR-146b-3p	-0.35	-0.35	N/A
C10orf54	ENST00000394957.3	chromosome 10 open reading frame 54	78	1	1	0	0	0	rno-miR-146b-3p	-0.35	-0.35	N/A
NRAS	ENST00000369535.4	neuroblastoma RAS viral (v-ras) oncogene homolog	551	2	0	1	1	0	rno-miR-146b-3p	-0.35	-0.43	N/A
P2RY1	ENST00000305097.3	purinergic receptor P2Y, G-protein coupled, 1	58	1	1	0	0	0	rno-miR-146b-3p	-0.35	-0.39	N/A
SLN	ENST00000531293.1	sarcolipin	5	1	0	1	0	0	rno-miR-146b-3p	-0.35	-0.35	N/A
EIF2S1	ENST00000256383.4	eukaryotic translation initiation factor 2, subunit 1 alpha, 35kDa	3360	2	0	0	2	0	rno-miR-146b-3p	-0.35	-0.52	N/A
C7orf72	ENST00000297001.6	chromosome 7 open reading frame 72	5	1	1	0	0	0	rno-miR-146b-3p	-0.35	-0.35	N/A
OGDHL	ENST00000374103.4	oxoglutarate dehydrogenase-like	7	1	1	0	0	0	rno-miR-146b-3p	-0.35	-0.35	N/A
RRAGA	ENST00000380527.1	Ras-related GTP binding A	3226	1	0	1	0	0	rno-miR-146b-3p	-0.35	-0.36	N/A
PTTG1IP	ENST00000397887.3	pituitary tumor-transforming 1 interacting protein	1170	1	0	1	0	1	rno-miR-146b-3p	-0.35	-0.37	N/A
LZTR1	ENST00000215739.8	leucine-zipper-like transcription regulator 1	356	1	1	0	0	0	rno-miR-146b-3p	-0.35	-0.38	N/A
PADI4	ENST00000375448.4	peptidyl arginine deiminase, type IV	5	1	1	0	0	0	rno-miR-146b-3p	-0.35	-0.35	N/A
ANO7	ENST00000274979.8	anoctamin 7	79	1	0	1	0	0	rno-miR-146b-3p	-0.34	-0.34	N/A
SEPT12	ENST00000396693.5	septin 12	5	1	0	0	1	0	rno-miR-146b-3p	-0.34	-0.34	N/A
B3GNT5	ENST00000326505.3	UDP-GlcNAc:betaGal beta-1,3-N-acetylglucosaminyltransferase 5	57	1	1	0	0	0	rno-miR-146b-3p	-0.34	-0.34	N/A
ENTPD6	ENST00000433259.2	ectonucleoside triphosphate diphosphohydrolase 6 (putative)	616	1	0	0	1	1	rno-miR-146b-3p	-0.34	-0.35	N/A
TMEM231	ENST00000258173.6	transmembrane protein 231	243	1	0	1	0	0	rno-miR-146b-3p	-0.34	-0.34	N/A
DUSP5	ENST00000369583.3	dual specificity phosphatase 5	600	1	0	0	1	1	rno-miR-146b-3p	-0.34	-0.34	N/A
PCDH19	ENST00000420881.2	protocadherin 19	7	1	1	0	0	0	rno-miR-146b-3p	-0.34	-0.34	N/A
HES7	ENST00000541682.2	hairy and enhancer of split 7 (Drosophila)	416	1	0	1	0	2	rno-miR-146b-3p	-0.34	-0.34	N/A
SH3BP5L	ENST00000366472.5	SH3-binding domain protein 5-like	379	2	0	1	1	0	rno-miR-146b-3p	-0.34	-0.34	N/A
ASTN2	ENST00000341734.4	astrotactin 2	39	1	0	0	1	1	rno-miR-146b-3p	-0.33	-0.37	N/A
NKTR	ENST00000232978.8	natural killer-tumor recognition sequence	798	1	1	0	0	0	rno-miR-146b-3p	-0.33	-0.33	N/A
KCNS2	ENST00000287042.4	potassium voltage-gated channel, delayed-rectifier, subfamily S, member 2	5	2	0	0	2	0	rno-miR-146b-3p	-0.33	-0.33	N/A
VPS72	ENST00000354473.4	vacuolar protein sorting 72 homolog (S. cerevisiae)	492	1	0	1	0	0	rno-miR-146b-3p	-0.33	-0.34	N/A
NFIX	ENST00000360105.4	nuclear factor I/X (CCAAT-binding transcription factor)	24	2	1	1	0	2	rno-miR-146b-3p	-0.33	-0.34	N/A
TERF2	ENST00000254942.3	telomeric repeat binding factor 2	709	1	0	1	0	0	rno-miR-146b-3p	-0.33	-0.33	N/A
C1QTNF6	ENST00000337843.2	C1q and tumor necrosis factor related protein 6	30	1	1	0	0	0	rno-miR-146b-3p	-0.33	-0.33	N/A
KCNRG	ENST00000360473.4	potassium channel regulator	5	1	0	1	0	0	rno-miR-146b-3p	-0.33	-0.33	N/A
RASGRF1	ENST00000558480.2	Ras protein-specific guanine nucleotide-releasing factor 1	5	1	1	0	0	0	rno-miR-146b-3p	-0.33	-0.33	N/A
DCAF16	ENST00000382247.1	DDB1 and CUL4 associated factor 16	202	1	0	0	1	0	rno-miR-146b-3p	-0.33	-0.33	N/A
IQSEC3	ENST00000538872.1	IQ motif and Sec7 domain 3	5	2	1	0	1	1	rno-miR-146b-3p	-0.33	-0.33	N/A
GPR157	ENST00000377411.4	G protein-coupled receptor 157	48	1	1	0	0	1	rno-miR-146b-3p	-0.33	-0.37	N/A
CCDC140	ENST00000295226.1	coiled-coil domain containing 140	5	1	0	1	0	0	rno-miR-146b-3p	-0.33	-0.33	N/A
CXCL13	ENST00000286758.4	chemokine (C-X-C motif) ligand 13	5	1	0	0	1	0	rno-miR-146b-3p	-0.33	-0.33	N/A
AC019171.1	ENST00000601251.1	Uncharacterized protein	2	1	0	0	1	0	rno-miR-146b-3p	-0.33	-0.33	N/A
CAPRIN1	ENST00000341394.4	cell cycle associated protein 1	650	2	1	0	1	0	rno-miR-146b-3p	-0.33	-0.55	N/A
NOVA2	ENST00000263257.5	neuro-oncological ventral antigen 2	7	2	2	0	0	0	rno-miR-146b-3p	-0.33	-0.5	N/A
FAM163A	ENST00000341785.4	family with sequence similarity 163, member A	23	2	0	1	1	1	rno-miR-146b-3p	-0.33	-0.39	N/A
HELLS	ENST00000394036.1	helicase, lymphoid-specific	329	1	0	1	0	0	rno-miR-146b-3p	-0.33	-0.33	N/A
ZBTB39	ENST00000300101.2	zinc finger and BTB domain containing 39	7	2	1	0	1	0	rno-miR-146b-3p	-0.33	-0.33	N/A
SDCBP	ENST00000260130.4	syndecan binding protein (syntenin)	1071	1	0	1	0	0	rno-miR-146b-3p	-0.32	-0.33	N/A
SLC7A13	ENST00000297524.3	solute carrier family 7 (anionic amino acid transporter), member 13	5	1	0	0	1	0	rno-miR-146b-3p	-0.32	-0.32	N/A
SKP2	ENST00000274255.6	S-phase kinase-associated protein 2, E3 ubiquitin protein ligase	340	1	0	1	0	0	rno-miR-146b-3p	-0.32	-0.32	N/A
MAP1LC3B	ENST00000268607.5	microtubule-associated protein 1 light chain 3 beta	18	1	0	1	0	0	rno-miR-146b-3p	-0.32	-0.32	N/A
AC002451.1	ENST00000601424.1	Protein LOC100996577	5	1	0	1	0	0	rno-miR-146b-3p	-0.32	-0.32	N/A
SLC26A2	ENST00000286298.4	solute carrier family 26 (anion exchanger), member 2	748	2	0	1	1	0	rno-miR-146b-3p	-0.32	-0.32	N/A
HCRT	ENST00000293330.1	hypocretin (orexin) neuropeptide precursor	5	1	0	1	0	0	rno-miR-146b-3p	-0.32	-0.32	N/A
PATE4	ENST00000457514.2	prostate and testis expressed 4	5	1	0	1	0	0	rno-miR-146b-3p	-0.32	-0.32	N/A
TRMT2B	ENST00000338687.7	tRNA methyltransferase 2 homolog B (S. cerevisiae)	174	1	0	1	0	0	rno-miR-146b-3p	-0.32	-0.32	N/A
TPD52L2	ENST00000346249.4	tumor protein D52-like 2	4185	1	0	0	1	1	rno-miR-146b-3p	-0.32	-0.33	N/A
MANEAL	ENST00000397631.3	mannosidase, endo-alpha-like	381	1	0	1	0	0	rno-miR-146b-3p	-0.32	-0.32	N/A
RP11-404P21.8	ENST00000553811.1	Uncharacterized protein	5	1	0	0	1	0	rno-miR-146b-3p	-0.32	-0.32	N/A
NUP43	ENST00000367403.3	nucleoporin 43kDa	113	1	0	1	0	0	rno-miR-146b-3p	-0.32	-0.34	N/A
TTLL7	ENST00000260505.8	tubulin tyrosine ligase-like family, member 7	93	2	0	0	2	0	rno-miR-146b-3p	-0.32	-0.35	N/A
MALL	ENST00000272462.2	mal, T-cell differentiation protein-like	5	1	0	0	1	0	rno-miR-146b-3p	-0.32	-0.32	N/A
YPEL5	ENST00000379520.3	yippee-like 5 (Drosophila)	307	1	0	1	0	0	rno-miR-146b-3p	-0.32	-0.32	N/A
PGC	ENST00000373025.3	progastricsin (pepsinogen C)	5	1	0	0	1	0	rno-miR-146b-3p	-0.32	-0.32	N/A
FRRS1L	ENST00000561981.2	ferric-chelate reductase 1-like	11	1	1	0	0	0	rno-miR-146b-3p	-0.32	-0.32	N/A
C9orf57	ENST00000377024.3	chromosome 9 open reading frame 57	5	1	0	1	0	0	rno-miR-146b-3p	-0.32	-0.32	N/A
MMP15	ENST00000219271.3	matrix metallopeptidase 15 (membrane-inserted)	605	1	1	0	0	0	rno-miR-146b-3p	-0.32	-0.32	N/A
HNRNPC	ENST00000336053.6	heterogeneous nuclear ribonucleoprotein C (C1/C2)	1103	1	0	0	1	0	rno-miR-146b-3p	-0.32	-0.32	N/A
FKBP14	ENST00000222803.5	FK506 binding protein 14, 22 kDa	939	1	0	1	0	0	rno-miR-146b-3p	-0.32	-0.33	N/A
IL31RA	ENST00000447346.2	interleukin 31 receptor A	5	1	0	1	0	0	rno-miR-146b-3p	-0.32	-0.32	N/A
FADS6	ENST00000310226.6	fatty acid desaturase 6	12	3	0	2	1	0	rno-miR-146b-3p	-0.31	-0.47	N/A
BCL2L2	ENST00000250405.5	BCL2-like 2	1380	1	1	0	0	0	rno-miR-146b-3p	-0.31	-0.31	N/A
EVI5L	ENST00000270530.4	ecotropic viral integration site 5-like	15	1	1	0	0	2	rno-miR-146b-3p	-0.31	-0.31	N/A
ST14	ENST00000278742.5	suppression of tumorigenicity 14 (colon carcinoma)	11	1	0	1	0	1	rno-miR-146b-3p	-0.31	-0.31	N/A
GPD1	ENST00000301149.3	glycerol-3-phosphate dehydrogenase 1 (soluble)	5	2	1	1	0	1	rno-miR-146b-3p	-0.31	-0.31	N/A
HES1	ENST00000232424.3	hairy and enhancer of split 1, (Drosophila)	199	1	0	1	0	0	rno-miR-146b-3p	-0.31	-0.31	N/A
SERTAD2	ENST00000313349.3	SERTA domain containing 2	119	1	1	0	0	0	rno-miR-146b-3p	-0.31	-0.38	N/A
PATL1	ENST00000300146.9	protein associated with topoisomerase II homolog 1 (yeast)	703	2	0	1	1	0	rno-miR-146b-3p	-0.31	-0.32	N/A
KLF13	ENST00000307145.3	Kruppel-like factor 13	5	1	1	0	0	2	rno-miR-146b-3p	-0.31	-0.31	N/A
NRP2	ENST00000360409.3	neuropilin 2	146	2	0	0	2	1	rno-miR-146b-3p	-0.31	-0.31	N/A
SDHC	ENST00000367975.2	succinate dehydrogenase complex, subunit C, integral membrane protein, 15kDa	172	1	0	1	0	0	rno-miR-146b-3p	-0.31	-0.31	N/A
AL161915.1	ENST00000391366.1	Uncharacterized protein	18	1	0	1	0	0	rno-miR-146b-3p	-0.31	-0.45	N/A
STC2	ENST00000265087.4	stanniocalcin 2	1112	1	1	0	0	1	rno-miR-146b-3p	-0.31	-0.37	N/A
C1orf147	ENST00000367119.1	chromosome 1 open reading frame 147	5	1	1	0	0	0	rno-miR-146b-3p	-0.31	-0.31	N/A
MSRB3	ENST00000308259.5	methionine sulfoxide reductase B3	83	1	0	1	0	0	rno-miR-146b-3p	-0.31	-0.31	N/A
GUCD1	ENST00000447813.2	guanylyl cyclase domain containing 1	2990	1	0	0	1	1	rno-miR-146b-3p	-0.31	-0.31	N/A
IL22RA1	ENST00000270800.1	interleukin 22 receptor, alpha 1	5	1	1	0	0	0	rno-miR-146b-3p	-0.31	-0.31	N/A
BIVM	ENST00000448849.2	basic, immunoglobulin-like variable motif containing	440	1	0	1	0	0	rno-miR-146b-3p	-0.31	-0.32	N/A
TRPM5	ENST00000155858.6	transient receptor potential cation channel, subfamily M, member 5	5	1	0	0	1	0	rno-miR-146b-3p	-0.31	-0.31	N/A
RGS8	ENST00000483095.2	regulator of G-protein signaling 8	5	1	0	1	0	0	rno-miR-146b-3p	-0.31	-0.31	N/A
TMEM109	ENST00000227525.3	transmembrane protein 109	4675	1	0	1	0	1	rno-miR-146b-3p	-0.31	-0.31	N/A
ENPP4	ENST00000321037.4	ectonucleotide pyrophosphatase/phosphodiesterase 4 (putative)	114	1	1	0	0	0	rno-miR-146b-3p	-0.31	-0.33	N/A
ZRSR1	ENST00000391338.1	zinc finger (CCCH type), RNA-binding motif and serine/arginine rich 1	17	1	0	1	0	0	rno-miR-146b-3p	-0.31	-0.59	N/A
EFNA5	ENST00000333274.6	ephrin-A5	225	1	0	0	1	2	rno-miR-146b-3p	-0.31	-0.31	N/A
EIF1	ENST00000469257.1	eukaryotic translation initiation factor 1	415	1	0	0	1	0	rno-miR-146b-3p	-0.31	-0.31	N/A
TTC30B	ENST00000408939.3	tetratricopeptide repeat domain 30B	63	1	0	0	1	0	rno-miR-146b-3p	-0.3	-0.3	N/A
NME9	ENST00000333911.3	NME/NM23 family member 9	5	1	0	1	0	0	rno-miR-146b-3p	-0.3	-0.3	N/A
MAN2A2	ENST00000360468.3	mannosidase, alpha, class 2A, member 2	340	1	1	0	0	1	rno-miR-146b-3p	-0.3	-0.38	N/A
CD160	ENST00000369290.1	CD160 molecule	5	1	0	1	0	0	rno-miR-146b-3p	-0.3	-0.3	N/A
TRMT11	ENST00000368332.3	tRNA methyltransferase 11 homolog (S. cerevisiae)	333	1	0	0	1	0	rno-miR-146b-3p	-0.3	-0.3	N/A
TTLL11	ENST00000373776.3	tubulin tyrosine ligase-like family, member 11	164	1	0	1	0	1	rno-miR-146b-3p	-0.3	-0.31	N/A
FADS2	ENST00000257261.6	fatty acid desaturase 2	285	1	0	0	1	0	rno-miR-146b-3p	-0.3	-0.31	N/A
MYD88	ENST00000495303.1	myeloid differentiation primary response 88	319	1	0	1	0	1	rno-miR-146b-3p	-0.3	-0.3	N/A
XKR4	ENST00000327381.6	XK, Kell blood group complex subunit-related family, member 4	5	3	1	0	2	0	rno-miR-146b-3p	-0.3	-0.3	N/A
DPYS	ENST00000351513.2	dihydropyrimidinase	7	1	0	0	1	0	rno-miR-146b-3p	-0.3	-0.3	N/A
NOV	ENST00000259526.3	nephroblastoma overexpressed	44	1	0	1	0	0	rno-miR-146b-3p	-0.3	-0.36	N/A
CSGALNACT1	ENST00000454498.2	chondroitin sulfate N-acetylgalactosaminyltransferase 1	77	1	0	1	0	0	rno-miR-146b-3p	-0.3	-0.3	N/A
SMAGP	ENST00000603798.1	small cell adhesion glycoprotein	103	1	0	1	0	0	rno-miR-146b-3p	-0.3	-0.3	N/A
FICD	ENST00000361549.2	FIC domain containing	54	1	0	0	1	0	rno-miR-146b-3p	-0.3	-0.3	N/A
TMEM88	ENST00000301599.6	transmembrane protein 88	5	1	0	1	0	0	rno-miR-146b-3p	-0.3	-0.3	N/A
CNNM1	ENST00000356713.4	cyclin M1	45	2	0	2	0	0	rno-miR-146b-3p	-0.3	-0.3	N/A
PDZD9	ENST00000537222.2	PDZ domain containing 9	5	1	0	0	1	0	rno-miR-146b-3p	-0.3	-0.3	N/A
PDZD2	ENST00000438447.1	PDZ domain containing 2	5	1	1	0	0	0	rno-miR-146b-3p	-0.3	-0.3	N/A
RBP3	ENST00000224600.4	retinol binding protein 3, interstitial	5	1	0	1	0	0	rno-miR-146b-3p	-0.3	-0.3	N/A
DACT2	ENST00000366795.3	dishevelled-binding antagonist of beta-catenin 2	48	1	0	0	1	0	rno-miR-146b-3p	-0.3	-0.3	N/A
PYCR1	ENST00000329875.8	pyrroline-5-carboxylate reductase 1	157	1	0	1	0	0	rno-miR-146b-3p	-0.3	-0.31	N/A
ONECUT3	ENST00000382349.4	one cut homeobox 3	5	1	1	0	0	0	rno-miR-146b-3p	-0.3	-0.3	N/A
TMEM155	ENST00000394396.1	transmembrane protein 155	5	1	0	1	0	0	rno-miR-146b-3p	-0.3	-0.3	N/A
PCP4L1	ENST00000504449.1	Purkinje cell protein 4 like 1	23	1	1	0	0	0	rno-miR-146b-3p	-0.3	-0.39	N/A
NMNAT2	ENST00000294868.4	nicotinamide nucleotide adenylyltransferase 2	18	1	1	0	0	1	rno-miR-146b-3p	-0.29	-0.29	N/A
AOC3	ENST00000591562.1	amine oxidase, copper containing 3	59	1	0	1	0	0	rno-miR-146b-3p	-0.29	-0.29	N/A
RUNX1	ENST00000344691.4	runt-related transcription factor 1	182	1	1	0	0	0	rno-miR-146b-3p	-0.29	-0.48	N/A
OLR1	ENST00000543993.1	oxidized low density lipoprotein (lectin-like) receptor 1	15	1	1	0	0	0	rno-miR-146b-3p	-0.29	-0.47	N/A
MTMR11	ENST00000406732.3	myotubularin related protein 11	16	1	1	0	0	1	rno-miR-146b-3p	-0.29	-0.29	N/A
MAPRE3	ENST00000233121.2	microtubule-associated protein, RP/EB family, member 3	303	1	1	0	0	0	rno-miR-146b-3p	-0.29	-0.29	N/A
ZNF185	ENST00000535861.1	zinc finger protein 185 (LIM domain)	106	1	0	0	1	0	rno-miR-146b-3p	-0.29	-0.29	N/A
TNFAIP3	ENST00000237289.4	tumor necrosis factor, alpha-induced protein 3	150	2	0	1	1	0	rno-miR-146b-3p	-0.29	-0.29	N/A
PARVA	ENST00000334956.8	parvin, alpha	1912	2	0	1	1	1	rno-miR-146b-3p	-0.29	-0.48	N/A
CLASP1	ENST00000409078.3	cytoplasmic linker associated protein 1	210	1	1	0	0	0	rno-miR-146b-3p	-0.29	-0.29	N/A
GNA11	ENST00000078429.4	guanine nucleotide binding protein (G protein), alpha 11 (Gq class)	1513	1	1	0	0	1	rno-miR-146b-3p	-0.29	-0.29	N/A
HTR3D	ENST00000334128.2	5-hydroxytryptamine (serotonin) receptor 3D, ionotropic	5	1	0	1	0	0	rno-miR-146b-3p	-0.29	-0.29	N/A
CHPF	ENST00000243776.6	chondroitin polymerizing factor	4910	1	0	0	1	1	rno-miR-146b-3p	-0.29	-0.29	N/A
CDC42EP2	ENST00000279249.2	CDC42 effector protein (Rho GTPase binding) 2	449	2	0	0	2	0	rno-miR-146b-3p	-0.29	-0.61	N/A
ATP6V0C	ENST00000568562.1	ATPase, H+ transporting, lysosomal 16kDa, V0 subunit c	7064	1	0	0	1	0	rno-miR-146b-3p	-0.29	-0.29	N/A
TRIM8	ENST00000302424.7	tripartite motif containing 8	525	1	1	0	0	0	rno-miR-146b-3p	-0.29	-0.32	N/A
CHRNB4	ENST00000261751.3	cholinergic receptor, nicotinic, beta 4 (neuronal)	5	1	0	1	0	0	rno-miR-146b-3p	-0.29	-0.29	N/A
TIGD3	ENST00000309880.5	tigger transposable element derived 3	38	1	0	0	1	0	rno-miR-146b-3p	-0.29	-0.29	N/A
GAB1	ENST00000262995.4	GRB2-associated binding protein 1	26	1	0	1	0	0	rno-miR-146b-3p	-0.29	-0.29	N/A
ADD2	ENST00000264436.4	adducin 2 (beta)	59	2	0	0	2	1	rno-miR-146b-3p	-0.29	-0.41	N/A
FAM69C	ENST00000400291.2	family with sequence similarity 69, member C	5	1	0	1	0	0	rno-miR-146b-3p	-0.29	-0.29	N/A
NUDT16L1	ENST00000405142.1	nudix (nucleoside diphosphate linked moiety X)-type motif 16-like 1	2062	1	0	0	1	0	rno-miR-146b-3p	-0.29	-0.29	N/A
ZNF541	ENST00000391901.3	zinc finger protein 541	22	1	0	1	0	1	rno-miR-146b-3p	-0.29	-0.29	N/A
RGAG4	ENST00000545866.1	retrotransposon gag domain containing 4	34	1	0	0	1	1	rno-miR-146b-3p	-0.29	-0.29	N/A
MOCS1	ENST00000373186.4	molybdenum cofactor synthesis 1	179	1	1	0	0	1	rno-miR-146b-3p	-0.29	-0.33	N/A
DPT	ENST00000367817.3	dermatopontin	5	1	0	1	0	0	rno-miR-146b-3p	-0.29	-0.29	N/A
DDX26B	ENST00000370752.4	DEAD/H (Asp-Glu-Ala-Asp/His) box polypeptide 26B	289	1	0	1	0	0	rno-miR-146b-3p	-0.29	-0.29	N/A
WDR55	ENST00000358337.5	WD repeat domain 55	251	1	0	1	0	1	rno-miR-146b-3p	-0.29	-0.31	N/A
TRAPPC2L	ENST00000565504.1	trafficking protein particle complex 2-like	1619	1	0	0	1	0	rno-miR-146b-3p	-0.29	-0.29	N/A
CRKL	ENST00000354336.3	v-crk avian sarcoma virus CT10 oncogene homolog-like	2142	1	0	0	1	1	rno-miR-146b-3p	-0.29	-0.29	N/A
CADPS	ENST00000383710.4	Ca++-dependent secretion activator	5	1	0	0	1	0	rno-miR-146b-3p	-0.29	-0.29	N/A
AL031666.2	ENST00000599904.1	HCG2018772; Uncharacterized protein; cDNA FLJ31609 fis, clone NT2RI2002852	5	1	0	0	1	0	rno-miR-146b-3p	-0.29	-0.29	N/A
COL4A6	ENST00000334504.7	collagen, type IV, alpha 6	37	1	0	1	0	0	rno-miR-146b-3p	-0.29	-0.29	N/A
NUP85	ENST00000447371.2	nucleoporin 85kDa	1999	1	0	1	0	0	rno-miR-146b-3p	-0.29	-0.29	N/A
C14orf144	ENST00000419115.1	chromosome 14 open reading frame 144	5	1	0	1	0	0	rno-miR-146b-3p	-0.29	-0.29	N/A
COL4A1	ENST00000375820.4	collagen, type IV, alpha 1	6549	1	0	0	1	0	rno-miR-146b-3p	-0.29	-0.29	N/A
FNBP1L	ENST00000370253.2	formin binding protein 1-like	219	1	0	1	0	0	rno-miR-146b-3p	-0.29	-0.29	N/A
CUL4A	ENST00000326335.4	cullin 4A	4084	1	0	0	1	0	rno-miR-146b-3p	-0.29	-0.29	N/A
PET112	ENST00000263985.6	PET112 homolog (yeast)	1036	1	0	1	0	0	rno-miR-146b-3p	-0.28	-0.28	N/A
MGAT3	ENST00000341184.6	mannosyl (beta-1,4-)-glycoprotein beta-1,4-N-acetylglucosaminyltransferase	9	2	1	0	1	0	rno-miR-146b-3p	-0.28	-0.28	N/A
SPTSSA	ENST00000298130.4	serine palmitoyltransferase, small subunit A	27	1	1	0	0	0	rno-miR-146b-3p	-0.28	-0.54	N/A
OTOP2	ENST00000580223.1	otopetrin 2	5	1	0	0	1	0	rno-miR-146b-3p	-0.28	-0.28	N/A
ATP6V0E2	ENST00000425642.2	ATPase, H+ transporting V0 subunit e2	85	1	0	1	0	0	rno-miR-146b-3p	-0.28	-0.28	N/A
AC040160.1	ENST00000454102.2	Uncharacterized protein; cDNA FLJ57407, weakly similar to Mus musculus leucine rich repeat containing 29 (Lrrc29), mRNA	5	1	0	0	1	0	rno-miR-146b-3p	-0.28	-0.28	N/A
ARHGDIA	ENST00000269321.7	Rho GDP dissociation inhibitor (GDI) alpha	452	1	0	1	0	0	rno-miR-146b-3p	-0.28	-0.28	N/A
TNFAIP1	ENST00000226225.2	tumor necrosis factor, alpha-induced protein 1 (endothelial)	1565	1	1	0	0	0	rno-miR-146b-3p	-0.28	-0.3	N/A
FAM135B	ENST00000395297.1	family with sequence similarity 135, member B	5	2	0	2	0	0	rno-miR-146b-3p	-0.28	-0.28	N/A
ZKSCAN1	ENST00000324306.6	zinc finger with KRAB and SCAN domains 1	1314	1	1	0	0	0	rno-miR-146b-3p	-0.28	-0.28	N/A
SCAMP5	ENST00000425597.3	secretory carrier membrane protein 5	127	2	0	2	0	0	rno-miR-146b-3p	-0.28	-0.28	N/A
SMS	ENST00000404933.2	spermine synthase	14	1	0	0	1	0	rno-miR-146b-3p	-0.28	-0.28	N/A
PDZD11	ENST00000239666.4	PDZ domain containing 11	144	2	1	1	0	0	rno-miR-146b-3p	-0.28	-0.81	N/A
GLIPR1L2	ENST00000550916.1	GLI pathogenesis-related 1 like 2	5	1	0	1	0	0	rno-miR-146b-3p	-0.28	-0.28	N/A
REEP2	ENST00000254901.5	receptor accessory protein 2	606	1	0	0	1	0	rno-miR-146b-3p	-0.28	-0.28	N/A
EED	ENST00000327320.4	embryonic ectoderm development	142	2	0	1	1	0	rno-miR-146b-3p	-0.28	-0.65	N/A
DENND2A	ENST00000275884.6	DENN/MADD domain containing 2A	7	1	0	1	0	0	rno-miR-146b-3p	-0.28	-0.28	N/A
ARSJ	ENST00000315366.7	arylsulfatase family, member J	386	1	0	1	0	0	rno-miR-146b-3p	-0.28	-0.28	N/A
MLXIP	ENST00000319080.7	MLX interacting protein	69	2	0	1	1	2	rno-miR-146b-3p	-0.28	-0.38	N/A
KRT36	ENST00000328119.6	keratin 36	5	1	0	1	0	0	rno-miR-146b-3p	-0.28	-0.28	N/A
HFE2	ENST00000336751.5	hemochromatosis type 2 (juvenile)	48	1	0	0	1	0	rno-miR-146b-3p	-0.28	-0.28	N/A
KRT86	ENST00000293525.5	keratin 86	273	1	0	1	0	0	rno-miR-146b-3p	-0.28	-0.28	N/A
DYNLRB2	ENST00000568035.1	dynein, light chain, roadblock-type 2	21	1	0	1	0	0	rno-miR-146b-3p	-0.28	-0.43	N/A
CDC37	ENST00000222005.2	cell division cycle 37	3905	1	0	1	0	0	rno-miR-146b-3p	-0.28	-0.28	N/A
AC004466.1	ENST00000599515.1	Uncharacterized protein	5	1	0	0	1	0	rno-miR-146b-3p	-0.28	-0.28	N/A
SNCG	ENST00000348795.4	synuclein, gamma (breast cancer-specific protein 1)	375	1	0	1	0	0	rno-miR-146b-3p	-0.28	-0.28	N/A
SF3B2	ENST00000528302.1	splicing factor 3b, subunit 2, 145kDa	4663	1	0	1	0	0	rno-miR-146b-3p	-0.28	-0.28	N/A
RELA	ENST00000525693.1	v-rel avian reticuloendotheliosis viral oncogene homolog A	1707	1	1	0	0	0	rno-miR-146b-3p	-0.28	-0.28	N/A
LHFPL3	ENST00000535008.1	lipoma HMGIC fusion partner-like 3	5	1	0	1	0	0	rno-miR-146b-3p	-0.28	-0.28	N/A
CHRDL1	ENST00000372045.1	chordin-like 1	5	1	0	1	0	0	rno-miR-146b-3p	-0.28	-0.28	N/A
AMIGO1	ENST00000369864.4	adhesion molecule with Ig-like domain 1	167	2	0	2	0	1	rno-miR-146b-3p	-0.28	-0.28	N/A
BTBD6	ENST00000392554.3	BTB (POZ) domain containing 6	56	1	0	0	1	0	rno-miR-146b-3p	-0.28	-0.28	N/A
MBD1	ENST00000591416.1	methyl-CpG binding domain protein 1	266	2	0	1	1	0	rno-miR-146b-3p	-0.28	-0.3	N/A
TMEM51	ENST00000434578.2	transmembrane protein 51	87	1	0	1	0	1	rno-miR-146b-3p	-0.28	-0.28	N/A
C22orf23	ENST00000403305.1	chromosome 22 open reading frame 23	6	1	0	0	1	0	rno-miR-146b-3p	-0.28	-0.28	N/A
RP11-10A14.4	ENST00000518496.1	Uncharacterized protein	9	1	1	0	0	0	rno-miR-146b-3p	-0.28	-0.74	N/A
GPR137	ENST00000539851.1	G protein-coupled receptor 137	202	1	0	0	1	0	rno-miR-146b-3p	-0.28	-0.28	N/A
C9orf152	ENST00000400613.4	chromosome 9 open reading frame 152	5	1	0	0	1	0	rno-miR-146b-3p	-0.28	-0.28	N/A
IL4R	ENST00000395762.2	interleukin 4 receptor	239	1	0	0	1	0	rno-miR-146b-3p	-0.27	-0.27	N/A
NECAP1	ENST00000339754.5	NECAP endocytosis associated 1	13	1	0	1	0	0	rno-miR-146b-3p	-0.27	-0.27	N/A
SLC24A4	ENST00000393265.2	solute carrier family 24 (sodium/potassium/calcium exchanger), member 4	5	1	0	1	0	2	rno-miR-146b-3p	-0.27	-0.45	N/A
FFAR4	ENST00000371481.4	free fatty acid receptor 4	5	1	0	1	0	1	rno-miR-146b-3p	-0.27	-0.27	N/A
TMEM108	ENST00000321871.6	transmembrane protein 108	31	1	1	0	0	1	rno-miR-146b-3p	-0.27	-0.52	N/A
FAM122B	ENST00000370790.1	family with sequence similarity 122B	334	1	0	1	0	0	rno-miR-146b-3p	-0.27	-0.28	N/A
ADIPOR2	ENST00000357103.4	adiponectin receptor 2	138	2	0	1	1	1	rno-miR-146b-3p	-0.27	-0.3	N/A
KLK10	ENST00000309958.3	kallikrein-related peptidase 10	5	1	0	0	1	0	rno-miR-146b-3p	-0.27	-0.27	N/A
IGLON5	ENST00000270642.8	IgLON family member 5	5	2	0	2	0	0	rno-miR-146b-3p	-0.27	-0.27	N/A
FAF2	ENST00000261942.6	Fas associated factor family member 2	1700	1	0	0	1	0	rno-miR-146b-3p	-0.27	-0.34	N/A
MXD1	ENST00000264444.2	MAX dimerization protein 1	183	2	1	0	1	0	rno-miR-146b-3p	-0.27	-0.58	N/A
FARP2	ENST00000264042.3	FERM, RhoGEF and pleckstrin domain protein 2	19	1	0	0	1	0	rno-miR-146b-3p	-0.27	-0.27	N/A
PPP1R16B	ENST00000299824.1	protein phosphatase 1, regulatory subunit 16B	16	2	1	1	0	0	rno-miR-146b-3p	-0.27	-0.27	N/A
GYG1	ENST00000345003.4	glycogenin 1	932	1	0	0	1	0	rno-miR-146b-3p	-0.27	-0.27	N/A
GIPC3	ENST00000322315.5	GIPC PDZ domain containing family, member 3	48	1	1	0	0	0	rno-miR-146b-3p	-0.27	-0.27	N/A
WDR77	ENST00000235090.5	WD repeat domain 77	1214	1	0	1	0	0	rno-miR-146b-3p	-0.27	-0.28	N/A
SH3BGRL3	ENST00000319041.6	SH3 domain binding glutamic acid-rich protein like 3	8719	1	0	1	0	0	rno-miR-146b-3p	-0.27	-0.27	N/A
GXYLT2	ENST00000389617.4	glucoside xylosyltransferase 2	207	1	1	0	0	0	rno-miR-146b-3p	-0.27	-0.52	N/A
CLRN1	ENST00000327047.1	clarin 1	5	1	0	1	0	0	rno-miR-146b-3p	-0.27	-0.27	N/A
P2RX5	ENST00000551178.1	purinergic receptor P2X, ligand-gated ion channel, 5	260	1	0	1	0	0	rno-miR-146b-3p	-0.27	-0.27	N/A
PDCL	ENST00000259467.4	phosducin-like	154	1	0	1	0	0	rno-miR-146b-3p	-0.27	-0.31	N/A
SMCR8	ENST00000406438.3	Smith-Magenis syndrome chromosome region, candidate 8	219	2	1	1	0	1	rno-miR-146b-3p	-0.27	-0.27	N/A
HIAT1	ENST00000370152.3	hippocampus abundant transcript 1	1473	1	0	0	1	0	rno-miR-146b-3p	-0.27	-0.27	N/A
AC026703.1	ENST00000326958.1		182	1	0	1	0	0	rno-miR-146b-3p	-0.27	-0.27	N/A
ZNF579	ENST00000325421.4	zinc finger protein 579	1080	1	0	0	1	0	rno-miR-146b-3p	-0.26	-0.27	N/A
WIPF2	ENST00000323571.4	WAS/WASL interacting protein family, member 2	214	2	0	1	1	0	rno-miR-146b-3p	-0.26	-0.3	N/A
C19orf25	ENST00000588849.1	chromosome 19 open reading frame 25	498	1	0	0	1	0	rno-miR-146b-3p	-0.26	-0.26	N/A
SEC31A	ENST00000348405.4	SEC31 homolog A (S. cerevisiae)	44	1	0	0	1	0	rno-miR-146b-3p	-0.26	-0.26	N/A
PCBP3	ENST00000400314.1	poly(rC) binding protein 3	10	1	0	0	1	0	rno-miR-146b-3p	-0.26	-0.26	N/A
XKR8	ENST00000373884.5	XK, Kell blood group complex subunit-related family, member 8	7	1	0	1	0	1	rno-miR-146b-3p	-0.26	-0.26	N/A
CXCL10	ENST00000306602.1	chemokine (C-X-C motif) ligand 10	5	1	0	1	0	0	rno-miR-146b-3p	-0.26	-0.26	N/A
PGAP3	ENST00000579146.1	post-GPI attachment to proteins 3	6	1	0	0	1	0	rno-miR-146b-3p	-0.26	-0.26	N/A
NEGR1	ENST00000357731.5	neuronal growth regulator 1	28	2	1	1	0	0	rno-miR-146b-3p	-0.26	-0.48	N/A
TRAPPC2	ENST00000453655.2	trafficking protein particle complex 2	589	1	0	0	1	0	rno-miR-146b-3p	-0.26	-0.27	N/A
UNC45B	ENST00000268876.5	unc-45 homolog B (C. elegans)	5	1	1	0	0	0	rno-miR-146b-3p	-0.26	-0.26	N/A
CHRNA4	ENST00000370263.4	cholinergic receptor, nicotinic, alpha 4 (neuronal)	5	1	1	0	0	1	rno-miR-146b-3p	-0.26	-0.26	N/A
REEP6	ENST00000233596.3	receptor accessory protein 6	822	1	0	0	1	0	rno-miR-146b-3p	-0.26	-0.26	N/A
STRN4	ENST00000263280.6	striatin, calmodulin binding protein 4	1039	1	0	0	1	1	rno-miR-146b-3p	-0.26	-0.26	N/A
RP11-834C11.12	ENST00000513209.1		59	1	0	1	0	2	rno-miR-146b-3p	-0.26	-0.28	N/A
TMEM127	ENST00000258439.3	transmembrane protein 127	296	2	1	0	1	1	rno-miR-146b-3p	-0.26	-0.66	N/A
RNF13	ENST00000392894.3	ring finger protein 13	5	1	0	0	1	0	rno-miR-146b-3p	-0.26	-0.26	N/A
CASK	ENST00000421587.2	calcium/calmodulin-dependent serine protein kinase (MAGUK family)	892	1	1	0	0	0	rno-miR-146b-3p	-0.26	-0.26	N/A
AKAP13	ENST00000394518.2	A kinase (PRKA) anchor protein 13	53	2	0	0	2	1	rno-miR-146b-3p	-0.26	-0.26	N/A
MTPN	ENST00000393085.3	myotrophin	1296	1	0	1	0	1	rno-miR-146b-3p	-0.26	-0.26	N/A
ERMN	ENST00000410096.1	ermin, ERM-like protein	5	1	0	0	1	0	rno-miR-146b-3p	-0.26	-0.26	N/A
PCYT1A	ENST00000292823.2	phosphate cytidylyltransferase 1, choline, alpha	731	2	1	1	0	0	rno-miR-146b-3p	-0.26	-0.33	N/A
AC110619.2	ENST00000404891.1	Uncharacterized protein	5	1	0	1	0	0	rno-miR-146b-3p	-0.26	-0.26	N/A
METTL15	ENST00000342303.5	methyltransferase like 15	17	1	0	0	1	1	rno-miR-146b-3p	-0.26	-0.34	N/A
GPX1	ENST00000419349.1	glutathione peroxidase 1	122	1	0	1	0	0	rno-miR-146b-3p	-0.26	-0.26	N/A
MINK1	ENST00000347992.7	misshapen-like kinase 1	1983	1	1	0	0	0	rno-miR-146b-3p	-0.26	-0.26	N/A
AHNAK2	ENST00000557457.1	AHNAK nucleoprotein 2	29	1	0	0	1	0	rno-miR-146b-3p	-0.26	-0.26	N/A
TRIM5	ENST00000396847.3	tripartite motif containing 5	435	1	0	1	0	0	rno-miR-146b-3p	-0.26	-0.26	N/A
CDV3	ENST00000420115.2	CDV3 homolog (mouse)	523	1	0	1	0	0	rno-miR-146b-3p	-0.26	-0.33	N/A
WT1	ENST00000379079.2	Wilms tumor 1	29	1	0	0	1	0	rno-miR-146b-3p	-0.26	-0.26	N/A
COL20A1	ENST00000422202.1	collagen, type XX, alpha 1	5	1	0	1	0	1	rno-miR-146b-3p	-0.26	-0.26	N/A
DPYSL3	ENST00000398514.3	dihydropyrimidinase-like 3	5209	1	1	0	0	0	rno-miR-146b-3p	-0.26	-0.28	N/A
C9	ENST00000263408.4	complement component 9	5	1	0	0	1	0	rno-miR-146b-3p	-0.26	-0.26	N/A
PLA2G2E	ENST00000375116.3	phospholipase A2, group IIE	5	1	0	0	1	0	rno-miR-146b-3p	-0.26	-0.26	N/A
CHRNA3	ENST00000326828.5	cholinergic receptor, nicotinic, alpha 3 (neuronal)	20	1	0	0	1	0	rno-miR-146b-3p	-0.26	-0.26	N/A
CES4A	ENST00000540947.2	carboxylesterase 4A	30	1	0	0	1	0	rno-miR-146b-3p	-0.26	-0.26	N/A
TNFSF13B	ENST00000375887.4	tumor necrosis factor (ligand) superfamily, member 13b	5	1	0	1	0	0	rno-miR-146b-3p	-0.26	-0.26	N/A
NANOS1	ENST00000425699.1	nanos homolog 1 (Drosophila)	158	1	0	1	0	0	rno-miR-146b-3p	-0.26	-0.26	N/A
MTDH	ENST00000336273.3	metadherin	5192	1	0	1	0	0	rno-miR-146b-3p	-0.26	-0.26	N/A
DMBX1	ENST00000360032.3	diencephalon/mesencephalon homeobox 1	31	1	1	0	0	2	rno-miR-146b-3p	-0.26	-0.3	N/A
ODF2	ENST00000434106.3	outer dense fiber of sperm tails 2	2293	1	0	0	1	0	rno-miR-146b-3p	-0.26	-0.26	N/A
PTRF	ENST00000357037.5	polymerase I and transcript release factor	987	2	0	2	0	0	rno-miR-146b-3p	-0.25	-0.26	N/A
TERT	ENST00000296820.5	telomerase reverse transcriptase	10	1	1	0	0	0	rno-miR-146b-3p	-0.25	-0.28	N/A
SYT10	ENST00000228567.3	synaptotagmin X	5	1	0	0	1	0	rno-miR-146b-3p	-0.25	-0.25	N/A
PRRT1	ENST00000211413.5	proline-rich transmembrane protein 1	19	1	0	0	1	0	rno-miR-146b-3p	-0.25	-0.25	N/A
ARL11	ENST00000282026.1	ADP-ribosylation factor-like 11	5	1	0	0	1	0	rno-miR-146b-3p	-0.25	-0.25	N/A
SV2C	ENST00000502798.2	synaptic vesicle glycoprotein 2C	30	4	0	2	2	1	rno-miR-146b-3p	-0.25	-0.28	N/A
UBR7	ENST00000013070.6	ubiquitin protein ligase E3 component n-recognin 7 (putative)	468	1	0	1	0	1	rno-miR-146b-3p	-0.25	-0.27	N/A
FOSL1	ENST00000532401.1	FOS-like antigen 1	276	1	0	1	0	1	rno-miR-146b-3p	-0.25	-0.26	N/A
NPHP3	ENST00000326682.8	nephronophthisis 3 (adolescent)	44	1	1	0	0	0	rno-miR-146b-3p	-0.25	-0.25	N/A
E2F6	ENST00000362009.4	E2F transcription factor 6	70	1	0	0	1	0	rno-miR-146b-3p	-0.25	-0.27	N/A
CD5	ENST00000347785.3	CD5 molecule	5	1	0	1	0	0	rno-miR-146b-3p	-0.25	-0.25	N/A
MUC13	ENST00000311075.3	mucin 13, cell surface associated	43	1	0	1	0	0	rno-miR-146b-3p	-0.25	-0.25	N/A
ADCY2	ENST00000338316.4	adenylate cyclase 2 (brain)	13	1	0	1	0	0	rno-miR-146b-3p	-0.25	-0.25	N/A
ASIC1	ENST00000228468.4	acid-sensing (proton-gated) ion channel 1	111	3	0	2	1	1	rno-miR-146b-3p	-0.25	-0.27	N/A
BCL7A	ENST00000538010.1	B-cell CLL/lymphoma 7A	96	2	0	1	1	1	rno-miR-146b-3p	-0.25	-0.28	N/A
TBCEL	ENST00000422003.2	tubulin folding cofactor E-like	89	1	0	0	1	1	rno-miR-146b-3p	-0.25	-0.25	N/A
CLVS1	ENST00000518592.1	clavesin 1	5	1	0	1	0	0	rno-miR-146b-3p	-0.25	-0.25	N/A
AC105020.1	ENST00000435356.1	Uncharacterized protein; cDNA FLJ12988 fis, clone NT2RP3000080	5	1	0	1	0	0	rno-miR-146b-3p	-0.25	-0.25	N/A
RAB8B	ENST00000321437.4	RAB8B, member RAS oncogene family	45	1	0	1	0	0	rno-miR-146b-3p	-0.25	-0.29	N/A
GPRIN1	ENST00000303991.4	G protein regulated inducer of neurite outgrowth 1	15	1	0	0	1	1	rno-miR-146b-3p	-0.25	-0.25	N/A
SYT9	ENST00000318881.6	synaptotagmin IX	5	1	0	0	1	0	rno-miR-146b-3p	-0.25	-0.25	N/A
FNDC9	ENST00000312349.4	fibronectin type III domain containing 9	5	1	0	1	0	0	rno-miR-146b-3p	-0.25	-0.25	N/A
C8orf82	ENST00000313465.5	chromosome 8 open reading frame 82	94	1	0	0	1	0	rno-miR-146b-3p	-0.25	-0.25	N/A
LRRC59	ENST00000225972.7	leucine rich repeat containing 59	27064	1	1	0	0	0	rno-miR-146b-3p	-0.25	-0.29	N/A
SH3PXD2B	ENST00000311601.5	SH3 and PX domains 2B	123	1	0	1	0	1	rno-miR-146b-3p	-0.25	-0.26	N/A
ACER3	ENST00000532485.1	alkaline ceramidase 3	295	2	0	0	2	0	rno-miR-146b-3p	-0.25	-0.33	N/A
MYLK2	ENST00000375994.2	myosin light chain kinase 2	16	2	0	2	0	0	rno-miR-146b-3p	-0.25	-0.32	N/A
CYB5R1	ENST00000367249.4	cytochrome b5 reductase 1	545	1	0	1	0	0	rno-miR-146b-3p	-0.25	-0.25	N/A
PRKCSH	ENST00000252455.2	protein kinase C substrate 80K-H	3617	1	0	1	0	0	rno-miR-146b-3p	-0.25	-0.25	N/A
TGFBR2	ENST00000359013.4	transforming growth factor, beta receptor II (70/80kDa)	2168	1	0	1	0	0	rno-miR-146b-3p	-0.25	-0.25	N/A
RAB11A	ENST00000569896.1	RAB11A, member RAS oncogene family	5781	1	0	0	1	0	rno-miR-146b-3p	-0.25	-0.25	N/A
YDJC	ENST00000398873.3	YdjC homolog (bacterial)	494	1	0	0	1	0	rno-miR-146b-3p	-0.25	-0.25	N/A
NPDC1	ENST00000371600.3	neural proliferation, differentiation and control, 1	2154	1	0	0	1	0	rno-miR-146b-3p	-0.25	-0.25	N/A
CNTF	ENST00000361987.4	ciliary neurotrophic factor	46	1	0	1	0	0	rno-miR-146b-3p	-0.25	-0.25	N/A
GAB2	ENST00000340149.2	GRB2-associated binding protein 2	627	1	0	0	1	1	rno-miR-146b-3p	-0.25	-0.25	N/A
WWC2	ENST00000403733.3	WW and C2 domain containing 2	717	1	1	0	0	0	rno-miR-146b-3p	-0.25	-0.25	N/A
GPIHBP1	ENST00000330824.2	glycosylphosphatidylinositol anchored high density lipoprotein binding protein 1	5	1	0	0	1	1	rno-miR-146b-3p	-0.24	-0.24	N/A
SYN1	ENST00000340666.4	synapsin I	17	1	0	0	1	0	rno-miR-146b-3p	-0.24	-0.24	N/A
LRRIQ3	ENST00000395089.1	leucine-rich repeats and IQ motif containing 3	5	1	0	1	0	0	rno-miR-146b-3p	-0.24	-0.24	N/A
GPR45	ENST00000258456.1	G protein-coupled receptor 45	5	1	0	1	0	0	rno-miR-146b-3p	-0.24	-0.24	N/A
WNT2B	ENST00000369686.5	wingless-type MMTV integration site family, member 2B	5	2	0	0	2	0	rno-miR-146b-3p	-0.24	-0.24	N/A
PSEN1	ENST00000344094.3	presenilin 1	1340	2	0	1	1	2	rno-miR-146b-3p	-0.24	-0.36	N/A
CEP85	ENST00000252992.4	centrosomal protein 85kDa	471	1	1	0	0	0	rno-miR-146b-3p	-0.24	-0.24	N/A
TAF9B	ENST00000341864.5	TAF9B RNA polymerase II, TATA box binding protein (TBP)-associated factor, 31kDa	19	1	0	0	1	0	rno-miR-146b-3p	-0.24	-0.24	N/A
COQ9	ENST00000262507.6	coenzyme Q9 homolog (S. cerevisiae)	1097	1	0	0	1	0	rno-miR-146b-3p	-0.24	-0.24	N/A
RP11-20I23.1	ENST00000564543.1	Uncharacterized protein	7064	1	0	0	1	0	rno-miR-146b-3p	-0.24	-0.24	N/A
ZIC2	ENST00000376335.3	Zic family member 2	1173	1	0	1	0	0	rno-miR-146b-3p	-0.24	-0.24	N/A
FAIM3	ENST00000420007.2	Fas apoptotic inhibitory molecule 3	311	1	0	1	0	0	rno-miR-146b-3p	-0.24	-0.25	N/A
DNAJB12	ENST00000338820.3	DnaJ (Hsp40) homolog, subfamily B, member 12	1458	1	1	0	0	1	rno-miR-146b-3p	-0.24	-0.26	N/A
CALM1	ENST00000356978.4	calmodulin 1 (phosphorylase kinase, delta)	4046	2	0	0	2	1	rno-miR-146b-3p	-0.24	-0.42	N/A
MMP28	ENST00000250144.8	matrix metallopeptidase 28	5	1	0	1	0	0	rno-miR-146b-3p	-0.24	-0.24	N/A
SLC5A10	ENST00000317977.6	solute carrier family 5 (sodium/sugar cotransporter), member 10	5	1	1	0	0	0	rno-miR-146b-3p	-0.24	-0.24	N/A
MT-ATP6	ENST00000361899.2	mitochondrially encoded ATP synthase 6	239820	1	0	0	1	0	rno-miR-146b-3p	-0.24	-0.24	N/A
LHX5	ENST00000261731.3	LIM homeobox 5	5	1	0	0	1	0	rno-miR-146b-3p	-0.24	-0.24	N/A
RFX2	ENST00000303657.5	regulatory factor X, 2 (influences HLA class II expression)	148	1	0	0	1	0	rno-miR-146b-3p	-0.24	-0.24	N/A
GAA	ENST00000302262.3	glucosidase, alpha; acid	2742	1	0	0	1	0	rno-miR-146b-3p	-0.24	-0.24	N/A
MYBBP1A	ENST00000254718.4	MYB binding protein (P160) 1a	3141	1	0	0	1	0	rno-miR-146b-3p	-0.24	-0.24	N/A
BSPRY	ENST00000374183.4	B-box and SPRY domain containing	14	1	0	1	0	0	rno-miR-146b-3p	-0.24	-0.24	N/A
TXN2	ENST00000216185.2	thioredoxin 2	3060	1	0	0	1	0	rno-miR-146b-3p	-0.24	-0.24	N/A
BDH2	ENST00000296424.4	3-hydroxybutyrate dehydrogenase, type 2	57	1	0	1	0	0	rno-miR-146b-3p	-0.24	-0.24	N/A
FTSJ2	ENST00000440306.2	FtsJ RNA methyltransferase homolog 2 (E. coli)	2880	1	0	0	1	0	rno-miR-146b-3p	-0.24	-0.24	N/A
SLC6A8	ENST00000253122.5	solute carrier family 6 (neurotransmitter transporter), member 8	5	1	0	0	1	1	rno-miR-146b-3p	-0.24	-0.24	N/A
MAP3K12	ENST00000267079.2	mitogen-activated protein kinase kinase kinase 12	61	1	0	0	1	0	rno-miR-146b-3p	-0.24	-0.27	N/A
SNX30	ENST00000374232.3	sorting nexin family member 30	33	1	1	0	0	1	rno-miR-146b-3p	-0.24	-0.27	N/A
ZNF420	ENST00000337995.3	zinc finger protein 420	67	1	0	1	0	0	rno-miR-146b-3p	-0.24	-0.24	N/A
HTRA3	ENST00000307358.2	HtrA serine peptidase 3	5161	1	0	1	0	0	rno-miR-146b-3p	-0.24	-0.24	N/A
AGPAT1	ENST00000395496.1	1-acylglycerol-3-phosphate O-acyltransferase 1	181	1	0	1	0	0	rno-miR-146b-3p	-0.24	-0.24	N/A
DCAF8	ENST00000556710.1	DDB1- and CUL4-associated factor 8	1924	1	0	0	1	0	rno-miR-146b-3p	-0.24	-0.24	N/A
ASB4	ENST00000325885.5	ankyrin repeat and SOCS box containing 4	5	1	0	0	1	0	rno-miR-146b-3p	-0.24	-0.24	N/A
RNASE13	ENST00000382951.3	ribonuclease, RNase A family, 13 (non-active)	5	1	0	1	0	0	rno-miR-146b-3p	-0.24	-0.24	N/A
NPTX1	ENST00000306773.4	neuronal pentraxin I	1876	2	0	0	2	0	rno-miR-146b-3p	-0.24	-0.25	N/A
CLCN6	ENST00000312413.6	chloride channel, voltage-sensitive 6	227	2	0	0	2	0	rno-miR-146b-3p	-0.24	-0.24	N/A
C2orf71	ENST00000331664.5	chromosome 2 open reading frame 71	5	1	0	0	1	1	rno-miR-146b-3p	-0.24	-0.24	N/A
SOSTDC1	ENST00000307068.4	sclerostin domain containing 1	5	1	0	1	0	0	rno-miR-146b-3p	-0.24	-0.24	N/A
FOSL2	ENST00000379619.1	FOS-like antigen 2	2255	2	0	0	2	1	rno-miR-146b-3p	-0.24	-0.35	N/A
LIMCH1	ENST00000313860.7	LIM and calponin homology domains 1	1058	1	0	0	1	0	rno-miR-146b-3p	-0.24	-0.25	N/A
HOXC5	ENST00000312492.2	homeobox C5	59	1	0	1	0	2	rno-miR-146b-3p	-0.23	-0.23	N/A
MAFF	ENST00000338483.2	v-maf avian musculoaponeurotic fibrosarcoma oncogene homolog F	160	1	0	1	0	1	rno-miR-146b-3p	-0.23	-0.24	N/A
SIRPA	ENST00000400068.3	signal-regulatory protein alpha	1235	1	0	0	1	1	rno-miR-146b-3p	-0.23	-0.24	N/A
FERMT1	ENST00000217289.4	fermitin family member 1	245	1	1	0	0	0	rno-miR-146b-3p	-0.23	-0.26	N/A
GLT1D1	ENST00000281703.6	glycosyltransferase 1 domain containing 1	22	1	0	0	1	0	rno-miR-146b-3p	-0.23	-0.23	N/A
ELOVL5	ENST00000370918.4	ELOVL fatty acid elongase 5	2233	1	0	0	1	0	rno-miR-146b-3p	-0.23	-0.23	N/A
VCPIP1	ENST00000310421.4	valosin containing protein (p97)/p47 complex interacting protein 1	228	4	2	0	2	1	rno-miR-146b-3p	-0.23	-0.52	N/A
MORC3	ENST00000400485.1	MORC family CW-type zinc finger 3	142	1	0	0	1	0	rno-miR-146b-3p	-0.23	-0.23	N/A
AJUBA	ENST00000262713.2	ajuba LIM protein	871	1	0	1	0	0	rno-miR-146b-3p	-0.23	-0.23	N/A
CARNS1	ENST00000307823.3	carnosine synthase 1	14	1	0	1	0	2	rno-miR-146b-3p	-0.23	-0.23	N/A
MARC1	ENST00000366910.5	mitochondrial amidoxime reducing component 1	1613	1	0	1	0	0	rno-miR-146b-3p	-0.23	-0.24	N/A
FSD1L	ENST00000374710.3	fibronectin type III and SPRY domain containing 1-like	16	1	1	0	0	0	rno-miR-146b-3p	-0.23	-0.26	N/A
ATAD2	ENST00000287394.5	ATPase family, AAA domain containing 2	851	1	0	1	0	0	rno-miR-146b-3p	-0.23	-0.25	N/A
GPR20	ENST00000377741.3	G protein-coupled receptor 20	34	1	1	0	0	0	rno-miR-146b-3p	-0.23	-0.28	N/A
GP5	ENST00000401815.1	glycoprotein V (platelet)	5	1	0	0	1	0	rno-miR-146b-3p	-0.23	-0.23	N/A
CASR	ENST00000498619.1	calcium-sensing receptor	5	1	1	0	0	0	rno-miR-146b-3p	-0.23	-0.23	N/A
GABRA1	ENST00000428797.2	gamma-aminobutyric acid (GABA) A receptor, alpha 1	5	1	0	1	0	0	rno-miR-146b-3p	-0.23	-0.23	N/A
MEX3A	ENST00000532414.2	mex-3 RNA binding family member A	912	1	0	0	1	3	rno-miR-146b-3p	-0.23	-0.29	N/A
SSTR1	ENST00000267377.2	somatostatin receptor 1	28	1	1	0	0	0	rno-miR-146b-3p	-0.23	-0.23	N/A
SGCD	ENST00000435422.3	sarcoglycan, delta (35kDa dystrophin-associated glycoprotein)	39	2	0	1	1	0	rno-miR-146b-3p	-0.23	-0.29	N/A
TECPR1	ENST00000447648.2	tectonin beta-propeller repeat containing 1	493	2	1	1	0	0	rno-miR-146b-3p	-0.23	-0.23	N/A
SLC5A7	ENST00000264047.2	solute carrier family 5 (sodium/choline cotransporter), member 7	5	1	0	0	1	0	rno-miR-146b-3p	-0.23	-0.23	N/A
FAM45A	ENST00000361432.2	family with sequence similarity 45, member A	149	1	0	0	1	0	rno-miR-146b-3p	-0.23	-0.24	N/A
C17orf103	ENST00000468196.1	chromosome 17 open reading frame 103	54	1	0	0	1	0	rno-miR-146b-3p	-0.23	-0.23	N/A
KIRREL3	ENST00000525144.2	kin of IRRE like 3 (Drosophila)	16	1	0	0	1	0	rno-miR-146b-3p	-0.23	-0.23	N/A
PREPL	ENST00000541738.1	prolyl endopeptidase-like	612	1	0	0	1	0	rno-miR-146b-3p	-0.23	-0.23	N/A
BIK	ENST00000216115.2	BCL2-interacting killer (apoptosis-inducing)	60	1	0	0	1	0	rno-miR-146b-3p	-0.23	-0.23	N/A
ZNF704	ENST00000327835.3	zinc finger protein 704	124	3	1	0	2	3	rno-miR-146b-3p	-0.23	-0.38	N/A
OAS2	ENST00000392583.2	2'-5'-oligoadenylate synthetase 2, 69/71kDa	5	1	0	1	0	0	rno-miR-146b-3p	-0.23	-0.23	N/A
PEA15	ENST00000360472.4	phosphoprotein enriched in astrocytes 15	5239	1	0	1	0	1	rno-miR-146b-3p	-0.23	-0.27	N/A
ZNF653	ENST00000293771.5	zinc finger protein 653	48	1	0	0	1	0	rno-miR-146b-3p	-0.23	-0.23	N/A
NCOA5	ENST00000290231.6	nuclear receptor coactivator 5	231	1	0	1	0	0	rno-miR-146b-3p	-0.23	-0.23	N/A
POU4F1	ENST00000377208.5	POU class 4 homeobox 1	61	1	0	0	1	0	rno-miR-146b-3p	-0.23	-0.23	N/A
IRF2BPL	ENST00000238647.3	interferon regulatory factor 2 binding protein-like	2145	1	0	0	1	0	rno-miR-146b-3p	-0.23	-0.23	N/A
PLCXD3	ENST00000377801.3	phosphatidylinositol-specific phospholipase C, X domain containing 3	81	1	0	1	0	0	rno-miR-146b-3p	-0.23	-0.25	N/A
SYT3	ENST00000338916.4	synaptotagmin III	5	1	0	0	1	0	rno-miR-146b-3p	-0.23	-0.23	N/A
TRIB1	ENST00000311922.3	tribbles pseudokinase 1	313	1	0	0	1	0	rno-miR-146b-3p	-0.23	-0.24	N/A
TRIM32	ENST00000373983.2	tripartite motif containing 32	285	1	0	1	0	1	rno-miR-146b-3p	-0.23	-0.23	N/A
TGFB1I1	ENST00000361773.3	transforming growth factor beta 1 induced transcript 1	164	1	0	1	0	0	rno-miR-146b-3p	-0.23	-0.23	N/A
DPYSL5	ENST00000288699.6	dihydropyrimidinase-like 5	315	2	0	0	2	0	rno-miR-146b-3p	-0.22	-0.27	N/A
TNFRSF13C	ENST00000291232.3	tumor necrosis factor receptor superfamily, member 13C	36	2	1	0	1	2	rno-miR-146b-3p	-0.22	-0.34	N/A
ITIH6	ENST00000218436.6	inter-alpha-trypsin inhibitor heavy chain family, member 6	5	1	0	0	1	0	rno-miR-146b-3p	-0.22	-0.22	N/A
RAB27A	ENST00000396307.2	RAB27A, member RAS oncogene family	181	1	0	0	1	0	rno-miR-146b-3p	-0.22	-0.23	N/A
DBX2	ENST00000332700.6	developing brain homeobox 2	10	1	0	0	1	0	rno-miR-146b-3p	-0.22	-0.22	N/A
FLT3	ENST00000241453.7	fms-related tyrosine kinase 3	15	1	0	0	1	0	rno-miR-146b-3p	-0.22	-0.22	N/A
SLC25A10	ENST00000571730.1	Mitochondrial dicarboxylate carrier; Uncharacterized protein; cDNA FLJ60124, highly similar to Mitochondrial dicarboxylate carrier	2354	1	0	1	0	0	rno-miR-146b-3p	-0.22	-0.22	N/A
LARP4B	ENST00000316157.3	La ribonucleoprotein domain family, member 4B	705	1	0	0	1	0	rno-miR-146b-3p	-0.22	-0.23	N/A
METAP1D	ENST00000315796.4	methionyl aminopeptidase type 1D (mitochondrial)	86	1	1	0	0	0	rno-miR-146b-3p	-0.22	-0.43	N/A
FOXM1	ENST00000342628.2	forkhead box M1	1476	1	0	0	1	0	rno-miR-146b-3p	-0.22	-0.23	N/A
NCDN	ENST00000356090.4	neurochondrin	654	1	0	0	1	0	rno-miR-146b-3p	-0.22	-0.22	N/A
GRK1	ENST00000335678.6	G protein-coupled receptor kinase 1	5	1	0	0	1	0	rno-miR-146b-3p	-0.22	-0.22	N/A
TMEM86A	ENST00000280734.2	transmembrane protein 86A	5	1	0	1	0	2	rno-miR-146b-3p	-0.22	-0.22	N/A
SPR	ENST00000234454.5	sepiapterin reductase (7,8-dihydrobiopterin:NADP+ oxidoreductase)	554	1	0	0	1	0	rno-miR-146b-3p	-0.22	-0.22	N/A
PRADC1	ENST00000258083.2	protease-associated domain containing 1	1586	1	0	1	0	0	rno-miR-146b-3p	-0.22	-0.22	N/A
BEST2	ENST00000553030.1	bestrophin 2	5	1	0	1	0	0	rno-miR-146b-3p	-0.22	-0.22	N/A
SEPT6	ENST00000394610.1	septin 6	1854	1	0	1	0	0	rno-miR-146b-3p	-0.22	-0.24	N/A
LRP4	ENST00000378623.1	low density lipoprotein receptor-related protein 4	152	1	0	0	1	0	rno-miR-146b-3p	-0.22	-0.22	N/A
ADORA1	ENST00000367235.1	adenosine A1 receptor	5	1	0	0	1	0	rno-miR-146b-3p	-0.22	-0.22	N/A
TMEM182	ENST00000412401.2	transmembrane protein 182	69	1	0	1	0	0	rno-miR-146b-3p	-0.22	-0.22	N/A
WNT6	ENST00000233948.3	wingless-type MMTV integration site family, member 6	7	1	0	1	0	0	rno-miR-146b-3p	-0.22	-0.22	N/A
HBB	ENST00000335295.4	hemoglobin, beta	5	1	0	0	1	0	rno-miR-146b-3p	-0.22	-0.22	N/A
CADM2	ENST00000383699.3	cell adhesion molecule 2	5	1	0	0	1	0	rno-miR-146b-3p	-0.22	-0.22	N/A
C15orf38	ENST00000357484.5	chromosome 15 open reading frame 38	325	1	0	1	0	0	rno-miR-146b-3p	-0.22	-0.23	N/A
MEGF9	ENST00000373930.3	multiple EGF-like-domains 9	689	1	0	0	1	2	rno-miR-146b-3p	-0.22	-0.22	N/A
FCRL5	ENST00000361835.3	Fc receptor-like 5	5	1	0	0	1	1	rno-miR-146b-3p	-0.22	-0.22	N/A
ZNF275	ENST00000370251.3	zinc finger protein 275	465	1	1	0	0	1	rno-miR-146b-3p	-0.22	-0.23	N/A
ZBTB42	ENST00000342537.7	zinc finger and BTB domain containing 42	182	1	1	0	0	0	rno-miR-146b-3p	-0.22	-0.32	N/A
STIM1	ENST00000527651.1	stromal interaction molecule 1	1672	2	0	0	2	0	rno-miR-146b-3p	-0.22	-0.22	N/A
PHF20	ENST00000439301.1	PHD finger protein 20	191	1	0	0	1	0	rno-miR-146b-3p	-0.22	-0.22	N/A
MFAP3L	ENST00000393704.3	microfibrillar-associated protein 3-like	69	1	0	0	1	0	rno-miR-146b-3p	-0.22	-0.22	N/A
MAB21L3	ENST00000369500.3	mab-21-like 3 (C. elegans)	5	1	0	1	0	0	rno-miR-146b-3p	-0.22	-0.22	N/A
ARL15	ENST00000502271.1	ADP-ribosylation factor-like 15	119	1	0	0	1	0	rno-miR-146b-3p	-0.22	-0.31	N/A
SYT1	ENST00000457153.2	synaptotagmin I	13	1	0	0	1	0	rno-miR-146b-3p	-0.22	-0.22	N/A
PDGFRA	ENST00000257290.5	platelet-derived growth factor receptor, alpha polypeptide	39	1	0	0	1	1	rno-miR-146b-3p	-0.22	-0.22	N/A
GREM2	ENST00000318160.4	gremlin 2, DAN family BMP antagonist	631	1	0	1	0	0	rno-miR-146b-3p	-0.22	-0.22	N/A
MID2	ENST00000262843.6	midline 2	194	1	1	0	0	1	rno-miR-146b-3p	-0.22	-0.28	N/A
HSDL1	ENST00000219439.4	hydroxysteroid dehydrogenase like 1	699	1	0	0	1	0	rno-miR-146b-3p	-0.22	-0.23	N/A
C12orf79	ENST00000549802.1	chromosome 12 open reading frame 79	5	1	0	1	0	0	rno-miR-146b-3p	-0.22	-0.22	N/A
MYO9A	ENST00000564571.1	myosin IXA	137	1	1	0	0	2	rno-miR-146b-3p	-0.22	-0.23	N/A
NYNRIN	ENST00000382554.3	NYN domain and retroviral integrase containing	1928	1	1	0	0	0	rno-miR-146b-3p	-0.22	-0.22	N/A
LYRM1	ENST00000396052.2	LYR motif containing 1	405	1	0	1	0	0	rno-miR-146b-3p	-0.22	-0.22	N/A
PEF1	ENST00000373703.4	penta-EF-hand domain containing 1	1094	1	0	0	1	0	rno-miR-146b-3p	-0.21	-0.21	N/A
NRXN1	ENST00000342183.5	neurexin 1	5	1	0	1	0	0	rno-miR-146b-3p	-0.21	-0.21	N/A
EDIL3	ENST00000296591.5	EGF-like repeats and discoidin I-like domains 3	2825	1	0	0	1	0	rno-miR-146b-3p	-0.21	-0.22	N/A
MYOD1	ENST00000250003.3	myogenic differentiation 1	5	1	0	1	0	0	rno-miR-146b-3p	-0.21	-0.21	N/A
MAN1A1	ENST00000368468.3	mannosidase, alpha, class 1A, member 1	248	1	1	0	0	0	rno-miR-146b-3p	-0.21	-0.32	N/A
FBXO44	ENST00000376770.1	F-box protein 44	161	1	0	1	0	0	rno-miR-146b-3p	-0.21	-0.21	N/A
MEDAG	ENST00000380482.4	mesenteric estrogen-dependent adipogenesis	5	1	0	1	0	0	rno-miR-146b-3p	-0.21	-0.21	N/A
TSPEAR	ENST00000323084.4	thrombospondin-type laminin G domain and EAR repeats	5	1	0	0	1	0	rno-miR-146b-3p	-0.21	-0.21	N/A
ZNF629	ENST00000262525.4	zinc finger protein 629	44	1	1	0	0	1	rno-miR-146b-3p	-0.21	-0.21	N/A
ARHGEF6	ENST00000370620.1	Rac/Cdc42 guanine nucleotide exchange factor (GEF) 6	15	1	0	1	0	0	rno-miR-146b-3p	-0.21	-0.21	N/A
FZD3	ENST00000240093.3	frizzled family receptor 3	192	1	0	0	1	0	rno-miR-146b-3p	-0.21	-0.24	N/A
PPM1F	ENST00000263212.5	protein phosphatase, Mg2+/Mn2+ dependent, 1F	786	1	1	0	0	0	rno-miR-146b-3p	-0.21	-0.32	N/A
KLHL30	ENST00000409223.1	kelch-like family member 30	5	2	0	0	2	0	rno-miR-146b-3p	-0.21	-0.34	N/A
PRKCQ	ENST00000263125.5	protein kinase C, theta	7	1	0	0	1	0	rno-miR-146b-3p	-0.21	-0.21	N/A
RRAGC	ENST00000373001.3	Ras-related GTP binding C	1062	1	0	1	0	0	rno-miR-146b-3p	-0.21	-0.21	N/A
MTMR10	ENST00000435680.1	myotubularin related protein 10	30	1	1	0	0	0	rno-miR-146b-3p	-0.21	-0.23	N/A
CLDN23	ENST00000519106.1	claudin 23	53	1	1	0	0	0	rno-miR-146b-3p	-0.21	-0.43	N/A
HIC2	ENST00000407464.2	hypermethylated in cancer 2	28	1	0	1	0	2	rno-miR-146b-3p	-0.21	-0.25	N/A
NEK3	ENST00000339406.3	NIMA-related kinase 3	66	1	0	1	0	1	rno-miR-146b-3p	-0.21	-0.26	N/A
DIP2C	ENST00000280886.6	DIP2 disco-interacting protein 2 homolog C (Drosophila)	359	1	1	0	0	0	rno-miR-146b-3p	-0.21	-0.21	N/A
ETV5	ENST00000306376.5	ets variant 5	1085	1	0	0	1	0	rno-miR-146b-3p	-0.21	-0.21	N/A
SGSH	ENST00000326317.6	N-sulfoglucosamine sulfohydrolase	109	1	0	1	0	0	rno-miR-146b-3p	-0.21	-0.21	N/A
SLC44A5	ENST00000370859.3	solute carrier family 44, member 5	395	1	0	1	0	0	rno-miR-146b-3p	-0.21	-0.21	N/A
PLEKHO2	ENST00000323544.4	pleckstrin homology domain containing, family O member 2	279	1	1	0	0	0	rno-miR-146b-3p	-0.21	-0.21	N/A
SHISA6	ENST00000441885.3	shisa family member 6	5	1	0	0	1	0	rno-miR-146b-3p	-0.21	-0.21	N/A
H1F0	ENST00000340857.2	H1 histone family, member 0	234	1	0	1	0	1	rno-miR-146b-3p	-0.21	-0.24	N/A
ACOXL	ENST00000439055.1	acyl-CoA oxidase-like	5	1	0	0	1	0	rno-miR-146b-3p	-0.21	-0.21	N/A
PRKACA	ENST00000308677.4	protein kinase, cAMP-dependent, catalytic, alpha	12	1	0	0	1	0	rno-miR-146b-3p	-0.21	-0.21	N/A
SH3GL1	ENST00000269886.3	SH3-domain GRB2-like 1	739	1	0	0	1	0	rno-miR-146b-3p	-0.21	-0.21	N/A
BSDC1	ENST00000341071.7	BSD domain containing 1	714	1	0	0	1	0	rno-miR-146b-3p	-0.21	-0.21	N/A
MYO15A	ENST00000205890.5	myosin XVA	5	1	0	0	1	0	rno-miR-146b-3p	-0.21	-0.21	N/A
EAF1	ENST00000396842.2	ELL associated factor 1	63	1	0	1	0	1	rno-miR-146b-3p	-0.21	-0.22	N/A
TTC4	ENST00000371281.3	tetratricopeptide repeat domain 4	575	1	0	0	1	0	rno-miR-146b-3p	-0.21	-0.22	N/A
CHD2	ENST00000394196.4	chromodomain helicase DNA binding protein 2	1237	1	0	0	1	0	rno-miR-146b-3p	-0.21	-0.21	N/A
SNRPB	ENST00000381342.2	small nuclear ribonucleoprotein polypeptides B and B1	234	1	0	0	1	0	rno-miR-146b-3p	-0.21	-0.21	N/A
RSPH3	ENST00000367069.2	radial spoke 3 homolog (Chlamydomonas)	59	1	0	0	1	0	rno-miR-146b-3p	-0.21	-0.21	N/A
HEPHL1	ENST00000315765.9	hephaestin-like 1	5	1	1	0	0	0	rno-miR-146b-3p	-0.21	-0.21	N/A
GLCCI1	ENST00000223145.5	glucocorticoid induced transcript 1	654	1	0	1	0	0	rno-miR-146b-3p	-0.21	-0.21	N/A
DNAJC27	ENST00000264711.2	DnaJ (Hsp40) homolog, subfamily C, member 27	41	1	0	0	1	0	rno-miR-146b-3p	-0.21	-0.24	N/A
LZTS1	ENST00000381569.1	leucine zipper, putative tumor suppressor 1	33	1	0	1	0	1	rno-miR-146b-3p	-0.21	-0.21	N/A
ABRA	ENST00000311955.3	actin-binding Rho activating protein	5	1	0	1	0	0	rno-miR-146b-3p	-0.21	-0.21	N/A
DRGX	ENST00000374139.2	dorsal root ganglia homeobox	5	1	0	1	0	1	rno-miR-146b-3p	-0.21	-0.21	N/A
GP2	ENST00000302555.5	glycoprotein 2 (zymogen granule membrane)	29	1	1	0	0	0	rno-miR-146b-3p	-0.21	-0.42	N/A
ANTXR1	ENST00000409829.3	anthrax toxin receptor 1	571	1	0	0	1	0	rno-miR-146b-3p	-0.21	-0.21	N/A
DDB1	ENST00000301764.7	damage-specific DNA binding protein 1, 127kDa	22506	2	1	0	1	0	rno-miR-146b-3p	-0.21	-0.49	N/A
RP11-644F5.10	ENST00000550412.1	Uncharacterized protein	265	1	0	0	1	0	rno-miR-146b-3p	-0.21	-0.22	N/A
CRTC3	ENST00000420329.2	CREB regulated transcription coactivator 3	612	2	0	2	0	0	rno-miR-146b-3p	-0.21	-0.21	N/A
PHF12	ENST00000577226.1	PHD finger protein 12	307	2	0	1	1	0	rno-miR-146b-3p	-0.21	-0.21	N/A
ANKRD13B	ENST00000394859.3	ankyrin repeat domain 13B	72	1	0	0	1	2	rno-miR-146b-3p	-0.21	-0.28	N/A
LSM12	ENST00000585388.1	LSM12 homolog (S. cerevisiae)	20	1	0	1	0	0	rno-miR-146b-3p	-0.21	-0.28	N/A
PLEKHA2	ENST00000420274.1	pleckstrin homology domain containing, family A (phosphoinositide binding specific) member 2	3303	1	0	0	1	0	rno-miR-146b-3p	-0.2	-0.2	N/A
APBA1	ENST00000265381.4	amyloid beta (A4) precursor protein-binding, family A, member 1	12	1	0	1	0	3	rno-miR-146b-3p	-0.2	-0.2	N/A
ASIC4	ENST00000347842.3	acid-sensing (proton-gated) ion channel family member 4	5	1	1	0	0	0	rno-miR-146b-3p	-0.2	-0.2	N/A
WASL	ENST00000223023.4	Wiskott-Aldrich syndrome-like	230	1	0	0	1	0	rno-miR-146b-3p	-0.2	-0.21	N/A
GMFB	ENST00000554908.1	glia maturation factor, beta	15	1	0	0	1	1	rno-miR-146b-3p	-0.2	-0.23	N/A
XXbac-BPG32J3.20	ENST00000461287.1		1251	1	0	0	1	0	rno-miR-146b-3p	-0.2	-0.2	N/A
ELMSAN1	ENST00000394071.2	ELM2 and Myb/SANT-like domain containing 1	15	3	1	1	1	0	rno-miR-146b-3p	-0.2	-0.2	N/A
GNG2	ENST00000556752.1	guanine nucleotide binding protein (G protein), gamma 2	199	1	0	0	1	0	rno-miR-146b-3p	-0.2	-0.31	N/A
CYSLTR2	ENST00000282018.3	cysteinyl leukotriene receptor 2	5	1	0	1	0	1	rno-miR-146b-3p	-0.2	-0.2	N/A
GABBR1	ENST00000376977.3	gamma-aminobutyric acid (GABA) B receptor, 1	213	1	0	0	1	0	rno-miR-146b-3p	-0.2	-0.2	N/A
CCDC106	ENST00000308964.3	coiled-coil domain containing 106	21	1	0	1	0	0	rno-miR-146b-3p	-0.2	-0.2	N/A
DBNDD1	ENST00000304733.3	dysbindin (dystrobrevin binding protein 1) domain containing 1	303	1	0	1	0	1	rno-miR-146b-3p	-0.2	-0.2	N/A
EMB	ENST00000303221.5	embigin	17	1	0	1	0	0	rno-miR-146b-3p	-0.2	-0.2	N/A
DIO2	ENST00000438257.4	deiodinase, iodothyronine, type II	98	1	1	0	0	0	rno-miR-146b-3p	-0.2	-0.26	N/A
CX3CL1	ENST00000006053.6	chemokine (C-X3-C motif) ligand 1	218	1	0	0	1	0	rno-miR-146b-3p	-0.2	-0.2	N/A
ST6GAL1	ENST00000169298.3	ST6 beta-galactosamide alpha-2,6-sialyltranferase 1	549	1	0	1	0	0	rno-miR-146b-3p	-0.2	-0.2	N/A
USP46	ENST00000441222.3	ubiquitin specific peptidase 46	180	1	0	0	1	0	rno-miR-146b-3p	-0.2	-0.21	N/A
KLC2	ENST00000394065.2	kinesin light chain 2	11832	1	0	1	0	1	rno-miR-146b-3p	-0.2	-0.2	N/A
ZCCHC3	ENST00000382352.3	zinc finger, CCHC domain containing 3	1328	1	0	0	1	0	rno-miR-146b-3p	-0.2	-0.2	N/A
FAM217B	ENST00000358293.3	family with sequence similarity 217, member B	175	2	0	1	1	0	rno-miR-146b-3p	-0.2	-0.2	N/A
GSE1	ENST00000253458.7	Gse1 coiled-coil protein	133	1	0	0	1	0	rno-miR-146b-3p	-0.2	-0.2	N/A
SCAMP2	ENST00000268099.9	secretory carrier membrane protein 2	101	2	0	1	1	0	rno-miR-146b-3p	-0.2	-0.23	N/A
SLC35A3	ENST00000465289.1	solute carrier family 35 (UDP-N-acetylglucosamine (UDP-GlcNAc) transporter), member A3	191	1	0	1	0	1	rno-miR-146b-3p	-0.2	-0.33	N/A
GNPDA1	ENST00000311337.6	glucosamine-6-phosphate deaminase 1	1130	1	0	1	0	0	rno-miR-146b-3p	-0.2	-0.21	N/A
ABTB2	ENST00000435224.2	ankyrin repeat and BTB (POZ) domain containing 2	5	1	0	0	1	0	rno-miR-146b-3p	-0.2	-0.2	N/A
NCAN	ENST00000252575.6	neurocan	5	1	0	1	0	0	rno-miR-146b-3p	-0.2	-0.2	N/A
RASSF4	ENST00000374417.2	Ras association (RalGDS/AF-6) domain family member 4	515	1	0	0	1	1	rno-miR-146b-3p	-0.2	-0.22	N/A
COL9A1	ENST00000357250.6	collagen, type IX, alpha 1	9	1	1	0	0	0	rno-miR-146b-3p	-0.2	-0.39	N/A
BCAS3	ENST00000589222.1	breast carcinoma amplified sequence 3	339	2	0	0	2	1	rno-miR-146b-3p	-0.2	-0.29	N/A
KRT80	ENST00000313234.5	keratin 80	617	2	0	1	1	1	rno-miR-146b-3p	-0.2	-0.37	N/A
SLC32A1	ENST00000217420.1	solute carrier family 32 (GABA vesicular transporter), member 1	5	1	0	0	1	0	rno-miR-146b-3p	-0.2	-0.2	N/A
ID4	ENST00000378700.3	inhibitor of DNA binding 4, dominant negative helix-loop-helix protein	3400	1	0	0	1	0	rno-miR-146b-3p	-0.2	-0.2	N/A
KCNJ6	ENST00000609713.1	potassium inwardly-rectifying channel, subfamily J, member 6	5	1	1	0	0	0	rno-miR-146b-3p	-0.2	-0.2	N/A
VWA3A	ENST00000389398.5	von Willebrand factor A domain containing 3A	5	1	0	0	1	0	rno-miR-146b-3p	-0.2	-0.2	N/A
LZTS2	ENST00000370223.3	leucine zipper, putative tumor suppressor 2	10	1	0	1	0	0	rno-miR-146b-3p	-0.2	-0.2	N/A
FZD8	ENST00000374694.1	frizzled family receptor 8	791	1	0	0	1	0	rno-miR-146b-3p	-0.2	-0.2	N/A
INHBA	ENST00000242208.4	inhibin, beta A	1260	1	1	0	0	0	rno-miR-146b-3p	-0.2	-0.25	N/A
ARL6	ENST00000463745.1	ADP-ribosylation factor-like 6	275	1	0	1	0	0	rno-miR-146b-3p	-0.2	-0.21	N/A
AC068987.1	ENST00000599343.1	HCG1997999; cDNA FLJ33996 fis, clone DFNES2008881	44	1	0	1	0	0	rno-miR-146b-3p	-0.2	-0.2	N/A
MKNK2	ENST00000591601.1	MAP kinase interacting serine/threonine kinase 2	215	1	0	1	0	1	rno-miR-146b-3p	-0.2	-0.2	N/A
KCNC1	ENST00000379472.3	potassium voltage-gated channel, Shaw-related subfamily, member 1	42	1	0	1	0	1	rno-miR-146b-3p	-0.2	-0.2	N/A
SIRT2	ENST00000358931.5	sirtuin 2	25	1	0	0	1	0	rno-miR-146b-3p	-0.2	-0.23	N/A
EPHA7	ENST00000369303.4	EPH receptor A7	213	1	0	0	1	0	rno-miR-146b-3p	-0.2	-0.2	N/A
MYADM	ENST00000391770.4	myeloid-associated differentiation marker	3436	1	0	1	0	0	rno-miR-146b-3p	-0.2	-0.2	N/A
CRY2	ENST00000443527.2	cryptochrome 2 (photolyase-like)	63	3	0	2	1	1	rno-miR-146b-3p	-0.2	-0.2	N/A
CD4	ENST00000011653.4	CD4 molecule	5	1	0	1	0	0	rno-miR-146b-3p	-0.2	-0.2	N/A
STK32B	ENST00000282908.5	serine/threonine kinase 32B	196	1	0	1	0	0	rno-miR-146b-3p	-0.2	-0.2	N/A
CYB561A3	ENST00000294072.4	cytochrome b561 family, member A3	470	1	0	0	1	0	rno-miR-146b-3p	-0.2	-0.2	N/A
AGGF1	ENST00000312916.7	angiogenic factor with G patch and FHA domains 1	890	1	1	0	0	0	rno-miR-146b-3p	-0.2	-0.2	N/A
SLC6A17	ENST00000331565.4	solute carrier family 6 (neutral amino acid transporter), member 17	5	1	0	1	0	2	rno-miR-146b-3p	-0.2	-0.2	N/A
LEPREL2	ENST00000396725.2	leprecan-like 2	754	1	0	1	0	0	rno-miR-146b-3p	-0.2	-0.2	N/A
ABHD6	ENST00000295962.4	abhydrolase domain containing 6	289	2	0	1	1	0	rno-miR-146b-3p	-0.2	-0.35	N/A
SULF1	ENST00000458141.2	sulfatase 1	11	1	0	0	1	0	rno-miR-146b-3p	-0.2	-0.2	N/A
DCLRE1B	ENST00000369563.3	DNA cross-link repair 1B	687	1	0	1	0	0	rno-miR-146b-3p	-0.2	-0.23	N/A
NUDT13	ENST00000372997.3	nudix (nucleoside diphosphate linked moiety X)-type motif 13	10	1	0	1	0	0	rno-miR-146b-3p	-0.2	-0.2	N/A
SYDE1	ENST00000342784.2	synapse defective 1, Rho GTPase, homolog 1 (C. elegans)	249	1	0	1	0	1	rno-miR-146b-3p	-0.2	-0.2	N/A
THBS3	ENST00000368378.3	thrombospondin 3	171	1	0	0	1	0	rno-miR-146b-3p	-0.2	-0.2	N/A
C11orf68	ENST00000438576.2	chromosome 11 open reading frame 68	1192	1	0	1	0	0	rno-miR-146b-3p	-0.2	-0.2	N/A
NAB2	ENST00000357680.4	NGFI-A binding protein 2 (EGR1 binding protein 2)	4262	1	0	0	1	0	rno-miR-146b-3p	-0.2	-0.2	N/A
ICOS	ENST00000435193.1	inducible T-cell co-stimulator	5	1	0	0	1	0	rno-miR-146b-3p	-0.2	-0.2	N/A
SPEF1	ENST00000379756.3	sperm flagellar 1	5	1	0	0	1	0	rno-miR-146b-3p	-0.2	-0.2	N/A
KDM4C	ENST00000381309.3	lysine (K)-specific demethylase 4C	160	1	0	0	1	0	rno-miR-146b-3p	-0.2	-0.2	N/A
UBE3A	ENST00000232165.3	ubiquitin protein ligase E3A	529	1	0	1	0	0	rno-miR-146b-3p	-0.2	-0.21	N/A
PPP1R3B	ENST00000310455.3	protein phosphatase 1, regulatory subunit 3B	20	1	0	1	0	0	rno-miR-146b-3p	-0.2	-0.2	N/A
BAZ1B	ENST00000339594.4	bromodomain adjacent to zinc finger domain, 1B	40	1	0	0	1	0	rno-miR-146b-3p	-0.19	-0.2	N/A
CCAR2	ENST00000308511.4	cell cycle and apoptosis regulator 2	9525	1	0	0	1	0	rno-miR-146b-3p	-0.19	-0.2	N/A
SYNPO2L	ENST00000372873.4	synaptopodin 2-like	5	1	0	1	0	1	rno-miR-146b-3p	-0.19	-0.19	N/A
C8orf86	ENST00000358138.1	chromosome 8 open reading frame 86	5	1	0	1	0	1	rno-miR-146b-3p	-0.19	-0.19	N/A
CNRIP1	ENST00000409862.1	cannabinoid receptor interacting protein 1	29	1	0	0	1	0	rno-miR-146b-3p	-0.19	-0.24	N/A
TMEM37	ENST00000306406.4	transmembrane protein 37	2076	1	0	0	1	0	rno-miR-146b-3p	-0.19	-0.21	N/A
TSPAN13	ENST00000262067.4	tetraspanin 13	491	1	0	0	1	0	rno-miR-146b-3p	-0.19	-0.2	N/A
SOGA2	ENST00000359865.3	SOGA family member 2	47	1	1	0	0	0	rno-miR-146b-3p	-0.19	-0.19	N/A
RBM48	ENST00000481551.1	RNA binding motif protein 48	220	1	0	1	0	0	rno-miR-146b-3p	-0.19	-0.19	N/A
PDE2A	ENST00000334456.5	phosphodiesterase 2A, cGMP-stimulated	75	1	0	1	0	0	rno-miR-146b-3p	-0.19	-0.19	N/A
PHIP	ENST00000275034.4	pleckstrin homology domain interacting protein	668	1	0	0	1	0	rno-miR-146b-3p	-0.19	-0.19	N/A
AQP2	ENST00000199280.3	aquaporin 2 (collecting duct)	5	1	0	0	1	1	rno-miR-146b-3p	-0.19	-0.19	N/A
TMEM79	ENST00000295694.5	transmembrane protein 79	11	1	0	1	0	1	rno-miR-146b-3p	-0.19	-0.21	N/A
CDC42SE1	ENST00000439374.2	CDC42 small effector 1	231	1	0	0	1	0	rno-miR-146b-3p	-0.19	-0.24	N/A
RRP36	ENST00000244496.5	ribosomal RNA processing 36 homolog (S. cerevisiae)	748	1	0	0	1	0	rno-miR-146b-3p	-0.19	-0.22	N/A
MEAF6	ENST00000373075.2	MYST/Esa1-associated factor 6	440	1	0	1	0	0	rno-miR-146b-3p	-0.19	-0.21	N/A
CDK5R1	ENST00000313401.3	cyclin-dependent kinase 5, regulatory subunit 1 (p35)	335	2	0	2	0	0	rno-miR-146b-3p	-0.19	-0.19	N/A
B3GNT7	ENST00000287590.5	UDP-GlcNAc:betaGal beta-1,3-N-acetylglucosaminyltransferase 7	5	1	0	0	1	0	rno-miR-146b-3p	-0.19	-0.19	N/A
ZFY	ENST00000383052.1	zinc finger protein, Y-linked	5	1	1	0	0	0	rno-miR-146b-3p	-0.19	-0.19	N/A
PAX5	ENST00000358127.4	paired box 5	5	2	0	0	2	0	rno-miR-146b-3p	-0.19	-0.19	N/A
SEMA6B	ENST00000301293.3	sema domain, transmembrane domain (TM), and cytoplasmic domain, (semaphorin) 6B	35	1	1	0	0	0	rno-miR-146b-3p	-0.19	-0.19	N/A
WDR96	ENST00000369720.1	WD repeat domain 96	10	1	0	0	1	0	rno-miR-146b-3p	-0.19	-0.19	N/A
IL12B	ENST00000231228.2	interleukin 12B (natural killer cell stimulatory factor 2, cytotoxic lymphocyte maturation factor 2, p40)	5	1	0	1	0	1	rno-miR-146b-3p	-0.19	-0.19	N/A
GABRR1	ENST00000454853.2	gamma-aminobutyric acid (GABA) A receptor, rho 1	14	1	0	1	0	0	rno-miR-146b-3p	-0.19	-0.25	N/A
KNOP1	ENST00000219837.7	lysine-rich nucleolar protein 1	157	1	1	0	0	0	rno-miR-146b-3p	-0.19	-0.35	N/A
GNAL	ENST00000334049.6	guanine nucleotide binding protein (G protein), alpha activating activity polypeptide, olfactory type	99	1	0	1	0	1	rno-miR-146b-3p	-0.19	-0.26	N/A
FAM53C	ENST00000513056.1	family with sequence similarity 53, member C	592	2	0	0	2	0	rno-miR-146b-3p	-0.19	-0.46	N/A
GDF11	ENST00000257868.5	growth differentiation factor 11	847	1	0	0	1	0	rno-miR-146b-3p	-0.19	-0.19	N/A
C2orf72	ENST00000373640.4	chromosome 2 open reading frame 72	3885	1	0	0	1	0	rno-miR-146b-3p	-0.19	-0.19	N/A
FAM126B	ENST00000418596.3	family with sequence similarity 126, member B	132	1	0	0	1	0	rno-miR-146b-3p	-0.19	-0.19	N/A
RP11-247C2.2	ENST00000563727.1	HCG2004779; Uncharacterized protein	5	1	0	0	1	0	rno-miR-146b-3p	-0.19	-0.19	N/A
USP2	ENST00000455332.2	ubiquitin specific peptidase 2	19	1	0	0	1	0	rno-miR-146b-3p	-0.19	-0.19	N/A
HPCAL4	ENST00000372844.3	hippocalcin like 4	5	2	0	1	1	0	rno-miR-146b-3p	-0.19	-0.19	N/A
FAM173A	ENST00000564000.1	family with sequence similarity 173, member A	259	1	0	1	0	0	rno-miR-146b-3p	-0.19	-0.19	N/A
MGAT5	ENST00000409645.1	mannosyl (alpha-1,6-)-glycoprotein beta-1,6-N-acetyl-glucosaminyltransferase	1627	1	0	0	1	1	rno-miR-146b-3p	-0.19	-0.19	N/A
SETDB2	ENST00000354234.4	SET domain, bifurcated 2	70	1	0	0	1	0	rno-miR-146b-3p	-0.19	-0.2	N/A
RP11-831H9.11	ENST00000528405.1	Uncharacterized protein	10	1	0	0	1	0	rno-miR-146b-3p	-0.19	-0.28	N/A
SULT4A1	ENST00000330884.4	sulfotransferase family 4A, member 1	25	1	0	1	0	0	rno-miR-146b-3p	-0.19	-0.22	N/A
CELF2	ENST00000379261.4	CUGBP, Elav-like family member 2	45	3	0	2	1	0	rno-miR-146b-3p	-0.19	-0.2	N/A
BARD1	ENST00000260947.4	BRCA1 associated RING domain 1	162	1	0	1	0	0	rno-miR-146b-3p	-0.19	-0.19	N/A
SYAP1	ENST00000380155.3	synapse associated protein 1	2689	1	1	0	0	0	rno-miR-146b-3p	-0.19	-0.42	N/A
VPS53	ENST00000437048.2	vacuolar protein sorting 53 homolog (S. cerevisiae)	1332	2	0	1	1	2	rno-miR-146b-3p	-0.19	-0.3	N/A
ZDHHC22	ENST00000319374.4	zinc finger, DHHC-type containing 22	32	1	0	0	1	0	rno-miR-146b-3p	-0.19	-0.19	N/A
WNT4	ENST00000290167.6	wingless-type MMTV integration site family, member 4	5	2	1	1	0	0	rno-miR-146b-3p	-0.19	-0.19	N/A
TMEM229B	ENST00000557006.1	transmembrane protein 229B	5	1	0	1	0	1	rno-miR-146b-3p	-0.19	-0.19	N/A
PLXDC2	ENST00000377252.4	plexin domain containing 2	506	1	0	1	0	0	rno-miR-146b-3p	-0.19	-0.19	N/A
LPHN3	ENST00000512091.2	latrophilin 3	93	1	0	0	1	0	rno-miR-146b-3p	-0.19	-0.19	N/A
HUWE1	ENST00000342160.3	HECT, UBA and WWE domain containing 1, E3 ubiquitin protein ligase	741	1	0	1	0	0	rno-miR-146b-3p	-0.19	-0.2	N/A
TMEM150C	ENST00000515780.2	transmembrane protein 150C	8	1	0	1	0	0	rno-miR-146b-3p	-0.19	-0.19	N/A
FAM161B	ENST00000286544.3	family with sequence similarity 161, member B	10	1	0	0	1	0	rno-miR-146b-3p	-0.19	-0.19	N/A
PRKAA2	ENST00000371244.4	protein kinase, AMP-activated, alpha 2 catalytic subunit	561	1	0	0	1	0	rno-miR-146b-3p	-0.19	-0.21	N/A
WIZ	ENST00000389282.4	widely interspaced zinc finger motifs	1321	1	1	0	0	0	rno-miR-146b-3p	-0.19	-0.36	N/A
CARM1	ENST00000327064.4	coactivator-associated arginine methyltransferase 1	663	2	0	1	1	0	rno-miR-146b-3p	-0.19	-0.21	N/A
RELT	ENST00000064780.2	RELT tumor necrosis factor receptor	412	2	0	2	0	0	rno-miR-146b-3p	-0.19	-0.19	N/A
AMMECR1L	ENST00000272647.5	AMMECR1-like	21	1	0	1	0	0	rno-miR-146b-3p	-0.19	-0.19	N/A
RP11-1055B8.7	ENST00000307745.7	BAH and coiled-coil domain-containing protein 1	247	1	0	1	0	0	rno-miR-146b-3p	-0.18	-0.18	N/A
CDC42	ENST00000344548.3	cell division cycle 42	34	1	0	1	0	0	rno-miR-146b-3p	-0.18	-0.18	N/A
MFAP4	ENST00000497081.2	microfibrillar-associated protein 4	67	1	0	1	0	0	rno-miR-146b-3p	-0.18	-0.18	N/A
SPTLC3	ENST00000399002.2	serine palmitoyltransferase, long chain base subunit 3	24	1	0	1	0	0	rno-miR-146b-3p	-0.18	-0.18	N/A
MPZL1	ENST00000474859.1	myelin protein zero-like 1	3146	1	0	1	0	0	rno-miR-146b-3p	-0.18	-0.2	N/A
DVL2	ENST00000005340.5	dishevelled segment polarity protein 2	864	1	0	0	1	0	rno-miR-146b-3p	-0.18	-0.18	N/A
MICAL2	ENST00000379612.3	microtubule associated monooxygenase, calponin and LIM domain containing 2	1742	1	0	0	1	1	rno-miR-146b-3p	-0.18	-0.18	N/A
KIAA1239	ENST00000309447.5	KIAA1239	5	1	0	0	1	0	rno-miR-146b-3p	-0.18	-0.18	N/A
RIC3	ENST00000396677.2	RIC3 acetylcholine receptor chaperone	5	1	0	1	0	0	rno-miR-146b-3p	-0.18	-0.18	N/A
CRISPLD1	ENST00000262207.4	cysteine-rich secretory protein LCCL domain containing 1	358	1	0	0	1	0	rno-miR-146b-3p	-0.18	-0.21	N/A
XK	ENST00000378616.3	X-linked Kx blood group (McLeod syndrome)	39	1	0	0	1	0	rno-miR-146b-3p	-0.18	-0.18	N/A
MOB1A	ENST00000396049.4	MOB kinase activator 1A	963	1	0	0	1	1	rno-miR-146b-3p	-0.18	-0.27	N/A
COL1A1	ENST00000225964.5	collagen, type I, alpha 1	73360	1	0	0	1	0	rno-miR-146b-3p	-0.18	-0.18	N/A
NPAT	ENST00000278612.8	nuclear protein, ataxia-telangiectasia locus	163	1	0	0	1	0	rno-miR-146b-3p	-0.18	-0.19	N/A
NEK9	ENST00000238616.5	NIMA-related kinase 9	733	1	0	0	1	0	rno-miR-146b-3p	-0.18	-0.2	N/A
CLSTN2	ENST00000458420.3	calsyntenin 2	119	2	0	1	1	2	rno-miR-146b-3p	-0.18	-0.21	N/A
SORCS1	ENST00000369698.1	sortilin-related VPS10 domain containing receptor 1	88	1	1	0	0	1	rno-miR-146b-3p	-0.18	-0.27	N/A
NPY2R	ENST00000506608.1	neuropeptide Y receptor Y2	5	1	0	1	0	0	rno-miR-146b-3p	-0.18	-0.18	N/A
MAT2A	ENST00000306434.3	methionine adenosyltransferase II, alpha	8	1	0	1	0	0	rno-miR-146b-3p	-0.18	-0.18	N/A
WDR6	ENST00000395474.3	WD repeat domain 6	3435	1	0	0	1	0	rno-miR-146b-3p	-0.18	-0.18	N/A
CBX5	ENST00000209875.4	chromobox homolog 5	360	2	1	1	0	0	rno-miR-146b-3p	-0.18	-0.46	N/A
CACNG3	ENST00000005284.3	calcium channel, voltage-dependent, gamma subunit 3	5	1	0	0	1	0	rno-miR-146b-3p	-0.18	-0.18	N/A
IL36RN	ENST00000346807.3	interleukin 36 receptor antagonist	5	1	0	0	1	0	rno-miR-146b-3p	-0.18	-0.18	N/A
SOX13	ENST00000367204.1	SRY (sex determining region Y)-box 13	1061	1	0	0	1	0	rno-miR-146b-3p	-0.18	-0.18	N/A
HEMK1	ENST00000232854.4	HemK methyltransferase family member 1	99	2	0	2	0	1	rno-miR-146b-3p	-0.18	-0.32	N/A
LIPG	ENST00000261292.4	lipase, endothelial	40	2	2	0	0	1	rno-miR-146b-3p	-0.18	-0.57	N/A
SLC46A2	ENST00000374228.4	solute carrier family 46, member 2	5	1	0	1	0	0	rno-miR-146b-3p	-0.18	-0.18	N/A
LRRC55	ENST00000497933.1	leucine rich repeat containing 55	5	1	0	0	1	1	rno-miR-146b-3p	-0.18	-0.18	N/A
B4GALNT3	ENST00000266383.5	beta-1,4-N-acetyl-galactosaminyl transferase 3	5	1	1	0	0	0	rno-miR-146b-3p	-0.18	-0.18	N/A
SLC1A3	ENST00000265113.4	solute carrier family 1 (glial high affinity glutamate transporter), member 3	34	1	0	0	1	0	rno-miR-146b-3p	-0.18	-0.18	N/A
KITLG	ENST00000228280.5	KIT ligand	100	1	0	0	1	0	rno-miR-146b-3p	-0.18	-0.2	N/A
WIF1	ENST00000286574.4	WNT inhibitory factor 1	28	1	0	0	1	0	rno-miR-146b-3p	-0.18	-0.18	N/A
ITGA5	ENST00000293379.4	integrin, alpha 5 (fibronectin receptor, alpha polypeptide)	5599	2	0	2	0	0	rno-miR-146b-3p	-0.18	-0.18	N/A
AGAP1	ENST00000304032.8	ArfGAP with GTPase domain, ankyrin repeat and PH domain 1	109	2	0	1	1	0	rno-miR-146b-3p	-0.18	-0.18	N/A
PIK3R5	ENST00000447110.1	phosphoinositide-3-kinase, regulatory subunit 5	5	1	0	1	0	0	rno-miR-146b-3p	-0.18	-0.18	N/A
SHROOM1	ENST00000378679.3	shroom family member 1	150	1	0	1	0	0	rno-miR-146b-3p	-0.18	-0.18	N/A
GAD1	ENST00000358196.3	glutamate decarboxylase 1 (brain, 67kDa)	16	1	0	0	1	0	rno-miR-146b-3p	-0.18	-0.18	N/A
CRELD1	ENST00000326434.5	cysteine-rich with EGF-like domains 1	185	1	0	0	1	0	rno-miR-146b-3p	-0.18	-0.18	N/A
KLHL3	ENST00000541417.1	kelch-like family member 3	40	2	0	1	1	2	rno-miR-146b-3p	-0.18	-0.2	N/A
YWHAG	ENST00000307630.3	tyrosine 3-monooxygenase/tryptophan 5-monooxygenase activation protein, gamma polypeptide	5623	1	0	0	1	0	rno-miR-146b-3p	-0.18	-0.18	N/A
CDC25B	ENST00000245960.5	cell division cycle 25B	3358	1	0	0	1	0	rno-miR-146b-3p	-0.18	-0.18	N/A
LRRC38	ENST00000376085.3	leucine rich repeat containing 38	5	1	0	1	0	0	rno-miR-146b-3p	-0.18	-0.18	N/A
C1orf116	ENST00000359470.5	chromosome 1 open reading frame 116	17	1	0	1	0	0	rno-miR-146b-3p	-0.18	-0.18	N/A
OCLN	ENST00000355237.2	occludin	5	1	0	0	1	0	rno-miR-146b-3p	-0.18	-0.18	N/A
BTN1A1	ENST00000244513.6	butyrophilin, subfamily 1, member A1	5	1	0	1	0	0	rno-miR-146b-3p	-0.18	-0.18	N/A
NDST1	ENST00000261797.6	N-deacetylase/N-sulfotransferase (heparan glucosaminyl) 1	13660	1	0	0	1	1	rno-miR-146b-3p	-0.18	-0.18	N/A
BTBD11	ENST00000280758.5	BTB (POZ) domain containing 11	9	1	0	0	1	0	rno-miR-146b-3p	-0.17	-0.17	N/A
CACFD1	ENST00000291722.7	calcium channel flower domain containing 1	1315	1	0	0	1	0	rno-miR-146b-3p	-0.17	-0.17	N/A
TXNRD2	ENST00000535882.1	thioredoxin reductase 2	148	1	0	0	1	0	rno-miR-146b-3p	-0.17	-0.17	N/A
CAPN1	ENST00000533820.1	calpain 1, (mu/I) large subunit	538	1	0	0	1	0	rno-miR-146b-3p	-0.17	-0.17	N/A
TBC1D13	ENST00000372648.5	TBC1 domain family, member 13	2204	1	0	1	0	0	rno-miR-146b-3p	-0.17	-0.17	N/A
MYO1B	ENST00000339514.4	myosin IB	3042	1	0	0	1	0	rno-miR-146b-3p	-0.17	-0.18	N/A
GPATCH2L	ENST00000553588.1	G patch domain containing 2-like	96	1	0	0	1	0	rno-miR-146b-3p	-0.17	-0.2	N/A
FAM114A1	ENST00000358869.2	family with sequence similarity 114, member A1	1504	1	0	0	1	0	rno-miR-146b-3p	-0.17	-0.18	N/A
TTC7A	ENST00000319190.5	tetratricopeptide repeat domain 7A	400	1	1	0	0	0	rno-miR-146b-3p	-0.17	-0.18	N/A
FSTL4	ENST00000265342.7	follistatin-like 4	60	1	0	1	0	1	rno-miR-146b-3p	-0.17	-0.2	N/A
GALNT10	ENST00000297107.6	UDP-N-acetyl-alpha-D-galactosamine:polypeptide N-acetylgalactosaminyltransferase 10 (GalNAc-T10)	3445	1	0	0	1	0	rno-miR-146b-3p	-0.17	-0.17	N/A
LIF	ENST00000403987.3	leukemia inhibitory factor	55	1	0	0	1	0	rno-miR-146b-3p	-0.17	-0.19	N/A
PBK	ENST00000301905.4	PDZ binding kinase	870	1	0	0	1	0	rno-miR-146b-3p	-0.17	-0.29	N/A
PHKA2	ENST00000379942.4	phosphorylase kinase, alpha 2 (liver)	588	2	0	1	1	0	rno-miR-146b-3p	-0.17	-0.33	N/A
SHISA7	ENST00000376325.4	shisa family member 7	5	1	0	0	1	0	rno-miR-146b-3p	-0.17	-0.17	N/A
DNAH10OS	ENST00000514254.2	dynein, axonemal, heavy chain 10 opposite strand	89	1	0	1	0	0	rno-miR-146b-3p	-0.17	-0.17	N/A
RAD54L2	ENST00000409535.2	RAD54-like 2 (S. cerevisiae)	215	3	0	2	1	0	rno-miR-146b-3p	-0.17	-0.17	N/A
OLIG3	ENST00000367734.2	oligodendrocyte transcription factor 3	5	1	0	0	1	0	rno-miR-146b-3p	-0.17	-0.17	N/A
SLC25A19	ENST00000416858.2	solute carrier family 25 (mitochondrial thiamine pyrophosphate carrier), member 19	108	1	0	1	0	0	rno-miR-146b-3p	-0.17	-0.18	N/A
SDR42E1	ENST00000328945.5	short chain dehydrogenase/reductase family 42E, member 1	164	1	0	1	0	1	rno-miR-146b-3p	-0.17	-0.21	N/A
PHACTR2	ENST00000427704.2	phosphatase and actin regulator 2	274	1	1	0	0	1	rno-miR-146b-3p	-0.17	-0.2	N/A
ISLR2	ENST00000361742.3	immunoglobulin superfamily containing leucine-rich repeat 2	5	1	0	1	0	1	rno-miR-146b-3p	-0.17	-0.17	N/A
TGIF2	ENST00000373874.2	TGFB-induced factor homeobox 2	192	1	0	0	1	1	rno-miR-146b-3p	-0.17	-0.2	N/A
HLTF	ENST00000465259.1	helicase-like transcription factor	127	1	0	0	1	0	rno-miR-146b-3p	-0.17	-0.18	N/A
PROB1	ENST00000434752.2	proline-rich basic protein 1	126	1	0	0	1	0	rno-miR-146b-3p	-0.17	-0.18	N/A
TAL2	ENST00000334077.3	T-cell acute lymphocytic leukemia 2	21	1	0	0	1	0	rno-miR-146b-3p	-0.17	-0.23	N/A
ZNF385A	ENST00000551109.1	zinc finger protein 385A	94	1	0	0	1	0	rno-miR-146b-3p	-0.17	-0.17	N/A
NUDT8	ENST00000301490.4	nudix (nucleoside diphosphate linked moiety X)-type motif 8	434	1	0	1	0	0	rno-miR-146b-3p	-0.17	-0.17	N/A
SORCS2	ENST00000507866.2	sortilin-related VPS10 domain containing receptor 2	85	1	0	0	1	1	rno-miR-146b-3p	-0.17	-0.17	N/A
GFPT2	ENST00000253778.8	glutamine-fructose-6-phosphate transaminase 2	70	1	0	0	1	0	rno-miR-146b-3p	-0.17	-0.17	N/A
RAB15	ENST00000436278.2	RAB15, member RAS oncogene family	23	1	0	1	0	0	rno-miR-146b-3p	-0.17	-0.17	N/A
PHF8	ENST00000338946.6	PHD finger protein 8	85	2	0	2	0	1	rno-miR-146b-3p	-0.17	-0.46	N/A
SPTLC2	ENST00000216484.2	serine palmitoyltransferase, long chain base subunit 2	95	2	0	1	1	0	rno-miR-146b-3p	-0.17	-0.18	N/A
RLBP1	ENST00000268125.5	retinaldehyde binding protein 1	5	1	0	1	0	0	rno-miR-146b-3p	-0.17	-0.17	N/A
KANK2	ENST00000586659.1	KN motif and ankyrin repeat domains 2	1735	1	0	0	1	0	rno-miR-146b-3p	-0.17	-0.17	N/A
PHLDB3	ENST00000292140.5	pleckstrin homology-like domain, family B, member 3	613	1	0	0	1	0	rno-miR-146b-3p	-0.17	-0.17	N/A
LRRC10B	ENST00000378075.2	leucine rich repeat containing 10B	5	1	0	1	0	0	rno-miR-146b-3p	-0.17	-0.17	N/A
HIF3A	ENST00000377670.4	hypoxia inducible factor 3, alpha subunit	5	1	0	0	1	0	rno-miR-146b-3p	-0.17	-0.17	N/A
ZNF469	ENST00000437464.1	zinc finger protein 469	139	1	0	1	0	1	rno-miR-146b-3p	-0.17	-0.17	N/A
OGFR	ENST00000290291.6	opioid growth factor receptor	428	1	0	1	0	0	rno-miR-146b-3p	-0.17	-0.17	N/A
WHSC1L1	ENST00000317025.8	Wolf-Hirschhorn syndrome candidate 1-like 1	481	1	0	1	0	0	rno-miR-146b-3p	-0.17	-0.19	N/A
CDR2	ENST00000268383.2	cerebellar degeneration-related protein 2, 62kDa	70	1	0	1	0	0	rno-miR-146b-3p	-0.17	-0.2	N/A
KIAA1468	ENST00000398130.2	KIAA1468	756	1	0	1	0	0	rno-miR-146b-3p	-0.17	-0.25	N/A
HTR3A	ENST00000504030.2	5-hydroxytryptamine (serotonin) receptor 3A, ionotropic	5	1	0	1	0	0	rno-miR-146b-3p	-0.17	-0.17	N/A
DDX42	ENST00000578681.1	DEAD (Asp-Glu-Ala-Asp) box helicase 42	797	1	0	0	1	0	rno-miR-146b-3p	-0.17	-0.17	N/A
HIPK2	ENST00000406875.3	homeodomain interacting protein kinase 2	48	1	0	0	1	3	rno-miR-146b-3p	-0.17	-0.17	N/A
TMEM25	ENST00000411589.2	transmembrane protein 25	767	1	0	0	1	0	rno-miR-146b-3p	-0.17	-0.17	N/A
CLDN2	ENST00000336803.1	claudin 2	19	1	0	0	1	0	rno-miR-146b-3p	-0.17	-0.17	N/A
ZFX	ENST00000539115.1	zinc finger protein, X-linked	583	1	1	0	0	1	rno-miR-146b-3p	-0.17	-0.24	N/A
SETD3	ENST00000331768.5	SET domain containing 3	58	1	0	1	0	0	rno-miR-146b-3p	-0.17	-0.23	N/A
CDON	ENST00000392693.3	cell adhesion associated, oncogene regulated	173	1	0	1	0	1	rno-miR-146b-3p	-0.17	-0.17	N/A
FGD4	ENST00000427716.2	FYVE, RhoGEF and PH domain containing 4	38	1	1	0	0	0	rno-miR-146b-3p	-0.17	-0.33	N/A
ROCK2	ENST00000315872.6	Rho-associated, coiled-coil containing protein kinase 2	142	2	0	0	2	0	rno-miR-146b-3p	-0.17	-0.24	N/A
ZFP36	ENST00000597629.1	ZFP36 ring finger protein	157	1	0	1	0	0	rno-miR-146b-3p	-0.17	-0.17	N/A
RNF44	ENST00000274811.4	ring finger protein 44	1623	1	1	0	0	1	rno-miR-146b-3p	-0.17	-0.17	N/A
SNX1	ENST00000353874.4	sorting nexin 1	1296	1	1	0	0	1	rno-miR-146b-3p	-0.17	-0.24	N/A
CABP7	ENST00000216144.3	calcium binding protein 7	12	1	0	1	0	3	rno-miR-146b-3p	-0.17	-0.17	N/A
GLIS2	ENST00000262366.3	GLIS family zinc finger 2	17	1	0	1	0	1	rno-miR-146b-3p	-0.17	-0.17	N/A
CDH6	ENST00000265071.2	cadherin 6, type 2, K-cadherin (fetal kidney)	213	2	0	1	1	0	rno-miR-146b-3p	-0.16	-0.34	N/A
LDOC1L	ENST00000341255.3	leucine zipper, down-regulated in cancer 1-like	348	1	0	1	0	0	rno-miR-146b-3p	-0.16	-0.16	N/A
CAPN15	ENST00000219611.2	calpain 15	5	1	0	0	1	1	rno-miR-146b-3p	-0.16	-0.16	N/A
STX3	ENST00000535361.1	syntaxin 3	564	1	0	1	0	0	rno-miR-146b-3p	-0.16	-0.16	N/A
CYGB	ENST00000293230.5	cytoglobin	10	1	0	0	1	0	rno-miR-146b-3p	-0.16	-0.16	N/A
ETNK2	ENST00000367201.3	ethanolamine kinase 2	7	1	0	1	0	0	rno-miR-146b-3p	-0.16	-0.16	N/A
HMX3	ENST00000357878.5	H6 family homeobox 3	9	1	1	0	0	0	rno-miR-146b-3p	-0.16	-0.4	N/A
EFCAB6	ENST00000356087.4	EF-hand calcium binding domain 6	23	1	0	1	0	0	rno-miR-146b-3p	-0.16	-0.21	N/A
SMAD9	ENST00000399275.2	SMAD family member 9	62	1	0	1	0	0	rno-miR-146b-3p	-0.16	-0.22	N/A
NICN1	ENST00000273598.3	nicolin 1	244	1	0	1	0	0	rno-miR-146b-3p	-0.16	-0.17	N/A
NHLRC2	ENST00000369301.3	NHL repeat containing 2	368	1	0	1	0	0	rno-miR-146b-3p	-0.16	-0.24	N/A
STK39	ENST00000355999.4	serine threonine kinase 39	266	1	0	0	1	0	rno-miR-146b-3p	-0.16	-0.22	N/A
BCL7B	ENST00000223368.2	B-cell CLL/lymphoma 7B	4037	1	0	0	1	0	rno-miR-146b-3p	-0.16	-0.16	N/A
MRPL35	ENST00000337109.4	mitochondrial ribosomal protein L35	860	1	0	1	0	0	rno-miR-146b-3p	-0.16	-0.17	N/A
PEX10	ENST00000288774.3	peroxisomal biogenesis factor 10	347	1	0	1	0	0	rno-miR-146b-3p	-0.16	-0.18	N/A
ABLIM2	ENST00000361737.5	actin binding LIM protein family, member 2	78	1	0	0	1	0	rno-miR-146b-3p	-0.16	-0.17	N/A
SLAMF1	ENST00000302035.6	signaling lymphocytic activation molecule family member 1	5	1	0	1	0	0	rno-miR-146b-3p	-0.16	-0.16	N/A
ZNF22	ENST00000298299.3	zinc finger protein 22	62	1	0	1	0	0	rno-miR-146b-3p	-0.16	-0.16	N/A
PRPH2	ENST00000230381.5	peripherin 2 (retinal degeneration, slow)	5	1	0	0	1	0	rno-miR-146b-3p	-0.16	-0.16	N/A
NUP50	ENST00000347635.4	nucleoporin 50kDa	57	1	0	1	0	0	rno-miR-146b-3p	-0.16	-0.16	N/A
GJB4	ENST00000339480.1	gap junction protein, beta 4, 30.3kDa	5	1	0	0	1	0	rno-miR-146b-3p	-0.16	-0.16	N/A
NXPH4	ENST00000349394.5	neurexophilin 4	25	1	0	1	0	0	rno-miR-146b-3p	-0.16	-0.16	N/A
KIAA0513	ENST00000566428.1	KIAA0513	5	1	0	0	1	0	rno-miR-146b-3p	-0.16	-0.16	N/A
SNIP1	ENST00000296215.6	Smad nuclear interacting protein 1	355	2	0	1	1	0	rno-miR-146b-3p	-0.16	-0.37	N/A
RC3H1	ENST00000367696.2	ring finger and CCCH-type domains 1	165	1	0	0	1	0	rno-miR-146b-3p	-0.16	-0.16	N/A
SLC17A8	ENST00000323346.5	solute carrier family 17 (vesicular glutamate transporter), member 8	5	1	0	0	1	0	rno-miR-146b-3p	-0.16	-0.16	N/A
POLD3	ENST00000263681.2	polymerase (DNA-directed), delta 3, accessory subunit	371	1	0	0	1	0	rno-miR-146b-3p	-0.16	-0.17	N/A
PTAR1	ENST00000377200.5	protein prenyltransferase alpha subunit repeat containing 1	161	2	0	1	1	0	rno-miR-146b-3p	-0.16	-0.23	N/A
C2orf88	ENST00000340623.4	chromosome 2 open reading frame 88	156	1	0	0	1	0	rno-miR-146b-3p	-0.16	-0.17	N/A
SYT2	ENST00000367267.1	synaptotagmin II	5	1	0	1	0	0	rno-miR-146b-3p	-0.16	-0.16	N/A
MSN	ENST00000360270.5	moesin	5947	1	0	1	0	0	rno-miR-146b-3p	-0.16	-0.16	N/A
SOX18	ENST00000340356.7	SRY (sex determining region Y)-box 18	71	1	0	1	0	0	rno-miR-146b-3p	-0.16	-0.16	N/A
ADCY3	ENST00000260600.5	adenylate cyclase 3	479	1	0	0	1	0	rno-miR-146b-3p	-0.16	-0.16	N/A
RIMS1	ENST00000348717.5	regulating synaptic membrane exocytosis 1	45	1	0	1	0	0	rno-miR-146b-3p	-0.16	-0.16	N/A
ZNF703	ENST00000331569.4	zinc finger protein 703	1557	1	0	1	0	1	rno-miR-146b-3p	-0.16	-0.26	N/A
KIAA2022	ENST00000055682.6	KIAA2022	5	1	1	0	0	0	rno-miR-146b-3p	-0.16	-0.16	N/A
DCAF7	ENST00000310827.4	DDB1 and CUL4 associated factor 7	3289	1	0	0	1	0	rno-miR-146b-3p	-0.16	-0.16	N/A
TNR	ENST00000367674.2	tenascin R	5	1	0	0	1	0	rno-miR-146b-3p	-0.16	-0.16	N/A
ARHGEF3	ENST00000296315.3	Rho guanine nucleotide exchange factor (GEF) 3	359	1	0	1	0	0	rno-miR-146b-3p	-0.16	-0.16	N/A
ZNF236	ENST00000253159.8	zinc finger protein 236	60	1	0	1	0	0	rno-miR-146b-3p	-0.16	-0.16	N/A
SUN2	ENST00000405510.1	Sad1 and UNC84 domain containing 2	501	1	0	0	1	0	rno-miR-146b-3p	-0.16	-0.16	N/A
AKAP10	ENST00000225737.6	A kinase (PRKA) anchor protein 10	700	1	0	1	0	0	rno-miR-146b-3p	-0.16	-0.16	N/A
MTMR9	ENST00000221086.3	myotubularin related protein 9	400	1	0	0	1	0	rno-miR-146b-3p	-0.16	-0.18	N/A
C5orf49	ENST00000399810.2	chromosome 5 open reading frame 49	7	1	0	0	1	0	rno-miR-146b-3p	-0.16	-0.23	N/A
TMEM232	ENST00000429839.2	transmembrane protein 232	5	1	0	0	1	0	rno-miR-146b-3p	-0.16	-0.16	N/A
EPGN	ENST00000413830.1	epithelial mitogen	26	1	0	1	0	0	rno-miR-146b-3p	-0.16	-0.26	N/A
TSHZ2	ENST00000371497.5	teashirt zinc finger homeobox 2	351	1	0	1	0	1	rno-miR-146b-3p	-0.16	-0.16	N/A
NLE1	ENST00000586869.1	notchless homolog 1 (Drosophila)	526	1	0	1	0	3	rno-miR-146b-3p	-0.16	-0.33	N/A
HAPLN4	ENST00000291481.7	hyaluronan and proteoglycan link protein 4	16	1	0	0	1	0	rno-miR-146b-3p	-0.16	-0.16	N/A
KCNAB2	ENST00000378097.1	potassium voltage-gated channel, shaker-related subfamily, beta member 2	67	2	0	2	0	0	rno-miR-146b-3p	-0.16	-0.16	N/A
ELL	ENST00000262809.4	elongation factor RNA polymerase II	250	1	0	0	1	0	rno-miR-146b-3p	-0.16	-0.17	N/A
ARHGEF11	ENST00000368194.3	Rho guanine nucleotide exchange factor (GEF) 11	346	1	0	1	0	0	rno-miR-146b-3p	-0.16	-0.16	N/A
GAD2	ENST00000376261.3	glutamate decarboxylase 2 (pancreatic islets and brain, 65kDa)	5	1	0	0	1	1	rno-miR-146b-3p	-0.15	-0.15	N/A
RP11-766F14.2	ENST00000511828.1	Protein LOC285556	5	1	0	0	1	0	rno-miR-146b-3p	-0.15	-0.15	N/A
GLI3	ENST00000395925.3	GLI family zinc finger 3	544	1	1	0	0	0	rno-miR-146b-3p	-0.15	-0.16	N/A
AKT3	ENST00000366539.1	v-akt murine thymoma viral oncogene homolog 3	168	1	0	1	0	1	rno-miR-146b-3p	-0.15	-0.2	N/A
GLB1L2	ENST00000339772.7	galactosidase, beta 1-like 2	38	1	0	0	1	0	rno-miR-146b-3p	-0.15	-0.15	N/A
SETD5	ENST00000402198.1	SET domain containing 5	48	1	1	0	0	0	rno-miR-146b-3p	-0.15	-0.27	N/A
EIF3A	ENST00000369144.3	eukaryotic translation initiation factor 3, subunit A	638	1	1	0	0	0	rno-miR-146b-3p	-0.15	-0.16	N/A
RCC2	ENST00000375436.4	regulator of chromosome condensation 2	180	1	0	0	1	0	rno-miR-146b-3p	-0.15	-0.15	N/A
CALN1	ENST00000329008.5	calneuron 1	5	2	0	1	1	0	rno-miR-146b-3p	-0.15	-0.15	N/A
NINL	ENST00000278886.6	ninein-like	121	1	0	1	0	0	rno-miR-146b-3p	-0.15	-0.15	N/A
TGFA	ENST00000295400.6	transforming growth factor, alpha	36	1	0	0	1	0	rno-miR-146b-3p	-0.15	-0.15	N/A
AQP9	ENST00000219919.4	aquaporin 9	5	1	0	1	0	0	rno-miR-146b-3p	-0.15	-0.15	N/A
TBC1D19	ENST00000264866.4	TBC1 domain family, member 19	77	1	1	0	0	1	rno-miR-146b-3p	-0.15	-0.53	N/A
SRGAP3	ENST00000383836.3	SLIT-ROBO Rho GTPase activating protein 3	38	2	1	0	1	2	rno-miR-146b-3p	-0.15	-0.64	N/A
DERL2	ENST00000572834.1	derlin 2	261	1	0	1	0	0	rno-miR-146b-3p	-0.15	-0.21	N/A
GNL3L	ENST00000336470.4	guanine nucleotide binding protein-like 3 (nucleolar)-like	151	1	1	0	0	0	rno-miR-146b-3p	-0.15	-0.36	N/A
SOX3	ENST00000370536.2	SRY (sex determining region Y)-box 3	5	1	0	1	0	0	rno-miR-146b-3p	-0.15	-0.15	N/A
ZMYND19	ENST00000298585.2	zinc finger, MYND-type containing 19	1574	1	0	1	0	0	rno-miR-146b-3p	-0.15	-0.15	N/A
ACBD4	ENST00000398322.3	acyl-CoA binding domain containing 4	10	1	0	1	0	0	rno-miR-146b-3p	-0.15	-0.15	N/A
BRWD3	ENST00000373275.4	bromodomain and WD repeat domain containing 3	506	1	0	0	1	0	rno-miR-146b-3p	-0.15	-0.16	N/A
PBRM1	ENST00000356770.4	polybromo 1	689	1	0	0	1	0	rno-miR-146b-3p	-0.15	-0.15	N/A
RAB3B	ENST00000371655.3	RAB3B, member RAS oncogene family	611	2	0	2	0	0	rno-miR-146b-3p	-0.15	-0.36	N/A
CCDC89	ENST00000316398.3	coiled-coil domain containing 89	11	1	0	0	1	0	rno-miR-146b-3p	-0.15	-0.21	N/A
GOSR1	ENST00000225724.5	golgi SNAP receptor complex member 1	668	1	0	1	0	1	rno-miR-146b-3p	-0.15	-0.23	N/A
SLC39A14	ENST00000381237.1	solute carrier family 39 (zinc transporter), member 14	2413	1	0	0	1	0	rno-miR-146b-3p	-0.15	-0.15	N/A
UBR1	ENST00000382177.2	ubiquitin protein ligase E3 component n-recognin 1	11	1	0	0	1	0	rno-miR-146b-3p	-0.15	-0.15	N/A
C20orf112	ENST00000359676.5	chromosome 20 open reading frame 112	148	1	0	0	1	0	rno-miR-146b-3p	-0.15	-0.23	N/A
RYBP	ENST00000477973.2	RING1 and YY1 binding protein	342	1	0	0	1	0	rno-miR-146b-3p	-0.15	-0.16	N/A
SIDT1	ENST00000264852.4	SID1 transmembrane family, member 1	5	1	1	0	0	0	rno-miR-146b-3p	-0.15	-0.15	N/A
FOXN3	ENST00000345097.4	forkhead box N3	42	1	0	0	1	0	rno-miR-146b-3p	-0.15	-0.15	N/A
FAM109A	ENST00000361483.3	family with sequence similarity 109, member A	780	1	0	1	0	1	rno-miR-146b-3p	-0.15	-0.15	N/A
DGKI	ENST00000453654.2	diacylglycerol kinase, iota	16	3	2	0	1	0	rno-miR-146b-3p	-0.15	-0.53	N/A
EFNB2	ENST00000245323.4	ephrin-B2	25	1	0	1	0	0	rno-miR-146b-3p	-0.15	-0.15	N/A
AJAP1	ENST00000378191.4	adherens junctions associated protein 1	5	1	0	1	0	0	rno-miR-146b-3p	-0.15	-0.15	N/A
PTPN3	ENST00000412145.1	protein tyrosine phosphatase, non-receptor type 3	374	1	0	1	0	1	rno-miR-146b-3p	-0.15	-0.15	N/A
MOB2	ENST00000329957.6	MOB kinase activator 2	26	1	0	1	0	0	rno-miR-146b-3p	-0.15	-0.19	N/A
KIAA1045	ENST00000242315.3	KIAA1045	42	1	0	1	0	1	rno-miR-146b-3p	-0.15	-0.17	N/A
ATP7A	ENST00000343533.5	ATPase, Cu++ transporting, alpha polypeptide	141	1	0	1	0	0	rno-miR-146b-3p	-0.15	-0.16	N/A
MRTO4	ENST00000330263.4	mRNA turnover 4 homolog (S. cerevisiae)	2127	1	0	0	1	0	rno-miR-146b-3p	-0.15	-0.17	N/A
RIC8B	ENST00000392837.4	RIC8 guanine nucleotide exchange factor B	49	1	0	1	0	0	rno-miR-146b-3p	-0.15	-0.15	N/A
PTPRU	ENST00000428026.2	protein tyrosine phosphatase, receptor type, U	261	1	0	1	0	0	rno-miR-146b-3p	-0.15	-0.15	N/A
OSBP	ENST00000263847.1	oxysterol binding protein	101	2	1	1	0	0	rno-miR-146b-3p	-0.15	-0.42	N/A
ASB14	ENST00000487349.1	ankyrin repeat and SOCS box containing 14	5	1	0	0	1	0	rno-miR-146b-3p	-0.15	-0.15	N/A
GRHL1	ENST00000405379.2	grainyhead-like 1 (Drosophila)	147	1	0	1	0	0	rno-miR-146b-3p	-0.15	-0.15	N/A
OPRK1	ENST00000265572.3	opioid receptor, kappa 1	5	1	0	0	1	0	rno-miR-146b-3p	-0.15	-0.15	N/A
CYFIP2	ENST00000318218.6	cytoplasmic FMR1 interacting protein 2	303	1	0	0	1	0	rno-miR-146b-3p	-0.15	-0.15	N/A
DCBLD2	ENST00000326840.6	discoidin, CUB and LCCL domain containing 2	798	1	0	1	0	2	rno-miR-146b-3p	-0.15	-0.15	N/A
CCDC28B	ENST00000421922.2	coiled-coil domain containing 28B	106	1	0	1	0	0	rno-miR-146b-3p	-0.15	-0.15	N/A
FAM102B	ENST00000370035.3	family with sequence similarity 102, member B	392	1	0	1	0	0	rno-miR-146b-3p	-0.15	-0.15	N/A
PID1	ENST00000392054.3	phosphotyrosine interaction domain containing 1	896	1	0	1	0	1	rno-miR-146b-3p	-0.15	-0.17	N/A
TATDN2	ENST00000448281.2	TatD DNase domain containing 2	894	1	0	0	1	0	rno-miR-146b-3p	-0.15	-0.19	N/A
GALNT2	ENST00000366672.4	UDP-N-acetyl-alpha-D-galactosamine:polypeptide N-acetylgalactosaminyltransferase 2 (GalNAc-T2)	2834	1	0	1	0	0	rno-miR-146b-3p	-0.15	-0.15	N/A
ATCAY	ENST00000450849.2	ataxia, cerebellar, Cayman type	5	1	0	1	0	0	rno-miR-146b-3p	-0.14	-0.14	N/A
ZBTB8B	ENST00000609129.1	zinc finger and BTB domain containing 8B	18	1	0	0	1	0	rno-miR-146b-3p	-0.14	-0.14	N/A
METTL16	ENST00000263092.6	methyltransferase like 16	8	1	1	0	0	0	rno-miR-146b-3p	-0.14	-0.24	N/A
KCNC3	ENST00000376959.2	potassium voltage-gated channel, Shaw-related subfamily, member 3	5	1	0	0	1	0	rno-miR-146b-3p	-0.14	-0.14	N/A
HOXA2	ENST00000222718.5	homeobox A2	14	1	0	0	1	1	rno-miR-146b-3p	-0.14	-0.32	N/A
FAM199X	ENST00000493442.1	family with sequence similarity 199, X-linked	856	1	0	1	0	0	rno-miR-146b-3p	-0.14	-0.2	N/A
UNC119	ENST00000301032.4	unc-119 homolog (C. elegans)	49	1	0	1	0	0	rno-miR-146b-3p	-0.14	-0.14	N/A
ACVR1B	ENST00000257963.4	activin A receptor, type IB	3319	1	0	0	1	0	rno-miR-146b-3p	-0.14	-0.14	N/A
EGFR	ENST00000275493.2	epidermal growth factor receptor	632	1	0	0	1	1	rno-miR-146b-3p	-0.14	-0.16	N/A
SV2B	ENST00000394232.1	synaptic vesicle glycoprotein 2B	7	1	0	1	0	0	rno-miR-146b-3p	-0.14	-0.14	N/A
GFRA3	ENST00000274721.3	GDNF family receptor alpha 3	7	1	0	1	0	0	rno-miR-146b-3p	-0.14	-0.14	N/A
GABRE	ENST00000370325.1	gamma-aminobutyric acid (GABA) A receptor, epsilon	6	1	0	0	1	0	rno-miR-146b-3p	-0.14	-0.14	N/A
SSH1	ENST00000360239.3	slingshot protein phosphatase 1	115	1	1	0	0	0	rno-miR-146b-3p	-0.14	-0.3	N/A
PDXP	ENST00000215904.6	pyridoxal (pyridoxine, vitamin B6) phosphatase	58	1	0	1	0	0	rno-miR-146b-3p	-0.14	-0.14	N/A
N4BP1	ENST00000262384.3	NEDD4 binding protein 1	105	3*	1	1	0	1	rno-miR-146b-3p	-0.14	-0.2	N/A
AGPAT3	ENST00000291572.8	1-acylglycerol-3-phosphate O-acyltransferase 3	2443	1	0	0	1	0	rno-miR-146b-3p	-0.14	-0.15	N/A
HCN4	ENST00000261917.3	hyperpolarization activated cyclic nucleotide-gated potassium channel 4	19	4	0	1	3	1	rno-miR-146b-3p	-0.14	-0.26	N/A
PIP4K2B	ENST00000269554.3	phosphatidylinositol-5-phosphate 4-kinase, type II, beta	148	2	0	2	0	0	rno-miR-146b-3p	-0.14	-0.28	N/A
RORC	ENST00000356728.6	RAR-related orphan receptor C	42	1	0	1	0	1	rno-miR-146b-3p	-0.14	-0.14	N/A
PLXNA2	ENST00000367033.3	plexin A2	8	2	1	1	0	2	rno-miR-146b-3p	-0.14	-0.14	N/A
SNX12	ENST00000374274.3	sorting nexin 12	849	1	0	1	0	0	rno-miR-146b-3p	-0.14	-0.14	N/A
KCNK13	ENST00000282146.4	potassium channel, subfamily K, member 13	11	1	0	1	0	0	rno-miR-146b-3p	-0.14	-0.14	N/A
PKD2	ENST00000237596.2	polycystic kidney disease 2 (autosomal dominant)	915	1	0	1	0	0	rno-miR-146b-3p	-0.14	-0.14	N/A
LRCH1	ENST00000311191.6	leucine-rich repeats and calponin homology (CH) domain containing 1	381	1	0	1	0	0	rno-miR-146b-3p	-0.14	-0.14	N/A
AL354993.1	ENST00000439873.2	Cell growth-inhibiting protein 7; HCG1784586; Uncharacterized protein	9	1	0	1	0	0	rno-miR-146b-3p	-0.14	-0.33	N/A
SLC16A7	ENST00000261187.4	solute carrier family 16 (monocarboxylate transporter), member 7	73	2	0	2	0	1	rno-miR-146b-3p	-0.14	-0.38	N/A
RNF216	ENST00000425013.2	ring finger protein 216	649	2	1	1	0	1	rno-miR-146b-3p	-0.14	-0.2	N/A
NFIB	ENST00000397575.3	nuclear factor I/B	1149	1	0	0	1	1	rno-miR-146b-3p	-0.14	-0.15	N/A
ZNF641	ENST00000301042.3	zinc finger protein 641	87	1	0	0	1	1	rno-miR-146b-3p	-0.14	-0.17	N/A
MAP1A	ENST00000382031.1	microtubule-associated protein 1A	223	2	0	1	1	0	rno-miR-146b-3p	-0.14	-0.14	N/A
FBLIM1	ENST00000375771.1	filamin binding LIM protein 1	581	1	0	1	0	0	rno-miR-146b-3p	-0.14	-0.14	N/A
PAX7	ENST00000420770.2	paired box 7	7	1	0	0	1	0	rno-miR-146b-3p	-0.14	-0.14	N/A
ECM1	ENST00000369047.4	extracellular matrix protein 1	575	1	0	1	0	0	rno-miR-146b-3p	-0.14	-0.23	N/A
CAMKV	ENST00000296471.7	CaM kinase-like vesicle-associated	47	1	0	1	0	1	rno-miR-146b-3p	-0.14	-0.24	N/A
ZCCHC14	ENST00000268616.4	zinc finger, CCHC domain containing 14	64	1	0	0	1	0	rno-miR-146b-3p	-0.14	-0.15	N/A
MMAA	ENST00000281317.5	methylmalonic aciduria (cobalamin deficiency) cblA type	38	2	2	0	0	0	rno-miR-146b-3p	-0.14	-0.5	N/A
UBTD2	ENST00000393792.2	ubiquitin domain containing 2	297	1	0	0	1	0	rno-miR-146b-3p	-0.14	-0.18	N/A
PLAG1	ENST00000316981.3	pleiomorphic adenoma gene 1	58	2	1	0	1	0	rno-miR-146b-3p	-0.14	-0.14	N/A
CALB2	ENST00000349553.5	calbindin 2	5	1	0	1	0	0	rno-miR-146b-3p	-0.14	-0.14	N/A
SLC4A1	ENST00000262418.6	solute carrier family 4 (anion exchanger), member 1	5	1	0	0	1	0	rno-miR-146b-3p	-0.14	-0.14	N/A
ST3GAL2	ENST00000342907.2	ST3 beta-galactoside alpha-2,3-sialyltransferase 2	102	2	0	2	0	0	rno-miR-146b-3p	-0.14	-0.18	N/A
NXPH3	ENST00000328741.5	neurexophilin 3	65	2	1	0	1	1	rno-miR-146b-3p	-0.14	-0.39	N/A
FGFR1OP2	ENST00000546072.1	FGFR1 oncogene partner 2	104	1	0	0	1	0	rno-miR-146b-3p	-0.14	-0.2	N/A
RSF1	ENST00000308488.6	remodeling and spacing factor 1	216	1	0	0	1	0	rno-miR-146b-3p	-0.14	-0.17	N/A
STMN3	ENST00000370053.1	stathmin-like 3	17	1	0	1	0	0	rno-miR-146b-3p	-0.14	-0.14	N/A
MAOA	ENST00000338702.3	monoamine oxidase A	378	2	0	1	1	0	rno-miR-146b-3p	-0.14	-0.34	N/A
ITCH	ENST00000374864.4	itchy E3 ubiquitin protein ligase	769	1	0	1	0	2	rno-miR-146b-3p	-0.14	-0.16	N/A
KDM2A	ENST00000398645.2	lysine (K)-specific demethylase 2A	729	1	0	0	1	0	rno-miR-146b-3p	-0.14	-0.14	N/A
TBL1X	ENST00000407597.2	transducin (beta)-like 1X-linked	125	1	0	0	1	0	rno-miR-146b-3p	-0.14	-0.16	N/A
SCNN1D	ENST00000400928.3	sodium channel, non-voltage-gated 1, delta subunit	114	1	0	1	0	0	rno-miR-146b-3p	-0.14	-0.14	N/A
NF2	ENST00000347330.5	neurofibromin 2 (merlin)	828	1	0	1	0	1	rno-miR-146b-3p	-0.14	-0.16	N/A
HS6ST1	ENST00000259241.6	heparan sulfate 6-O-sulfotransferase 1	22	1	0	0	1	0	rno-miR-146b-3p	-0.14	-0.14	N/A
DCP1A	ENST00000607628.1	decapping mRNA 1A	87	1	0	0	1	0	rno-miR-146b-3p	-0.14	-0.14	N/A
UNKL	ENST00000389221.4	unkempt homolog (Drosophila)-like	308	1	0	1	0	0	rno-miR-146b-3p	-0.14	-0.14	N/A
CCDC155	ENST00000447857.3	coiled-coil domain containing 155	5	1	0	1	0	0	rno-miR-146b-3p	-0.14	-0.14	N/A
DCAF12L1	ENST00000371126.1	DDB1 and CUL4 associated factor 12-like 1	5	1	0	1	0	0	rno-miR-146b-3p	-0.14	-0.14	N/A
MTSS1L	ENST00000338779.6	metastasis suppressor 1-like	2982	1	0	0	1	0	rno-miR-146b-3p	-0.14	-0.14	N/A
ACSL6	ENST00000379264.2	acyl-CoA synthetase long-chain family member 6	7	1	0	0	1	0	rno-miR-146b-3p	-0.14	-0.14	N/A
VAV3	ENST00000370056.4	vav 3 guanine nucleotide exchange factor	1128	1	0	1	0	0	rno-miR-146b-3p	-0.14	-0.14	N/A
PARD3B	ENST00000406610.2	par-3 family cell polarity regulator beta	38	1	0	0	1	0	rno-miR-146b-3p	-0.14	-0.14	N/A
PSKH1	ENST00000291041.5	protein serine kinase H1	699	1	0	1	0	0	rno-miR-146b-3p	-0.13	-0.14	N/A
CANX	ENST00000247461.4	calnexin	17053	1	0	1	0	0	rno-miR-146b-3p	-0.13	-0.14	N/A
CDS1	ENST00000295887.5	CDP-diacylglycerol synthase (phosphatidate cytidylyltransferase) 1	720	1	0	0	1	0	rno-miR-146b-3p	-0.13	-0.17	N/A
IPMK	ENST00000373935.3	inositol polyphosphate multikinase	196	1	0	1	0	0	rno-miR-146b-3p	-0.13	-0.13	N/A
TP63	ENST00000392460.3	tumor protein p63	0	1	0	0	1	0	rno-miR-146b-3p	-0.13	-0.13	N/A
ZFYVE28	ENST00000508471.1	zinc finger, FYVE domain containing 28	18	1	0	1	0	0	rno-miR-146b-3p	-0.13	-0.26	N/A
ALDH5A1	ENST00000357578.3	aldehyde dehydrogenase 5 family, member A1	325	1	0	1	0	0	rno-miR-146b-3p	-0.13	-0.24	N/A
PSD3	ENST00000327040.8	pleckstrin and Sec7 domain containing 3	133	1	0	0	1	0	rno-miR-146b-3p	-0.13	-0.14	N/A
SLC41A1	ENST00000367137.3	solute carrier family 41 (magnesium transporter), member 1	300	1	0	1	0	0	rno-miR-146b-3p	-0.13	-0.14	N/A
HDGFRP3	ENST00000299633.4	Hepatoma-derived growth factor-related protein 3	2577	1	0	1	0	0	rno-miR-146b-3p	-0.13	-0.14	N/A
ST18	ENST00000276480.7	suppression of tumorigenicity 18 (breast carcinoma) (zinc finger protein)	5	1	0	1	0	0	rno-miR-146b-3p	-0.13	-0.13	N/A
TAS2R4	ENST00000247881.2	taste receptor, type 2, member 4	9	1	0	0	1	1	rno-miR-146b-3p	-0.13	-0.32	N/A
PTPRS	ENST00000372412.4	protein tyrosine phosphatase, receptor type, S	322	1	0	0	1	0	rno-miR-146b-3p	-0.13	-0.13	N/A
ZNF862	ENST00000223210.4	zinc finger protein 862	7	1	1	0	0	1	rno-miR-146b-3p	-0.13	-0.13	N/A
MYO7A	ENST00000409709.3	myosin VIIA	64	1	0	0	1	0	rno-miR-146b-3p	-0.13	-0.13	N/A
CERS2	ENST00000368954.5	ceramide synthase 2	4620	1	0	1	0	0	rno-miR-146b-3p	-0.13	-0.13	N/A
TAOK1	ENST00000261716.3	TAO kinase 1	164	1	0	1	0	0	rno-miR-146b-3p	-0.13	-0.16	N/A
AMER2	ENST00000357816.2	APC membrane recruitment protein 2	7	2	0	2	0	1	rno-miR-146b-3p	-0.13	-0.17	N/A
FBN2	ENST00000262464.4	fibrillin 2	167	1	0	0	1	0	rno-miR-146b-3p	-0.13	-0.14	N/A
RPTOR	ENST00000306801.3	regulatory associated protein of MTOR, complex 1	190	1	0	0	1	0	rno-miR-146b-3p	-0.13	-0.14	N/A
AFF3	ENST00000409236.2	AF4/FMR2 family, member 3	296	2	0	1	1	1	rno-miR-146b-3p	-0.13	-0.13	N/A
RERE	ENST00000337907.3	arginine-glutamic acid dipeptide (RE) repeats	199	1	1	0	0	1	rno-miR-146b-3p	-0.13	-0.34	N/A
TBC1D9B	ENST00000519746.1	TBC1 domain family, member 9B (with GRAM domain)	5042	1	0	1	0	0	rno-miR-146b-3p	-0.13	-0.13	N/A
RAPGEF2	ENST00000264431.4	Rap guanine nucleotide exchange factor (GEF) 2	484	1	0	0	1	0	rno-miR-146b-3p	-0.13	-0.13	N/A
MPLKIP	ENST00000306984.6	M-phase specific PLK1 interacting protein	32	1	0	0	1	0	rno-miR-146b-3p	-0.13	-0.29	N/A
HS3ST1	ENST00000002596.5	heparan sulfate (glucosamine) 3-O-sulfotransferase 1	9	1	1	0	0	1	rno-miR-146b-3p	-0.13	-0.24	N/A
U2SURP	ENST00000397933.2	U2 snRNP-associated SURP domain containing	1353	1	0	1	0	0	rno-miR-146b-3p	-0.13	-0.23	N/A
C21orf91	ENST00000400558.3	chromosome 21 open reading frame 91	998	1	0	0	1	0	rno-miR-146b-3p	-0.13	-0.15	N/A
TCF7	ENST00000518915.1	transcription factor 7 (T-cell specific, HMG-box)	883	1	0	1	0	0	rno-miR-146b-3p	-0.13	-0.13	N/A
TBL3	ENST00000568546.1	transducin (beta)-like 3	57	2	1	1	0	0	rno-miR-146b-3p	-0.13	-0.27	N/A
PPL	ENST00000345988.2	periplakin	849	1	0	1	0	1	rno-miR-146b-3p	-0.13	-0.17	N/A
EGR2	ENST00000242480.3	early growth response 2	5	1	0	0	1	0	rno-miR-146b-3p	-0.13	-0.13	N/A
GGA1	ENST00000343632.4	golgi-associated, gamma adaptin ear containing, ARF binding protein 1	325	1	0	0	1	0	rno-miR-146b-3p	-0.13	-0.13	N/A
TBC1D2B	ENST00000409931.3	TBC1 domain family, member 2B	5	1	1	0	0	1	rno-miR-146b-3p	-0.13	-0.13	N/A
HOXB8	ENST00000239144.4	homeobox B8	9	1	0	1	0	0	rno-miR-146b-3p	-0.13	-0.13	N/A
FAM216B	ENST00000537894.1	family with sequence similarity 216, member B	5	2	1	1	0	0	rno-miR-146b-3p	-0.13	-0.56	N/A
TBC1D23	ENST00000344949.5	TBC1 domain family, member 23	238	1	0	1	0	0	rno-miR-146b-3p	-0.13	-0.14	N/A
TMCC2	ENST00000358024.3	transmembrane and coiled-coil domain family 2	5	1	0	1	0	0	rno-miR-146b-3p	-0.13	-0.13	N/A
GHDC	ENST00000414034.3	GH3 domain containing	17	1	0	0	1	0	rno-miR-146b-3p	-0.13	-0.13	N/A
TRIM71	ENST00000383763.5	tripartite motif containing 71, E3 ubiquitin protein ligase	67	1	0	1	0	1	rno-miR-146b-3p	-0.13	-0.14	N/A
CYP7B1	ENST00000310193.3	cytochrome P450, family 7, subfamily B, polypeptide 1	53	1	0	0	1	0	rno-miR-146b-3p	-0.13	-0.14	N/A
ZMYM3	ENST00000314425.5	zinc finger, MYM-type 3	137	1	0	1	0	0	rno-miR-146b-3p	-0.13	-0.13	N/A
FOXO3	ENST00000343882.6	forkhead box O3	32	1	0	1	0	0	rno-miR-146b-3p	-0.13	-0.13	N/A
PRDM13	ENST00000369215.4	PR domain containing 13	17	1	0	0	1	0	rno-miR-146b-3p	-0.13	-0.13	N/A
JAK1	ENST00000342505.4	Janus kinase 1	139	1	0	1	0	0	rno-miR-146b-3p	-0.13	-0.13	N/A
WDR7	ENST00000254442.3	WD repeat domain 7	365	1	0	0	1	0	rno-miR-146b-3p	-0.13	-0.13	N/A
S1PR3	ENST00000358157.2	sphingosine-1-phosphate receptor 3	70	1	0	1	0	1	rno-miR-146b-3p	-0.13	-0.17	N/A
UBQLN2	ENST00000338222.5	ubiquilin 2	70	1	0	0	1	0	rno-miR-146b-3p	-0.13	-0.15	N/A
MAT1A	ENST00000372213.3	methionine adenosyltransferase I, alpha	19	1	0	1	0	0	rno-miR-146b-3p	-0.13	-0.13	N/A
GATAD2A	ENST00000360315.3	GATA zinc finger domain containing 2A	986	1	1	0	0	2	rno-miR-146b-3p	-0.13	-0.28	N/A
RNF169	ENST00000299563.4	ring finger protein 169	204	2	0	1	1	2	rno-miR-146b-3p	-0.13	-0.14	N/A
ADAL	ENST00000428046.3	adenosine deaminase-like	105	1	0	1	0	0	rno-miR-146b-3p	-0.13	-0.33	N/A
HPSE2	ENST00000370546.1	heparanase 2	12	2	1	1	0	1	rno-miR-146b-3p	-0.13	-0.23	N/A
FAM213B	ENST00000378424.4	family with sequence similarity 213, member B	409	1	0	1	0	0	rno-miR-146b-3p	-0.13	-0.14	N/A
UBE2Q1	ENST00000292211.4	ubiquitin-conjugating enzyme E2Q family member 1	3046	1	0	0	1	0	rno-miR-146b-3p	-0.13	-0.2	N/A
AC006486.1	ENST00000378108.1		5	1	0	1	0	0	rno-miR-146b-3p	-0.13	-0.13	N/A
DAGLA	ENST00000257215.5	diacylglycerol lipase, alpha	1262	1	0	0	1	0	rno-miR-146b-3p	-0.13	-0.13	N/A
EPT1	ENST00000260585.7	ethanolaminephosphotransferase 1 (CDP-ethanolamine-specific)	449	1	0	0	1	0	rno-miR-146b-3p	-0.13	-0.15	N/A
IKZF4	ENST00000262032.5	IKAROS family zinc finger 4 (Eos)	329	1	0	1	0	0	rno-miR-146b-3p	-0.13	-0.13	N/A
UNC79	ENST00000553484.1	unc-79 homolog (C. elegans)	5	1	0	0	1	0	rno-miR-146b-3p	-0.13	-0.13	N/A
DHX38	ENST00000268482.3	DEAH (Asp-Glu-Ala-His) box polypeptide 38	667	1	0	1	0	0	rno-miR-146b-3p	-0.13	-0.13	N/A
UBXN2A	ENST00000309033.4	UBX domain protein 2A	45	1	0	1	0	0	rno-miR-146b-3p	-0.13	-0.17	N/A
SYT7	ENST00000263846.4	synaptotagmin VII	192	2	0	1	1	0	rno-miR-146b-3p	-0.13	-0.22	N/A
DKFZP761J1410	ENST00000251473.5	Lipid phosphate phosphatase-related protein type 2	345	1	0	1	0	0	rno-miR-146b-3p	-0.12	-0.12	N/A
WWP1	ENST00000517970.1	WW domain containing E3 ubiquitin protein ligase 1	161	1	0	1	0	0	rno-miR-146b-3p	-0.12	-0.12	N/A
PSD2	ENST00000274710.3	pleckstrin and Sec7 domain containing 2	5	1	0	0	1	0	rno-miR-146b-3p	-0.12	-0.12	N/A
CNTN2	ENST00000331830.4	contactin 2 (axonal)	5	1	0	0	1	1	rno-miR-146b-3p	-0.12	-0.12	N/A
YKT6	ENST00000223369.2	YKT6 v-SNARE homolog (S. cerevisiae)	2409	1	0	0	1	0	rno-miR-146b-3p	-0.12	-0.13	N/A
RNF166	ENST00000312838.4	ring finger protein 166	1977	1	0	1	0	0	rno-miR-146b-3p	-0.12	-0.12	N/A
PITPNA	ENST00000313486.7	phosphatidylinositol transfer protein, alpha	366	1	0	1	0	1	rno-miR-146b-3p	-0.12	-0.29	N/A
SENP1	ENST00000004980.5	SUMO1/sentrin specific peptidase 1	361	2*	0	1	0	0	rno-miR-146b-3p	-0.12	-0.13	N/A
WNT5A	ENST00000474267.1	wingless-type MMTV integration site family, member 5A	2080	1	0	0	1	0	rno-miR-146b-3p	-0.12	-0.12	N/A
TTYH3	ENST00000258796.7	tweety family member 3	188	1	0	1	0	3	rno-miR-146b-3p	-0.12	-0.12	N/A
HNF1B	ENST00000225893.4	HNF1 homeobox B	25	1	1	0	0	1	rno-miR-146b-3p	-0.12	-0.35	N/A
EDEM1	ENST00000256497.4	ER degradation enhancer, mannosidase alpha-like 1	948	1	1	0	0	2	rno-miR-146b-3p	-0.12	-0.13	N/A
GABRB2	ENST00000393959.1	gamma-aminobutyric acid (GABA) A receptor, beta 2	5	1	0	0	1	0	rno-miR-146b-3p	-0.12	-0.12	N/A
CSMD2	ENST00000373381.4	CUB and Sushi multiple domains 2	5	1	0	0	1	0	rno-miR-146b-3p	-0.12	-0.12	N/A
NDUFA5	ENST00000471770.1	NADH dehydrogenase (ubiquinone) 1 alpha subcomplex, 5	28	1	0	0	1	0	rno-miR-146b-3p	-0.12	-0.21	N/A
PODXL	ENST00000541194.1	podocalyxin-like	2928	1	1	0	0	0	rno-miR-146b-3p	-0.12	-0.12	N/A
WDR52	ENST00000393845.2	WD repeat domain 52	5	1	0	1	0	0	rno-miR-146b-3p	-0.12	-0.12	N/A
LBX1	ENST00000370193.2	ladybird homeobox 1	8	1	0	0	1	0	rno-miR-146b-3p	-0.12	-0.35	N/A
FBXO10	ENST00000432825.2	F-box protein 10	14	1	0	0	1	2	rno-miR-146b-3p	-0.12	-0.12	N/A
NACC2	ENST00000371753.1	NACC family member 2, BEN and BTB (POZ) domain containing	172	1	1	0	0	2	rno-miR-146b-3p	-0.12	-0.18	N/A
NDST2	ENST00000309979.6	N-deacetylase/N-sulfotransferase (heparan glucosaminyl) 2	175	1	0	1	0	0	rno-miR-146b-3p	-0.12	-0.13	N/A
TGOLN2	ENST00000377386.3	trans-golgi network protein 2	1914	1	0	0	1	0	rno-miR-146b-3p	-0.12	-0.14	N/A
SORBS1	ENST00000371227.4	sorbin and SH3 domain containing 1	22	1	0	1	0	1	rno-miR-146b-3p	-0.12	-0.12	N/A
TMEM181	ENST00000367090.3	transmembrane protein 181	924	1	0	1	0	0	rno-miR-146b-3p	-0.12	-0.12	N/A
DSG1	ENST00000257192.4	desmoglein 1	5	1	0	1	0	0	rno-miR-146b-3p	-0.12	-0.12	N/A
SLC39A7	ENST00000374675.3	solute carrier family 39 (zinc transporter), member 7	4669	1	0	1	0	0	rno-miR-146b-3p	-0.12	-0.12	N/A
CPLX2	ENST00000359546.4	complexin 2	5	1	1	0	0	0	rno-miR-146b-3p	-0.12	-0.12	N/A
FAM76B	ENST00000358780.5	family with sequence similarity 76, member B	186	1	0	0	1	0	rno-miR-146b-3p	-0.12	-0.2	N/A
PRPF4B	ENST00000337659.6	pre-mRNA processing factor 4B	602	1	0	1	0	0	rno-miR-146b-3p	-0.12	-0.13	N/A
PRKACB	ENST00000370689.2	protein kinase, cAMP-dependent, catalytic, beta	344	1	0	0	1	1	rno-miR-146b-3p	-0.12	-0.12	N/A
SP5	ENST00000375281.3	Sp5 transcription factor	36	1	0	0	1	0	rno-miR-146b-3p	-0.12	-0.12	N/A
ABCD2	ENST00000308666.3	ATP-binding cassette, sub-family D (ALD), member 2	5	1	0	0	1	0	rno-miR-146b-3p	-0.12	-0.12	N/A
SNPH	ENST00000381873.3	syntaphilin	13	1	0	1	0	2	rno-miR-146b-3p	-0.12	-0.12	N/A
SPATA2	ENST00000289431.5	spermatogenesis associated 2	358	1	0	1	0	0	rno-miR-146b-3p	-0.12	-0.12	N/A
CACNA1E	ENST00000526775.1	calcium channel, voltage-dependent, R type, alpha 1E subunit	5	1	0	1	0	0	rno-miR-146b-3p	-0.12	-0.12	N/A
APOLD1	ENST00000356591.4	apolipoprotein L domain containing 1	27	1	0	0	1	0	rno-miR-146b-3p	-0.12	-0.15	N/A
TMCC1	ENST00000432054.2	transmembrane and coiled-coil domain family 1	97	1	0	1	0	0	rno-miR-146b-3p	-0.12	-0.12	N/A
CCDC177	ENST00000599174.1	Homo sapiens coiled-coil domain containing 177 (CCDC177), mRNA.	0	1	0	1	0	0	rno-miR-146b-3p	-0.12	-0.12	N/A
ANKS1B	ENST00000546960.1	ankyrin repeat and sterile alpha motif domain containing 1B	21	1	0	1	0	0	rno-miR-146b-3p	-0.12	-0.12	N/A
TANGO2	ENST00000434570.2	transport and golgi organization 2 homolog (Drosophila)	119	1	0	1	0	0	rno-miR-146b-3p	-0.12	-0.12	N/A
ELK4	ENST00000357992.4	ELK4, ETS-domain protein (SRF accessory protein 1)	39	2	0	1	1	0	rno-miR-146b-3p	-0.12	-0.19	N/A
SLC6A5	ENST00000525748.1	solute carrier family 6 (neurotransmitter transporter), member 5	5	1	0	1	0	0	rno-miR-146b-3p	-0.12	-0.12	N/A
ABI3BP	ENST00000471714.1	ABI family, member 3 (NESH) binding protein	18	1	0	1	0	0	rno-miR-146b-3p	-0.12	-0.12	N/A
RAB11FIP2	ENST00000355624.3	RAB11 family interacting protein 2 (class I)	449	1	1	0	0	0	rno-miR-146b-3p	-0.12	-0.12	N/A
PEX6	ENST00000244546.4	peroxisomal biogenesis factor 6	178	1	0	1	0	0	rno-miR-146b-3p	-0.12	-0.12	N/A
LPGAT1	ENST00000366997.4	lysophosphatidylglycerol acyltransferase 1	135	1	0	0	1	0	rno-miR-146b-3p	-0.12	-0.17	N/A
SH2D4A	ENST00000265807.3	SH2 domain containing 4A	131	1	0	1	0	0	rno-miR-146b-3p	-0.12	-0.14	N/A
EMP2	ENST00000359543.3	epithelial membrane protein 2	1725	1	0	0	1	0	rno-miR-146b-3p	-0.12	-0.12	N/A
MGRN1	ENST00000415496.1	mahogunin ring finger 1, E3 ubiquitin protein ligase	2337	1	0	0	1	0	rno-miR-146b-3p	-0.12	-0.12	N/A
FZD4	ENST00000531380.1	frizzled family receptor 4	5	1	0	1	0	0	rno-miR-146b-3p	-0.12	-0.12	N/A
LMTK3	ENST00000600059.1	lemur tyrosine kinase 3	5	1	0	0	1	0	rno-miR-146b-3p	-0.12	-0.12	N/A
AC074212.3	ENST00000457052.2	Uncharacterized protein	5	1	0	0	1	0	rno-miR-146b-3p	-0.12	-0.12	N/A
USP4	ENST00000351842.4	ubiquitin specific peptidase 4 (proto-oncogene)	253	1	0	0	1	0	rno-miR-146b-3p	-0.12	-0.21	N/A
RNF38	ENST00000259605.6	ring finger protein 38	348	1	0	0	1	0	rno-miR-146b-3p	-0.12	-0.12	N/A
NDST4	ENST00000264363.2	N-deacetylase/N-sulfotransferase (heparan glucosaminyl) 4	12	1	0	0	1	0	rno-miR-146b-3p	-0.12	-0.24	N/A
CDC42BPA	ENST00000366767.3	CDC42 binding protein kinase alpha (DMPK-like)	122	1	0	0	1	0	rno-miR-146b-3p	-0.12	-0.13	N/A
LMO3	ENST00000354662.1	LIM domain only 3 (rhombotin-like 2)	7	1	0	1	0	0	rno-miR-146b-3p	-0.12	-0.18	N/A
ARRB2	ENST00000575877.1	arrestin, beta 2	158	1	0	1	0	0	rno-miR-146b-3p	-0.12	-0.12	N/A
NKAP	ENST00000371410.3	NFKB activating protein	422	1	0	0	1	1	rno-miR-146b-3p	-0.11	-0.22	N/A
SLC13A5	ENST00000433363.2	solute carrier family 13 (sodium-dependent citrate transporter), member 5	4848	1	0	1	0	0	rno-miR-146b-3p	-0.11	-0.12	N/A
TMC8	ENST00000318430.5	transmembrane channel-like 8	13	1	1	0	0	0	rno-miR-146b-3p	-0.11	-0.31	N/A
UNC13A	ENST00000519716.2	unc-13 homolog A (C. elegans)	5	1	0	0	1	0	rno-miR-146b-3p	-0.11	-0.11	N/A
CMKLR1	ENST00000312143.7	chemokine-like receptor 1	5	1	0	0	1	1	rno-miR-146b-3p	-0.11	-0.11	N/A
STXBP1	ENST00000373302.3	syntaxin binding protein 1	295	1	0	1	0	0	rno-miR-146b-3p	-0.11	-0.13	N/A
CAMKK2	ENST00000538733.1	calcium/calmodulin-dependent protein kinase kinase 2, beta	1157	1	0	1	0	1	rno-miR-146b-3p	-0.11	-0.12	N/A
AVIL	ENST00000537081.1	advillin	10	1	0	0	1	0	rno-miR-146b-3p	-0.11	-0.24	N/A
DUSP16	ENST00000298573.4	dual specificity phosphatase 16	444	1	0	1	0	1	rno-miR-146b-3p	-0.11	-0.13	N/A
POM121C	ENST00000257665.5	POM121 transmembrane nucleoporin C	5	1	0	1	0	0	rno-miR-146b-3p	-0.11	-0.11	N/A
EFNB3	ENST00000226091.2	ephrin-B3	5	1	0	1	0	0	rno-miR-146b-3p	-0.11	-0.11	N/A
SNX27	ENST00000368843.3	sorting nexin family member 27	46	1	0	0	1	0	rno-miR-146b-3p	-0.11	-0.11	N/A
PLAA	ENST00000397292.3	phospholipase A2-activating protein	416	1	1	0	0	0	rno-miR-146b-3p	-0.11	-0.25	N/A
RP11-111M22.2	ENST00000530460.1	Homo sapiens putative uncharacterized protein FLJ37770-like (LOC100506127), mRNA.	18	1	0	1	0	0	rno-miR-146b-3p	-0.11	-0.2	N/A
BTN2A1	ENST00000429381.1	butyrophilin, subfamily 2, member A1	839	1	0	1	0	0	rno-miR-146b-3p	-0.11	-0.11	N/A
ERCC4	ENST00000311895.7	excision repair cross-complementing rodent repair deficiency, complementation group 4	261	1	0	0	1	0	rno-miR-146b-3p	-0.11	-0.11	N/A
SLIT3	ENST00000519560.1	slit homolog 3 (Drosophila)	13	1	0	1	0	0	rno-miR-146b-3p	-0.11	-0.14	N/A
ATP2B2	ENST00000352432.4	ATPase, Ca++ transporting, plasma membrane 2	170	1	0	0	1	1	rno-miR-146b-3p	-0.11	-0.12	N/A
POLR3D	ENST00000397802.4	polymerase (RNA) III (DNA directed) polypeptide D, 44kDa	678	2	0	1	1	1	rno-miR-146b-3p	-0.11	-0.46	N/A
MAP4	ENST00000383737.4	microtubule-associated protein 4	3914	1	0	1	0	0	rno-miR-146b-3p	-0.11	-0.13	N/A
ATAD2B	ENST00000238789.5	ATPase family, AAA domain containing 2B	11	1	0	1	0	0	rno-miR-146b-3p	-0.11	-0.18	N/A
ZNF385D	ENST00000281523.2	zinc finger protein 385D	5	1	0	0	1	1	rno-miR-146b-3p	-0.11	-0.11	N/A
GBA	ENST00000368373.3	glucosidase, beta, acid	27	1	0	0	1	1	rno-miR-146b-3p	-0.11	-0.12	N/A
XYLT2	ENST00000017003.2	xylosyltransferase II	514	1	0	0	1	0	rno-miR-146b-3p	-0.11	-0.11	N/A
ESRRB	ENST00000261532.7	estrogen-related receptor beta	7	2	1	1	0	0	rno-miR-146b-3p	-0.11	-0.55	N/A
FAM102A	ENST00000373095.1	family with sequence similarity 102, member A	85	1	0	1	0	0	rno-miR-146b-3p	-0.11	-0.11	N/A
PIANP	ENST00000534837.1	PILR alpha associated neural protein	8	1	0	0	1	0	rno-miR-146b-3p	-0.11	-0.11	N/A
INADL	ENST00000371158.2	InaD-like (Drosophila)	96	1	0	0	1	0	rno-miR-146b-3p	-0.11	-0.11	N/A
TRIM25	ENST00000316881.4	tripartite motif containing 25	247	1	0	0	1	0	rno-miR-146b-3p	-0.11	-0.11	N/A
SMC1A	ENST00000322213.4	structural maintenance of chromosomes 1A	1626	1	0	0	1	1	rno-miR-146b-3p	-0.11	-0.12	N/A
IRF5	ENST00000402030.2	interferon regulatory factor 5	7	1	0	1	0	0	rno-miR-146b-3p	-0.11	-0.14	N/A
LPHN1	ENST00000340736.6	latrophilin 1	49	2	0	2	0	1	rno-miR-146b-3p	-0.11	-0.11	N/A
SRCIN1	ENST00000264659.7	SRC kinase signaling inhibitor 1	5	1	0	1	0	1	rno-miR-146b-3p	-0.11	-0.11	N/A
ARHGAP19	ENST00000358531.4	Rho GTPase activating protein 19	1051	1	0	1	0	1	rno-miR-146b-3p	-0.11	-0.11	N/A
ZNF609	ENST00000326648.3	zinc finger protein 609	103	1	0	0	1	2	rno-miR-146b-3p	-0.11	-0.11	N/A
BMF	ENST00000220446.4	Bcl2 modifying factor	179	1	0	0	1	0	rno-miR-146b-3p	-0.11	-0.14	N/A
TIMM22	ENST00000327158.4	translocase of inner mitochondrial membrane 22 homolog (yeast)	290	1	1	0	0	0	rno-miR-146b-3p	-0.11	-0.37	N/A
ARHGEF9	ENST00000253401.6	Cdc42 guanine nucleotide exchange factor (GEF) 9	13	1	0	1	0	0	rno-miR-146b-3p	-0.11	-0.11	N/A
RD3	ENST00000367002.4	retinal degeneration 3	5	1	0	1	0	0	rno-miR-146b-3p	-0.11	-0.11	N/A
KIF6	ENST00000287152.7	kinesin family member 6	12	2	0	0	2	2	rno-miR-146b-3p	-0.11	-0.27	N/A
GALNT7	ENST00000265000.4	UDP-N-acetyl-alpha-D-galactosamine:polypeptide N-acetylgalactosaminyltransferase 7 (GalNAc-T7)	953	1	0	1	0	1	rno-miR-146b-3p	-0.11	-0.11	N/A
FBXO32	ENST00000517956.1	F-box protein 32	500	2	0	2	0	0	rno-miR-146b-3p	-0.11	-0.18	N/A
DNMT3A	ENST00000380746.4	DNA (cytosine-5-)-methyltransferase 3 alpha	221	3	1	0	2	1	rno-miR-146b-3p	-0.11	-0.52	N/A
FIGN	ENST00000333129.3	fidgetin	10	2	0	1	1	0	rno-miR-146b-3p	-0.11	-0.21	N/A
RAP2B	ENST00000323534.2	RAP2B, member of RAS oncogene family	594	3*	0	2	0	0	rno-miR-146b-3p	-0.11	-0.17	N/A
ST8SIA3	ENST00000324000.3	ST8 alpha-N-acetyl-neuraminide alpha-2,8-sialyltransferase 3	5	1	0	0	1	0	rno-miR-146b-3p	-0.11	-0.11	N/A
TMEM30B	ENST00000555868.1	transmembrane protein 30B	10	1	0	1	0	0	rno-miR-146b-3p	-0.11	-0.11	N/A
GDF6	ENST00000287020.5	growth differentiation factor 6	14	1	0	0	1	0	rno-miR-146b-3p	-0.11	-0.11	N/A
RTN4RL2	ENST00000335099.3	reticulon 4 receptor-like 2	13	1	0	1	0	0	rno-miR-146b-3p	-0.11	-0.11	N/A
TGFB2	ENST00000366930.4	transforming growth factor, beta 2	157	1	0	0	1	0	rno-miR-146b-3p	-0.11	-0.21	N/A
BDKRB2	ENST00000306005.3	bradykinin receptor B2	871	1	0	0	1	0	rno-miR-146b-3p	-0.11	-0.11	N/A
PPM1A	ENST00000395076.4	protein phosphatase, Mg2+/Mn2+ dependent, 1A	412	1	0	1	0	1	rno-miR-146b-3p	-0.11	-0.16	N/A
GZF1	ENST00000338121.5	GDNF-inducible zinc finger protein 1	252	1	0	0	1	0	rno-miR-146b-3p	-0.11	-0.11	N/A
MFHAS1	ENST00000276282.6	malignant fibrous histiocytoma amplified sequence 1	130	1	0	0	1	0	rno-miR-146b-3p	-0.11	-0.14	N/A
DLGAP2	ENST00000421627.2	discs, large (Drosophila) homolog-associated protein 2	5	1	1	0	0	2	rno-miR-146b-3p	-0.1	-0.1	N/A
FLNB	ENST00000357272.4	filamin B, beta	467	1	0	0	1	1	rno-miR-146b-3p	-0.1	-0.12	N/A
DHODH	ENST00000219240.4	dihydroorotate dehydrogenase (quinone)	152	1	1	0	0	0	rno-miR-146b-3p	-0.1	-0.48	N/A
BRD7	ENST00000394688.3	bromodomain containing 7	349	2	0	1	1	0	rno-miR-146b-3p	-0.1	-0.22	N/A
CAB39L	ENST00000355854.4	calcium binding protein 39-like	12	2	0	1	1	0	rno-miR-146b-3p	-0.1	-0.27	N/A
ZBTB38	ENST00000514251.1	zinc finger and BTB domain containing 38	1270	1	0	1	0	0	rno-miR-146b-3p	-0.1	-0.1	N/A
KIAA1161	ENST00000297625.7	KIAA1161	18	1	0	1	0	0	rno-miR-146b-3p	-0.1	-0.1	N/A
ELF5	ENST00000257832.2	E74-like factor 5 (ets domain transcription factor)	5	1	0	1	0	0	rno-miR-146b-3p	-0.1	-0.1	N/A
SGTB	ENST00000381007.4	small glutamine-rich tetratricopeptide repeat (TPR)-containing, beta	205	1	0	1	0	0	rno-miR-146b-3p	-0.1	-0.12	N/A
CTNNA3	ENST00000433211.2	catenin (cadherin-associated protein), alpha 3	5	1	0	0	1	1	rno-miR-146b-3p	-0.1	-0.1	N/A
MED13L	ENST00000281928.3	mediator complex subunit 13-like	73	1	1	0	0	0	rno-miR-146b-3p	-0.1	-0.14	N/A
IFT80	ENST00000326448.7	intraflagellar transport 80 homolog (Chlamydomonas)	53	1	0	0	1	1	rno-miR-146b-3p	-0.1	-0.25	N/A
ARL6IP1	ENST00000304414.7	ADP-ribosylation factor-like 6 interacting protein 1	25	1	0	1	0	0	rno-miR-146b-3p	-0.1	-0.19	N/A
SBK1	ENST00000341901.4	SH3 domain binding kinase 1	9	2	0	2	0	0	rno-miR-146b-3p	-0.1	-0.1	N/A
ZFHX2	ENST00000419474.3	zinc finger homeobox 2	7	1	0	0	1	1	rno-miR-146b-3p	-0.1	-0.18	N/A
JAKMIP3	ENST00000298622.4	Janus kinase and microtubule interacting protein 3	5	1	0	0	1	1	rno-miR-146b-3p	-0.1	-0.1	N/A
RHBDL1	ENST00000352681.3	rhomboid, veinlet-like 1 (Drosophila)	5	1	0	0	1	0	rno-miR-146b-3p	-0.1	-0.1	N/A
CASZ1	ENST00000377022.3	castor zinc finger 1	5	1	0	0	1	0	rno-miR-146b-3p	-0.1	-0.1	N/A
PEG3	ENST00000423103.2	paternally expressed 3	5	1	0	1	0	0	rno-miR-146b-3p	-0.1	-0.1	N/A
KMT2B	ENST00000420124.1	Histone-lysine N-methyltransferase 2B	1005	1	0	1	0	0	rno-miR-146b-3p	-0.1	-0.1	N/A
APBB3	ENST00000358580.5	amyloid beta (A4) precursor protein-binding, family B, member 3	9	1	0	1	0	0	rno-miR-146b-3p	-0.1	-0.1	N/A
CTPS2	ENST00000443824.1	CTP synthase 2	47	1	1	0	0	0	rno-miR-146b-3p	-0.1	-0.48	N/A
RAB3GAP2	ENST00000358951.2	RAB3 GTPase activating protein subunit 2 (non-catalytic)	461	1	1	0	0	0	rno-miR-146b-3p	-0.1	-0.19	N/A
TMEM178B	ENST00000565468.1	transmembrane protein 178B	129	2	0	1	1	0	rno-miR-146b-3p	-0.1	-0.1	N/A
TECTB	ENST00000369422.3	tectorin beta	5	1	0	1	0	1	rno-miR-146b-3p	-0.1	-0.1	N/A
PTK7	ENST00000230419.4	protein tyrosine kinase 7	120	1	0	0	1	0	rno-miR-146b-3p	-0.1	-0.1	N/A
LRRK1	ENST00000388948.3	leucine-rich repeat kinase 1	27	1	0	1	0	1	rno-miR-146b-3p	-0.1	-0.1	N/A
NAT8L	ENST00000331662.3	N-acetyltransferase 8-like (GCN5-related, putative)	220	1	0	0	1	1	rno-miR-146b-3p	-0.1	-0.11	N/A
SRGAP1	ENST00000355086.3	SLIT-ROBO Rho GTPase activating protein 1	64	1	0	0	1	0	rno-miR-146b-3p	-0.1	-0.16	N/A
FMNL3	ENST00000335154.5	formin-like 3	132	1	0	0	1	0	rno-miR-146b-3p	-0.1	-0.1	N/A
LARP1	ENST00000336314.4	La ribonucleoprotein domain family, member 1	4979	1	0	0	1	1	rno-miR-146b-3p	-0.1	-0.1	N/A
FLNC	ENST00000346177.6	filamin C, gamma	12414	1	0	0	1	0	rno-miR-146b-3p	-0.1	-0.1	N/A
C2orf48	ENST00000381786.3	chromosome 2 open reading frame 48	32	1	0	0	1	0	rno-miR-146b-3p	-0.1	-0.3	N/A
SVIP	ENST00000354193.4	small VCP/p97-interacting protein	521	2	2	0	0	0	rno-miR-146b-3p	-0.1	-0.89	N/A
ZEB2	ENST00000558170.2	zinc finger E-box binding homeobox 2	33	1	0	0	1	0	rno-miR-146b-3p	-0.1	-0.12	N/A
SLC30A7	ENST00000370112.4	solute carrier family 30 (zinc transporter), member 7	204	1	1	0	0	0	rno-miR-146b-3p	-0.1	-0.19	N/A
PIK3R6	ENST00000311434.9	phosphoinositide-3-kinase, regulatory subunit 6	5	1	0	1	0	0	rno-miR-146b-3p	-0.1	-0.1	N/A
PIGQ	ENST00000321878.5	phosphatidylinositol glycan anchor biosynthesis, class Q	342	1	0	1	0	0	rno-miR-146b-3p	-0.1	-0.1	N/A
ADAM19	ENST00000257527.4	ADAM metallopeptidase domain 19	981	1	0	1	0	1	rno-miR-146b-3p	-0.1	-0.1	N/A
HPSE	ENST00000311412.5	heparanase	37	1	0	0	1	0	rno-miR-146b-3p	-0.1	-0.18	N/A
SDK1	ENST00000404826.2	sidekick cell adhesion molecule 1	60	2	0	1	1	0	rno-miR-146b-3p	-0.1	-0.13	N/A
IP6K1	ENST00000468463.1	inositol hexakisphosphate kinase 1	406	1	1	0	0	3	rno-miR-146b-3p	-0.1	-0.23	N/A
NBEAL1	ENST00000449802.1	neurobeachin-like 1	42	1	0	1	0	0	rno-miR-146b-3p	-0.1	-0.11	N/A
SZRD1	ENST00000401089.3	SUZ RNA binding domain containing 1	137	1	0	0	1	0	rno-miR-146b-3p	-0.1	-0.19	N/A
OSR1	ENST00000272223.2	odd-skipped related 1 (Drosophila)	15	1	0	1	0	0	rno-miR-146b-3p	-0.1	-0.1	N/A
CD2BP2	ENST00000305596.3	CD2 (cytoplasmic tail) binding protein 2	222	1	0	1	0	0	rno-miR-146b-3p	-0.1	-0.23	N/A
FHDC1	ENST00000260008.3	FH2 domain containing 1	53	1	0	1	0	0	rno-miR-146b-3p	-0.1	-0.1	N/A
MAPT	ENST00000344290.5	microtubule-associated protein tau	11	1	0	0	1	0	rno-miR-146b-3p	-0.1	-0.1	N/A
HOXD4	ENST00000306324.3	homeobox D4	214	1	0	1	0	1	rno-miR-146b-3p	-0.1	-0.11	N/A
UBXN10	ENST00000375099.3	UBX domain protein 10	5	1	0	0	1	0	rno-miR-146b-3p	-0.1	-0.1	N/A
IL18R1	ENST00000409599.1	interleukin 18 receptor 1	40	1	0	1	0	0	rno-miR-146b-3p	-0.1	-0.1	N/A
ABLIM3	ENST00000326685.7	actin binding LIM protein family, member 3	9	2	1	0	1	0	rno-miR-146b-3p	-0.1	-0.18	N/A
TMEM206	ENST00000261455.4	transmembrane protein 206	26	1	1	0	0	0	rno-miR-146b-3p	-0.1	-0.6	N/A
KMT2D	ENST00000301067.7	lysine (K)-specific methyltransferase 2D	78	1	0	0	1	1	rno-miR-146b-3p	-0.1	-0.1	N/A
PARVB	ENST00000338758.7	parvin, beta	444	1	0	1	0	0	rno-miR-146b-3p	-0.1	-0.21	N/A
TOM1L2	ENST00000581396.1	target of myb1-like 2 (chicken)	35	1	0	0	1	1	rno-miR-146b-3p	-0.1	-0.13	N/A
GFER	ENST00000569451.1	growth factor, augmenter of liver regeneration	882	1	1	0	0	0	rno-miR-146b-3p	-0.1	-0.47	N/A
NFIC	ENST00000346156.5	nuclear factor I/C (CCAAT-binding transcription factor)	26	1	0	1	0	0	rno-miR-146b-3p	-0.1	-0.12	N/A
ONECUT2	ENST00000491143.2	one cut homeobox 2	847	1	1	0	0	1	rno-miR-146b-3p	-0.1	-0.16	N/A
UBN2	ENST00000473989.3	ubinuclein 2	238	2	0	2	0	1	rno-miR-146b-3p	-0.1	-0.12	N/A
GABPB2	ENST00000368918.3	GA binding protein transcription factor, beta subunit 2	35	1	0	0	1	0	rno-miR-146b-3p	-0.1	-0.14	N/A
ZNF319	ENST00000299237.2	zinc finger protein 319	521	1	0	1	0	2	rno-miR-146b-3p	-0.1	-0.1	N/A
VPS41	ENST00000310301.4	vacuolar protein sorting 41 homolog (S. cerevisiae)	163	1	0	1	0	1	rno-miR-146b-3p	-0.09	-0.18	N/A
C2CD2L	ENST00000336702.3	C2CD2-like	13	1	1	0	0	0	rno-miR-146b-3p	-0.09	-0.26	N/A
GOSR2	ENST00000576910.2	golgi SNAP receptor complex member 2	1099	1	0	0	1	0	rno-miR-146b-3p	-0.09	-0.21	N/A
BMP2K	ENST00000335016.5	BMP2 inducible kinase	164	1	0	0	1	0	rno-miR-146b-3p	-0.09	-0.1	N/A
VPS36	ENST00000378060.4	vacuolar protein sorting 36 homolog (S. cerevisiae)	57	1	0	1	0	0	rno-miR-146b-3p	-0.09	-0.19	N/A
GMEB1	ENST00000373816.1	glucocorticoid modulatory element binding protein 1	154	1	0	0	1	0	rno-miR-146b-3p	-0.09	-0.13	N/A
LEPREL4	ENST00000355468.3	leprecan-like 4	221	1	0	1	0	0	rno-miR-146b-3p	-0.09	-0.09	N/A
GEMIN8	ENST00000380523.4	gem (nuclear organelle) associated protein 8	9	1	1	0	0	1	rno-miR-146b-3p	-0.09	-0.51	N/A
LHX4	ENST00000263726.2	LIM homeobox 4	13	1	0	0	1	1	rno-miR-146b-3p	-0.09	-0.2	N/A
MCCC2	ENST00000340941.6	methylcrotonoyl-CoA carboxylase 2 (beta)	1590	1	0	1	0	0	rno-miR-146b-3p	-0.09	-0.1	N/A
PRKG1	ENST00000373985.1	protein kinase, cGMP-dependent, type I	12	1	0	1	0	1	rno-miR-146b-3p	-0.09	-0.09	N/A
SSTR5	ENST00000397547.2	somatostatin receptor 5	5	1	0	1	0	0	rno-miR-146b-3p	-0.09	-0.09	N/A
USH1G	ENST00000319642.1	Usher syndrome 1G (autosomal recessive)	5	1	0	0	1	0	rno-miR-146b-3p	-0.09	-0.09	N/A
MYLK4	ENST00000268446.5	myosin light chain kinase family, member 4	5	2	0	2	0	1	rno-miR-146b-3p	-0.09	-0.09	N/A
KIAA0930	ENST00000336156.5	KIAA0930	1107	2	1	0	1	0	rno-miR-146b-3p	-0.09	-0.54	N/A
WSCD1	ENST00000574946.1	WSC domain containing 1	403	1	0	0	1	2	rno-miR-146b-3p	-0.09	-0.12	N/A
EDC3	ENST00000315127.4	enhancer of mRNA decapping 3	328	1	1	0	0	0	rno-miR-146b-3p	-0.09	-0.29	N/A
KRAS	ENST00000256078.4	Kirsten rat sarcoma viral oncogene homolog	40	1	0	1	0	0	rno-miR-146b-3p	-0.09	-0.13	N/A
ANXA2	ENST00000396024.3	annexin A2	30	1	0	0	1	0	rno-miR-146b-3p	-0.09	-0.18	N/A
GFPT1	ENST00000357308.4	glutamine--fructose-6-phosphate transaminase 1	1313	1	1	0	0	0	rno-miR-146b-3p	-0.09	-0.19	N/A
STON2	ENST00000267540.2	stonin 2	40	1	1	0	0	2	rno-miR-146b-3p	-0.09	-0.13	N/A
SLC6A6	ENST00000454876.2	solute carrier family 6 (neurotransmitter transporter), member 6	280	1	0	1	0	0	rno-miR-146b-3p	-0.09	-0.1	N/A
DNAJB14	ENST00000442697.2	DnaJ (Hsp40) homolog, subfamily B, member 14	10	1	0	1	0	0	rno-miR-146b-3p	-0.09	-0.19	N/A
ATG16L1	ENST00000392017.4	autophagy related 16-like 1 (S. cerevisiae)	552	1	0	1	0	0	rno-miR-146b-3p	-0.09	-0.09	N/A
AP2M1	ENST00000382456.3	adaptor-related protein complex 2, mu 1 subunit	10753	1	0	1	0	0	rno-miR-146b-3p	-0.09	-0.09	N/A
DHDDS	ENST00000360009.2	dehydrodolichyl diphosphate synthase	325	1	0	0	1	0	rno-miR-146b-3p	-0.09	-0.19	N/A
PHF13	ENST00000377648.4	PHD finger protein 13	1207	1	0	1	0	0	rno-miR-146b-3p	-0.09	-0.09	N/A
NOTCH2	ENST00000256646.2	notch 2	734	1	1	0	0	1	rno-miR-146b-3p	-0.09	-0.1	N/A
AGFG2	ENST00000262935.4	ArfGAP with FG repeats 2	3985	1	0	1	0	2	rno-miR-146b-3p	-0.09	-0.3	N/A
RASSF6	ENST00000307439.5	Ras association (RalGDS/AF-6) domain family member 6	11	1	0	0	1	0	rno-miR-146b-3p	-0.09	-0.2	N/A
FGFR1	ENST00000397091.5	fibroblast growth factor receptor 1	650	1	0	0	1	0	rno-miR-146b-3p	-0.09	-0.1	N/A
GAL3ST3	ENST00000312006.4	galactose-3-O-sulfotransferase 3	5	2	1	1	0	1	rno-miR-146b-3p	-0.09	-0.77	N/A
NLGN1	ENST00000457714.1	neuroligin 1	36	1	0	1	0	0	rno-miR-146b-3p	-0.09	-0.11	N/A
NOS1AP	ENST00000361897.5	nitric oxide synthase 1 (neuronal) adaptor protein	5	1	0	1	0	0	rno-miR-146b-3p	-0.09	-0.09	N/A
SLC5A8	ENST00000536262.2	solute carrier family 5 (sodium/monocarboxylate cotransporter), member 8	5	1	0	1	0	0	rno-miR-146b-3p	-0.09	-0.09	N/A
RGP1	ENST00000378078.4	RGP1 retrograde golgi transport homolog (S. cerevisiae)	203	1	0	1	0	0	rno-miR-146b-3p	-0.09	-0.16	N/A
UCK2	ENST00000372212.4	uridine-cytidine kinase 2	437	1	1	0	0	0	rno-miR-146b-3p	-0.09	-0.43	N/A
SCRT1	ENST00000332135.4	scratch homolog 1, zinc finger protein (Drosophila)	5	1	0	0	1	0	rno-miR-146b-3p	-0.09	-0.09	N/A
RAB11FIP4	ENST00000325874.8	RAB11 family interacting protein 4 (class II)	169	2	0	0	2	1	rno-miR-146b-3p	-0.09	-0.23	N/A
NTRK3	ENST00000394480.2	neurotrophic tyrosine kinase, receptor, type 3	7	1	0	1	0	0	rno-miR-146b-3p	-0.09	-0.09	N/A
EIF3M	ENST00000531120.1	eukaryotic translation initiation factor 3, subunit M	218	1	0	1	0	1	rno-miR-146b-3p	-0.09	-0.27	N/A
GPRIN3	ENST00000609438.1	GPRIN family member 3	213	1	0	1	0	1	rno-miR-146b-3p	-0.09	-0.1	N/A
APPBP2	ENST00000083182.3	amyloid beta precursor protein (cytoplasmic tail) binding protein 2	907	1	0	0	1	1	rno-miR-146b-3p	-0.09	-0.19	N/A
SLC43A2	ENST00000301335.5	solute carrier family 43 (amino acid system L transporter), member 2	68	3	0	1	2	1	rno-miR-146b-3p	-0.09	-0.41	N/A
FBXL20	ENST00000394294.3	F-box and leucine-rich repeat protein 20	455	1	0	0	1	3	rno-miR-146b-3p	-0.09	-0.21	N/A
C11orf74	ENST00000534635.1	chromosome 11 open reading frame 74	57	1	1	0	0	0	rno-miR-146b-3p	-0.09	-0.34	N/A
DGKH	ENST00000261491.5	diacylglycerol kinase, eta	46	2	1	0	1	0	rno-miR-146b-3p	-0.09	-0.11	N/A
ZZEF1	ENST00000381638.2	zinc finger, ZZ-type with EF-hand domain 1	83	1	0	0	1	1	rno-miR-146b-3p	-0.09	-0.12	N/A
DNM2	ENST00000314646.5	dynamin 2	1182	1	0	1	0	1	rno-miR-146b-3p	-0.09	-0.09	N/A
PRRC2B	ENST00000372249.1	proline-rich coiled-coil 2B	97	1	0	1	0	0	rno-miR-146b-3p	-0.09	-0.09	N/A
CD300LF	ENST00000361254.4	CD300 molecule-like family member f	5	1	0	1	0	0	rno-miR-146b-3p	-0.09	-0.09	N/A
FAM83G	ENST00000388995.6	family with sequence similarity 83, member G	322	1	0	0	1	0	rno-miR-146b-3p	-0.09	-0.09	N/A
UBXN2B	ENST00000399598.2	UBX domain protein 2B	157	1	0	0	1	0	rno-miR-146b-3p	-0.09	-0.09	N/A
ZBTB17	ENST00000375743.4	zinc finger and BTB domain containing 17	136	1	1	0	0	0	rno-miR-146b-3p	-0.09	-0.56	N/A
E2F2	ENST00000361729.2	E2F transcription factor 2	96	1	0	0	1	0	rno-miR-146b-3p	-0.09	-0.09	N/A
PCSK5	ENST00000376752.4	proprotein convertase subtilisin/kexin type 5	68	1	0	1	0	0	rno-miR-146b-3p	-0.09	-0.09	N/A
TTC9C	ENST00000316461.4	tetratricopeptide repeat domain 9C	475	1	0	1	0	0	rno-miR-146b-3p	-0.08	-0.33	N/A
PAPLN	ENST00000381166.3	papilin, proteoglycan-like sulfated glycoprotein	78	1	1	0	0	0	rno-miR-146b-3p	-0.08	-0.32	N/A
SOWAHB	ENST00000334306.2	sosondowah ankyrin repeat domain family member B	25	1	0	1	0	0	rno-miR-146b-3p	-0.08	-0.08	N/A
NAA40	ENST00000377793.4	N(alpha)-acetyltransferase 40, NatD catalytic subunit	217	1	0	1	0	0	rno-miR-146b-3p	-0.08	-0.13	N/A
MDGA1	ENST00000297153.7	MAM domain containing glycosylphosphatidylinositol anchor 1	240	1	0	1	0	0	rno-miR-146b-3p	-0.08	-0.09	N/A
ETF1	ENST00000499810.2	eukaryotic translation termination factor 1	31	1	0	1	0	0	rno-miR-146b-3p	-0.08	-0.09	N/A
WHSC1	ENST00000382895.3	Wolf-Hirschhorn syndrome candidate 1	1148	2	0	2	0	0	rno-miR-146b-3p	-0.08	-0.08	N/A
RHBDD1	ENST00000341329.3	rhomboid domain containing 1	667	1	0	0	1	0	rno-miR-146b-3p	-0.08	-0.16	N/A
MMP16	ENST00000286614.6	matrix metallopeptidase 16 (membrane-inserted)	12	2	0	2	0	1	rno-miR-146b-3p	-0.08	-0.13	N/A
DMWD	ENST00000377735.3	dystrophia myotonica, WD repeat containing	229	1	0	0	1	1	rno-miR-146b-3p	-0.08	-0.29	N/A
CALD1	ENST00000361388.2	caldesmon 1	1013	1	0	1	0	0	rno-miR-146b-3p	-0.08	-0.1	N/A
CEP135	ENST00000257287.4	centrosomal protein 135kDa	19	1	0	0	1	0	rno-miR-146b-3p	-0.08	-0.12	N/A
FAM46C	ENST00000369448.3	family with sequence similarity 46, member C	74	1	1	0	0	0	rno-miR-146b-3p	-0.08	-0.3	N/A
ONECUT1	ENST00000560699.2	one cut homeobox 1	10	1	0	0	1	0	rno-miR-146b-3p	-0.08	-0.18	N/A
SIN3A	ENST00000394947.3	SIN3 transcription regulator family member A	1142	1	0	1	0	1	rno-miR-146b-3p	-0.08	-0.1	N/A
OTUD6B	ENST00000285420.4	OTU domain containing 6B	18	1	1	0	0	0	rno-miR-146b-3p	-0.08	-0.31	N/A
GAL3ST1	ENST00000406955.1	galactose-3-O-sulfotransferase 1	470	1	0	1	0	0	rno-miR-146b-3p	-0.08	-0.08	N/A
UBL3	ENST00000380680.4	ubiquitin-like 3	431	1	0	1	0	0	rno-miR-146b-3p	-0.08	-0.08	N/A
FRMPD3	ENST00000276185.4	FERM and PDZ domain containing 3	0	1	0	0	1	0	rno-miR-146b-3p	-0.08	-0.08	N/A
SEPT3	ENST00000396425.3	septin 3	241	1	0	1	0	0	rno-miR-146b-3p	-0.08	-0.08	N/A
NTN1	ENST00000173229.2	netrin 1	12	2	1	1	0	1	rno-miR-146b-3p	-0.08	-0.08	N/A
GPR135	ENST00000395116.1	G protein-coupled receptor 135	40	1	0	1	0	0	rno-miR-146b-3p	-0.08	-0.25	N/A
CENPP	ENST00000375587.3	centromere protein P	85	2	0	0	2	1	rno-miR-146b-3p	-0.08	-0.38	N/A
SLC11A1	ENST00000233202.6	solute carrier family 11 (proton-coupled divalent metal ion transporter), member 1	33	1	0	1	0	0	rno-miR-146b-3p	-0.08	-0.08	N/A
TTC9	ENST00000256367.2	tetratricopeptide repeat domain 9	39	1	0	1	0	0	rno-miR-146b-3p	-0.08	-0.22	N/A
CAMK4	ENST00000282356.4	calcium/calmodulin-dependent protein kinase IV	73	1	0	1	0	0	rno-miR-146b-3p	-0.08	-0.09	N/A
DIP2B	ENST00000301180.5	DIP2 disco-interacting protein 2 homolog B (Drosophila)	1613	1	0	0	1	0	rno-miR-146b-3p	-0.08	-0.08	N/A
ERBB4	ENST00000342788.4	v-erb-b2 avian erythroblastic leukemia viral oncogene homolog 4	27	1	0	0	1	0	rno-miR-146b-3p	-0.08	-0.08	N/A
TBC1D16	ENST00000310924.2	TBC1 domain family, member 16	556	3	0	2	1	2	rno-miR-146b-3p	-0.08	-0.26	N/A
ANKRD44	ENST00000282272.8	ankyrin repeat domain 44	187	1	0	1	0	0	rno-miR-146b-3p	-0.08	-0.08	N/A
RNF180	ENST00000389100.4	ring finger protein 180	18	1	0	0	1	0	rno-miR-146b-3p	-0.08	-0.17	N/A
INO80D	ENST00000403263.1	INO80 complex subunit D	5	2	0	1	1	0	rno-miR-146b-3p	-0.08	-0.08	N/A
ANKFN1	ENST00000566473.2	ankyrin-repeat and fibronectin type III domain containing 1	14	1	0	0	1	0	rno-miR-146b-3p	-0.08	-0.23	N/A
SYNE1	ENST00000367255.5	spectrin repeat containing, nuclear envelope 1	144	1	1	0	0	0	rno-miR-146b-3p	-0.08	-0.08	N/A
MARCH4	ENST00000273067.4	membrane-associated ring finger (C3HC4) 4, E3 ubiquitin protein ligase	68	1	0	1	0	0	rno-miR-146b-3p	-0.08	-0.23	N/A
DCTN4	ENST00000447998.2	dynactin 4 (p62)	153	1	0	1	0	0	rno-miR-146b-3p	-0.08	-0.2	N/A
ZCCHC2	ENST00000269499.5	zinc finger, CCHC domain containing 2	13	1	0	1	0	0	rno-miR-146b-3p	-0.08	-0.08	N/A
SHROOM2	ENST00000380913.3	shroom family member 2	121	1	0	1	0	0	rno-miR-146b-3p	-0.08	-0.08	N/A
TLL2	ENST00000357947.3	tolloid-like 2	5	1	0	1	0	1	rno-miR-146b-3p	-0.08	-0.08	N/A
RRP7A	ENST00000323013.6	ribosomal RNA processing 7 homolog A (S. cerevisiae)	522	1	1	0	0	2	rno-miR-146b-3p	-0.08	-0.22	N/A
PPCS	ENST00000372556.3	phosphopantothenoylcysteine synthetase	491	1*	0	0	0	1	rno-miR-146b-3p	-0.08	-0.08	N/A
GDF7	ENST00000272224.3	growth differentiation factor 7	27	1	0	1	0	1	rno-miR-146b-3p	-0.08	-0.23	N/A
NT5C1A	ENST00000235628.1	5'-nucleotidase, cytosolic IA	4	1	0	1	0	0	rno-miR-146b-3p	-0.07	-0.07	N/A
AFF2	ENST00000370460.2	AF4/FMR2 family, member 2	8	1	0	1	0	1	rno-miR-146b-3p	-0.07	-0.12	N/A
C4orf32	ENST00000309733.5	chromosome 4 open reading frame 32	325	2	0	2	0	0	rno-miR-146b-3p	-0.07	-0.37	N/A
TMEM87A	ENST00000389834.4	transmembrane protein 87A	52	1	0	0	1	0	rno-miR-146b-3p	-0.07	-0.18	N/A
DLX3	ENST00000434704.2	distal-less homeobox 3	5	1	0	1	0	0	rno-miR-146b-3p	-0.07	-0.07	N/A
VPS13D	ENST00000358136.3	vacuolar protein sorting 13 homolog D (S. cerevisiae)	290	1	0	0	1	0	rno-miR-146b-3p	-0.07	-0.27	N/A
TRIM66	ENST00000299550.6	tripartite motif containing 66	33	2	0	1	1	1	rno-miR-146b-3p	-0.07	-0.09	N/A
UBLCP1	ENST00000296786.6	ubiquitin-like domain containing CTD phosphatase 1	40	1	0	0	1	0	rno-miR-146b-3p	-0.07	-0.19	N/A
EPHA5	ENST00000273854.3	EPH receptor A5	48	1	0	1	0	0	rno-miR-146b-3p	-0.07	-0.11	N/A
PRKCB	ENST00000303531.7	protein kinase C, beta	81	2	0	1	1	0	rno-miR-146b-3p	-0.07	-0.07	N/A
TMEM154	ENST00000304385.3	transmembrane protein 154	5	1	0	1	0	0	rno-miR-146b-3p	-0.07	-0.07	N/A
IKZF1	ENST00000331340.3	IKAROS family zinc finger 1 (Ikaros)	11	1	0	1	0	1	rno-miR-146b-3p	-0.07	-0.13	N/A
ACTN2	ENST00000366578.4	actinin, alpha 2	11	1	0	0	1	1	rno-miR-146b-3p	-0.07	-0.16	N/A
C7orf41	ENST00000324453.8	chromosome 7 open reading frame 41	235	2	1	1	0	0	rno-miR-146b-3p	-0.07	-0.33	N/A
MYO16	ENST00000356711.2	myosin XVI	7	1	0	1	0	0	rno-miR-146b-3p	-0.07	-0.07	N/A
MAPKBP1	ENST00000457542.2	mitogen-activated protein kinase binding protein 1	36	1	0	1	0	0	rno-miR-146b-3p	-0.07	-0.07	N/A
FAM96A	ENST00000557835.1	family with sequence similarity 96, member A	191	1	0	0	1	1	rno-miR-146b-3p	-0.07	-0.3	N/A
RUNX1T1	ENST00000523629.1	runt-related transcription factor 1; translocated to, 1 (cyclin D-related)	9	1	0	1	0	0	rno-miR-146b-3p	-0.07	-0.07	N/A
KIAA1147	ENST00000536163.1	KIAA1147	73	1	1	0	0	0	rno-miR-146b-3p	-0.07	-0.11	N/A
ITGB6	ENST00000283249.2	integrin, beta 6	5	1	0	1	0	0	rno-miR-146b-3p	-0.07	-0.07	N/A
PAPPA	ENST00000328252.3	pregnancy-associated plasma protein A, pappalysin 1	350	1	0	0	1	0	rno-miR-146b-3p	-0.07	-0.07	N/A
ACVR1C	ENST00000243349.8	activin A receptor, type IC	27	1	0	1	0	0	rno-miR-146b-3p	-0.07	-0.11	N/A
PSMA2	ENST00000223321.4	proteasome (prosome, macropain) subunit, alpha type, 2	2547	1	0	0	1	0	rno-miR-146b-3p	-0.07	-0.27	N/A
CALCOCO1	ENST00000548263.1	calcium binding and coiled-coil domain 1	68	1	0	1	0	0	rno-miR-146b-3p	-0.07	-0.08	N/A
SERPINB5	ENST00000382771.4	serpin peptidase inhibitor, clade B (ovalbumin), member 5	295	1	0	1	0	0	rno-miR-146b-3p	-0.07	-0.18	N/A
FBXL16	ENST00000397621.1	F-box and leucine-rich repeat protein 16	5	1	0	1	0	0	rno-miR-146b-3p	-0.07	-0.07	N/A
NOP9	ENST00000396802.3	NOP9 nucleolar protein	353	2	0	2	0	0	rno-miR-146b-3p	-0.07	-0.25	N/A
SEPT8	ENST00000378706.1	septin 8	199	1	0	0	1	1	rno-miR-146b-3p	-0.07	-0.15	N/A
UBASH3B	ENST00000284273.5	ubiquitin associated and SH3 domain containing B	281	1	0	1	0	0	rno-miR-146b-3p	-0.07	-0.08	N/A
TP53INP1	ENST00000448464.2	tumor protein p53 inducible nuclear protein 1	39	1	0	1	0	0	rno-miR-146b-3p	-0.07	-0.19	N/A
PPP2R2C	ENST00000335585.5	protein phosphatase 2, regulatory subunit B, gamma	115	1	0	1	0	1	rno-miR-146b-3p	-0.07	-0.07	N/A
ZDHHC18	ENST00000374142.4	zinc finger, DHHC-type containing 18	268	1	0	1	0	1	rno-miR-146b-3p	-0.07	-0.07	N/A
ZC3H12D	ENST00000416573.2	zinc finger CCCH-type containing 12D	13	1	0	1	0	0	rno-miR-146b-3p	-0.07	-0.32	N/A
ERC2	ENST00000288221.6	ELKS/RAB6-interacting/CAST family member 2	11	1	0	1	0	0	rno-miR-146b-3p	-0.07	-0.07	N/A
STK35	ENST00000381482.3	serine/threonine kinase 35	263	1	0	1	0	1	rno-miR-146b-3p	-0.07	-0.07	N/A
KPNA4	ENST00000334256.4	karyopherin alpha 4 (importin alpha 3)	111	1	0	0	1	0	rno-miR-146b-3p	-0.07	-0.11	N/A
PGAP1	ENST00000354764.4	post-GPI attachment to proteins 1	106	1	0	1	0	0	rno-miR-146b-3p	-0.07	-0.09	N/A
ASAP1	ENST00000357668.1	ArfGAP with SH3 domain, ankyrin repeat and PH domain 1	185	1	0	0	1	0	rno-miR-146b-3p	-0.07	-0.1	N/A
TTC39B	ENST00000512701.2	tetratricopeptide repeat domain 39B	161	1	0	1	0	0	rno-miR-146b-3p	-0.07	-0.1	N/A
RAD23A	ENST00000586534.1	RAD23 homolog A (S. cerevisiae)	58	1	0	0	1	0	rno-miR-146b-3p	-0.07	-0.19	N/A
NRIP2	ENST00000337508.4	nuclear receptor interacting protein 2	5	1	0	1	0	1	rno-miR-146b-3p	-0.07	-0.07	N/A
VWC2	ENST00000340652.4	von Willebrand factor C domain containing 2	5	1	0	1	0	0	rno-miR-146b-3p	-0.07	-0.07	N/A
ZHX3	ENST00000309060.3	zinc fingers and homeoboxes 3	131	1	1	0	0	2	rno-miR-146b-3p	-0.07	-0.21	N/A
SNX19	ENST00000265909.4	sorting nexin 19	1157	1	0	1	0	0	rno-miR-146b-3p	-0.07	-0.07	N/A
CKAP2L	ENST00000541405.1	cytoskeleton associated protein 2-like	162	1	0	0	1	0	rno-miR-146b-3p	-0.07	-0.27	N/A
OXSR1	ENST00000311806.3	oxidative stress responsive 1	1790	1	0	0	1	0	rno-miR-146b-3p	-0.07	-0.07	N/A
LIFR	ENST00000263409.4	leukemia inhibitory factor receptor alpha	44	1	0	0	1	1	rno-miR-146b-3p	-0.07	-0.17	N/A
TMED8	ENST00000216468.7	transmembrane emp24 protein transport domain containing 8	53	1	0	1	0	0	rno-miR-146b-3p	-0.07	-0.08	N/A
ANKRD33B	ENST00000296657.5	ankyrin repeat domain 33B	9	1	0	0	1	1	rno-miR-146b-3p	-0.07	-0.16	N/A
PURB	ENST00000395699.2	purine-rich element binding protein B	497	1	0	0	1	1	rno-miR-146b-3p	-0.07	-0.15	N/A
CCND1	ENST00000227507.2	cyclin D1	4687	1	0	1	0	0	rno-miR-146b-3p	-0.07	-0.11	N/A
AMER1	ENST00000330258.3	APC membrane recruitment protein 1	11	1	0	1	0	1	rno-miR-146b-3p	-0.07	-0.1	N/A
USP35	ENST00000529308.1	ubiquitin specific peptidase 35	21	1	0	1	0	0	rno-miR-146b-3p	-0.07	-0.07	N/A
SLC35B4	ENST00000378509.4	solute carrier family 35 (UDP-xylose/UDP-N-acetylglucosamine transporter), member B4	899	1	0	1	0	0	rno-miR-146b-3p	-0.07	-0.07	N/A
ZNF516	ENST00000443185.2	zinc finger protein 516	311	1	0	0	1	1	rno-miR-146b-3p	-0.07	-0.07	N/A
UBL7	ENST00000567435.1	ubiquitin-like 7 (bone marrow stromal cell-derived)	23	1	0	1	0	0	rno-miR-146b-3p	-0.07	-0.24	N/A
KSR2	ENST00000425217.1	kinase suppressor of ras 2	22	1	0	1	0	0	rno-miR-146b-3p	-0.07	-0.07	N/A
CYP27B1	ENST00000228606.4	cytochrome P450, family 27, subfamily B, polypeptide 1	11	1	1	0	0	1	rno-miR-146b-3p	-0.06	-0.26	N/A
PTPRT	ENST00000373187.1	protein tyrosine phosphatase, receptor type, T	5	3	1	0	2	2	rno-miR-146b-3p	-0.06	-0.06	N/A
SHROOM4	ENST00000376020.2	shroom family member 4	5	1	0	1	0	1	rno-miR-146b-3p	-0.06	-0.06	N/A
ADAM22	ENST00000398204.4	ADAM metallopeptidase domain 22	115	2	0	1	1	0	rno-miR-146b-3p	-0.06	-0.15	N/A
GIT1	ENST00000579937.1	G protein-coupled receptor kinase interacting ArfGAP 1	18	1	0	1	0	0	rno-miR-146b-3p	-0.06	-0.09	N/A
MIEF2	ENST00000395704.4	mitochondrial elongation factor 2	29	1	0	0	1	1	rno-miR-146b-3p	-0.06	-0.08	N/A
GLP1R	ENST00000373256.4	glucagon-like peptide 1 receptor	5	1	0	1	0	0	rno-miR-146b-3p	-0.06	-0.06	N/A
PLXNC1	ENST00000258526.4	plexin C1	47	1	0	1	0	0	rno-miR-146b-3p	-0.06	-0.06	N/A
TRIM44	ENST00000299413.5	tripartite motif containing 44	4203	1	0	0	1	1	rno-miR-146b-3p	-0.06	-0.31	N/A
HOXD12	ENST00000404162.2	homeobox D12	6	2	1	0	1	0	rno-miR-146b-3p	-0.06	-0.55	N/A
SMAD3	ENST00000327367.4	SMAD family member 3	1140	1	0	0	1	0	rno-miR-146b-3p	-0.06	-0.08	N/A
WDR43	ENST00000407426.3	WD repeat domain 43	426	1	0	1	0	0	rno-miR-146b-3p	-0.06	-0.13	N/A
PSPC1	ENST00000338910.4	paraspeckle component 1	14	1	0	0	1	0	rno-miR-146b-3p	-0.06	-0.13	N/A
ATP1B2	ENST00000250111.4	ATPase, Na+/K+ transporting, beta 2 polypeptide	34	2	0	0	2	0	rno-miR-146b-3p	-0.06	-0.47	N/A
SIPA1L3	ENST00000222345.6	signal-induced proliferation-associated 1 like 3	1578	1	0	1	0	1	rno-miR-146b-3p	-0.06	-0.06	N/A
DAG1	ENST00000515359.2	dystroglycan 1 (dystrophin-associated glycoprotein 1)	241	1	0	0	1	0	rno-miR-146b-3p	-0.06	-0.08	N/A
HOXB5	ENST00000239151.5	homeobox B5	55	1	0	1	0	0	rno-miR-146b-3p	-0.06	-0.12	N/A
KIAA1644	ENST00000381176.4	KIAA1644	10	1	0	1	0	0	rno-miR-146b-3p	-0.06	-0.12	N/A
C19orf81	ENST00000425202.1	chromosome 19 open reading frame 81	63	1	0	1	0	0	rno-miR-146b-3p	-0.06	-0.06	N/A
TRAM2	ENST00000182527.3	translocation associated membrane protein 2	2774	1	0	0	1	0	rno-miR-146b-3p	-0.06	-0.06	N/A
SLC9A5	ENST00000299798.11	solute carrier family 9, subfamily A (NHE5, cation proton antiporter 5), member 5	8	1	0	1	0	0	rno-miR-146b-3p	-0.06	-0.06	N/A
UBE2O	ENST00000319380.7	ubiquitin-conjugating enzyme E2O	239	1	0	1	0	0	rno-miR-146b-3p	-0.06	-0.06	N/A
TMEM164	ENST00000372073.1	transmembrane protein 164	711	1	0	1	0	0	rno-miR-146b-3p	-0.06	-0.07	N/A
ANKIB1	ENST00000265742.3	ankyrin repeat and IBR domain containing 1	127	1	1	0	0	0	rno-miR-146b-3p	-0.06	-0.17	N/A
DTNB	ENST00000496972.2	dystrobrevin, beta	11	1	0	1	0	0	rno-miR-146b-3p	-0.06	-0.11	N/A
AGO3	ENST00000373191.4	argonaute RISC catalytic component 3	198	2	0	1	1	3	rno-miR-146b-3p	-0.06	-0.2	N/A
TCF23	ENST00000296096.5	transcription factor 23	5	1	0	1	0	1	rno-miR-146b-3p	-0.06	-0.12	N/A
PHLPP2	ENST00000568954.1	PH domain and leucine rich repeat protein phosphatase 2	172	1	0	1	0	1	rno-miR-146b-3p	-0.06	-0.06	N/A
DDN	ENST00000421952.2	dendrin	27	1	1	0	0	0	rno-miR-146b-3p	-0.06	-0.34	N/A
LCORL	ENST00000326877.4	ligand dependent nuclear receptor corepressor-like	194	1	0	1	0	0	rno-miR-146b-3p	-0.06	-0.19	N/A
PSMD11	ENST00000261712.3	proteasome (prosome, macropain) 26S subunit, non-ATPase, 11	189	1	0	1	0	1	rno-miR-146b-3p	-0.06	-0.21	N/A
CCDC50	ENST00000392455.3	coiled-coil domain containing 50	961	1	0	0	1	0	rno-miR-146b-3p	-0.06	-0.19	N/A
PRKAR2A	ENST00000265563.8	protein kinase, cAMP-dependent, regulatory, type II, alpha	583	1	0	1	0	0	rno-miR-146b-3p	-0.06	-0.06	N/A
TTBK1	ENST00000259750.4	tau tubulin kinase 1	7	1	0	1	0	1	rno-miR-146b-3p	-0.06	-0.06	N/A
BEGAIN	ENST00000355173.2	brain-enriched guanylate kinase-associated	90	1	0	0	1	0	rno-miR-146b-3p	-0.06	-0.06	N/A
CTBP2	ENST00000337195.5	C-terminal binding protein 2	16	1	0	0	1	0	rno-miR-146b-3p	-0.06	-0.17	N/A
TRAK1	ENST00000341421.3	trafficking protein, kinesin binding 1	362	1	0	1	0	1	rno-miR-146b-3p	-0.06	-0.06	N/A
LAD1	ENST00000391967.2	ladinin 1	89	2	0	2	0	1	rno-miR-146b-3p	-0.06	-0.09	N/A
HEG1	ENST00000311127.4	heart development protein with EGF-like domains 1	380	1	0	0	1	0	rno-miR-146b-3p	-0.06	-0.06	N/A
ZNF652	ENST00000362063.2	zinc finger protein 652	33	1	0	1	0	3	rno-miR-146b-3p	-0.05	-0.16	N/A
TIGD4	ENST00000304337.2	tigger transposable element derived 4	9	1	0	1	0	0	rno-miR-146b-3p	-0.05	-0.13	N/A
AMOTL1	ENST00000317837.9	angiomotin like 1	712	1	0	1	0	1	rno-miR-146b-3p	-0.05	-0.06	N/A
SHROOM3	ENST00000296043.6	shroom family member 3	2841	1	0	1	0	0	rno-miR-146b-3p	-0.05	-0.12	N/A
SMAD5	ENST00000545279.1	SMAD family member 5	225	1	0	1	0	0	rno-miR-146b-3p	-0.05	-0.08	N/A
MLLT6	ENST00000325718.7	myeloid/lymphoid or mixed-lineage leukemia (trithorax homolog, Drosophila); translocated to, 6	24	2	0	0	2	0	rno-miR-146b-3p	-0.05	-0.28	N/A
ZADH2	ENST00000322342.3	zinc binding alcohol dehydrogenase domain containing 2	207	2	0	2	0	0	rno-miR-146b-3p	-0.05	-0.19	N/A
ZMAT4	ENST00000315769.7	zinc finger, matrin-type 4	5	1	0	1	0	0	rno-miR-146b-3p	-0.05	-0.05	N/A
CYLD	ENST00000540145.1	cylindromatosis (turban tumor syndrome)	696	1	1	0	0	0	rno-miR-146b-3p	-0.05	-0.21	N/A
SLC6A11	ENST00000254488.2	solute carrier family 6 (neurotransmitter transporter), member 11	83	1	0	1	0	1	rno-miR-146b-3p	-0.05	-0.06	N/A
SUSD1	ENST00000374263.3	sushi domain containing 1	68	3	0	1	2	2	rno-miR-146b-3p	-0.05	-0.44	N/A
PCNX	ENST00000304743.2	pecanex homolog (Drosophila)	458	1	0	1	0	0	rno-miR-146b-3p	-0.05	-0.09	N/A
HNRNPUL2	ENST00000301785.5	heterogeneous nuclear ribonucleoprotein U-like 2	2321	2	1	1	0	0	rno-miR-146b-3p	-0.05	-0.17	N/A
RAD1	ENST00000382038.2	RAD1 homolog (S. pombe)	584	1	0	0	1	0	rno-miR-146b-3p	-0.05	-0.28	N/A
FGF2	ENST00000264498.3	fibroblast growth factor 2 (basic)	123	1	0	1	0	0	rno-miR-146b-3p	-0.05	-0.2	N/A
ALPK3	ENST00000258888.5	alpha-kinase 3	16	1	0	0	1	2	rno-miR-146b-3p	-0.05	-0.05	N/A
SKIL	ENST00000458537.3	SKI-like oncogene	210	1	0	1	0	0	rno-miR-146b-3p	-0.05	-0.07	N/A
ANKRD49	ENST00000544253.1	ankyrin repeat domain 49	32	1	0	1	0	0	rno-miR-146b-3p	-0.05	-0.11	N/A
ARRB1	ENST00000420843.2	arrestin, beta 1	598	2	0	1	1	1	rno-miR-146b-3p	-0.05	-0.24	N/A
ETV3	ENST00000368192.4	ets variant 3	37	1	0	0	1	1	rno-miR-146b-3p	-0.05	-0.13	N/A
LPP	ENST00000312675.4	LIM domain containing preferred translocation partner in lipoma	1894	1	1	0	0	1	rno-miR-146b-3p	-0.05	-0.05	N/A
PPTC7	ENST00000354300.3	PTC7 protein phosphatase homolog (S. cerevisiae)	817	1	0	1	0	0	rno-miR-146b-3p	-0.05	-0.05	N/A
AK2	ENST00000467905.1	adenylate kinase 2	3125	1	0	0	1	0	rno-miR-146b-3p	-0.05	-0.29	N/A
GRIN2B	ENST00000609686.1	glutamate receptor, ionotropic, N-methyl D-aspartate 2B	5	2	1	1	0	2	rno-miR-146b-3p	-0.05	-0.05	N/A
HEBP2	ENST00000607197.1	heme binding protein 2	252	1	0	0	1	1	rno-miR-146b-3p	-0.05	-0.26	N/A
COPZ1	ENST00000551779.1	coatomer protein complex, subunit zeta 1	2623	2	2	0	0	0	rno-miR-146b-3p	-0.05	-0.84	N/A
PVRL1	ENST00000264025.3	poliovirus receptor-related 1 (herpesvirus entry mediator C)	50	1	0	1	0	1	rno-miR-146b-3p	-0.05	-0.1	N/A
IRS1	ENST00000305123.5	insulin receptor substrate 1	804	2	1	0	1	0	rno-miR-146b-3p	-0.05	-0.2	N/A
PRUNE2	ENST00000376718.3	prune homolog 2 (Drosophila)	121	2	0	2	0	0	rno-miR-146b-3p	-0.05	-0.07	N/A
CMTM4	ENST00000394106.2	CKLF-like MARVEL transmembrane domain containing 4	22	1	0	1	0	1	rno-miR-146b-3p	-0.05	-0.17	N/A
LRP10	ENST00000359591.4	low density lipoprotein receptor-related protein 10	939	1	0	1	0	0	rno-miR-146b-3p	-0.05	-0.1	N/A
LGI2	ENST00000382114.4	leucine-rich repeat LGI family, member 2	32	2	0	2	0	1	rno-miR-146b-3p	-0.05	-0.19	N/A
ZBTB37	ENST00000367701.5	zinc finger and BTB domain containing 37	213	1	0	1	0	0	rno-miR-146b-3p	-0.05	-0.05	N/A
DNAH10	ENST00000409039.3	dynein, axonemal, heavy chain 10	11	1	0	1	0	0	rno-miR-146b-3p	-0.05	-0.05	N/A
P2RY2	ENST00000311131.2	purinergic receptor P2Y, G-protein coupled, 2	66	1	0	0	1	2	rno-miR-146b-3p	-0.05	-0.18	N/A
GRB10	ENST00000398812.2	growth factor receptor-bound protein 10	1382	1	0	1	0	1	rno-miR-146b-3p	-0.05	-0.06	N/A
TFAP2B	ENST00000393655.3	transcription factor AP-2 beta (activating enhancer binding protein 2 beta)	23	1	0	1	0	1	rno-miR-146b-3p	-0.05	-0.24	N/A
NFYB	ENST00000240055.3	nuclear transcription factor Y, beta	375	1	0	1	0	0	rno-miR-146b-3p	-0.05	-0.22	N/A
NIPAL2	ENST00000341166.3	NIPA-like domain containing 2	7	1	0	1	0	0	rno-miR-146b-3p	-0.05	-0.05	N/A
PODN	ENST00000371500.3	podocan	5	1	0	1	0	0	rno-miR-146b-3p	-0.05	-0.05	N/A
FBXO40	ENST00000338040.4	F-box protein 40	5	1	1	0	0	0	rno-miR-146b-3p	-0.05	-0.05	N/A
CREB3L2	ENST00000330387.6	cAMP responsive element binding protein 3-like 2	2872	1	0	1	0	1	rno-miR-146b-3p	-0.05	-0.05	N/A
STRBP	ENST00000447404.2	spermatid perinuclear RNA binding protein	575	1	0	0	1	0	rno-miR-146b-3p	-0.05	-0.23	N/A
PGR	ENST00000325455.5	progesterone receptor	8	1	1	0	0	0	rno-miR-146b-3p	-0.05	-0.08	N/A
PPP6C	ENST00000373547.4	protein phosphatase 6, catalytic subunit	346	1	0	1	0	0	rno-miR-146b-3p	-0.05	-0.13	N/A
TMEM104	ENST00000335464.5	transmembrane protein 104	657	1	0	1	0	1	rno-miR-146b-3p	-0.05	-0.05	N/A
PDPN	ENST00000294489.6	podoplanin	264	1	0	1	0	0	rno-miR-146b-3p	-0.05	-0.09	N/A
CD47	ENST00000361309.5	CD47 molecule	520	2	0	1	1	1	rno-miR-146b-3p	-0.05	-0.4	N/A
PDE3A	ENST00000359062.3	phosphodiesterase 3A, cGMP-inhibited	1182	1	0	0	1	0	rno-miR-146b-3p	-0.05	-0.13	N/A
BCL2L11	ENST00000393256.3	BCL2-like 11 (apoptosis facilitator)	105	1	0	1	0	1	rno-miR-146b-3p	-0.05	-0.1	N/A
CDK19	ENST00000368911.3	cyclin-dependent kinase 19	51	2	0	2	0	1	rno-miR-146b-3p	-0.05	-0.07	N/A
PDXK	ENST00000468090.1	pyridoxal (pyridoxine, vitamin B6) kinase	5653	2	0	1	1	0	rno-miR-146b-3p	-0.05	-0.23	N/A
CISD1	ENST00000333926.5	CDGSH iron sulfur domain 1	367	1	0	1	0	0	rno-miR-146b-3p	-0.05	-0.29	N/A
DNMBP	ENST00000324109.4	dynamin binding protein	52	1	0	1	0	0	rno-miR-146b-3p	-0.05	-0.16	N/A
GPR173	ENST00000332582.4	G protein-coupled receptor 173	99	1	0	1	0	0	rno-miR-146b-3p	-0.05	-0.06	N/A
SHOX2	ENST00000490689.2	short stature homeobox 2	66	1	0	1	0	0	rno-miR-146b-3p	-0.04	-0.04	N/A
DMRTA1	ENST00000325870.2	DMRT-like family A1	124	1	0	0	1	0	rno-miR-146b-3p	-0.04	-0.19	N/A
RREB1	ENST00000379938.2	ras responsive element binding protein 1	340	1	0	1	0	0	rno-miR-146b-3p	-0.04	-0.04	N/A
CHIC1	ENST00000373504.6	cysteine-rich hydrophobic domain 1	16	1	0	1	0	0	rno-miR-146b-3p	-0.04	-0.15	N/A
TNRC6B	ENST00000335727.9	trinucleotide repeat containing 6B	69	2	2	0	0	0	rno-miR-146b-3p	-0.04	-0.06	N/A
KIF1A	ENST00000320389.7	kinesin family member 1A	115	1	0	0	1	0	rno-miR-146b-3p	-0.04	-0.1	N/A
KIAA1199	ENST00000220244.3	KIAA1199	660	1	1	0	0	0	rno-miR-146b-3p	-0.04	-0.04	N/A
BCL6B	ENST00000293805.5	B-cell CLL/lymphoma 6, member B	7	1	0	1	0	0	rno-miR-146b-3p	-0.04	-0.04	N/A
ZSWIM7	ENST00000486655.1	zinc finger, SWIM-type containing 7	656	1	0	1	0	0	rno-miR-146b-3p	-0.04	-0.4	N/A
SH3PXD2A	ENST00000369774.4	SH3 and PX domains 2A	152	2	1	1	0	0	rno-miR-146b-3p	-0.04	-0.05	N/A
ZDHHC9	ENST00000357166.6	zinc finger, DHHC-type containing 9	1203	1	0	1	0	1	rno-miR-146b-3p	-0.04	-0.14	N/A
ANKRD9	ENST00000559651.1	ankyrin repeat domain 9	766	1	1	0	0	0	rno-miR-146b-3p	-0.04	-0.28	N/A
PER2	ENST00000254658.3	period circadian clock 2	106	1	0	1	0	0	rno-miR-146b-3p	-0.04	-0.04	N/A
EPB41L5	ENST00000443902.2	erythrocyte membrane protein band 4.1 like 5	108	1	0	1	0	0	rno-miR-146b-3p	-0.04	-0.04	N/A
SOS1	ENST00000426016.1	son of sevenless homolog 1 (Drosophila)	189	1	1	0	0	0	rno-miR-146b-3p	-0.04	-0.32	N/A
RNF152	ENST00000312828.3	ring finger protein 152	57	1	0	1	0	1	rno-miR-146b-3p	-0.04	-0.09	N/A
UBE2S	ENST00000264552.9	ubiquitin-conjugating enzyme E2S	106	1	0	1	0	0	rno-miR-146b-3p	-0.04	-0.35	N/A
PDPR	ENST00000568530.1	pyruvate dehydrogenase phosphatase regulatory subunit	69	1	0	1	0	0	rno-miR-146b-3p	-0.04	-0.16	N/A
ZBTB43	ENST00000449886.1	zinc finger and BTB domain containing 43	396	1	0	1	0	0	rno-miR-146b-3p	-0.04	-0.04	N/A
RNF150	ENST00000515673.2	ring finger protein 150	518	1	1	0	0	0	rno-miR-146b-3p	-0.04	-0.06	N/A
SOWAHA	ENST00000378693.2	sosondowah ankyrin repeat domain family member A	138	1	0	0	1	0	rno-miR-146b-3p	-0.04	-0.04	N/A
FBXO41	ENST00000295133.5	F-box protein 41	175	1	0	1	0	1	rno-miR-146b-3p	-0.04	-0.04	N/A
CNNM2	ENST00000369878.4	cyclin M2	517	3	1	2	0	6	rno-miR-146b-3p	-0.04	-0.21	N/A
ELFN2	ENST00000402918.2	extracellular leucine-rich repeat and fibronectin type III domain containing 2	22	3	0	3	0	2	rno-miR-146b-3p	-0.04	-0.13	N/A
OPA1	ENST00000392438.3	optic atrophy 1 (autosomal dominant)	962	1	0	1	0	0	rno-miR-146b-3p	-0.04	-0.08	N/A
PTCHD4	ENST00000339488.4	patched domain containing 4	19	1	0	0	1	0	rno-miR-146b-3p	-0.04	-0.11	N/A
MRE11A	ENST00000323929.3	MRE11 meiotic recombination 11 homolog A (S. cerevisiae)	199	1	0	0	1	0	rno-miR-146b-3p	-0.04	-0.19	N/A
FLRT2	ENST00000330753.4	fibronectin leucine rich transmembrane protein 2	73	1	0	0	1	0	rno-miR-146b-3p	-0.04	-0.16	N/A
PMEPA1	ENST00000341744.3	prostate transmembrane protein, androgen induced 1	736	1	0	0	1	0	rno-miR-146b-3p	-0.04	-0.07	N/A
PAIP2B	ENST00000244221.8	poly(A) binding protein interacting protein 2B	42	1	0	0	1	0	rno-miR-146b-3p	-0.04	-0.2	N/A
AFF1	ENST00000395146.4	AF4/FMR2 family, member 1	28	2	0	1	1	0	rno-miR-146b-3p	-0.04	-0.07	N/A
FAM71F2	ENST00000480462.1	family with sequence similarity 71, member F2	7	1	0	1	0	0	rno-miR-146b-3p	-0.04	-0.13	N/A
SRF	ENST00000265354.4	serum response factor (c-fos serum response element-binding transcription factor)	596	1	1	0	0	0	rno-miR-146b-3p	-0.04	-0.04	N/A
TGFBR1	ENST00000374994.4	transforming growth factor, beta receptor 1	249	1	0	1	0	0	rno-miR-146b-3p	-0.04	-0.04	N/A
ATP8A2	ENST00000381655.2	ATPase, aminophospholipid transporter, class I, type 8A, member 2	22	1	0	1	0	3	rno-miR-146b-3p	-0.04	-0.08	N/A
PPM1L	ENST00000498165.1	protein phosphatase, Mg2+/Mn2+ dependent, 1L	59	1	0	1	0	0	rno-miR-146b-3p	-0.04	-0.11	N/A
NPR3	ENST00000265074.8	natriuretic peptide receptor C/guanylate cyclase C (atrionatriuretic peptide receptor C)	517	1	0	1	0	0	rno-miR-146b-3p	-0.04	-0.11	N/A
IGFBP5	ENST00000233813.4	insulin-like growth factor binding protein 5	10709	1	0	1	0	0	rno-miR-146b-3p	-0.04	-0.08	N/A
GPT2	ENST00000340124.4	glutamic pyruvate transaminase (alanine aminotransferase) 2	1750	1	0	0	1	0	rno-miR-146b-3p	-0.04	-0.11	N/A
SESTD1	ENST00000428443.3	SEC14 and spectrin domains 1	478	2	2	0	0	1	rno-miR-146b-3p	-0.04	-0.3	N/A
KIAA1429	ENST00000437199.1	KIAA1429	1629	1	0	1	0	1	rno-miR-146b-3p	-0.04	-0.16	N/A
C5orf63	ENST00000535381.1	chromosome 5 open reading frame 63	42	1	1	0	0	0	rno-miR-146b-3p	-0.04	-0.33	N/A
LDLRAD4	ENST00000399848.3	low density lipoprotein receptor class A domain containing 4	314	2	0	2	0	0	rno-miR-146b-3p	-0.04	-0.09	N/A
APBB2	ENST00000295974.8	amyloid beta (A4) precursor protein-binding, family B, member 2	704	1	1	0	0	2	rno-miR-146b-3p	-0.04	-0.18	N/A
MECP2	ENST00000303391.6	methyl CpG binding protein 2 (Rett syndrome)	1474	3	0	2	1	3	rno-miR-146b-3p	-0.04	-0.2	N/A
C1orf95	ENST00000366788.3	chromosome 1 open reading frame 95	28	1	0	0	1	2	rno-miR-146b-3p	-0.04	-0.16	N/A
CDK16	ENST00000457458.2	cyclin-dependent kinase 16	2095	1	0	1	0	0	rno-miR-146b-3p	-0.04	-0.14	N/A
NSD1	ENST00000439151.2	nuclear receptor binding SET domain protein 1	685	1	0	0	1	0	rno-miR-146b-3p	-0.04	-0.12	N/A
MTPAP	ENST00000263063.4	mitochondrial poly(A) polymerase	137	1	0	1	0	0	rno-miR-146b-3p	-0.04	-0.23	N/A
GABRQ	ENST00000370306.2	gamma-aminobutyric acid (GABA) A receptor, theta	14	1	0	0	1	0	rno-miR-146b-3p	-0.04	-0.1	N/A
PGM2L1	ENST00000298198.4	phosphoglucomutase 2-like 1	183	1	0	1	0	0	rno-miR-146b-3p	-0.04	-0.07	N/A
CCR10	ENST00000332438.4	chemokine (C-C motif) receptor 10	36	1	0	0	1	0	rno-miR-146b-3p	-0.04	-0.27	N/A
KIF21B	ENST00000332129.2	kinesin family member 21B	12	1	1	0	0	1	rno-miR-146b-3p	-0.04	-0.04	N/A
TTC30A	ENST00000355689.5	tetratricopeptide repeat domain 30A	30	1	0	0	1	0	rno-miR-146b-3p	-0.03	-0.22	N/A
WNT9B	ENST00000290015.2	wingless-type MMTV integration site family, member 9B	28	1	0	0	1	0	rno-miR-146b-3p	-0.03	-0.04	N/A
KIT	ENST00000288135.5	v-kit Hardy-Zuckerman 4 feline sarcoma viral oncogene homolog	329	1	0	1	0	0	rno-miR-146b-3p	-0.03	-0.03	N/A
IGF1	ENST00000337514.6	insulin-like growth factor 1 (somatomedin C)	19	1	0	1	0	1	rno-miR-146b-3p	-0.03	-0.13	N/A
L3MBTL1	ENST00000444063.1	l(3)mbt-like 1 (Drosophila)	26	1	0	1	0	0	rno-miR-146b-3p	-0.03	-0.18	N/A
POGZ	ENST00000392723.1	pogo transposable element with ZNF domain	170	1	0	1	0	0	rno-miR-146b-3p	-0.03	-0.04	N/A
ANKLE2	ENST00000539605.1	ankyrin repeat and LEM domain containing 2	504	1	0	1	0	0	rno-miR-146b-3p	-0.03	-0.15	N/A
CBFA2T2	ENST00000375279.2	core-binding factor, runt domain, alpha subunit 2; translocated to, 2	107	1	0	1	0	0	rno-miR-146b-3p	-0.03	-0.05	N/A
WDR26	ENST00000414423.2	WD repeat domain 26	1229	2	0	0	2	0	rno-miR-146b-3p	-0.03	-0.13	N/A
AGXT	ENST00000307503.3	alanine-glyoxylate aminotransferase	365	1	0	0	1	0	rno-miR-146b-3p	-0.03	-0.29	N/A
OSR2	ENST00000435298.2	odd-skipped related 2 (Drosophila)	184	1	0	1	0	0	rno-miR-146b-3p	-0.03	-0.31	N/A
PIP4K2A	ENST00000376573.4	phosphatidylinositol-5-phosphate 4-kinase, type II, alpha	632	1	0	1	0	1	rno-miR-146b-3p	-0.03	-0.22	N/A
LRRC8C	ENST00000370454.4	leucine rich repeat containing 8 family, member C	544	1	0	0	1	0	rno-miR-146b-3p	-0.03	-0.13	N/A
SYNPO2	ENST00000429713.2	synaptopodin 2	105	1	0	0	1	2	rno-miR-146b-3p	-0.03	-0.23	N/A
ILDR2	ENST00000469934.2	immunoglobulin-like domain containing receptor 2	7	1	0	0	1	0	rno-miR-146b-3p	-0.03	-0.11	N/A
C12orf52	ENST00000548278.1	chromosome 12 open reading frame 52	1319	1	0	1	0	0	rno-miR-146b-3p	-0.03	-0.29	N/A
COQ7	ENST00000321998.5	coenzyme Q7 homolog, ubiquinone (yeast)	315	1	0	0	1	0	rno-miR-146b-3p	-0.03	-0.18	N/A
CIT	ENST00000392521.2	citron (rho-interacting, serine/threonine kinase 21)	134	1	0	1	0	2	rno-miR-146b-3p	-0.03	-0.03	N/A
CLPB	ENST00000294053.3	ClpB caseinolytic peptidase B homolog (E. coli)	476	1	0	0	1	1	rno-miR-146b-3p	-0.03	-0.2	N/A
PLEKHO1	ENST00000369124.4	pleckstrin homology domain containing, family O member 1	144	4	1	2	1	1	rno-miR-146b-3p	-0.03	-0.43	N/A
EFCAB2	ENST00000366523.1	EF-hand calcium binding domain 2	204	1	0	1	0	0	rno-miR-146b-3p	-0.03	-0.13	N/A
FRMPD4	ENST00000380682.1	FERM and PDZ domain containing 4	25	1	0	1	0	1	rno-miR-146b-3p	-0.03	-0.1	N/A
RHBDL3	ENST00000269051.4	rhomboid, veinlet-like 3 (Drosophila)	100	1	0	1	0	1	rno-miR-146b-3p	-0.03	-0.24	N/A
GDF5OS	ENST00000374375.1	growth differentiation factor 5 opposite strand	122	1	0	1	0	1	rno-miR-146b-3p	-0.03	-0.24	N/A
COL23A1	ENST00000390654.3	collagen, type XXIII, alpha 1	15	1	1	0	0	2	rno-miR-146b-3p	-0.03	-0.43	N/A
GIGYF1	ENST00000275732.5	GRB10 interacting GYF protein 1	5	1	0	0	1	0	rno-miR-146b-3p	-0.03	-0.03	N/A
TNS3	ENST00000311160.9	tensin 3	28	1	1	0	0	0	rno-miR-146b-3p	-0.03	-0.03	N/A
BSN	ENST00000296452.4	bassoon presynaptic cytomatrix protein	31	1	1	0	0	2	rno-miR-146b-3p	-0.03	-0.03	N/A
FAM58A	ENST00000406277.2	family with sequence similarity 58, member A	60	1	0	1	0	0	rno-miR-146b-3p	-0.03	-0.24	N/A
CORO2A	ENST00000343933.5	coronin, actin binding protein, 2A	493	1	0	0	1	0	rno-miR-146b-3p	-0.03	-0.21	N/A
DNAJC18	ENST00000302060.5	DnaJ (Hsp40) homolog, subfamily C, member 18	253	1	0	1	0	0	rno-miR-146b-3p	-0.03	-0.1	N/A
NSUN3	ENST00000314622.4	NOP2/Sun domain family, member 3	220	1	0	1	0	0	rno-miR-146b-3p	-0.03	-0.28	N/A
RABEP1	ENST00000262477.6	rabaptin, RAB GTPase binding effector protein 1	1163	1	0	1	0	0	rno-miR-146b-3p	-0.03	-0.08	N/A
GRIN2D	ENST00000263269.3	glutamate receptor, ionotropic, N-methyl D-aspartate 2D	5	1	0	1	0	0	rno-miR-146b-3p	-0.03	-0.03	N/A
ARHGAP35	ENST00000404338.3	Rho GTPase activating protein 35	278	1	0	0	1	0	rno-miR-146b-3p	-0.03	-0.03	N/A
SCN8A	ENST00000354534.6	sodium channel, voltage gated, type VIII, alpha subunit	44	1	0	1	0	0	rno-miR-146b-3p	-0.03	-0.03	N/A
ATG4B	ENST00000405546.3	autophagy related 4B, cysteine peptidase	1444	1	0	0	1	0	rno-miR-146b-3p	-0.03	-0.18	N/A
STX1B	ENST00000215095.5	syntaxin 1B	26	1	0	0	1	1	rno-miR-146b-3p	-0.03	-0.15	N/A
RAB2A	ENST00000262646.7	RAB2A, member RAS oncogene family	788	1	1	0	0	0	rno-miR-146b-3p	-0.03	-0.31	N/A
MYPN	ENST00000358913.5	myopalladin	73	1	0	1	0	1	rno-miR-146b-3p	-0.03	-0.12	N/A
BSND	ENST00000371265.4	Bartter syndrome, infantile, with sensorineural deafness (Barttin)	5	1	0	1	0	1	rno-miR-146b-3p	-0.03	-0.08	N/A
LRRN2	ENST00000367175.1	leucine rich repeat neuronal 2	12	1	0	1	0	0	rno-miR-146b-3p	-0.03	-0.03	N/A
SWSAP1	ENST00000312423.2	SWIM-type zinc finger 7 associated protein 1	55	1	0	1	0	0	rno-miR-146b-3p	-0.03	-0.33	N/A
COA5	ENST00000328709.3	cytochrome c oxidase assembly factor 5	72	1	0	1	0	2	rno-miR-146b-3p	-0.03	-0.36	N/A
TRPM3	ENST00000377110.3	transient receptor potential cation channel, subfamily M, member 3	11	1	0	1	0	0	rno-miR-146b-3p	-0.03	-0.06	N/A
AAK1	ENST00000409085.4	AP2 associated kinase 1	27	1	1	0	0	3	rno-miR-146b-3p	-0.03	-0.05	N/A
SFT2D2	ENST00000271375.4	SFT2 domain containing 2	97	1	0	0	1	0	rno-miR-146b-3p	-0.03	-0.13	N/A
PRICKLE1	ENST00000455697.1	prickle homolog 1 (Drosophila)	146	1	1	0	0	0	rno-miR-146b-3p	-0.03	-0.08	N/A
AGO2	ENST00000220592.5	argonaute RISC catalytic component 2	350	1	0	0	1	0	rno-miR-146b-3p	-0.03	-0.52	N/A
HAP1	ENST00000393939.2	huntingtin-associated protein 1	5	1	0	1	0	0	rno-miR-146b-3p	-0.03	-0.03	N/A
FOXG1	ENST00000382535.3	forkhead box G1	40	1	1	0	0	0	rno-miR-146b-3p	-0.03	-0.18	N/A
PHC2	ENST00000431992.1	polyhomeotic homolog 2 (Drosophila)	11	1	0	1	0	0	rno-miR-146b-3p	-0.03	-0.03	N/A
ZDHHC21	ENST00000380916.4	zinc finger, DHHC-type containing 21	196	2	0	0	2	0	rno-miR-146b-3p	-0.03	-0.26	N/A
CAPN5	ENST00000531028.1	calpain 5	89	1	0	1	0	0	rno-miR-146b-3p	-0.03	-0.2	N/A
CREBRF	ENST00000540014.1	CREB3 regulatory factor	24	1	0	0	1	0	rno-miR-146b-3p	-0.03	-0.1	N/A
RPS6KA5	ENST00000261991.3	ribosomal protein S6 kinase, 90kDa, polypeptide 5	64	1	0	0	1	0	rno-miR-146b-3p	-0.03	-0.2	N/A
TSKU	ENST00000333090.4	tsukushi, small leucine rich proteoglycan	293	2	0	1	1	1	rno-miR-146b-3p	-0.03	-0.29	N/A
FBXO11	ENST00000402508.1	F-box protein 11	359	1	0	0	1	0	rno-miR-146b-3p	-0.03	-0.23	N/A
UBOX5	ENST00000217173.2	U-box domain containing 5	76	1	0	1	0	1	rno-miR-146b-3p	-0.03	-0.44	N/A
ARHGAP20	ENST00000260283.4	Rho GTPase activating protein 20	85	1	0	1	0	0	rno-miR-146b-3p	-0.03	-0.03	N/A
LARS	ENST00000394434.2	leucyl-tRNA synthetase	1207	1	0	1	0	0	rno-miR-146b-3p	-0.02	-0.32	N/A
ATG14	ENST00000247178.5	autophagy related 14	25	1	0	1	0	1	rno-miR-146b-3p	-0.02	-0.15	N/A
TMEM151A	ENST00000327259.4	transmembrane protein 151A	163	2	0	1	1	0	rno-miR-146b-3p	-0.02	-0.24	N/A
GPR156	ENST00000464295.1	G protein-coupled receptor 156	12	1	0	0	1	0	rno-miR-146b-3p	-0.02	-0.13	N/A
SLC12A5	ENST00000243964.3	solute carrier family 12 (potassium/chloride transporter), member 5	5	1	0	0	1	0	rno-miR-146b-3p	-0.02	-0.02	N/A
GAN	ENST00000568107.2	gigaxonin	185	2	0	1	1	1	rno-miR-146b-3p	-0.02	-0.04	N/A
HHIP	ENST00000296575.3	hedgehog interacting protein	65	1	0	0	1	1	rno-miR-146b-3p	-0.02	-0.07	N/A
ISL2	ENST00000290759.4	ISL LIM homeobox 2	381	1	1	0	0	0	rno-miR-146b-3p	-0.02	-0.22	N/A
ZDHHC5	ENST00000287169.3	zinc finger, DHHC-type containing 5	1505	1	1	0	0	0	rno-miR-146b-3p	-0.02	-0.42	N/A
SOAT1	ENST00000367619.3	sterol O-acyltransferase 1	654	1	0	0	1	0	rno-miR-146b-3p	-0.02	-0.11	N/A
PYGO1	ENST00000302000.6	pygopus homolog 1 (Drosophila)	104	1	0	1	0	0	rno-miR-146b-3p	-0.02	-0.07	N/A
NFASC	ENST00000401399.1	neurofascin	10	1	0	1	0	1	rno-miR-146b-3p	-0.02	-0.02	N/A
KIAA1958	ENST00000337530.6	KIAA1958	117	1	0	0	1	0	rno-miR-146b-3p	-0.02	-0.03	N/A
PDPK1	ENST00000441549.3	3-phosphoinositide dependent protein kinase-1	104	1	0	1	0	2	rno-miR-146b-3p	-0.02	-0.02	N/A
NEBL	ENST00000377122.4	nebulette	181	1	0	1	0	1	rno-miR-146b-3p	-0.02	-0.02	N/A
NFAM1	ENST00000329021.5	NFAT activating protein with ITAM motif 1	7	1	0	0	1	1	rno-miR-146b-3p	-0.02	-0.18	N/A
RNF115	ENST00000369291.5	ring finger protein 115	757	1	0	1	0	0	rno-miR-146b-3p	-0.02	-0.18	N/A
C1GALT1	ENST00000223122.3	core 1 synthase, glycoprotein-N-acetylgalactosamine 3-beta-galactosyltransferase, 1	44	1	0	0	1	0	rno-miR-146b-3p	-0.02	-0.1	N/A
LSAMP	ENST00000490035.2	limbic system-associated membrane protein	19	1	0	1	0	2	rno-miR-146b-3p	-0.02	-0.08	N/A
HCFC2	ENST00000229330.4	host cell factor C2	46	1	0	0	1	0	rno-miR-146b-3p	-0.02	-0.16	N/A
FZD5	ENST00000295417.3	frizzled family receptor 5	122	1	1	0	0	1	rno-miR-146b-3p	-0.02	-0.25	N/A
SDC3	ENST00000336798.7	syndecan 3	34	2	0	2	0	0	rno-miR-146b-3p	-0.02	-0.13	N/A
ZNF148	ENST00000360647.4	zinc finger protein 148	230	1	1	0	0	0	rno-miR-146b-3p	-0.02	-0.03	N/A
ADRBK2	ENST00000324198.6	adrenergic, beta, receptor kinase 2	215	2	0	1	1	0	rno-miR-146b-3p	-0.02	-0.28	N/A
ZBTB7A	ENST00000322357.4	zinc finger and BTB domain containing 7A	37	1	0	1	0	1	rno-miR-146b-3p	-0.02	-0.02	N/A
BEST1	ENST00000449131.2	bestrophin 1	83	1	1	0	0	0	rno-miR-146b-3p	-0.02	-0.38	N/A
EMC10	ENST00000376918.3	ER membrane protein complex subunit 10	1981	1	0	0	1	0	rno-miR-146b-3p	-0.02	-0.25	N/A
THAP1	ENST00000345117.2	THAP domain containing, apoptosis associated protein 1	196	1	0	1	0	0	rno-miR-146b-3p	-0.02	-0.19	N/A
TTLL12	ENST00000216129.6	tubulin tyrosine ligase-like family, member 12	137	1	0	0	1	1	rno-miR-146b-3p	-0.02	-0.09	N/A
PAQR7	ENST00000374296.3	progestin and adipoQ receptor family member VII	106	1	0	0	1	0	rno-miR-146b-3p	-0.02	-0.24	N/A
LGALSL	ENST00000409537.2	lectin, galactoside-binding-like	334	1	0	1	0	0	rno-miR-146b-3p	-0.02	-0.22	N/A
TNS1	ENST00000171887.4	tensin 1	591	1	0	1	0	1	rno-miR-146b-3p	-0.02	-0.02	N/A
LTBP2	ENST00000261978.4	latent transforming growth factor beta binding protein 2	1616	1	0	1	0	0	rno-miR-146b-3p	-0.02	-0.02	N/A
UNC5B	ENST00000335350.6	unc-5 homolog B (C. elegans)	90	1	0	1	0	0	rno-miR-146b-3p	-0.02	-0.02	N/A
SYNGAP1	ENST00000418600.2	synaptic Ras GTPase activating protein 1	15	1	0	1	0	0	rno-miR-146b-3p	-0.02	-0.02	N/A
TSGA13	ENST00000456951.1	testis specific, 13	5	1	0	1	0	0	rno-miR-146b-3p	-0.02	-0.02	N/A
ARHGEF37	ENST00000333677.6	Rho guanine nucleotide exchange factor (GEF) 37	5	1	0	1	0	0	rno-miR-146b-3p	-0.02	-0.02	N/A
ARVCF	ENST00000263207.3	armadillo repeat gene deleted in velocardiofacial syndrome	19	1	0	1	0	0	rno-miR-146b-3p	-0.02	-0.02	N/A
PDE11A	ENST00000286063.6	phosphodiesterase 11A	7	1	0	1	0	0	rno-miR-146b-3p	-0.02	-0.02	N/A
PITPNM3	ENST00000421306.3	PITPNM family member 3	5	1	0	1	0	0	rno-miR-146b-3p	-0.02	-0.02	N/A
FAM189A1	ENST00000261275.4	family with sequence similarity 189, member A1	12	1	0	1	0	0	rno-miR-146b-3p	-0.02	-0.02	N/A
KIAA1671	ENST00000401395.1	KIAA1671	549	1	0	1	0	0	rno-miR-146b-3p	-0.02	-0.02	N/A
ZNF831	ENST00000371030.2	zinc finger protein 831	5	1	0	1	0	0	rno-miR-146b-3p	-0.02	-0.02	N/A
TRIO	ENST00000344204.4	trio Rho guanine nucleotide exchange factor	365	1	0	1	0	0	rno-miR-146b-3p	-0.02	-0.02	N/A
CBX7	ENST00000216133.5	chromobox homolog 7	5	1	0	1	0	0	rno-miR-146b-3p	-0.02	-0.02	N/A
TMEM132B	ENST00000299308.3	transmembrane protein 132B	5	1	0	1	0	0	rno-miR-146b-3p	-0.02	-0.02	N/A
TRAF6	ENST00000526995.1	TNF receptor-associated factor 6, E3 ubiquitin protein ligase	91	1	0	1	0	0	rno-miR-146b-3p	-0.02	-0.11	N/A
KMT2C	ENST00000262189.6	lysine (K)-specific methyltransferase 2C	417	1	0	1	0	0	rno-miR-146b-3p	-0.02	-0.02	N/A
TNFAIP2	ENST00000560869.1	tumor necrosis factor, alpha-induced protein 2	442	1	0	1	0	0	rno-miR-146b-3p	-0.02	-0.02	N/A
CACNA1I	ENST00000402142.3	calcium channel, voltage-dependent, T type, alpha 1I subunit	5	1	0	1	0	0	rno-miR-146b-3p	-0.02	-0.02	N/A
PSMB5	ENST00000493471.2	proteasome (prosome, macropain) subunit, beta type, 5	156	1	0	0	1	1	rno-miR-146b-3p	-0.02	-0.2	N/A
MRPL19	ENST00000393909.2	mitochondrial ribosomal protein L19	816	1	0	1	0	0	rno-miR-146b-3p	-0.02	-0.13	N/A
MARCH3	ENST00000308660.5	membrane-associated ring finger (C3HC4) 3, E3 ubiquitin protein ligase	77	1	0	0	1	1	rno-miR-146b-3p	-0.02	-0.08	N/A
TFCP2	ENST00000257915.5	transcription factor CP2	1274	1	0	1	0	0	rno-miR-146b-3p	-0.02	-0.17	N/A
KIAA0141	ENST00000194118.4	KIAA0141	1078	1	0	0	1	0	rno-miR-146b-3p	-0.02	-0.13	N/A
USP30	ENST00000257548.5	ubiquitin specific peptidase 30	76	1	0	0	1	0	rno-miR-146b-3p	-0.02	-0.17	N/A
MLLT4	ENST00000400822.3	myeloid/lymphoid or mixed-lineage leukemia (trithorax homolog, Drosophila); translocated to, 4	232	1	0	1	0	0	rno-miR-146b-3p	-0.02	-0.02	N/A
SLC39A10	ENST00000409086.3	solute carrier family 39 (zinc transporter), member 10	511	1	0	1	0	0	rno-miR-146b-3p	-0.02	-0.02	N/A
PIKFYVE	ENST00000264380.4	phosphoinositide kinase, FYVE finger containing	107	1	0	1	0	0	rno-miR-146b-3p	-0.02	-0.02	N/A
ABCG8	ENST00000272286.2	ATP-binding cassette, sub-family G (WHITE), member 8	197	1	0	1	0	0	rno-miR-146b-3p	-0.02	-0.11	N/A
MTG1	ENST00000317502.6	mitochondrial ribosome-associated GTPase 1	1071	1	1	0	0	1	rno-miR-146b-3p	-0.02	-0.26	N/A
FAM92A1	ENST00000518322.1	family with sequence similarity 92, member A1	80	1	1	0	0	0	rno-miR-146b-3p	-0.02	-0.34	N/A
ST3GAL6	ENST00000265261.6	ST3 beta-galactoside alpha-2,3-sialyltransferase 6	150	1	1	0	0	1	rno-miR-146b-3p	-0.02	-0.51	N/A
RP11-108K14.8	ENST00000468317.2	Mitochondrial GTPase 1	1071	1	1	0	0	1	rno-miR-146b-3p	-0.02	-0.25	N/A
ABCC5	ENST00000334444.6	ATP-binding cassette, sub-family C (CFTR/MRP), member 5	453	1	0	1	0	0	rno-miR-146b-3p	-0.02	-0.02	N/A
MAPKAPK2	ENST00000294981.4	mitogen-activated protein kinase-activated protein kinase 2	178	1	0	1	0	0	rno-miR-146b-3p	-0.02	-0.02	N/A
MNT	ENST00000174618.4	MNT, MAX dimerization protein	146	1	0	1	0	0	rno-miR-146b-3p	-0.02	-0.02	N/A
ZNF771	ENST00000319296.5	zinc finger protein 771	87	1	1	0	0	0	rno-miR-146b-3p	-0.02	-0.36	N/A
UBE3B	ENST00000434735.2	ubiquitin protein ligase E3B	916	1	0	1	0	0	rno-miR-146b-3p	-0.02	-0.02	N/A
JHDM1D	ENST00000397560.2	jumonji C domain containing histone demethylase 1 homolog D (S. cerevisiae)	470	1	0	1	0	0	rno-miR-146b-3p	-0.02	-0.02	N/A
MYO6	ENST00000369981.3	myosin VI	297	1	0	0	1	0	rno-miR-146b-3p	-0.02	-0.14	N/A
BDNF	ENST00000439476.2	brain-derived neurotrophic factor	2696	1	0	1	0	0	rno-miR-146b-3p	-0.02	-0.18	N/A
STIM2	ENST00000467011.1	stromal interaction molecule 2	380	2	0	0	2	0	rno-miR-146b-3p	-0.02	-0.39	N/A
BCL9L	ENST00000334801.3	B-cell CLL/lymphoma 9-like	91	1	0	1	0	1	rno-miR-146b-3p	-0.02	-0.04	N/A
DYRK2	ENST00000344096.3	dual-specificity tyrosine-(Y)-phosphorylation regulated kinase 2	1091	1	0	0	1	1	rno-miR-146b-3p	-0.02	-0.15	N/A
ENAH	ENST00000366844.3	enabled homolog (Drosophila)	415	1	0	1	0	1	rno-miR-146b-3p	-0.02	-0.13	N/A
BTBD7	ENST00000334746.5	BTB (POZ) domain containing 7	590	1	0	1	0	0	rno-miR-146b-3p	-0.02	-0.02	N/A
MICALCL	ENST00000256186.2	MICAL C-terminal like	62	1	0	1	0	0	rno-miR-146b-3p	-0.02	-0.02	N/A
MAP3K9	ENST00000554752.2	mitogen-activated protein kinase kinase kinase 9	44	1	0	1	0	0	rno-miR-146b-3p	-0.02	-0.02	N/A
EIF5A2	ENST00000474096.1	eukaryotic translation initiation factor 5A2	443	1	1	0	0	0	rno-miR-146b-3p	-0.02	-0.3	N/A
TPST2	ENST00000338754.4	tyrosylprotein sulfotransferase 2	1220	1	1	0	0	0	rno-miR-146b-3p	-0.02	-0.33	N/A
DOCK5	ENST00000276440.7	dedicator of cytokinesis 5	504	1	0	1	0	0	rno-miR-146b-3p	-0.02	-0.08	N/A
MAP3K2	ENST00000409947.1	mitogen-activated protein kinase kinase kinase 2	187	1	1	0	0	0	rno-miR-146b-3p	-0.02	-0.15	N/A
MAPK6	ENST00000261845.5	mitogen-activated protein kinase 6	24	1	0	1	0	0	rno-miR-146b-3p	-0.02	-0.14	N/A
GFM1	ENST00000486715.1	G elongation factor, mitochondrial 1	586	1	1	0	0	0	rno-miR-146b-3p	-0.02	-0.27	N/A
CECR2	ENST00000400573.5	cat eye syndrome chromosome region, candidate 2	46	1	0	1	0	4	rno-miR-146b-3p	-0.02	-0.03	N/A
CBX6	ENST00000407418.3	chromobox homolog 6	215	1	0	1	0	1	rno-miR-146b-3p	-0.02	-0.03	N/A
PTGS1	ENST00000362012.2	prostaglandin-endoperoxide synthase 1 (prostaglandin G/H synthase and cyclooxygenase)	399	2	0	0	2	0	rno-miR-146b-3p	-0.02	-0.37	N/A
SLC9A7	ENST00000328306.4	solute carrier family 9, subfamily A (NHE7, cation proton antiporter 7), member 7	147	1	0	0	1	0	rno-miR-146b-3p	-0.02	-0.03	N/A
GTF2F2	ENST00000340473.6	general transcription factor IIF, polypeptide 2, 30kDa	803	1	1	0	0	0	rno-miR-146b-3p	-0.02	-0.38	N/A
ZNF668	ENST00000535577.1	zinc finger protein 668	124	1	0	1	0	0	rno-miR-146b-3p	-0.02	-0.32	N/A
CEP89	ENST00000305768.5	centrosomal protein 89kDa	37	1	0	1	0	0	rno-miR-146b-3p	-0.01	-0.16	N/A
METTL8	ENST00000375258.4	methyltransferase like 8	124	1	0	0	1	1	rno-miR-146b-3p	-0.01	-0.23	N/A
KCNH5	ENST00000322893.7	potassium voltage-gated channel, subfamily H (eag-related), member 5	157	1	0	1	0	0	rno-miR-146b-3p	-0.01	-0.02	N/A
IGF1R	ENST00000268035.6	insulin-like growth factor 1 receptor	561	1	0	1	0	1	rno-miR-146b-3p	-0.01	-0.02	N/A
NEDD4L	ENST00000256832.7	neural precursor cell expressed, developmentally down-regulated 4-like, E3 ubiquitin protein ligase	617	1	0	0	1	1	rno-miR-146b-3p	-0.01	-0.05	N/A
EIF4EBP3	ENST00000310331.2	eukaryotic translation initiation factor 4E binding protein 3	54	1	0	1	0	0	rno-miR-146b-3p	-0.01	-0.36	N/A
ZNF384	ENST00000319770.3	zinc finger protein 384	8	1	0	1	0	0	rno-miR-146b-3p	-0.01	-0.05	N/A
SLC38A1	ENST00000398637.5	solute carrier family 38, member 1	1967	1	0	1	0	0	rno-miR-146b-3p	-0.01	-0.02	N/A
DCPS	ENST00000263579.4	decapping enzyme, scavenger	320	1	0	1	0	1	rno-miR-146b-3p	-0.01	-0.05	N/A
ZBTB44	ENST00000525842.1	zinc finger and BTB domain containing 44	236	1	0	0	1	0	rno-miR-146b-3p	-0.01	-0.06	N/A
MYOCD	ENST00000425538.1	myocardin	62	1	0	1	0	0	rno-miR-146b-3p	-0.01	-0.02	N/A
SDHAF1	ENST00000378887.2	succinate dehydrogenase complex assembly factor 1	2317	1	0	1	0	0	rno-miR-146b-3p	-0.01	-0.29	N/A
EXOC7	ENST00000607838.1	exocyst complex component 7	1483	1	0	1	0	0	rno-miR-146b-3p	-0.01	-0.02	N/A
GTF2A1	ENST00000553612.1	general transcription factor IIA, 1, 19/37kDa	88	1	0	1	0	0	rno-miR-146b-3p	-0.01	-0.02	N/A
TAF3	ENST00000344293.5	TAF3 RNA polymerase II, TATA box binding protein (TBP)-associated factor, 140kDa	225	1	1	0	0	1	rno-miR-146b-3p	-0.01	-0.28	N/A
DNAL1	ENST00000553645.2	dynein, axonemal, light chain 1	81	1	1	0	0	0	rno-miR-146b-3p	-0.01	-0.21	N/A
PML	ENST00000565898.1	promyelocytic leukemia	83	2*	1	0	0	2	rno-miR-146b-3p	-0.01	-0.28	N/A
SUPT3H	ENST00000371460.1	suppressor of Ty 3 homolog (S. cerevisiae)	175	1	0	0	1	0	rno-miR-146b-3p	-0.01	-0.25	N/A
PHC3	ENST00000495893.2	polyhomeotic homolog 3 (Drosophila)	366	1	1	0	0	1	rno-miR-146b-3p	-0.01	-0.04	N/A
GTDC1	ENST00000392869.2	glycosyltransferase-like domain containing 1	241	1	1	0	0	0	rno-miR-146b-3p	-0.01	-0.31	N/A
PAQR3	ENST00000512733.1	progestin and adipoQ receptor family member III	217	2	0	1	1	0	rno-miR-146b-3p	-0.01	-0.09	N/A
HOXD9	ENST00000249499.6	homeobox D9	78	1	0	0	1	1	rno-miR-146b-3p	-0.01	-0.1	N/A
TPD52	ENST00000379096.5	tumor protein D52	4585	1	1	0	0	0	rno-miR-146b-3p	-0.01	-0.48	N/A
LRP2	ENST00000263816.3	low density lipoprotein receptor-related protein 2	56	1	0	1	0	0	rno-miR-146b-3p	-0.01	-0.03	N/A
POLDIP3	ENST00000348657.2	polymerase (DNA-directed), delta interacting protein 3	148	1	1	0	0	1	rno-miR-146b-3p	-0.01	-0.38	N/A
STRIP1	ENST00000369795.3	striatin interacting protein 1	114	1	0	1	0	0	rno-miR-146b-3p	-0.01	-0.08	N/A
NUF2	ENST00000367900.3	NUF2, NDC80 kinetochore complex component	63	1	1	0	0	0	rno-miR-146b-3p	-0.01	-0.55	N/A
ANKRD17	ENST00000358602.4	ankyrin repeat domain 17	1334	1	0	1	0	0	rno-miR-146b-3p	-0.01	-0.13	N/A
PHB2	ENST00000546111.1	prohibitin 2	120	2	1	0	1	0	rno-miR-146b-3p	-0.01	-0.51	N/A
PRDM16	ENST00000511072.1	PR domain containing 16	64	1	0	1	0	1	rno-miR-146b-3p	-0.01	-0.03	N/A
MINA	ENST00000333396.7	MYC induced nuclear antigen	209	1	0	1	0	0	rno-miR-146b-3p	-0.01	-0.22	N/A
CHST7	ENST00000276055.3	carbohydrate (N-acetylglucosamine 6-O) sulfotransferase 7	406	1	1	0	0	0	rno-miR-146b-3p	-0.01	-0.43	N/A
SCAI	ENST00000336505.6	suppressor of cancer cell invasion	74	1	0	1	0	0	rno-miR-146b-3p	-0.01	-0.05	N/A
KHK	ENST00000260598.5	ketohexokinase (fructokinase)	745	1	0	0	1	0	rno-miR-146b-3p	-0.01	-0.19	N/A
PSMF1	ENST00000335877.6	proteasome (prosome, macropain) inhibitor subunit 1 (PI31)	2709	2	0	1	1	0	rno-miR-146b-3p	-0.01	-0.17	N/A
PPP3CC	ENST00000289963.8	protein phosphatase 3, catalytic subunit, gamma isozyme	254	1	0	1	0	0	rno-miR-146b-3p	-0.01	-0.27	N/A
HIVEP3	ENST00000372583.1	human immunodeficiency virus type I enhancer binding protein 3	84	1	0	0	1	2	rno-miR-146b-3p	-0.01	-0.01	N/A
DLG2	ENST00000398309.2	discs, large homolog 2 (Drosophila)	15	1	0	0	1	0	rno-miR-146b-3p	-0.01	-0.01	N/A
COL27A1	ENST00000356083.3	collagen, type XXVII, alpha 1	620	1	0	0	1	0	rno-miR-146b-3p	-0.01	-0.01	N/A
HOXB13	ENST00000290295.7	homeobox B13	80	1	0	1	0	0	rno-miR-146b-3p	-0.01	-0.17	N/A
GRID1	ENST00000327946.7	glutamate receptor, ionotropic, delta 1	45	1	0	0	1	0	rno-miR-146b-3p	-0.01	-0.09	N/A
C1orf50	ENST00000372525.5	chromosome 1 open reading frame 50	1217	1	0	1	0	0	rno-miR-146b-3p	-0.01	-0.26	N/A
USP9X	ENST00000324545.8	ubiquitin specific peptidase 9, X-linked	2433	1	0	1	0	1	rno-miR-146b-3p	-0.01	-0.17	N/A
PHKG2	ENST00000563588.1	phosphorylase kinase, gamma 2 (testis)	283	1	0	0	1	0	rno-miR-146b-3p	-0.01	-0.23	N/A
NXPE3	ENST00000422132.1	neurexophilin and PC-esterase domain family, member 3	630	1	0	0	1	0	rno-miR-146b-3p	-0.01	-0.17	N/A
THEM4	ENST00000368814.3	thioesterase superfamily member 4	262	1	0	0	1	0	rno-miR-146b-3p	-0.01	-0.14	N/A
ANKHD1-EIF4EBP3	ENST00000532219.1	ANKHD1-EIF4EBP3 readthrough	54	1	0	1	0	0	rno-miR-146b-3p	-0.01	-0.21	N/A
PLEKHG3	ENST00000247226.7	pleckstrin homology domain containing, family G (with RhoGef domain) member 3	97	1	0	0	1	0	rno-miR-146b-3p	-0.01	-0.18	N/A
MYO5A	ENST00000399231.3	myosin VA (heavy chain 12, myoxin)	573	1	0	1	0	0	rno-miR-146b-3p	-0.01	-0.02	N/A
RAB3C	ENST00000282878.4	RAB3C, member RAS oncogene family	242	1	0	0	1	0	rno-miR-146b-3p	-0.01	-0.13	N/A
MRPL17	ENST00000288937.6	mitochondrial ribosomal protein L17	1447	1	0	1	0	0	rno-miR-146b-3p	-0.01	-0.21	N/A
WNT8B	ENST00000343737.5	wingless-type MMTV integration site family, member 8B	25	1	0	1	0	0	rno-miR-146b-3p	-0.01	-0.03	N/A
ZNF24	ENST00000589881.1	zinc finger protein 24	1796	1	0	0	1	0	rno-miR-146b-3p	-0.01	-0.09	N/A
VPS37A	ENST00000324849.4	vacuolar protein sorting 37 homolog A (S. cerevisiae)	339	1	0	1	0	0	rno-miR-146b-3p	-0.01	-0.23	N/A
CCDC59	ENST00000256151.7	coiled-coil domain containing 59	140	1	1	0	0	0	rno-miR-146b-3p	-0.01	-0.45	N/A
SLC22A3	ENST00000392145.1	solute carrier family 22 (organic cation transporter), member 3	86	1	0	0	1	0	rno-miR-146b-3p	-0.01	-0.15	N/A
PDHB	ENST00000474765.1	pyruvate dehydrogenase (lipoamide) beta	1549	1	0	0	1	0	rno-miR-146b-3p	-0.01	-0.3	N/A
IWS1	ENST00000295321.4	IWS1 homolog (S. cerevisiae)	343	1	1	0	0	0	rno-miR-146b-3p	-0.01	-0.3	N/A
PAK4	ENST00000599386.1	p21 protein (Cdc42/Rac)-activated kinase 4	130	1	0	0	1	1	rno-miR-146b-3p	-0.01	-0.22	N/A
PLD1	ENST00000342215.6	phospholipase D1, phosphatidylcholine-specific	128	1	0	1	0	0	rno-miR-146b-3p	-0.01	-0.27	N/A
PIAS1	ENST00000249636.6	protein inhibitor of activated STAT, 1	368	1	0	1	0	0	rno-miR-146b-3p	-0.01	-0.06	N/A
KIAA0232	ENST00000425103.1	KIAA0232	119	1	0	0	1	0	rno-miR-146b-3p	-0.01	-0.2	N/A
CCDC107	ENST00000421582.2	coiled-coil domain containing 107	2551	1	1	0	0	0	rno-miR-146b-3p	-0.01	-0.54	N/A
TCEB2	ENST00000409906.4	transcription elongation factor B (SIII), polypeptide 2 (18kDa, elongin B)	227	1	0	0	1	0	rno-miR-146b-3p	-0.01	-0.38	N/A
ZC3H14	ENST00000251038.5	zinc finger CCCH-type containing 14	395	1	0	0	1	0	rno-miR-146b-3p	-0.01	-0.18	N/A
VEZT	ENST00000436874.1	vezatin, adherens junctions transmembrane protein	1054	2	0	1	1	0	rno-miR-146b-3p	-0.01	-0.23	N/A
MAGIX	ENST00000376338.3	MAGI family member, X-linked	118	1	0	1	0	0	rno-miR-146b-3p	-0.01	-0.18	N/A
GNL1	ENST00000376621.3	guanine nucleotide binding protein-like 1	1331	1	0	1	0	0	rno-miR-146b-3p	-0.01	-0.04	N/A
CHSY3	ENST00000305031.4	chondroitin sulfate synthase 3	221	1	1	0	0	0	rno-miR-146b-3p	-0.01	-0.21	N/A
AK1	ENST00000373176.1	adenylate kinase 1	1343	1	0	1	0	0	rno-miR-146b-3p	-0.01	-0.24	N/A
CLMN	ENST00000298912.4	calmin (calponin-like, transmembrane)	53	1	0	1	0	0	rno-miR-146b-3p	-0.01	-0.04	N/A
PGAM1	ENST00000334828.5	phosphoglycerate mutase 1 (brain)	927	1	0	0	1	0	rno-miR-146b-3p	-0.01	-0.19	N/A
LMOD1	ENST00000367288.4	leiomodin 1 (smooth muscle)	148	1	1	0	0	0	rno-miR-146b-3p	-0.01	-0.22	N/A
SIK2	ENST00000304987.3	salt-inducible kinase 2	378	1	0	1	0	1	rno-miR-146b-3p	-0.01	-0.15	N/A
PKIA	ENST00000396418.2	protein kinase (cAMP-dependent, catalytic) inhibitor alpha	542	3	0	2	1	0	rno-miR-146b-3p	-0.01	-0.6	N/A
COX7A2L	ENST00000378669.1	cytochrome c oxidase subunit VIIa polypeptide 2 like	289	1	0	1	0	0	rno-miR-146b-3p	-0.01	-0.27	N/A
AL162407.1	ENST00000451472.1	CDNA FLJ20147 fis, clone COL07954; HCG1781466; Uncharacterized protein	253	1	0	1	0	0	rno-miR-146b-3p	-0.01	-0.38	N/A
CHML	ENST00000366553.1	choroideremia-like (Rab escort protein 2)	140	1	0	1	0	0	rno-miR-146b-3p	-0.01	-0.1	N/A
C14orf142	ENST00000306954.4	chromosome 14 open reading frame 142	66	1	0	1	0	0	rno-miR-146b-3p	-0.01	-0.21	N/A
THRA	ENST00000450525.2	thyroid hormone receptor, alpha	547	1	0	0	1	1	rno-miR-146b-3p	-0.01	-0.08	N/A
SNX6	ENST00000396526.3	sorting nexin 6	254	1	1	0	0	0	rno-miR-146b-3p	-0.01	-0.36	N/A
RFT1	ENST00000296292.3	RFT1 homolog (S. cerevisiae)	392	1	1	0	0	0	rno-miR-146b-3p	-0.01	-0.3	N/A
CISD3	ENST00000439660.2	CDGSH iron sulfur domain 3	3508	1	0	0	1	0	rno-miR-146b-3p	-0.01	-0.26	N/A
DCAF5	ENST00000341516.5	DDB1 and CUL4 associated factor 5	120	1	0	1	0	0	rno-miR-146b-3p	-0.01	-0.12	N/A
LPHN2	ENST00000370715.1	latrophilin 2	407	1	0	0	1	0	rno-miR-146b-3p	-0.01	-0.18	N/A
DCTN6	ENST00000221114.3	dynactin 6	745	1	1	0	0	0	rno-miR-146b-3p	-0.01	-0.26	N/A
NABP1	ENST00000410026.2	nucleic acid binding protein 1	938	1*	0	0	0	1	rno-miR-146b-3p	-0.01	-0.08	N/A
FGFR1OP	ENST00000366847.4	FGFR1 oncogene partner	552	1	0	1	0	0	rno-miR-146b-3p	-0.01	-0.07	N/A
SENP6	ENST00000541192.1	SUMO1/sentrin specific peptidase 6	298	1	0	1	0	0	rno-miR-146b-3p	-0.01	-0.26	N/A
PANX1	ENST00000227638.3	pannexin 1	576	1	0	1	0	0	rno-miR-146b-3p	-0.01	-0.06	N/A
HNRNPA3	ENST00000411529.2	heterogeneous nuclear ribonucleoprotein A3	329	1	0	1	0	1	rno-miR-146b-3p	-0.01	-0.16	N/A
STMN1	ENST00000455785.2	stathmin 1	30059	1	0	0	1	0	rno-miR-146b-3p	-0.01	-0.26	N/A
HTT	ENST00000355072.5	huntingtin	731	1	0	0	1	0	rno-miR-146b-3p	-0.01	-0.14	N/A
URGCP	ENST00000223341.7	upregulator of cell proliferation	180	1	0	0	1	1	rno-miR-146b-3p	-0.01	-0.21	N/A
RPAP2	ENST00000610020.1	RNA polymerase II associated protein 2	222	1	0	1	0	0	rno-miR-146b-3p	-0.01	-0.18	N/A
CCDC149	ENST00000428116.2	coiled-coil domain containing 149	187	1	0	1	0	1	rno-miR-146b-3p	-0.01	-0.37	N/A
MCAT	ENST00000327555.5	malonyl CoA:ACP acyltransferase (mitochondrial)	133	1	0	0	1	0	rno-miR-146b-3p	0	-0.15	N/A
GREM1	ENST00000560677.1	gremlin 1, DAN family BMP antagonist	752	1	0	1	0	0	rno-miR-146b-3p	0	-0.12	N/A
SIK3	ENST00000375300.1	SIK family kinase 3	134	1	0	0	1	0	rno-miR-146b-3p	0	-0.09	N/A
ZNF423	ENST00000561648.1	zinc finger protein 423	170	1	0	0	1	0	rno-miR-146b-3p	0	-0.17	N/A
SOX6	ENST00000316399.6	SRY (sex determining region Y)-box 6	22	1	0	0	1	2	rno-miR-146b-3p	0	-0.01	N/A
ABCB7	ENST00000253577.3	ATP-binding cassette, sub-family B (MDR/TAP), member 7	77	1	0	1	0	0	rno-miR-146b-3p	0	-0.08	N/A
CLNS1A	ENST00000525428.1	chloride channel, nucleotide-sensitive, 1A	553	1	0	1	0	0	rno-miR-146b-3p	0	-0.26	N/A
XPR1	ENST00000367590.4	xenotropic and polytropic retrovirus receptor 1	544	2	1	0	1	1	rno-miR-146b-3p	0	-0.43	N/A
ALX1	ENST00000316824.3	ALX homeobox 1	37	1	0	0	1	0	rno-miR-146b-3p	0	-0.12	N/A
SOGA3	ENST00000556132.1	SOGA family member 3	95	1	0	1	0	0	rno-miR-146b-3p	0	-0.09	N/A
SLC1A5	ENST00000542575.2	solute carrier family 1 (neutral amino acid transporter), member 5	681	1	0	1	0	0	rno-miR-146b-3p	0	-0.26	N/A
RHOF	ENST00000267205.2	ras homolog family member F (in filopodia)	399	1	1	0	0	0	rno-miR-146b-3p	0	-0.33	N/A
SLC41A2	ENST00000258538.3	solute carrier family 41 (magnesium transporter), member 2	224	1	0	0	1	0	rno-miR-146b-3p	0	-0.19	N/A
CNKSR3	ENST00000607772.1	CNKSR family member 3	567	1	0	0	1	0	rno-miR-146b-3p	0	-0.08	N/A
FXR1	ENST00000357559.4	fragile X mental retardation, autosomal homolog 1	434	1	0	1	0	0	rno-miR-146b-3p	0	-0.14	N/A
SLC45A4	ENST00000519067.1	solute carrier family 45, member 4	418	1	0	1	0	0	rno-miR-146b-3p	0	-0.06	N/A
LRP3	ENST00000253193.7	low density lipoprotein receptor-related protein 3	135	1	0	1	0	0	rno-miR-146b-3p	0	-0.06	N/A
PIGH	ENST00000216452.4	phosphatidylinositol glycan anchor biosynthesis, class H	107	1	0	1	0	0	rno-miR-146b-3p	0	-0.32	N/A
PTPMT1	ENST00000426530.2	protein tyrosine phosphatase, mitochondrial 1	6893	1	0	1	0	1	rno-miR-146b-3p	0	-0.21	N/A
TMEM35	ENST00000372930.4	transmembrane protein 35	372	1	0	0	1	1	rno-miR-146b-3p	0	-0.34	N/A
PARD6B	ENST00000371610.2	par-6 family cell polarity regulator beta	277	1*	0	0	0	1	rno-miR-146b-3p	0	0	N/A
LRIG3	ENST00000379141.4	leucine-rich repeats and immunoglobulin-like domains 3	366	1	0	1	0	0	rno-miR-146b-3p	0	-0.06	N/A
NEK10	ENST00000295720.6	NIMA-related kinase 10	66	1	0	0	1	0	rno-miR-146b-3p	0	-0.08	N/A
ZNHIT6	ENST00000431532.2	zinc finger, HIT-type containing 6	201	1	0	0	1	0	rno-miR-146b-3p	0	-0.17	N/A
ELAVL1	ENST00000407627.2	ELAV like RNA binding protein 1	2812	1	0	1	0	0	rno-miR-146b-3p	0	-0.11	N/A
DR1	ENST00000370272.4	down-regulator of transcription 1, TBP-binding (negative cofactor 2)	2994	1	0	1	0	0	rno-miR-146b-3p	0	-0.3	N/A
PACS2	ENST00000447393.1	phosphofurin acidic cluster sorting protein 2	234	1*	0	0	0	2	rno-miR-146b-3p	0	-0.04	N/A
NCAPH2	ENST00000420993.2	non-SMC condensin II complex, subunit H2	758	1	0	0	1	0	rno-miR-146b-3p	0	-0.08	N/A
CPE	ENST00000402744.4	carboxypeptidase E	282	1	1	0	0	0	rno-miR-146b-3p	0	-0.29	N/A
LNPEP	ENST00000231368.5	leucyl/cystinyl aminopeptidase	28	1	0	1	0	0	rno-miR-146b-3p	0	-0.02	N/A
DICER1	ENST00000541352.1	dicer 1, ribonuclease type III	25	1	1	0	0	0	rno-miR-146b-3p	0	-0.03	N/A
CAPG	ENST00000263867.4	capping protein (actin filament), gelsolin-like	348	1	0	0	1	0	rno-miR-146b-3p	0	-0.22	N/A
TBC1D15	ENST00000550746.1	TBC1 domain family, member 15	1164	1	0	0	1	1	rno-miR-146b-3p	0	-0.17	N/A
ZSWIM6	ENST00000252744.5	zinc finger, SWIM-type containing 6	933	1	0	0	1	0	rno-miR-146b-3p	0	-0.1	N/A
POLR3G	ENST00000504930.1	polymerase (RNA) III (DNA directed) polypeptide G (32kD)	67	1	0	1	0	0	rno-miR-146b-3p	0	-0.21	N/A
NFE2L1	ENST00000585291.1	nuclear factor, erythroid 2-like 1	1605	1	0	1	0	2	rno-miR-146b-3p	0	-0.18	N/A
TIGD2	ENST00000317005.2	tigger transposable element derived 2	132	1	0	0	1	0	rno-miR-146b-3p	0	-0.18	N/A
CKAP4	ENST00000378026.4	cytoskeleton-associated protein 4	1923	1	0	0	1	0	rno-miR-146b-3p	0	-0.11	N/A
SCAMP1	ENST00000538629.1	secretory carrier membrane protein 1	816	2	0	1	1	0	rno-miR-146b-3p	0	-0.4	N/A
NAGS	ENST00000293404.3	N-acetylglutamate synthase	562	1	0	1	0	1	rno-miR-146b-3p	0	-0.1	N/A
NSMCE2	ENST00000287437.3	non-SMC element 2, MMS21 homolog (S. cerevisiae)	364	1	0	1	0	0	rno-miR-146b-3p	0	-0.21	N/A
ECHDC3	ENST00000379215.4	enoyl CoA hydratase domain containing 3	315	1	0	0	1	0	rno-miR-146b-3p	0	-0.25	N/A
PLRG1	ENST00000499023.2	pleiotropic regulator 1	457	2	0	1	1	0	rno-miR-146b-3p	0	-0.4	N/A
EXT2	ENST00000395673.3	exostosin glycosyltransferase 2	896	1	0	0	1	0	rno-miR-146b-3p	0	-0.17	N/A
MTG2	ENST00000370823.3	mitochondrial ribosome-associated GTPase 2	509	1	0	0	1	0	rno-miR-146b-3p	0	-0.14	N/A
FUT4	ENST00000358752.2	fucosyltransferase 4 (alpha (1,3) fucosyltransferase, myeloid-specific)	354	1	0	0	1	0	rno-miR-146b-3p	0	-0.1	N/A
TAX1BP1	ENST00000396319.2	Tax1 (human T-cell leukemia virus type I) binding protein 1	1251	1	0	0	1	0	rno-miR-146b-3p	0	-0.21	N/A
NPEPPS	ENST00000322157.4	aminopeptidase puromycin sensitive	2194	1	0	0	1	0	rno-miR-146b-3p	0	-0.23	N/A
GTPBP10	ENST00000222511.6	GTP-binding protein 10 (putative)	489	1	0	1	0	0	rno-miR-146b-3p	0	-0.23	N/A
CCNT2	ENST00000295238.6	cyclin T2	381	1	0	1	0	0	rno-miR-146b-3p	0	-0.08	N/A
ERBB2	ENST00000584450.1	v-erb-b2 avian erythroblastic leukemia viral oncogene homolog 2	511	1	0	0	1	0	rno-miR-146b-3p	0	-0.13	N/A
GATA6	ENST00000269216.3	GATA binding protein 6	691	1	0	1	0	1	rno-miR-146b-3p	0	-0.12	N/A
SPTY2D1	ENST00000336349.5	SPT2, Suppressor of Ty, domain containing 1 (S. cerevisiae)	241	1	0	1	0	0	rno-miR-146b-3p	0	-0.1	N/A
NTPCR	ENST00000366628.5	nucleoside-triphosphatase, cancer-related	2755	1	0	0	1	0	rno-miR-146b-3p	0	-0.15	N/A
TROAP	ENST00000257909.3	trophinin associated protein	270	1	0	1	0	0	rno-miR-146b-3p	0	-0.21	N/A
DIS3L2	ENST00000325385.7	DIS3 mitotic control homolog (S. cerevisiae)-like 2	45	1	0	1	0	0	rno-miR-146b-3p	0	-0.02	N/A
ZMYM4	ENST00000314607.6	zinc finger, MYM-type 4	280	1	0	0	1	1	rno-miR-146b-3p	0	-0.16	N/A
GPANK1	ENST00000375906.1	G patch domain and ankyrin repeats 1	1872	1	0	0	1	0	rno-miR-146b-3p	0	-0.35	N/A
CRTAP	ENST00000320954.6	cartilage associated protein	3154	1	0	0	1	1	rno-miR-146b-3p	0	-0.13	N/A
FAS	ENST00000352159.4	Fas cell surface death receptor	378	1	0	1	0	0	rno-miR-146b-3p	0	-0.18	N/A
DRG1	ENST00000331457.4	developmentally regulated GTP binding protein 1	1478	1	0	1	0	0	rno-miR-146b-3p	0	-0.21	N/A
ATG7	ENST00000354449.3	autophagy related 7	1467	1	0	0	1	0	rno-miR-146b-3p	0	-0.19	N/A
CDH2	ENST00000269141.3	cadherin 2, type 1, N-cadherin (neuronal)	1230	1	0	1	0	0	rno-miR-146b-3p	0	-0.12	N/A
AKT2	ENST00000392038.2	v-akt murine thymoma viral oncogene homolog 2	525	1	0	0	1	0	rno-miR-146b-3p	0	-0.22	N/A
RNF217	ENST00000521654.2	ring finger protein 217	92	1	0	1	0	0	rno-miR-146b-3p	0	-0.02	N/A
RNF11	ENST00000242719.3	ring finger protein 11	5881	1	1	0	0	0	rno-miR-146b-3p	0	-0.5	N/A
SEC14L2	ENST00000312932.9	SEC14-like 2 (S. cerevisiae)	187	1	0	1	0	0	rno-miR-146b-3p	0	-0.02	N/A
UBR4	ENST00000375254.3	ubiquitin protein ligase E3 component n-recognin 4	368	1	0	1	0	0	rno-miR-146b-3p	0	-0.05	N/A
ENTPD7	ENST00000370489.4	ectonucleoside triphosphate diphosphohydrolase 7	136	1	0	1	0	0	rno-miR-146b-3p	0	-0.02	N/A
SFT2D3	ENST00000310981.4	SFT2 domain containing 3	313	1	0	0	1	0	rno-miR-146b-3p	0	-0.26	N/A
TRMT61A	ENST00000389749.4	tRNA methyltransferase 61 homolog A (S. cerevisiae)	296	1	0	1	0	0	rno-miR-146b-3p	0	-0.03	N/A
MRPL3	ENST00000264995.3	mitochondrial ribosomal protein L3	943	1	0	1	0	0	rno-miR-146b-3p	0	-0.11	N/A
SP3	ENST00000310015.6	Sp3 transcription factor	285	1	0	0	1	0	rno-miR-146b-3p	0	-0.16	N/A
DGCR14	ENST00000252137.6	DiGeorge syndrome critical region gene 14	269	1	0	1	0	0	rno-miR-146b-3p	0	-0.09	N/A
MAMDC4	ENST00000317446.2	MAM domain containing 4	377	1	0	1	0	0	rno-miR-146b-3p	0	-0.13	N/A
LHPP	ENST00000368839.1	phospholysine phosphohistidine inorganic pyrophosphate phosphatase	2365	1	1	0	0	0	rno-miR-146b-3p	0	-0.47	N/A
CDC7	ENST00000234626.6	cell division cycle 7	416	1	0	0	1	0	rno-miR-146b-3p	0	-0.21	N/A
UBE2K	ENST00000261427.5	ubiquitin-conjugating enzyme E2K	762	1	0	0	1	0	rno-miR-146b-3p	0	-0.16	N/A
GNPTG	ENST00000204679.4	N-acetylglucosamine-1-phosphate transferase, gamma subunit	677	1	1	0	0	0	rno-miR-146b-3p	0	-0.25	N/A
LARGE	ENST00000354992.2	like-glycosyltransferase	411	1	0	0	1	0	rno-miR-146b-3p	0	-0.19	N/A
EHD1	ENST00000320631.3	EH-domain containing 1	335	1	0	1	0	0	rno-miR-146b-3p	0	-0.02	N/A
BAG1	ENST00000472232.3	BCL2-associated athanogene	8934	1	1	0	0	0	rno-miR-146b-3p	0	-0.53	N/A
IAH1	ENST00000470914.1	isoamyl acetate-hydrolyzing esterase 1 homolog (S. cerevisiae)	553	1	0	1	0	0	rno-miR-146b-3p	0	-0.15	N/A
CD59	ENST00000395850.3	CD59 molecule, complement regulatory protein	19017	1	1	0	0	1	rno-miR-146b-3p	0	-0.43	N/A
BBIP1	ENST00000454061.1	BBSome interacting protein 1	772	1	0	1	0	0	rno-miR-146b-3p	0	-0.39	N/A
CAD	ENST00000264705.4	carbamoyl-phosphate synthetase 2, aspartate transcarbamylase, and dihydroorotase	689	1	0	1	0	0	rno-miR-146b-3p	0	-0.06	N/A
ANXA4	ENST00000394295.4	annexin A4	2119	1	0	0	1	0	rno-miR-146b-3p	0	-0.27	N/A
SP8	ENST00000418710.2	Sp8 transcription factor	95	1	0	1	0	0	rno-miR-146b-3p	0	-0.16	N/A
SPECC1L	ENST00000314328.9	sperm antigen with calponin homology and coiled-coil domains 1-like	3720	1	1	0	0	0	rno-miR-146b-3p	0	-0.24	N/A
TMEM216	ENST00000334888.5	transmembrane protein 216	616	1	0	1	0	0	rno-miR-146b-3p	0	-0.19	N/A
IFFO1	ENST00000436152.2	intermediate filament family orphan 1	552	1	0	1	0	0	rno-miR-146b-3p	0	-0.13	N/A
ARHGEF18	ENST00000319670.9	Rho/Rac guanine nucleotide exchange factor (GEF) 18	2596	1	0	0	1	0	rno-miR-146b-3p	0	-0.24	N/A
LIPC	ENST00000433326.2	lipase, hepatic	1507	1	0	0	1	0	rno-miR-146b-3p	0	-0.12	N/A
STK16	ENST00000409638.3	serine/threonine kinase 16	1416	1	0	1	0	0	rno-miR-146b-3p	0	-0.19	N/A
CLCC1	ENST00000356970.2	chloride channel CLIC-like 1	849	1	0	0	1	1	rno-miR-146b-3p	0	-0.29	N/A
NGDN	ENST00000397154.3	neuroguidin, EIF4E binding protein	679	1	0	1	0	1	rno-miR-146b-3p	0	-0.14	N/A
LYRM4	ENST00000330636.4	LYR motif containing 4	796	1	0	1	0	0	rno-miR-146b-3p	0	-0.1	N/A
VIL1	ENST00000248444.5	villin 1	390	1	0	1	0	0	rno-miR-146b-3p	0	-0.08	N/A
CTDNEP1	ENST00000574322.1	CTD nuclear envelope phosphatase 1	2165	1	0	0	1	0	rno-miR-146b-3p	0	-0.25	N/A
FNDC5	ENST00000496770.1	fibronectin type III domain containing 5	5	1	1	0	0	0	rno-miR-146b-3p	0	-0.51	N/A
ABCF3	ENST00000429586.2	ATP-binding cassette, sub-family F (GCN20), member 3	710	1	0	1	0	0	rno-miR-146b-3p	0	-0.03	N/A
GHITM	ENST00000372134.3	growth hormone inducible transmembrane protein	2402	1	0	0	1	0	rno-miR-146b-3p	0	-0.24	N/A
ELOVL6	ENST00000394607.3	ELOVL fatty acid elongase 6	901	1	0	0	1	0	rno-miR-146b-3p	0	-0.16	N/A
ALG14	ENST00000370205.5	ALG14, UDP-N-acetylglucosaminyltransferase subunit	572	1	0	1	0	0	rno-miR-146b-3p	0	-0.1	N/A
SERPINH1	ENST00000533603.1	serpin peptidase inhibitor, clade H (heat shock protein 47), member 1, (collagen binding protein 1)	5956	1	0	0	1	0	rno-miR-146b-3p	0	-0.16	N/A
UQCC1	ENST00000349714.5	ubiquinol-cytochrome c reductase complex assembly factor 1	500	1	0	1	0	0	rno-miR-146b-3p	0	-0.02	N/A
MCMBP	ENST00000360003.3	minichromosome maintenance complex binding protein	1411	1	1	0	0	0	rno-miR-146b-3p	0	-0.32	N/A
PMVK	ENST00000368467.3	phosphomevalonate kinase	498	1	1	0	0	1	rno-miR-146b-3p	0	-0.4	N/A
TMED3	ENST00000299705.5	transmembrane emp24 protein transport domain containing 3	12499	1	0	1	0	0	rno-miR-146b-3p	0	-0.22	N/A
SF3B3	ENST00000302516.5	splicing factor 3b, subunit 3, 130kDa	2541	1	0	1	0	0	rno-miR-146b-3p	0	-0.12	N/A
DNAJC10	ENST00000264065.7	DnaJ (Hsp40) homolog, subfamily C, member 10	709	1	0	1	0	0	rno-miR-146b-3p	0	-0.06	N/A
SPINT1	ENST00000344051.4	serine peptidase inhibitor, Kunitz type 1	1591	1	0	1	0	0	rno-miR-146b-3p	0	-0.23	N/A
AQP1	ENST00000509504.1	Uncharacterized protein	5	1	0	1	0	1	rno-miR-146b-3p	0	-0.33	N/A
CLU	ENST00000316403.10	clusterin	219339	1	0	0	1	0	rno-miR-146b-3p	0	-0.26	N/A
NOX1	ENST00000372964.1	NADPH oxidase 1	5	1	0	1	0	0	rno-miR-146b-3p	0	-0.35	N/A
GATSL2	ENST00000426327.3	GATS protein-like 2	5	2	0	0	2	0	rno-miR-146b-3p	0	-0.32	N/A
ZNF592	ENST00000299927.3	zinc finger protein 592	1128	1	0	0	1	0	rno-miR-146b-3p	0	-0.14	N/A
NCEH1	ENST00000475381.1	neutral cholesterol ester hydrolase 1	1779	1	0	0	1	0	rno-miR-146b-3p	0	-0.22	N/A
PIGP	ENST00000360525.4	phosphatidylinositol glycan anchor biosynthesis, class P	1621	1	0	0	1	1	rno-miR-146b-3p	0	-0.22	N/A
BAG2	ENST00000370693.5	BCL2-associated athanogene 2	2237	1	0	1	0	0	rno-miR-146b-3p	0	-0.13	N/A
SLC12A4	ENST00000422611.2	solute carrier family 12 (potassium/chloride transporter), member 4	1618	1	0	1	0	0	rno-miR-146b-3p	0	-0.11	N/A
CHD7	ENST00000423902.2	chromodomain helicase DNA binding protein 7	925	1	0	0	1	0	rno-miR-146b-3p	0	-0.04	N/A
RASAL2	ENST00000448150.3	RAS protein activator like 2	950	2	0	1	1	1	rno-miR-146b-3p	0	-0.2	N/A
BTN3A1	ENST00000425234.2	butyrophilin, subfamily 3, member A1	5	1	0	1	0	0	rno-miR-146b-3p	0	-0.26	N/A
SON	ENST00000290239.6	SON DNA binding protein	161	1	0	1	0	0	rno-miR-146b-3p	0	-0.04	N/A
PFKM	ENST00000312352.7	phosphofructokinase, muscle	7010	1	0	1	0	0	rno-miR-146b-3p	0	-0.18	N/A
GLYATL3	ENST00000371197.4	glycine-N-acyltransferase-like 3	5	1	0	0	1	0	rno-miR-146b-3p	0	-0.28	N/A
ID1	ENST00000376105.3	inhibitor of DNA binding 1, dominant negative helix-loop-helix protein	7992	2	0	2	0	1	rno-miR-146b-3p	0	-0.51	N/A
BTN3A2	ENST00000396948.1	butyrophilin, subfamily 3, member A2	5	1	0	1	0	0	rno-miR-146b-3p	0	-0.26	N/A
PTS	ENST00000525803.1	6-pyruvoyltetrahydropterin synthase	1526	1	0	1	0	0	rno-miR-146b-3p	0	-0.54	N/A
BCKDK	ENST00000394950.3	branched chain ketoacid dehydrogenase kinase	709	1	1	0	0	0	rno-miR-146b-3p	0	-0.24	N/A
DCSTAMP	ENST00000517991.1	dendrocyte expressed seven transmembrane protein	5	1	0	1	0	0	rno-miR-146b-3p	0	-0.29	N/A
C15orf32	ENST00000556865.1	chromosome 15 open reading frame 32	5	1	0	0	1	0	rno-miR-146b-3p	0	-0.3	N/A
CAPN7	ENST00000253693.2	calpain 7	76	1	0	1	0	0	rno-miR-146b-3p	0	-0.02	N/A
GALNT8	ENST00000252318.2	UDP-N-acetyl-alpha-D-galactosamine:polypeptide N-acetylgalactosaminyltransferase 8 (GalNAc-T8)	5	1	0	1	0	0	rno-miR-146b-3p	0	-0.19	N/A
ASB15	ENST00000451558.1	ankyrin repeat and SOCS box containing 15	5	1	0	0	1	0	rno-miR-146b-3p	0	-0.2	N/A
BMP10	ENST00000295379.1	bone morphogenetic protein 10	5	2	1	1	0	0	rno-miR-146b-3p	0	-0.23	N/A
CRP	ENST00000255030.5	C-reactive protein, pentraxin-related	5	1	1	0	0	0	rno-miR-146b-3p	0	-0.23	N/A
VGLL2	ENST00000352536.3	vestigial like 2 (Drosophila)	5	2	0	2	0	0	rno-miR-146b-3p	0	-0.21	N/A
SLC16A3	ENST00000581287.1	solute carrier family 16 (monocarboxylate transporter), member 3	16333	1	1	0	0	0	rno-miR-146b-3p	0	-0.28	N/A
CACNG1	ENST00000226021.3	calcium channel, voltage-dependent, gamma subunit 1	5	1	0	0	1	0	rno-miR-146b-3p	0	-0.22	N/A
PKHD1	ENST00000371117.3	polycystic kidney and hepatic disease 1 (autosomal recessive)	5	1	1	0	0	0	rno-miR-146b-3p	0	-0.23	N/A
B3GAT3	ENST00000534026.1	beta-1,3-glucuronyltransferase 3 (glucuronosyltransferase I)	5	1	0	0	1	0	rno-miR-146b-3p	0	-0.21	N/A
TMEM252	ENST00000377311.3	transmembrane protein 252	5	1	0	1	0	0	rno-miR-146b-3p	0	-0.19	N/A
C10orf71	ENST00000323868.4	chromosome 10 open reading frame 71	5	1	0	0	1	1	rno-miR-146b-3p	0	-0.17	N/A
ACP6	ENST00000369238.6	acid phosphatase 6, lysophosphatidic	657	2	0	2	0	0	rno-miR-146b-3p	0	-0.04	N/A
KCNC2	ENST00000393288.2	potassium voltage-gated channel, Shaw-related subfamily, member 2	5	1	0	0	1	0	rno-miR-146b-3p	0	-0.17	N/A
IL1RAPL1	ENST00000378993.1	interleukin 1 receptor accessory protein-like 1	5	1	0	1	0	1	rno-miR-146b-3p	0	-0.16	N/A
GTF2H5	ENST00000607778.1	general transcription factor IIH, polypeptide 5	4166	1	0	1	0	0	rno-miR-146b-3p	0	-0.24	N/A
CD3D	ENST00000300692.4	CD3d molecule, delta (CD3-TCR complex)	8	1	0	1	0	0	rno-miR-146b-3p	0	-0.3	N/A
TMEM255B	ENST00000375353.3	transmembrane protein 255B	7	1	0	1	0	0	rno-miR-146b-3p	0	-0.22	N/A
AVPR2	ENST00000370049.1	arginine vasopressin receptor 2	5	1	0	1	0	0	rno-miR-146b-3p	0	-0.16	N/A
CDR1	ENST00000370532.2	cerebellar degeneration-related protein 1, 34kDa	5	1	0	0	1	0	rno-miR-146b-3p	0	-0.19	N/A
PLA2G5	ENST00000375108.3	phospholipase A2, group V	5	1	0	0	1	1	rno-miR-146b-3p	0	-0.15	N/A
MAPK1	ENST00000215832.6	mitogen-activated protein kinase 1	630	1	0	1	0	0	rno-miR-146b-3p	0	-0.04	N/A
GRINA	ENST00000313269.5	glutamate receptor, ionotropic, N-methyl D-aspartate-associated protein 1 (glutamate binding)	5637	2	0	2	0	0	rno-miR-146b-3p	0	-0.38	N/A
KCNK10	ENST00000340700.5	potassium channel, subfamily K, member 10	5	1	0	1	0	0	rno-miR-146b-3p	0	-0.18	N/A
KY	ENST00000508956.1	kyphoscoliosis peptidase	5	2	0	1	1	0	rno-miR-146b-3p	0	-0.18	N/A
GABRB1	ENST00000295454.3	gamma-aminobutyric acid (GABA) A receptor, beta 1	5	1	0	1	0	1	rno-miR-146b-3p	0	-0.13	N/A
UBE2QL1	ENST00000399816.3	ubiquitin-conjugating enzyme E2Q family-like 1	10	1	0	0	1	1	rno-miR-146b-3p	0	-0.2	N/A
GPR125	ENST00000334304.5	G protein-coupled receptor 125	1042	1	0	1	0	0	rno-miR-146b-3p	0	-0.12	N/A
CHST1	ENST00000308064.2	carbohydrate (keratan sulfate Gal-6) sulfotransferase 1	5	1	0	0	1	0	rno-miR-146b-3p	0	-0.12	N/A
ZNF8	ENST00000608843.1	zinc finger protein 8	24	2	0	2	0	0	rno-miR-146b-3p	0	-0.5	N/A
MRPL22	ENST00000523037.1	mitochondrial ribosomal protein L22	5309	1	0	0	1	0	rno-miR-146b-3p	0	-0.29	N/A
CES3	ENST00000543856.1	carboxylesterase 3	10	1	0	0	1	0	rno-miR-146b-3p	0	-0.26	N/A
F5	ENST00000367797.3	coagulation factor V (proaccelerin, labile factor)	5	1	0	0	1	0	rno-miR-146b-3p	0	-0.11	N/A
PCBP2	ENST00000455667.3	poly(rC) binding protein 2	24310	1	1	0	0	0	rno-miR-146b-3p	0	-0.35	N/A
H2AFY	ENST00000511689.1	H2A histone family, member Y	2126	1	0	1	0	1	rno-miR-146b-3p	0	-0.1	N/A
ANKRD45	ENST00000333279.2	ankyrin repeat domain 45	10	1	0	0	1	0	rno-miR-146b-3p	0	-0.2	N/A
MCM9	ENST00000316316.6	minichromosome maintenance complex component 9	15	1	1	0	0	0	rno-miR-146b-3p	0	-0.42	N/A
FMO3	ENST00000367755.4	flavin containing monooxygenase 3	5	1	0	1	0	0	rno-miR-146b-3p	0	-0.13	N/A
C7orf43	ENST00000394035.2	chromosome 7 open reading frame 43	5436	1	1	0	0	1	rno-miR-146b-3p	0	-0.57	N/A
CARD11	ENST00000396946.4	caspase recruitment domain family, member 11	13	1	0	0	1	0	rno-miR-146b-3p	0	-0.16	N/A
FAAH	ENST00000243167.8	fatty acid amide hydrolase	19	1	0	1	0	0	rno-miR-146b-3p	0	-0.18	N/A
PLIN5	ENST00000381848.3	perilipin 5	125	1	1	0	0	0	rno-miR-146b-3p	0	-0.88	N/A
CYR61	ENST00000451137.2	cysteine-rich, angiogenic inducer, 61	2690	1	0	1	0	0	rno-miR-146b-3p	0	-0.11	N/A
CSTF2T	ENST00000331173.4	cleavage stimulation factor, 3' pre-RNA, subunit 2, 64kDa, tau variant	3550	1	0	1	0	0	rno-miR-146b-3p	0	-0.18	N/A
NKD1	ENST00000268459.3	naked cuticle homolog 1 (Drosophila)	26	1	1	0	0	0	rno-miR-146b-3p	0	-0.27	N/A
DNAJB1	ENST00000254322.2	DnaJ (Hsp40) homolog, subfamily B, member 1	29	1	0	0	1	0	rno-miR-146b-3p	0	-0.26	N/A
PCDHB15	ENST00000231173.3	protocadherin beta 15	33	1	1	0	0	0	rno-miR-146b-3p	0	-0.35	N/A
STRADA	ENST00000375840.4	STE20-related kinase adaptor alpha	366	3	1	0	2	0	rno-miR-146b-3p	0	-0.75	N/A
ZBTB20	ENST00000462705.1	zinc finger and BTB domain containing 20	5	2	0	0	2	3	rno-miR-146b-3p	0	-0.07	N/A
TG	ENST00000519543.1	thyroglobulin	5	1	0	1	0	0	rno-miR-146b-3p	0	-0.03	N/A
PTGFR	ENST00000370756.3	prostaglandin F receptor (FP)	20	1	0	1	0	0	rno-miR-146b-3p	0	-0.15	N/A
PSTPIP1	ENST00000558012.1	proline-serine-threonine phosphatase interacting protein 1	19	1	0	1	0	1	rno-miR-146b-3p	0	-0.1	N/A
PIK3CG	ENST00000359195.3	phosphatidylinositol-4,5-bisphosphate 3-kinase, catalytic subunit gamma	5	1	0	1	0	0	rno-miR-146b-3p	0	-0.04	N/A
MYL12A	ENST00000217652.3	myosin, light chain 12A, regulatory, non-sarcomeric	52535	1	0	0	1	0	rno-miR-146b-3p	0	-0.23	N/A
PIK3AP1	ENST00000339364.5	phosphoinositide-3-kinase adaptor protein 1	14	1	0	0	1	0	rno-miR-146b-3p	0	-0.15	N/A
GRM4	ENST00000538487.2	glutamate receptor, metabotropic 4	5	1	0	1	0	0	rno-miR-146b-3p	0	-0.05	N/A
TRNP1	ENST00000522111.2	TMF1-regulated nuclear protein 1	4046	1	0	0	1	0	rno-miR-146b-3p	0	-0.12	N/A
SFPQ	ENST00000357214.5	splicing factor proline/glutamine-rich	4735	1	0	1	0	0	rno-miR-146b-3p	0	-0.08	N/A
PRMT7	ENST00000339507.5	protein arginine methyltransferase 7	6277	2	0	1	1	1	rno-miR-146b-3p	0	-0.1	N/A
[truncated: 44 more rows]
