# Supplementary material for: MicroRNA-10a-3p Improves Cartilage Degeneration by Regulating CH25H-CYP7B1-RORα Mediated Cholesterol Metabolism in Knee Osteoarthritis Rats
Source: Front Pharmacol. 2021 Jun 3;12:690181. doi: 10.3389/fphar.2021.690181 (PMC8209416; doi:10.3389/fphar.2021.690181)
Supplement: Supplementary file 3 [file DataSheet2.ZIP › TargetScan7.2__miR-196b-3p.predicted_targets.xlsx]

## Sheet: TargetScan7
Ortholog of target gene	Representative transcript	Gene name	3P-seq tags + 5	Total sites	8mer sites	7mer-m8 sites	7mer-A1 sites	6mer sites	Representative miRNA	Cumulative weighted context++ score	Total context++ score	Aggregate PCT
PPARGC1B	ENST00000309241.5	peroxisome proliferator-activated receptor gamma, coactivator 1 beta	12	3	1	2	0	1	rno-miR-196b-3p	-1.05	-1.12	N/A
GJA1	ENST00000282561.3	gap junction protein, alpha 1, 43kDa	1732	2	1	1	0	0	rno-miR-196b-3p	-1.01	-1.01	N/A
CD177	ENST00000378009.4	CD177 molecule	5	1	1	0	0	3	rno-miR-196b-3p	-0.99	-0.99	N/A
DNAH10OS	ENST00000514254.2	dynein, axonemal, heavy chain 10 opposite strand	89	2	1	0	1	0	rno-miR-196b-3p	-0.89	-0.89	N/A
C21orf128	ENST00000329015.2	chromosome 21 open reading frame 128	5	1	1	0	0	0	rno-miR-196b-3p	-0.82	-0.82	N/A
PMP22	ENST00000395938.2	peripheral myelin protein 22	1152	1	1	0	0	0	rno-miR-196b-3p	-0.81	-0.81	N/A
RHCE	ENST00000243186.6	Rh blood group, CcEe antigens	17	1	1	0	0	0	rno-miR-196b-3p	-0.81	-0.81	N/A
SAMD13	ENST00000370667.3	sterile alpha motif domain containing 13	253	1	1	0	0	0	rno-miR-196b-3p	-0.78	-0.78	N/A
SERPINE2	ENST00000409304.1	serpin peptidase inhibitor, clade E (nexin, plasminogen activator inhibitor type 1), member 2	1372	1	1	0	0	1	rno-miR-196b-3p	-0.76	-0.77	N/A
HCK	ENST00000520553.1	hemopoietic cell kinase	5	1	1	0	0	0	rno-miR-196b-3p	-0.73	-0.73	N/A
RDH10	ENST00000240285.5	retinol dehydrogenase 10 (all-trans)	640	1	1	0	0	0	rno-miR-196b-3p	-0.71	-0.71	N/A
DKK2	ENST00000285311.3	dickkopf WNT signaling pathway inhibitor 2	5	1	1	0	0	0	rno-miR-196b-3p	-0.68	-0.68	N/A
SNTB2	ENST00000336278.4	syntrophin, beta 2 (dystrophin-associated protein A1, 59kDa, basic component 2)	254	1	1	0	0	1	rno-miR-196b-3p	-0.67	-0.69	N/A
PES1	ENST00000354694.7	pescadillo ribosomal biogenesis factor 1	848	1	1	0	0	0	rno-miR-196b-3p	-0.67	-0.67	N/A
AMICA1	ENST00000356289.5	adhesion molecule, interacts with CXADR antigen 1	87	1	1	0	0	0	rno-miR-196b-3p	-0.67	-0.67	N/A
BMP7	ENST00000395863.3	bone morphogenetic protein 7	83	1	1	0	0	0	rno-miR-196b-3p	-0.65	-0.71	N/A
TNFAIP3	ENST00000237289.4	tumor necrosis factor, alpha-induced protein 3	150	2	0	2	0	0	rno-miR-196b-3p	-0.63	-0.63	N/A
C5orf30	ENST00000319933.2	chromosome 5 open reading frame 30	889	2	0	2	0	0	rno-miR-196b-3p	-0.63	-0.68	N/A
UBXN10	ENST00000375099.3	UBX domain protein 10	5	1	1	0	0	1	rno-miR-196b-3p	-0.62	-0.62	N/A
CDNF	ENST00000378442.1	cerebral dopamine neurotrophic factor	6	1	0	1	0	1	rno-miR-196b-3p	-0.6	-0.6	N/A
TXNRD1	ENST00000378070.4	thioredoxin reductase 1	1255	1	1	0	0	0	rno-miR-196b-3p	-0.6	-0.6	N/A
TMEM123	ENST00000361236.3	transmembrane protein 123	2135	1	1	0	0	0	rno-miR-196b-3p	-0.59	-0.61	N/A
DNAJB2	ENST00000336576.5	DnaJ (Hsp40) homolog, subfamily B, member 2	2187	1	1	0	0	0	rno-miR-196b-3p	-0.58	-0.58	N/A
RWDD4	ENST00000326397.5	RWD domain containing 4	5	1	1	0	0	0	rno-miR-196b-3p	-0.57	-0.57	N/A
NKX2-3	ENST00000344586.7	NK2 homeobox 3	5	2	0	2	0	0	rno-miR-196b-3p	-0.57	-0.57	N/A
PIP4K2A	ENST00000376573.4	phosphatidylinositol-5-phosphate 4-kinase, type II, alpha	632	1	1	0	0	0	rno-miR-196b-3p	-0.56	-0.57	N/A
CCNF	ENST00000397066.4	cyclin F	1432	2	0	1	1	0	rno-miR-196b-3p	-0.56	-0.57	N/A
RPL41	ENST00000546591.1	ribosomal protein L41	245	1	0	1	0	0	rno-miR-196b-3p	-0.56	-0.56	N/A
CERS1	ENST00000427170.2	ceramide synthase 1	167	2	0	1	1	1	rno-miR-196b-3p	-0.55	-0.56	N/A
DCTD	ENST00000357067.3	dCMP deaminase	747	1	1	0	0	0	rno-miR-196b-3p	-0.55	-0.69	N/A
IFFO2	ENST00000455833.2	intermediate filament family orphan 2	139	1	1	0	0	0	rno-miR-196b-3p	-0.54	-0.54	N/A
CMIP	ENST00000537098.3	c-Maf inducing protein	2670	2	0	2	0	0	rno-miR-196b-3p	-0.54	-0.54	N/A
C11orf73	ENST00000533986.1	chromosome 11 open reading frame 73	1708	1	0	1	0	0	rno-miR-196b-3p	-0.53	-0.55	N/A
DPH7	ENST00000277540.2	diphthamide biosynthesis 7	28	1	0	1	0	0	rno-miR-196b-3p	-0.53	-0.53	N/A
ATF7IP	ENST00000261168.4	activating transcription factor 7 interacting protein	667	2	1	0	1	0	rno-miR-196b-3p	-0.52	-0.59	N/A
KISS1	ENST00000367194.4	KiSS-1 metastasis-suppressor	14	1	0	1	0	0	rno-miR-196b-3p	-0.52	-0.52	N/A
COMMD8	ENST00000381571.4	COMM domain containing 8	1146	1	0	1	0	1	rno-miR-196b-3p	-0.52	-0.52	N/A
ELOVL2	ENST00000354666.3	ELOVL fatty acid elongase 2	99	1	1	0	0	0	rno-miR-196b-3p	-0.52	-0.57	N/A
NUDT13	ENST00000372997.3	nudix (nucleoside diphosphate linked moiety X)-type motif 13	10	1	0	1	0	1	rno-miR-196b-3p	-0.51	-0.51	N/A
XPO1	ENST00000401558.2	exportin 1 (CRM1 homolog, yeast)	404	2	0	1	1	0	rno-miR-196b-3p	-0.51	-0.59	N/A
AP3D1	ENST00000355272.6	adaptor-related protein complex 3, delta 1 subunit	464	1	1	0	0	0	rno-miR-196b-3p	-0.51	-0.66	N/A
RASGEF1B	ENST00000509081.1	RasGEF domain family, member 1B	20	1	1	0	0	0	rno-miR-196b-3p	-0.5	-0.5	N/A
LRRC8B	ENST00000330947.2	leucine rich repeat containing 8 family, member B	326	2	0	1	1	0	rno-miR-196b-3p	-0.5	-0.53	N/A
SKAP2	ENST00000345317.2	src kinase associated phosphoprotein 2	1085	1	0	1	0	1	rno-miR-196b-3p	-0.49	-0.49	N/A
COLCA1	ENST00000532918.1	colorectal cancer associated 1	5	1	0	1	0	0	rno-miR-196b-3p	-0.49	-0.49	N/A
PPP6R3	ENST00000393800.2	protein phosphatase 6, regulatory subunit 3	400	1	1	0	0	0	rno-miR-196b-3p	-0.49	-0.49	N/A
VAT1L	ENST00000302536.2	vesicle amine transport 1-like	123	1	1	0	0	0	rno-miR-196b-3p	-0.48	-0.48	N/A
SMG7	ENST00000367537.3	SMG7 nonsense mediated mRNA decay factor	305	1	1	0	0	0	rno-miR-196b-3p	-0.48	-0.48	N/A
WDR31	ENST00000341761.4	WD repeat domain 31	23	1	1	0	0	0	rno-miR-196b-3p	-0.48	-0.48	N/A
SYT3	ENST00000338916.4	synaptotagmin III	5	1	0	1	0	0	rno-miR-196b-3p	-0.48	-0.48	N/A
PLCE1	ENST00000371380.3	phospholipase C, epsilon 1	7	2	1	0	1	0	rno-miR-196b-3p	-0.48	-0.48	N/A
FOXA2	ENST00000419308.2	forkhead box A2	1207	1	0	1	0	0	rno-miR-196b-3p	-0.48	-0.48	N/A
CNNM2	ENST00000369878.4	cyclin M2	517	2	1	1	0	1	rno-miR-196b-3p	-0.48	-0.69	N/A
MBNL1	ENST00000357472.3	muscleblind-like splicing regulator 1	135	1	0	1	0	0	rno-miR-196b-3p	-0.48	-0.48	N/A
OPA1	ENST00000392438.3	optic atrophy 1 (autosomal dominant)	962	2	0	2	0	0	rno-miR-196b-3p	-0.48	-0.65	N/A
GZMA	ENST00000274306.6	granzyme A (granzyme 1, cytotoxic T-lymphocyte-associated serine esterase 3)	5	1	0	1	0	0	rno-miR-196b-3p	-0.47	-0.47	N/A
DRAM1	ENST00000258534.8	DNA-damage regulated autophagy modulator 1	4884	1	1	0	0	0	rno-miR-196b-3p	-0.47	-0.54	N/A
TACC1	ENST00000330691.6	transforming, acidic coiled-coil containing protein 1	186	1	0	1	0	1	rno-miR-196b-3p	-0.47	-0.49	N/A
NEFH	ENST00000310624.6	neurofilament, heavy polypeptide	5	1	0	1	0	0	rno-miR-196b-3p	-0.46	-0.46	N/A
HIPK2	ENST00000406875.3	homeodomain interacting protein kinase 2	48	2	1	1	0	1	rno-miR-196b-3p	-0.46	-0.56	N/A
RGS13	ENST00000391995.2	regulator of G-protein signaling 13	5	1	0	1	0	0	rno-miR-196b-3p	-0.46	-0.46	N/A
CYB561D1	ENST00000496961.1	cytochrome b561 family, member D1	105	2	0	1	1	0	rno-miR-196b-3p	-0.46	-0.46	N/A
MBP	ENST00000397863.1	myelin basic protein	96	1	0	1	0	0	rno-miR-196b-3p	-0.45	-0.45	N/A
BHMT2	ENST00000255192.3	betaine--homocysteine S-methyltransferase 2	297	1	0	1	0	0	rno-miR-196b-3p	-0.45	-0.45	N/A
IPMK	ENST00000373935.3	inositol polyphosphate multikinase	196	1	1	0	0	0	rno-miR-196b-3p	-0.45	-0.45	N/A
GABARAPL1	ENST00000266458.5	GABA(A) receptor-associated protein like 1	117	1	0	1	0	0	rno-miR-196b-3p	-0.45	-0.45	N/A
ACBD3	ENST00000366812.5	acyl-CoA binding domain containing 3	828	1	1	0	0	0	rno-miR-196b-3p	-0.45	-0.6	N/A
SLC39A10	ENST00000409086.3	solute carrier family 39 (zinc transporter), member 10	511	1	1	0	0	1	rno-miR-196b-3p	-0.45	-0.46	N/A
LCLAT1	ENST00000309052.4	lysocardiolipin acyltransferase 1	397	1	0	1	0	2	rno-miR-196b-3p	-0.45	-0.45	N/A
BCAS1	ENST00000371440.3	breast carcinoma amplified sequence 1	0	1	1	0	0	0	rno-miR-196b-3p	-0.45	-0.45	N/A
GPR176	ENST00000299092.3	G protein-coupled receptor 176	2683	2	0	2	0	0	rno-miR-196b-3p	-0.44	-0.67	N/A
FRAT2	ENST00000371019.2	frequently rearranged in advanced T-cell lymphomas 2	120	1	0	1	0	0	rno-miR-196b-3p	-0.44	-0.44	N/A
SPRED2	ENST00000356388.4	sprouty-related, EVH1 domain containing 2	53	1	0	1	0	3	rno-miR-196b-3p	-0.44	-0.5	N/A
ZGPAT	ENST00000355969.6	zinc finger, CCCH-type with G patch domain	420	1	0	1	0	0	rno-miR-196b-3p	-0.44	-0.44	N/A
SOX3	ENST00000370536.2	SRY (sex determining region Y)-box 3	5	1	0	1	0	1	rno-miR-196b-3p	-0.44	-0.44	N/A
ARHGEF4	ENST00000392953.3	Rho guanine nucleotide exchange factor (GEF) 4	189	2	0	1	1	0	rno-miR-196b-3p	-0.44	-0.44	N/A
SPTLC1	ENST00000262554.2	serine palmitoyltransferase, long chain base subunit 1	2578	1	0	1	0	0	rno-miR-196b-3p	-0.43	-0.43	N/A
FAT3	ENST00000298047.6	FAT atypical cadherin 3	30	2	1	0	1	0	rno-miR-196b-3p	-0.43	-0.43	N/A
SLC35B3	ENST00000379660.4	solute carrier family 35 (adenosine 3'-phospho 5'-phosphosulfate transporter), member B3	83	1	0	1	0	0	rno-miR-196b-3p	-0.43	-0.43	N/A
LYSMD3	ENST00000509384.1	LysM, putative peptidoglycan-binding, domain containing 3	92	1	0	1	0	0	rno-miR-196b-3p	-0.43	-0.43	N/A
RP1-170O19.20	ENST00000470747.4	Uncharacterized protein	151	1	0	1	0	0	rno-miR-196b-3p	-0.43	-0.45	N/A
TFR2	ENST00000431692.1	transferrin receptor 2	330	1	0	1	0	0	rno-miR-196b-3p	-0.43	-0.43	N/A
HRAS	ENST00000397594.1	Harvey rat sarcoma viral oncogene homolog	420	1	0	1	0	0	rno-miR-196b-3p	-0.43	-0.43	N/A
PPIL3	ENST00000286175.8	peptidylprolyl isomerase (cyclophilin)-like 3	96	1	0	1	0	0	rno-miR-196b-3p	-0.43	-0.48	N/A
NAA10	ENST00000370015.4	N(alpha)-acetyltransferase 10, NatA catalytic subunit	960	1	0	1	0	1	rno-miR-196b-3p	-0.42	-0.42	N/A
ZMAT3	ENST00000311417.2	zinc finger, matrin-type 3	459	2	1	0	1	0	rno-miR-196b-3p	-0.42	-0.62	N/A
CD164	ENST00000368961.5	CD164 molecule, sialomucin	2038	1	0	1	0	0	rno-miR-196b-3p	-0.42	-0.46	N/A
RP4-559A3.7	ENST00000432920.2	Uncharacterized protein	15	1	0	1	0	0	rno-miR-196b-3p	-0.42	-0.42	N/A
KIAA1430	ENST00000458385.2	KIAA1430	75	1	0	1	0	0	rno-miR-196b-3p	-0.42	-0.46	N/A
PLIN1	ENST00000300055.5	perilipin 1	10	1	1	0	0	0	rno-miR-196b-3p	-0.41	-0.41	N/A
HOXA9	ENST00000396345.1	homeobox A9	151	1	0	1	0	0	rno-miR-196b-3p	-0.41	-0.43	N/A
ESPN	ENST00000377828.1	espin	513	2	0	2	0	0	rno-miR-196b-3p	-0.41	-0.51	N/A
KIAA1841	ENST00000402291.1	KIAA1841	62	1	0	1	0	0	rno-miR-196b-3p	-0.41	-0.41	N/A
EPB41L5	ENST00000443902.2	erythrocyte membrane protein band 4.1 like 5	108	1	0	0	1	2	rno-miR-196b-3p	-0.41	-0.43	N/A
ARHGAP17	ENST00000441763.2	Rho GTPase activating protein 17	1337	1	0	1	0	0	rno-miR-196b-3p	-0.41	-0.41	N/A
TMEM130	ENST00000416379.2	transmembrane protein 130	169	1	0	1	0	0	rno-miR-196b-3p	-0.41	-0.41	N/A
MEX3C	ENST00000592416.1	mex-3 RNA binding family member C	5	1	0	1	0	0	rno-miR-196b-3p	-0.41	-0.41	N/A
PRDM6	ENST00000407847.4	PR domain containing 6	69	1	1	0	0	1	rno-miR-196b-3p	-0.41	-0.5	N/A
NT5DC3	ENST00000392876.3	5'-nucleotidase domain containing 3	235	1	0	1	0	0	rno-miR-196b-3p	-0.41	-0.41	N/A
PLEKHA2	ENST00000420274.1	pleckstrin homology domain containing, family A (phosphoinositide binding specific) member 2	3303	1	0	1	0	1	rno-miR-196b-3p	-0.4	-0.4	N/A
ETV2	ENST00000379026.2	ets variant 2	5	1	0	0	1	0	rno-miR-196b-3p	-0.4	-0.4	N/A
FLNB	ENST00000357272.4	filamin B, beta	467	1	1	0	0	0	rno-miR-196b-3p	-0.4	-0.4	N/A
UBN2	ENST00000473989.3	ubinuclein 2	238	2	0	1	1	0	rno-miR-196b-3p	-0.4	-0.5	N/A
ARL2BP	ENST00000219204.3	ADP-ribosylation factor-like 2 binding protein	450	1	0	1	0	1	rno-miR-196b-3p	-0.4	-0.41	N/A
FBXW7	ENST00000281708.4	F-box and WD repeat domain containing 7, E3 ubiquitin protein ligase	12	2	0	2	0	0	rno-miR-196b-3p	-0.4	-0.4	N/A
CYP26B1	ENST00000001146.2	cytochrome P450, family 26, subfamily B, polypeptide 1	1315	1	0	1	0	0	rno-miR-196b-3p	-0.4	-0.4	N/A
SHB	ENST00000377707.3	Src homology 2 domain containing adaptor protein B	1436	1	0	1	0	0	rno-miR-196b-3p	-0.4	-0.4	N/A
CEP164	ENST00000278935.3	centrosomal protein 164kDa	79	1	1	0	0	0	rno-miR-196b-3p	-0.39	-0.44	N/A
EDIL3	ENST00000296591.5	EGF-like repeats and discoidin I-like domains 3	2825	1	0	1	0	0	rno-miR-196b-3p	-0.39	-0.41	N/A
MLST8	ENST00000301725.7	MTOR associated protein, LST8 homolog (S. cerevisiae)	493	1	0	1	0	0	rno-miR-196b-3p	-0.39	-0.4	N/A
MROH6	ENST00000398882.3	maestro heat-like repeat family member 6	24	1	0	1	0	0	rno-miR-196b-3p	-0.39	-0.39	N/A
AKT2	ENST00000392038.2	v-akt murine thymoma viral oncogene homolog 2	525	1	0	1	0	0	rno-miR-196b-3p	-0.39	-0.39	N/A
CLEC4E	ENST00000299663.3	C-type lectin domain family 4, member E	5	1	0	1	0	0	rno-miR-196b-3p	-0.39	-0.39	N/A
SH3GL3	ENST00000535412.1	SH3-domain GRB2-like 3	74	1	0	1	0	0	rno-miR-196b-3p	-0.39	-0.39	N/A
ABHD6	ENST00000295962.4	abhydrolase domain containing 6	289	1	0	1	0	0	rno-miR-196b-3p	-0.39	-0.39	N/A
GLP2R	ENST00000262441.5	glucagon-like peptide 2 receptor	247	1	0	1	0	0	rno-miR-196b-3p	-0.39	-0.39	N/A
PLAGL1	ENST00000360537.2	pleiomorphic adenoma gene-like 1	40	1	0	1	0	0	rno-miR-196b-3p	-0.39	-0.39	N/A
THSD4	ENST00000355327.3	thrombospondin, type I, domain containing 4	69	1	1	0	0	0	rno-miR-196b-3p	-0.39	-0.39	N/A
TERF2IP	ENST00000300086.4	telomeric repeat binding factor 2, interacting protein	38	1	0	1	0	0	rno-miR-196b-3p	-0.39	-0.39	N/A
ASB7	ENST00000332783.7	ankyrin repeat and SOCS box containing 7	95	1	0	1	0	0	rno-miR-196b-3p	-0.39	-0.39	N/A
ARSJ	ENST00000315366.7	arylsulfatase family, member J	386	1	0	1	0	0	rno-miR-196b-3p	-0.38	-0.38	N/A
GRID2	ENST00000282020.4	glutamate receptor, ionotropic, delta 2	5	1	1	0	0	0	rno-miR-196b-3p	-0.38	-0.38	N/A
IQCJ	ENST00000482126.1	IQ motif containing J	5	1	0	1	0	0	rno-miR-196b-3p	-0.38	-0.38	N/A
TET3	ENST00000409262.3	tet methylcytosine dioxygenase 3	1437	2	0	1	1	1	rno-miR-196b-3p	-0.38	-0.38	N/A
TNF	ENST00000449264.2	tumor necrosis factor	5	1	0	1	0	0	rno-miR-196b-3p	-0.38	-0.38	N/A
ZNF667	ENST00000591790.1	zinc finger protein 667	24	1	0	1	0	0	rno-miR-196b-3p	-0.38	-0.38	N/A
CUL1	ENST00000325222.4	cullin 1	945	1	0	1	0	0	rno-miR-196b-3p	-0.38	-0.38	N/A
PHOX2A	ENST00000298231.5	paired-like homeobox 2a	5	1	0	1	0	0	rno-miR-196b-3p	-0.38	-0.38	N/A
PACSIN1	ENST00000244458.2	protein kinase C and casein kinase substrate in neurons 1	25	1	1	0	0	0	rno-miR-196b-3p	-0.37	-0.52	N/A
LRP6	ENST00000261349.4	low density lipoprotein receptor-related protein 6	157	1	0	1	0	0	rno-miR-196b-3p	-0.37	-0.37	N/A
CASK	ENST00000421587.2	calcium/calmodulin-dependent serine protein kinase (MAGUK family)	892	1	0	1	0	0	rno-miR-196b-3p	-0.37	-0.4	N/A
PCDH17	ENST00000377918.3	protocadherin 17	477	1	1	0	0	0	rno-miR-196b-3p	-0.37	-0.37	N/A
GRIK2	ENST00000413795.1	glutamate receptor, ionotropic, kainate 2	28	1	0	1	0	1	rno-miR-196b-3p	-0.37	-0.37	N/A
LMX1A	ENST00000342310.3	LIM homeobox transcription factor 1, alpha	5	1	0	1	0	0	rno-miR-196b-3p	-0.37	-0.37	N/A
ZBTB39	ENST00000300101.2	zinc finger and BTB domain containing 39	7	1	0	1	0	1	rno-miR-196b-3p	-0.36	-0.36	N/A
MRVI1	ENST00000421747.1	murine retrovirus integration site 1 homolog	26	1	0	1	0	0	rno-miR-196b-3p	-0.36	-0.36	N/A
GFOD2	ENST00000268797.7	glucose-fructose oxidoreductase domain containing 2	36	1	0	1	0	0	rno-miR-196b-3p	-0.36	-0.36	N/A
ELAVL4	ENST00000371824.1	ELAV like neuron-specific RNA binding protein 4	5	1	0	1	0	0	rno-miR-196b-3p	-0.36	-0.36	N/A
IER5L	ENST00000372491.2	immediate early response 5-like	24	1	0	1	0	0	rno-miR-196b-3p	-0.36	-0.36	N/A
SCN4A	ENST00000578147.1	sodium channel, voltage-gated, type IV, alpha subunit	5	2	0	2	0	0	rno-miR-196b-3p	-0.36	-0.36	N/A
TEF	ENST00000266304.4	thyrotrophic embryonic factor	60	1	0	1	0	0	rno-miR-196b-3p	-0.36	-0.38	N/A
SOCS2	ENST00000548537.1	suppressor of cytokine signaling 2	89	1	0	1	0	0	rno-miR-196b-3p	-0.36	-0.36	N/A
TUFT1	ENST00000368849.3	tuftelin 1	599	1	0	1	0	0	rno-miR-196b-3p	-0.35	-0.35	N/A
SCD	ENST00000370355.2	stearoyl-CoA desaturase (delta-9-desaturase)	9726	1	0	1	0	1	rno-miR-196b-3p	-0.35	-0.35	N/A
BRF2	ENST00000220659.6	BRF2, RNA polymerase III transcription initiation factor 50 kDa subunit	229	1	0	1	0	0	rno-miR-196b-3p	-0.35	-0.37	N/A
FAM53A	ENST00000489363.1	family with sequence similarity 53, member A	50	1	0	1	0	0	rno-miR-196b-3p	-0.35	-0.35	N/A
NAT16	ENST00000300303.2	N-acetyltransferase 16 (GCN5-related, putative)	5	1	0	1	0	0	rno-miR-196b-3p	-0.35	-0.35	N/A
ST6GALNAC3	ENST00000328299.3	ST6 (alpha-N-acetyl-neuraminyl-2,3-beta-galactosyl-1,3)-N-acetylgalactosaminide alpha-2,6-sialyltransferase 3	41	2	0	1	1	1	rno-miR-196b-3p	-0.35	-0.36	N/A
PBXIP1	ENST00000368465.1	pre-B-cell leukemia homeobox interacting protein 1	1080	1	0	1	0	0	rno-miR-196b-3p	-0.34	-0.36	N/A
PRELP	ENST00000343110.2	proline/arginine-rich end leucine-rich repeat protein	5	1	0	1	0	0	rno-miR-196b-3p	-0.34	-0.34	N/A
FMO6P	ENST00000236166.3	flavin containing monooxygenase 6 pseudogene	5	1	0	1	0	0	rno-miR-196b-3p	-0.34	-0.34	N/A
SEC11C	ENST00000588875.1	SEC11 homolog C (S. cerevisiae)	757	1	0	0	1	0	rno-miR-196b-3p	-0.34	-0.34	N/A
OSGIN1	ENST00000343939.2	oxidative stress induced growth inhibitor 1	7	1	0	1	0	0	rno-miR-196b-3p	-0.34	-0.34	N/A
EXOC6	ENST00000371552.4	exocyst complex component 6	261	1	0	1	0	0	rno-miR-196b-3p	-0.34	-0.34	N/A
CACNB4	ENST00000539935.1	calcium channel, voltage-dependent, beta 4 subunit	57	1	0	1	0	0	rno-miR-196b-3p	-0.34	-0.34	N/A
PLEKHF1	ENST00000436066.3	pleckstrin homology domain containing, family F (with FYVE domain) member 1	50	1	0	1	0	0	rno-miR-196b-3p	-0.34	-0.34	N/A
RNF144A	ENST00000320892.6	ring finger protein 144A	124	1	0	1	0	0	rno-miR-196b-3p	-0.34	-0.36	N/A
UVRAG	ENST00000356136.3	UV radiation resistance associated	116	1	0	1	0	1	rno-miR-196b-3p	-0.34	-0.34	N/A
VTI1B	ENST00000554659.1	vesicle transport through interaction with t-SNAREs 1B	264	1	0	1	0	0	rno-miR-196b-3p	-0.33	-0.39	N/A
MLEC	ENST00000228506.3	malectin	12084	1	0	1	0	1	rno-miR-196b-3p	-0.33	-0.33	N/A
FEM1C	ENST00000274457.3	fem-1 homolog c (C. elegans)	222	1	0	1	0	0	rno-miR-196b-3p	-0.33	-0.34	N/A
TBPL1	ENST00000237264.4	TBP-like 1	69	1	0	1	0	1	rno-miR-196b-3p	-0.33	-0.35	N/A
C16orf70	ENST00000219139.3	chromosome 16 open reading frame 70	485	1	0	1	0	0	rno-miR-196b-3p	-0.33	-0.33	N/A
CSRNP3	ENST00000314499.7	cysteine-serine-rich nuclear protein 3	24	1	0	1	0	1	rno-miR-196b-3p	-0.33	-0.33	N/A
ADO	ENST00000373783.1	2-aminoethanethiol (cysteamine) dioxygenase	686	1	0	1	0	0	rno-miR-196b-3p	-0.33	-0.4	N/A
C1orf115	ENST00000294889.5	chromosome 1 open reading frame 115	180	1	0	1	0	0	rno-miR-196b-3p	-0.33	-0.36	N/A
NAP1L4	ENST00000380542.4	nucleosome assembly protein 1-like 4	7751	1	0	1	0	0	rno-miR-196b-3p	-0.33	-0.33	N/A
LOR	ENST00000368742.3	loricrin	5	1	0	0	1	0	rno-miR-196b-3p	-0.33	-0.33	N/A
MYO3A	ENST00000265944.5	myosin IIIA	20	1	0	1	0	0	rno-miR-196b-3p	-0.32	-0.32	N/A
SLC5A6	ENST00000310574.3	solute carrier family 5 (sodium/multivitamin and iodide cotransporter), member 6	1638	1	0	1	0	0	rno-miR-196b-3p	-0.32	-0.32	N/A
TBX3	ENST00000349155.2	T-box 3	71	1	0	1	0	1	rno-miR-196b-3p	-0.32	-0.32	N/A
PRRC2B	ENST00000372249.1	proline-rich coiled-coil 2B	97	1	0	1	0	0	rno-miR-196b-3p	-0.32	-0.36	N/A
PLEKHA8	ENST00000449726.1	pleckstrin homology domain containing, family A (phosphoinositide binding specific) member 8	661	1	1	0	0	0	rno-miR-196b-3p	-0.32	-0.35	N/A
CERS3	ENST00000284382.4	ceramide synthase 3	5	1	0	1	0	0	rno-miR-196b-3p	-0.32	-0.32	N/A
MIEF1	ENST00000325301.2	mitochondrial elongation factor 1	2319	1	0	1	0	1	rno-miR-196b-3p	-0.32	-0.43	N/A
TEX26	ENST00000380473.3	testis expressed 26	5	1	0	0	1	0	rno-miR-196b-3p	-0.32	-0.32	N/A
ESRRG	ENST00000361525.3	estrogen-related receptor gamma	5	1	0	1	0	1	rno-miR-196b-3p	-0.32	-0.32	N/A
LIG4	ENST00000356922.4	ligase IV, DNA, ATP-dependent	113	1	0	1	0	0	rno-miR-196b-3p	-0.32	-0.34	N/A
GAN	ENST00000568107.2	gigaxonin	185	1	1	0	0	0	rno-miR-196b-3p	-0.32	-0.49	N/A
GRIN2B	ENST00000609686.1	glutamate receptor, ionotropic, N-methyl D-aspartate 2B	5	3	1	0	2	0	rno-miR-196b-3p	-0.31	-0.31	N/A
PRKAB2	ENST00000254101.3	protein kinase, AMP-activated, beta 2 non-catalytic subunit	363	1	0	1	0	0	rno-miR-196b-3p	-0.31	-0.34	N/A
RUNX1T1	ENST00000523629.1	runt-related transcription factor 1; translocated to, 1 (cyclin D-related)	9	1	1	0	0	0	rno-miR-196b-3p	-0.31	-0.31	N/A
DBF4B	ENST00000315005.3	DBF4 homolog B (S. cerevisiae)	34	1	0	1	0	0	rno-miR-196b-3p	-0.31	-0.31	N/A
MYO5B	ENST00000285039.7	myosin VB	12	1	0	1	0	1	rno-miR-196b-3p	-0.31	-0.31	N/A
GNA13	ENST00000439174.2	guanine nucleotide binding protein (G protein), alpha 13	190	2	0	2	0	0	rno-miR-196b-3p	-0.31	-0.37	N/A
OPN4	ENST00000372071.2	opsin 4	5	1	0	1	0	0	rno-miR-196b-3p	-0.31	-0.31	N/A
RAB17	ENST00000264601.3	RAB17, member RAS oncogene family	84	1	0	0	1	0	rno-miR-196b-3p	-0.31	-0.31	N/A
PALM2	ENST00000448454.2	paralemmin 2	35	1	1	0	0	1	rno-miR-196b-3p	-0.31	-0.39	N/A
ARRDC1	ENST00000371421.4	arrestin domain containing 1	147	1	0	1	0	0	rno-miR-196b-3p	-0.31	-0.31	N/A
MRTO4	ENST00000330263.4	mRNA turnover 4 homolog (S. cerevisiae)	2127	1	0	1	0	0	rno-miR-196b-3p	-0.3	-0.36	N/A
STARD4	ENST00000512160.1	StAR-related lipid transfer (START) domain containing 4	767	1	0	1	0	0	rno-miR-196b-3p	-0.3	-0.42	N/A
GCFC2	ENST00000541687.1	GC-rich sequence DNA-binding factor 2	88	1	0	1	0	0	rno-miR-196b-3p	-0.3	-0.3	N/A
CLDN11	ENST00000064724.3	claudin 11	1116	1	0	0	1	0	rno-miR-196b-3p	-0.3	-0.3	N/A
TTC26	ENST00000430935.1	tetratricopeptide repeat domain 26	211	1	0	1	0	0	rno-miR-196b-3p	-0.3	-0.42	N/A
CSMD3	ENST00000343508.3	CUB and Sushi multiple domains 3	5	1	0	1	0	0	rno-miR-196b-3p	-0.3	-0.3	N/A
EPHX4	ENST00000370383.4	epoxide hydrolase 4	55	1	0	0	1	0	rno-miR-196b-3p	-0.3	-0.36	N/A
KLHL8	ENST00000273963.5	kelch-like family member 8	266	1	0	1	0	0	rno-miR-196b-3p	-0.3	-0.3	N/A
NTNG1	ENST00000370067.1	netrin G1	5	1	0	1	0	0	rno-miR-196b-3p	-0.29	-0.29	N/A
MGAT5	ENST00000409645.1	mannosyl (alpha-1,6-)-glycoprotein beta-1,6-N-acetyl-glucosaminyltransferase	1627	1	1	0	0	1	rno-miR-196b-3p	-0.29	-0.29	N/A
HNRNPUL2	ENST00000301785.5	heterogeneous nuclear ribonucleoprotein U-like 2	2321	1	0	1	0	0	rno-miR-196b-3p	-0.29	-0.29	N/A
FAM193A	ENST00000505311.1	family with sequence similarity 193, member A	274	1	0	1	0	0	rno-miR-196b-3p	-0.29	-0.3	N/A
C17orf70	ENST00000327787.8	chromosome 17 open reading frame 70	329	1	0	1	0	0	rno-miR-196b-3p	-0.29	-0.3	N/A
FRMD6	ENST00000395718.2	FERM domain containing 6	508	1	0	1	0	0	rno-miR-196b-3p	-0.29	-0.31	N/A
PPP2R5C	ENST00000422945.2	protein phosphatase 2, regulatory subunit B', gamma	1584	1	0	1	0	0	rno-miR-196b-3p	-0.29	-0.29	N/A
PDPN	ENST00000294489.6	podoplanin	264	1	1	0	0	0	rno-miR-196b-3p	-0.29	-0.59	N/A
AC007375.1	ENST00000600936.1	Uncharacterized protein; cDNA FLJ43210 fis, clone FEBRA2020582	7	1	0	1	0	0	rno-miR-196b-3p	-0.29	-0.29	N/A
HOMER1	ENST00000508576.1	homer homolog 1 (Drosophila)	394	1	0	1	0	0	rno-miR-196b-3p	-0.29	-0.29	N/A
PSME3	ENST00000541124.1	proteasome (prosome, macropain) activator subunit 3 (PA28 gamma; Ki)	3605	1	0	0	1	0	rno-miR-196b-3p	-0.28	-0.28	N/A
SOGA2	ENST00000359865.3	SOGA family member 2	47	1	0	1	0	0	rno-miR-196b-3p	-0.28	-0.28	N/A
CALCOCO1	ENST00000548263.1	calcium binding and coiled-coil domain 1	68	1	0	1	0	0	rno-miR-196b-3p	-0.28	-0.31	N/A
DKFZP434E1119	ENST00000598970.1		5	1	0	1	0	0	rno-miR-196b-3p	-0.28	-0.28	N/A
ATG9B	ENST00000605938.1	autophagy related 9B	5	1	0	1	0	0	rno-miR-196b-3p	-0.28	-0.28	N/A
NPFFR1	ENST00000277942.6	neuropeptide FF receptor 1	5	1	0	1	0	0	rno-miR-196b-3p	-0.28	-0.28	N/A
DDI2	ENST00000480945.1	DNA-damage inducible 1 homolog 2 (S. cerevisiae)	357	1	0	1	0	0	rno-miR-196b-3p	-0.28	-0.28	N/A
ATAD1	ENST00000308448.7	ATPase family, AAA domain containing 1	276	1	0	1	0	0	rno-miR-196b-3p	-0.28	-0.37	N/A
SLC24A2	ENST00000341998.2	solute carrier family 24 (sodium/potassium/calcium exchanger), member 2	5	1	0	0	1	2	rno-miR-196b-3p	-0.28	-0.28	N/A
SFRP4	ENST00000436072.2	secreted frizzled-related protein 4	5	1	0	0	1	0	rno-miR-196b-3p	-0.28	-0.28	N/A
TMTC1	ENST00000256062.5	transmembrane and tetratricopeptide repeat containing 1	379	1	0	1	0	0	rno-miR-196b-3p	-0.28	-0.32	N/A
GPR124	ENST00000315215.7	G protein-coupled receptor 124	72	1	0	1	0	0	rno-miR-196b-3p	-0.28	-0.28	N/A
CDK8	ENST00000536792.1	cyclin-dependent kinase 8	280	1	0	0	1	0	rno-miR-196b-3p	-0.28	-0.28	N/A
ELMSAN1	ENST00000394071.2	ELM2 and Myb/SANT-like domain containing 1	15	1	0	1	0	1	rno-miR-196b-3p	-0.28	-0.28	N/A
PFKFB3	ENST00000536985.1	6-phosphofructo-2-kinase/fructose-2,6-biphosphatase 3	29	1	0	0	1	0	rno-miR-196b-3p	-0.28	-0.28	N/A
CDCA4	ENST00000336219.3	cell division cycle associated 4	194	1	0	1	0	0	rno-miR-196b-3p	-0.28	-0.38	N/A
SLC35B2	ENST00000393810.1	solute carrier family 35 (adenosine 3'-phospho 5'-phosphosulfate transporter), member B2	3587	1	0	0	1	0	rno-miR-196b-3p	-0.27	-0.27	N/A
UBE2V1	ENST00000371657.5	ubiquitin-conjugating enzyme E2 variant 1	1621	1	0	0	1	0	rno-miR-196b-3p	-0.27	-0.27	N/A
CBX1	ENST00000393408.3	chromobox homolog 1	26	1	0	0	1	0	rno-miR-196b-3p	-0.27	-0.27	N/A
ATP11A	ENST00000487903.1	ATPase, class VI, type 11A	731	1	0	1	0	0	rno-miR-196b-3p	-0.27	-0.39	N/A
ROPN1	ENST00000184183.4	rhophilin associated tail protein 1	5	1	0	0	1	0	rno-miR-196b-3p	-0.27	-0.27	N/A
FAM83D	ENST00000217429.4	family with sequence similarity 83, member D	600	1	0	0	1	0	rno-miR-196b-3p	-0.27	-0.27	N/A
TPRG1L	ENST00000378344.2	tumor protein p63 regulated 1-like	203	1	0	0	1	0	rno-miR-196b-3p	-0.27	-0.28	N/A
EPHA2	ENST00000358432.5	EPH receptor A2	2378	1	0	0	1	1	rno-miR-196b-3p	-0.27	-0.27	N/A
MTMR3	ENST00000333027.3	myotubularin related protein 3	123	1	0	1	0	0	rno-miR-196b-3p	-0.27	-0.28	N/A
GRHL1	ENST00000405379.2	grainyhead-like 1 (Drosophila)	147	1	0	1	0	0	rno-miR-196b-3p	-0.27	-0.27	N/A
TNFSF13B	ENST00000375887.4	tumor necrosis factor (ligand) superfamily, member 13b	5	1	0	0	1	0	rno-miR-196b-3p	-0.27	-0.27	N/A
IL4R	ENST00000395762.2	interleukin 4 receptor	239	1	0	1	0	0	rno-miR-196b-3p	-0.27	-0.27	N/A
PPIB	ENST00000300026.3	peptidylprolyl isomerase B (cyclophilin B)	116	1	0	0	1	0	rno-miR-196b-3p	-0.27	-0.27	N/A
EPAS1	ENST00000263734.3	endothelial PAS domain protein 1	3689	1	0	1	0	0	rno-miR-196b-3p	-0.27	-0.27	N/A
NIPAL4	ENST00000311946.7	NIPA-like domain containing 4	17	1	0	1	0	0	rno-miR-196b-3p	-0.27	-0.27	N/A
USP20	ENST00000315480.4	ubiquitin specific peptidase 20	66	1	0	1	0	0	rno-miR-196b-3p	-0.27	-0.28	N/A
AP1G1	ENST00000299980.4	adaptor-related protein complex 1, gamma 1 subunit	436	1	1	0	0	0	rno-miR-196b-3p	-0.27	-0.28	N/A
FAM78A	ENST00000372269.3	family with sequence similarity 78, member A	7	1	0	0	1	1	rno-miR-196b-3p	-0.27	-0.34	N/A
PALLD	ENST00000261509.6	palladin, cytoskeletal associated protein	4423	1	0	0	1	0	rno-miR-196b-3p	-0.27	-0.27	N/A
JAG2	ENST00000331782.3	jagged 2	68	1	0	1	0	0	rno-miR-196b-3p	-0.26	-0.33	N/A
FBN2	ENST00000262464.4	fibrillin 2	167	1	0	1	0	0	rno-miR-196b-3p	-0.26	-0.29	N/A
TMED8	ENST00000216468.7	transmembrane emp24 protein transport domain containing 8	53	1	0	1	0	0	rno-miR-196b-3p	-0.26	-0.29	N/A
MORF4L2	ENST00000360458.1	mortality factor 4 like 2	17	1	0	0	1	0	rno-miR-196b-3p	-0.26	-0.26	N/A
LANCL1	ENST00000443314.1	LanC lantibiotic synthetase component C-like 1 (bacterial)	3395	1	0	1	0	0	rno-miR-196b-3p	-0.26	-0.27	N/A
SLC26A4	ENST00000265715.3	solute carrier family 26 (anion exchanger), member 4	5	1	0	1	0	0	rno-miR-196b-3p	-0.26	-0.26	N/A
BCL7A	ENST00000538010.1	B-cell CLL/lymphoma 7A	96	1	0	1	0	0	rno-miR-196b-3p	-0.26	-0.26	N/A
SMTN	ENST00000333137.7	smoothelin	99	1	0	0	1	0	rno-miR-196b-3p	-0.26	-0.26	N/A
ATG9A	ENST00000396761.2	autophagy related 9A	50	1	0	1	0	0	rno-miR-196b-3p	-0.26	-0.26	N/A
PROX1	ENST00000366958.4	prospero homeobox 1	131	1	0	1	0	0	rno-miR-196b-3p	-0.26	-0.27	N/A
CDKN1C	ENST00000414822.3	cyclin-dependent kinase inhibitor 1C (p57, Kip2)	328	1	0	0	1	0	rno-miR-196b-3p	-0.26	-0.27	N/A
MTX3	ENST00000509852.1	metaxin 3	304	1	0	1	0	0	rno-miR-196b-3p	-0.26	-0.26	N/A
ZBTB16	ENST00000335953.4	zinc finger and BTB domain containing 16	73	1	0	1	0	0	rno-miR-196b-3p	-0.26	-0.28	N/A
MTA3	ENST00000405592.1	metastasis associated 1 family, member 3	194	1	0	1	0	0	rno-miR-196b-3p	-0.26	-0.27	N/A
TAF4B	ENST00000269142.5	TAF4b RNA polymerase II, TATA box binding protein (TBP)-associated factor, 105kDa	52	1	0	1	0	0	rno-miR-196b-3p	-0.26	-0.26	N/A
LPP	ENST00000312675.4	LIM domain containing preferred translocation partner in lipoma	1894	1	0	1	0	2	rno-miR-196b-3p	-0.26	-0.26	N/A
CYTH4	ENST00000248901.6	cytohesin 4	5	1	0	1	0	0	rno-miR-196b-3p	-0.26	-0.26	N/A
ZNF410	ENST00000555044.1	zinc finger protein 410	718	1	0	0	1	0	rno-miR-196b-3p	-0.26	-0.26	N/A
L3MBTL3	ENST00000529410.1	l(3)mbt-like 3 (Drosophila)	60	1	0	1	0	0	rno-miR-196b-3p	-0.26	-0.35	N/A
ATRAID	ENST00000405489.3	all-trans retinoic acid-induced differentiation factor	133	1	0	0	1	0	rno-miR-196b-3p	-0.26	-0.26	N/A
STIM2	ENST00000467011.1	stromal interaction molecule 2	380	1	0	0	1	0	rno-miR-196b-3p	-0.26	-0.26	N/A
SP7	ENST00000536324.2	Sp7 transcription factor	5	1	0	1	0	0	rno-miR-196b-3p	-0.26	-0.26	N/A
SCN2A	ENST00000375437.2	sodium channel, voltage-gated, type II, alpha subunit	7	1	0	1	0	0	rno-miR-196b-3p	-0.26	-0.26	N/A
CADM3	ENST00000368125.4	cell adhesion molecule 3	5	1	0	1	0	0	rno-miR-196b-3p	-0.26	-0.26	N/A
CXCR4	ENST00000409817.1	chemokine (C-X-C motif) receptor 4	14	1	0	1	0	0	rno-miR-196b-3p	-0.25	-0.37	N/A
AKAP13	ENST00000394518.2	A kinase (PRKA) anchor protein 13	53	1	0	1	0	0	rno-miR-196b-3p	-0.25	-0.3	N/A
CLDN12	ENST00000287916.4	claudin 12	267	1	0	1	0	0	rno-miR-196b-3p	-0.25	-0.25	N/A
ATP13A5	ENST00000342358.4	ATPase type 13A5	5	1	0	0	1	0	rno-miR-196b-3p	-0.25	-0.25	N/A
MAPRE1	ENST00000375571.5	microtubule-associated protein, RP/EB family, member 1	39	1	0	1	0	0	rno-miR-196b-3p	-0.25	-0.38	N/A
KCNQ3	ENST00000388996.4	potassium voltage-gated channel, KQT-like subfamily, member 3	5	1	0	1	0	0	rno-miR-196b-3p	-0.25	-0.25	N/A
ZNF641	ENST00000301042.3	zinc finger protein 641	87	1	0	1	0	0	rno-miR-196b-3p	-0.25	-0.27	N/A
DDHD2	ENST00000397166.2	DDHD domain containing 2	961	1	0	1	0	0	rno-miR-196b-3p	-0.25	-0.31	N/A
HLCS	ENST00000336648.4	holocarboxylase synthetase (biotin-(proprionyl-CoA-carboxylase (ATP-hydrolysing)) ligase)	688	1	1	0	0	1	rno-miR-196b-3p	-0.25	-0.5	N/A
MVB12B	ENST00000361171.3	multivesicular body subunit 12B	29	1	0	1	0	0	rno-miR-196b-3p	-0.25	-0.25	N/A
INO80D	ENST00000403263.1	INO80 complex subunit D	5	1	0	1	0	0	rno-miR-196b-3p	-0.25	-0.25	N/A
CLSTN1	ENST00000377298.4	calsyntenin 1	1902	1	0	1	0	1	rno-miR-196b-3p	-0.25	-0.32	N/A
ARHGAP8	ENST00000336963.4	Rho GTPase activating protein 8	74	1	0	0	1	0	rno-miR-196b-3p	-0.25	-0.25	N/A
CCDC140	ENST00000295226.1	coiled-coil domain containing 140	5	1	0	0	1	0	rno-miR-196b-3p	-0.25	-0.25	N/A
PCYT1A	ENST00000292823.2	phosphate cytidylyltransferase 1, choline, alpha	731	1	0	0	1	0	rno-miR-196b-3p	-0.25	-0.25	N/A
RTCB	ENST00000451746.2	RNA 2',3'-cyclic phosphate and 5'-OH ligase	9513	1	0	1	0	0	rno-miR-196b-3p	-0.25	-0.35	N/A
RNF144B	ENST00000259939.3	ring finger protein 144B	17	1	0	1	0	0	rno-miR-196b-3p	-0.25	-0.4	N/A
GLI3	ENST00000395925.3	GLI family zinc finger 3	544	1	1	0	0	0	rno-miR-196b-3p	-0.24	-0.26	N/A
OLIG2	ENST00000382357.3	oligodendrocyte lineage transcription factor 2	15	1	0	0	1	1	rno-miR-196b-3p	-0.24	-0.25	N/A
MAFB	ENST00000373313.2	v-maf avian musculoaponeurotic fibrosarcoma oncogene homolog B	333	1	0	1	0	0	rno-miR-196b-3p	-0.24	-0.26	N/A
NTRK3	ENST00000394480.2	neurotrophic tyrosine kinase, receptor, type 3	7	1	0	1	0	0	rno-miR-196b-3p	-0.24	-0.24	N/A
MTMR9	ENST00000221086.3	myotubularin related protein 9	400	1	0	1	0	0	rno-miR-196b-3p	-0.24	-0.32	N/A
RAPGEF1	ENST00000372189.3	Rap guanine nucleotide exchange factor (GEF) 1	335	1	0	0	1	0	rno-miR-196b-3p	-0.24	-0.24	N/A
TMEM189	ENST00000557021.1	transmembrane protein 189	1621	1	0	0	1	0	rno-miR-196b-3p	-0.24	-0.24	N/A
IL6	ENST00000404625.1	interleukin 6 (interferon, beta 2)	472	1	0	0	1	0	rno-miR-196b-3p	-0.24	-0.24	N/A
TMEM189-UBE2V1	ENST00000341698.2	TMEM189-UBE2V1 readthrough	1621	1	0	0	1	0	rno-miR-196b-3p	-0.24	-0.24	N/A
GKN2	ENST00000481498.1	gastrokine 2	5	1	0	1	0	0	rno-miR-196b-3p	-0.24	-0.24	N/A
LSM11	ENST00000286307.5	LSM11, U7 small nuclear RNA associated	1458	1	0	1	0	1	rno-miR-196b-3p	-0.24	-0.25	N/A
SH3RF3	ENST00000309415.6	SH3 domain containing ring finger 3	15	1	0	1	0	0	rno-miR-196b-3p	-0.24	-0.24	N/A
PHF15	ENST00000402835.1	PHD finger protein 15	387	1	0	0	1	2	rno-miR-196b-3p	-0.24	-0.32	N/A
MN1	ENST00000302326.4	meningioma (disrupted in balanced translocation) 1	15	1	0	1	0	0	rno-miR-196b-3p	-0.24	-0.24	N/A
ANO4	ENST00000392979.3	anoctamin 4	128	1	0	1	0	0	rno-miR-196b-3p	-0.24	-0.24	N/A
STK4	ENST00000372801.1	serine/threonine kinase 4	276	1	0	1	0	0	rno-miR-196b-3p	-0.24	-0.25	N/A
PRDM1	ENST00000369089.3	PR domain containing 1, with ZNF domain	48	1	0	1	0	1	rno-miR-196b-3p	-0.24	-0.31	N/A
ARHGDIA	ENST00000269321.7	Rho GDP dissociation inhibitor (GDI) alpha	452	1	0	1	0	0	rno-miR-196b-3p	-0.24	-0.24	N/A
SUDS3	ENST00000397564.2	suppressor of defective silencing 3 homolog (S. cerevisiae)	224	1	0	1	0	0	rno-miR-196b-3p	-0.24	-0.28	N/A
CACNA1C	ENST00000399655.1	calcium channel, voltage-dependent, L type, alpha 1C subunit	69	2	0	1	1	1	rno-miR-196b-3p	-0.24	-0.28	N/A
MKL2	ENST00000318282.5	MKL/myocardin-like 2	992	1	0	1	0	0	rno-miR-196b-3p	-0.24	-0.24	N/A
LIPG	ENST00000261292.4	lipase, endothelial	40	1	0	0	1	0	rno-miR-196b-3p	-0.23	-0.23	N/A
PTCH1	ENST00000430669.2	patched 1	123	1	0	1	0	0	rno-miR-196b-3p	-0.23	-0.26	N/A
MED22	ENST00000344469.5	mediator complex subunit 22	43	1	0	1	0	0	rno-miR-196b-3p	-0.23	-0.25	N/A
GOT2	ENST00000245206.5	glutamic-oxaloacetic transaminase 2, mitochondrial	72	1	0	0	1	0	rno-miR-196b-3p	-0.23	-0.23	N/A
WDR37	ENST00000358220.1	WD repeat domain 37	107	1	0	1	0	0	rno-miR-196b-3p	-0.23	-0.34	N/A
SEPT8	ENST00000378706.1	septin 8	199	1	1	0	0	0	rno-miR-196b-3p	-0.23	-0.6	N/A
GAS2L1	ENST00000360113.2	growth arrest-specific 2 like 1	230	1	0	1	0	0	rno-miR-196b-3p	-0.23	-0.23	N/A
CHST6	ENST00000332272.4	carbohydrate (N-acetylglucosamine 6-O) sulfotransferase 6	37	1	0	0	1	0	rno-miR-196b-3p	-0.23	-0.23	N/A
XPO6	ENST00000565698.1	exportin 6	413	1	0	0	1	0	rno-miR-196b-3p	-0.23	-0.23	N/A
TENM3	ENST00000511685.1	teneurin transmembrane protein 3	30	1	0	1	0	0	rno-miR-196b-3p	-0.23	-0.23	N/A
NXN	ENST00000575801.1	nucleoredoxin	811	1	0	1	0	1	rno-miR-196b-3p	-0.23	-0.27	N/A
GEM	ENST00000396194.2	GTP binding protein overexpressed in skeletal muscle	40	1	0	0	1	0	rno-miR-196b-3p	-0.23	-0.23	N/A
GULP1	ENST00000409843.1	GULP, engulfment adaptor PTB domain containing 1	196	1	0	0	1	0	rno-miR-196b-3p	-0.23	-0.23	N/A
VWA1	ENST00000338660.5	von Willebrand factor A domain containing 1	145	1	0	1	0	0	rno-miR-196b-3p	-0.23	-0.23	N/A
SIPA1L2	ENST00000366630.1	signal-induced proliferation-associated 1 like 2	182	1	0	1	0	0	rno-miR-196b-3p	-0.23	-0.23	N/A
ARHGAP28	ENST00000419673.2	Rho GTPase activating protein 28	31	1	0	1	0	0	rno-miR-196b-3p	-0.22	-0.22	N/A
B4GALT5	ENST00000371711.4	UDP-Gal:betaGlcNAc beta 1,4- galactosyltransferase, polypeptide 5	1000	1	0	1	0	0	rno-miR-196b-3p	-0.22	-0.23	N/A
ORMDL3	ENST00000304046.2	ORM1-like 3 (S. cerevisiae)	82	1	0	1	0	0	rno-miR-196b-3p	-0.22	-0.35	N/A
ZCCHC5	ENST00000321110.1	zinc finger, CCHC domain containing 5	5	1	0	0	1	0	rno-miR-196b-3p	-0.22	-0.22	N/A
EDEM1	ENST00000256497.4	ER degradation enhancer, mannosidase alpha-like 1	948	1	0	1	0	0	rno-miR-196b-3p	-0.22	-0.24	N/A
KIF26B	ENST00000366518.4	kinesin family member 26B	25	1	0	0	1	1	rno-miR-196b-3p	-0.22	-0.22	N/A
MOSPD1	ENST00000370783.3	motile sperm domain containing 1	83	1	0	1	0	0	rno-miR-196b-3p	-0.22	-0.33	N/A
CCNC	ENST00000520371.1	cyclin C	524	1	0	0	1	0	rno-miR-196b-3p	-0.22	-0.22	N/A
ARL14EP	ENST00000282032.3	ADP-ribosylation factor-like 14 effector protein	164	1	0	1	0	0	rno-miR-196b-3p	-0.22	-0.38	N/A
PEG10	ENST00000482108.1	paternally expressed 10	8778	1	0	0	1	0	rno-miR-196b-3p	-0.22	-0.22	N/A
CAMK4	ENST00000282356.4	calcium/calmodulin-dependent protein kinase IV	73	1	1	0	0	0	rno-miR-196b-3p	-0.22	-0.28	N/A
RREB1	ENST00000379938.2	ras responsive element binding protein 1	340	1	0	1	0	0	rno-miR-196b-3p	-0.22	-0.22	N/A
ANKRD52	ENST00000267116.7	ankyrin repeat domain 52	2913	1	0	0	1	1	rno-miR-196b-3p	-0.22	-0.32	N/A
SLC13A5	ENST00000433363.2	solute carrier family 13 (sodium-dependent citrate transporter), member 5	4848	1	0	0	1	0	rno-miR-196b-3p	-0.21	-0.22	N/A
SMUG1	ENST00000505128.1	single-strand-selective monofunctional uracil-DNA glycosylase 1	242	1	0	0	1	0	rno-miR-196b-3p	-0.21	-0.21	N/A
MBTPS1	ENST00000343411.3	membrane-bound transcription factor peptidase, site 1	1502	1	0	1	0	0	rno-miR-196b-3p	-0.21	-0.21	N/A
PPP3R2	ENST00000374806.1	protein phosphatase 3, regulatory subunit B, beta	5	1	0	0	1	0	rno-miR-196b-3p	-0.21	-0.21	N/A
ENPP4	ENST00000321037.4	ectonucleotide pyrophosphatase/phosphodiesterase 4 (putative)	114	1	0	1	0	0	rno-miR-196b-3p	-0.21	-0.23	N/A
CDH4	ENST00000360469.5	cadherin 4, type 1, R-cadherin (retinal)	33	1	0	1	0	0	rno-miR-196b-3p	-0.21	-0.21	N/A
CNIH1	ENST00000395573.4	cornichon family AMPA receptor auxiliary protein 1	2182	1	0	0	1	1	rno-miR-196b-3p	-0.21	-0.33	N/A
PML	ENST00000565898.1	promyelocytic leukemia	83	1	0	0	1	0	rno-miR-196b-3p	-0.21	-0.21	N/A
NRG2	ENST00000394770.1	neuregulin 2	9	1	0	1	0	0	rno-miR-196b-3p	-0.21	-0.21	N/A
CMPK1	ENST00000371873.5	cytidine monophosphate (UMP-CMP) kinase 1, cytosolic	4366	1	0	0	1	0	rno-miR-196b-3p	-0.21	-0.21	N/A
B3GAT2	ENST00000230053.6	beta-1,3-glucuronyltransferase 2 (glucuronosyltransferase S)	39	1	0	1	0	0	rno-miR-196b-3p	-0.21	-0.22	N/A
ABHD2	ENST00000352732.5	abhydrolase domain containing 2	210	1	0	0	1	1	rno-miR-196b-3p	-0.21	-0.23	N/A
C1orf226	ENST00000458626.2	chromosome 1 open reading frame 226	369	1	0	1	0	0	rno-miR-196b-3p	-0.21	-0.21	N/A
BRD3	ENST00000303407.7	bromodomain containing 3	77	2	0	2	0	0	rno-miR-196b-3p	-0.2	-0.35	N/A
PEX5L	ENST00000467460.1	peroxisomal biogenesis factor 5-like	5	1	0	0	1	0	rno-miR-196b-3p	-0.2	-0.2	N/A
CXCR1	ENST00000295683.2	chemokine (C-X-C motif) receptor 1	5	1	0	0	1	0	rno-miR-196b-3p	-0.2	-0.2	N/A
RGS16	ENST00000367558.5	regulator of G-protein signaling 16	7	1	0	1	0	0	rno-miR-196b-3p	-0.2	-0.26	N/A
TULP4	ENST00000367094.2	tubby like protein 4	93	1	0	1	0	1	rno-miR-196b-3p	-0.2	-0.22	N/A
ANGPT1	ENST00000520734.1	angiopoietin 1	21	1	0	0	1	0	rno-miR-196b-3p	-0.2	-0.2	N/A
RAE1	ENST00000395841.2	ribonucleic acid export 1	3909	1	0	1	0	0	rno-miR-196b-3p	-0.2	-0.2	N/A
WASF3	ENST00000335327.5	WAS protein family, member 3	24	1	0	0	1	0	rno-miR-196b-3p	-0.2	-0.2	N/A
POC1B	ENST00000378528.2	POC1 centriolar protein B	61	1	0	0	1	0	rno-miR-196b-3p	-0.2	-0.2	N/A
SMARCD1	ENST00000394963.4	SWI/SNF related, matrix associated, actin dependent regulator of chromatin, subfamily d, member 1	952	1	0	1	0	0	rno-miR-196b-3p	-0.2	-0.21	N/A
FAM124B	ENST00000389874.3	family with sequence similarity 124B	5	1	0	0	1	0	rno-miR-196b-3p	-0.2	-0.2	N/A
ENTPD4	ENST00000358689.4	ectonucleoside triphosphate diphosphohydrolase 4	465	2	0	2	0	0	rno-miR-196b-3p	-0.2	-0.28	N/A
TAGAP	ENST00000367066.3	T-cell activation RhoGTPase activating protein	5	1	0	0	1	0	rno-miR-196b-3p	-0.2	-0.2	N/A
NHS	ENST00000380060.3	Nance-Horan syndrome (congenital cataracts and dental anomalies)	72	1	0	0	1	1	rno-miR-196b-3p	-0.2	-0.2	N/A
SETD7	ENST00000274031.3	SET domain containing (lysine methyltransferase) 7	76	1	0	0	1	0	rno-miR-196b-3p	-0.2	-0.2	N/A
DLG2	ENST00000398309.2	discs, large homolog 2 (Drosophila)	15	1	0	1	0	0	rno-miR-196b-3p	-0.2	-0.2	N/A
FBXO41	ENST00000295133.5	F-box protein 41	175	1	0	1	0	0	rno-miR-196b-3p	-0.2	-0.2	N/A
GABPB2	ENST00000368918.3	GA binding protein transcription factor, beta subunit 2	35	1	0	1	0	0	rno-miR-196b-3p	-0.2	-0.32	N/A
MAK16	ENST00000360128.6	MAK16 homolog (S. cerevisiae)	97	1	0	1	0	0	rno-miR-196b-3p	-0.2	-0.26	N/A
C20orf144	ENST00000375222.3	chromosome 20 open reading frame 144	10	1	0	1	0	0	rno-miR-196b-3p	-0.2	-0.43	N/A
PPFIBP2	ENST00000533792.1	PTPRF interacting protein, binding protein 2 (liprin beta 2)	90	1	0	0	1	0	rno-miR-196b-3p	-0.2	-0.2	N/A
TGM3	ENST00000381458.5	transglutaminase 3	7	1	0	0	1	0	rno-miR-196b-3p	-0.19	-0.19	N/A
PRMT5	ENST00000324366.8	protein arginine methyltransferase 5	8794	1	0	0	1	0	rno-miR-196b-3p	-0.19	-0.19	N/A
SYT6	ENST00000607941.1	synaptotagmin VI	5	1	0	0	1	0	rno-miR-196b-3p	-0.19	-0.19	N/A
TTYH2	ENST00000269346.4	tweety family member 2	16	1	0	1	0	0	rno-miR-196b-3p	-0.19	-0.23	N/A
TES	ENST00000358204.4	testis derived transcript (3 LIM domains)	34	1	0	0	1	0	rno-miR-196b-3p	-0.19	-0.19	N/A
ZCCHC24	ENST00000372336.3	zinc finger, CCHC domain containing 24	359	1	0	1	0	0	rno-miR-196b-3p	-0.19	-0.19	N/A
FAM20B	ENST00000263733.4	family with sequence similarity 20, member B	113	1	0	1	0	1	rno-miR-196b-3p	-0.19	-0.4	N/A
IRAK3	ENST00000261233.4	interleukin-1 receptor-associated kinase 3	13	1	0	0	1	1	rno-miR-196b-3p	-0.19	-0.24	N/A
AP3S2	ENST00000336418.4	adaptor-related protein complex 3, sigma 2 subunit	985	1	0	1	0	0	rno-miR-196b-3p	-0.19	-0.35	N/A
EFNA2	ENST00000215368.2	ephrin-A2	83	1	0	0	1	0	rno-miR-196b-3p	-0.19	-0.19	N/A
CAPN9	ENST00000354537.1	calpain 9	5	1	0	0	1	0	rno-miR-196b-3p	-0.19	-0.19	N/A
NT5C1A	ENST00000235628.1	5'-nucleotidase, cytosolic IA	4	1	0	1	0	0	rno-miR-196b-3p	-0.19	-0.19	N/A
THBS2	ENST00000366787.3	thrombospondin 2	372	1	0	1	0	0	rno-miR-196b-3p	-0.18	-0.2	N/A
CEP350	ENST00000367607.3	centrosomal protein 350kDa	705	1	0	1	0	0	rno-miR-196b-3p	-0.18	-0.21	N/A
KCTD21	ENST00000340067.3	potassium channel tetramerization domain containing 21	90	1	0	0	1	0	rno-miR-196b-3p	-0.18	-0.18	N/A
MAGI2	ENST00000419488.1	membrane associated guanylate kinase, WW and PDZ domain containing 2	43	1	0	0	1	0	rno-miR-196b-3p	-0.18	-0.2	N/A
PCTP	ENST00000576183.1	phosphatidylcholine transfer protein	476	1	0	0	1	0	rno-miR-196b-3p	-0.18	-0.2	N/A
PLEKHA7	ENST00000531066.1	pleckstrin homology domain containing, family A member 7	40	1	0	0	1	0	rno-miR-196b-3p	-0.18	-0.21	N/A
FAM160B1	ENST00000369248.4	family with sequence similarity 160, member B1	91	1	0	1	0	1	rno-miR-196b-3p	-0.18	-0.32	N/A
ASB8	ENST00000317697.3	ankyrin repeat and SOCS box containing 8	70	1	0	1	0	0	rno-miR-196b-3p	-0.18	-0.41	N/A
CLIP1	ENST00000361654.4	CAP-GLY domain containing linker protein 1	17	1	0	1	0	0	rno-miR-196b-3p	-0.18	-0.31	N/A
RBM24	ENST00000379052.5	RNA binding motif protein 24	43	1	0	0	1	0	rno-miR-196b-3p	-0.18	-0.18	N/A
SMOC2	ENST00000356284.2	SPARC related modular calcium binding 2	5	1	0	0	1	0	rno-miR-196b-3p	-0.18	-0.18	N/A
KIAA1522	ENST00000401073.2	KIAA1522	13	1	0	0	1	0	rno-miR-196b-3p	-0.18	-0.18	N/A
TMCC3	ENST00000261226.4	transmembrane and coiled-coil domain family 3	70	1	0	0	1	0	rno-miR-196b-3p	-0.17	-0.18	N/A
AGO4	ENST00000373210.3	argonaute RISC catalytic component 4	96	1	0	1	0	0	rno-miR-196b-3p	-0.17	-0.26	N/A
WDR43	ENST00000407426.3	WD repeat domain 43	426	1	0	1	0	0	rno-miR-196b-3p	-0.17	-0.4	N/A
GAS2L3	ENST00000547754.1	growth arrest-specific 2 like 3	478	1	0	0	1	0	rno-miR-196b-3p	-0.17	-0.17	N/A
RNF38	ENST00000259605.6	ring finger protein 38	348	1	0	0	1	0	rno-miR-196b-3p	-0.17	-0.18	N/A
ADIPOR2	ENST00000357103.4	adiponectin receptor 2	138	1	0	1	0	0	rno-miR-196b-3p	-0.17	-0.17	N/A
SKIDA1	ENST00000449193.2	SKI/DACH domain containing 1	18	1	0	0	1	0	rno-miR-196b-3p	-0.17	-0.27	N/A
NAB2	ENST00000357680.4	NGFI-A binding protein 2 (EGR1 binding protein 2)	4262	1	0	0	1	0	rno-miR-196b-3p	-0.17	-0.17	N/A
MXD1	ENST00000264444.2	MAX dimerization protein 1	183	1	0	0	1	1	rno-miR-196b-3p	-0.17	-0.26	N/A
C15orf38-AP3S2	ENST00000398333.3	C15orf38-AP3S2 readthrough	985	1	0	1	0	0	rno-miR-196b-3p	-0.17	-0.32	N/A
GSK3B	ENST00000264235.8	glycogen synthase kinase 3 beta	498	1	1	0	0	0	rno-miR-196b-3p	-0.17	-0.26	N/A
ZFAND3	ENST00000287218.4	zinc finger, AN1-type domain 3	86	1	0	1	0	0	rno-miR-196b-3p	-0.17	-0.27	N/A
KCND2	ENST00000331113.4	potassium voltage-gated channel, Shal-related subfamily, member 2	5	1	0	0	1	0	rno-miR-196b-3p	-0.17	-0.17	N/A
KIAA1244	ENST00000251691.4	KIAA1244	169	2	0	0	2	3	rno-miR-196b-3p	-0.16	-0.19	N/A
INSR	ENST00000341500.5	insulin receptor	577	1	0	1	0	0	rno-miR-196b-3p	-0.16	-0.18	N/A
DGKB	ENST00000403951.2	diacylglycerol kinase, beta 90kDa	5	1	0	0	1	0	rno-miR-196b-3p	-0.16	-0.16	N/A
RAB27B	ENST00000262094.5	RAB27B, member RAS oncogene family	5	1	0	0	1	0	rno-miR-196b-3p	-0.16	-0.16	N/A
RELA	ENST00000525693.1	v-rel avian reticuloendotheliosis viral oncogene homolog A	1707	1	0	0	1	0	rno-miR-196b-3p	-0.16	-0.16	N/A
KDM2A	ENST00000398645.2	lysine (K)-specific demethylase 2A	729	1	0	1	0	0	rno-miR-196b-3p	-0.16	-0.16	N/A
WNT4	ENST00000290167.6	wingless-type MMTV integration site family, member 4	5	1	0	0	1	0	rno-miR-196b-3p	-0.16	-0.16	N/A
MYCN	ENST00000281043.3	v-myc avian myelocytomatosis viral oncogene neuroblastoma derived homolog	73	1	0	0	1	0	rno-miR-196b-3p	-0.16	-0.16	N/A
ABL2	ENST00000502732.1	c-abl oncogene 2, non-receptor tyrosine kinase	892	1	0	0	1	0	rno-miR-196b-3p	-0.16	-0.17	N/A
ATXN1	ENST00000244769.4	ataxin 1	106	1	0	0	1	0	rno-miR-196b-3p	-0.16	-0.16	N/A
FKBP10	ENST00000321562.4	FK506 binding protein 10, 65 kDa	527	1	0	0	1	0	rno-miR-196b-3p	-0.16	-0.16	N/A
SLFN5	ENST00000299977.4	schlafen family member 5	195	1	0	1	0	0	rno-miR-196b-3p	-0.16	-0.28	N/A
FAM161B	ENST00000286544.3	family with sequence similarity 161, member B	10	1	0	0	1	0	rno-miR-196b-3p	-0.16	-0.32	N/A
ZNF532	ENST00000336078.4	zinc finger protein 532	5	1	0	0	1	1	rno-miR-196b-3p	-0.16	-0.16	N/A
IDE	ENST00000265986.6	insulin-degrading enzyme	446	1	0	0	1	0	rno-miR-196b-3p	-0.16	-0.2	N/A
C12orf79	ENST00000549802.1	chromosome 12 open reading frame 79	5	1	0	0	1	0	rno-miR-196b-3p	-0.16	-0.16	N/A
NPTX1	ENST00000306773.4	neuronal pentraxin I	1876	1	0	0	1	0	rno-miR-196b-3p	-0.16	-0.16	N/A
B4GALT6	ENST00000306851.5	UDP-Gal:betaGlcNAc beta 1,4- galactosyltransferase, polypeptide 6	146	1	0	0	1	1	rno-miR-196b-3p	-0.15	-0.2	N/A
EPT1	ENST00000260585.7	ethanolaminephosphotransferase 1 (CDP-ethanolamine-specific)	449	1	0	0	1	0	rno-miR-196b-3p	-0.15	-0.17	N/A
CD47	ENST00000361309.5	CD47 molecule	520	1	0	1	0	1	rno-miR-196b-3p	-0.15	-0.43	N/A
BAZ2A	ENST00000379441.3	bromodomain adjacent to zinc finger domain, 2A	48	1	0	0	1	1	rno-miR-196b-3p	-0.15	-0.24	N/A
ABCC9	ENST00000261200.4	ATP-binding cassette, sub-family C (CFTR/MRP), member 9	5	1	0	0	1	0	rno-miR-196b-3p	-0.15	-0.15	N/A
SLC25A22	ENST00000320230.5	solute carrier family 25 (mitochondrial carrier: glutamate), member 22	319	1	0	0	1	0	rno-miR-196b-3p	-0.15	-0.15	N/A
ANKRD33B	ENST00000296657.5	ankyrin repeat domain 33B	9	1	1	0	0	0	rno-miR-196b-3p	-0.15	-0.38	N/A
PODXL	ENST00000541194.1	podocalyxin-like	2928	1	0	0	1	0	rno-miR-196b-3p	-0.15	-0.15	N/A
ZC3HAV1L	ENST00000275766.1	zinc finger CCCH-type, antiviral 1-like	98	1	0	0	1	0	rno-miR-196b-3p	-0.15	-0.16	N/A
VKORC1L1	ENST00000360768.3	vitamin K epoxide reductase complex, subunit 1-like 1	2291	1	0	1	0	0	rno-miR-196b-3p	-0.15	-0.32	N/A
YAP1	ENST00000282441.5	Yes-associated protein 1	1175	1	0	0	1	0	rno-miR-196b-3p	-0.15	-0.15	N/A
COL6A3	ENST00000295550.4	collagen, type VI, alpha 3	11346	1	0	0	1	0	rno-miR-196b-3p	-0.15	-0.15	N/A
CNTN4	ENST00000427331.1	contactin 4	191	1	0	0	1	1	rno-miR-196b-3p	-0.15	-0.22	N/A
PRICKLE2	ENST00000295902.6	prickle homolog 2 (Drosophila)	20	1	0	0	1	0	rno-miR-196b-3p	-0.14	-0.14	N/A
DIO2	ENST00000438257.4	deiodinase, iodothyronine, type II	98	1	0	1	0	0	rno-miR-196b-3p	-0.14	-0.25	N/A
CCDC85C	ENST00000380243.4	coiled-coil domain containing 85C	86	1	0	0	1	0	rno-miR-196b-3p	-0.14	-0.14	N/A
BOD1L1	ENST00000040738.5	biorientation of chromosomes in cell division 1-like 1	46	1	0	0	1	0	rno-miR-196b-3p	-0.14	-0.14	N/A
AAK1	ENST00000409085.4	AP2 associated kinase 1	27	2	0	1	1	1	rno-miR-196b-3p	-0.14	-0.34	N/A
ZFHX3	ENST00000268489.5	zinc finger homeobox 3	57	1	0	1	0	1	rno-miR-196b-3p	-0.14	-0.17	N/A
PPP4R1L	ENST00000334187.8	protein phosphatase 4, regulatory subunit 1-like	27	1	0	1	0	0	rno-miR-196b-3p	-0.14	-0.27	N/A
PIK3R1	ENST00000521381.1	phosphoinositide-3-kinase, regulatory subunit 1 (alpha)	217	1	0	0	1	0	rno-miR-196b-3p	-0.14	-0.15	N/A
KIAA1671	ENST00000401395.1	KIAA1671	549	1	0	0	1	0	rno-miR-196b-3p	-0.14	-0.14	N/A
WDR52	ENST00000393845.2	WD repeat domain 52	5	1	0	0	1	0	rno-miR-196b-3p	-0.14	-0.14	N/A
EGLN1	ENST00000366641.3	egl-9 family hypoxia-inducible factor 1	505	1	0	1	0	2	rno-miR-196b-3p	-0.14	-0.52	N/A
QSER1	ENST00000399302.2	glutamine and serine rich 1	34	1	0	1	0	0	rno-miR-196b-3p	-0.14	-0.17	N/A
ARHGAP20	ENST00000260283.4	Rho GTPase activating protein 20	85	1	0	0	1	0	rno-miR-196b-3p	-0.13	-0.13	N/A
HTRA1	ENST00000368984.3	HtrA serine peptidase 1	1012	1	0	0	1	0	rno-miR-196b-3p	-0.13	-0.13	N/A
NUB1	ENST00000413040.2	negative regulator of ubiquitin-like proteins 1	85	1	1	0	0	0	rno-miR-196b-3p	-0.13	-0.54	N/A
DIO3	ENST00000510508.4	deiodinase, iodothyronine, type III	7	1	0	0	1	0	rno-miR-196b-3p	-0.13	-0.13	N/A
PRLR	ENST00000342362.5	prolactin receptor	95	1	0	1	0	0	rno-miR-196b-3p	-0.13	-0.19	N/A
FGFR2	ENST00000369061.4	fibroblast growth factor receptor 2	75	1	0	0	1	0	rno-miR-196b-3p	-0.13	-0.18	N/A
C14orf37	ENST00000267485.7	chromosome 14 open reading frame 37	25	1	0	1	0	0	rno-miR-196b-3p	-0.13	-0.35	N/A
BPTF	ENST00000321892.4	bromodomain PHD finger transcription factor	7	1	0	0	1	0	rno-miR-196b-3p	-0.13	-0.13	N/A
MAP4K3	ENST00000263881.3	mitogen-activated protein kinase kinase kinase kinase 3	796	1	0	1	0	0	rno-miR-196b-3p	-0.13	-0.13	N/A
ZBTB37	ENST00000367701.5	zinc finger and BTB domain containing 37	213	1	0	0	1	0	rno-miR-196b-3p	-0.13	-0.13	N/A
C6orf106	ENST00000374023.3	chromosome 6 open reading frame 106	80	1	0	1	0	0	rno-miR-196b-3p	-0.12	-0.34	N/A
KPNA4	ENST00000334256.4	karyopherin alpha 4 (importin alpha 3)	111	1	0	1	0	0	rno-miR-196b-3p	-0.12	-0.2	N/A
NHSL2	ENST00000540800.1	NHS-like 2	5	1	0	0	1	0	rno-miR-196b-3p	-0.12	-0.12	N/A
SLC2A13	ENST00000280871.4	solute carrier family 2 (facilitated glucose transporter), member 13	47	1	0	1	0	0	rno-miR-196b-3p	-0.12	-0.16	N/A
SMCHD1	ENST00000320876.6	structural maintenance of chromosomes flexible hinge domain containing 1	270	1	0	0	1	0	rno-miR-196b-3p	-0.12	-0.16	N/A
ARID5B	ENST00000279873.7	AT rich interactive domain 5B (MRF1-like)	397	1	0	0	1	0	rno-miR-196b-3p	-0.12	-0.12	N/A
RXRA	ENST00000481739.1	retinoid X receptor, alpha	609	1	0	1	0	2	rno-miR-196b-3p	-0.12	-0.27	N/A
CTNNA3	ENST00000433211.2	catenin (cadherin-associated protein), alpha 3	5	1	0	0	1	0	rno-miR-196b-3p	-0.12	-0.12	N/A
E2F2	ENST00000361729.2	E2F transcription factor 2	96	1	0	0	1	0	rno-miR-196b-3p	-0.12	-0.12	N/A
TMEM246	ENST00000374847.1	transmembrane protein 246	367	1	0	0	1	0	rno-miR-196b-3p	-0.12	-0.17	N/A
CHRM3	ENST00000255380.4	cholinergic receptor, muscarinic 3	47	1	0	0	1	1	rno-miR-196b-3p	-0.12	-0.15	N/A
BNIP2	ENST00000267859.3	BCL2/adenovirus E1B 19kDa interacting protein 2	1255	1	0	1	0	0	rno-miR-196b-3p	-0.12	-0.25	N/A
AIFM2	ENST00000307864.1	apoptosis-inducing factor, mitochondrion-associated, 2	334	1	0	1	0	0	rno-miR-196b-3p	-0.12	-0.26	N/A
UBE2QL1	ENST00000399816.3	ubiquitin-conjugating enzyme E2Q family-like 1	10	2	0	2	0	0	rno-miR-196b-3p	-0.12	-0.62	N/A
MARVELD1	ENST00000285605.6	MARVEL domain containing 1	2470	1	0	0	1	0	rno-miR-196b-3p	-0.12	-0.12	N/A
ANK3	ENST00000280772.2	ankyrin 3, node of Ranvier (ankyrin G)	74	1	0	1	0	0	rno-miR-196b-3p	-0.11	-0.14	N/A
KDR	ENST00000263923.4	kinase insert domain receptor (a type III receptor tyrosine kinase)	5	1	0	1	0	0	rno-miR-196b-3p	-0.11	-0.11	N/A
PARD3B	ENST00000406610.2	par-3 family cell polarity regulator beta	38	1	0	0	1	0	rno-miR-196b-3p	-0.11	-0.11	N/A
CCDC88C	ENST00000389857.6	coiled-coil domain containing 88C	42	1	0	0	1	0	rno-miR-196b-3p	-0.11	-0.12	N/A
RGS17	ENST00000367225.2	regulator of G-protein signaling 17	11	1	0	0	1	0	rno-miR-196b-3p	-0.11	-0.19	N/A
IMPAD1	ENST00000262644.4	inositol monophosphatase domain containing 1	1488	1	0	1	0	0	rno-miR-196b-3p	-0.11	-0.45	N/A
LUZP1	ENST00000418342.1	leucine zipper protein 1	434	1	0	0	1	0	rno-miR-196b-3p	-0.11	-0.16	N/A
NUDT3	ENST00000607016.1	nudix (nucleoside diphosphate linked moiety X)-type motif 3	190	1	0	1	0	0	rno-miR-196b-3p	-0.11	-0.27	N/A
OARD1	ENST00000373154.2	O-acyl-ADP-ribose deacylase 1	90	1	0	1	0	0	rno-miR-196b-3p	-0.1	-0.36	N/A
SCN3A	ENST00000360093.3	sodium channel, voltage-gated, type III, alpha subunit	5	1	0	0	1	0	rno-miR-196b-3p	-0.1	-0.1	N/A
FBXO42	ENST00000375592.3	F-box protein 42	854	1	0	1	0	0	rno-miR-196b-3p	-0.1	-0.21	N/A
PAN3	ENST00000282391.5	PAN3 poly(A) specific ribonuclease subunit homolog (S. cerevisiae)	361	1	0	0	1	0	rno-miR-196b-3p	-0.1	-0.1	N/A
ITGBL1	ENST00000545560.2	integrin, beta-like 1 (with EGF-like repeat domains)	106	1	0	0	1	0	rno-miR-196b-3p	-0.1	-0.12	N/A
NACC2	ENST00000371753.1	NACC family member 2, BEN and BTB (POZ) domain containing	172	1	0	1	0	0	rno-miR-196b-3p	-0.1	-0.14	N/A
RASGEF1A	ENST00000374459.1	RasGEF domain family, member 1A	10	1	0	0	1	0	rno-miR-196b-3p	-0.1	-0.13	N/A
ANKRD44	ENST00000282272.8	ankyrin repeat domain 44	187	1	0	0	1	0	rno-miR-196b-3p	-0.1	-0.1	N/A
ARL5A	ENST00000295087.8	ADP-ribosylation factor-like 5A	112	1	0	1	0	1	rno-miR-196b-3p	-0.1	-0.56	N/A
ADCY9	ENST00000294016.3	adenylate cyclase 9	166	1	0	0	1	1	rno-miR-196b-3p	-0.1	-0.13	N/A
NLE1	ENST00000586869.1	notchless homolog 1 (Drosophila)	526	1	0	0	1	1	rno-miR-196b-3p	-0.09	-0.29	N/A
DCP2	ENST00000389063.2	decapping mRNA 2	155	1	0	0	1	0	rno-miR-196b-3p	-0.09	-0.1	N/A
PER2	ENST00000254658.3	period circadian clock 2	106	1	0	0	1	0	rno-miR-196b-3p	-0.09	-0.09	N/A
GAB2	ENST00000340149.2	GRB2-associated binding protein 2	627	1	0	0	1	0	rno-miR-196b-3p	-0.09	-0.09	N/A
RBBP5	ENST00000264515.6	retinoblastoma binding protein 5	166	1*	0	0	0	1	rno-miR-196b-3p	-0.09	-0.09	N/A
SETBP1	ENST00000282030.5	SET binding protein 1	77	1	0	0	1	0	rno-miR-196b-3p	-0.09	-0.11	N/A
DDHD1	ENST00000323669.5	DDHD domain containing 1	103	1	0	1	0	0	rno-miR-196b-3p	-0.09	-0.4	N/A
PRDM12	ENST00000253008.2	PR domain containing 12	15	1	0	0	1	0	rno-miR-196b-3p	-0.09	-0.09	N/A
SPTBN2	ENST00000529997.1	spectrin, beta, non-erythrocytic 2	910	1	0	0	1	0	rno-miR-196b-3p	-0.09	-0.09	N/A
SAP30	ENST00000296504.3	Sin3A-associated protein, 30kDa	43	1	0	1	0	0	rno-miR-196b-3p	-0.09	-0.64	N/A
SLCO5A1	ENST00000260126.4	solute carrier organic anion transporter family, member 5A1	9	1	0	0	1	0	rno-miR-196b-3p	-0.09	-0.09	N/A
IL17RD	ENST00000296318.7	interleukin 17 receptor D	108	1	0	0	1	0	rno-miR-196b-3p	-0.08	-0.1	N/A
ATG14	ENST00000247178.5	autophagy related 14	25	1	0	1	0	0	rno-miR-196b-3p	-0.08	-0.41	N/A
TMEM170B	ENST00000379426.1	transmembrane protein 170B	489	1	0	0	1	0	rno-miR-196b-3p	-0.08	-0.15	N/A
COLGALT2	ENST00000367521.1	collagen beta(1-O)galactosyltransferase 2	70	1	0	0	1	1	rno-miR-196b-3p	-0.08	-0.31	N/A
RICTOR	ENST00000357387.3	RPTOR independent companion of MTOR, complex 2	441	1	0	0	1	0	rno-miR-196b-3p	-0.08	-0.09	N/A
FAM104A	ENST00000581110.1	family with sequence similarity 104, member A	2724	1	0	1	0	0	rno-miR-196b-3p	-0.08	-0.34	N/A
NUCKS1	ENST00000367142.4	nuclear casein kinase and cyclin-dependent kinase substrate 1	1692	1	0	1	0	1	rno-miR-196b-3p	-0.08	-0.27	N/A
MYSM1	ENST00000472487.1	Myb-like, SWIRM and MPN domains 1	38	1	0	1	0	0	rno-miR-196b-3p	-0.08	-0.3	N/A
HHIP	ENST00000296575.3	hedgehog interacting protein	65	1	0	0	1	0	rno-miR-196b-3p	-0.08	-0.14	N/A
OLA1	ENST00000284719.3	Obg-like ATPase 1	11	1	0	0	1	0	rno-miR-196b-3p	-0.07	-0.16	N/A
PCGF3	ENST00000362003.5	polycomb group ring finger 3	503	1	0	0	1	0	rno-miR-196b-3p	-0.07	-0.1	N/A
TIA1	ENST00000433529.2	TIA1 cytotoxic granule-associated RNA binding protein	1370	1	0	0	1	0	rno-miR-196b-3p	-0.07	-0.16	N/A
HELZ	ENST00000358691.5	helicase with zinc finger	571	1	0	1	0	0	rno-miR-196b-3p	-0.07	-0.1	N/A
SLC30A7	ENST00000370112.4	solute carrier family 30 (zinc transporter), member 7	204	1	0	0	1	1	rno-miR-196b-3p	-0.07	-0.17	N/A
TRAPPC2L	ENST00000565504.1	trafficking protein particle complex 2-like	1619	1	1	0	0	0	rno-miR-196b-3p	-0.07	-0.5	N/A
DDX19A	ENST00000302243.7	DEAD (Asp-Glu-Ala-Asp) box polypeptide 19A	148	1	0	1	0	1	rno-miR-196b-3p	-0.07	-0.4	N/A
FLRT3	ENST00000378053.3	fibronectin leucine rich transmembrane protein 3	11	1	0	1	0	0	rno-miR-196b-3p	-0.07	-0.16	N/A
BMPR2	ENST00000374574.2	bone morphogenetic protein receptor, type II (serine/threonine kinase)	287	1	0	1	0	0	rno-miR-196b-3p	-0.07	-0.32	N/A
TRIM44	ENST00000299413.5	tripartite motif containing 44	4203	1	0	0	1	1	rno-miR-196b-3p	-0.07	-0.15	N/A
MAP3K12	ENST00000267079.2	mitogen-activated protein kinase kinase kinase 12	61	1	0	0	1	0	rno-miR-196b-3p	-0.07	-0.16	N/A
N4BP1	ENST00000262384.3	NEDD4 binding protein 1	105	1	0	1	0	0	rno-miR-196b-3p	-0.07	-0.09	N/A
ARFGEF2	ENST00000371917.4	ADP-ribosylation factor guanine nucleotide-exchange factor 2 (brefeldin A-inhibited)	111	1	0	1	0	0	rno-miR-196b-3p	-0.07	-0.14	N/A
PARVA	ENST00000334956.8	parvin, alpha	1912	1	0	1	0	2	rno-miR-196b-3p	-0.06	-0.4	N/A
HIPK3	ENST00000303296.4	homeodomain interacting protein kinase 3	933	1	0	0	1	0	rno-miR-196b-3p	-0.06	-0.07	N/A
CLMN	ENST00000298912.4	calmin (calponin-like, transmembrane)	53	1	0	1	0	1	rno-miR-196b-3p	-0.06	-0.22	N/A
MSI2	ENST00000284073.2	musashi RNA-binding protein 2	283	1	1	0	0	0	rno-miR-196b-3p	-0.06	-0.41	N/A
SHC1	ENST00000368445.5	SHC (Src homology 2 domain containing) transforming protein 1	482	1	0	1	0	0	rno-miR-196b-3p	-0.06	-0.33	N/A
CAMK1D	ENST00000378847.3	calcium/calmodulin-dependent protein kinase ID	258	1	0	0	1	0	rno-miR-196b-3p	-0.06	-0.13	N/A
DIMT1	ENST00000199320.4	DIM1 dimethyladenosine transferase 1 homolog (S. cerevisiae)	481	1	0	1	0	0	rno-miR-196b-3p	-0.06	-0.51	N/A
ONECUT1	ENST00000560699.2	one cut homeobox 1	10	1	0	0	1	0	rno-miR-196b-3p	-0.06	-0.12	N/A
NOVA2	ENST00000263257.5	neuro-oncological ventral antigen 2	7	1	0	0	1	0	rno-miR-196b-3p	-0.05	-0.08	N/A
CCDC160	ENST00000517294.1	coiled-coil domain containing 160	12	1	0	0	1	0	rno-miR-196b-3p	-0.05	-0.22	N/A
ADAMTS4	ENST00000367996.5	ADAM metallopeptidase with thrombospondin type 1 motif, 4	23	1	0	1	0	0	rno-miR-196b-3p	-0.05	-0.25	N/A
RAB23	ENST00000317483.3	RAB23, member RAS oncogene family	32	1	0	0	1	0	rno-miR-196b-3p	-0.05	-0.12	N/A
SHH	ENST00000297261.2	sonic hedgehog	32	1	0	0	1	0	rno-miR-196b-3p	-0.05	-0.18	N/A
HMOX2	ENST00000570646.1	heme oxygenase (decycling) 2	437	1	0	1	0	0	rno-miR-196b-3p	-0.05	-0.29	N/A
ATP2C1	ENST00000505330.1	ATPase, Ca++ transporting, type 2C, member 1	771	1	0	1	0	0	rno-miR-196b-3p	-0.05	-0.29	N/A
ALAS1	ENST00000394965.2	aminolevulinate, delta-, synthase 1	440	1	0	0	1	0	rno-miR-196b-3p	-0.05	-0.32	N/A
JAKMIP2	ENST00000507386.1	janus kinase and microtubule interacting protein 2	26	1	0	0	1	0	rno-miR-196b-3p	-0.05	-0.19	N/A
PPM1H	ENST00000228705.6	protein phosphatase, Mg2+/Mn2+ dependent, 1H	45	1	0	0	1	0	rno-miR-196b-3p	-0.04	-0.12	N/A
ATP1B1	ENST00000367816.1	ATPase, Na+/K+ transporting, beta 1 polypeptide	656	1	0	1	0	0	rno-miR-196b-3p	-0.04	-0.29	N/A
REEP5	ENST00000545426.1	receptor accessory protein 5	4440	1	0	1	0	0	rno-miR-196b-3p	-0.04	-0.34	N/A
PRDM16	ENST00000511072.1	PR domain containing 16	64	1	0	0	1	0	rno-miR-196b-3p	-0.04	-0.1	N/A
CAPN5	ENST00000531028.1	calpain 5	89	1	0	1	0	0	rno-miR-196b-3p	-0.04	-0.34	N/A
PELI3	ENST00000320740.7	pellino E3 ubiquitin protein ligase family member 3	257	1	1	0	0	0	rno-miR-196b-3p	-0.04	-0.33	N/A
GDF6	ENST00000287020.5	growth differentiation factor 6	14	1	0	1	0	0	rno-miR-196b-3p	-0.04	-0.29	N/A
GID4	ENST00000268719.4	GID complex subunit 4	79	1	0	1	0	0	rno-miR-196b-3p	-0.04	-0.3	N/A
SRSF12	ENST00000452027.2	serine/arginine-rich splicing factor 12	53	1	0	0	1	0	rno-miR-196b-3p	-0.04	-0.27	N/A
KDM5B	ENST00000367265.3	lysine (K)-specific demethylase 5B	187	1	0	1	0	0	rno-miR-196b-3p	-0.04	-0.33	N/A
UCP2	ENST00000536983.1	uncoupling protein 2 (mitochondrial, proton carrier)	32	1	0	0	1	0	rno-miR-196b-3p	-0.04	-0.14	N/A
LAS1L	ENST00000312391.8	LAS1-like (S. cerevisiae)	26	1	1	0	0	0	rno-miR-196b-3p	-0.04	-0.55	N/A
AKAP2	ENST00000374525.1	A kinase (PRKA) anchor protein 2	1287	1	0	0	1	0	rno-miR-196b-3p	-0.04	-0.04	N/A
OTUB2	ENST00000203664.5	OTU domain, ubiquitin aldehyde binding 2	110	1	0	1	0	0	rno-miR-196b-3p	-0.04	-0.38	N/A
TMEM110	ENST00000355083.5	transmembrane protein 110	306	1	0	0	1	0	rno-miR-196b-3p	-0.04	-0.24	N/A
CC2D1B	ENST00000371586.2	coiled-coil and C2 domain containing 1B	42	1	0	1	0	0	rno-miR-196b-3p	-0.04	-0.33	N/A
SENP8	ENST00000544411.1	SUMO/sentrin specific peptidase family member 8	80	1	0	0	1	0	rno-miR-196b-3p	-0.04	-0.19	N/A
C1orf95	ENST00000366788.3	chromosome 1 open reading frame 95	28	1	0	0	1	1	rno-miR-196b-3p	-0.04	-0.16	N/A
FOXN3	ENST00000345097.4	forkhead box N3	42	2	1	1	0	0	rno-miR-196b-3p	-0.04	-0.33	N/A
TBL1XR1	ENST00000430069.1	transducin (beta)-like 1 X-linked receptor 1	334	1	0	0	1	0	rno-miR-196b-3p	-0.04	-0.17	N/A
PALM2-AKAP2	ENST00000374530.3	PALM2-AKAP2 readthrough	1287	1	0	0	1	0	rno-miR-196b-3p	-0.04	-0.04	N/A
MSANTD3	ENST00000395067.2	Myb/SANT-like DNA-binding domain containing 3	78	1	0	1	0	1	rno-miR-196b-3p	-0.03	-0.49	N/A
CBX8	ENST00000269385.4	chromobox homolog 8	474	1	0	1	0	0	rno-miR-196b-3p	-0.03	-0.3	N/A
RSBN1L	ENST00000334955.8	round spermatid basic protein 1-like	640	1	0	1	0	0	rno-miR-196b-3p	-0.03	-0.35	N/A
TMEM254	ENST00000372275.1	transmembrane protein 254	61	1	0	0	1	0	rno-miR-196b-3p	-0.03	-0.26	N/A
SNX13	ENST00000409389.1	sorting nexin 13	100	1	0	1	0	0	rno-miR-196b-3p	-0.03	-0.28	N/A
MTHFD2	ENST00000394053.2	methylenetetrahydrofolate dehydrogenase (NADP+ dependent) 2, methenyltetrahydrofolate cyclohydrolase	330	1	0	0	1	0	rno-miR-196b-3p	-0.03	-0.17	N/A
TIMP3	ENST00000266085.6	TIMP metallopeptidase inhibitor 3	7421	1	0	1	0	0	rno-miR-196b-3p	-0.03	-0.31	N/A
RPRD1A	ENST00000399022.4	regulation of nuclear pre-mRNA domain containing 1A	333	1	0	1	0	0	rno-miR-196b-3p	-0.03	-0.32	N/A
PCDHB16	ENST00000361016.2	protocadherin beta 16	36	1	0	1	0	0	rno-miR-196b-3p	-0.03	-0.18	N/A
ZNF507	ENST00000311921.4	zinc finger protein 507	378	1	0	1	0	0	rno-miR-196b-3p	-0.03	-0.26	N/A
TNFRSF9	ENST00000377507.3	tumor necrosis factor receptor superfamily, member 9	16	1	0	1	0	0	rno-miR-196b-3p	-0.03	-0.32	N/A
PCM1	ENST00000524226.1	pericentriolar material 1	220	1	0	1	0	0	rno-miR-196b-3p	-0.03	-0.25	N/A
VTA1	ENST00000367630.4	vesicle (multivesicular body) trafficking 1	1424	1	0	0	1	0	rno-miR-196b-3p	-0.03	-0.2	N/A
OXNAD1	ENST00000285083.5	oxidoreductase NAD-binding domain containing 1	230	1	0	0	1	0	rno-miR-196b-3p	-0.03	-0.14	N/A
SOX11	ENST00000322002.3	SRY (sex determining region Y)-box 11	1100	1	0	0	1	0	rno-miR-196b-3p	-0.03	-0.13	N/A
SFMBT1	ENST00000394752.3	Scm-like with four mbt domains 1	116	1	0	0	1	0	rno-miR-196b-3p	-0.03	-0.16	N/A
ZMYND11	ENST00000381591.1	zinc finger, MYND-type containing 11	43	1	0	0	1	0	rno-miR-196b-3p	-0.03	-0.17	N/A
NOL6	ENST00000455041.2	nucleolar protein 6 (RNA-associated)	404	1	0	1	0	0	rno-miR-196b-3p	-0.02	-0.41	N/A
CLPB	ENST00000294053.3	ClpB caseinolytic peptidase B homolog (E. coli)	476	1	0	0	1	0	rno-miR-196b-3p	-0.02	-0.15	N/A
MRPS11	ENST00000325844.4	mitochondrial ribosomal protein S11	1452	1	0	1	0	0	rno-miR-196b-3p	-0.02	-0.29	N/A
ENDOD1	ENST00000278505.4	endonuclease domain containing 1	100	1	0	1	0	0	rno-miR-196b-3p	-0.02	-0.23	N/A
SMAD2	ENST00000262160.6	SMAD family member 2	1196	1	0	1	0	1	rno-miR-196b-3p	-0.02	-0.25	N/A
DNAL1	ENST00000553645.2	dynein, axonemal, light chain 1	81	1	0	1	0	0	rno-miR-196b-3p	-0.02	-0.22	N/A
TMEM65	ENST00000297632.6	transmembrane protein 65	769	1	0	0	1	1	rno-miR-196b-3p	-0.02	-0.24	N/A
ARNTL2	ENST00000546179.1	aryl hydrocarbon receptor nuclear translocator-like 2	283	1	0	0	1	0	rno-miR-196b-3p	-0.02	-0.25	N/A
HIF1AN	ENST00000299163.6	hypoxia inducible factor 1, alpha subunit inhibitor	1545	1	0	1	0	0	rno-miR-196b-3p	-0.02	-0.26	N/A
TTL	ENST00000233336.6	tubulin tyrosine ligase	442	2	0	2	0	1	rno-miR-196b-3p	-0.02	-0.75	N/A
EIF2AK1	ENST00000199389.6	eukaryotic translation initiation factor 2-alpha kinase 1	1726	1	1	0	0	0	rno-miR-196b-3p	-0.02	-0.39	N/A
C10orf88	ENST00000481909.1	chromosome 10 open reading frame 88	269	1	1	0	0	0	rno-miR-196b-3p	-0.02	-0.5	N/A
GFRA1	ENST00000439649.3	GDNF family receptor alpha 1	69	1	0	1	0	0	rno-miR-196b-3p	-0.02	-0.27	N/A
NFIX	ENST00000360105.4	nuclear factor I/X (CCAAT-binding transcription factor)	24	1	0	0	1	0	rno-miR-196b-3p	-0.02	-0.08	N/A
EIF5B	ENST00000289371.6	eukaryotic translation initiation factor 5B	188	1	0	0	1	0	rno-miR-196b-3p	-0.02	-0.13	N/A
EMP1	ENST00000256951.5	epithelial membrane protein 1	814	1	0	1	0	0	rno-miR-196b-3p	-0.02	-0.42	N/A
FAM105A	ENST00000274217.3	family with sequence similarity 105, member A	2613	1	0	1	0	0	rno-miR-196b-3p	-0.02	-0.37	N/A
PELO	ENST00000274311.2	pelota homolog (Drosophila)	786	1	0	0	1	0	rno-miR-196b-3p	-0.02	-0.14	N/A
TMEM136	ENST00000529187.1	transmembrane protein 136	344	1	1	0	0	0	rno-miR-196b-3p	-0.02	-0.63	N/A
HOXD9	ENST00000249499.6	homeobox D9	78	1	0	0	1	0	rno-miR-196b-3p	-0.02	-0.17	N/A
CNP	ENST00000393892.3	2',3'-cyclic nucleotide 3' phosphodiesterase	399	1	1	0	0	0	rno-miR-196b-3p	-0.01	-0.47	N/A
NHP2L1	ENST00000355257.3	NHP2 non-histone chromosome protein 2-like 1 (S. cerevisiae)	18476	1	0	0	1	0	rno-miR-196b-3p	-0.01	-0.25	N/A
GLRX2	ENST00000367439.3	glutaredoxin 2	310	1	0	1	0	0	rno-miR-196b-3p	-0.01	-0.36	N/A
RNF182	ENST00000488300.1	ring finger protein 182	1122	1	1	0	0	0	rno-miR-196b-3p	-0.01	-0.56	N/A
NKRF	ENST00000371527.1	NFKB repressing factor	607	1	1	0	0	0	rno-miR-196b-3p	-0.01	-0.42	N/A
IWS1	ENST00000295321.4	IWS1 homolog (S. cerevisiae)	343	1	1	0	0	0	rno-miR-196b-3p	-0.01	-0.51	N/A
WDR26	ENST00000414423.2	WD repeat domain 26	1229	1	0	0	1	0	rno-miR-196b-3p	-0.01	-0.19	N/A
TCP1	ENST00000321394.7	t-complex 1	15828	1	1	0	0	0	rno-miR-196b-3p	-0.01	-0.85	N/A
GMPPB	ENST00000480687.1	GDP-mannose pyrophosphorylase B	425	1	0	1	0	1	rno-miR-196b-3p	-0.01	-0.23	N/A
DGKI	ENST00000453654.2	diacylglycerol kinase, iota	16	1	0	1	0	0	rno-miR-196b-3p	-0.01	-0.04	N/A
NMRK1	ENST00000376811.1	nicotinamide riboside kinase 1	178	1	0	0	1	0	rno-miR-196b-3p	-0.01	-0.29	N/A
MMAB	ENST00000545712.2	methylmalonic aciduria (cobalamin deficiency) cblB type	2107	1	0	1	0	0	rno-miR-196b-3p	-0.01	-0.34	N/A
ODF2L	ENST00000370566.3	outer dense fiber of sperm tails 2-like	149	1	0	1	0	0	rno-miR-196b-3p	-0.01	-0.23	N/A
SBF2	ENST00000256190.8	SET binding factor 2	65	1	0	0	1	0	rno-miR-196b-3p	-0.01	-0.13	N/A
ALG9	ENST00000531154.1	ALG9, alpha-1,2-mannosyltransferase	586	1	0	1	0	0	rno-miR-196b-3p	-0.01	-0.31	N/A
GAPVD1	ENST00000470056.1	GTPase activating protein and VPS9 domains 1	1805	1	0	1	0	0	rno-miR-196b-3p	-0.01	-0.16	N/A
SLC35C2	ENST00000372227.1	solute carrier family 35 (GDP-fucose transporter), member C2	910	1	0	1	0	0	rno-miR-196b-3p	-0.01	-0.35	N/A
C12orf5	ENST00000179259.4	chromosome 12 open reading frame 5	520	1	0	1	0	0	rno-miR-196b-3p	-0.01	-0.37	N/A
SLC22A3	ENST00000392145.1	solute carrier family 22 (organic cation transporter), member 3	86	1	0	0	1	1	rno-miR-196b-3p	-0.01	-0.15	N/A
BAG2	ENST00000370693.5	BCL2-associated athanogene 2	2237	1	0	1	0	1	rno-miR-196b-3p	-0.01	-0.36	N/A
ASCC1	ENST00000342444.4	activating signal cointegrator 1 complex subunit 1	293	1	0	0	1	0	rno-miR-196b-3p	-0.01	-0.24	N/A
COX15	ENST00000016171.5	cytochrome c oxidase assembly homolog 15 (yeast)	984	1	0	0	1	0	rno-miR-196b-3p	-0.01	-0.19	N/A
DYRK3	ENST00000367108.3	dual-specificity tyrosine-(Y)-phosphorylation regulated kinase 3	173	1	0	1	0	0	rno-miR-196b-3p	-0.01	-0.18	N/A
AHSA2	ENST00000394457.3	AHA1, activator of heat shock 90kDa protein ATPase homolog 2 (yeast)	820	2	1	1	0	0	rno-miR-196b-3p	-0.01	-0.98	N/A
MAP4K4	ENST00000413150.2	mitogen-activated protein kinase kinase kinase kinase 4	1551	1	0	1	0	0	rno-miR-196b-3p	-0.01	-0.17	N/A
FAM229B	ENST00000368656.2	family with sequence similarity 229, member B	237	1	0	0	1	0	rno-miR-196b-3p	-0.01	-0.41	N/A
MARC1	ENST00000366910.5	mitochondrial amidoxime reducing component 1	1613	1	0	1	0	0	rno-miR-196b-3p	-0.01	-0.33	N/A
SLK	ENST00000335753.4	STE20-like kinase	260	1	0	0	1	0	rno-miR-196b-3p	-0.01	-0.01	N/A
CDC6	ENST00000209728.4	cell division cycle 6	772	1	0	0	1	0	rno-miR-196b-3p	-0.01	-0.19	N/A
SSBP2	ENST00000320672.4	single-stranded DNA binding protein 2	1996	1	0	1	0	0	rno-miR-196b-3p	-0.01	-0.29	N/A
XYLT1	ENST00000261381.6	xylosyltransferase I	159	1	0	1	0	0	rno-miR-196b-3p	-0.01	-0.21	N/A
CPE	ENST00000402744.4	carboxypeptidase E	282	1	1	0	0	0	rno-miR-196b-3p	-0.01	-0.56	N/A
MARK4	ENST00000300843.4	MAP/microtubule affinity-regulating kinase 4	192	1	0	1	0	0	rno-miR-196b-3p	-0.01	-0.24	N/A
SEC14L2	ENST00000312932.9	SEC14-like 2 (S. cerevisiae)	187	1	0	0	1	0	rno-miR-196b-3p	-0.01	-0.16	N/A
GPRC5A	ENST00000014914.5	G protein-coupled receptor, family C, group 5, member A	341	1	0	1	0	0	rno-miR-196b-3p	-0.01	-0.43	N/A
RNF40	ENST00000324685.6	ring finger protein 40, E3 ubiquitin protein ligase	773	1	1	0	0	0	rno-miR-196b-3p	-0.01	-0.3	N/A
ZMYM4	ENST00000314607.6	zinc finger, MYM-type 4	280	1	0	0	1	0	rno-miR-196b-3p	-0.01	-0.21	N/A
RAB6B	ENST00000285208.4	RAB6B, member RAS oncogene family	669	1	0	0	1	0	rno-miR-196b-3p	-0.01	-0.19	N/A
TIFA	ENST00000361717.3	TRAF-interacting protein with forkhead-associated domain	400	1	0	0	1	0	rno-miR-196b-3p	0	-0.2	N/A
C6orf62	ENST00000378119.4	chromosome 6 open reading frame 62	300	1	0	0	1	0	rno-miR-196b-3p	0	-0.19	N/A
CHSY1	ENST00000254190.3	chondroitin sulfate synthase 1	200	1	0	1	0	0	rno-miR-196b-3p	0	-0.2	N/A
ARIH1	ENST00000379887.4	ariadne RBR E3 ubiquitin protein ligase 1	671	1	0	0	1	0	rno-miR-196b-3p	0	-0.16	N/A
BOD1	ENST00000311086.4	biorientation of chromosomes in cell division 1	1465	1	0	0	1	0	rno-miR-196b-3p	0	-0.17	N/A
CCDC6	ENST00000263102.6	coiled-coil domain containing 6	193	1	0	0	1	0	rno-miR-196b-3p	0	-0.15	N/A
CEP128	ENST00000281129.3	centrosomal protein 128kDa	280	1	0	1	0	0	rno-miR-196b-3p	0	-0.2	N/A
KIAA1549	ENST00000440172.1	KIAA1549	508	1	1	0	0	0	rno-miR-196b-3p	0	-0.42	N/A
LSM14A	ENST00000433627.5	LSM14A, SCD6 homolog A (S. cerevisiae)	362	1	0	0	1	0	rno-miR-196b-3p	0	-0.25	N/A
ANAPC13	ENST00000510994.1	anaphase promoting complex subunit 13	443	1	0	0	1	0	rno-miR-196b-3p	0	-0.29	N/A
FIP1L1	ENST00000337488.6	factor interacting with PAPOLA and CPSF1	981	1	0	1	0	0	rno-miR-196b-3p	0	-0.26	N/A
TSPAN14	ENST00000429989.3	tetraspanin 14	239	1	0	0	1	0	rno-miR-196b-3p	0	-0.14	N/A
CPEB4	ENST00000265085.5	cytoplasmic polyadenylation element binding protein 4	472	1	0	1	0	0	rno-miR-196b-3p	0	-0.29	N/A
ARL3	ENST00000260746.5	ADP-ribosylation factor-like 3	1387	1	0	1	0	0	rno-miR-196b-3p	0	-0.21	N/A
CAND1	ENST00000545606.1	cullin-associated and neddylation-dissociated 1	1568	1	0	0	1	1	rno-miR-196b-3p	0	-0.19	N/A
DDX42	ENST00000578681.1	DEAD (Asp-Glu-Ala-Asp) box helicase 42	797	1	0	1	0	0	rno-miR-196b-3p	0	-0.35	N/A
MAPK1	ENST00000215832.6	mitogen-activated protein kinase 1	630	1	0	1	0	0	rno-miR-196b-3p	0	-0.29	N/A
SURF2	ENST00000371964.4	surfeit 2	290	1	1	0	0	0	rno-miR-196b-3p	0	-0.43	N/A
RNF214	ENST00000530849.1	ring finger protein 214	271	1	0	0	1	0	rno-miR-196b-3p	0	-0.17	N/A
EIF4E	ENST00000450253.2	eukaryotic translation initiation factor 4E	876	1	0	1	0	0	rno-miR-196b-3p	0	-0.33	N/A
DUSP1	ENST00000239223.3	dual specificity phosphatase 1	37211	1	0	1	0	0	rno-miR-196b-3p	0	-0.3	N/A
ANKRD17	ENST00000358602.4	ankyrin repeat domain 17	1334	1	0	1	0	0	rno-miR-196b-3p	0	-0.34	N/A
RHD	ENST00000423810.2	Rh blood group, D antigen	5	1	1	0	0	0	rno-miR-196b-3p	0	-0.89	N/A
PPIL1	ENST00000373699.5	peptidylprolyl isomerase (cyclophilin)-like 1	662	1	1	0	0	0	rno-miR-196b-3p	0	-0.65	N/A
PPTC7	ENST00000354300.3	PTC7 protein phosphatase homolog (S. cerevisiae)	817	1	0	0	1	0	rno-miR-196b-3p	0	-0.15	N/A
SEC14L4	ENST00000381982.3	SEC14-like 4 (S. cerevisiae)	5	1	1	0	0	0	rno-miR-196b-3p	0	-0.52	N/A
FOXD1	ENST00000499003.3	forkhead box D1	423	1	0	1	0	0	rno-miR-196b-3p	0	-0.12	N/A
L2HGDH	ENST00000267436.4	L-2-hydroxyglutarate dehydrogenase	893	1	0	1	0	0	rno-miR-196b-3p	0	-0.3	N/A
KY	ENST00000508956.1	kyphoscoliosis peptidase	5	1	1	0	0	0	rno-miR-196b-3p	0	-0.36	N/A
XPO4	ENST00000400602.2	exportin 4	718	1	0	0	1	0	rno-miR-196b-3p	0	-0.04	N/A
PHKG1	ENST00000452681.2	phosphorylase kinase, gamma 1 (muscle)	5	1	0	1	0	0	rno-miR-196b-3p	0	-0.37	N/A
AC005003.1	ENST00000504184.2	CDNA FLJ20464 fis, clone KAT06158; HCG1777549; Uncharacterized protein	5	1	0	0	1	0	rno-miR-196b-3p	0	-0.25	N/A
FAM163B	ENST00000496132.1	family with sequence similarity 163, member B	5	1	0	1	0	0	rno-miR-196b-3p	0	-0.28	N/A
H2AFY	ENST00000511689.1	H2A histone family, member Y	2126	1	0	0	1	0	rno-miR-196b-3p	0	-0.17	N/A
BMP10	ENST00000295379.1	bone morphogenetic protein 10	5	1	0	1	0	0	rno-miR-196b-3p	0	-0.23	N/A
KCNH1	ENST00000271751.4	potassium voltage-gated channel, subfamily H (eag-related), member 1	5	1	0	1	0	1	rno-miR-196b-3p	0	-0.2	N/A
C7	ENST00000313164.9	complement component 7	5	1	1	0	0	0	rno-miR-196b-3p	0	-0.21	N/A
EVI2B	ENST00000330927.4	ecotropic viral integration site 2B	5	1	0	0	1	0	rno-miR-196b-3p	0	-0.17	N/A
DAP	ENST00000230895.6	death-associated protein	8552	1	0	1	0	1	rno-miR-196b-3p	0	-0.33	N/A
SAMD1	ENST00000533683.2	sterile alpha motif domain containing 1	12	1	0	0	1	0	rno-miR-196b-3p	0	-0.24	N/A
SMAP1	ENST00000370452.3	small ArfGAP 1	64	1	1	0	0	0	rno-miR-196b-3p	0	-0.58	N/A
SHISA4	ENST00000362011.6	shisa family member 4	66	1	0	1	0	0	rno-miR-196b-3p	0	-0.43	N/A
NKD1	ENST00000268459.3	naked cuticle homolog 1 (Drosophila)	26	1	0	1	0	0	rno-miR-196b-3p	0	-0.23	N/A
CIRH1A	ENST00000314423.7	cirrhosis, autosomal recessive 1A (cirhin)	1015	1	0	0	1	0	rno-miR-196b-3p	0	-0.16	N/A
CPED1	ENST00000310396.5	cadherin-like and PC-esterase domain containing 1	77	1	0	0	1	0	rno-miR-196b-3p	0	-0.14	N/A
NAPA	ENST00000263354.3	N-ethylmaleimide-sensitive factor attachment protein, alpha	49	1	0	0	1	0	rno-miR-196b-3p	0	-0.22	N/A
CFL2	ENST00000341223.3	cofilin 2 (muscle)	902	1	0	1	0	0	rno-miR-196b-3p	0	-0.3	N/A
CENPM	ENST00000404067.1	centromere protein M	68	1	0	1	0	0	rno-miR-196b-3p	0	-0.32	N/A
DNTTIP2	ENST00000436063.2	deoxynucleotidyltransferase, terminal, interacting protein 2	599	1	1	0	0	0	rno-miR-196b-3p	0	-0.52	N/A
ITGB1BP1	ENST00000360635.3	integrin beta 1 binding protein 1	14310	1	0	0	1	0	rno-miR-196b-3p	0	-0.12	N/A
FECH	ENST00000262093.5	ferrochelatase	716	1	0	1	0	2	rno-miR-196b-3p	0	-0.39	N/A
OSTF1	ENST00000346234.6	osteoclast stimulating factor 1	107	1	0	0	1	0	rno-miR-196b-3p	0	-0.17	N/A
FGB	ENST00000302068.4	fibrinogen beta chain	1017	1	0	1	0	0	rno-miR-196b-3p	0	-0.36	N/A
RPA1	ENST00000254719.5	replication protein A1, 70kDa	2834	1	0	0	1	1	rno-miR-196b-3p	0	-0.25	N/A
NCAPH	ENST00000240423.4	non-SMC condensin I complex, subunit H	217	1	0	0	1	0	rno-miR-196b-3p	0	-0.26	N/A
UBE2J1	ENST00000435041.2	ubiquitin-conjugating enzyme E2, J1	1318	1	0	1	0	1	rno-miR-196b-3p	0	-0.18	N/A
TRIM45	ENST00000256649.4	tripartite motif containing 45	99	1	0	1	0	0	rno-miR-196b-3p	0	-0.24	N/A
UCHL3	ENST00000377595.3	ubiquitin carboxyl-terminal esterase L3 (ubiquitin thiolesterase)	2830	1	0	0	1	0	rno-miR-196b-3p	0	-0.21	N/A
RERG	ENST00000256953.2	RAS-like, estrogen-regulated, growth inhibitor	162	1	0	0	1	0	rno-miR-196b-3p	0	-0.35	N/A
DIABLO	ENST00000413918.1	diablo, IAP-binding mitochondrial protein	1700	1	0	1	0	0	rno-miR-196b-3p	0	-0.52	N/A
TMEM63C	ENST00000298351.4	transmembrane protein 63C	13	1*	0	0	0	0	rno-miR-196b-3p	N/A	N/A	N/A
