# Supplementary material for: MicroRNA-10a-3p Improves Cartilage Degeneration by Regulating CH25H-CYP7B1-RORα Mediated Cholesterol Metabolism in Knee Osteoarthritis Rats
Source: Front Pharmacol. 2021 Jun 3;12:690181. doi: 10.3389/fphar.2021.690181 (PMC8209416; doi:10.3389/fphar.2021.690181)
Supplement: Supplementary file 3 [file DataSheet2.ZIP › TargetScan7.2__miR-204-5p_211-5p.predicted_targets.xlsx]

## Sheet: TargetScan7
Ortholog of target gene	Representative transcript	Gene name	3P-seq tags + 5	Conserved sites total	Conserved 8mer sites	Conserved 7mer-m8 sites	Conserved 7mer-A1 sites	Poorly conserved sites total	Poorly conserved 8mer sites	Poorly conserved 7mer-m8 sites	Poorly conserved 7mer-A1 sites	6mer sites	Representative miRNA	Cumulative weighted context++ score	Total context++ score	Aggregate PCT	Previous TargetScan publication(s)
ZNF660	ENST00000322734.2	zinc finger protein 660	5	2	1	1	0	1	1	0	0	2	rno-miR-211-5p	-1.21	-1.21	0.19
HOXC8	ENST00000040584.4	homeobox C8	5	1	1	0	0	3	2	1	0	0	rno-miR-204-5p	-1.01	-1.01	0.46	2007, 2009, 2011
AP1S2	ENST00000329235.2	adaptor-related protein complex 1, sigma 2 subunit	357	1	1	0	0	1	0	0	1	1	rno-miR-211-5p	-0.71	-0.71	0.46	2005, 2007, 2009, 2011
MAPRE2	ENST00000436190.2	microtubule-associated protein, RP/EB family, member 2	361	2	2	0	0	0	0	0	0	1	rno-miR-204-5p	-0.7	-0.7	0.45
EPHB6	ENST00000392957.2	EPH receptor B6	7	1	1	0	0	1	0	0	1	0	rno-miR-211-5p	-0.65	-0.69	0.46	2005, 2007, 2009, 2011
FAM160A2	ENST00000449352.2	family with sequence similarity 160, member A2	988	1	1	0	0	0	0	0	0	0	rno-miR-204-5p	-0.63	-0.63	0.46	2007, 2009, 2011
SRP19	ENST00000282999.3	signal recognition particle 19kDa	243	1	1	0	0	0	0	0	0	0	rno-miR-204-5p	-0.61	-0.61	ORF
CAMK1	ENST00000256460.3	calcium/calmodulin-dependent protein kinase I	3500	1	1	0	0	0	0	0	0	0	rno-miR-204-5p	-0.61	-0.61	0.46
SSR3	ENST00000476217.1	signal sequence receptor, gamma (translocon-associated protein gamma)	6034	1	1	0	0	1	1	0	0	1	rno-miR-211-5p	-0.6	-0.73	0.46	2009, 2011
SLC43A1	ENST00000278426.3	solute carrier family 43 (amino acid system L transporter), member 1	483	1	1	0	0	1	1	0	0	0	rno-miR-204-5p	-0.58	-0.61	< 0.1	2009, 2011
RAB22A	ENST00000244040.3	RAB22A, member RAS oncogene family	484	1	1	0	0	4	0	1	3	1	rno-miR-204-5p	-0.58	-0.6	0.56	2007, 2009, 2011
COX5A	ENST00000322347.6	cytochrome c oxidase subunit Va	222	1	1	0	0	0	0	0	0	0	rno-miR-204-5p	-0.57	-0.69	0.46	2007
HSD17B2	ENST00000199936.4	hydroxysteroid (17-beta) dehydrogenase 2	667	1	1	0	0	0	0	0	0	0	rno-miR-204-5p	-0.53	-0.53	< 0.1	2009, 2011
PID1	ENST00000392054.3	phosphotyrosine interaction domain containing 1	896	1	1	0	0	2	1	0	1	1	rno-miR-204-5p	-0.52	-0.61	< 0.1	2007, 2009, 2011
VWA8	ENST00000281496.6	von Willebrand factor A domain containing 8	36	1	1	0	0	0	0	0	0	0	rno-miR-204-5p	-0.5	-0.5	0.46	2011
CHP1	ENST00000334660.5	calcineurin-like EF-hand protein 1	2051	1	1	0	0	0	0	0	0	0	rno-miR-211-5p	-0.49	-0.49	0.46	2007, 2009, 2011
ST7	ENST00000393451.3	suppression of tumorigenicity 7	877	1	1	0	0	0	0	0	0	0	rno-miR-204-5p	-0.48	-0.48	ORF	2011
AP2A2	ENST00000448903.2	adaptor-related protein complex 2, alpha 2 subunit	385	1	1	0	0	0	0	0	0	1	rno-miR-204-5p	-0.48	-0.48	0.46	2005, 2007, 2009, 2011
NRG3	ENST00000372142.2	neuregulin 3	27	1	1	0	0	0	0	0	0	0	rno-miR-204-5p	-0.48	-0.48	0.46	2011
RER1	ENST00000378512.1	RER1 retention in endoplasmic reticulum 1 homolog (S. cerevisiae)	2954	1	1	0	0	1	0	0	1	1	rno-miR-211-5p	-0.47	-0.48	< 0.1
SSRP1	ENST00000278412.2	structure specific recognition protein 1	5330	1	1	0	0	0	0	0	0	0	rno-miR-211-5p	-0.47	-0.47	< 0.1	2005, 2007, 2011
SOX11	ENST00000322002.3	SRY (sex determining region Y)-box 11	1100	3	2	1	0	1	0	0	1	0	rno-miR-211-5p	-0.46	-0.59	0.76	2005, 2007, 2009, 2011
ZNF629	ENST00000262525.4	zinc finger protein 629	44	1	1	0	0	6	1	2	3	0	rno-miR-204-5p	-0.46	-0.46	0.46	2007, 2009, 2011
NCOA7	ENST00000392477.2	nuclear receptor coactivator 7	2967	1	1	0	0	2	0	1	1	0	rno-miR-204-5p	-0.46	-0.5	0.46	2005, 2007, 2009, 2011
ZCCHC24	ENST00000372336.3	zinc finger, CCHC domain containing 24	359	2	1	1	0	1	0	0	1	1	rno-miR-204-5p	-0.45	-0.48	0.56	2005, 2007, 2009, 2011
ZNF521	ENST00000361524.3	zinc finger protein 521	520	1	1	0	0	0	0	0	0	0	rno-miR-204-5p	-0.45	-0.45	0.46
DHH	ENST00000266991.2	desert hedgehog	5	1	1	0	0	0	0	0	0	0	rno-miR-204-5p	-0.45	-0.45	0.46	2005, 2007, 2009, 2011
CPNE6	ENST00000397016.2	copine VI (neuronal)	5	1	1	0	0	0	0	0	0	0	rno-miR-204-5p	-0.44	-0.44	< 0.1	2009, 2011
SEC61A2	ENST00000379020.4	Sec61 alpha 2 subunit (S. cerevisiae)	105	1	1	0	0	0	0	0	0	0	rno-miR-204-5p	-0.44	-0.44	0.45	2007, 2009, 2011
DNAJC13	ENST00000260818.6	DnaJ (Hsp40) homolog, subfamily C, member 13	256	1	1	0	0	0	0	0	0	0	rno-miR-204-5p	-0.44	-0.44	0.46	2005, 2007, 2009, 2011
SMIM13	ENST00000416247.2	small integral membrane protein 13	199	1	1	0	0	0	0	0	0	0	rno-miR-204-5p	-0.44	-0.57	0.46	2011
ALPL	ENST00000374840.3	alkaline phosphatase, liver/bone/kidney	251	1	1	0	0	0	0	0	0	0	rno-miR-204-5p	-0.43	-0.43	0.46	2005, 2007, 2009, 2011
C9orf72	ENST00000380003.3	chromosome 9 open reading frame 72	25	2	0	2	0	0	0	0	0	1	rno-miR-204-5p	-0.42	-0.42	0.35
SMOC1	ENST00000381280.4	SPARC related modular calcium binding 1	2743	1	1	0	0	0	0	0	0	0	rno-miR-204-5p	-0.42	-0.42	0.46	2005, 2007, 2009, 2011
EFNB3	ENST00000226091.2	ephrin-B3	5	1	1	0	0	0	0	0	0	0	rno-miR-204-5p	-0.41	-0.41	0.46	2005, 2007, 2009, 2011
DPF1	ENST00000420980.2	D4, zinc and double PHD fingers family 1	11	1	1	0	0	0	0	0	0	1	rno-miR-204-5p	-0.41	-0.41	0.43	2011
TTYH1	ENST00000301194.4	tweety family member 1	5	1	1	0	0	0	0	0	0	1	rno-miR-204-5p	-0.41	-0.41	< 0.1	2011
AP3M1	ENST00000355264.4	adaptor-related protein complex 3, mu 1 subunit	601	1	1	0	0	1	1	0	0	0	rno-miR-204-5p	-0.41	-0.44	0.46	2005, 2007, 2009, 2011
ARAP2	ENST00000303965.4	ArfGAP with RhoGAP domain, ankyrin repeat and PH domain 2	121	1	1	0	0	1	1	0	0	0	rno-miR-204-5p	-0.41	-0.42	0.41	2005, 2007, 2009, 2011
CRAT	ENST00000318080.2	carnitine O-acetyltransferase	1867	1	1	0	0	1	0	0	1	0	rno-miR-204-5p	-0.41	-0.41	< 0.1	2011
PRRX1	ENST00000367760.3	paired related homeobox 1	57	1	1	0	0	1	0	1	0	0	rno-miR-211-5p	-0.41	-0.53	0.43	2005, 2007, 2009, 2011
PBOV1	ENST00000527246.2	prostate and breast cancer overexpressed 1	5	1	0	1	0	0	0	0	0	1	rno-miR-211-5p	-0.4	-0.4	0.19
SZRD1	ENST00000401089.3	SUZ RNA binding domain containing 1	137	1	1	0	0	0	0	0	0	1	rno-miR-211-5p	-0.4	-0.4	0.23	2007, 2009, 2011
TOX3	ENST00000407228.3	TOX high mobility group box family member 3	59	1	1	0	0	0	0	0	0	0	rno-miR-204-5p	-0.39	-0.39	0.46	2007, 2009, 2011
MLLT3	ENST00000380338.4	myeloid/lymphoid or mixed-lineage leukemia (trithorax homolog, Drosophila); translocated to, 3	385	1	1	0	0	0	0	0	0	0	rno-miR-204-5p	-0.39	-0.39	0.45	2005, 2007, 2009, 2011
CDH4	ENST00000360469.5	cadherin 4, type 1, R-cadherin (retinal)	33	1	1	0	0	0	0	0	0	1	rno-miR-211-5p	-0.39	-0.39	0.46
DNM2	ENST00000314646.5	dynamin 2	1182	1	1	0	0	0	0	0	0	0	rno-miR-204-5p	-0.39	-0.39	0.46	2005, 2007, 2009, 2011
SPRYD7	ENST00000361840.3	SPRY domain containing 7	863	1	1	0	0	0	0	0	0	0	rno-miR-204-5p	-0.39	-0.72	0.46	2007, 2009, 2011
ZNF23	ENST00000497160.1	zinc finger protein 23	5	1	1	0	0	1	0	0	1	0	rno-miR-204-5p	-0.39	-0.39	< 0.1
AK4	ENST00000545314.1	adenylate kinase 4	116	1	1	0	0	4	0	2	2	0	rno-miR-204-5p	-0.39	-0.39	0.56	2011
SGIP1	ENST00000371036.3	SH3-domain GRB2-like (endophilin) interacting protein 1	180	1	1	0	0	1	0	0	1	0	rno-miR-204-5p	-0.39	-0.4	0.46	2007, 2009, 2011
CA11	ENST00000084798.4	carbonic anhydrase XI	78	1	0	1	0	0	0	0	0	0	rno-miR-211-5p	-0.38	-0.38	0.19	2011
EFEMP2	ENST00000307998.6	EGF containing fibulin-like extracellular matrix protein 2	2062	1	0	1	0	0	0	0	0	0	rno-miR-211-5p	-0.38	-0.38	0.19	2007, 2009, 2011
EZR	ENST00000337147.7	ezrin	3757	1	1	0	0	0	0	0	0	1	rno-miR-204-5p	-0.38	-0.49	0.46	2007, 2009, 2011
FOXC1	ENST00000380874.2	forkhead box C1	1301	1	1	0	0	0	0	0	0	0	rno-miR-204-5p	-0.37	-0.38	0.46	2007, 2009, 2011
RHOT1	ENST00000333942.6	ras homolog family member T1	71	1	1	0	0	0	0	0	0	0	rno-miR-211-5p	-0.37	-0.37	0.46	2007, 2009, 2011
NR3C1	ENST00000394464.2	nuclear receptor subfamily 3, group C, member 1 (glucocorticoid receptor)	682	2	1	0	1	4	0	4	0	1	rno-miR-204-5p	-0.37	-0.57	0.56	2005, 2007, 2009, 2011
NR4A2	ENST00000409108.2	nuclear receptor subfamily 4, group A, member 2	1631	1	0	1	0	1	1	0	0	0	rno-miR-204-5p	-0.37	-0.38	0.19	2005, 2007, 2009, 2011
C16orf72	ENST00000327827.7	chromosome 16 open reading frame 72	379	1	1	0	0	0	0	0	0	2	rno-miR-204-5p	-0.37	-0.38	0.46	2007, 2009, 2011
HAS2	ENST00000303924.4	hyaluronan synthase 2	398	2	1	0	1	1	0	0	1	0	rno-miR-204-5p	-0.37	-0.45	0.46
C8orf86	ENST00000358138.1	chromosome 8 open reading frame 86	5	1	0	1	0	1	0	1	0	0	rno-miR-204-5p	-0.36	-0.36	0.19	2009, 2011
MEIS1	ENST00000488550.1	Meis homeobox 1	533	2	0	1	1	1	0	0	1	1	rno-miR-204-5p	-0.36	-0.36	0.19	2005, 2007, 2009, 2011
NRBF2	ENST00000277746.6	nuclear receptor binding factor 2	11	1	1	0	0	0	0	0	0	0	rno-miR-204-5p	-0.35	-0.35	0.46	2005, 2007, 2009, 2011
TGFBRAP1	ENST00000393359.2	transforming growth factor, beta receptor associated protein 1	435	1	1	0	0	2	1	1	0	0	rno-miR-204-5p	-0.35	-0.35	0.46
TMEM178B	ENST00000565468.1	transmembrane protein 178B	129	1	1	0	0	3	0	2	1	3	rno-miR-204-5p	-0.34	-0.35	0.46	2011
GCNT2	ENST00000316170.3	glucosaminyl (N-acetyl) transferase 2, I-branching enzyme (I blood group)	651	1	1	0	0	0	0	0	0	1	rno-miR-204-5p	-0.34	-0.34	0.46
RAP2C	ENST00000342983.2	RAP2C, member of RAS oncogene family	604	2	0	2	0	0	0	0	0	0	rno-miR-211-5p	-0.34	-0.35	0.35	2005, 2007, 2011
SLA2	ENST00000262866.4	Src-like-adaptor 2	5	1	1	0	0	0	0	0	0	0	rno-miR-204-5p	-0.34	-0.34	< 0.1	2009, 2011
HMGA2	ENST00000403681.2	high mobility group AT-hook 2	8021	1	1	0	0	0	0	0	0	1	rno-miR-204-5p	-0.34	-0.34	0.46	2005, 2007, 2009, 2011
TCF12	ENST00000267811.5	transcription factor 12	101	1	1	0	0	0	0	0	0	1	rno-miR-204-5p	-0.33	-0.33	0.46	2007, 2009, 2011
LAMP1	ENST00000332556.4	lysosomal-associated membrane protein 1	566	1	1	0	0	0	0	0	0	1	rno-miR-204-5p	-0.33	-0.33	0.41	2009, 2011
JARID2	ENST00000341776.2	jumonji, AT rich interactive domain 2	199	2	1	1	0	0	0	0	0	0	rno-miR-204-5p	-0.33	-0.33	0.56
RABGAP1L	ENST00000489615.1	RAB GTPase activating protein 1-like	364	1	0	1	0	1	1	0	0	0	rno-miR-204-5p	-0.33	-0.33	0.19
ANKRD13A	ENST00000261739.4	ankyrin repeat domain 13A	1644	1	1	0	0	2	0	2	0	0	rno-miR-211-5p	-0.33	-0.33	0.56	2007, 2009, 2011
TMOD3	ENST00000308580.7	tropomodulin 3 (ubiquitous)	1533	2	0	1	1	0	0	0	0	0	rno-miR-204-5p	-0.32	-0.33	0.19	2005, 2007, 2009, 2011
ANGPT1	ENST00000520734.1	angiopoietin 1	21	1	1	0	0	1	0	1	0	0	rno-miR-204-5p	-0.31	-0.34	< 0.1	2005, 2007, 2009, 2011
PCYOX1L	ENST00000274569.4	prenylcysteine oxidase 1 like	546	1	1	0	0	0	0	0	0	0	rno-miR-204-5p	-0.31	-0.31	< 0.1	2009, 2011
RAB8A	ENST00000300935.3	RAB8A, member RAS oncogene family	226	1	1	0	0	0	0	0	0	1	rno-miR-204-5p	-0.31	-0.31	0.46	2009, 2011
AC104472.1	ENST00000399242.2	CDNA FLJ26134 fis, clone TMS03713; Uncharacterized protein	5	1	0	1	0	0	0	0	0	0	rno-miR-211-5p	-0.31	-0.31	0.19
ELMOD3	ENST00000315658.7	ELMO/CED-12 domain containing 3	31	1	0	1	0	1	0	1	0	0	rno-miR-204-5p	-0.31	-0.31	< 0.1	2007, 2009
SIRT1	ENST00000212015.6	sirtuin 1	220	1	1	0	0	0	0	0	0	1	rno-miR-204-5p	-0.31	-0.31	0.46	2005, 2007, 2009, 2011
SLC25A35	ENST00000577745.1	solute carrier family 25, member 35	376	1	1	0	0	0	0	0	0	0	rno-miR-204-5p	-0.31	-0.31	0.46
PCYT1B	ENST00000379145.1	phosphate cytidylyltransferase 1, choline, beta	5	1	0	1	0	3	0	0	3	0	rno-miR-211-5p	-0.31	-0.31	0.19	2009, 2011
MARCH3	ENST00000308660.5	membrane-associated ring finger (C3HC4) 3, E3 ubiquitin protein ligase	77	1	1	0	0	1	0	0	1	1	rno-miR-204-5p	-0.31	-0.39	< 0.1	2009, 2011
PIGG	ENST00000296306.7	phosphatidylinositol glycan anchor biosynthesis, class G	487	1	1	0	0	0	0	0	0	1	rno-miR-211-5p	-0.31	-0.31	ORF
FAM175B	ENST00000298492.5	family with sequence similarity 175, member B	525	1	1	0	0	0	0	0	0	0	rno-miR-204-5p	-0.3	-0.31	0.46	2005, 2007, 2009, 2011
EFNA5	ENST00000333274.6	ephrin-A5	225	1	1	0	0	1	0	1	0	1	rno-miR-204-5p	-0.3	-0.31	< 0.1	2011
ELAVL3	ENST00000359227.3	ELAV like neuron-specific RNA binding protein 3	5	1	1	0	0	0	0	0	0	1	rno-miR-204-5p	-0.3	-0.3	0.46	2005, 2007, 2009, 2011
DVL3	ENST00000313143.3	dishevelled segment polarity protein 3	373	1	1	0	0	1	0	1	0	0	rno-miR-204-5p	-0.3	-0.49	0.46	2005, 2007, 2009, 2011
TNFRSF11A	ENST00000586569.1	tumor necrosis factor receptor superfamily, member 11a, NFKB activator	93	1	0	1	0	1	1	0	0	0	rno-miR-211-5p	-0.3	-0.31	0.19
ZFP36L1	ENST00000555997.1	ZFP36 ring finger protein-like 1	231	1	1	0	0	0	0	0	0	0	rno-miR-204-5p	-0.3	-0.43	< 0.1	2009, 2011
CHD5	ENST00000262450.3	chromodomain helicase DNA binding protein 5	5	1	1	0	0	0	0	0	0	1	rno-miR-211-5p	-0.3	-0.3	0.46	2005, 2007, 2009, 2011
PTPRD	ENST00000381196.4	protein tyrosine phosphatase, receptor type, D	101	2	2	0	0	0	0	0	0	1	rno-miR-204-5p	-0.3	-0.32	0.46	2007, 2009, 2011
TNRC6B	ENST00000335727.9	trinucleotide repeat containing 6B	69	1	1	0	0	6	1	3	2	2	rno-miR-204-5p	-0.3	-0.39	0.46	2007, 2009, 2011
NDRG3	ENST00000373803.2	NDRG family member 3	960	1	0	1	0	2	0	1	1	0	rno-miR-204-5p	-0.3	-0.32	0.19	2005, 2007, 2009, 2011
SENP3	ENST00000429205.2	SUMO1/sentrin/SMT3 specific peptidase 3	1262	1	0	1	0	1	0	0	1	1	rno-miR-204-5p	-0.3	-0.3	0.19	2011
ARX	ENST00000379044.4	aristaless related homeobox	5	1	1	0	0	0	0	0	0	0	rno-miR-204-5p	-0.29	-0.29	0.46	2009, 2011
NOVA1	ENST00000465357.2	neuro-oncological ventral antigen 1	5	1	1	0	0	0	0	0	0	0	rno-miR-204-5p	-0.29	-0.29	0.46	2005, 2007, 2009, 2011
ARHGEF33	ENST00000409978.1	Rho guanine nucleotide exchange factor (GEF) 33	9	1	1	0	0	1	1	0	0	0	rno-miR-204-5p	-0.29	-0.29	< 0.1	2011
ZNF146	ENST00000443387.2	zinc finger protein 146	3086	1	0	0	1	0	0	0	0	0	rno-miR-204-5p	-0.29	-0.31	< 0.1
ESRRG	ENST00000361525.3	estrogen-related receptor gamma	5	2	1	0	1	1	0	1	0	0	rno-miR-204-5p	-0.28	-0.28	0.46	2005, 2007, 2009, 2011
RRAGC	ENST00000373001.3	Ras-related GTP binding C	1062	1	1	0	0	0	0	0	0	1	rno-miR-204-5p	-0.28	-0.29	0.46
UBN2	ENST00000473989.3	ubinuclein 2	238	1	0	1	0	4	0	0	4	2	rno-miR-211-5p	-0.28	-0.29	0.19	2011
PPP3R1	ENST00000234310.3	protein phosphatase 3, regulatory subunit B, alpha	117	1	1	0	0	0	0	0	0	0	rno-miR-204-5p	-0.28	-0.28	0.46	2005, 2007, 2009, 2011
CREB5	ENST00000357727.2	cAMP responsive element binding protein 5	54	1	0	1	0	3	2	1	0	0	rno-miR-204-5p	-0.28	-0.37	0.19	2005, 2007, 2009, 2011
ATF2	ENST00000487334.2	activating transcription factor 2	123	1	1	0	0	0	0	0	0	0	rno-miR-204-5p	-0.28	-0.28	0.46	2005, 2007, 2009, 2011
FRS2	ENST00000550389.1	fibroblast growth factor receptor substrate 2	176	1	1	0	0	1	0	0	1	1	rno-miR-204-5p	-0.27	-0.27	0.46	2007, 2009, 2011
EPHA7	ENST00000369303.4	EPH receptor A7	213	1	1	0	0	0	0	0	0	1	rno-miR-204-5p	-0.27	-0.28	0.46	2005, 2007, 2009, 2011
FJX1	ENST00000317811.4	four jointed box 1 (Drosophila)	823	1	0	1	0	0	0	0	0	0	rno-miR-204-5p	-0.27	-0.27	0.19	2005, 2007, 2009, 2011
TOMM70A	ENST00000284320.5	translocase of outer mitochondrial membrane 70 homolog A (S. cerevisiae)	639	1	0	1	0	0	0	0	0	1	rno-miR-204-5p	-0.27	-0.28	0.19	2009, 2011
NEUROG2	ENST00000313341.3	neurogenin 2	5	1	1	0	0	0	0	0	0	0	rno-miR-211-5p	-0.27	-0.27	< 0.1	2011
ABCB10	ENST00000344517.4	ATP-binding cassette, sub-family B (MDR/TAP), member 10	53	1	1	0	0	0	0	0	0	0	rno-miR-204-5p	-0.27	-0.29	0.46	2009, 2011
SETD8	ENST00000402868.3	SET domain containing (lysine methyltransferase) 8	52	1	1	0	0	0	0	0	0	1	rno-miR-211-5p	-0.27	-0.27	0.46	2007, 2009, 2011
CHN2	ENST00000222792.6	chimerin 2	95	1	1	0	0	0	0	0	0	1	rno-miR-204-5p	-0.27	-0.3	< 0.1	2005, 2007, 2009, 2011
FAM168B	ENST00000409185.1	family with sequence similarity 168, member B	122	2	0	1	1	0	0	0	0	1	rno-miR-211-5p	-0.27	-0.31	0.19	2009, 2011
SLC37A3	ENST00000447932.2	solute carrier family 37, member 3	86	1	1	0	0	0	0	0	0	0	rno-miR-204-5p	-0.26	-0.28	0.46	2007, 2009, 2011
SERINC3	ENST00000342374.4	serine incorporator 3	1218	1	1	0	0	0	0	0	0	0	rno-miR-204-5p	-0.26	-0.27	< 0.1	2007
CCDC120	ENST00000376396.3	coiled-coil domain containing 120	170	1	1	0	0	0	0	0	0	1	rno-miR-204-5p	-0.26	-0.26	0.46	2007, 2009, 2011
LRRC8D	ENST00000337338.5	leucine rich repeat containing 8 family, member D	96	1	1	0	0	0	0	0	0	0	rno-miR-204-5p	-0.26	-0.26	0.25	2007, 2011
DCX	ENST00000356915.2	doublecortin	5	1	0	1	0	2	1	0	1	0	rno-miR-204-5p	-0.26	-0.26	0.19	2009, 2011
NSG1	ENST00000421177.2	Neuron-specific protein family member 1	25	1	0	1	0	0	0	0	0	0	rno-miR-211-5p	-0.26	-0.26	0.19
SETD7	ENST00000274031.3	SET domain containing (lysine methyltransferase) 7	76	1	1	0	0	0	0	0	0	0	rno-miR-204-5p	-0.25	-0.26	0.46	2009, 2011
PPM1K	ENST00000608933.1	protein phosphatase, Mg2+/Mn2+ dependent, 1K	46	1	1	0	0	0	0	0	0	2	rno-miR-204-5p	-0.25	-0.32	0.46	2009, 2011
HOXA3	ENST00000396352.4	homeobox A3	57	1	1	0	0	1	0	1	0	0	rno-miR-211-5p	-0.24	-0.44	0.46	2009, 2011
ESR1	ENST00000440973.1	estrogen receptor 1	5	1	0	1	0	2	1	0	1	0	rno-miR-204-5p	-0.24	-0.24	0.19	2005, 2007, 2009, 2011
DMTF1	ENST00000413276.2	cyclin D binding myb-like transcription factor 1	198	1	1	0	0	0	0	0	0	0	rno-miR-204-5p	-0.24	-0.24	< 0.1	2005, 2007, 2009, 2011
ARCN1	ENST00000359415.4	archain 1	1139	1	1	0	0	0	0	0	0	0	rno-miR-204-5p	-0.24	-0.24	0.43	2005, 2007, 2009, 2011
LMOD3	ENST00000420581.2	leiomodin 3 (fetal)	5	1	1	0	0	1	0	0	1	0	rno-miR-211-5p	-0.24	-0.24	0.11	2009, 2011
PUM2	ENST00000338086.5	pumilio RNA-binding family member 2	1047	1	1	0	0	0	0	0	0	1	rno-miR-204-5p	-0.24	-0.24	< 0.1	2009, 2011
GPR176	ENST00000299092.3	G protein-coupled receptor 176	2683	1	1	0	0	1	0	0	1	1	rno-miR-204-5p	-0.24	-0.24	< 0.1	2009, 2011
VAX2	ENST00000234392.2	ventral anterior homeobox 2	5	1	0	0	1	0	0	0	0	0	rno-miR-204-5p	-0.24	-0.24	< 0.1	2011
ATP6V1G1	ENST00000374050.3	ATPase, H+ transporting, lysosomal 13kDa, V1 subunit G1	8219	1	0	1	0	0	0	0	0	0	rno-miR-211-5p	-0.24	-0.24	0.19	2009, 2011
EBF2	ENST00000535548.1	early B-cell factor 2	11	1	1	0	0	1	0	1	0	0	rno-miR-211-5p	-0.23	-0.47	0.19
CCND2	ENST00000261254.3	cyclin D2	66	1	1	0	0	2	0	2	0	4	rno-miR-204-5p	-0.23	-0.27	0.46	2009, 2011
POU3F2	ENST00000328345.5	POU class 3 homeobox 2	274	1	1	0	0	0	0	0	0	1	rno-miR-211-5p	-0.23	-0.23	< 0.1	2005, 2007
FBXL19	ENST00000338343.4	F-box and leucine-rich repeat protein 19	75	2	1	1	0	0	0	0	0	0	rno-miR-204-5p	-0.23	-0.23	0.51	2009, 2011
WHSC1L1	ENST00000317025.8	Wolf-Hirschhorn syndrome candidate 1-like 1	481	1	1	0	0	1	0	1	0	2	rno-miR-211-5p	-0.22	-0.26	< 0.1
HAVCR2	ENST00000307851.4	hepatitis A virus cellular receptor 2	5	1	1	0	0	0	0	0	0	0	rno-miR-204-5p	-0.22	-0.22	< 0.1	2011
DUSP6	ENST00000279488.7	dual specificity phosphatase 6	1056	1	0	1	0	1	0	0	1	0	rno-miR-204-5p	-0.22	-0.22	0.19
FNIP1	ENST00000307968.7	folliculin interacting protein 1	32	1	0	1	0	0	0	0	0	0	rno-miR-204-5p	-0.22	-0.22	0.19	2007, 2009, 2011
BCL2	ENST00000398117.1	B-cell CLL/lymphoma 2	55	1	1	0	0	0	0	0	0	1	rno-miR-204-5p	-0.22	-0.22	0.46	2005, 2007, 2009, 2011
DCUN1D3	ENST00000324344.4	DCN1, defective in cullin neddylation 1, domain containing 3	53	1	1	0	0	1	0	0	1	0	rno-miR-211-5p	-0.22	-0.37	0.46	2007, 2009, 2011
MALL	ENST00000272462.2	mal, T-cell differentiation protein-like	5	1	0	1	0	0	0	0	0	0	rno-miR-211-5p	-0.22	-0.22	0.19	2007, 2009, 2011
PICALM	ENST00000532317.1	phosphatidylinositol binding clathrin assembly protein	1173	1	0	0	1	1	0	1	0	0	rno-miR-204-5p	-0.22	-0.22	< 0.1
SMIM14	ENST00000295958.5	small integral membrane protein 14	601	1	0	0	1	1	0	1	0	0	rno-miR-204-5p	-0.22	-0.29	< 0.1
XKR9	ENST00000408926.3	XK, Kell blood group complex subunit-related family, member 9	5	1	0	1	0	0	0	0	0	0	rno-miR-204-5p	-0.22	-0.22	0.19
HCAR2	ENST00000328880.5	hydroxycarboxylic acid receptor 2	5	1	0	1	0	0	0	0	0	1	rno-miR-204-5p	-0.21	-0.21	0.19	2009, 2011
CMTM6	ENST00000205636.3	CKLF-like MARVEL transmembrane domain containing 6	169	1	0	0	1	1	0	0	1	0	rno-miR-211-5p	-0.21	-0.27	< 0.1	2011
ZDHHC14	ENST00000359775.5	zinc finger, DHHC-type containing 14	253	1	1	0	0	0	0	0	0	1	rno-miR-211-5p	-0.21	-0.21	< 0.1	2011
SCRT2	ENST00000246104.6	scratch homolog 2, zinc finger protein (Drosophila)	5	1	0	1	0	0	0	0	0	0	rno-miR-204-5p	-0.21	-0.21	0.19	2005, 2007, 2011
RTKN2	ENST00000373789.3	rhotekin 2	192	1	1	0	0	0	0	0	0	0	rno-miR-204-5p	-0.21	-0.21	< 0.1	2005, 2007, 2009, 2011
NEK6	ENST00000373603.1	NIMA-related kinase 6	3449	1	0	1	0	1	0	0	1	1	rno-miR-204-5p	-0.21	-0.22	0.19	2009, 2011
HOOK3	ENST00000307602.4	hook microtubule-tethering protein 3	403	1	1	0	0	1	1	0	0	0	rno-miR-204-5p	-0.21	-0.25	0.46	2005, 2007, 2009, 2011
MAP1LC3B	ENST00000268607.5	microtubule-associated protein 1 light chain 3 beta	18	1	0	1	0	0	0	0	0	0	rno-miR-211-5p	-0.2	-0.2	0.19	2005, 2007, 2009, 2011
SEC24D	ENST00000429811.2	SEC24 family, member D (S. cerevisiae)	50	1	1	0	0	0	0	0	0	0	rno-miR-204-5p	-0.2	-0.2	< 0.1	2005, 2007, 2009, 2011
EPHB2	ENST00000374632.3	EPH receptor B2	297	1	1	0	0	0	0	0	0	0	rno-miR-211-5p	-0.2	-0.2	ORF	2009, 2011
UFD1L	ENST00000399523.1	ubiquitin fusion degradation 1 like (yeast)	942	1	0	0	1	0	0	0	0	1	rno-miR-204-5p	-0.2	-0.23	< 0.1
CRKL	ENST00000354336.3	v-crk avian sarcoma virus CT10 oncogene homolog-like	2142	1	0	1	0	0	0	0	0	0	rno-miR-204-5p	-0.2	-0.2	0.19	2005, 2007, 2009, 2011
RHOBTB3	ENST00000379982.3	Rho-related BTB domain containing 3	487	1	1	0	0	0	0	0	0	0	rno-miR-204-5p	-0.2	-0.2	0.46	2005, 2007, 2009, 2011
TPPP	ENST00000360578.5	tubulin polymerization promoting protein	7	1	0	1	0	1	0	1	0	0	rno-miR-211-5p	-0.2	-0.33	0.19	2009
DYRK1A	ENST00000339659.4	dual-specificity tyrosine-(Y)-phosphorylation regulated kinase 1A	448	3	0	3	0	1	1	0	0	0	rno-miR-211-5p	-0.2	-0.23	0.47	2003, 2005, 2007, 2009, 2011
FAM117B	ENST00000392238.2	family with sequence similarity 117, member B	245	1	0	1	0	0	0	0	0	2	rno-miR-204-5p	-0.2	-0.2	0.19	2005, 2007, 2009, 2011
MAP3K3	ENST00000361357.3	mitogen-activated protein kinase kinase kinase 3	144	1	0	1	0	0	0	0	0	0	rno-miR-204-5p	-0.2	-0.24	0.19	2005, 2007, 2009, 2011
PREB	ENST00000260643.2	prolactin regulatory element binding	889	1	1	0	0	0	0	0	0	0	rno-miR-204-5p	-0.2	-0.2	< 0.1	2009, 2011
BICC1	ENST00000373886.3	bicaudal C homolog 1 (Drosophila)	165	1	0	0	1	1	1	0	0	1	rno-miR-211-5p	-0.2	-0.2	< 0.1
REEP1	ENST00000165698.5	receptor accessory protein 1	49	1	1	0	0	0	0	0	0	1	rno-miR-204-5p	-0.19	-0.21	< 0.1	2007, 2009, 2011
TCF4	ENST00000354452.3	transcription factor 4	394	2	2	0	0	0	0	0	0	0	rno-miR-211-5p	-0.19	-0.24	< 0.1	2009, 2011
THBS2	ENST00000366787.3	thrombospondin 2	372	1	0	0	1	1	0	1	0	1	rno-miR-204-5p	-0.19	-0.21	< 0.1
POMT1	ENST00000423007.1	protein-O-mannosyltransferase 1	2617	1	0	1	0	0	0	0	0	0	rno-miR-204-5p	-0.19	-0.19	0.19	2009, 2011
HCAR3	ENST00000528880.2	hydroxycarboxylic acid receptor 3	5	1	0	1	0	0	0	0	0	0	rno-miR-204-5p	-0.19	-0.19	0.19	2009, 2011
RELT	ENST00000064780.2	RELT tumor necrosis factor receptor	412	1	1	0	0	0	0	0	0	0	rno-miR-204-5p	-0.19	-0.19	< 0.1	2009, 2011
RAB9B	ENST00000243298.2	RAB9B, member RAS oncogene family	21	1	1	0	0	0	0	0	0	0	rno-miR-204-5p	-0.19	-0.19	< 0.1
ZCCHC11	ENST00000257177.4	zinc finger, CCHC domain containing 11	97	1	0	0	1	0	0	0	0	0	rno-miR-204-5p	-0.18	-0.18	< 0.1	2005, 2007
MBNL1	ENST00000357472.3	muscleblind-like splicing regulator 1	135	1	0	1	0	0	0	0	0	1	rno-miR-204-5p	-0.18	-0.18	0.19	2005, 2007, 2009, 2011
ZNF654	ENST00000309495.5	zinc finger protein 654	456	1	0	1	0	1	0	0	1	0	rno-miR-211-5p	-0.18	-0.21	0.19	2007, 2011
EPHA5	ENST00000273854.3	EPH receptor A5	48	1	1	0	0	1	0	0	1	0	rno-miR-204-5p	-0.18	-0.18	0.46	2009, 2011
IGF2R	ENST00000356956.1	insulin-like growth factor 2 receptor	46	1	1	0	0	0	0	0	0	0	rno-miR-211-5p	-0.18	-0.18	0.46	2005, 2007, 2009, 2011
NBEA	ENST00000379939.2	neurobeachin	5	1	0	1	0	0	0	0	0	1	rno-miR-204-5p	-0.18	-0.18	0.19	2005, 2007, 2009, 2011
PPTC7	ENST00000354300.3	PTC7 protein phosphatase homolog (S. cerevisiae)	817	1	0	1	0	0	0	0	0	0	rno-miR-204-5p	-0.18	-0.18	0.19
FGF18	ENST00000274625.5	fibroblast growth factor 18	5	1	0	0	1	0	0	0	0	0	rno-miR-204-5p	-0.18	-0.18	< 0.1
OGT	ENST00000373719.3	O-linked N-acetylglucosamine (GlcNAc) transferase	1036	1	1	0	0	0	0	0	0	0	rno-miR-204-5p	-0.18	-0.2	0.46	2005, 2007, 2009, 2011
RIMS2	ENST00000507740.1	regulating synaptic membrane exocytosis 2	8	1	1	0	0	0	0	0	0	0	rno-miR-204-5p	-0.18	-0.18	0.46	2011
CEP57L1	ENST00000368968.2	centrosomal protein 57kDa-like 1	90	1	1	0	0	3	1	1	1	0	rno-miR-211-5p	-0.18	-0.31	< 0.1	2011
TRIB3	ENST00000217233.3	tribbles pseudokinase 3	730	1	1	0	0	0	0	0	0	0	rno-miR-204-5p	-0.18	-0.18	< 0.1	2009, 2011
EAF1	ENST00000396842.2	ELL associated factor 1	63	1	1	0	0	0	0	0	0	0	rno-miR-204-5p	-0.18	-0.18	< 0.1	2009, 2011
KTN1	ENST00000416613.1	kinectin 1 (kinesin receptor)	469	1	0	1	0	0	0	0	0	0	rno-miR-204-5p	-0.18	-0.19	0.19	2011
TMBIM1	ENST00000258412.3	transmembrane BAX inhibitor motif containing 1	2201	1	0	1	0	0	0	0	0	0	rno-miR-204-5p	-0.17	-0.17	0.19
DLG5	ENST00000372391.2	discs, large homolog 5 (Drosophila)	10	1	0	1	0	0	0	0	0	0	rno-miR-204-5p	-0.17	-0.17	0.19	2007, 2009, 2011
SPRED1	ENST00000299084.4	sprouty-related, EVH1 domain containing 1	547	1	0	1	0	0	0	0	0	0	rno-miR-204-5p	-0.17	-0.17	0.19	2005, 2007, 2011
MBD1	ENST00000591416.1	methyl-CpG binding domain protein 1	266	1	0	0	1	1	0	1	0	0	rno-miR-204-5p	-0.17	-0.17	< 0.1
TFEC	ENST00000265440.7	transcription factor EC	5	1	1	0	0	1	1	0	0	0	rno-miR-204-5p	-0.17	-0.17	< 0.1	2009, 2011
XRN1	ENST00000264951.4	5'-3' exoribonuclease 1	612	1	1	0	0	1	0	1	0	0	rno-miR-211-5p	-0.17	-0.24	0.46	2005, 2007, 2009, 2011
RREB1	ENST00000379938.2	ras responsive element binding protein 1	340	1	1	0	0	1	0	1	0	0	rno-miR-204-5p	-0.17	-0.17	0.46	2011
CORO1C	ENST00000261401.3	coronin, actin binding protein, 1C	1970	1	0	1	0	0	0	0	0	2	rno-miR-211-5p	-0.17	-0.17	0.19	2005, 2007, 2009, 2011
CTPS2	ENST00000443824.1	CTP synthase 2	47	1	1	0	0	2	1	1	0	0	rno-miR-204-5p	-0.16	-0.85	< 0.1	2011
RNF20	ENST00000389120.3	ring finger protein 20, E3 ubiquitin protein ligase	772	1	0	0	1	0	0	0	0	2	rno-miR-204-5p	-0.16	-0.24	< 0.1	2005, 2007
KLLN	ENST00000445946.3	killin, p53-regulated DNA replication inhibitor	5	1	0	1	0	0	0	0	0	0	rno-miR-211-5p	-0.16	-0.16	0.19
PHF20	ENST00000439301.1	PHD finger protein 20	191	1	1	0	0	0	0	0	0	1	rno-miR-204-5p	-0.16	-0.16	ORF
GNAQ	ENST00000286548.4	guanine nucleotide binding protein (G protein), q polypeptide	47	1	1	0	0	1	0	0	1	0	rno-miR-211-5p	-0.16	-0.16	< 0.1
MMGT1	ENST00000305963.2	membrane magnesium transporter 1	113	1	0	1	0	0	0	0	0	0	rno-miR-204-5p	-0.16	-0.17	0.19	2007, 2009, 2011
ARL8B	ENST00000419534.2	ADP-ribosylation factor-like 8B	664	1	0	1	0	1	0	1	0	0	rno-miR-204-5p	-0.16	-0.33	0.19	2007, 2009, 2011
C20orf194	ENST00000453730.2	chromosome 20 open reading frame 194	1083	1	1	0	0	0	0	0	0	0	rno-miR-204-5p	-0.16	-0.16	0.46	2009, 2011
ELL2	ENST00000237853.4	elongation factor, RNA polymerase II, 2	397	1	1	0	0	0	0	0	0	0	rno-miR-204-5p	-0.16	-0.17	0.46	2005, 2007, 2009, 2011
LEPREL1	ENST00000319332.5	leprecan-like 1	875	1	0	1	0	0	0	0	0	0	rno-miR-204-5p	-0.16	-0.27	0.19	2011
BCL9	ENST00000234739.3	B-cell CLL/lymphoma 9	70	1	0	1	0	0	0	0	0	0	rno-miR-204-5p	-0.15	-0.17	0.19	2005, 2007, 2009, 2011
SKI	ENST00000378536.4	v-ski avian sarcoma viral oncogene homolog	613	2	0	1	1	2	2	0	0	1	rno-miR-211-5p	-0.15	-0.19	0.19	2005, 2007, 2011
BMPR1A	ENST00000372037.3	bone morphogenetic protein receptor, type IA	125	1	1	0	0	0	0	0	0	0	rno-miR-204-5p	-0.15	-0.24	0.46	2011
CCNY	ENST00000374706.1	cyclin Y	672	1	0	1	0	0	0	0	0	1	rno-miR-204-5p	-0.15	-0.17	0.19	2011
ITPR1	ENST00000302640.8	inositol 1,4,5-trisphosphate receptor, type 1	1022	1	1	0	0	0	0	0	0	1	rno-miR-204-5p	-0.15	-0.15	< 0.1	2007, 2009, 2011
APPL1	ENST00000288266.3	adaptor protein, phosphotyrosine interaction, PH domain and leucine zipper containing 1	908	1	1	0	0	1	0	1	0	0	rno-miR-204-5p	-0.14	-0.15	< 0.1	2009, 2011
BARX2	ENST00000281437.4	BARX homeobox 2	5	1	0	0	1	0	0	0	0	1	rno-miR-204-5p	-0.14	-0.14	< 0.1	2011
ZEB1	ENST00000361642.5	zinc finger E-box binding homeobox 1	59	1	1	0	0	0	0	0	0	0	rno-miR-204-5p	-0.14	-0.14	< 0.1	2011
HELLS	ENST00000394036.1	helicase, lymphoid-specific	329	1	1	0	0	1	1	0	0	2	rno-miR-211-5p	-0.14	-0.6	< 0.1
RICTOR	ENST00000357387.3	RPTOR independent companion of MTOR, complex 2	441	1	0	1	0	1	0	1	0	1	rno-miR-204-5p	-0.14	-0.15	0.19	2007, 2009, 2011
ARID3B	ENST00000346246.5	AT rich interactive domain 3B (BRIGHT-like)	11	1	1	0	0	0	0	0	0	0	rno-miR-204-5p	-0.14	-0.14	< 0.1	2009
PDE3A	ENST00000359062.3	phosphodiesterase 3A, cGMP-inhibited	1182	1	0	0	1	2	1	0	1	0	rno-miR-211-5p	-0.13	-0.15	< 0.1
SOX4	ENST00000244745.1	SRY (sex determining region Y)-box 4	2736	1	0	1	0	0	0	0	0	0	rno-miR-204-5p	-0.13	-0.13	0.19	2007, 2009, 2011
FBN2	ENST00000262464.4	fibrillin 2	167	1	1	0	0	0	0	0	0	0	rno-miR-204-5p	-0.13	-0.14	0.46	2007, 2009, 2011
PPARGC1A	ENST00000264867.2	peroxisome proliferator-activated receptor gamma, coactivator 1 alpha	19	1	1	0	0	0	0	0	0	0	rno-miR-204-5p	-0.13	-0.3	0.46	2005, 2007, 2009, 2011
BIRC6	ENST00000421745.2	baculoviral IAP repeat containing 6	555	1	0	0	1	0	0	0	0	0	rno-miR-204-5p	-0.13	-0.13	< 0.1	2007, 2009, 2011
PODXL	ENST00000541194.1	podocalyxin-like	2928	1	0	1	0	0	0	0	0	2	rno-miR-204-5p	-0.13	-0.13	0.19	2009
CCNT2	ENST00000295238.6	cyclin T2	381	1	0	1	0	0	0	0	0	0	rno-miR-204-5p	-0.13	-0.13	0.19	2005, 2007, 2009, 2011
BRD4	ENST00000263377.2	bromodomain containing 4	849	2	1	0	1	1	0	1	0	0	rno-miR-204-5p	-0.13	-0.14	0.46	2005, 2007, 2009, 2011
GABRB3	ENST00000311550.5	gamma-aminobutyric acid (GABA) A receptor, beta 3	267	1	0	1	0	0	0	0	0	0	rno-miR-204-5p	-0.12	-0.13	0.19	2005, 2007, 2009, 2011
MRPL35	ENST00000337109.4	mitochondrial ribosomal protein L35	860	1	1	0	0	0	0	0	0	1	rno-miR-204-5p	-0.12	-0.13	< 0.1	2007, 2009
VASH1	ENST00000167106.4	vasohibin 1	39	1	1	0	0	1	0	0	1	1	rno-miR-211-5p	-0.12	-0.12	< 0.1	2011
HMX3	ENST00000357878.5	H6 family homeobox 3	9	1	1	0	0	0	0	0	0	0	rno-miR-211-5p	-0.12	-0.29	< 0.1
PIGV	ENST00000078527.4	phosphatidylinositol glycan anchor biosynthesis, class V	122	1	0	0	1	1	0	0	1	0	rno-miR-204-5p	-0.12	-0.13	< 0.1
RSPO3	ENST00000356698.4	R-spondin 3	118	1	0	1	0	1	0	0	1	1	rno-miR-211-5p	-0.12	-0.37	0.19	2007, 2009
DTX1	ENST00000257600.3	deltex homolog 1 (Drosophila)	10	1	0	1	0	0	0	0	0	0	rno-miR-211-5p	-0.12	-0.12	0.19	2005, 2007, 2009, 2011
ITGA11	ENST00000423218.2	integrin, alpha 11	390	1	0	1	0	2	0	2	0	0	rno-miR-211-5p	-0.12	-0.16	0.19
IRF2BP2	ENST00000366610.3	interferon regulatory factor 2 binding protein 2	8690	1	0	0	1	0	0	0	0	2	rno-miR-204-5p	-0.12	-0.13	< 0.1
YPEL2	ENST00000312655.4	yippee-like 2 (Drosophila)	62	1	0	0	1	1	0	1	0	0	rno-miR-204-5p	-0.12	-0.12	0.19	2005, 2007, 2009, 2011
TRPM3	ENST00000377110.3	transient receptor potential cation channel, subfamily M, member 3	11	1	0	0	1	1	0	1	0	2	rno-miR-204-5p	-0.12	-0.12	< 0.1	2007
RUNX2	ENST00000371432.3	runt-related transcription factor 2	105	1	0	1	0	1	0	1	0	2	rno-miR-204-5p	-0.12	-0.12	0.19	2007, 2009, 2011
FBXW7	ENST00000281708.4	F-box and WD repeat domain containing 7, E3 ubiquitin protein ligase	12	1	0	1	0	0	0	0	0	0	rno-miR-211-5p	-0.11	-0.11	0.19	2007, 2009, 2011
HSPA4L	ENST00000296464.4	heat shock 70kDa protein 4-like	348	1	1	0	0	2	0	1	1	1	rno-miR-211-5p	-0.11	-0.47	< 0.1
EVX2	ENST00000308618.4	even-skipped homeobox 2	9	1	0	0	1	1	1	0	0	0	rno-miR-204-5p	-0.11	-0.11	< 0.1
KCNA3	ENST00000369769.2	potassium voltage-gated channel, shaker-related subfamily, member 3	5	1	1	0	0	0	0	0	0	0	rno-miR-204-5p	-0.11	-0.11	< 0.1	2005, 2007
NUAK1	ENST00000261402.2	NUAK family, SNF1-like kinase, 1	489	1	0	1	0	0	0	0	0	4	rno-miR-211-5p	-0.11	-0.11	0.19
ZNF282	ENST00000479907.1	zinc finger protein 282	3014	1	1	0	0	0	0	0	0	0	rno-miR-204-5p	-0.11	-0.11	< 0.1	2005, 2007, 2009, 2011
GAPVD1	ENST00000470056.1	GTPase activating protein and VPS9 domains 1	1805	1	0	1	0	0	0	0	0	1	rno-miR-204-5p	-0.11	-0.11	0.19	2007, 2009, 2011
TUBB1	ENST00000217133.1	tubulin, beta 1 class VI	5	1	0	1	0	0	0	0	0	0	rno-miR-204-5p	-0.11	-0.11	0.19
PCGF3	ENST00000362003.5	polycomb group ring finger 3	503	1	1	0	0	0	0	0	0	0	rno-miR-204-5p	-0.11	-0.16	< 0.1	2007, 2009, 2011
LARP4B	ENST00000316157.3	La ribonucleoprotein domain family, member 4B	705	1	1	0	0	1	0	0	1	1	rno-miR-204-5p	-0.11	-0.18	0.46	2007, 2009, 2011
UBE2H	ENST00000355621.3	ubiquitin-conjugating enzyme E2H	855	1	0	1	0	0	0	0	0	0	rno-miR-204-5p	-0.11	-0.14	0.19
IL6R	ENST00000344086.4	interleukin 6 receptor	13	1	1	0	0	0	0	0	0	0	rno-miR-211-5p	-0.11	-0.18	0.45	2011
ZFP62	ENST00000512132.1	ZFP62 zinc finger protein	170	1	0	1	0	1	0	0	1	0	rno-miR-204-5p	-0.11	-0.14	0.19
SHC1	ENST00000368445.5	SHC (Src homology 2 domain containing) transforming protein 1	482	1	1	0	0	1	0	0	1	0	rno-miR-204-5p	-0.11	-0.29	0.46	2005, 2007, 2009, 2011
ACSL4	ENST00000469796.2	acyl-CoA synthetase long-chain family member 4	229	1	1	0	0	1	0	0	1	2	rno-miR-204-5p	-0.11	-0.18	< 0.1	2009, 2011
TRIP12	ENST00000283943.5	thyroid hormone receptor interactor 12	145	1	0	1	0	0	0	0	0	0	rno-miR-204-5p	-0.11	-0.11	0.19	2007, 2009, 2011
WEE1	ENST00000299613.6	WEE1 homolog (S. pombe)	331	1	1	0	0	0	0	0	0	0	rno-miR-204-5p	-0.1	-0.42	0.46	2005, 2007
EDEM1	ENST00000256497.4	ER degradation enhancer, mannosidase alpha-like 1	948	1	0	1	0	0	0	0	0	0	rno-miR-204-5p	-0.1	-0.11	0.19	2005, 2007, 2011
WNK1	ENST00000315939.6	WNK lysine deficient protein kinase 1	950	1	1	0	0	1	0	0	1	0	rno-miR-204-5p	-0.1	-0.28	< 0.1	2009, 2011
WWC3	ENST00000380861.4	WWC family member 3	11	1	1	0	0	0	0	0	0	0	rno-miR-204-5p	-0.1	-0.13	0.46	2009, 2011
ATP8B1	ENST00000283684.4	ATPase, aminophospholipid transporter, class I, type 8B, member 1	497	1	1	0	0	0	0	0	0	0	rno-miR-204-5p	-0.1	-0.12	0.46	2007, 2009, 2011
RAB14	ENST00000373840.4	RAB14, member RAS oncogene family	586	1	1	0	0	0	0	0	0	2	rno-miR-211-5p	-0.1	-0.3	< 0.1	2005, 2007, 2011
TRPC5	ENST00000262839.2	transient receptor potential cation channel, subfamily C, member 5	5	1	0	1	0	0	0	0	0	0	rno-miR-204-5p	-0.1	-0.1	0.19	2005, 2007, 2009, 2011
MAN1A1	ENST00000368468.3	mannosidase, alpha, class 1A, member 1	248	1	1	0	0	0	0	0	0	1	rno-miR-204-5p	-0.1	-0.1	< 0.1
FRMD5	ENST00000484674.1	FERM domain containing 5	161	1	0	1	0	0	0	0	0	2	rno-miR-204-5p	-0.1	-0.1	< 0.1	2009, 2011
TRAM2	ENST00000182527.3	translocation associated membrane protein 2	2774	1	0	1	0	1	0	0	1	0	rno-miR-204-5p	-0.1	-0.1	0.19	2009, 2011
LSM5	ENST00000409987.1	LSM5 homolog, U6 small nuclear RNA associated (S. cerevisiae)	8380	1	1	0	0	0	0	0	0	0	rno-miR-211-5p	-0.1	-0.64	0.46	2005, 2007, 2009, 2011
GPM6A	ENST00000280187.7	glycoprotein M6A	335	1	0	1	0	0	0	0	0	0	rno-miR-204-5p	-0.1	-0.1	0.19	2005, 2007, 2009, 2011
SLITRK4	ENST00000381779.4	SLIT and NTRK-like family, member 4	86	1	0	1	0	0	0	0	0	1	rno-miR-211-5p	-0.1	-0.1	0.19	2005, 2007, 2011
PIK3CB	ENST00000477593.1	phosphatidylinositol-4,5-bisphosphate 3-kinase, catalytic subunit beta	437	1	0	0	1	0	0	0	0	0	rno-miR-204-5p	-0.1	-0.1	< 0.1
PLXNA2	ENST00000367033.3	plexin A2	8	1	1	0	0	1	0	0	1	3	rno-miR-211-5p	-0.1	-0.1	< 0.1	2011
TMEM64	ENST00000458549.2	transmembrane protein 64	200	1	0	1	0	0	0	0	0	0	rno-miR-211-5p	-0.1	-0.13	0.19	2007, 2009, 2011
ELF2	ENST00000394235.2	E74-like factor 2 (ets domain transcription factor)	26	1	0	1	0	1	0	0	1	0	rno-miR-211-5p	-0.1	-0.1	0.19	2005, 2007, 2009, 2011
MGAT3	ENST00000341184.6	mannosyl (beta-1,4-)-glycoprotein beta-1,4-N-acetylglucosaminyltransferase	9	1	0	1	0	2	0	0	2	3	rno-miR-204-5p	-0.1	-0.1	0.19	2009, 2011
MORC4	ENST00000535534.1	MORC family CW-type zinc finger 4	112	1	1	0	0	1	0	0	1	0	rno-miR-204-5p	-0.1	-0.11	< 0.1
TMTC2	ENST00000321196.3	transmembrane and tetratricopeptide repeat containing 2	173	1	1	0	0	0	0	0	0	1	rno-miR-204-5p	-0.1	-0.1	< 0.1	2011
KHDRBS3	ENST00000355849.5	KH domain containing, RNA binding, signal transduction associated 3	11	1	0	1	0	0	0	0	0	0	rno-miR-204-5p	-0.1	-0.1	0.19	2007, 2009, 2011
AP5M1	ENST00000261558.3	adaptor-related protein complex 5, mu 1 subunit	198	1	0	1	0	4	0	2	2	2	rno-miR-211-5p	-0.1	-0.19	0.19
TFAP2A	ENST00000379613.3	transcription factor AP-2 alpha (activating enhancer binding protein 2 alpha)	367	1	0	0	1	0	0	0	0	0	rno-miR-204-5p	-0.1	-0.12	< 0.1	2007, 2009, 2011
CPNE8	ENST00000331366.5	copine VIII	343	1	0	1	0	0	0	0	0	0	rno-miR-204-5p	-0.1	-0.1	0.19	2005, 2007, 2009, 2011
ZBTB21	ENST00000398505.3	zinc finger and BTB domain containing 21	802	1	1	0	0	2	1	0	1	1	rno-miR-211-5p	-0.09	-0.15	< 0.1
FRAS1	ENST00000264895.6	Fraser syndrome 1	709	1	1	0	0	0	0	0	0	1	rno-miR-211-5p	-0.09	-0.09	0.46	2005, 2007, 2009, 2011
MLXIP	ENST00000319080.7	MLX interacting protein	69	2	2	0	0	1	0	0	1	0	rno-miR-204-5p	-0.09	-0.17	0.71	2009, 2011
ZDHHC17	ENST00000426126.2	zinc finger, DHHC-type containing 17	117	1	1	0	0	1	0	1	0	0	rno-miR-211-5p	-0.09	-0.15	0.19	2005, 2007, 2009, 2011
KHDRBS1	ENST00000327300.7	KH domain containing, RNA binding, signal transduction associated 1	266	1	0	1	0	0	0	0	0	0	rno-miR-204-5p	-0.09	-0.14	0.19	2005, 2007, 2009, 2011
XPO4	ENST00000400602.2	exportin 4	718	1	0	1	0	2	0	0	2	0	rno-miR-204-5p	-0.09	-0.1	0.19	2009, 2011
TBL1X	ENST00000407597.2	transducin (beta)-like 1X-linked	125	1	0	1	0	0	0	0	0	1	rno-miR-204-5p	-0.09	-0.09	0.19	2009, 2011
MEIS2	ENST00000397624.3	Meis homeobox 2	63	1	0	0	1	0	0	0	0	0	rno-miR-204-5p	-0.09	-0.09	< 0.1	2005, 2007
SGCZ	ENST00000382080.1	sarcoglycan, zeta	5	1	0	1	0	0	0	0	0	0	rno-miR-204-5p	-0.09	-0.09	0.19
IKZF5	ENST00000368886.5	IKAROS family zinc finger 5 (Pegasus)	83	1	1	0	0	0	0	0	0	0	rno-miR-204-5p	-0.09	-0.21	0.46
PIP4K2B	ENST00000269554.3	phosphatidylinositol-5-phosphate 4-kinase, type II, beta	148	1	1	0	0	1	0	1	0	4	rno-miR-204-5p	-0.09	-0.18	< 0.1	2011
NRARP	ENST00000356628.2	NOTCH-regulated ankyrin repeat protein	56	1	0	1	0	1	0	1	0	0	rno-miR-211-5p	-0.09	-0.21	0.19	2011
GABBR2	ENST00000259455.2	gamma-aminobutyric acid (GABA) B receptor, 2	214	1	1	0	0	0	0	0	0	1	rno-miR-204-5p	-0.09	-0.09	< 0.1	2007, 2009, 2011
C2orf49	ENST00000258457.2	chromosome 2 open reading frame 49	161	1	1	0	0	0	0	0	0	1	rno-miR-204-5p	-0.09	-0.16	< 0.1
ZNF335	ENST00000322927.2	zinc finger protein 335	935	1	0	1	0	0	0	0	0	0	rno-miR-204-5p	-0.09	-0.09	0.19	2005, 2007, 2011
ATXN1	ENST00000244769.4	ataxin 1	106	1	0	1	0	1	0	1	0	0	rno-miR-204-5p	-0.09	-0.1	0.19	2009, 2011
CAPRIN1	ENST00000341394.4	cell cycle associated protein 1	650	1	0	1	0	0	0	0	0	0	rno-miR-204-5p	-0.09	-0.09	0.19	2007
ABCA1	ENST00000374736.3	ATP-binding cassette, sub-family A (ABC1), member 1	184	1	0	1	0	0	0	0	0	1	rno-miR-204-5p	-0.08	-0.09	0.19	2009, 2011
SEPT11	ENST00000264893.6	septin 11	515	1	0	0	1	0	0	0	0	0	rno-miR-204-5p	-0.08	-0.09	< 0.1	2005, 2007, 2009, 2011
B3GNT1	ENST00000311181.4	UDP-GlcNAc:betaGal beta-1,3-N-acetylglucosaminyltransferase 1	2688	1	0	1	0	0	0	0	0	0	rno-miR-204-5p	-0.08	-0.09	0.19	2011
DLG1	ENST00000346964.2	discs, large homolog 1 (Drosophila)	813	1	0	0	1	0	0	0	0	0	rno-miR-204-5p	-0.08	-0.08	< 0.1	2009, 2011
UBE2R2	ENST00000263228.3	ubiquitin-conjugating enzyme E2R 2	2442	1	0	1	0	0	0	0	0	0	rno-miR-204-5p	-0.08	-0.08	0.19	2005, 2007, 2009, 2011
MAPK1	ENST00000215832.6	mitogen-activated protein kinase 1	630	1	0	0	1	3	1	0	2	0	rno-miR-211-5p	-0.08	-0.26	< 0.1	2007, 2009, 2011
MON2	ENST00000546600.1	MON2 homolog (S. cerevisiae)	784	1	1	0	0	0	0	0	0	0	rno-miR-204-5p	-0.08	-0.2	0.46	2007, 2009, 2011
ELMSAN1	ENST00000394071.2	ELM2 and Myb/SANT-like domain containing 1	15	1	0	1	0	0	0	0	0	0	rno-miR-204-5p	-0.08	-0.08	0.19	2009, 2011
TPM3	ENST00000368531.2	tropomyosin 3	669	1	0	0	1	0	0	0	0	1	rno-miR-204-5p	-0.08	-0.08	< 0.1	2011
TP53INP1	ENST00000448464.2	tumor protein p53 inducible nuclear protein 1	39	1	0	1	0	0	0	0	0	2	rno-miR-211-5p	-0.08	-0.22	0.19	2005, 2007, 2009, 2011
ELAVL4	ENST00000371824.1	ELAV like neuron-specific RNA binding protein 4	5	1	0	0	1	0	0	0	0	0	rno-miR-204-5p	-0.08	-0.08	< 0.1
MAFG	ENST00000357736.4	v-maf avian musculoaponeurotic fibrosarcoma oncogene homolog G	5	1	0	0	1	0	0	0	0	0	rno-miR-204-5p	-0.08	-0.08	< 0.1	2011
ATXN7L1	ENST00000419735.3	ataxin 7-like 1	67	1	1	0	0	1	0	1	0	1	rno-miR-204-5p	-0.08	-0.08	< 0.1	2009, 2011
CDH2	ENST00000269141.3	cadherin 2, type 1, N-cadherin (neuronal)	1230	1	0	1	0	0	0	0	0	0	rno-miR-204-5p	-0.08	-0.08	0.19	2005, 2007, 2009, 2011
FAM178A	ENST00000238961.4	family with sequence similarity 178, member A	130	1	1	0	0	1	0	0	1	0	rno-miR-204-5p	-0.08	-0.08	< 0.1	2011
RUNX1T1	ENST00000523629.1	runt-related transcription factor 1; translocated to, 1 (cyclin D-related)	9	1	1	0	0	1	0	1	0	1	rno-miR-204-5p	-0.07	-0.07	0.46	2011
LSM14A	ENST00000433627.5	LSM14A, SCD6 homolog A (S. cerevisiae)	362	1	0	1	0	0	0	0	0	0	rno-miR-204-5p	-0.07	-0.2	0.19	2011
ADCY6	ENST00000357869.3	adenylate cyclase 6	6	2	1	1	0	1	0	1	0	3	rno-miR-211-5p	-0.07	-0.07	0.19	2005, 2007, 2009, 2011
HAUS5	ENST00000379045.2	HAUS augmin-like complex, subunit 5	133	1	0	0	1	0	0	0	0	0	rno-miR-204-5p	-0.07	-0.07	ORF
EPC2	ENST00000258484.6	enhancer of polycomb homolog 2 (Drosophila)	152	1	0	1	0	0	0	0	0	0	rno-miR-204-5p	-0.07	-0.08	0.19	2009, 2011
ZFHX4	ENST00000521891.2	zinc finger homeobox 4	194	1	0	1	0	0	0	0	0	0	rno-miR-204-5p	-0.07	-0.07	0.19	2007, 2009, 2011
AP1S1	ENST00000337619.5	adaptor-related protein complex 1, sigma 1 subunit	750	1	1	0	0	1	0	0	1	1	rno-miR-204-5p	-0.07	-0.57	0.46	2005, 2007, 2009, 2011
RAB10	ENST00000264710.4	RAB10, member RAS oncogene family	998	1	1	0	0	0	0	0	0	0	rno-miR-211-5p	-0.07	-0.36	0.46	2005, 2007
FUBP3	ENST00000319725.9	far upstream element (FUSE) binding protein 3	121	1	0	1	0	0	0	0	0	0	rno-miR-204-5p	-0.07	-0.18	0.19	2007, 2009, 2011
ZBTB7A	ENST00000322357.4	zinc finger and BTB domain containing 7A	37	1	1	0	0	0	0	0	0	1	rno-miR-204-5p	-0.07	-0.07	0.46	2009, 2011
SNX18	ENST00000343017.6	sorting nexin 18	174	1	0	0	1	1	0	0	1	0	rno-miR-204-5p	-0.07	-0.07	< 0.1
GRIN2B	ENST00000609686.1	glutamate receptor, ionotropic, N-methyl D-aspartate 2B	5	1	0	0	1	3	0	0	3	0	rno-miR-211-5p	-0.07	-0.07	< 0.1	2005, 2007
ZNRF3	ENST00000544604.2	zinc and ring finger 3	179	1	0	1	0	1	0	0	1	0	rno-miR-204-5p	-0.07	-0.09	0.19	2009, 2011
PLXDC2	ENST00000377252.4	plexin domain containing 2	506	1	0	1	0	2	0	0	2	5	rno-miR-211-5p	-0.07	-0.1	0.19
EPS8	ENST00000543523.1	epidermal growth factor receptor pathway substrate 8	2643	1	0	0	1	1	0	1	0	0	rno-miR-211-5p	-0.07	-0.09	< 0.1	2005, 2007, 2009, 2011
CDK13	ENST00000181839.4	cyclin-dependent kinase 13	32	1	0	1	0	0	0	0	0	1	rno-miR-211-5p	-0.07	-0.1	0.19
RNF170	ENST00000534961.1	ring finger protein 170	203	2	2	0	0	0	0	0	0	0	rno-miR-211-5p	-0.07	-0.5	< 0.1
NBR1	ENST00000542611.1	neighbor of BRCA1 gene 1	1982	1	1	0	0	0	0	0	0	0	rno-miR-204-5p	-0.07	-0.07	< 0.1	2009, 2011
HDAC9	ENST00000405010.3	histone deacetylase 9	13	1	0	1	0	0	0	0	0	0	rno-miR-204-5p	-0.06	-0.17	0.19
FAM126A	ENST00000409923.1	family with sequence similarity 126, member A	241	1	1	0	0	1	0	1	0	0	rno-miR-211-5p	-0.06	-0.28	< 0.1	2011
WDFY3	ENST00000322366.6	WD repeat and FYVE domain containing 3	596	1	0	1	0	0	0	0	0	0	rno-miR-204-5p	-0.06	-0.06	0.19	2009, 2011
ADAMTS9	ENST00000295903.4	ADAM metallopeptidase with thrombospondin type 1 motif, 9	5	1	0	1	0	0	0	0	0	0	rno-miR-211-5p	-0.06	-0.06	0.19	2005, 2007
MYO1C	ENST00000359786.5	myosin IC	1073	1	0	0	1	0	0	0	0	0	rno-miR-211-5p	-0.06	-0.07	< 0.1	2005, 2007, 2011
HMX1	ENST00000400677.3	H6 family homeobox 1	171	1	0	1	0	1	0	1	0	3	rno-miR-211-5p	-0.06	-0.35	0.19	2007, 2011
TIAL1	ENST00000369093.2	TIA1 cytotoxic granule-associated RNA binding protein-like 1	1342	1	0	1	0	0	0	0	0	0	rno-miR-211-5p	-0.06	-0.16	0.19
SF3B1	ENST00000335508.6	splicing factor 3b, subunit 1, 155kDa	3215	1	1	0	0	0	0	0	0	1	rno-miR-204-5p	-0.06	-0.22	< 0.1	2005, 2007, 2011
LRP2	ENST00000263816.3	low density lipoprotein receptor-related protein 2	56	1	1	0	0	0	0	0	0	0	rno-miR-204-5p	-0.06	-0.14	0.46	2007, 2009, 2011
CLMN	ENST00000298912.4	calmin (calponin-like, transmembrane)	53	1	0	1	0	2	2	0	0	0	rno-miR-204-5p	-0.06	-0.26	0.19	2011
NXPH4	ENST00000349394.5	neurexophilin 4	25	1	0	0	1	0	0	0	0	0	rno-miR-211-5p	-0.06	-0.06	< 0.1	2009, 2011
NMT1	ENST00000592782.1	N-myristoyltransferase 1	1991	1	0	0	1	2	0	2	0	0	rno-miR-204-5p	-0.06	-0.06	< 0.1	2005, 2007, 2009, 2011
RORB	ENST00000376896.3	RAR-related orphan receptor B	5	1	0	1	0	2	1	0	1	0	rno-miR-204-5p	-0.06	-0.06	0.19
KLF12	ENST00000377669.2	Kruppel-like factor 12	251	1	0	1	0	2	1	0	1	4	rno-miR-204-5p	-0.06	-0.07	0.19	2005, 2007, 2011
P4HB	ENST00000331483.4	prolyl 4-hydroxylase, beta polypeptide	17931	1	0	1	0	0	0	0	0	0	rno-miR-204-5p	-0.06	-0.06	0.19	2007, 2011
SATB2	ENST00000417098.1	SATB homeobox 2	820	1	0	1	0	1	0	0	1	0	rno-miR-211-5p	-0.06	-0.06	0.19	2005, 2007, 2009, 2011
SSBP3	ENST00000417664.2	single stranded DNA binding protein 3	1474	1	0	1	0	0	0	0	0	0	rno-miR-204-5p	-0.06	-0.23	0.19
TCF7L1	ENST00000282111.3	transcription factor 7-like 1 (T-cell specific, HMG-box)	577	1	0	1	0	0	0	0	0	0	rno-miR-204-5p	-0.06	-0.06	0.19	2005, 2007, 2009, 2011
RPS6KA5	ENST00000261991.3	ribosomal protein S6 kinase, 90kDa, polypeptide 5	64	1	1	0	0	1	0	1	0	0	rno-miR-204-5p	-0.06	-0.28	0.46	2007, 2009, 2011
ATP2B1	ENST00000261173.2	ATPase, Ca++ transporting, plasma membrane 1	699	1	1	0	0	0	0	0	0	0	rno-miR-204-5p	-0.06	-0.15	< 0.1	2007, 2009, 2011
SP6	ENST00000342234.2	Sp6 transcription factor	5	1	0	1	0	0	0	0	0	1	rno-miR-204-5p	-0.06	-0.06	0.19	2009, 2011
AGPAT4	ENST00000366911.5	1-acylglycerol-3-phosphate O-acyltransferase 4	142	1	1	0	0	0	0	0	0	0	rno-miR-211-5p	-0.06	-0.1	0.46	2009, 2011
ENAH	ENST00000366844.3	enabled homolog (Drosophila)	415	1	0	0	1	0	0	0	0	1	rno-miR-204-5p	-0.06	-0.07	< 0.1	2009, 2011
SOCS4	ENST00000395472.2	suppressor of cytokine signaling 4	336	1	1	0	0	0	0	0	0	0	rno-miR-204-5p	-0.06	-0.11	< 0.1	2009, 2011
PRDM6	ENST00000407847.4	PR domain containing 6	69	1	0	1	0	2	0	2	0	2	rno-miR-204-5p	-0.05	-0.06	0.35
IP6K3	ENST00000451316.1	inositol hexakisphosphate kinase 3	8	1	0	1	0	0	0	0	0	0	rno-miR-204-5p	-0.05	-0.05	0.19
RPRD2	ENST00000539519.1	regulation of nuclear pre-mRNA domain containing 2	280	1	0	0	1	2	0	0	2	1	rno-miR-204-5p	-0.05	-0.11	< 0.1
GPBP1L1	ENST00000290795.3	GC-rich promoter binding protein 1-like 1	1737	1	0	0	1	0	0	0	0	0	rno-miR-204-5p	-0.05	-0.06	< 0.1	2007, 2009, 2011
WNT4	ENST00000290167.6	wingless-type MMTV integration site family, member 4	5	2	1	1	0	0	0	0	0	0	rno-miR-204-5p	-0.05	-0.05	0.19	2005, 2007, 2009, 2011
HNRNPA2B1	ENST00000354667.4	heterogeneous nuclear ribonucleoprotein A2/B1	25319	1	1	0	0	0	0	0	0	1	rno-miR-204-5p	-0.05	-0.37	< 0.1	2009, 2011
GLIS3	ENST00000324333.10	GLIS family zinc finger 3	47	1	0	1	0	0	0	0	0	2	rno-miR-211-5p	-0.05	-0.05	0.19	2005, 2007, 2009, 2011
ZFHX3	ENST00000268489.5	zinc finger homeobox 3	57	1	1	0	0	0	0	0	0	1	rno-miR-204-5p	-0.05	-0.07	0.46	2007, 2009, 2011
MIER3	ENST00000381226.3	mesoderm induction early response 1, family member 3	112	1	0	1	0	0	0	0	0	0	rno-miR-204-5p	-0.05	-0.05	0.19
NFAT5	ENST00000354436.2	nuclear factor of activated T-cells 5, tonicity-responsive	128	1	0	0	1	1	0	1	0	1	rno-miR-204-5p	-0.05	-0.08	< 0.1	2005, 2007, 2009, 2011
CAMK1D	ENST00000378847.3	calcium/calmodulin-dependent protein kinase ID	258	2	0	1	1	0	0	0	0	2	rno-miR-211-5p	-0.05	-0.12	0.19
ARHGEF39	ENST00000343259.3	Rho guanine nucleotide exchange factor (GEF) 39	141	1	0	0	1	1	0	0	1	0	rno-miR-204-5p	-0.05	-0.07	< 0.1	2009, 2011
CREB1	ENST00000432329.2	cAMP responsive element binding protein 1	295	1	1	0	0	0	0	0	0	2	rno-miR-204-5p	-0.05	-0.14	0.46	2011
CDH6	ENST00000265071.2	cadherin 6, type 2, K-cadherin (fetal kidney)	213	1	0	1	0	0	0	0	0	2	rno-miR-204-5p	-0.05	-0.1	0.19
CELSR3	ENST00000164024.4	cadherin, EGF LAG seven-pass G-type receptor 3	13	1	1	0	0	1	0	1	0	0	rno-miR-204-5p	-0.05	-0.05	0.19	2005, 2007, 2009, 2011
PLCB1	ENST00000378641.3	phospholipase C, beta 1 (phosphoinositide-specific)	21	1	1	0	0	1	0	1	0	0	rno-miR-204-5p	-0.05	-0.05	< 0.1
ELAVL2	ENST00000380110.4	ELAV like neuron-specific RNA binding protein 2	78	2	0	0	2	0	0	0	0	0	rno-miR-211-5p	-0.05	-0.17	< 0.1	2005, 2007, 2011
KLF3	ENST00000261438.5	Kruppel-like factor 3 (basic)	515	1	0	0	1	0	0	0	0	0	rno-miR-204-5p	-0.05	-0.06	< 0.1	2005, 2007, 2009, 2011
TMEM41A	ENST00000296254.3	transmembrane protein 41A	382	1	0	0	1	0	0	0	0	1	rno-miR-211-5p	-0.05	-0.06	< 0.1
SPOP	ENST00000393328.2	speckle-type POZ protein	883	1	1	0	0	0	0	0	0	1	rno-miR-204-5p	-0.05	-0.48	< 0.1	2005, 2007
RNF217	ENST00000521654.2	ring finger protein 217	92	1	0	0	1	2	2	0	0	1	rno-miR-204-5p	-0.05	-0.14	< 0.1
KLHL13	ENST00000371882.1	kelch-like family member 13	13	1	0	1	0	0	0	0	0	0	rno-miR-204-5p	-0.05	-0.05	0.19	2005, 2007
DTX4	ENST00000227451.3	deltex homolog 4 (Drosophila)	5	1	0	0	1	1	1	0	0	0	rno-miR-204-5p	-0.05	-0.05	< 0.1
LDB3	ENST00000542786.1	LIM domain binding 3	33	1	0	0	1	0	0	0	0	0	rno-miR-211-5p	-0.05	-0.05	ORF
TANC2	ENST00000424789.2	tetratricopeptide repeat, ankyrin repeat and coiled-coil containing 2	155	1	1	0	0	1	0	0	1	1	rno-miR-204-5p	-0.04	-0.05	< 0.1	2009, 2011
ARHGEF26	ENST00000356448.4	Rho guanine nucleotide exchange factor (GEF) 26	164	1	1	0	0	0	0	0	0	0	rno-miR-204-5p	-0.04	-0.04	< 0.1	2009, 2011
ROBO1	ENST00000436010.2	roundabout, axon guidance receptor, homolog 1 (Drosophila)	546	1	0	0	1	1	0	1	0	0	rno-miR-204-5p	-0.04	-0.14	< 0.1	2005, 2007, 2011
DCP1A	ENST00000607628.1	decapping mRNA 1A	87	1	0	1	0	0	0	0	0	1	rno-miR-211-5p	-0.04	-0.04	0.19	2011
CDH11	ENST00000394156.3	cadherin 11, type 2, OB-cadherin (osteoblast)	448	1	0	0	1	0	0	0	0	0	rno-miR-204-5p	-0.04	-0.04	< 0.1	2005, 2007
BRPF3	ENST00000534400.1	bromodomain and PHD finger containing, 3	7032	1	1	0	0	0	0	0	0	1	rno-miR-204-5p	-0.04	-0.04	< 0.1	2005, 2007, 2009, 2011
BAZ2A	ENST00000379441.3	bromodomain adjacent to zinc finger domain, 2A	48	1	0	1	0	0	0	0	0	1	rno-miR-204-5p	-0.04	-0.09	0.19	2005, 2007, 2009, 2011
TRIM71	ENST00000383763.5	tripartite motif containing 71, E3 ubiquitin protein ligase	67	1	0	0	1	2	0	2	0	0	rno-miR-204-5p	-0.04	-0.05	< 0.1
BCL11B	ENST00000357195.3	B-cell CLL/lymphoma 11B (zinc finger protein)	73	1	0	1	0	0	0	0	0	2	rno-miR-204-5p	-0.04	-0.04	0.19	2005, 2007, 2009, 2011
IGF2BP3	ENST00000258729.3	insulin-like growth factor 2 mRNA binding protein 3	30	1	0	0	1	0	0	0	0	0	rno-miR-204-5p	-0.04	-0.04	< 0.1	2007, 2009, 2011
GABPB2	ENST00000368918.3	GA binding protein transcription factor, beta subunit 2	35	1	0	1	0	0	0	0	0	0	rno-miR-204-5p	-0.04	-0.05	0.19
LCOR	ENST00000371103.3	ligand dependent nuclear receptor corepressor	94	1	0	1	0	0	0	0	0	0	rno-miR-211-5p	-0.04	-0.04	0.19	2011
FARP1	ENST00000595437.1	FERM, RhoGEF (ARHGEF) and pleckstrin domain protein 1 (chondrocyte-derived)	530	1	1	0	0	0	0	0	0	0	rno-miR-211-5p	-0.04	-0.36	0.46	2005, 2007, 2009, 2011
NIPBL	ENST00000448238.2	Nipped-B homolog (Drosophila)	250	1	0	1	0	0	0	0	0	1	rno-miR-204-5p	-0.04	-0.08	0.19	2009, 2011
SLC25A24	ENST00000565488.1	solute carrier family 25 (mitochondrial carrier; phosphate carrier), member 24	1688	1	1	0	0	0	0	0	0	1	rno-miR-211-5p	-0.04	-0.07	< 0.1
DYNLL2	ENST00000579991.2	dynein, light chain, LC8-type 2	1162	1	0	0	1	2	0	1	1	0	rno-miR-204-5p	-0.04	-0.2	< 0.1
THSD4	ENST00000355327.3	thrombospondin, type I, domain containing 4	69	1	0	1	0	1	1	0	0	0	rno-miR-211-5p	-0.03	-0.06	0.19
RPS6KA3	ENST00000379565.3	ribosomal protein S6 kinase, 90kDa, polypeptide 3	769	1	1	0	0	1	1	0	0	0	rno-miR-204-5p	-0.03	-0.22	0.46	2005, 2007, 2009, 2011
PHF13	ENST00000377648.4	PHD finger protein 13	1207	1	0	1	0	0	0	0	0	0	rno-miR-204-5p	-0.03	-0.03	0.19	2003, 2005, 2007, 2011
GDNF	ENST00000326524.2	glial cell derived neurotrophic factor	7	1	0	1	0	0	0	0	0	0	rno-miR-204-5p	-0.03	-0.03	0.19	2011
AC068987.1	ENST00000599343.1	HCG1997999; cDNA FLJ33996 fis, clone DFNES2008881	44	1	0	0	1	0	0	0	0	0	rno-miR-204-5p	-0.03	-0.03	< 0.1
CPD	ENST00000225719.4	carboxypeptidase D	1766	1	0	1	0	1	0	0	1	0	rno-miR-211-5p	-0.03	-0.11	0.19	2005, 2007, 2009, 2011
PTPRG	ENST00000474889.1	protein tyrosine phosphatase, receptor type, G	696	2	1	0	1	0	0	0	0	0	rno-miR-204-5p	-0.03	-0.04	0.46
ZADH2	ENST00000322342.3	zinc binding alcohol dehydrogenase domain containing 2	207	1	0	0	1	2	1	0	1	0	rno-miR-204-5p	-0.03	-0.31	< 0.1	2009, 2011
SLC4A4	ENST00000340595.3	solute carrier family 4 (sodium bicarbonate cotransporter), member 4	400	1	0	0	1	1	0	0	1	0	rno-miR-204-5p	-0.03	-0.03	< 0.1	2005, 2007, 2009
RAB1A	ENST00000409892.1	RAB1A, member RAS oncogene family	472	1	1	0	0	1	0	1	0	0	rno-miR-204-5p	-0.03	-0.39	< 0.1	2011
MYO1A	ENST00000300119.3	myosin IA	106	1	0	0	1	0	0	0	0	1	rno-miR-204-5p	-0.03	-0.07	< 0.1
TET2	ENST00000545826.1	tet methylcytosine dioxygenase 2	558	1	1	0	0	0	0	0	0	0	rno-miR-204-5p	-0.03	-0.03	0.46	2011
NPAS3	ENST00000346562.2	neuronal PAS domain protein 3	9	1	0	1	0	1	0	0	1	0	rno-miR-204-5p	-0.03	-0.03	0.19	2011
RPS6KC1	ENST00000366960.3	ribosomal protein S6 kinase, 52kDa, polypeptide 1	57	1	1	0	0	0	0	0	0	0	rno-miR-204-5p	-0.03	-0.03	< 0.1	2005, 2007, 2009, 2011
SASH1	ENST00000367467.3	SAM and SH3 domain containing 1	79	1	1	0	0	0	0	0	0	0	rno-miR-204-5p	-0.03	-0.03	< 0.1	2005, 2007, 2009, 2011
CSRNP3	ENST00000314499.7	cysteine-serine-rich nuclear protein 3	24	1	0	0	1	1	0	1	0	2	rno-miR-204-5p	-0.03	-0.03	< 0.1
ANGPTL2	ENST00000373425.3	angiopoietin-like 2	39	1	1	0	0	0	0	0	0	0	rno-miR-204-5p	-0.03	-0.03	< 0.1	2007, 2009, 2011
GTPBP2	ENST00000307126.5	GTP binding protein 2	388	1	1	0	0	0	0	0	0	0	rno-miR-204-5p	-0.03	-0.03	< 0.1	2009, 2011
ABL2	ENST00000502732.1	c-abl oncogene 2, non-receptor tyrosine kinase	892	1	0	1	0	1	0	0	1	2	rno-miR-204-5p	-0.03	-0.03	0.19	2009, 2011
NFATC3	ENST00000329524.4	nuclear factor of activated T-cells, cytoplasmic, calcineurin-dependent 3	221	1	1	0	0	0	0	0	0	0	rno-miR-204-5p	-0.03	-0.27	0.46	2011
AFAP1	ENST00000360265.4	actin filament associated protein 1	1966	1	1	0	0	0	0	0	0	0	rno-miR-204-5p	-0.03	-0.03	< 0.1	2011
ZCCHC14	ENST00000268616.4	zinc finger, CCHC domain containing 14	64	1	1	0	0	0	0	0	0	1	rno-miR-204-5p	-0.03	-0.03	< 0.1	2007, 2009, 2011
CNTNAP2	ENST00000361727.3	contactin associated protein-like 2	29	1	1	0	0	0	0	0	0	1	rno-miR-204-5p	-0.03	-0.03	< 0.1	2005, 2007, 2009, 2011
SDHAF1	ENST00000378887.2	succinate dehydrogenase complex assembly factor 1	2317	1	1	0	0	0	0	0	0	1	rno-miR-204-5p	-0.03	-0.67	0.46	2009, 2011
ZNF462	ENST00000277225.5	zinc finger protein 462	214	1	0	0	1	2	0	0	2	1	rno-miR-204-5p	-0.03	-0.03	< 0.1
NFIA	ENST00000403491.3	nuclear factor I/A	5	1	0	0	1	0	0	0	0	2	rno-miR-204-5p	-0.03	-0.03	< 0.1	2011
PTPRJ	ENST00000418331.2	protein tyrosine phosphatase, receptor type, J	145	1	1	0	0	0	0	0	0	0	rno-miR-204-5p	-0.03	-0.03	< 0.1
BCL9L	ENST00000334801.3	B-cell CLL/lymphoma 9-like	91	1	0	1	0	2	0	1	1	0	rno-miR-204-5p	-0.02	-0.05	0.19	2005, 2007, 2009, 2011
ARRB1	ENST00000420843.2	arrestin, beta 1	598	1	0	1	0	2	0	2	0	2	rno-miR-204-5p	-0.02	-0.13	0.19	2011
RERE	ENST00000337907.3	arginine-glutamic acid dipeptide (RE) repeats	199	1	1	0	0	0	0	0	0	0	rno-miR-204-5p	-0.02	-0.05	0.18	2007, 2009, 2011
CCPG1	ENST00000310958.6	cell cycle progression 1	808	1	1	0	0	0	0	0	0	0	rno-miR-204-5p	-0.02	-0.16	ORF	2007, 2009
SEC31B	ENST00000370345.3	SEC31 homolog B (S. cerevisiae)	43	1	0	0	1	1	0	1	0	1	rno-miR-204-5p	-0.02	-0.03	< 0.1
CNTNAP1	ENST00000264638.4	contactin associated protein 1	821	1	0	1	0	0	0	0	0	0	rno-miR-204-5p	-0.02	-0.02	0.19	2011
SLC17A7	ENST00000221485.3	solute carrier family 17 (vesicular glutamate transporter), member 7	12	1	0	1	0	0	0	0	0	0	rno-miR-204-5p	-0.02	-0.02	0.19	2005, 2007, 2009, 2011
ERGIC1	ENST00000393784.3	endoplasmic reticulum-golgi intermediate compartment (ERGIC) 1	4614	1	0	1	0	0	0	0	0	3	rno-miR-204-5p	-0.02	-0.05	0.19	2011
KMT2D	ENST00000301067.7	lysine (K)-specific methyltransferase 2D	78	1	0	1	0	0	0	0	0	0	rno-miR-204-5p	-0.02	-0.02	0.19	2007, 2009, 2011
ASXL3	ENST00000269197.5	additional sex combs like 3 (Drosophila)	65	1	0	1	0	0	0	0	0	0	rno-miR-204-5p	-0.02	-0.02	0.19
AGAP2	ENST00000257897.3	ArfGAP with GTPase domain, ankyrin repeat and PH domain 2	12	1	0	1	0	0	0	0	0	0	rno-miR-204-5p	-0.02	-0.02	0.19	2009, 2011
ZNRF1	ENST00000335325.4	zinc and ring finger 1, E3 ubiquitin protein ligase	519	1	0	1	0	0	0	0	0	0	rno-miR-204-5p	-0.02	-0.02	ORF	2007, 2011
SYNCRIP	ENST00000355238.6	synaptotagmin binding, cytoplasmic RNA interacting protein	4864	1	0	1	0	0	0	0	0	0	rno-miR-204-5p	-0.02	-0.02	0.19	2011
ZBTB34	ENST00000319119.4	zinc finger and BTB domain containing 34	726	1	0	1	0	0	0	0	0	1	rno-miR-204-5p	-0.02	-0.02	0.19	2009, 2011
ELOVL6	ENST00000394607.3	ELOVL fatty acid elongase 6	901	1	0	1	0	0	0	0	0	1	rno-miR-204-5p	-0.02	-0.18	0.19	2005, 2007, 2009, 2011
LRRC8C	ENST00000370454.4	leucine rich repeat containing 8 family, member C	544	1	0	1	0	1	1	0	0	0	rno-miR-211-5p	-0.02	-0.08	0.19	2011
CTD-2267D19.3	ENST00000578774.1	Uncharacterized protein	110	1	0	1	0	0	0	0	0	0	rno-miR-204-5p	-0.02	-0.02	0.19
GRAMD1B	ENST00000529750.1	GRAM domain containing 1B	35	1	0	0	1	1	0	0	1	1	rno-miR-204-5p	-0.02	-0.02	< 0.1
GGA2	ENST00000309859.4	golgi-associated, gamma adaptin ear containing, ARF binding protein 2	645	1	0	1	0	1	1	0	0	2	rno-miR-204-5p	-0.02	-0.16	0.19	2005, 2007, 2009, 2011
PRPF38B	ENST00000370025.4	pre-mRNA processing factor 38B	724	1	0	1	0	0	0	0	0	0	rno-miR-204-5p	-0.02	-0.1	0.19	2007
ZFP91	ENST00000316059.6	ZFP91 zinc finger protein	688	1	0	1	0	0	0	0	0	0	rno-miR-211-5p	-0.02	-0.21	0.19	2005, 2007, 2009, 2011
TMEM136	ENST00000529187.1	transmembrane protein 136	344	1	1	0	0	3	1	2	0	0	rno-miR-204-5p	-0.01	-0.57	< 0.1
SOCS7	ENST00000577233.1	suppressor of cytokine signaling 7	15	1	0	1	0	2	0	1	1	0	rno-miR-204-5p	-0.01	-0.14	0.19	2011
ANXA11	ENST00000372231.3	annexin A11	2285	1	0	1	0	0	0	0	0	0	rno-miR-204-5p	-0.01	-0.13	0.19	2005, 2007, 2011
EIF1	ENST00000469257.1	eukaryotic translation initiation factor 1	415	1	0	0	1	0	0	0	0	1	rno-miR-211-5p	-0.01	-0.13	< 0.1	2011
F10	ENST00000375551.3	coagulation factor X	208	1	1	0	0	1	0	1	0	0	rno-miR-211-5p	-0.01	-0.22	< 0.1
OCIAD2	ENST00000273860.4	OCIA domain containing 2	344	1	1	0	0	0	0	0	0	0	rno-miR-204-5p	-0.01	-0.46	0.43
C12orf5	ENST00000179259.4	chromosome 12 open reading frame 5	520	1	0	1	0	1	1	0	0	0	rno-miR-204-5p	-0.01	-0.48	0.19	2007, 2009, 2011
KXD1	ENST00000540691.1	KxDL motif containing 1	117	1	1	0	0	0	0	0	0	0	rno-miR-211-5p	-0.01	-0.48	0.32	2007, 2011
RBM28	ENST00000223073.2	RNA binding motif protein 28	297	1	0	1	0	1	0	1	0	0	rno-miR-211-5p	-0.01	-0.06	0.19
RAP1GAP2	ENST00000254695.8	RAP1 GTPase activating protein 2	123	1	0	0	1	0	0	0	0	0	rno-miR-204-5p	-0.01	-0.01	< 0.1	2007, 2011
TRIM44	ENST00000299413.5	tripartite motif containing 44	4203	2	0	0	2	1	0	0	1	3	rno-miR-204-5p	-0.01	-0.09	< 0.1
SLC16A6	ENST00000327268.4	solute carrier family 16, member 6	17	1	0	0	1	0	0	0	0	0	rno-miR-204-5p	-0.01	-0.01	< 0.1	2005, 2007, 2009, 2011
NXF1	ENST00000531709.2	nuclear RNA export factor 1	1017	1	0	0	1	0	0	0	0	1	rno-miR-204-5p	-0.01	-0.01	ORF
EEF1E1	ENST00000379715.5	eukaryotic translation elongation factor 1 epsilon 1	766	1	1	0	0	0	0	0	0	0	rno-miR-204-5p	-0.01	-0.54	0.46	2005, 2007, 2009, 2011
FUT11	ENST00000394790.1	fucosyltransferase 11 (alpha (1,3) fucosyltransferase)	622	1	0	0	1	0	0	0	0	0	rno-miR-204-5p	-0.01	-0.01	< 0.1
NABP1	ENST00000410026.2	nucleic acid binding protein 1	938	1	0	0	1	1	0	0	1	0	rno-miR-204-5p	-0.01	-0.14	< 0.1	2011
SLC38A9	ENST00000396865.2	solute carrier family 38, member 9	156	1	1	0	0	0	0	0	0	1	rno-miR-204-5p	-0.01	-0.14	< 0.1
TNIK	ENST00000436636.2	TRAF2 and NCK interacting kinase	106	1	1	0	0	1	0	1	0	2	rno-miR-211-5p	-0.01	-0.12	0.46
PLEKHG3	ENST00000247226.7	pleckstrin homology domain containing, family G (with RhoGef domain) member 3	97	1	0	1	0	1	0	0	1	1	rno-miR-211-5p	0	-0.09	0.19
ARHGAP29	ENST00000260526.6	Rho GTPase activating protein 29	451	1	0	1	0	0	0	0	0	0	rno-miR-204-5p	0	-0.19	0.19	2007, 2009, 2011
DR1	ENST00000370272.4	down-regulator of transcription 1, TBP-binding (negative cofactor 2)	2994	1	0	1	0	1	0	0	1	0	rno-miR-204-5p	0	-0.22	0.19
BTBD1	ENST00000379403.2	BTB (POZ) domain containing 1	84	1	1	0	0	0	0	0	0	0	rno-miR-211-5p	0	-0.21	< 0.1	2011
ZNF423	ENST00000561648.1	zinc finger protein 423	170	1	1	0	0	1	1	0	0	1	rno-miR-204-5p	0	-0.1	0.46	2005, 2007, 2009, 2011
CDX2	ENST00000381020.7	caudal type homeobox 2	563	1	0	0	1	0	0	0	0	1	rno-miR-204-5p	0	-0.06	< 0.1	2005, 2007, 2009
RP11-343C2.12	ENST00000562949.1	Conserved oligomeric Golgi complex subunit 8	190	1	0	0	1	0	0	0	0	0	rno-miR-204-5p	0	-0.14	< 0.1
RBFOX2	ENST00000449924.2	RNA binding protein, fox-1 homolog (C. elegans) 2	262	1	1	0	0	2	0	2	0	1	rno-miR-204-5p	0	-0.07	0.19	2007, 2009, 2011
PDF	ENST00000288022.1	peptide deformylase (mitochondrial)	190	1	0	0	1	0	0	0	0	0	rno-miR-204-5p	0	-0.13	< 0.1
SMARCA5	ENST00000283131.3	SWI/SNF related, matrix associated, actin dependent regulator of chromatin, subfamily a, member 5	478	1	0	0	1	0	0	0	0	0	rno-miR-204-5p	0	-0.23	< 0.1	2011
BCL2L2	ENST00000250405.5	BCL2-like 2	1380	1	0	1	0	1	0	0	1	1	rno-miR-211-5p	0	-0.29	0.19	2009, 2011
SIN3A	ENST00000394947.3	SIN3 transcription regulator family member A	1142	1	0	1	0	0	0	0	0	1	rno-miR-204-5p	0	-0.03	0.19	2005, 2007, 2009, 2011
ATG7	ENST00000354449.3	autophagy related 7	1467	1	1	0	0	0	0	0	0	0	rno-miR-204-5p	0	-0.18	0.46	2011
COG8	ENST00000306875.4	component of oligomeric golgi complex 8	190	1	0	0	1	0	0	0	0	0	rno-miR-204-5p	0	-0.09	< 0.1
INPP4A	ENST00000409016.4	inositol polyphosphate-4-phosphatase, type I, 107kDa	387	1	1	0	0	0	0	0	0	0	rno-miR-204-5p	0	-0.03	< 0.1
IGSF3	ENST00000369486.3	immunoglobulin superfamily, member 3	141	1	1	0	0	0	0	0	0	1	rno-miR-204-5p	0	-0.03	< 0.1
CACNG2	ENST00000300105.6	calcium channel, voltage-dependent, gamma subunit 2	5	1	1	0	0	2	1	0	1	0	rno-miR-211-5p	0	-0.46	0.46	2011
FOXK2	ENST00000335255.5	forkhead box K2	450	1	1	0	0	0	0	0	0	0	rno-miR-204-5p	0	-0.05	< 0.1	2011
AKAP1	ENST00000337714.3	A kinase (PRKA) anchor protein 1	843	1	1	0	0	1	0	1	0	0	rno-miR-204-5p	0	-0.35	0.46	2005, 2007, 2009, 2011
DYNLL1	ENST00000552870.1	dynein, light chain, LC8-type 1	1461	1	0	0	1	0	0	0	0	0	rno-miR-204-5p	0	-0.13	< 0.1
ZBTB20	ENST00000462705.1	zinc finger and BTB domain containing 20	5	4	1	1	2	8	1	3	4	2	rno-miR-204-5p	0	-0.24	0.65
TGFBR2	ENST00000359013.4	transforming growth factor, beta receptor II (70/80kDa)	2168	1	1	0	0	1	0	0	1	0	rno-miR-204-5p	0	-0.12	0.46	2007, 2009, 2011
SH3BP5	ENST00000383791.3	SH3-domain binding protein 5 (BTK-associated)	4289	1	0	1	0	0	0	0	0	0	rno-miR-204-5p	0	-0.06	0.19
FZD8	ENST00000374694.1	frizzled family receptor 8	791	1	0	1	0	1	0	1	0	2	rno-miR-204-5p	0	-0.08	0.19
AHSA2	ENST00000394457.3	AHA1, activator of heat shock 90kDa protein ATPase homolog 2 (yeast)	820	1	0	0	1	0	0	0	0	0	rno-miR-204-5p	0	-0.02	ORF
IL1RAPL1	ENST00000378993.1	interleukin 1 receptor accessory protein-like 1	5	1	1	0	0	1	0	0	1	0	rno-miR-204-5p	0	-0.04	0.46
UBP1	ENST00000283629.3	upstream binding protein 1 (LBP-1a)	1418	1	0	1	0	0	0	0	0	0	rno-miR-204-5p	0	-0.02	0.19
MYO10	ENST00000513610.1	myosin X	3866	1	1	0	0	2	0	0	2	0	rno-miR-204-5p	0	-0.05	0.46	2005, 2007, 2009, 2011
METAP1	ENST00000296411.6	methionyl aminopeptidase 1	887	1	0	1	0	0	0	0	0	0	rno-miR-204-5p	0	-0.17	0.19	2005, 2007, 2009, 2011
TAOK1	ENST00000261716.3	TAO kinase 1	164	1	1	0	0	1	0	0	1	0	rno-miR-204-5p	0	-0.04	0.19	2011
DGCR8	ENST00000383024.2	DGCR8 microprocessor complex subunit	1018	1	1	0	0	0	0	0	0	0	rno-miR-204-5p	0	-0.35	< 0.1	2011
