# Supplementary material for: MicroRNA-10a-3p Improves Cartilage Degeneration by Regulating CH25H-CYP7B1-RORα Mediated Cholesterol Metabolism in Knee Osteoarthritis Rats
Source: Front Pharmacol. 2021 Jun 3;12:690181. doi: 10.3389/fphar.2021.690181 (PMC8209416; doi:10.3389/fphar.2021.690181)
Supplement: Supplementary file 3 [file DataSheet2.ZIP › TargetScan7.2__miR-218-5p.predicted_targets.xlsx]

## Sheet: TargetScan7
Ortholog of target gene	Representative transcript	Gene name	3P-seq tags + 5	Conserved sites total	Conserved 8mer sites	Conserved 7mer-m8 sites	Conserved 7mer-A1 sites	Poorly conserved sites total	Poorly conserved 8mer sites	Poorly conserved 7mer-m8 sites	Poorly conserved 7mer-A1 sites	6mer sites	Representative miRNA	Cumulative weighted context++ score	Total context++ score	Aggregate PCT	Previous TargetScan publication(s)
PLGRKT	ENST00000223864.2	plasminogen receptor, C-terminal lysine transmembrane protein	821	1	1	0	0	2	0	2	0	1	rno-miR-218a-5p	-1.25	-1.35	0.53	2009, 2011
SAMD12	ENST00000409003.4	sterile alpha motif domain containing 12	57	1	0	1	0	5	1	3	1	2	rno-miR-218a-5p	-1.22	-1.22	0.5	2011
SYT13	ENST00000020926.3	synaptotagmin XIII	5	1	1	0	0	1	0	0	1	2	rno-miR-218a-5p	-0.86	-0.86	0.98	2005, 2007, 2009, 2011
ONECUT2	ENST00000491143.2	one cut homeobox 2	847	4	2	1	1	1	0	1	0	2	rno-miR-218a-5p	-0.84	-0.88	> 0.99	2003, 2007, 2009, 2011
PIEZO2	ENST00000302079.6	piezo-type mechanosensitive ion channel component 2	158	2	1	1	0	0	0	0	0	1	rno-miR-218a-5p	-0.81	-0.85	0.95	2005, 2007, 2009, 2011
KCNIP3	ENST00000295225.5	Kv channel interacting protein 3, calsenilin	555	2	2	0	0	0	0	0	0	0	rno-miR-218a-5p	-0.79	-0.79	0.99	2007, 2009, 2011
MOSPD1	ENST00000370783.3	motile sperm domain containing 1	83	3	2	1	0	1	1	0	0	0	rno-miR-218a-5p	-0.77	-1.3	0.93	2005, 2007, 2009, 2011
CA2	ENST00000285379.5	carbonic anhydrase II	181	1	0	1	0	1	1	0	0	0	rno-miR-218a-5p	-0.76	-0.76	0.38	2005, 2007
FAM3C	ENST00000359943.3	family with sequence similarity 3, member C	15	1	1	0	0	1	0	1	0	0	rno-miR-218a-5p	-0.76	-0.76	0.93	2005, 2007, 2009, 2011
SGCZ	ENST00000382080.1	sarcoglycan, zeta	5	2	1	1	0	0	0	0	0	0	rno-miR-218a-5p	-0.74	-0.74	0.97	2011
RABGAP1L	ENST00000489615.1	RAB GTPase activating protein 1-like	364	4	2	1	1	0	0	0	0	2	rno-miR-218a-5p	-0.74	-0.74	0.96
TSHZ2	ENST00000371497.5	teashirt zinc finger homeobox 2	351	1	1	0	0	1	0	0	1	1	rno-miR-218a-5p	-0.71	-0.72	0.81	2011
YEATS4	ENST00000247843.2	YEATS domain containing 4	497	1	1	0	0	0	0	0	0	1	rno-miR-218a-5p	-0.7	-0.7	0.79	2005, 2007, 2009, 2011
HECTD2	ENST00000371667.1	HECT domain containing E3 ubiquitin protein ligase 2	1514	2	2	0	0	0	0	0	0	2	rno-miR-218a-5p	-0.7	-0.71	0.77	2005, 2007, 2009, 2011
HERPUD2	ENST00000396081.1	HERPUD family member 2	30	1	1	0	0	1	0	1	0	0	rno-miR-218a-5p	-0.69	-0.85	> 0.99	2009, 2011
CTC-360G5.1	ENST00000571838.1	uncharacterized protein LOC643669 precursor	5	1	1	0	0	0	0	0	0	0	rno-miR-218a-5p	-0.67	-0.67	0.46
C3orf70	ENST00000335012.2	chromosome 3 open reading frame 70	19	3	1	2	0	1	0	1	0	0	rno-miR-218a-5p	-0.67	-0.92	> 0.99	2007, 2009, 2011
TMEM25	ENST00000411589.2	transmembrane protein 25	767	2	1	1	0	1	0	0	1	0	rno-miR-218a-5p	-0.66	-0.66	0.92	2003, 2005, 2007, 2009, 2011
NMT2	ENST00000378165.4	N-myristoyltransferase 2	318	1	1	0	0	1	0	1	0	2	rno-miR-218a-5p	-0.65	-0.81	> 0.99	2005, 2007, 2009, 2011
GNG3	ENST00000294117.5	guanine nucleotide binding protein (G protein), gamma 3	10	1	1	0	0	0	0	0	0	0	rno-miR-218a-5p	-0.64	-0.64	0.81	2005, 2007, 2009, 2011
BMI1	ENST00000376663.3	BMI1 polycomb ring finger oncogene	200	2	2	0	0	0	0	0	0	1	rno-miR-218a-5p	-0.64	-0.79	0.9	2007, 2009, 2011
HOOK1	ENST00000371208.3	hook microtubule-tethering protein 1	804	1	1	0	0	1	0	0	1	1	rno-miR-218a-5p	-0.64	-0.67	0.51	2007, 2009, 2011
HOXA1	ENST00000355633.5	homeobox A1	157	1	0	1	0	1	1	0	0	1	rno-miR-218a-5p	-0.64	-0.64	0.43	2005, 2007, 2011
SETBP1	ENST00000282030.5	SET binding protein 1	77	1	0	1	0	1	0	0	1	3	rno-miR-218a-5p	-0.63	-0.74	0.84	2011
VOPP1	ENST00000285279.5	vesicular, overexpressed in cancer, prosurvival protein 1	82	2	1	1	0	0	0	0	0	0	rno-miR-218a-5p	-0.62	-0.62	0.98	2007, 2009, 2011
PDE12	ENST00000311180.8	phosphodiesterase 12	326	1	1	0	0	4	0	3	1	0	rno-miR-218a-5p	-0.61	-1.07	0.8	2007, 2009, 2011
C10orf35	ENST00000373279.4	chromosome 10 open reading frame 35	84	1	1	0	0	0	0	0	0	0	rno-miR-218a-5p	-0.61	-0.61	< 0.1	2009, 2011
DES	ENST00000373960.3	desmin	5	1	1	0	0	0	0	0	0	0	rno-miR-218a-5p	-0.6	-0.6	0.31	2011
MDGA2	ENST00000439988.3	MAM domain-containing glycosylphosphatidylinositol anchor protein 2	0	2	2	0	0	0	0	0	0	1	rno-miR-218a-5p	-0.6	-0.6	0.98
NUP50	ENST00000347635.4	nucleoporin 50kDa	57	1	1	0	0	0	0	0	0	0	rno-miR-218a-5p	-0.59	-0.59	0.86	2007, 2009, 2011
KLHL29	ENST00000486442.1	kelch-like family member 29	414	2	1	0	1	1	0	1	0	0	rno-miR-218a-5p	-0.59	-0.59	0.95	2011
COMMD3-BMI1	ENST00000602390.1	COMMD3-BMI1 readthrough	195	2	2	0	0	0	0	0	0	1	rno-miR-218a-5p	-0.58	-0.72	0.9	2011
RGS17	ENST00000367225.2	regulator of G-protein signaling 17	11	2	1	0	1	1	0	1	0	0	rno-miR-218a-5p	-0.57	-0.62	> 0.99
LMO7	ENST00000341547.4	LIM domain 7	4663	1	1	0	0	0	0	0	0	0	rno-miR-218a-5p	-0.56	-0.56	0.93	2005, 2007, 2009, 2011
TAF11	ENST00000420584.2	TAF11 RNA polymerase II, TATA box binding protein (TBP)-associated factor, 28kDa	18	1	1	0	0	0	0	0	0	0	rno-miR-218a-5p	-0.55	-0.55	ORF
SPI1	ENST00000533030.1	spleen focus forming virus (SFFV) proviral integration oncogene	5	1	1	0	0	0	0	0	0	0	rno-miR-218a-5p	-0.55	-0.55	ORF
PTP4A1	ENST00000370651.3	protein tyrosine phosphatase type IVA, member 1	5740	2	0	1	1	0	0	0	0	0	rno-miR-218a-5p	-0.54	-0.54	0.98	2005, 2007, 2009, 2011
KIRREL3	ENST00000525144.2	kin of IRRE like 3 (Drosophila)	16	2	1	0	1	0	0	0	0	0	rno-miR-218a-5p	-0.54	-0.54	0.97	2011
FAM196B	ENST00000377365.3	family with sequence similarity 196, member B	174	2	2	0	0	0	0	0	0	0	rno-miR-218a-5p	-0.53	-0.56	0.93	2011
FZD4	ENST00000531380.1	frizzled family receptor 4	5	1	0	1	0	2	1	1	0	3	rno-miR-218a-5p	-0.53	-0.53	0.82	2005, 2007, 2009, 2011
B3GAT1	ENST00000392580.1	beta-1,3-glucuronyltransferase 1 (glucuronosyltransferase P)	77	2	1	1	0	0	0	0	0	4	rno-miR-218a-5p	-0.53	-0.53	> 0.99	2005, 2007, 2009, 2011
MDGA1	ENST00000297153.7	MAM domain containing glycosylphosphatidylinositol anchor 1	240	2	2	0	0	0	0	0	0	1	rno-miR-218a-5p	-0.53	-0.54	> 0.99	2005, 2007, 2009, 2011
RUNX3	ENST00000399916.1	runt-related transcription factor 3	378	1	1	0	0	1	0	0	1	1	rno-miR-218a-5p	-0.53	-0.53	0.94	2009, 2011
SKAP1	ENST00000336915.6	src kinase associated phosphoprotein 1	6	1	1	0	0	0	0	0	0	0	rno-miR-218a-5p	-0.53	-0.53	0.34	2009, 2011
RNF103	ENST00000237455.4	ring finger protein 103	521	1	1	0	0	0	0	0	0	0	rno-miR-218a-5p	-0.52	-0.53	0.84	2011
RNF139	ENST00000303545.3	ring finger protein 139	237	1	1	0	0	0	0	0	0	0	rno-miR-218a-5p	-0.52	-0.52	0.85	2005, 2007, 2009, 2011
KCNJ6	ENST00000609713.1	potassium inwardly-rectifying channel, subfamily J, member 6	5	3	2	0	1	3	1	0	2	2	rno-miR-218a-5p	-0.52	-0.52	> 0.99
ZNF654	ENST00000309495.5	zinc finger protein 654	456	2	0	2	0	0	0	0	0	0	rno-miR-218a-5p	-0.52	-0.52	0.92	2005, 2007, 2009, 2011
PTPRA	ENST00000216877.6	protein tyrosine phosphatase, receptor type, A	7517	1	1	0	0	0	0	0	0	0	rno-miR-218a-5p	-0.51	-0.55	0.98	2005, 2007, 2009, 2011
VAT1	ENST00000355653.3	vesicle amine transport 1	2844	2	1	1	0	0	0	0	0	0	rno-miR-218a-5p	-0.51	-0.51	0.93	2005, 2007, 2009, 2011
POLD3	ENST00000263681.2	polymerase (DNA-directed), delta 3, accessory subunit	371	1	1	0	0	0	0	0	0	2	rno-miR-218a-5p	-0.51	-0.52	0.58	2005, 2007, 2009, 2011
C2orf88	ENST00000340623.4	chromosome 2 open reading frame 88	156	1	1	0	0	0	0	0	0	0	rno-miR-218a-5p	-0.5	-0.52	0.84	2007, 2009, 2011
EPS8	ENST00000543523.1	epidermal growth factor receptor pathway substrate 8	2643	1	1	0	0	1	0	1	0	1	rno-miR-218a-5p	-0.49	-0.58	0.98	2009, 2011
MIER3	ENST00000381226.3	mesoderm induction early response 1, family member 3	112	2	1	1	0	1	0	1	0	3	rno-miR-218a-5p	-0.49	-0.59	0.91	2007, 2009, 2011
ITM2C	ENST00000326407.6	integral membrane protein 2C	67220	2	1	0	1	0	0	0	0	0	rno-miR-218a-5p	-0.49	-0.49	0.91	2005, 2007, 2009, 2011
GLCE	ENST00000559420.2	glucuronic acid epimerase	25	2	2	0	0	0	0	0	0	1	rno-miR-218a-5p	-0.49	-0.9	> 0.99	2005, 2007, 2009, 2011
SSR3	ENST00000476217.1	signal sequence receptor, gamma (translocon-associated protein gamma)	6034	2	1	1	0	0	0	0	0	0	rno-miR-218a-5p	-0.49	-0.59	0.8	2009, 2011
SERPINI1	ENST00000446050.2	serpin peptidase inhibitor, clade I (neuroserpin), member 1	549	1	0	1	0	0	0	0	0	0	rno-miR-218a-5p	-0.49	-0.49	0.9	2011
ZMAT4	ENST00000315769.7	zinc finger, matrin-type 4	5	1	0	1	0	1	0	0	1	1	rno-miR-218a-5p	-0.49	-0.49	0.71	2007, 2011
SERTAD4	ENST00000367012.3	SERTA domain containing 4	296	1	1	0	0	1	0	1	0	0	rno-miR-218a-5p	-0.48	-0.48	0.97
GPR45	ENST00000258456.1	G protein-coupled receptor 45	5	1	1	0	0	0	0	0	0	0	rno-miR-218a-5p	-0.48	-0.48	0.87	2009, 2011
KCTD9	ENST00000221200.4	potassium channel tetramerization domain containing 9	575	1	1	0	0	0	0	0	0	1	rno-miR-218a-5p	-0.48	-0.48	0.94	2005, 2007, 2009, 2011
TMEM178A	ENST00000281961.2	transmembrane protein 178A	141	1	1	0	0	0	0	0	0	0	rno-miR-218a-5p	-0.48	-0.48	0.91	2007, 2009, 2011
CBX3	ENST00000409747.1	chromobox homolog 3	889	1	1	0	0	0	0	0	0	0	rno-miR-218a-5p	-0.48	-0.48	ORF
TUSC5	ENST00000333813.3	tumor suppressor candidate 5	5	1	1	0	0	0	0	0	0	4	rno-miR-218a-5p	-0.47	-0.47	0.7	2009, 2011
TOB1	ENST00000499247.2	transducer of ERBB2, 1	102	1	1	0	0	0	0	0	0	0	rno-miR-218a-5p	-0.47	-0.47	0.83	2005, 2007, 2009, 2011
IFT80	ENST00000326448.7	intraflagellar transport 80 homolog (Chlamydomonas)	53	1	1	0	0	0	0	0	0	1	rno-miR-218a-5p	-0.47	-0.47	0.24	2009, 2011
STAM2	ENST00000263904.4	signal transducing adaptor molecule (SH3 domain and ITAM motif) 2	296	1	1	0	0	0	0	0	0	0	rno-miR-218a-5p	-0.47	-0.48	0.81	2005, 2007, 2009, 2011
ZBTB11	ENST00000312938.4	zinc finger and BTB domain containing 11	179	1	1	0	0	0	0	0	0	0	rno-miR-218a-5p	-0.47	-0.47	0.87	2005, 2007, 2009, 2011
CHM	ENST00000357749.2	choroideremia (Rab escort protein 1)	217	2	0	2	0	0	0	0	0	1	rno-miR-218a-5p	-0.47	-0.47	0.7	2007, 2009, 2011
SLC6A1	ENST00000287766.4	solute carrier family 6 (neurotransmitter transporter), member 1	5	3	1	1	1	0	0	0	0	1	rno-miR-218a-5p	-0.47	-0.47	0.97	2005, 2007, 2009, 2011
RNF41	ENST00000345093.4	ring finger protein 41	152	1	1	0	0	2	0	1	1	1	rno-miR-218a-5p	-0.47	-0.55	0.26	2005, 2007, 2009, 2011
FAM175B	ENST00000298492.5	family with sequence similarity 175, member B	525	1	1	0	0	0	0	0	0	1	rno-miR-218a-5p	-0.47	-0.48	0.96	2009, 2011
LRAT	ENST00000336356.3	lecithin retinol acyltransferase (phosphatidylcholine--retinol O-acyltransferase)	9	1	0	0	1	1	0	1	0	0	rno-miR-218a-5p	-0.47	-0.47	0.79	2009, 2011
RPS6KA3	ENST00000379565.3	ribosomal protein S6 kinase, 90kDa, polypeptide 3	769	2	0	1	1	1	0	1	0	1	rno-miR-218a-5p	-0.46	-0.53	0.98	2005, 2007, 2009, 2011
UBE2H	ENST00000355621.3	ubiquitin-conjugating enzyme E2H	855	1	1	0	0	0	0	0	0	0	rno-miR-218a-5p	-0.46	-0.49	0.95	2005, 2007, 2009, 2011
USP32	ENST00000300896.4	ubiquitin specific peptidase 32	85	2	1	0	1	0	0	0	0	1	rno-miR-218a-5p	-0.46	-0.54	0.95	2005, 2007, 2009, 2011
RAB8A	ENST00000300935.3	RAB8A, member RAS oncogene family	226	1	1	0	0	0	0	0	0	0	rno-miR-218a-5p	-0.46	-0.46	0.79	2005, 2007, 2009, 2011
OTUD7B	ENST00000369135.4	OTU domain containing 7B	299	2	1	1	0	0	0	0	0	0	rno-miR-218a-5p	-0.46	-0.48	0.98	2011
DCBLD2	ENST00000326840.6	discoidin, CUB and LCCL domain containing 2	798	2	0	2	0	1	0	1	0	1	rno-miR-218a-5p	-0.46	-0.48	0.94	2007, 2009, 2011
FAM63B	ENST00000559228.1	family with sequence similarity 63, member B	41	2	0	1	1	0	0	0	0	3	rno-miR-218a-5p	-0.45	-0.45	0.97	2007, 2009, 2011
ELMO1	ENST00000341056.3	engulfment and cell motility 1	118	1	1	0	0	0	0	0	0	1	rno-miR-218a-5p	-0.45	-0.46	0.87	2005, 2007, 2009, 2011
SHANK2	ENST00000449833.2	SH3 and multiple ankyrin repeat domains 2	26	2	2	0	0	1	0	1	0	0	rno-miR-218a-5p	-0.45	-0.45	0.99	2003, 2005, 2007, 2009, 2011
DDX41	ENST00000507955.1	DEAD (Asp-Glu-Ala-Asp) box polypeptide 41	37	1	1	0	0	0	0	0	0	0	rno-miR-218a-5p	-0.45	-0.62	0.49	2009, 2011
TBC1D9B	ENST00000519746.1	TBC1 domain family, member 9B (with GRAM domain)	5042	1	0	1	0	1	0	1	0	0	rno-miR-218a-5p	-0.45	-0.45	0.43	2009, 2011
ADIPOR2	ENST00000357103.4	adiponectin receptor 2	138	2	0	1	1	0	0	0	0	2	rno-miR-218a-5p	-0.45	-0.5	0.95	2005, 2007, 2009, 2011
FBXO28	ENST00000424254.2	F-box protein 28	461	1	1	0	0	0	0	0	0	2	rno-miR-218a-5p	-0.44	-0.6	0.69	2005, 2007, 2009, 2011
HIVEP1	ENST00000379388.2	human immunodeficiency virus type I enhancer binding protein 1	781	1	0	1	0	0	0	0	0	0	rno-miR-218a-5p	-0.44	-0.44	0.76	2005, 2007, 2009, 2011
SHISA6	ENST00000441885.3	shisa family member 6	5	2	1	1	0	1	0	1	0	0	rno-miR-218a-5p	-0.44	-0.44	> 0.99	2011
NEBL	ENST00000377122.4	nebulette	181	2	2	0	0	1	0	1	0	3	rno-miR-218a-5p	-0.44	-0.46	0.67	2011
NUMB	ENST00000554546.1	numb homolog (Drosophila)	2707	1	0	1	0	1	0	1	0	2	rno-miR-218a-5p	-0.43	-0.43	0.36	2005, 2007
RET	ENST00000355710.3	ret proto-oncogene	5	2	0	1	1	0	0	0	0	2	rno-miR-218a-5p	-0.43	-0.43	0.97	2011
SCRT1	ENST00000332135.4	scratch homolog 1, zinc finger protein (Drosophila)	5	2	1	0	1	0	0	0	0	0	rno-miR-218a-5p	-0.43	-0.43	0.91	2011
RCC1	ENST00000373833.6	regulator of chromosome condensation 1	1156	1	1	0	0	0	0	0	0	0	rno-miR-218a-5p	-0.43	-0.49	0.85
KLF12	ENST00000377669.2	Kruppel-like factor 12	251	2	1	1	0	1	0	1	0	2	rno-miR-218a-5p	-0.42	-0.48	0.87	2005, 2007, 2009, 2011
SHC4	ENST00000332408.4	SHC (Src homology 2 domain containing) family, member 4	61	1	1	0	0	0	0	0	0	0	rno-miR-218a-5p	-0.42	-0.42	0.97	2007, 2009, 2011
INTS6	ENST00000311234.4	integrator complex subunit 6	433	1	0	1	0	1	0	0	1	1	rno-miR-218a-5p	-0.42	-0.59	0.73	2007, 2009, 2011
RARA	ENST00000425707.3	retinoic acid receptor, alpha	560	1	0	1	0	0	0	0	0	0	rno-miR-218a-5p	-0.42	-0.42	0.7	2007, 2009, 2011
SNX4	ENST00000251775.4	sorting nexin 4	454	1	1	0	0	0	0	0	0	0	rno-miR-218a-5p	-0.42	-0.42	0.77	2005, 2007, 2009, 2011
GPR63	ENST00000229955.3	G protein-coupled receptor 63	5	2	1	1	0	0	0	0	0	1	rno-miR-218a-5p	-0.42	-0.42	0.9
IKZF1	ENST00000331340.3	IKAROS family zinc finger 1 (Ikaros)	11	1	1	0	0	2	2	0	0	3	rno-miR-218a-5p	-0.42	-0.54	0.35	2007, 2009, 2011
EXD2	ENST00000409018.3	exonuclease 3'-5' domain containing 2	3135	1	1	0	0	1	0	1	0	0	rno-miR-218a-5p	-0.42	-0.53	0.85	2011
RER1	ENST00000378512.1	RER1 retention in endoplasmic reticulum 1 homolog (S. cerevisiae)	2954	1	0	1	0	1	0	1	0	0	rno-miR-218a-5p	-0.42	-0.47	< 0.1
SEC61A1	ENST00000243253.3	Sec61 alpha 1 subunit (S. cerevisiae)	2966	1	1	0	0	0	0	0	0	0	rno-miR-218a-5p	-0.42	-0.43	0.98	2005, 2007, 2009, 2011
TPCN1	ENST00000335509.6	two pore segment channel 1	401	1	0	1	0	0	0	0	0	3	rno-miR-218a-5p	-0.41	-0.41	0.8
TMEM151A	ENST00000327259.4	transmembrane protein 151A	163	1	1	0	0	0	0	0	0	2	rno-miR-218a-5p	-0.41	-0.41	0.95	2007, 2009, 2011
GNAI2	ENST00000313601.6	guanine nucleotide binding protein (G protein), alpha inhibiting activity polypeptide 2	27	1	1	0	0	0	0	0	0	0	rno-miR-218a-5p	-0.41	-0.41	0.75	2005, 2007, 2009, 2011
LGR4	ENST00000379214.4	leucine-rich repeat containing G protein-coupled receptor 4	1387	1	1	0	0	0	0	0	0	1	rno-miR-218a-5p	-0.41	-0.41	0.64	2005, 2007, 2009, 2011
SLC24A4	ENST00000393265.2	solute carrier family 24 (sodium/potassium/calcium exchanger), member 4	5	1	1	0	0	1	1	0	0	1	rno-miR-218a-5p	-0.41	-0.61	0.98	2007, 2009, 2011
PROSC	ENST00000328195.3	proline synthetase co-transcribed homolog (bacterial)	414	1	1	0	0	0	0	0	0	0	rno-miR-218a-5p	-0.41	-0.41	0.62	2009, 2011
ACTN1	ENST00000193403.6	actinin, alpha 1	10087	1	1	0	0	0	0	0	0	0	rno-miR-218a-5p	-0.4	-0.4	0.64	2005, 2007, 2009, 2011
SPHKAP	ENST00000392056.3	SPHK1 interactor, AKAP domain containing	5	1	1	0	0	1	0	1	0	1	rno-miR-218a-5p	-0.4	-0.4	0.95	2009, 2011
SOCS3	ENST00000330871.2	suppressor of cytokine signaling 3	5	1	1	0	0	0	0	0	0	0	rno-miR-218a-5p	-0.4	-0.4	0.84	2007, 2009, 2011
CASKIN1	ENST00000343516.6	CASK interacting protein 1	6	2	1	0	1	0	0	0	0	3	rno-miR-218a-5p	-0.4	-0.4	0.91	2005, 2007, 2009, 2011
JMY	ENST00000396137.4	junction mediating and regulatory protein, p53 cofactor	10	1	0	1	0	1	0	1	0	2	rno-miR-218a-5p	-0.4	-0.61	0.77
IGSF11	ENST00000425327.2	immunoglobulin superfamily, member 11	5	1	1	0	0	0	0	0	0	0	rno-miR-218a-5p	-0.39	-0.39	0.37	2009, 2011
PQLC3	ENST00000402361.1	PQ loop repeat containing 3	26	1	1	0	0	0	0	0	0	0	rno-miR-218a-5p	-0.39	-0.5	< 0.1	2009, 2011
RIC3	ENST00000396677.2	RIC3 acetylcholine receptor chaperone	5	1	0	1	0	0	0	0	0	1	rno-miR-218a-5p	-0.39	-0.39	0.89
ST8SIA4	ENST00000231461.5	ST8 alpha-N-acetyl-neuraminide alpha-2,8-sialyltransferase 4	5	2	1	1	0	0	0	0	0	2	rno-miR-218a-5p	-0.39	-0.39	> 0.99	2005, 2007, 2009, 2011
SMEK2	ENST00000272313.5	SMEK homolog 2, suppressor of mek1 (Dictyostelium)	342	1	0	1	0	1	0	1	0	0	rno-miR-218a-5p	-0.38	-0.38	0.6	2011
ZNF280C	ENST00000370978.4	zinc finger protein 280C	138	1	0	0	1	1	0	1	0	0	rno-miR-218a-5p	-0.38	-0.39	0.78	2007, 2009, 2011
ARF6	ENST00000298316.5	ADP-ribosylation factor 6	31	1	1	0	0	0	0	0	0	0	rno-miR-218a-5p	-0.38	-0.47	0.74	2009, 2011
USP6	ENST00000332776.4	ubiquitin specific peptidase 6 (Tre-2 oncogene)	5	2	1	0	1	1	0	0	1	1	rno-miR-218a-5p	-0.38	-0.38	0.89	2005, 2007, 2009, 2011
SIK2	ENST00000304987.3	salt-inducible kinase 2	378	2	2	0	0	0	0	0	0	1	rno-miR-218a-5p	-0.38	-0.57	> 0.99	2005, 2007, 2009, 2011
CLK3	ENST00000348245.3	CDC-like kinase 3	127	1	0	1	0	1	0	0	1	1	rno-miR-218a-5p	-0.38	-0.38	0.65	2009, 2011
RAB6A	ENST00000310653.6	RAB6A, member RAS oncogene family	9	1	1	0	0	0	0	0	0	0	rno-miR-218a-5p	-0.38	-0.38	0.56	2007, 2005, 2007, 2009, 2011
AL626787.1	ENST00000595430.1		5	1	0	1	0	1	0	0	1	0	rno-miR-218a-5p	-0.38	-0.38	0.69
GNAS	ENST00000371075.3	GNAS complex locus	314	1	1	0	0	0	0	0	0	0	rno-miR-218a-5p	-0.38	-0.49	0.13
DCUN1D1	ENST00000292782.4	DCN1, defective in cullin neddylation 1, domain containing 1	267	1	1	0	0	0	0	0	0	1	rno-miR-218a-5p	-0.38	-0.38	0.99	2007, 2009, 2011
ZFY	ENST00000383052.1	zinc finger protein, Y-linked	5	1	1	0	0	0	0	0	0	0	rno-miR-218a-5p	-0.38	-0.38	0.94	2011
VPS37A	ENST00000324849.4	vacuolar protein sorting 37 homolog A (S. cerevisiae)	339	1	0	1	0	1	0	1	0	0	rno-miR-218a-5p	-0.38	-0.43	0.87	2009, 2011
L3MBTL3	ENST00000529410.1	l(3)mbt-like 3 (Drosophila)	60	1	1	0	0	0	0	0	0	0	rno-miR-218a-5p	-0.38	-0.38	0.81	2005, 2007, 2009, 2011
SH3GL1	ENST00000269886.3	SH3-domain GRB2-like 1	739	1	1	0	0	0	0	0	0	0	rno-miR-218a-5p	-0.38	-0.38	0.69
TMED8	ENST00000216468.7	transmembrane emp24 protein transport domain containing 8	53	1	0	1	0	1	0	1	0	0	rno-miR-218a-5p	-0.38	-0.4	0.76
TMUB2	ENST00000590235.1	transmembrane and ubiquitin-like domain containing 2	1043	1	1	0	0	0	0	0	0	0	rno-miR-218a-5p	-0.38	-0.39	0.47	2007, 2009, 2011
TPBGL	ENST00000562197.2	trophoblast glycoprotein-like	8	1	1	0	0	0	0	0	0	0	rno-miR-218a-5p	-0.38	-0.38	0.89	2011
SCN4B	ENST00000324727.4	sodium channel, voltage-gated, type IV, beta subunit	13	1	0	1	0	2	1	0	1	0	rno-miR-218a-5p	-0.38	-0.38	0.79	2011
SNX18	ENST00000343017.6	sorting nexin 18	174	1	1	0	0	1	0	1	0	1	rno-miR-218a-5p	-0.37	-0.38	0.81	2009, 2011
TRIM71	ENST00000383763.5	tripartite motif containing 71, E3 ubiquitin protein ligase	67	2	1	1	0	2	0	1	1	2	rno-miR-218a-5p	-0.37	-0.43	0.99
SPRED2	ENST00000356388.4	sprouty-related, EVH1 domain containing 2	53	1	1	0	0	0	0	0	0	0	rno-miR-218a-5p	-0.37	-0.42	0.84	2005, 2007, 2009, 2011
SMUG1	ENST00000505128.1	single-strand-selective monofunctional uracil-DNA glycosylase 1	242	1	0	1	0	0	0	0	0	1	rno-miR-218a-5p	-0.37	-0.43	0.48
MVB12B	ENST00000361171.3	multivesicular body subunit 12B	29	1	0	1	0	1	0	0	1	3	rno-miR-218a-5p	-0.37	-0.37	0.75	2007, 2009, 2011
DPF3	ENST00000541685.1	D4, zinc and double PHD fingers, family 3	5	1	1	0	0	0	0	0	0	0	rno-miR-218a-5p	-0.37	-0.37	0.63	2009, 2011
BBX	ENST00000415149.2	bobby sox homolog (Drosophila)	141	3	0	0	3	1	0	1	0	0	rno-miR-218a-5p	-0.37	-0.42	0.97	2011
GUCY1A2	ENST00000526355.2	guanylate cyclase 1, soluble, alpha 2	24	1	1	0	0	0	0	0	0	2	rno-miR-218a-5p	-0.37	-0.37	0.99	2005, 2007, 2009, 2011
HCN3	ENST00000368358.3	hyperpolarization activated cyclic nucleotide-gated potassium channel 3	41	1	1	0	0	0	0	0	0	0	rno-miR-218a-5p	-0.37	-0.37	0.85	2011
HS3ST3B1	ENST00000360954.2	heparan sulfate (glucosamine) 3-O-sulfotransferase 3B1	1489	1	1	0	0	0	0	0	0	0	rno-miR-218a-5p	-0.37	-0.37	0.99	2005, 2007, 2009, 2011
HOXD10	ENST00000249501.4	homeobox D10	182	1	0	1	0	0	0	0	0	0	rno-miR-218a-5p	-0.37	-0.37	0.72	2011
PLXDC2	ENST00000377252.4	plexin domain containing 2	506	2	0	2	0	1	0	0	1	2	rno-miR-218a-5p	-0.37	-0.53	0.91
FAM109A	ENST00000361483.3	family with sequence similarity 109, member A	780	1	1	0	0	0	0	0	0	0	rno-miR-218a-5p	-0.37	-0.43	0.67	2007, 2009, 2011
ZFX	ENST00000539115.1	zinc finger protein, X-linked	583	1	1	0	0	0	0	0	0	0	rno-miR-218a-5p	-0.37	-0.38	0.97	2007, 2009, 2011
PBX2	ENST00000375050.4	pre-B-cell leukemia homeobox 2	98	1	1	0	0	0	0	0	0	0	rno-miR-218a-5p	-0.36	-0.36	0.89	2011
GDPD5	ENST00000443276.2	glycerophosphodiester phosphodiesterase domain containing 5	8	1	1	0	0	0	0	0	0	1	rno-miR-218a-5p	-0.36	-0.36	0.6	2007, 2009, 2011
BAI3	ENST00000370598.1	brain-specific angiogenesis inhibitor 3	5	1	1	0	0	0	0	0	0	0	rno-miR-218a-5p	-0.36	-0.36	0.88	2005, 2007, 2009, 2011
TSPAN3	ENST00000267970.4	tetraspanin 3	9328	1	0	1	0	0	0	0	0	2	rno-miR-218a-5p	-0.36	-0.41	0.89	2007, 2011
SERTAD2	ENST00000313349.3	SERTA domain containing 2	119	1	1	0	0	1	0	1	0	1	rno-miR-218a-5p	-0.36	-0.46	0.88	2005, 2007, 2009, 2011
ONECUT3	ENST00000382349.4	one cut homeobox 3	5	2	0	1	1	0	0	0	0	0	rno-miR-218a-5p	-0.36	-0.36	0.97
CALN1	ENST00000329008.5	calneuron 1	5	2	0	1	1	2	0	2	0	0	rno-miR-218a-5p	-0.36	-0.36	0.94	2005, 2007, 2009, 2011
ANKRD40	ENST00000285243.6	ankyrin repeat domain 40	409	1	0	0	1	1	0	1	0	0	rno-miR-218a-5p	-0.36	-0.37	0.79	2007, 2011
EIF5A2	ENST00000474096.1	eukaryotic translation initiation factor 5A2	443	2	2	0	0	2	0	0	2	2	rno-miR-218a-5p	-0.36	-0.8	0.87	2005, 2007, 2009, 2011
KCNK2	ENST00000444842.2	potassium channel, subfamily K, member 2	258	1	0	0	1	2	0	2	0	1	rno-miR-218a-5p	-0.36	-0.38	0.67	2007
NXT2	ENST00000372106.1	nuclear transport factor 2-like export factor 2	390	1	0	0	1	1	0	1	0	0	rno-miR-218a-5p	-0.36	-0.36	0.62	2005, 2007, 2011
RELN	ENST00000428762.1	reelin	252	1	1	0	0	0	0	0	0	1	rno-miR-218a-5p	-0.36	-0.36	0.81	2005, 2007, 2009, 2011
DKK2	ENST00000285311.3	dickkopf WNT signaling pathway inhibitor 2	5	1	0	1	0	1	0	1	0	1	rno-miR-218a-5p	-0.36	-0.36	0.62	2007, 2011
ROBO1	ENST00000436010.2	roundabout, axon guidance receptor, homolog 1 (Drosophila)	546	1	1	0	0	0	0	0	0	0	rno-miR-218a-5p	-0.36	-0.36	0.98	2005, 2007, 2009, 2011
FAM20B	ENST00000263733.4	family with sequence similarity 20, member B	113	1	0	0	1	1	0	0	1	0	rno-miR-218a-5p	-0.36	-0.39	0.86	2005, 2007, 2009, 2011
SH3KBP1	ENST00000397821.3	SH3-domain kinase binding protein 1	109	2	0	0	2	0	0	0	0	0	rno-miR-218a-5p	-0.36	-0.36	0.96	2005, 2007, 2011
FAM196A	ENST00000522781.1	family with sequence similarity 196, member A	5	1	1	0	0	0	0	0	0	1	rno-miR-218a-5p	-0.35	-0.35	0.88	2007, 2009, 2011
MAFG	ENST00000357736.4	v-maf avian musculoaponeurotic fibrosarcoma oncogene homolog G	5	2	1	1	0	0	0	0	0	0	rno-miR-218a-5p	-0.35	-0.35	0.97	2005, 2007, 2009, 2011
CDCA7L	ENST00000356195.5	cell division cycle associated 7-like	292	1	0	1	0	0	0	0	0	0	rno-miR-218a-5p	-0.35	-0.35	0.65	2009, 2011
DCX	ENST00000356915.2	doublecortin	5	1	0	1	0	1	0	0	1	2	rno-miR-218a-5p	-0.35	-0.35	0.54	2009, 2011
SERP1	ENST00000239944.2	stress-associated endoplasmic reticulum protein 1	3242	1	0	1	0	1	0	1	0	0	rno-miR-218a-5p	-0.35	-0.63	0.84	2005, 2007, 2009, 2011
FAM65B	ENST00000259698.4	family with sequence similarity 65, member B	7	1	1	0	0	0	0	0	0	0	rno-miR-218a-5p	-0.35	-0.35	0.52	2009, 2011
PPP4R2	ENST00000356692.5	protein phosphatase 4, regulatory subunit 2	310	1	1	0	0	0	0	0	0	0	rno-miR-218a-5p	-0.35	-0.35	0.88
HAPLN1	ENST00000274341.4	hyaluronan and proteoglycan link protein 1	5	1	1	0	0	0	0	0	0	2	rno-miR-218a-5p	-0.35	-0.35	0.87	2005, 2007, 2009, 2011
PAG1	ENST00000220597.4	phosphoprotein associated with glycosphingolipid microdomains 1	53	1	0	1	0	1	0	1	0	1	rno-miR-218a-5p	-0.35	-0.43	0.85
HOXD8	ENST00000313173.4	homeobox D8	752	1	0	1	0	0	0	0	0	0	rno-miR-218a-5p	-0.35	-0.35	0.39	2011
CPNE8	ENST00000331366.5	copine VIII	343	1	1	0	0	0	0	0	0	0	rno-miR-218a-5p	-0.34	-0.34	0.75	2005, 2007, 2009, 2011
GSX2	ENST00000503800.1	GS homeobox 2	5	1	1	0	0	0	0	0	0	1	rno-miR-218a-5p	-0.34	-0.34	< 0.1
SFMBT1	ENST00000394752.3	Scm-like with four mbt domains 1	116	1	0	1	0	2	0	1	1	0	rno-miR-218a-5p	-0.34	-0.36	0.88	2005, 2007, 2009, 2011
CHST8	ENST00000438847.3	carbohydrate (N-acetylgalactosamine 4-0) sulfotransferase 8	32	1	0	1	0	0	0	0	0	0	rno-miR-218a-5p	-0.34	-0.34	0.83	2005, 2007, 2009, 2011
KIAA1045	ENST00000242315.3	KIAA1045	42	2	1	1	0	1	1	0	0	1	rno-miR-218a-5p	-0.34	-0.59	0.85	2009, 2011
OTX2	ENST00000339475.5	orthodenticle homeobox 2	5	1	0	0	1	0	0	0	0	0	rno-miR-218a-5p	-0.34	-0.34	0.67	2011
CTTNBP2NL	ENST00000271277.6	CTTNBP2 N-terminal like	182	1	1	0	0	1	0	1	0	1	rno-miR-218a-5p	-0.34	-0.52	0.98	2011
ERMP1	ENST00000381506.3	endoplasmic reticulum metallopeptidase 1	53	3	0	2	1	1	0	1	0	2	rno-miR-218a-5p	-0.34	-0.57	0.86	2009, 2011
CEP55	ENST00000371485.3	centrosomal protein 55kDa	92	1	1	0	0	0	0	0	0	0	rno-miR-218a-5p	-0.33	-0.38	0.17
PPP2R5A	ENST00000261461.2	protein phosphatase 2, regulatory subunit B', alpha	13	1	1	0	0	0	0	0	0	0	rno-miR-218a-5p	-0.33	-0.33	0.44	2005, 2007, 2009, 2011
HS3ST2	ENST00000261374.3	heparan sulfate (glucosamine) 3-O-sulfotransferase 2	5	1	0	1	0	0	0	0	0	0	rno-miR-218a-5p	-0.33	-0.33	0.84	2005, 2007, 2009, 2011
LMNB1	ENST00000261366.5	lamin B1	369	1	0	1	0	0	0	0	0	0	rno-miR-218a-5p	-0.33	-0.34	0.71	2007, 2009, 2011
RCBTB1	ENST00000258646.3	regulator of chromosome condensation (RCC1) and BTB (POZ) domain containing protein 1	9	1	1	0	0	0	0	0	0	0	rno-miR-218a-5p	-0.33	-0.33	0.69	2005, 2007, 2009, 2011
MITF	ENST00000328528.6	microphthalmia-associated transcription factor	593	1	1	0	0	1	0	0	1	0	rno-miR-218a-5p	-0.33	-0.36	0.95	2011
VASH2	ENST00000366968.4	vasohibin 2	70	1	1	0	0	1	0	1	0	2	rno-miR-218a-5p	-0.33	-0.35	0.86	2009, 2011
SCN2B	ENST00000278947.5	sodium channel, voltage-gated, type II, beta subunit	5	1	1	0	0	0	0	0	0	0	rno-miR-218a-5p	-0.33	-0.33	0.76	2009, 2011
SYS1	ENST00000243918.5	SYS1 Golgi-localized integral membrane protein homolog (S. cerevisiae)	384	1	1	0	0	0	0	0	0	0	rno-miR-218a-5p	-0.33	-0.39	0.78	2007, 2009, 2011
RNF165	ENST00000269439.7	ring finger protein 165	18	2	0	2	0	1	0	0	1	2	rno-miR-218a-5p	-0.33	-0.33	0.86	2007, 2009, 2011
ABL2	ENST00000502732.1	c-abl oncogene 2, non-receptor tyrosine kinase	892	1	0	1	0	1	0	1	0	5	rno-miR-218a-5p	-0.33	-0.34	0.67	2009, 2011
PLD5	ENST00000536534.2	phospholipase D family, member 5	5	1	0	1	0	0	0	0	0	0	rno-miR-218a-5p	-0.33	-0.33	0.89	2007, 2009, 2011
TSPAN5	ENST00000305798.3	tetraspanin 5	107	1	1	0	0	0	0	0	0	0	rno-miR-218a-5p	-0.32	-0.32	0.87	2011
HLF	ENST00000226067.5	hepatic leukemia factor	15	1	1	0	0	0	0	0	0	0	rno-miR-218a-5p	-0.32	-0.32	0.92	2005, 2007, 2009, 2011
FAM214A	ENST00000261844.7	family with sequence similarity 214, member A	62	1	0	0	1	0	0	0	0	0	rno-miR-218a-5p	-0.32	-0.32	0.65	2007, 2009, 2011
KAT8	ENST00000448516.2	K(lysine) acetyltransferase 8	2490	1	1	0	0	0	0	0	0	0	rno-miR-218a-5p	-0.32	-0.32	ORF
PTPRN2	ENST00000389413.3	protein tyrosine phosphatase, receptor type, N polypeptide 2	15	1	0	1	0	0	0	0	0	2	rno-miR-218a-5p	-0.32	-0.32	0.86	2009, 2011
OXSR1	ENST00000311806.3	oxidative stress responsive 1	1790	1	0	1	0	1	0	0	1	0	rno-miR-218a-5p	-0.32	-0.33	0.7	2005, 2007, 2009, 2011
UBQLN2	ENST00000338222.5	ubiquilin 2	70	1	1	0	0	1	0	1	0	0	rno-miR-218a-5p	-0.32	-0.33	0.82
LRRFIP1	ENST00000308482.9	leucine rich repeat (in FLII) interacting protein 1	525	1	0	1	0	0	0	0	0	0	rno-miR-218a-5p	-0.32	-0.32	0.87	2011
CCDC24	ENST00000372318.3	coiled-coil domain containing 24	66	1	0	1	0	0	0	0	0	0	rno-miR-218a-5p	-0.32	-0.32	0.42	2007, 2009, 2011
EBF3	ENST00000368648.3	early B-cell factor 3	101	2	1	1	0	0	0	0	0	0	rno-miR-218a-5p	-0.32	-0.39	0.95	2007, 2009, 2011
PVRL1	ENST00000264025.3	poliovirus receptor-related 1 (herpesvirus entry mediator C)	50	1	1	0	0	1	0	1	0	0	rno-miR-218a-5p	-0.32	-0.33	0.95	2007, 2009, 2011
NAPEPLD	ENST00000417955.1	N-acyl phosphatidylethanolamine phospholipase D	13	1	1	0	0	2	1	1	0	2	rno-miR-218a-5p	-0.32	-0.71	0.66	2009, 2011
PDZD4	ENST00000164640.4	PDZ domain containing 4	7	1	1	0	0	0	0	0	0	0	rno-miR-218a-5p	-0.32	-0.32	0.74	2007, 2009, 2011
SNTB2	ENST00000336278.4	syntrophin, beta 2 (dystrophin-associated protein A1, 59kDa, basic component 2)	254	1	1	0	0	1	0	0	1	2	rno-miR-218a-5p	-0.31	-0.35	0.98	2007, 2009, 2011
MCF2	ENST00000520602.1	MCF.2 cell line derived transforming sequence	5	1	1	0	0	0	0	0	0	0	rno-miR-218a-5p	-0.31	-0.31	0.66	2009, 2011
C6orf47	ENST00000375911.1	chromosome 6 open reading frame 47	38	1	0	1	0	1	0	1	0	0	rno-miR-218a-5p	-0.31	-0.32	0.38	2011
MOB1B	ENST00000309395.2	MOB kinase activator 1B	54	1	0	1	0	1	0	1	0	0	rno-miR-218a-5p	-0.31	-0.31	0.9	2009, 2011
PAX5	ENST00000358127.4	paired box 5	5	1	1	0	0	2	0	1	1	6	rno-miR-218a-5p	-0.31	-0.31	0.8
ZNF462	ENST00000277225.5	zinc finger protein 462	214	1	0	0	1	0	0	0	0	1	rno-miR-218a-5p	-0.31	-0.35	0.72
KCNK12	ENST00000327876.4	potassium channel, subfamily K, member 12	5	1	1	0	0	0	0	0	0	1	rno-miR-218a-5p	-0.31	-0.31	0.94
MBD6	ENST00000355673.3	methyl-CpG binding domain protein 6	24	2	0	1	1	0	0	0	0	0	rno-miR-218a-5p	-0.31	-0.31	0.88	2005, 2007, 2009, 2011
HCFC1	ENST00000310441.7	host cell factor C1 (VP16-accessory protein)	181	1	0	1	0	0	0	0	0	0	rno-miR-218a-5p	-0.31	-0.31	0.87	2007, 2009, 2011
GSKIP	ENST00000555181.1	GSK3B interacting protein	1581	1	0	1	0	0	0	0	0	0	rno-miR-218a-5p	-0.31	-0.31	0.87	2007, 2009, 2011
SEC22C	ENST00000264454.3	SEC22 vesicle trafficking protein homolog C (S. cerevisiae)	855	1	1	0	0	0	0	0	0	1	rno-miR-218a-5p	-0.3	-0.4	0.13
PLCG1	ENST00000244007.3	phospholipase C, gamma 1	69	2	0	1	1	0	0	0	0	2	rno-miR-218a-5p	-0.3	-0.38	0.97	2005, 2007, 2009, 2011
LASP1	ENST00000318008.6	LIM and SH3 protein 1	552	1	1	0	0	0	0	0	0	2	rno-miR-218a-5p	-0.3	-0.32	0.86	2005, 2007, 2009, 2011
GRM1	ENST00000392299.2	glutamate receptor, metabotropic 1	5	1	1	0	0	2	0	2	0	0	rno-miR-218a-5p	-0.3	-0.3	0.73	2005, 2007, 2009
PPP2R2A	ENST00000380737.3	protein phosphatase 2, regulatory subunit B, alpha	236	1	0	1	0	0	0	0	0	1	rno-miR-218a-5p	-0.3	-0.3	0.68	2005, 2007, 2009, 2011
PURB	ENST00000395699.2	purine-rich element binding protein B	497	1	1	0	0	0	0	0	0	2	rno-miR-218a-5p	-0.3	-0.3	0.89	2005, 2007, 2009, 2011
PRKG1	ENST00000373985.1	protein kinase, cGMP-dependent, type I	12	1	1	0	0	2	1	0	1	0	rno-miR-218a-5p	-0.3	-0.3	0.88	2005, 2007, 2009, 2011
GOLT1B	ENST00000540141.1	golgi transport 1B	848	1	0	0	1	0	0	0	0	0	rno-miR-218a-5p	-0.3	-0.3	0.8	2005, 2007, 2009, 2011
C18orf25	ENST00000282059.6	chromosome 18 open reading frame 25	688	1	0	1	0	0	0	0	0	1	rno-miR-218a-5p	-0.3	-0.3	0.4	2011
ARAF	ENST00000377045.4	v-raf murine sarcoma 3611 viral oncogene homolog	2205	1	0	1	0	0	0	0	0	0	rno-miR-218a-5p	-0.3	-0.3	0.38	2009, 2011
COL1A1	ENST00000225964.5	collagen, type I, alpha 1	73360	1	1	0	0	0	0	0	0	0	rno-miR-218a-5p	-0.3	-0.3	0.77	2011
C17orf70	ENST00000327787.8	chromosome 17 open reading frame 70	329	1	1	0	0	0	0	0	0	1	rno-miR-218a-5p	-0.3	-0.3	0.63	2009, 2011
PDGFRA	ENST00000257290.5	platelet-derived growth factor receptor, alpha polypeptide	39	1	1	0	0	0	0	0	0	0	rno-miR-218a-5p	-0.29	-0.29	0.91	2011
POU3F2	ENST00000328345.5	POU class 3 homeobox 2	274	1	0	0	1	1	0	1	0	0	rno-miR-218a-5p	-0.29	-0.29	0.6	2005, 2007
UBE2E2	ENST00000396703.1	ubiquitin-conjugating enzyme E2E 2	794	1	0	1	0	0	0	0	0	1	rno-miR-218a-5p	-0.29	-0.35	0.85	2009, 2011
PRRG3	ENST00000370353.3	proline rich Gla (G-carboxyglutamic acid) 3 (transmembrane)	5	1	1	0	0	1	0	1	0	3	rno-miR-218a-5p	-0.29	-0.29	< 0.1
GPR161	ENST00000367838.1	G protein-coupled receptor 161	1712	1	1	0	0	1	1	0	0	3	rno-miR-218a-5p	-0.29	-0.36	0.76
SOCS6	ENST00000397942.3	suppressor of cytokine signaling 6	140	1	0	1	0	0	0	0	0	0	rno-miR-218a-5p	-0.29	-0.29	0.85	2005, 2007, 2009, 2011
FCHO2	ENST00000430046.2	FCH domain only 2	158	1	1	0	0	1	0	1	0	2	rno-miR-218a-5p	-0.29	-0.29	0.26	2005, 2007, 2009
SPRED1	ENST00000299084.4	sprouty-related, EVH1 domain containing 1	547	1	0	1	0	1	0	0	1	1	rno-miR-218a-5p	-0.29	-0.34	0.84	2005, 2007, 2009, 2011
KCNT1	ENST00000487664.1	potassium channel, subfamily T, member 1	5	1	1	0	0	0	0	0	0	0	rno-miR-218a-5p	-0.29	-0.29	0.84	2009, 2011
ZNF609	ENST00000326648.3	zinc finger protein 609	103	1	1	0	0	0	0	0	0	3	rno-miR-218a-5p	-0.29	-0.29	0.8	2007, 2009, 2011
JDP2	ENST00000435893.2	Jun dimerization protein 2	110	1	0	1	0	0	0	0	0	2	rno-miR-218a-5p	-0.29	-0.3	0.9	2005, 2007, 2009, 2011
ZRANB1	ENST00000359653.4	zinc finger, RAN-binding domain containing 1	724	1	0	1	0	0	0	0	0	0	rno-miR-218a-5p	-0.29	-0.29	0.87	2009, 2011
PALM2	ENST00000448454.2	paralemmin 2	35	2	1	1	0	2	0	1	1	3	rno-miR-218a-5p	-0.29	-0.32	0.71	2007, 2009, 2011
RASSF5	ENST00000367117.3	Ras association (RalGDS/AF-6) domain family member 5	27	1	0	1	0	1	0	1	0	1	rno-miR-218a-5p	-0.29	-0.37	0.69	2011
KCNB1	ENST00000371741.4	potassium voltage-gated channel, Shab-related subfamily, member 1	5	2	0	1	1	0	0	0	0	3	rno-miR-218a-5p	-0.29	-0.29	0.98
NCAN	ENST00000252575.6	neurocan	5	1	1	0	0	0	0	0	0	0	rno-miR-218a-5p	-0.29	-0.29	0.9	2007, 2009, 2011
KIAA1161	ENST00000297625.7	KIAA1161	18	1	0	1	0	0	0	0	0	2	rno-miR-218a-5p	-0.29	-0.29	0.84	2009, 2011
VWC2	ENST00000340652.4	von Willebrand factor C domain containing 2	5	1	1	0	0	0	0	0	0	6	rno-miR-218a-5p	-0.29	-0.29	0.37
PHF17	ENST00000226319.6	PHD finger protein 17	1393	1	1	0	0	0	0	0	0	0	rno-miR-218a-5p	-0.29	-0.29	0.68	2007, 2009, 2011
RAP1GAP	ENST00000290101.4	RAP1 GTPase activating protein	396	1	1	0	0	0	0	0	0	0	rno-miR-218a-5p	-0.29	-0.29	0.8	2007, 2009, 2011
PIK3R1	ENST00000521381.1	phosphoinositide-3-kinase, regulatory subunit 1 (alpha)	217	1	1	0	0	0	0	0	0	2	rno-miR-218a-5p	-0.29	-0.31	0.85	2005, 2007, 2009, 2011
SH3D19	ENST00000409598.4	SH3 domain containing 19	245	1	0	1	0	0	0	0	0	1	rno-miR-218a-5p	-0.29	-0.5	0.62	2007
RORB	ENST00000376896.3	RAR-related orphan receptor B	5	1	1	0	0	2	1	1	0	1	rno-miR-218a-5p	-0.29	-0.29	0.96
LPPR4	ENST00000370185.3	Lipid phosphate phosphatase-related protein type 4	5	1	1	0	0	0	0	0	0	0	rno-miR-218a-5p	-0.28	-0.28	0.87	2005, 2007, 2009, 2011
BIRC6	ENST00000421745.2	baculoviral IAP repeat containing 6	555	1	1	0	0	0	0	0	0	0	rno-miR-218a-5p	-0.28	-0.28	0.85	2007, 2009, 2011
FAM13A	ENST00000395002.2	family with sequence similarity 13, member A	441	1	0	1	0	0	0	0	0	0	rno-miR-218a-5p	-0.28	-0.28	0.62	2005, 2007, 2009, 2011
SLC16A10	ENST00000368850.3	solute carrier family 16 (aromatic amino acid transporter), member 10	233	1	0	0	1	1	0	0	1	0	rno-miR-218a-5p	-0.28	-0.41	0.77	2007
KLF9	ENST00000377126.2	Kruppel-like factor 9	20	1	0	1	0	0	0	0	0	3	rno-miR-218a-5p	-0.28	-0.3	0.59	2009, 2011
ROBO2	ENST00000461745.1	roundabout, axon guidance receptor, homolog 2 (Drosophila)	22	1	1	0	0	1	0	1	0	0	rno-miR-218a-5p	-0.28	-0.3	0.97	2007, 2009, 2011
C11orf87	ENST00000327419.6	chromosome 11 open reading frame 87	5	1	0	1	0	1	0	1	0	0	rno-miR-218a-5p	-0.28	-0.28	0.34	2011
TBC1D8B	ENST00000357242.5	TBC1 domain family, member 8B (with GRAM domain)	69	1	1	0	0	0	0	0	0	0	rno-miR-218a-5p	-0.28	-0.28	0.87	2007, 2009, 2011
TACC1	ENST00000330691.6	transforming, acidic coiled-coil containing protein 1	186	1	0	1	0	0	0	0	0	0	rno-miR-218a-5p	-0.28	-0.3	0.87	2007, 2009, 2011
KIAA1522	ENST00000401073.2	KIAA1522	13	1	1	0	0	0	0	0	0	0	rno-miR-218a-5p	-0.28	-0.28	0.82	2007, 2009, 2011
EPHA8	ENST00000166244.3	EPH receptor A8	5	1	0	1	0	0	0	0	0	2	rno-miR-218a-5p	-0.28	-0.28	0.8	2005, 2007, 2009, 2011
COL4A3BP	ENST00000380494.5	collagen, type IV, alpha 3 (Goodpasture antigen) binding protein	134	1	1	0	0	0	0	0	0	1	rno-miR-218a-5p	-0.28	-0.28	0.38	2011
MAN2A1	ENST00000261483.4	mannosidase, alpha, class 2A, member 1	1521	1	0	1	0	0	0	0	0	0	rno-miR-218a-5p	-0.28	-0.28	0.63	2005, 2007, 2009, 2011
POMGNT1	ENST00000396420.3	protein O-linked mannose N-acetylglucosaminyltransferase 1 (beta 1,2-)	2123	1	1	0	0	0	0	0	0	1	rno-miR-218a-5p	-0.28	-0.28	ORF
UBR3	ENST00000272793.5	ubiquitin protein ligase E3 component n-recognin 3 (putative)	200	1	1	0	0	0	0	0	0	0	rno-miR-218a-5p	-0.28	-0.35	0.78	2005, 2007, 2009, 2011
NRXN1	ENST00000342183.5	neurexin 1	5	1	0	1	0	0	0	0	0	0	rno-miR-218a-5p	-0.28	-0.28	0.74	2007, 2009, 2011
GABRB2	ENST00000393959.1	gamma-aminobutyric acid (GABA) A receptor, beta 2	5	1	1	0	0	1	0	0	1	3	rno-miR-218a-5p	-0.28	-0.28	0.97	2007, 2009, 2011
ZEB2	ENST00000558170.2	zinc finger E-box binding homeobox 2	33	1	1	0	0	0	0	0	0	0	rno-miR-218a-5p	-0.28	-0.28	0.88	2007, 2009, 2011
TENM3	ENST00000511685.1	teneurin transmembrane protein 3	30	2	0	1	1	0	0	0	0	0	rno-miR-218a-5p	-0.28	-0.28	0.87	2007, 2009, 2011
SH3RF1	ENST00000284637.9	SH3 domain containing ring finger 1	2747	2	0	1	1	1	0	0	1	2	rno-miR-218a-5p	-0.28	-0.28	0.81	2007
L3MBTL4	ENST00000400105.2	l(3)mbt-like 4 (Drosophila)	37	1	0	1	0	0	0	0	0	1	rno-miR-218a-5p	-0.28	-0.28	0.76	2009, 2011
RNF220	ENST00000372247.2	ring finger protein 220	474	1	0	1	0	0	0	0	0	0	rno-miR-218a-5p	-0.27	-0.27	0.82	2007, 2009, 2011
SORCS1	ENST00000369698.1	sortilin-related VPS10 domain containing receptor 1	88	1	1	0	0	0	0	0	0	2	rno-miR-218a-5p	-0.27	-0.27	< 0.1
CENPB	ENST00000379751.4	centromere protein B, 80kDa	4684	1	0	1	0	0	0	0	0	0	rno-miR-218a-5p	-0.27	-0.27	0.63	2005, 2007, 2009, 2011
IMPAD1	ENST00000262644.4	inositol monophosphatase domain containing 1	1488	1	1	0	0	1	0	1	0	0	rno-miR-218a-5p	-0.27	-0.4	0.99	2007, 2009, 2011
RNF114	ENST00000244061.2	ring finger protein 114	1488	1	0	0	1	1	0	1	0	1	rno-miR-218a-5p	-0.27	-0.38	0.75	2007, 2009, 2011
FUT9	ENST00000302103.5	fucosyltransferase 9 (alpha (1,3) fucosyltransferase)	5	1	0	1	0	1	1	0	0	0	rno-miR-218a-5p	-0.27	-0.27	0.83	2007, 2009, 2011
KLHL13	ENST00000371882.1	kelch-like family member 13	13	1	0	0	1	0	0	0	0	0	rno-miR-218a-5p	-0.27	-0.27	0.73	2005, 2007, 2009, 2011
PPP2R4	ENST00000393370.2	protein phosphatase 2A activator, regulatory subunit 4	2731	1	1	0	0	0	0	0	0	0	rno-miR-218a-5p	-0.27	-0.27	0.73	2005, 2007, 2009, 2011
PRLR	ENST00000342362.5	prolactin receptor	95	1	0	1	0	4	1	1	2	0	rno-miR-218a-5p	-0.27	-0.29	0.39	2005, 2007
TOX3	ENST00000407228.3	TOX high mobility group box family member 3	59	1	0	1	0	1	0	1	0	0	rno-miR-218a-5p	-0.27	-0.38	0.67	2007, 2009, 2011
LIN7A	ENST00000552864.1	lin-7 homolog A (C. elegans)	86	1	0	1	0	3	2	1	0	1	rno-miR-218a-5p	-0.27	-0.69	0.47
WNT2B	ENST00000369686.5	wingless-type MMTV integration site family, member 2B	5	1	1	0	0	1	0	1	0	3	rno-miR-218a-5p	-0.27	-0.27	0.81	2005, 2007, 2009, 2011
TPD52	ENST00000379096.5	tumor protein D52	4585	2	0	2	0	0	0	0	0	0	rno-miR-218a-5p	-0.27	-0.49	0.98	2009, 2011
TAC1	ENST00000319273.5	tachykinin, precursor 1	22	1	0	1	0	0	0	0	0	0	rno-miR-218a-5p	-0.27	-0.27	0.55	2005, 2007, 2011
SLC45A3	ENST00000367145.3	solute carrier family 45, member 3	17	1	1	0	0	0	0	0	0	0	rno-miR-218a-5p	-0.27	-0.27	0.1	2011
MAGI2	ENST00000419488.1	membrane associated guanylate kinase, WW and PDZ domain containing 2	43	1	1	0	0	0	0	0	0	1	rno-miR-218a-5p	-0.26	-0.3	0.88	2007, 2009, 2011
NDRG4	ENST00000258187.5	NDRG family member 4	68	1	0	1	0	1	0	1	0	0	rno-miR-218a-5p	-0.26	-0.28	0.59	2005, 2007, 2009, 2011
DIRAS2	ENST00000375765.3	DIRAS family, GTP-binding RAS-like 2	5	1	0	1	0	1	0	1	0	0	rno-miR-218a-5p	-0.26	-0.26	0.86	2005, 2007, 2009, 2011
RAPGEF4	ENST00000409036.1	Rap guanine nucleotide exchange factor (GEF) 4	60	1	0	0	1	0	0	0	0	0	rno-miR-218a-5p	-0.26	-0.26	0.82	2005, 2007, 2011
CHL1	ENST00000256509.2	cell adhesion molecule L1-like	24	1	0	0	1	1	0	1	0	0	rno-miR-218a-5p	-0.26	-0.26	0.75
SATB2	ENST00000417098.1	SATB homeobox 2	820	1	1	0	0	0	0	0	0	0	rno-miR-218a-5p	-0.26	-0.3	0.84	2005, 2007, 2009, 2011
VSIG8	ENST00000368100.1	V-set and immunoglobulin domain containing 8	5	1	0	0	1	0	0	0	0	0	rno-miR-218a-5p	-0.26	-0.26	0.77	2007, 2011
NFIA	ENST00000403491.3	nuclear factor I/A	5	1	0	1	0	0	0	0	0	0	rno-miR-218a-5p	-0.26	-0.26	0.73	2011
PTPRR	ENST00000440835.2	protein tyrosine phosphatase, receptor type, R	5	1	0	0	1	0	0	0	0	0	rno-miR-218a-5p	-0.26	-0.26	0.7	2005, 2007, 2009, 2011
C16orf70	ENST00000219139.3	chromosome 16 open reading frame 70	485	1	1	0	0	0	0	0	0	0	rno-miR-218a-5p	-0.26	-0.26	ORF	2007, 2009, 2011
TRIM9	ENST00000298355.3	tripartite motif containing 9	45	1	1	0	0	0	0	0	0	1	rno-miR-218a-5p	-0.26	-0.26	0.28	2005, 2007, 2009, 2011
CDS1	ENST00000295887.5	CDP-diacylglycerol synthase (phosphatidate cytidylyltransferase) 1	720	1	0	1	0	1	0	1	0	1	rno-miR-218a-5p	-0.26	-0.27	0.66	2011
LCORL	ENST00000326877.4	ligand dependent nuclear receptor corepressor-like	194	1	1	0	0	4	1	2	1	0	rno-miR-218a-5p	-0.26	-1.08	0.47	2007, 2009, 2011
TUB	ENST00000305253.4	tubby bipartite transcription factor	743	2	2	0	0	2	0	0	2	1	rno-miR-218a-5p	-0.26	-0.26	0.97
SYNGR1	ENST00000328933.5	synaptogyrin 1	101	1	1	0	0	0	0	0	0	0	rno-miR-218a-5p	-0.26	-0.26	0.55	2005, 2007, 2009, 2011
LMO3	ENST00000354662.1	LIM domain only 3 (rhombotin-like 2)	7	1	1	0	0	0	0	0	0	0	rno-miR-218a-5p	-0.26	-0.4	0.97	2005, 2007, 2009, 2011
KIAA1456	ENST00000524591.2	KIAA1456	24	1	0	0	1	2	1	0	1	0	rno-miR-218a-5p	-0.26	-0.32	0.86	2009, 2011
LHX9	ENST00000367390.3	LIM homeobox 9	40	1	1	0	0	3	0	2	1	2	rno-miR-218a-5p	-0.26	-0.48	0.55
MARCKS	ENST00000368635.4	myristoylated alanine-rich protein kinase C substrate	188	1	0	1	0	1	0	1	0	1	rno-miR-218a-5p	-0.26	-0.28	0.89	2011
ERC2	ENST00000288221.6	ELKS/RAB6-interacting/CAST family member 2	11	1	0	1	0	0	0	0	0	0	rno-miR-218a-5p	-0.25	-0.26	0.66	2007, 2009, 2011
TCF12	ENST00000267811.5	transcription factor 12	101	1	1	0	0	1	0	0	1	0	rno-miR-218a-5p	-0.25	-0.31	0.76	2009, 2011
KIAA0040	ENST00000423313.1	KIAA0040	15	1	0	1	0	0	0	0	0	0	rno-miR-218a-5p	-0.25	-0.25	0.55	2011
UBE2G1	ENST00000396981.2	ubiquitin-conjugating enzyme E2G 1	5620	1	0	0	1	0	0	0	0	0	rno-miR-218a-5p	-0.25	-0.25	0.81	2005, 2007, 2009, 2011
AMMECR1	ENST00000262844.5	Alport syndrome, mental retardation, midface hypoplasia and elliptocytosis chromosomal region gene 1	5	1	0	0	1	1	0	0	1	2	rno-miR-218a-5p	-0.25	-0.25	0.76	2011
GRAMD4	ENST00000361034.3	GRAM domain containing 4	403	2	0	2	0	1	0	1	0	0	rno-miR-218a-5p	-0.25	-0.26	0.83	2003, 2007, 2011
GNAI3	ENST00000369851.4	guanine nucleotide binding protein (G protein), alpha inhibiting activity polypeptide 3	2439	1	0	0	1	0	0	0	0	1	rno-miR-218a-5p	-0.25	-0.26	0.81	2009, 2011
ELL2	ENST00000237853.4	elongation factor, RNA polymerase II, 2	397	1	0	0	1	0	0	0	0	1	rno-miR-218a-5p	-0.25	-0.28	0.73	2005, 2007, 2009, 2011
ASIC1	ENST00000228468.4	acid-sensing (proton-gated) ion channel 1	111	1	1	0	0	0	0	0	0	0	rno-miR-218a-5p	-0.25	-0.26	0.96	2005, 2007, 2009, 2011
AGPAT3	ENST00000291572.8	1-acylglycerol-3-phosphate O-acyltransferase 3	2443	1	0	1	0	0	0	0	0	1	rno-miR-218a-5p	-0.25	-0.25	0.69	2009, 2011
GALNT13	ENST00000409237.1	UDP-N-acetyl-alpha-D-galactosamine:polypeptide N-acetylgalactosaminyltransferase 13 (GalNAc-T13)	49	1	0	1	0	0	0	0	0	0	rno-miR-218a-5p	-0.25	-0.32	0.88	2005, 2007, 2009, 2011
PEX5L	ENST00000467460.1	peroxisomal biogenesis factor 5-like	5	1	1	0	0	0	0	0	0	1	rno-miR-218a-5p	-0.25	-0.25	0.99	2005, 2007, 2009, 2011
SPECC1L	ENST00000314328.9	sperm antigen with calponin homology and coiled-coil domains 1-like	3720	1	1	0	0	0	0	0	0	1	rno-miR-218a-5p	-0.25	-0.25	0.93	2007, 2009, 2011
KIAA1024	ENST00000305428.3	KIAA1024	5	1	0	1	0	0	0	0	0	1	rno-miR-218a-5p	-0.25	-0.25	0.69	2005, 2007, 2009, 2011
TRPM3	ENST00000377110.3	transient receptor potential cation channel, subfamily M, member 3	11	1	0	1	0	1	0	1	0	0	rno-miR-218a-5p	-0.25	-0.25	0.6
ISLR2	ENST00000361742.3	immunoglobulin superfamily containing leucine-rich repeat 2	5	2	0	1	1	0	0	0	0	0	rno-miR-218a-5p	-0.25	-0.25	0.88
RPS9	ENST00000441429.1	ribosomal protein S9	54	1	0	1	0	0	0	0	0	0	rno-miR-218a-5p	-0.25	-0.25	ORF
SEMA6A	ENST00000343348.6	sema domain, transmembrane domain (TM), and cytoplasmic domain, (semaphorin) 6A	106	1	0	1	0	1	0	1	0	1	rno-miR-218a-5p	-0.25	-0.28	0.71	2005, 2007, 2009, 2011
TMEM163	ENST00000281924.6	transmembrane protein 163	24	1	0	1	0	0	0	0	0	0	rno-miR-218a-5p	-0.24	-0.24	0.68	2007, 2009, 2011
SOCS7	ENST00000577233.1	suppressor of cytokine signaling 7	15	1	0	1	0	0	0	0	0	0	rno-miR-218a-5p	-0.24	-0.24	0.81	2011
SLC39A1	ENST00000356205.4	solute carrier family 39 (zinc transporter), member 1	1193	1	0	1	0	0	0	0	0	0	rno-miR-218a-5p	-0.24	-0.24	0.77	2005, 2007, 2009, 2011
RP11-770J1.4	ENST00000532619.1		5	1	0	1	0	0	0	0	0	1	rno-miR-218a-5p	-0.24	-0.24	0.47
KLHDC10	ENST00000335420.5	kelch domain containing 10	347	2	0	1	1	2	0	1	1	1	rno-miR-218a-5p	-0.24	-0.29	0.91	2011
NFATC3	ENST00000329524.4	nuclear factor of activated T-cells, cytoplasmic, calcineurin-dependent 3	221	1	0	1	0	0	0	0	0	1	rno-miR-218a-5p	-0.24	-0.25	0.83	2011
INHBB	ENST00000295228.3	inhibin, beta B	75	1	0	1	0	0	0	0	0	2	rno-miR-218a-5p	-0.24	-0.24	0.52	2007, 2009, 2011
NEURL4	ENST00000315614.7	neuralized homolog 4 (Drosophila)	469	1	0	1	0	1	0	1	0	1	rno-miR-218a-5p	-0.24	-0.24	0.75	2005, 2007, 2009, 2011
NAT8L	ENST00000331662.3	N-acetyltransferase 8-like (GCN5-related, putative)	220	1	0	1	0	1	0	1	0	1	rno-miR-218a-5p	-0.24	-0.24	0.69	2007, 2011
SDC2	ENST00000302190.4	syndecan 2	774	1	0	1	0	0	0	0	0	0	rno-miR-218a-5p	-0.24	-0.39	0.89	2005, 2007, 2009, 2011
FBXO41	ENST00000295133.5	F-box protein 41	175	2	1	0	1	0	0	0	0	0	rno-miR-218a-5p	-0.24	-0.25	0.98	2007, 2009, 2011
CADM2	ENST00000383699.3	cell adhesion molecule 2	5	1	1	0	0	1	0	1	0	0	rno-miR-218a-5p	-0.24	-0.24	0.88	2007, 2009, 2011
GNB1	ENST00000378609.4	guanine nucleotide binding protein (G protein), beta polypeptide 1	3695	1	0	0	1	1	0	1	0	0	rno-miR-218a-5p	-0.24	-0.28	0.75	2005, 2007, 2009, 2011
ZNF518B	ENST00000326756.3	zinc finger protein 518B	95	1	0	1	0	0	0	0	0	1	rno-miR-218a-5p	-0.24	-0.25	0.77	2005, 2007, 2009, 2011
BCL9	ENST00000234739.3	B-cell CLL/lymphoma 9	70	1	1	0	0	0	0	0	0	0	rno-miR-218a-5p	-0.24	-0.27	0.77	2007, 2009, 2011
PPAP2B	ENST00000371250.3	phosphatidic acid phosphatase type 2B	81	1	0	0	1	0	0	0	0	0	rno-miR-218a-5p	-0.24	-0.24	0.81	2005, 2007, 2011
ARHGEF12	ENST00000397843.2	Rho guanine nucleotide exchange factor (GEF) 12	815	1	0	1	0	0	0	0	0	1	rno-miR-218a-5p	-0.23	-0.24	0.88	2005, 2007, 2009, 2011
RPS6KB1	ENST00000225577.4	ribosomal protein S6 kinase, 70kDa, polypeptide 1	16	1	0	1	0	1	0	0	1	0	rno-miR-218a-5p	-0.23	-0.23	0.75	2005, 2007, 2011
FAM126B	ENST00000418596.3	family with sequence similarity 126, member B	132	1	1	0	0	0	0	0	0	0	rno-miR-218a-5p	-0.23	-0.24	0.2	2011
GATC	ENST00000551765.1	glutamyl-tRNA(Gln) amidotransferase, subunit C	781	1	0	0	1	1	1	0	0	3	rno-miR-218a-5p	-0.23	-0.41	0.79	2011
PURA	ENST00000331327.3	purine-rich element binding protein A	367	1	0	0	1	1	0	1	0	0	rno-miR-218a-5p	-0.23	-0.27	0.83	2007, 2009, 2011
SGMS2	ENST00000394684.4	sphingomyelin synthase 2	111	1	1	0	0	1	0	0	1	0	rno-miR-218a-5p	-0.23	-0.27	0.82	2011
CNTNAP2	ENST00000361727.3	contactin associated protein-like 2	29	2	1	0	1	1	0	0	1	3	rno-miR-218a-5p	-0.23	-0.25	0.83	2005, 2007, 2009, 2011
MARCH4	ENST00000273067.4	membrane-associated ring finger (C3HC4) 4, E3 ubiquitin protein ligase	68	1	0	1	0	0	0	0	0	1	rno-miR-218a-5p	-0.23	-0.23	0.69	2009, 2011
PCLO	ENST00000333891.9	piccolo presynaptic cytomatrix protein	22	2	0	2	0	1	0	1	0	1	rno-miR-218a-5p	-0.23	-0.23	0.85	2009, 2011
PLXNC1	ENST00000258526.4	plexin C1	47	1	1	0	0	0	0	0	0	1	rno-miR-218a-5p	-0.23	-0.23	0.82	2011
GALNT3	ENST00000392701.3	UDP-N-acetyl-alpha-D-galactosamine:polypeptide N-acetylgalactosaminyltransferase 3 (GalNAc-T3)	40	1	0	1	0	0	0	0	0	0	rno-miR-218a-5p	-0.23	-0.23	0.65	2005, 2007
ARID4B	ENST00000349213.3	AT rich interactive domain 4B (RBP1-like)	940	1	0	1	0	0	0	0	0	0	rno-miR-218a-5p	-0.23	-0.23	0.69	2005, 2007, 2009, 2011
HOXA10	ENST00000283921.4	homeobox A10	1910	1	0	1	0	0	0	0	0	0	rno-miR-218a-5p	-0.23	-0.23	0.69	2005, 2007, 2009, 2011
DNAJC13	ENST00000260818.6	DnaJ (Hsp40) homolog, subfamily C, member 13	256	1	0	1	0	0	0	0	0	0	rno-miR-218a-5p	-0.23	-0.23	0.61	2005, 2007, 2009, 2011
LARP4B	ENST00000316157.3	La ribonucleoprotein domain family, member 4B	705	1	0	1	0	0	0	0	0	0	rno-miR-218a-5p	-0.23	-0.34	0.9	2007, 2009, 2011
ZNF385A	ENST00000551109.1	zinc finger protein 385A	94	1	0	0	1	0	0	0	0	0	rno-miR-218a-5p	-0.23	-0.23	0.66	2005, 2007, 2011
LHFP	ENST00000379589.3	lipoma HMGIC fusion partner	5	1	0	1	0	0	0	0	0	0	rno-miR-218a-5p	-0.23	-0.23	0.53	2005, 2007, 2009, 2011
CDH2	ENST00000269141.3	cadherin 2, type 1, N-cadherin (neuronal)	1230	1	0	0	1	1	0	1	0	0	rno-miR-218a-5p	-0.23	-0.27	0.81	2005, 2007, 2009, 2011
UBE2V2	ENST00000523111.2	ubiquitin-conjugating enzyme E2 variant 2	1770	1	0	0	1	0	0	0	0	0	rno-miR-218a-5p	-0.23	-0.23	0.81	2005, 2007
RNF19B	ENST00000356990.5	ring finger protein 19B	45	1	0	1	0	0	0	0	0	1	rno-miR-218a-5p	-0.23	-0.26	0.89	2005, 2007, 2009, 2011
DESI2	ENST00000302550.11	desumoylating isopeptidase 2	147	1	0	1	0	0	0	0	0	3	rno-miR-218a-5p	-0.23	-0.25	0.63	2011
RYBP	ENST00000477973.2	RING1 and YY1 binding protein	342	1	0	1	0	0	0	0	0	0	rno-miR-218a-5p	-0.23	-0.24	0.85	2007, 2009, 2011
UBN2	ENST00000473989.3	ubinuclein 2	238	2	0	2	0	1	0	1	0	2	rno-miR-218a-5p	-0.23	-0.26	0.83	2009, 2011
ELOVL5	ENST00000370918.4	ELOVL fatty acid elongase 5	2233	1	0	1	0	0	0	0	0	0	rno-miR-218a-5p	-0.23	-0.23	0.66	2005, 2007, 2009
LHX4	ENST00000263726.2	LIM homeobox 4	13	3	0	3	0	0	0	0	0	2	rno-miR-218a-5p	-0.23	-0.5	> 0.99
DIRAS1	ENST00000323469.4	DIRAS family, GTP-binding RAS-like 1	49	2	0	0	2	0	0	0	0	0	rno-miR-218a-5p	-0.23	-0.29	0.95	2005, 2007
NPY1R	ENST00000296533.2	neuropeptide Y receptor Y1	8	1	0	1	0	0	0	0	0	0	rno-miR-218a-5p	-0.23	-0.23	0.81	2005, 2007, 2009
SFMBT2	ENST00000361972.4	Scm-like with four mbt domains 2	107	1	0	1	0	0	0	0	0	1	rno-miR-218a-5p	-0.23	-0.23	0.74	2009, 2011
SASH1	ENST00000367467.3	SAM and SH3 domain containing 1	79	1	1	0	0	0	0	0	0	0	rno-miR-218a-5p	-0.23	-0.23	0.88	2005, 2007, 2009, 2011
DLG2	ENST00000398309.2	discs, large homolog 2 (Drosophila)	15	1	0	1	0	0	0	0	0	2	rno-miR-218a-5p	-0.23	-0.23	0.72	2007, 2009, 2011
THTPA	ENST00000288014.6	thiamine triphosphatase	14	1	0	1	0	0	0	0	0	0	rno-miR-218a-5p	-0.23	-0.23	0.65	2005, 2007, 2009, 2011
RFX3	ENST00000382004.3	regulatory factor X, 3 (influences HLA class II expression)	37	2	1	1	0	1	0	1	0	0	rno-miR-218a-5p	-0.22	-0.35	0.86
WDR26	ENST00000414423.2	WD repeat domain 26	1229	1	0	0	1	0	0	0	0	1	rno-miR-218a-5p	-0.22	-0.23	0.7	2007
DUSP5	ENST00000369583.3	dual specificity phosphatase 5	600	1	1	0	0	0	0	0	0	1	rno-miR-218a-5p	-0.22	-0.22	0.49	2005, 2007, 2009, 2011
CREBZF	ENST00000398294.2	CREB/ATF bZIP transcription factor	1115	1	0	1	0	1	0	1	0	0	rno-miR-218a-5p	-0.22	-0.54	0.6	2007, 2009, 2011
MID2	ENST00000262843.6	midline 2	194	1	1	0	0	0	0	0	0	1	rno-miR-218a-5p	-0.22	-0.29	0.9	2011
EIF3J	ENST00000261868.5	eukaryotic translation initiation factor 3, subunit J	1646	1	0	0	1	0	0	0	0	0	rno-miR-218a-5p	-0.22	-0.22	0.8	2005, 2007
ACSL1	ENST00000454703.2	acyl-CoA synthetase long-chain family member 1	121	1	1	0	0	0	0	0	0	0	rno-miR-218a-5p	-0.22	-0.25	0.76	2005, 2007, 2009, 2011
MSL2	ENST00000309993.2	male-specific lethal 2 homolog (Drosophila)	175	1	0	1	0	1	0	0	1	1	rno-miR-218a-5p	-0.22	-0.38	0.82	2007
SV2A	ENST00000369146.3	synaptic vesicle glycoprotein 2A	10	1	1	0	0	0	0	0	0	1	rno-miR-218a-5p	-0.22	-0.22	0.88	2005, 2007, 2009, 2011
LHX1	ENST00000254457.5	LIM homeobox 1	15	1	0	0	1	0	0	0	0	0	rno-miR-218a-5p	-0.22	-0.22	0.76	2011
AGAP1	ENST00000304032.8	ArfGAP with GTPase domain, ankyrin repeat and PH domain 1	109	1	0	1	0	3	0	3	0	2	rno-miR-218a-5p	-0.22	-0.23	0.69	2009, 2011
USP45	ENST00000392738.2	ubiquitin specific peptidase 45	491	1	0	1	0	0	0	0	0	0	rno-miR-218a-5p	-0.22	-0.23	0.44	2011
HNRNPC	ENST00000336053.6	heterogeneous nuclear ribonucleoprotein C (C1/C2)	1103	1	0	1	0	0	0	0	0	0	rno-miR-218a-5p	-0.22	-0.22	ORF
FBXL2	ENST00000484457.1	F-box and leucine-rich repeat protein 2	12	1	0	0	1	0	0	0	0	1	rno-miR-218a-5p	-0.22	-0.22	0.8	2005, 2007, 2009, 2011
ADCY9	ENST00000294016.3	adenylate cyclase 9	166	1	0	1	0	1	0	1	0	2	rno-miR-218a-5p	-0.22	-0.26	0.74	2009, 2011
SRGAP2	ENST00000414007.1	SLIT-ROBO Rho GTPase activating protein 2	98	1	1	0	0	0	0	0	0	0	rno-miR-218a-5p	-0.22	-0.25	0.82
AL021546.6	ENST00000551806.1	Glutamyl-tRNA(Gln) amidotransferase subunit C, mitochondrial	781	1	0	0	1	1	1	0	0	3	rno-miR-218a-5p	-0.22	-0.38	0.79
FAT3	ENST00000298047.6	FAT atypical cadherin 3	30	1	0	1	0	1	0	1	0	1	rno-miR-218a-5p	-0.22	-0.33	0.53	2009, 2011
PAK3	ENST00000372007.5	p21 protein (Cdc42/Rac)-activated kinase 3	8	2	0	2	0	0	0	0	0	0	rno-miR-218a-5p	-0.22	-0.26	0.97
PLCXD3	ENST00000377801.3	phosphatidylinositol-specific phospholipase C, X domain containing 3	81	2	0	1	1	0	0	0	0	1	rno-miR-218a-5p	-0.22	-0.22	0.88	2005, 2007, 2009, 2011
HNRNPA1	ENST00000546500.1	heterogeneous nuclear ribonucleoprotein A1	2079	1	0	1	0	0	0	0	0	0	rno-miR-218a-5p	-0.22	-0.22	0.82	2005, 2007, 2009, 2011
SLIT2	ENST00000504154.1	slit homolog 2 (Drosophila)	579	1	0	1	0	1	0	0	1	2	rno-miR-218a-5p	-0.22	-0.22	0.51
DPF1	ENST00000420980.2	D4, zinc and double PHD fingers family 1	11	1	0	1	0	0	0	0	0	0	rno-miR-218a-5p	-0.21	-0.21	0.58	2011
FGFR2	ENST00000369061.4	fibroblast growth factor receptor 2	75	1	0	0	1	0	0	0	0	2	rno-miR-218a-5p	-0.21	-0.21	0.72	2005, 2007
GRIK2	ENST00000413795.1	glutamate receptor, ionotropic, kainate 2	28	1	1	0	0	0	0	0	0	0	rno-miR-218a-5p	-0.21	-0.21	0.69	2005, 2007, 2009, 2011
RAB8B	ENST00000321437.4	RAB8B, member RAS oncogene family	45	1	0	1	0	2	0	2	0	1	rno-miR-218a-5p	-0.21	-0.23	0.64	2005, 2007, 2011
SLAIN2	ENST00000264313.6	SLAIN motif family, member 2	859	1	0	0	1	0	0	0	0	1	rno-miR-218a-5p	-0.21	-0.25	0.81	2009, 2011
ERRFI1	ENST00000377482.5	ERBB receptor feedback inhibitor 1	3807	1	1	0	0	0	0	0	0	1	rno-miR-218a-5p	-0.21	-0.23	0.12	2009, 2011
MCC	ENST00000302475.4	mutated in colorectal cancers	115	1	0	1	0	0	0	0	0	2	rno-miR-218a-5p	-0.21	-0.25	0.88	2009, 2011
CSMD3	ENST00000343508.3	CUB and Sushi multiple domains 3	5	1	0	1	0	0	0	0	0	0	rno-miR-218a-5p	-0.21	-0.21	0.75	2007, 2009, 2011
SLC12A2	ENST00000262461.2	solute carrier family 12 (sodium/potassium/chloride transporter), member 2	655	1	0	1	0	0	0	0	0	0	rno-miR-218a-5p	-0.21	-0.21	0.71	2007, 2009, 2011
FAM78A	ENST00000372269.3	family with sequence similarity 78, member A	7	1	0	1	0	0	0	0	0	1	rno-miR-218a-5p	-0.21	-0.32	0.69	2009, 2011
SEC14L2	ENST00000312932.9	SEC14-like 2 (S. cerevisiae)	187	1	1	0	0	0	0	0	0	0	rno-miR-218a-5p	-0.21	-0.26	0.37	2009, 2011
CRTC3	ENST00000420329.2	CREB regulated transcription coactivator 3	612	1	0	0	1	1	0	0	1	2	rno-miR-218a-5p	-0.21	-0.21	0.71	2009, 2011
EXOC5	ENST00000413566.2	exocyst complex component 5	242	1	0	1	0	0	0	0	0	1	rno-miR-218a-5p	-0.21	-0.21	0.85	2007, 2009, 2011
NRXN3	ENST00000281127.7	neurexin 3	14	1	0	1	0	1	1	0	0	1	rno-miR-218a-5p	-0.21	-0.27	0.88	2005, 2007, 2011
SOX5	ENST00000546136.1	SRY (sex determining region Y)-box 5	43	1	0	1	0	0	0	0	0	1	rno-miR-218a-5p	-0.21	-0.21	0.75	2005, 2007, 2009, 2011
SLAIN1	ENST00000418532.1	SLAIN motif family, member 1	842	1	0	0	1	0	0	0	0	0	rno-miR-218a-5p	-0.21	-0.21	0.67	2007, 2009, 2011
NPAS2	ENST00000335681.5	neuronal PAS domain protein 2	559	1	1	0	0	0	0	0	0	0	rno-miR-218a-5p	-0.21	-0.28	0.54	2005, 2007, 2009, 2011
RIMBP2	ENST00000261655.4	RIMS binding protein 2	7	1	1	0	0	1	1	0	0	0	rno-miR-218a-5p	-0.21	-0.21	0.61	2007, 2009, 2011
SLC18A2	ENST00000298472.5	solute carrier family 18 (vesicular monoamine transporter), member 2	5	1	0	1	0	0	0	0	0	1	rno-miR-218a-5p	-0.21	-0.21	0.36	2011
DHX29	ENST00000251636.5	DEAH (Asp-Glu-Ala-His) box polypeptide 29	523	1	0	1	0	0	0	0	0	0	rno-miR-218a-5p	-0.21	-0.21	0.34
RIMS1	ENST00000348717.5	regulating synaptic membrane exocytosis 1	45	1	1	0	0	0	0	0	0	1	rno-miR-218a-5p	-0.21	-0.21	0.88	2007, 2009, 2011
SHISA9	ENST00000558583.1	shisa family member 9	5	1	0	0	1	1	0	1	0	1	rno-miR-218a-5p	-0.21	-0.21	0.82	2011
ZBTB41	ENST00000367405.4	zinc finger and BTB domain containing 41	33	1	0	1	0	1	0	1	0	0	rno-miR-218a-5p	-0.21	-0.38	0.82	2007, 2009, 2011
ZFP91	ENST00000316059.6	ZFP91 zinc finger protein	688	1	0	1	0	1	0	0	1	0	rno-miR-218a-5p	-0.21	-0.21	0.58	2005, 2007, 2011
KDM5A	ENST00000399788.2	lysine (K)-specific demethylase 5A	118	1	1	0	0	1	0	1	0	0	rno-miR-218a-5p	-0.21	-0.31	0.84	2009, 2011
FRMD6	ENST00000395718.2	FERM domain containing 6	508	1	0	0	1	0	0	0	0	0	rno-miR-218a-5p	-0.2	-0.22	0.77	2007, 2011
SLC6A17	ENST00000331565.4	solute carrier family 6 (neutral amino acid transporter), member 17	5	3	0	1	2	2	0	1	1	0	rno-miR-218a-5p	-0.2	-0.2	0.95
PPP1R26	ENST00000605286.1	protein phosphatase 1, regulatory subunit 26	7	1	0	1	0	0	0	0	0	0	rno-miR-218a-5p	-0.2	-0.2	0.72	2005, 2007, 2009, 2011
ARHGAP17	ENST00000441763.2	Rho GTPase activating protein 17	1337	1	0	1	0	0	0	0	0	0	rno-miR-218a-5p	-0.2	-0.2	ORF
RNF38	ENST00000259605.6	ring finger protein 38	348	1	1	0	0	0	0	0	0	0	rno-miR-218a-5p	-0.2	-0.22	0.83	2005, 2007, 2009, 2011
MYT1L	ENST00000399161.2	myelin transcription factor 1-like	5	1	1	0	0	0	0	0	0	0	rno-miR-218a-5p	-0.2	-0.2	0.88
PDE8B	ENST00000264917.5	phosphodiesterase 8B	186	1	1	0	0	0	0	0	0	0	rno-miR-218a-5p	-0.2	-0.27	0.97	2011
DERL2	ENST00000572834.1	derlin 2	261	1	0	1	0	0	0	0	0	0	rno-miR-218a-5p	-0.2	-0.28	0.68
GJA1	ENST00000282561.3	gap junction protein, alpha 1, 43kDa	1732	1	0	1	0	0	0	0	0	0	rno-miR-218a-5p	-0.2	-0.2	0.54	2005, 2007
ABCG4	ENST00000307417.3	ATP-binding cassette, sub-family G (WHITE), member 4	5	1	1	0	0	0	0	0	0	0	rno-miR-218a-5p	-0.2	-0.2	0.33	2009, 2011
CNN1	ENST00000252456.2	calponin 1, basic, smooth muscle	96	1	0	0	1	0	0	0	0	0	rno-miR-218a-5p	-0.2	-0.2	ORF	2005, 2007, 2009, 2011
EDEM1	ENST00000256497.4	ER degradation enhancer, mannosidase alpha-like 1	948	1	1	0	0	0	0	0	0	0	rno-miR-218a-5p	-0.2	-0.21	< 0.1	2005, 2007, 2009, 2011
C20orf194	ENST00000453730.2	chromosome 20 open reading frame 194	1083	1	0	1	0	0	0	0	0	1	rno-miR-218a-5p	-0.2	-0.2	0.58	2009, 2011
GPR153	ENST00000377893.2	G protein-coupled receptor 153	39	1	0	1	0	0	0	0	0	1	rno-miR-218a-5p	-0.2	-0.2	0.73
TMEM185B	ENST00000426077.2	transmembrane protein 185B	1146	1	1	0	0	0	0	0	0	1	rno-miR-218a-5p	-0.2	-0.31	0.17
ZNF638	ENST00000355812.3	zinc finger protein 638	15	1	0	0	1	0	0	0	0	2	rno-miR-218a-5p	-0.2	-0.22	< 0.1
MEGF9	ENST00000373930.3	multiple EGF-like-domains 9	689	1	0	1	0	0	0	0	0	1	rno-miR-218a-5p	-0.2	-0.2	0.55	2007, 2009, 2011
RAB1A	ENST00000409892.1	RAB1A, member RAS oncogene family	472	1	0	0	1	0	0	0	0	3	rno-miR-218a-5p	-0.2	-0.25	0.69
SCN1A	ENST00000423058.2	sodium channel, voltage-gated, type I, alpha subunit	21	1	0	1	0	0	0	0	0	0	rno-miR-218a-5p	-0.2	-0.2	0.87
KANSL1	ENST00000574590.1	KAT8 regulatory NSL complex subunit 1	5	1	0	1	0	0	0	0	0	1	rno-miR-218a-5p	-0.2	-0.2	0.82	2007, 2009, 2011
EI24	ENST00000343678.4	etoposide induced 2.4	646	1	0	1	0	0	0	0	0	0	rno-miR-218a-5p	-0.2	-0.2	0.47	2009, 2011
GABPA	ENST00000354828.3	GA binding protein transcription factor, alpha subunit 60kDa	8	1	0	0	1	1	0	1	0	1	rno-miR-218a-5p	-0.2	-0.27	0.7	2009, 2011
PSD2	ENST00000274710.3	pleckstrin and Sec7 domain containing 2	5	1	0	0	1	0	0	0	0	1	rno-miR-218a-5p	-0.2	-0.2	0.81	2005, 2007, 2009, 2011
KCND1	ENST00000376477.1	potassium voltage-gated channel, Shal-related subfamily, member 1	149	1	0	0	1	0	0	0	0	0	rno-miR-218a-5p	-0.2	-0.2	0.72	2005, 2007, 2009, 2011
DAZAP1	ENST00000336761.6	DAZ associated protein 1	3500	1	0	0	1	0	0	0	0	0	rno-miR-218a-5p	-0.2	-0.2	0.71	2005, 2007, 2009, 2011
ZBTB16	ENST00000335953.4	zinc finger and BTB domain containing 16	73	1	0	1	0	2	1	1	0	3	rno-miR-218a-5p	-0.2	-0.29	0.77
MSI2	ENST00000284073.2	musashi RNA-binding protein 2	283	2	0	1	1	1	0	1	0	1	rno-miR-218a-5p	-0.2	-0.34	0.92
PUM2	ENST00000338086.5	pumilio RNA-binding family member 2	1047	2	0	1	1	1	0	0	1	0	rno-miR-218a-5p	-0.2	-0.23	0.91	2005, 2007, 2009, 2011
SNCB	ENST00000310112.3	synuclein, beta	5	1	0	0	1	0	0	0	0	0	rno-miR-218a-5p	-0.2	-0.2	0.79	2005, 2007, 2009, 2011
STXBP1	ENST00000373302.3	syntaxin binding protein 1	295	1	1	0	0	0	0	0	0	0	rno-miR-218a-5p	-0.19	-0.23	0.95	2005, 2007, 2009, 2011
CDC20B	ENST00000334206.5	cell division cycle 20B	5	1	0	1	0	0	0	0	0	0	rno-miR-218a-5p	-0.19	-0.2	ORF
DOLPP1	ENST00000540102.1	dolichyldiphosphatase 1	963	1	0	1	0	0	0	0	0	1	rno-miR-218a-5p	-0.19	-0.19	0.75	2005, 2007, 2009, 2011
PTPRM	ENST00000332175.8	protein tyrosine phosphatase, receptor type, M	553	1	0	0	1	0	0	0	0	0	rno-miR-218a-5p	-0.19	-0.19	0.74	2005, 2007, 2009, 2011
MTF2	ENST00000370298.4	metal response element binding transcription factor 2	653	1	0	0	1	0	0	0	0	0	rno-miR-218a-5p	-0.19	-0.2	0.65	2007
HECTD3	ENST00000372168.3	HECT domain containing E3 ubiquitin protein ligase 3	45	1	0	0	1	1	0	0	1	1	rno-miR-218a-5p	-0.19	-0.22	0.77	2011
LRRN1	ENST00000319331.3	leucine rich repeat neuronal 1	79	1	0	0	1	0	0	0	0	0	rno-miR-218a-5p	-0.19	-0.19	0.75	2005, 2007, 2009, 2011
MED1	ENST00000300651.6	mediator complex subunit 1	87	1	0	0	1	0	0	0	0	1	rno-miR-218a-5p	-0.19	-0.21	0.6	2009, 2011
PXN	ENST00000458477.2	paxillin	484	1	0	0	1	0	0	0	0	0	rno-miR-218a-5p	-0.19	-0.21	0.69	2005, 2007, 2009, 2011
PRKAR2B	ENST00000265717.4	protein kinase, cAMP-dependent, regulatory, type II, beta	148	1	0	1	0	1*	0	0	0	1	rno-miR-218a-5p	-0.19	-0.28	0.51	2005, 2007, 2011
RTN3	ENST00000339997.4	reticulon 3	85	1	1	0	0	0	0	0	0	0	rno-miR-218a-5p	-0.19	-0.19	ORF	2003, 2005, 2007, 2009, 2011
RABEP1	ENST00000262477.6	rabaptin, RAB GTPase binding effector protein 1	1163	1	1	0	0	0	0	0	0	0	rno-miR-218a-5p	-0.19	-0.49	0.97	2009, 2011
KIAA1549	ENST00000440172.1	KIAA1549	508	1	0	1	0	0	0	0	0	1	rno-miR-218a-5p	-0.19	-0.21	0.58	2009, 2011
WASL	ENST00000223023.4	Wiskott-Aldrich syndrome-like	230	1	0	1	0	0	0	0	0	0	rno-miR-218a-5p	-0.19	-0.2	0.36
SEPHS1	ENST00000545675.1	selenophosphate synthetase 1	281	1	1	0	0	0	0	0	0	0	rno-miR-218a-5p	-0.19	-0.32	0.89
METTL20	ENST00000357721.3	methyltransferase like 20	47	1	1	0	0	0	0	0	0	0	rno-miR-218a-5p	-0.19	-0.68	0.61
ROCK1	ENST00000399799.2	Rho-associated, coiled-coil containing protein kinase 1	7	1	0	1	0	0	0	0	0	0	rno-miR-218a-5p	-0.19	-0.19	0.89
THOC2	ENST00000245838.8	THO complex 2	157	1	0	0	1	0	0	0	0	0	rno-miR-218a-5p	-0.19	-0.19	0.74	2007, 2009, 2011
FRMPD4	ENST00000380682.1	FERM and PDZ domain containing 4	25	2	0	2	0	2	0	1	1	0	rno-miR-218a-5p	-0.19	-0.23	0.94	2007, 2009, 2011
ZNF697	ENST00000421812.2	zinc finger protein 697	43	1	0	0	1	0	0	0	0	1	rno-miR-218a-5p	-0.19	-0.19	0.77	2007, 2009, 2011
GNAO1	ENST00000262493.6	guanine nucleotide binding protein (G protein), alpha activating activity polypeptide O	8	1	0	1	0	0	0	0	0	0	rno-miR-218a-5p	-0.19	-0.19	0.65	2005, 2007, 2011
LRRC19	ENST00000380055.5	leucine rich repeat containing 19	5	1	0	1	0	0	0	0	0	0	rno-miR-218a-5p	-0.19	-0.19	0.47
SENP1	ENST00000004980.5	SUMO1/sentrin specific peptidase 1	361	1	0	1	0	0	0	0	0	3	rno-miR-218a-5p	-0.19	-0.26	0.78	2005, 2007, 2009
CELF6	ENST00000287202.5	CUGBP, Elav-like family member 6	5	1	0	1	0	0	0	0	0	0	rno-miR-218a-5p	-0.19	-0.19	0.44	2005, 2007, 2009, 2011
WDR47	ENST00000400794.3	WD repeat domain 47	185	1	0	1	0	0	0	0	0	0	rno-miR-218a-5p	-0.19	-0.19	0.61	2009, 2011
FHOD3	ENST00000257209.4	formin homology 2 domain containing 3	5	1	0	1	0	0	0	0	0	0	rno-miR-218a-5p	-0.19	-0.19	0.43	2005, 2007, 2009, 2011
ERN1	ENST00000433197.3	endoplasmic reticulum to nucleus signaling 1	182	1	0	1	0	2	0	1	1	1	rno-miR-218a-5p	-0.19	-0.19	0.68
ORC5	ENST00000297431.4	origin recognition complex, subunit 5	407	1	0	0	1	0	0	0	0	0	rno-miR-218a-5p	-0.19	-0.19	0.66	2005, 2007
SOST	ENST00000301691.2	sclerostin	10	1	0	1	0	0	0	0	0	0	rno-miR-218a-5p	-0.19	-0.19	0.49	2005, 2007, 2009, 2011
KIT	ENST00000288135.5	v-kit Hardy-Zuckerman 4 feline sarcoma viral oncogene homolog	329	1	1	0	0	0	0	0	0	1	rno-miR-218a-5p	-0.19	-0.19	< 0.1	2011
SCAMP5	ENST00000425597.3	secretory carrier membrane protein 5	127	1	1	0	0	0	0	0	0	0	rno-miR-218a-5p	-0.18	-0.18	0.43	2005, 2007, 2009, 2011
MEPCE	ENST00000310512.2	methylphosphate capping enzyme	1024	1	0	0	1	0	0	0	0	0	rno-miR-218a-5p	-0.18	-0.19	0.76	2007, 2009, 2011
RICTOR	ENST00000357387.3	RPTOR independent companion of MTOR, complex 2	441	2	0	1	1	0	0	0	0	0	rno-miR-218a-5p	-0.18	-0.2	0.78	2007, 2009, 2011
RIMS4	ENST00000372851.3	regulating synaptic membrane exocytosis 4	30	1	0	1	0	0	0	0	0	2	rno-miR-218a-5p	-0.18	-0.18	0.83	2005, 2007, 2009, 2011
CNOT2	ENST00000229195.3	CCR4-NOT transcription complex, subunit 2	1189	1	0	0	1	0	0	0	0	0	rno-miR-218a-5p	-0.18	-0.18	0.82	2007, 2009, 2011
RHOQ	ENST00000238738.4	ras homolog family member Q	179	1	0	0	1	0	0	0	0	0	rno-miR-218a-5p	-0.18	-0.18	0.81	2007, 2011
USP34	ENST00000398571.2	ubiquitin specific peptidase 34	332	1	0	1	0	0	0	0	0	0	rno-miR-218a-5p	-0.18	-0.32	0.75	2007, 2009, 2011
KCTD16	ENST00000507359.3	potassium channel tetramerization domain containing 16	36	2	0	2	0	5	1	1	3	0	rno-miR-218a-5p	-0.18	-0.32	0.93	2005, 2007, 2009
MPPED2	ENST00000358117.5	metallophosphoesterase domain containing 2	42	1	0	0	1	0	0	0	0	0	rno-miR-218a-5p	-0.18	-0.18	0.74	2007, 2011
SH3BP4	ENST00000392011.2	SH3-domain binding protein 4	783	1	0	0	1	0	0	0	0	0	rno-miR-218a-5p	-0.18	-0.18	0.8	2005, 2007, 2009, 2011
GPAM	ENST00000348367.4	glycerol-3-phosphate acyltransferase, mitochondrial	153	1	0	1	0	1	0	0	1	0	rno-miR-218a-5p	-0.18	-0.18	0.75	2005, 2007, 2009, 2011
PPP1CC	ENST00000335007.5	protein phosphatase 1, catalytic subunit, gamma isozyme	3739	1	0	1	0	0	0	0	0	0	rno-miR-218a-5p	-0.18	-0.18	0.55	2005, 2007, 2009, 2011
GRIA2	ENST00000296526.7	glutamate receptor, ionotropic, AMPA 2	5	1	0	1	0	0	0	0	0	0	rno-miR-218a-5p	-0.18	-0.18	0.75	2005, 2007, 2009, 2011
SPOCK3	ENST00000357154.3	sparc/osteonectin, cwcv and kazal-like domains proteoglycan (testican) 3	46	1	0	1	0	0	0	0	0	0	rno-miR-218a-5p	-0.18	-0.18	0.52	2007
KRIT1	ENST00000394507.1	KRIT1, ankyrin repeat containing	574	1	0	1	0	0	0	0	0	0	rno-miR-218a-5p	-0.18	-0.2	0.35	2009, 2011
TLK2	ENST00000582809.1	tousled-like kinase 2	5	1	0	0	1	0	0	0	0	1	rno-miR-218a-5p	-0.18	-0.18	0.71	2007, 2009, 2011
SRP72	ENST00000342756.5	signal recognition particle 72kDa	185	1	0	1	0	0	0	0	0	0	rno-miR-218a-5p	-0.18	-0.18	0.64	2005, 2007, 2009, 2011
CDC42SE2	ENST00000505065.1	CDC42 small effector 2	1057	1	0	0	1	0	0	0	0	3	rno-miR-218a-5p	-0.18	-0.18	0.81	2007, 2009
PHF6	ENST00000332070.3	PHD finger protein 6	630	1	0	1	0	0	0	0	0	1	rno-miR-218a-5p	-0.17	-0.17	0.57	2005, 2007, 2011
CELF5	ENST00000541430.2	CUGBP, Elav-like family member 5	5	1	0	1	0	0	0	0	0	0	rno-miR-218a-5p	-0.17	-0.17	0.47	2011
GNA13	ENST00000439174.2	guanine nucleotide binding protein (G protein), alpha 13	190	1	0	1	0	0	0	0	0	1	rno-miR-218a-5p	-0.17	-0.24	0.4
TP53INP1	ENST00000448464.2	tumor protein p53 inducible nuclear protein 1	39	1	0	1	0	0	0	0	0	1	rno-miR-218a-5p	-0.17	-0.2	< 0.1
RPP25	ENST00000322177.5	ribonuclease P/MRP 25kDa subunit	546	1	0	0	1	0	0	0	0	1	rno-miR-218a-5p	-0.17	-0.19	0.58
PPP2R2C	ENST00000335585.5	protein phosphatase 2, regulatory subunit B, gamma	115	1	1	0	0	0	0	0	0	0	rno-miR-218a-5p	-0.17	-0.17	0.97	2005, 2007, 2009, 2011
KCNA1	ENST00000382545.3	potassium voltage-gated channel, shaker-related subfamily, member 1 (episodic ataxia with myokymia)	5	1	0	0	1	1	0	1	0	1	rno-miR-218a-5p	-0.17	-0.17	0.61	2007, 2009, 2011
MYO16	ENST00000356711.2	myosin XVI	7	1	0	1	0	0	0	0	0	2	rno-miR-218a-5p	-0.17	-0.17	0.51	2009, 2011
SERINC5	ENST00000512721.1	serine incorporator 5	175	1	0	1	0	0	0	0	0	1	rno-miR-218a-5p	-0.17	-0.18	0.85	2011
HIVEP3	ENST00000372583.1	human immunodeficiency virus type I enhancer binding protein 3	84	1	0	1	0	1	0	1	0	1	rno-miR-218a-5p	-0.17	-0.17	0.8
ST18	ENST00000276480.7	suppression of tumorigenicity 18 (breast carcinoma) (zinc finger protein)	5	1	0	1	0	1	0	1	0	1	rno-miR-218a-5p	-0.17	-0.17	0.6	2005, 2007, 2009, 2011
GABRB3	ENST00000311550.5	gamma-aminobutyric acid (GABA) A receptor, beta 3	267	2	0	2	0	0	0	0	0	0	rno-miR-218a-5p	-0.17	-0.43	0.74	2005, 2007, 2009, 2011
HOXD4	ENST00000306324.3	homeobox D4	214	1	0	1	0	0	0	0	0	0	rno-miR-218a-5p	-0.17	-0.19	0.55
TP53INP2	ENST00000374810.3	tumor protein p53 inducible nuclear protein 2	12	1	0	1	0	0	0	0	0	0	rno-miR-218a-5p	-0.17	-0.45	0.64
DBNDD1	ENST00000304733.3	dysbindin (dystrobrevin binding protein 1) domain containing 1	303	1	0	1	0	1	0	1	0	0	rno-miR-218a-5p	-0.17	-0.17	0.71	2007, 2009, 2011
SFXN5	ENST00000410065.1	sideroflexin 5	56	1	0	0	1	0	0	0	0	0	rno-miR-218a-5p	-0.17	-0.19	0.78	2005, 2007, 2009, 2011
CNTN1	ENST00000551295.2	contactin 1	40	1	0	0	1	1	0	1	0	0	rno-miR-218a-5p	-0.17	-0.17	0.66
NUMBL	ENST00000252891.4	numb homolog (Drosophila)-like	323	1	0	0	1	0	0	0	0	0	rno-miR-218a-5p	-0.17	-0.17	0.81	2007, 2009, 2011
GRIP1	ENST00000398016.3	glutamate receptor interacting protein 1	28	1	0	1	0	2	0	1	1	0	rno-miR-218a-5p	-0.17	-0.17	0.75	2011
UBE3A	ENST00000232165.3	ubiquitin protein ligase E3A	529	1	0	0	1	0	0	0	0	0	rno-miR-218a-5p	-0.17	-0.18	0.71	2011
MBNL1	ENST00000357472.3	muscleblind-like splicing regulator 1	135	1	0	0	1	0	0	0	0	1	rno-miR-218a-5p	-0.17	-0.17	0.6	2005, 2007, 2009, 2011
ZIC5	ENST00000267294.4	Zic family member 5	263	1	0	1	0	0	0	0	0	0	rno-miR-218a-5p	-0.17	-0.18	0.39	2007
HOXB3	ENST00000470495.1	homeobox B3	70	1	0	1	0	0	0	0	0	0	rno-miR-218a-5p	-0.17	-0.17	0.35	2005, 2007, 2009, 2011
KLF3	ENST00000261438.5	Kruppel-like factor 3 (basic)	515	1	0	1	0	1	0	1	0	0	rno-miR-218a-5p	-0.17	-0.2	0.7	2005, 2007, 2009, 2011
UHRF1BP1L	ENST00000279907.7	UHRF1 binding protein 1-like	369	1	1	0	0	0	0	0	0	0	rno-miR-218a-5p	-0.17	-0.3	0.99
TBX15	ENST00000207157.3	T-box 15	14	1	0	1	0	0	0	0	0	0	rno-miR-218a-5p	-0.17	-0.17	0.89	2005, 2007, 2009, 2011
SCAI	ENST00000336505.6	suppressor of cancer cell invasion	74	3	2	1	0	2	0	0	2	0	rno-miR-218a-5p	-0.17	-0.37	> 0.99	2011
SEC14L1	ENST00000413679.2	SEC14-like 1 (S. cerevisiae)	1399	1	0	1	0	1	0	0	1	0	rno-miR-218a-5p	-0.17	-0.18	0.47	2005, 2007, 2009, 2011
RANBP10	ENST00000317506.3	RAN binding protein 10	140	1	1	0	0	0	0	0	0	1	rno-miR-218a-5p	-0.17	-0.17	0.86	2007, 2009, 2011
CACNA1I	ENST00000402142.3	calcium channel, voltage-dependent, T type, alpha 1I subunit	5	1	1	0	0	0	0	0	0	1	rno-miR-218a-5p	-0.17	-0.17	0.95	2005, 2007, 2009, 2011
FCHSD2	ENST00000311172.7	FCH and double SH3 domains 2	73	1	0	0	1	1	0	1	0	0	rno-miR-218a-5p	-0.16	-0.25	0.81	2005, 2007, 2009, 2011
SRCIN1	ENST00000264659.7	SRC kinase signaling inhibitor 1	5	3	0	2	1	0	0	0	0	1	rno-miR-218a-5p	-0.16	-0.16	0.95	2011
EBF1	ENST00000313708.6	early B-cell factor 1	42	1	1	0	0	0	0	0	0	0	rno-miR-218a-5p	-0.16	-0.28	0.84	2009, 2011
LPCAT1	ENST00000283415.3	lysophosphatidylcholine acyltransferase 1	298	1	0	1	0	0	0	0	0	0	rno-miR-218a-5p	-0.16	-0.17	0.67	2007, 2009, 2011
LIFR	ENST00000263409.4	leukemia inhibitory factor receptor alpha	44	1	0	1	0	1	1	0	0	2	rno-miR-218a-5p	-0.16	-0.19	0.79	2005, 2007, 2009, 2011
KDM3B	ENST00000314358.5	lysine (K)-specific demethylase 3B	1589	1	0	0	1	0	0	0	0	0	rno-miR-218a-5p	-0.16	-0.16	0.69
GAB2	ENST00000340149.2	GRB2-associated binding protein 2	627	1	1	0	0	0	0	0	0	2	rno-miR-218a-5p	-0.16	-0.16	0.89	2005, 2007, 2009, 2011
POU3F3	ENST00000361360.2	POU class 3 homeobox 3	461	1	0	0	1	2	1	0	1	0	rno-miR-218a-5p	-0.16	-0.23	0.76
ZBTB39	ENST00000300101.2	zinc finger and BTB domain containing 39	7	1	0	0	1	0	0	0	0	2	rno-miR-218a-5p	-0.16	-0.16	0.74	2011
ZMIZ1	ENST00000334512.5	zinc finger, MIZ-type containing 1	568	1	1	0	0	0	0	0	0	1	rno-miR-218a-5p	-0.16	-0.16	0.88	2007, 2009, 2011
AKIRIN1	ENST00000432648.3	akirin 1	798	1	0	1	0	0	0	0	0	0	rno-miR-218a-5p	-0.16	-0.16	0.8	2007
DYNC1I2	ENST00000409453.1	dynein, cytoplasmic 1, intermediate chain 2	69	1	0	1	0	0	0	0	0	0	rno-miR-218a-5p	-0.16	-0.31	0.68
TBC1D12	ENST00000225235.4	TBC1 domain family, member 12	172	1	0	1	0	0	0	0	0	0	rno-miR-218a-5p	-0.16	-0.21	0.77	2009, 2011
DNAJA4	ENST00000394855.3	DnaJ (Hsp40) homolog, subfamily A, member 4	24	1	0	1	0	0	0	0	0	3	rno-miR-218a-5p	-0.16	-0.3	0.44
ABLIM3	ENST00000326685.7	actin binding LIM protein family, member 3	9	1	0	1	0	0	0	0	0	0	rno-miR-218a-5p	-0.16	-0.29	0.51	2005, 2007
AFF4	ENST00000265343.5	AF4/FMR2 family, member 4	2755	1	0	1	0	0	0	0	0	2	rno-miR-218a-5p	-0.16	-0.16	0.82	2009, 2011
PCDH9	ENST00000377861.3	protocadherin 9	102	1	0	1	0	0	0	0	0	1	rno-miR-218a-5p	-0.15	-0.15	0.4
AGO1	ENST00000373204.4	argonaute RISC catalytic component 1	402	2	0	0	2	1	0	1	0	2	rno-miR-218a-5p	-0.15	-0.18	0.96	2005, 2007, 2009, 2011
EFNB2	ENST00000245323.4	ephrin-B2	25	1	0	1	0	0	0	0	0	2	rno-miR-218a-5p	-0.15	-0.15	0.63	2005, 2007, 2009, 2011
ANKRD52	ENST00000267116.7	ankyrin repeat domain 52	2913	2	1	0	1	0	0	0	0	1	rno-miR-218a-5p	-0.15	-0.24	0.92	2009, 2011
GAREML	ENST00000401533.2	GRB2 associated, regulator of MAPK1-like	496	1	0	1	0	0	0	0	0	0	rno-miR-218a-5p	-0.15	-0.16	0.69
KIF3C	ENST00000264712.3	kinesin family member 3C	177	1	0	0	1	0	0	0	0	0	rno-miR-218a-5p	-0.15	-0.15	0.77	2005, 2007, 2009, 2011
SLCO5A1	ENST00000260126.4	solute carrier organic anion transporter family, member 5A1	9	1	1	0	0	0	0	0	0	1	rno-miR-218a-5p	-0.15	-0.15	0.8	2005, 2007, 2009, 2011
KIF21B	ENST00000332129.2	kinesin family member 21B	12	3	2	0	1	1	0	1	0	4	rno-miR-218a-5p	-0.15	-0.15	0.99	2007, 2009, 2011
LRRC7	ENST00000310961.5	leucine rich repeat containing 7	18	1	0	1	0	1	0	0	1	0	rno-miR-218a-5p	-0.15	-0.15	0.8	2005, 2007, 2009, 2011
CLASP2	ENST00000539981.1	cytoplasmic linker associated protein 2	554	1	0	1	0	0	0	0	0	0	rno-miR-218a-5p	-0.15	-0.15	ORF
ATXN1	ENST00000244769.4	ataxin 1	106	1	0	1	0	0	0	0	0	2	rno-miR-218a-5p	-0.15	-0.2	0.4	2005, 2007, 2011
ARL5B	ENST00000377275.3	ADP-ribosylation factor-like 5B	368	1	0	1	0	0	0	0	0	2	rno-miR-218a-5p	-0.15	-0.35	0.65	2007, 2009, 2011
SMCHD1	ENST00000320876.6	structural maintenance of chromosomes flexible hinge domain containing 1	270	1	0	1	0	0	0	0	0	0	rno-miR-218a-5p	-0.15	-0.17	0.84	2009, 2011
SKIL	ENST00000458537.3	SKI-like oncogene	210	1	0	1	0	1	1	0	0	1	rno-miR-218a-5p	-0.15	-0.22	0.6
PAX2	ENST00000370296.2	paired box 2	8	1	0	1	0	0	0	0	0	0	rno-miR-218a-5p	-0.15	-0.15	0.86	2005, 2007, 2009, 2011
ANKRD13B	ENST00000394859.3	ankyrin repeat domain 13B	72	1	0	1	0	0	0	0	0	0	rno-miR-218a-5p	-0.15	-0.15	0.69	2007, 2009, 2011
STXBP5	ENST00000367481.3	syntaxin binding protein 5 (tomosyn)	555	1	0	0	1	1	0	1	0	0	rno-miR-218a-5p	-0.15	-0.15	0.72	2009, 2011
TRHDE	ENST00000261180.4	thyrotropin-releasing hormone degrading enzyme	34	1	1	0	0	0	0	0	0	1	rno-miR-218a-5p	-0.15	-0.26	> 0.99	2005, 2007, 2009, 2011
YWHAZ	ENST00000395957.2	tyrosine 3-monooxygenase/tryptophan 5-monooxygenase activation protein, zeta polypeptide	184	1	0	1	0	0	0	0	0	0	rno-miR-218a-5p	-0.15	-0.15	0.66
BICD1	ENST00000548411.1	bicaudal D homolog 1 (Drosophila)	205	1	1	0	0	2	0	1	1	0	rno-miR-218a-5p	-0.15	-0.17	0.28
SMPD3	ENST00000219334.5	sphingomyelin phosphodiesterase 3, neutral membrane (neutral sphingomyelinase II)	9	1	0	0	1	0	0	0	0	1	rno-miR-218a-5p	-0.14	-0.14	0.81	2005, 2007, 2009, 2011
ANKRD27	ENST00000306065.4	ankyrin repeat domain 27 (VPS9 domain)	349	1	0	0	1	0	0	0	0	0	rno-miR-218a-5p	-0.14	-0.14	0.79	2005, 2007, 2009, 2011
TANC2	ENST00000424789.2	tetratricopeptide repeat, ankyrin repeat and coiled-coil containing 2	155	3	0	1	2	0	0	0	0	2	rno-miR-218a-5p	-0.14	-0.17	0.98	2009, 2011
PPME1	ENST00000328257.8	protein phosphatase methylesterase 1	343	1	0	1	0	0	0	0	0	1	rno-miR-218a-5p	-0.14	-0.14	0.62	2007, 2009, 2011
PIK3C2A	ENST00000265970.7	phosphatidylinositol-4-phosphate 3-kinase, catalytic subunit type 2 alpha	280	1	1	0	0	0	0	0	0	0	rno-miR-218a-5p	-0.14	-0.14	0.62	2009, 2011
PUM1	ENST00000424085.2	pumilio RNA-binding family member 1	202	1	0	1	0	1	0	1	0	0	rno-miR-218a-5p	-0.14	-0.15	0.69	2005, 2007, 2009, 2011
WIPF2	ENST00000323571.4	WAS/WASL interacting protein family, member 2	214	1	0	1	0	0	0	0	0	1	rno-miR-218a-5p	-0.14	-0.18	0.54	2007, 2011
UNC13A	ENST00000519716.2	unc-13 homolog A (C. elegans)	5	1	0	1	0	1	0	1	0	0	rno-miR-218a-5p	-0.14	-0.14	0.83	2007, 2009, 2011
XKR4	ENST00000327381.6	XK, Kell blood group complex subunit-related family, member 4	5	1	0	1	0	2	1	0	1	4	rno-miR-218a-5p	-0.14	-0.14	0.7
CLCN3	ENST00000513761.1	chloride channel, voltage-sensitive 3	1142	1	0	0	1	0	0	0	0	0	rno-miR-218a-5p	-0.14	-0.14	ORF
FGD4	ENST00000427716.2	FYVE, RhoGEF and PH domain containing 4	38	1	0	1	0	2	1	0	1	1	rno-miR-218a-5p	-0.14	-0.24	0.45	2011
PTPRT	ENST00000373187.1	protein tyrosine phosphatase, receptor type, T	5	1	0	1	0	1	0	0	1	1	rno-miR-218a-5p	-0.14	-0.14	0.76	2007, 2009, 2011
YY1	ENST00000262238.4	YY1 transcription factor	1803	1	0	1	0	0	0	0	0	2	rno-miR-218a-5p	-0.14	-0.21	0.89
DNMT3A	ENST00000380746.4	DNA (cytosine-5-)-methyltransferase 3 alpha	221	2	0	1	1	0	0	0	0	1	rno-miR-218a-5p	-0.14	-0.15	0.84	2005, 2007
GDI1	ENST00000447750.2	GDP dissociation inhibitor 1	21	1	0	0	1	0	0	0	0	0	rno-miR-218a-5p	-0.14	-0.14	0.68	2005, 2007, 2009, 2011
SEMA6B	ENST00000301293.3	sema domain, transmembrane domain (TM), and cytoplasmic domain, (semaphorin) 6B	35	1	1	0	0	0	0	0	0	0	rno-miR-218a-5p	-0.14	-0.14	0.58	2007, 2009, 2011
NAV1	ENST00000295624.6	neuron navigator 1	702	1	0	1	0	0	0	0	0	0	rno-miR-218a-5p	-0.14	-0.14	0.6	2009, 2011
RUNX2	ENST00000371432.3	runt-related transcription factor 2	105	1	1	0	0	2	0	1	1	0	rno-miR-218a-5p	-0.14	-0.14	0.52	2007, 2009, 2011
EPHA7	ENST00000369303.4	EPH receptor A7	213	2	1	0	1	0	0	0	0	1	rno-miR-218a-5p	-0.14	-0.56	0.8	2011
CCDC88A	ENST00000336838.6	coiled-coil domain containing 88A	141	1	1	0	0	0	0	0	0	1	rno-miR-218a-5p	-0.13	-0.3	0.82	2005, 2007, 2009, 2011
PDE3A	ENST00000359062.3	phosphodiesterase 3A, cGMP-inhibited	1182	1	0	0	1	1	1	0	0	0	rno-miR-218a-5p	-0.13	-0.2	0.81	2009, 2011
SORBS1	ENST00000371227.4	sorbin and SH3 domain containing 1	22	1	0	0	1	0	0	0	0	0	rno-miR-218a-5p	-0.13	-0.13	0.8	2005, 2007, 2009, 2011
PRKCE	ENST00000306156.3	protein kinase C, epsilon	164	1	0	1	0	1	0	0	1	0	rno-miR-218a-5p	-0.13	-0.13	0.46	2005, 2007, 2009, 2011
PI4K2A	ENST00000370649.3	Phosphatidylinositol 4-kinase type 2-alpha; Uncharacterized protein	1489	1	1	0	0	0	0	0	0	1	rno-miR-218a-5p	-0.13	-0.13	0.5
RNF219	ENST00000282003.6	ring finger protein 219	680	1	0	1	0	0	0	0	0	1	rno-miR-218a-5p	-0.13	-0.13	0.79	2005, 2007, 2009
CHFR	ENST00000315585.7	checkpoint with forkhead and ring finger domains, E3 ubiquitin protein ligase	168	1	0	0	1	0	0	0	0	1	rno-miR-218a-5p	-0.13	-0.33	0.77	2007, 2009, 2011
SCRT2	ENST00000246104.6	scratch homolog 2, zinc finger protein (Drosophila)	5	2	0	2	0	0	0	0	0	0	rno-miR-218a-5p	-0.13	-0.13	0.8	2005, 2007, 2009, 2011
PPARGC1A	ENST00000264867.2	peroxisome proliferator-activated receptor gamma, coactivator 1 alpha	19	1	0	1	0	0	0	0	0	0	rno-miR-218a-5p	-0.13	-0.13	0.58	2005, 2007, 2009, 2011
NMNAT3	ENST00000511444.1	nicotinamide nucleotide adenylyltransferase 3	12	1	0	0	1	0	0	0	0	1	rno-miR-218a-5p	-0.13	-0.14	< 0.1
TAOK3	ENST00000419821.2	TAO kinase 3	8	1	0	0	1	0	0	0	0	0	rno-miR-218a-5p	-0.13	-0.14	0.76	2005, 2007, 2009, 2011
CDH4	ENST00000360469.5	cadherin 4, type 1, R-cadherin (retinal)	33	1	0	0	1	0	0	0	0	1	rno-miR-218a-5p	-0.13	-0.13	0.82
SYT1	ENST00000457153.2	synaptotagmin I	13	1	0	0	1	0	0	0	0	1	rno-miR-218a-5p	-0.13	-0.13	0.67	2005, 2007, 2011
ARHGAP5	ENST00000345122.3	Rho GTPase activating protein 5	757	1	0	1	0	0	0	0	0	0	rno-miR-218a-5p	-0.13	-0.16	0.64	2007, 2009, 2011
GPRC5B	ENST00000300571.2	G protein-coupled receptor, family C, group 5, member B	84	1	1	0	0	0	0	0	0	0	rno-miR-218a-5p	-0.13	-0.2	0.89
NFIX	ENST00000360105.4	nuclear factor I/X (CCAAT-binding transcription factor)	24	1	0	1	0	0	0	0	0	1	rno-miR-218a-5p	-0.13	-0.13	0.62	2005, 2007
WBP1L	ENST00000369889.4	WW domain binding protein 1-like	5	1	0	1	0	0	0	0	0	3	rno-miR-218a-5p	-0.13	-0.13	0.39	2009, 2011
KLHL11	ENST00000319121.3	kelch-like family member 11	16	1	0	1	0	0	0	0	0	0	rno-miR-218a-5p	-0.13	-0.19	0.86
KLF8	ENST00000468660.1	Kruppel-like factor 8	8	2	1	1	0	1	0	1	0	0	rno-miR-218a-5p	-0.13	-0.53	0.83
MBLAC2	ENST00000316610.6	metallo-beta-lactamase domain containing 2	498	1	0	0	1	1	0	0	1	0	rno-miR-218a-5p	-0.13	-0.16	0.7	2005, 2007, 2011
PARP8	ENST00000503750.2	poly (ADP-ribose) polymerase family, member 8	80	1	0	1	0	0	0	0	0	1	rno-miR-218a-5p	-0.13	-0.2	0.36	2011
ZNFX1	ENST00000371752.1	zinc finger, NFX1-type containing 1	41	1	0	0	1	0	0	0	0	0	rno-miR-218a-5p	-0.13	-0.13	0.75	2007, 2009, 2011
STK38	ENST00000229812.7	serine/threonine kinase 38	156	1	0	0	1	0	0	0	0	0	rno-miR-218a-5p	-0.13	-0.13	0.68	2005, 2007, 2009, 2011
ANKRD44	ENST00000282272.8	ankyrin repeat domain 44	187	1	0	1	0	0	0	0	0	0	rno-miR-218a-5p	-0.13	-0.14	0.7	2011
KCNQ3	ENST00000388996.4	potassium voltage-gated channel, KQT-like subfamily, member 3	5	1	1	0	0	1	0	1	0	2	rno-miR-218a-5p	-0.13	-0.13	0.73	2011
AP2A1	ENST00000354293.5	adaptor-related protein complex 2, alpha 1 subunit	285	1	0	1	0	0	0	0	0	0	rno-miR-218a-5p	-0.13	-0.13	0.55	2007, 2011
EXTL3	ENST00000220562.4	exostosin-like glycosyltransferase 3	358	1	0	0	1	0	0	0	0	0	rno-miR-218a-5p	-0.13	-0.13	0.81	2005, 2007, 2009, 2011
ARPP19	ENST00000566423.1	cAMP-regulated phosphoprotein, 19kDa	1316	1	1	0	0	0	0	0	0	0	rno-miR-218a-5p	-0.13	-0.38	0.99	2005, 2007, 2009, 2011
CBX7	ENST00000216133.5	chromobox homolog 7	5	1	0	0	1	1	0	0	1	1	rno-miR-218a-5p	-0.13	-0.13	0.91	2009, 2011
KIAA2022	ENST00000055682.6	KIAA2022	5	1	0	0	1	1	0	1	0	0	rno-miR-218a-5p	-0.13	-0.13	0.8	2007, 2009, 2011
NAA15	ENST00000296543.5	N(alpha)-acetyltransferase 15, NatA auxiliary subunit	546	1	0	0	1	0	0	0	0	0	rno-miR-218a-5p	-0.13	-0.13	0.76	2005, 2007, 2009, 2011
DNAJC27	ENST00000264711.2	DnaJ (Hsp40) homolog, subfamily C, member 27	41	1	0	0	1	0	0	0	0	0	rno-miR-218a-5p	-0.13	-0.15	0.69	2009, 2011
RSBN1	ENST00000261441.5	round spermatid basic protein 1	54	1	0	1	0	0	0	0	0	1	rno-miR-218a-5p	-0.13	-0.13	0.53
GREM1	ENST00000560677.1	gremlin 1, DAN family BMP antagonist	752	1	0	1	0	0	0	0	0	0	rno-miR-218a-5p	-0.13	-0.27	0.47	2011
NAV3	ENST00000228327.6	neuron navigator 3	277	2	1	0	1	0	0	0	0	0	rno-miR-218a-5p	-0.12	-0.12	0.96	2005, 2007, 2009, 2011
LPP	ENST00000312675.4	LIM domain containing preferred translocation partner in lipoma	1894	1	0	1	0	3	0	2	1	2	rno-miR-218a-5p	-0.12	-0.12	0.57	2011
UBTD1	ENST00000370664.3	ubiquitin domain containing 1	10	1	0	0	1	0	0	0	0	0	rno-miR-218a-5p	-0.12	-0.12	0.6	2005, 2007, 2011
DAAM1	ENST00000395125.1	dishevelled associated activator of morphogenesis 1	167	1	1	0	0	0	0	0	0	0	rno-miR-218a-5p	-0.12	-0.17	0.68	2005, 2007, 2009, 2011
ZMIZ2	ENST00000309315.4	zinc finger, MIZ-type containing 2	761	1	1	0	0	0	0	0	0	1	rno-miR-218a-5p	-0.12	-0.35	0.99	2007, 2009, 2011
MAPK8IP3	ENST00000250894.4	mitogen-activated protein kinase 8 interacting protein 3	100	1	0	1	0	0	0	0	0	0	rno-miR-218a-5p	-0.12	-0.12	0.8	2005, 2007, 2009, 2011
ADD2	ENST00000264436.4	adducin 2 (beta)	59	1	0	1	0	0	0	0	0	1	rno-miR-218a-5p	-0.12	-0.13	0.6	2011
CAMKK2	ENST00000538733.1	calcium/calmodulin-dependent protein kinase kinase 2, beta	1157	1	1	0	0	1	0	0	1	0	rno-miR-218a-5p	-0.12	-0.14	0.35	2009, 2011
KCNH5	ENST00000322893.7	potassium voltage-gated channel, subfamily H (eag-related), member 5	157	1	0	0	1	2	0	0	2	0	rno-miR-218a-5p	-0.12	-0.17	0.64
LRRC16A	ENST00000329474.6	leucine rich repeat containing 16A	718	1	0	1	0	0	0	0	0	1	rno-miR-218a-5p	-0.12	-0.12	0.6	2009, 2011
GSPT1	ENST00000434724.2	G1 to S phase transition 1	1119	1	0	1	0	0	0	0	0	2	rno-miR-218a-5p	-0.12	-0.28	0.74	2011
SRSF10	ENST00000343255.5	serine/arginine-rich splicing factor 10	1920	1	0	0	1	0	0	0	0	0	rno-miR-218a-5p	-0.12	-0.13	0.7
MBNL2	ENST00000345429.6	muscleblind-like splicing regulator 2	34	1	0	1	0	0	0	0	0	1	rno-miR-218a-5p	-0.12	-0.17	0.71	2007, 2009, 2011
UGT8	ENST00000310836.6	UDP glycosyltransferase 8	682	1	0	0	1	0	0	0	0	0	rno-miR-218a-5p	-0.12	-0.13	0.69	2005, 2007
C6orf62	ENST00000378119.4	chromosome 6 open reading frame 62	300	1	0	1	0	0	0	0	0	0	rno-miR-218a-5p	-0.12	-0.22	0.82	2005, 2007, 2009
LPHN1	ENST00000340736.6	latrophilin 1	49	1	1	0	0	0	0	0	0	1	rno-miR-218a-5p	-0.12	-0.12	0.9	2005, 2007, 2009, 2011
CAB39L	ENST00000355854.4	calcium binding protein 39-like	12	1	0	1	0	0	0	0	0	1	rno-miR-218a-5p	-0.12	-0.3	0.54	2011
ICK	ENST00000350082.5	intestinal cell (MAK-like) kinase	18	2	1	1	0	0	0	0	0	1	rno-miR-218a-5p	-0.12	-0.31	0.85	2005, 2007, 2009, 2011
CREB1	ENST00000432329.2	cAMP responsive element binding protein 1	295	3	2	0	1	0	0	0	0	0	rno-miR-218a-5p	-0.11	-0.43	> 0.99	2011
METTL21A	ENST00000448823.2	methyltransferase like 21A	224	1	0	1	0	0	0	0	0	0	rno-miR-218a-5p	-0.11	-0.33	ORF
ZDHHC8	ENST00000334554.7	zinc finger, DHHC-type containing 8	5	1	0	1	0	1	0	1	0	1	rno-miR-218a-5p	-0.11	-0.11	0.83	2005, 2007, 2009, 2011
TMTC2	ENST00000321196.3	transmembrane and tetratricopeptide repeat containing 2	173	1	0	0	1	0	0	0	0	0	rno-miR-218a-5p	-0.11	-0.12	0.69
WDR44	ENST00000254029.3	WD repeat domain 44	392	1	0	0	1	0	0	0	0	0	rno-miR-218a-5p	-0.11	-0.12	0.64	2005, 2007, 2009, 2011
CLCN5	ENST00000376088.3	chloride channel, voltage-sensitive 5	154	1	0	1	0	0	0	0	0	1	rno-miR-218a-5p	-0.11	-0.28	0.74	2007, 2009, 2011
LRRC1	ENST00000370888.1	leucine rich repeat containing 1	343	1	0	1	0	0	0	0	0	1	rno-miR-218a-5p	-0.11	-0.26	0.57	2009
SNAPC5	ENST00000566658.1	small nuclear RNA activating complex, polypeptide 5, 19kDa	211	1	0	0	1	0	0	0	0	0	rno-miR-218a-5p	-0.11	-0.23	ORF
LGALSL	ENST00000409537.2	lectin, galactoside-binding-like	334	1	0	0	1	0	0	0	0	3	rno-miR-218a-5p	-0.11	-0.28	0.8	2009, 2011
CBL	ENST00000264033.4	Cbl proto-oncogene, E3 ubiquitin protein ligase	309	1	0	0	1	1	0	0	1	4	rno-miR-218a-5p	-0.11	-0.19	0.74	2011
KIF13A	ENST00000378814.5	kinesin family member 13A	725	1	0	1	0	0	0	0	0	0	rno-miR-218a-5p	-0.11	-0.12	0.64
ZDHHC23	ENST00000330212.3	zinc finger, DHHC-type containing 23	10	1	0	1	0	0	0	0	0	1	rno-miR-218a-5p	-0.11	-0.14	0.72	2005, 2007, 2009, 2011
KIAA1549L	ENST00000321505.4	KIAA1549-like	117	1	0	1	0	0	0	0	0	2	rno-miR-218a-5p	-0.11	-0.11	0.88	2009, 2011
PROX1	ENST00000366958.4	prospero homeobox 1	131	1	0	0	1	1	0	0	1	0	rno-miR-218a-5p	-0.11	-0.11	0.66
JAKMIP3	ENST00000298622.4	Janus kinase and microtubule interacting protein 3	5	1	0	1	0	1	0	1	0	1	rno-miR-218a-5p	-0.11	-0.11	0.38	2011
FLRT3	ENST00000378053.3	fibronectin leucine rich transmembrane protein 3	11	1	0	1	0	0	0	0	0	1	rno-miR-218a-5p	-0.11	-0.25	0.88	2005, 2007, 2009, 2011
CACNA1G	ENST00000352832.5	calcium channel, voltage-dependent, T type, alpha 1G subunit	11	1	1	0	0	0	0	0	0	0	rno-miR-218a-5p	-0.11	-0.25	0.8
SGCD	ENST00000435422.3	sarcoglycan, delta (35kDa dystrophin-associated glycoprotein)	39	1	0	1	0	0	0	0	0	0	rno-miR-218a-5p	-0.11	-0.13	0.74	2011
FSBP	ENST00000481490.2	fibrinogen silencer binding protein	36	1	1	0	0	0	0	0	0	1	rno-miR-218a-5p	-0.11	-0.12	< 0.1
MAP3K2	ENST00000409947.1	mitogen-activated protein kinase kinase kinase 2	187	1	1	0	0	0	0	0	0	0	rno-miR-218a-5p	-0.1	-0.1	0.22	2009, 2011
SLC6A6	ENST00000454876.2	solute carrier family 6 (neurotransmitter transporter), member 6	280	1	0	0	1	0	0	0	0	0	rno-miR-218a-5p	-0.1	-0.11	0.79	2007, 2009, 2011
KCND2	ENST00000331113.4	potassium voltage-gated channel, Shal-related subfamily, member 2	5	1	0	0	1	0	0	0	0	0	rno-miR-218a-5p	-0.1	-0.1	0.76	2005, 2007, 2009, 2011
MFHAS1	ENST00000276282.6	malignant fibrous histiocytoma amplified sequence 1	130	1	1	0	0	0	0	0	0	1	rno-miR-218a-5p	-0.1	-0.14	0.87
CTDSPL	ENST00000443503.2	CTD (carboxy-terminal domain, RNA polymerase II, polypeptide A) small phosphatase-like	372	1	0	1	0	0	0	0	0	0	rno-miR-218a-5p	-0.1	-0.11	0.41	2005, 2007, 2009, 2011
KCNN3	ENST00000271915.4	potassium intermediate/small conductance calcium-activated channel, subfamily N, member 3	5	1	1	0	0	0	0	0	0	2	rno-miR-218a-5p	-0.1	-0.1	0.96	2011
CTNND2	ENST00000304623.8	catenin (cadherin-associated protein), delta 2	25	1	0	0	1	0	0	0	0	0	rno-miR-218a-5p	-0.1	-0.1	0.69	2005, 2007, 2009
CCDC177	ENST00000599174.1	Homo sapiens coiled-coil domain containing 177 (CCDC177), mRNA.	0	1	0	1	0	0	0	0	0	1	rno-miR-218a-5p	-0.1	-0.1	< 0.1
PCDH1	ENST00000503492.1	protocadherin 1	30	2	0	1	1	0	0	0	0	0	rno-miR-218a-5p	-0.1	-0.12	0.91
DOK6	ENST00000382713.5	docking protein 6	8	1	0	1	0	1	0	0	1	1	rno-miR-218a-5p	-0.1	-0.1	0.71	2011
RAPGEF2	ENST00000264431.4	Rap guanine nucleotide exchange factor (GEF) 2	484	1	0	0	1	0	0	0	0	0	rno-miR-218a-5p	-0.1	-0.1	0.7	2009, 2011
MOCS1	ENST00000373186.4	molybdenum cofactor synthesis 1	179	1	0	1	0	1	0	0	1	1	rno-miR-218a-5p	-0.1	-0.1	0.39
SREK1	ENST00000334121.6	splicing regulatory glutamine/lysine-rich protein 1	316	1	0	0	1	0	0	0	0	0	rno-miR-218a-5p	-0.1	-0.11	0.81	2005, 2007, 2009, 2011
DDX6	ENST00000264018.4	DEAD (Asp-Glu-Ala-Asp) box helicase 6	11	1	0	1	0	1	0	0	1	1	rno-miR-218a-5p	-0.1	-0.2	0.63	2009, 2011
TMEM229B	ENST00000557006.1	transmembrane protein 229B	5	1	0	0	1	0	0	0	0	0	rno-miR-218a-5p	-0.1	-0.1	0.69
LRIG1	ENST00000273261.3	leucine-rich repeats and immunoglobulin-like domains 1	241	1	0	1	0	0	0	0	0	1	rno-miR-218a-5p	-0.09	-0.09	0.73	2009, 2011
PHF15	ENST00000402835.1	PHD finger protein 15	387	1	1	0	0	0	0	0	0	1	rno-miR-218a-5p	-0.09	-0.14	0.95	2005, 2007, 2009, 2011
SLC22A23	ENST00000436008.2	solute carrier family 22, member 23	353	1	0	0	1	1	0	0	1	1	rno-miR-218a-5p	-0.09	-0.11	0.82	2005, 2007, 2011
TCF20	ENST00000359486.3	transcription factor 20 (AR1)	33	1	0	1	0	0	0	0	0	0	rno-miR-218a-5p	-0.09	-0.09	0.69	2011
ADAM23	ENST00000264377.3	ADAM metallopeptidase domain 23	113	1	1	0	0	1	0	1	0	0	rno-miR-218a-5p	-0.09	-0.2	0.1
PTPRG	ENST00000474889.1	protein tyrosine phosphatase, receptor type, G	696	1	0	0	1	0	0	0	0	0	rno-miR-218a-5p	-0.09	-0.11	0.8
STYX	ENST00000354586.4	serine/threonine/tyrosine interacting protein	250	1	0	0	1	1	0	0	1	0	rno-miR-218a-5p	-0.09	-0.22	0.64	2005, 2007, 2011
BRPF3	ENST00000534400.1	bromodomain and PHD finger containing, 3	7032	1	0	1	0	0	0	0	0	1	rno-miR-218a-5p	-0.09	-0.09	0.85	2005, 2007, 2009, 2011
KPNA1	ENST00000344337.6	karyopherin alpha 1 (importin alpha 5)	1030	1	0	1	0	0	0	0	0	2	rno-miR-218a-5p	-0.09	-0.26	0.64	2007, 2009, 2011
DPY19L3	ENST00000586987.1	dpy-19-like 3 (C. elegans)	146	1	0	1	0	0	0	0	0	1	rno-miR-218a-5p	-0.09	-0.11	0.85	2007, 2009, 2011
CDK8	ENST00000536792.1	cyclin-dependent kinase 8	280	1	0	1	0	0	0	0	0	1	rno-miR-218a-5p	-0.09	-0.09	< 0.1
CELF1	ENST00000395290.2	CUGBP, Elav-like family member 1	153	1	1	0	0	0	0	0	0	3	rno-miR-218a-5p	-0.09	-0.15	0.76	2011
TRIO	ENST00000344204.4	trio Rho guanine nucleotide exchange factor	365	1	0	1	0	0	0	0	0	0	rno-miR-218a-5p	-0.08	-0.26	0.72
WASF3	ENST00000335327.5	WAS protein family, member 3	24	1	0	1	0	0	0	0	0	1	rno-miR-218a-5p	-0.08	-0.08	0.71
FAM178A	ENST00000238961.4	family with sequence similarity 178, member A	130	1	0	0	1	0	0	0	0	0	rno-miR-218a-5p	-0.08	-0.16	0.62	2005, 2007
PCNP	ENST00000296024.5	PEST proteolytic signal containing nuclear protein	944	1	0	1	0	0	0	0	0	1	rno-miR-218a-5p	-0.08	-0.45	0.75	2005, 2007
KCNQ4	ENST00000347132.5	potassium voltage-gated channel, KQT-like subfamily, member 4	46	1	0	1	0	0	0	0	0	1	rno-miR-218a-5p	-0.08	-0.08	0.59	2011
USP31	ENST00000219689.7	ubiquitin specific peptidase 31	214	1	0	1	0	0	0	0	0	0	rno-miR-218a-5p	-0.08	-0.15	0.84	2007, 2009, 2011
PCGF2	ENST00000360797.2	polycomb group ring finger 2	545	1	1	0	0	1	0	1	0	0	rno-miR-218a-5p	-0.08	-0.35	0.25	2011
SP1	ENST00000426431.2	Sp1 transcription factor	402	1	0	1	0	1	0	0	1	0	rno-miR-218a-5p	-0.08	-0.09	0.46	2005, 2007, 2009, 2011
TTYH3	ENST00000258796.7	tweety family member 3	188	1	1	0	0	0	0	0	0	0	rno-miR-218a-5p	-0.08	-0.08	0.81	2005, 2007, 2009, 2011
KMT2A	ENST00000534358.1	lysine (K)-specific methyltransferase 2A	1092	1	0	1	0	1	0	0	1	0	rno-miR-218a-5p	-0.08	-0.08	0.35	2005, 2007, 2009
PLXNA4	ENST00000321063.4	plexin A4	9	1	0	1	0	0	0	0	0	2	rno-miR-218a-5p	-0.08	-0.14	0.77	2009, 2011
ASAP1	ENST00000357668.1	ArfGAP with SH3 domain, ankyrin repeat and PH domain 1	185	1	0	1	0	0	0	0	0	2	rno-miR-218a-5p	-0.08	-0.09	0.48	2011
RIMS3	ENST00000372684.3	regulating synaptic membrane exocytosis 3	24	2	0	1	1	0	0	0	0	1	rno-miR-218a-5p	-0.08	-0.25	0.94	2005, 2007, 2009, 2011
FAM171B	ENST00000304698.5	family with sequence similarity 171, member B	5	1	0	1	0	0	0	0	0	0	rno-miR-218a-5p	-0.08	-0.08	0.52
TMEM68	ENST00000523073.1	transmembrane protein 68	77	1	1	0	0	0	0	0	0	0	rno-miR-218a-5p	-0.08	-0.35	0.12	2011
PLEKHG1	ENST00000367328.1	pleckstrin homology domain containing, family G (with RhoGef domain) member 1	106	1	0	0	1	0	0	0	0	0	rno-miR-218a-5p	-0.08	-0.08	ORF	2007, 2011
TMEM33	ENST00000504986.1	transmembrane protein 33	1470	1	0	1	0	2	0	2	0	0	rno-miR-218a-5p	-0.08	-0.43	0.72	2011
WIPF1	ENST00000392547.2	WAS/WASL interacting protein family, member 1	304	1	0	1	0	0	0	0	0	0	rno-miR-218a-5p	-0.08	-0.17	0.4	2011
SAMD8	ENST00000372687.4	sterile alpha motif domain containing 8	100	1	0	1	0	1	0	1	0	0	rno-miR-218a-5p	-0.08	-0.16	0.83	2011
YPEL2	ENST00000312655.4	yippee-like 2 (Drosophila)	62	1	0	0	1	0	0	0	0	0	rno-miR-218a-5p	-0.08	-0.08	0.65	2011
ACSL6	ENST00000379264.2	acyl-CoA synthetase long-chain family member 6	7	1	0	0	1	0	0	0	0	1	rno-miR-218a-5p	-0.08	-0.1	0.8
TCF4	ENST00000354452.3	transcription factor 4	394	1	1	0	0	0	0	0	0	0	rno-miR-218a-5p	-0.07	-0.09	0.78	2009, 2011
CACNB4	ENST00000539935.1	calcium channel, voltage-dependent, beta 4 subunit	57	2	0	1	1	0	0	0	0	2	rno-miR-218a-5p	-0.07	-0.32	0.93	2011
ZBTB20	ENST00000462705.1	zinc finger and BTB domain containing 20	5	1	0	0	1	5	1	3	1	6	rno-miR-218a-5p	-0.07	-0.17	0.83
NBEA	ENST00000379939.2	neurobeachin	5	1	0	0	1	0	0	0	0	0	rno-miR-218a-5p	-0.07	-0.07	0.71	2005, 2007, 2009, 2011
LRCH1	ENST00000311191.6	leucine-rich repeats and calponin homology (CH) domain containing 1	381	1	1	0	0	1	0	1	0	1	rno-miR-218a-5p	-0.07	-0.07	0.14	2009, 2011
RBPJ	ENST00000504907.1	recombination signal binding protein for immunoglobulin kappa J region	70	1	0	0	1	0	0	0	0	0	rno-miR-218a-5p	-0.07	-0.07	ORF
GAN	ENST00000568107.2	gigaxonin	185	1	0	1	0	0	0	0	0	2	rno-miR-218a-5p	-0.07	-0.11	0.88	2011
ARHGEF39	ENST00000343259.3	Rho guanine nucleotide exchange factor (GEF) 39	141	1	0	1	0	0	0	0	0	0	rno-miR-218a-5p	-0.07	-0.16	0.35
PSMC2	ENST00000435765.1	proteasome (prosome, macropain) 26S subunit, ATPase, 2	1710	1	1	0	0	0	0	0	0	0	rno-miR-218a-5p	-0.07	-0.6	0.35	2011
ZNF236	ENST00000253159.8	zinc finger protein 236	60	1	1	0	0	1	0	1	0	0	rno-miR-218a-5p	-0.07	-0.09	0.8	2005, 2007, 2009, 2011
DLST	ENST00000334220.4	dihydrolipoamide S-succinyltransferase (E2 component of 2-oxo-glutarate complex)	64	1	0	1	0	0	0	0	0	0	rno-miR-218a-5p	-0.07	-0.07	0.65	2005, 2007, 2009, 2011
MARK2	ENST00000402010.2	MAP/microtubule affinity-regulating kinase 2	845	1	0	1	0	0	0	0	0	0	rno-miR-218a-5p	-0.07	-0.07	0.5	2011
EPHA5	ENST00000273854.3	EPH receptor A5	48	1	1	0	0	1	0	0	1	2	rno-miR-218a-5p	-0.07	-0.16	0.84	2011
GPR126	ENST00000230173.6	G protein-coupled receptor 126	604	1	0	0	1	0	0	0	0	2	rno-miR-218a-5p	-0.07	-0.07	< 0.1
MED12L	ENST00000474524.1	mediator complex subunit 12-like	30	1	1	0	0	0	0	0	0	0	rno-miR-218a-5p	-0.07	-0.18	0.91	2007, 2009, 2011
PPP6C	ENST00000373547.4	protein phosphatase 6, catalytic subunit	346	1	0	0	1	0	0	0	0	0	rno-miR-218a-5p	-0.07	-0.19	0.66
NACC1	ENST00000292431.4	nucleus accumbens associated 1, BEN and BTB (POZ) domain containing	337	2	2	0	0	0	0	0	0	1	rno-miR-218a-5p	-0.07	-0.66	> 0.99	2005, 2007, 2009, 2011
CUL3	ENST00000264414.4	cullin 3	1476	2	0	1	1	1	0	0	1	0	rno-miR-218a-5p	-0.07	-0.43	0.96	2005, 2007, 2009, 2011
LDLRAD4	ENST00000399848.3	low density lipoprotein receptor class A domain containing 4	314	1	0	0	1	1	0	0	1	3	rno-miR-218a-5p	-0.07	-0.28	0.63	2005, 2007, 2009, 2011
CACUL1	ENST00000369151.3	CDK2-associated, cullin domain 1	213	1	0	0	1	2	0	0	2	1	rno-miR-218a-5p	-0.06	-0.45	0.78	2007, 2011
RCOR1	ENST00000262241.6	REST corepressor 1	403	1	1	0	0	0	0	0	0	1	rno-miR-218a-5p	-0.06	-0.1	0.97	2007, 2009, 2011
XKR7	ENST00000562532.2	XK, Kell blood group complex subunit-related family, member 7	5	1	0	0	1	1	0	1	0	1	rno-miR-218a-5p	-0.06	-0.06	0.7
DOCK9	ENST00000376460.1	dedicator of cytokinesis 9	172	1	0	1	0	1	0	1	0	0	rno-miR-218a-5p	-0.06	-0.06	< 0.1	2009, 2011
FUBP1	ENST00000370767.1	far upstream element (FUSE) binding protein 1	2021	1	1	0	0	1	0	0	1	0	rno-miR-218a-5p	-0.06	-0.16	0.87	2007
SGSM1	ENST00000400358.4	small G protein signaling modulator 1	25	1	0	0	1	1	0	0	1	2	rno-miR-218a-5p	-0.06	-0.18	0.77	2009, 2011
FAM81A	ENST00000288228.5	family with sequence similarity 81, member A	53	1	1	0	0	1	0	1	0	0	rno-miR-218a-5p	-0.06	-0.23	0.27	2009, 2011
CCDC64	ENST00000397558.2	coiled-coil domain containing 64	7	1	0	1	0	0	0	0	0	1	rno-miR-218a-5p	-0.06	-0.06	0.84	2007, 2009, 2011
ASXL3	ENST00000269197.5	additional sex combs like 3 (Drosophila)	65	1	0	1	0	1	0	0	1	1	rno-miR-218a-5p	-0.06	-0.06	0.66
REPS2	ENST00000357277.3	RALBP1 associated Eps domain containing 2	36	1	0	0	1	4	1	1	2	0	rno-miR-218a-5p	-0.06	-0.16	0.79	2011
DACH1	ENST00000305425.4	dachshund homolog 1 (Drosophila)	18	1	0	1	0	0	0	0	0	1	rno-miR-218a-5p	-0.06	-0.21	0.68
SOX11	ENST00000322002.3	SRY (sex determining region Y)-box 11	1100	1	1	0	0	0	0	0	0	0	rno-miR-218a-5p	-0.06	-0.32	0.77	2005, 2007, 2009, 2011
MRPS36	ENST00000256441.4	mitochondrial ribosomal protein S36	30	1	0	1	0	0	0	0	0	0	rno-miR-218a-5p	-0.06	-0.38	0.6	2009, 2011
HECW1	ENST00000395891.2	HECT, C2 and WW domain containing E3 ubiquitin protein ligase 1	11	1	1	0	0	1	0	0	1	0	rno-miR-218a-5p	-0.06	-0.13	0.91	2009, 2011
PIAS1	ENST00000249636.6	protein inhibitor of activated STAT, 1	368	1	0	1	0	1	0	1	0	1	rno-miR-218a-5p	-0.06	-0.36	0.47
SKI	ENST00000378536.4	v-ski avian sarcoma viral oncogene homolog	613	1	0	0	1	0	0	0	0	0	rno-miR-218a-5p	-0.06	-0.06	0.79	2005, 2007, 2009, 2011
CPEB2	ENST00000538197.1	cytoplasmic polyadenylation element binding protein 2	367	1	0	0	1	0	0	0	0	1	rno-miR-218a-5p	-0.06	-0.06	0.72	2005, 2007, 2009, 2011
DAGLA	ENST00000257215.5	diacylglycerol lipase, alpha	1262	1	0	0	1	0	0	0	0	1	rno-miR-218a-5p	-0.06	-0.06	0.73	2007, 2009, 2011
MTHFD2	ENST00000394053.2	methylenetetrahydrofolate dehydrogenase (NADP+ dependent) 2, methenyltetrahydrofolate cyclohydrolase	330	1	0	1	0	1	0	1	0	1	rno-miR-218a-5p	-0.05	-0.38	0.73
TPRG1	ENST00000345063.3	tumor protein p63 regulated 1	24	1	1	0	0	0	0	0	0	2	rno-miR-218a-5p	-0.05	-0.28	< 0.1
C7orf41	ENST00000324453.8	chromosome 7 open reading frame 41	235	1	0	0	1	2	0	0	2	0	rno-miR-218a-5p	-0.05	-0.24	0.82	2007, 2009, 2011
ELFN2	ENST00000402918.2	extracellular leucine-rich repeat and fibronectin type III domain containing 2	22	1	1	0	0	0	0	0	0	0	rno-miR-218a-5p	-0.05	-0.17	0.94	2007, 2009, 2011
COPS7B	ENST00000373608.3	COP9 signalosome subunit 7B	331	1	0	1	0	0	0	0	0	0	rno-miR-218a-5p	-0.05	-0.32	0.82
SNX13	ENST00000409389.1	sorting nexin 13	100	1	0	1	0	1	0	0	1	0	rno-miR-218a-5p	-0.05	-0.05	ORF
C20orf112	ENST00000359676.5	chromosome 20 open reading frame 112	148	1	0	0	1	0	0	0	0	2	rno-miR-218a-5p	-0.05	-0.08	0.73	2011
KPNA4	ENST00000334256.4	karyopherin alpha 4 (importin alpha 3)	111	1	0	0	1	0	0	0	0	0	rno-miR-218a-5p	-0.05	-0.06	0.82	2005, 2007, 2009, 2011
FGF12	ENST00000445105.2	fibroblast growth factor 12	150	3	2	1	0	1	0	0	1	0	rno-miR-218a-5p	-0.05	-0.75	0.96	2011
MARK1	ENST00000366918.4	MAP/microtubule affinity-regulating kinase 1	192	1	0	0	1	0	0	0	0	0	rno-miR-218a-5p	-0.05	-0.11	0.65	2005, 2007
GOLGA7	ENST00000405786.2	golgin A7	34	1	1	0	0	0	0	0	0	0	rno-miR-218a-5p	-0.05	-0.37	0.54	2005, 2007, 2009, 2011
ATXN2	ENST00000550104.1	ataxin 2	7	1	0	1	0	0	0	0	0	1	rno-miR-218a-5p	-0.05	-0.05	ORF	2005, 2007, 2009, 2011
GFPT1	ENST00000357308.4	glutamine--fructose-6-phosphate transaminase 1	1313	1	1	0	0	0	0	0	0	1	rno-miR-218a-5p	-0.05	-0.39	0.83	2011
ADARB1	ENST00000539173.1	adenosine deaminase, RNA-specific, B1	860	1	0	1	0	0	0	0	0	3	rno-miR-218a-5p	-0.05	-0.28	0.62	2009, 2011
POU2F1	ENST00000367866.2	POU class 2 homeobox 1	83	1	1	0	0	1	0	1	0	1	rno-miR-218a-5p	-0.05	-0.05	0.41	2011
NR1D2	ENST00000312521.4	nuclear receptor subfamily 1, group D, member 2	154	1	0	1	0	0	0	0	0	0	rno-miR-218a-5p	-0.05	-0.13	0.42
CBX5	ENST00000209875.4	chromobox homolog 5	360	1	0	1	0	0	0	0	0	0	rno-miR-218a-5p	-0.05	-0.25	0.86	2011
SETD7	ENST00000274031.3	SET domain containing (lysine methyltransferase) 7	76	1	0	0	1	0	0	0	0	3	rno-miR-218a-5p	-0.05	-0.14	0.69	2007, 2011
HIC2	ENST00000407464.2	hypermethylated in cancer 2	28	1	0	1	0	0	0	0	0	0	rno-miR-218a-5p	-0.04	-0.26	0.88	2005, 2007, 2009, 2011
GPR85	ENST00000297146.3	G protein-coupled receptor 85	21	1	1	0	0	0	0	0	0	0	rno-miR-218a-5p	-0.04	-0.19	0.27	2005, 2007, 2009, 2011
GRIK3	ENST00000373091.3	glutamate receptor, ionotropic, kainate 3	7	1	0	1	0	0	0	0	0	1	rno-miR-218a-5p	-0.04	-0.04	0.79	2005, 2007, 2009, 2011
FOXP2	ENST00000408937.3	forkhead box P2	169	1	0	0	1	0	0	0	0	0	rno-miR-218a-5p	-0.04	-0.17	0.76	2011
CNOT6L	ENST00000504123.1	CCR4-NOT transcription complex, subunit 6-like	23	1	0	1	0	0	0	0	0	0	rno-miR-218a-5p	-0.04	-0.2	0.35	2009, 2011
CBX8	ENST00000269385.4	chromobox homolog 8	474	2	1	1	0	0	0	0	0	0	rno-miR-218a-5p	-0.04	-0.36	0.97
GAPVD1	ENST00000470056.1	GTPase activating protein and VPS9 domains 1	1805	1	1	0	0	0	0	0	0	0	rno-miR-218a-5p	-0.04	-0.11	0.82	2007, 2009, 2011
STX1B	ENST00000215095.5	syntaxin 1B	26	1	0	1	0	1	0	1	0	0	rno-miR-218a-5p	-0.04	-0.22	0.66	2011
SOX6	ENST00000316399.6	SRY (sex determining region Y)-box 6	22	1	0	0	1	1	0	1	0	2	rno-miR-218a-5p	-0.04	-0.11	0.75	2011
GSK3B	ENST00000264235.8	glycogen synthase kinase 3 beta	498	1	0	1	0	0	0	0	0	0	rno-miR-218a-5p	-0.04	-0.06	0.46	2011
MYSM1	ENST00000472487.1	Myb-like, SWIRM and MPN domains 1	38	1	0	1	0	2	1	1	0	0	rno-miR-218a-5p	-0.04	-0.21	0.57	2011
FRMD4A	ENST00000358621.4	FERM domain containing 4A	192	1	0	1	0	0	0	0	0	0	rno-miR-218a-5p	-0.04	-0.1	0.59	2007, 2009, 2011
FAM126A	ENST00000409923.1	family with sequence similarity 126, member A	241	1	0	1	0	1	0	1	0	2	rno-miR-218a-5p	-0.04	-0.15	0.35	2011
SLC5A3	ENST00000608209.1	sodium/myo-inositol cotransporter	24	2	2	0	0	0	0	0	0	2	rno-miR-218a-5p	-0.03	-0.17	0.98	2011
POLR2C	ENST00000219252.5	polymerase (RNA) II (DNA directed) polypeptide C, 33kDa	223	1	0	0	1	1	0	1	0	0	rno-miR-218a-5p	-0.03	-0.48	0.76	2005, 2007, 2009, 2011
FBN2	ENST00000262464.4	fibrillin 2	167	1	0	1	0	0	0	0	0	2	rno-miR-218a-5p	-0.03	-0.04	0.35	2005, 2007
BAHD1	ENST00000416165.1	bromo adjacent homology domain containing 1	76	1	0	1	0	0	0	0	0	1	rno-miR-218a-5p	-0.03	-0.03	0.65	2005, 2007, 2009, 2011
HIVEP2	ENST00000367604.1	human immunodeficiency virus type I enhancer binding protein 2	137	1	0	1	0	0	0	0	0	0	rno-miR-218a-5p	-0.03	-0.1	0.59	2005, 2007, 2011
USP49	ENST00000394253.3	ubiquitin specific peptidase 49	44	1	0	0	1	1	0	1	0	0	rno-miR-218a-5p	-0.03	-0.21	0.71
BSN	ENST00000296452.4	bassoon presynaptic cytomatrix protein	31	1	0	0	1	1	0	1	0	1	rno-miR-218a-5p	-0.03	-0.03	0.81	2005, 2007, 2009, 2011
ELMSAN1	ENST00000394071.2	ELM2 and Myb/SANT-like domain containing 1	15	1	1	0	0	0	0	0	0	1	rno-miR-218a-5p	-0.03	-0.03	0.68	2009, 2011
BCL11B	ENST00000357195.3	B-cell CLL/lymphoma 11B (zinc finger protein)	73	1	1	0	0	0	0	0	0	1	rno-miR-218a-5p	-0.03	-0.03	0.54	2005, 2007, 2009, 2011
DNAL1	ENST00000553645.2	dynein, axonemal, light chain 1	81	1	1	0	0	0	0	0	0	0	rno-miR-218a-5p	-0.03	-0.32	0.76	2007, 2009, 2011
USP46	ENST00000441222.3	ubiquitin specific peptidase 46	180	1	0	0	1	0	0	0	0	0	rno-miR-218a-5p	-0.03	-0.18	0.73	2011
PPP1CB	ENST00000395366.2	protein phosphatase 1, catalytic subunit, beta isozyme	5795	1	0	1	0	1	1	0	0	1	rno-miR-218a-5p	-0.03	-0.57	0.74	2005, 2007, 2009, 2011
POLH	ENST00000372226.1	polymerase (DNA directed), eta	450	1	0	1	0	0	0	0	0	2	rno-miR-218a-5p	-0.03	-0.37	0.81	2011
VPS4A	ENST00000254950.11	vacuolar protein sorting 4 homolog A (S. cerevisiae)	430	1	0	0	1	0	0	0	0	0	rno-miR-218a-5p	-0.03	-0.18	0.73
SCN8A	ENST00000354534.6	sodium channel, voltage gated, type VIII, alpha subunit	44	1	0	0	1	0	0	0	0	0	rno-miR-218a-5p	-0.03	-0.03	0.68
JAKMIP2	ENST00000507386.1	janus kinase and microtubule interacting protein 2	26	1	0	0	1	1	0	0	1	0	rno-miR-218a-5p	-0.03	-0.23	0.82
MEMO1	ENST00000295065.5	mediator of cell motility 1	89	1	0	0	1	0	0	0	0	0	rno-miR-218a-5p	-0.03	-0.19	0.7
ARHGAP32	ENST00000524655.1	Rho GTPase activating protein 32	13	1	0	1	0	0	0	0	0	2	rno-miR-218a-5p	-0.03	-0.04	ORF
FOXN3	ENST00000345097.4	forkhead box N3	42	2	1	1	0	0	0	0	0	2	rno-miR-218a-5p	-0.03	-0.22	0.69	2009, 2011
MPRIP	ENST00000341712.4	myosin phosphatase Rho interacting protein	521	1	0	0	1	0	0	0	0	0	rno-miR-218a-5p	-0.03	-0.03	0.6	2011
ZBTB10	ENST00000430430.1	zinc finger and BTB domain containing 10	113	1	0	1	0	1	0	1	0	0	rno-miR-218a-5p	-0.02	-0.21	0.63
FLRT2	ENST00000330753.4	fibronectin leucine rich transmembrane protein 2	73	1	0	0	1	0	0	0	0	0	rno-miR-218a-5p	-0.02	-0.09	0.7	2007, 2009, 2011
MECP2	ENST00000303391.6	methyl CpG binding protein 2 (Rett syndrome)	1474	1	0	1	0	2	0	0	2	2	rno-miR-218a-5p	-0.02	-0.12	0.53	2005, 2007, 2009, 2011
WDR55	ENST00000358337.5	WD repeat domain 55	251	1	0	0	1	0	0	0	0	0	rno-miR-218a-5p	-0.02	-0.02	ORF
HCN4	ENST00000261917.3	hyperpolarization activated cyclic nucleotide-gated potassium channel 4	19	1	0	1	0	0	0	0	0	2	rno-miR-218a-5p	-0.02	-0.02	0.59	2005, 2007, 2011
SNX12	ENST00000374274.3	sorting nexin 12	849	1	0	1	0	0	0	0	0	0	rno-miR-218a-5p	-0.02	-0.02	0.36
NUFIP2	ENST00000225388.4	nuclear fragile X mental retardation protein interacting protein 2	440	1	0	1	0	1	0	1	0	2	rno-miR-218a-5p	-0.02	-0.16	0.46	2011
DBN1	ENST00000512501.1	drebrin 1	9937	1	1	0	0	0	0	0	0	0	rno-miR-218a-5p	-0.02	-0.56	0.92	2005, 2007, 2009, 2011
ARRB1	ENST00000420843.2	arrestin, beta 1	598	2	0	2	0	0	0	0	0	1	rno-miR-218a-5p	-0.02	-0.1	0.89	2011
ZFYVE26	ENST00000347230.4	zinc finger, FYVE domain containing 26	104	1	1	0	0	1	0	0	1	0	rno-miR-218a-5p	-0.02	-0.13	0.71	2005, 2007, 2009, 2011
CBLB	ENST00000264122.4	Cbl proto-oncogene B, E3 ubiquitin protein ligase	469	1	1	0	0	0	0	0	0	0	rno-miR-218a-5p	-0.02	-0.1	< 0.1
DNAJB13	ENST00000339764.1	DnaJ (Hsp40) homolog, subfamily B, member 13	7	1	0	1	0	0	0	0	0	0	rno-miR-218a-5p	-0.02	-0.08	0.35
ADRBK2	ENST00000324198.6	adrenergic, beta, receptor kinase 2	215	1	0	0	1	0	0	0	0	3	rno-miR-218a-5p	-0.02	-0.21	0.74	2009, 2011
CSNK2A1	ENST00000349736.5	casein kinase 2, alpha 1 polypeptide	1927	1	1	0	0	0	0	0	0	0	rno-miR-218a-5p	-0.02	-0.46	0.89
MEF2C	ENST00000340208.5	myocyte enhancer factor 2C	70	1	1	0	0	0	0	0	0	1	rno-miR-218a-5p	-0.02	-0.22	0.86	2011
PDE7A	ENST00000401827.3	phosphodiesterase 7A	84	1	1	0	0	0	0	0	0	1	rno-miR-218a-5p	-0.02	-0.19	> 0.99	2011
GPR137C	ENST00000321662.6	G protein-coupled receptor 137C	110	1	0	1	0	0	0	0	0	1	rno-miR-218a-5p	-0.02	-0.21	0.88	2009, 2011
MLLT3	ENST00000380338.4	myeloid/lymphoid or mixed-lineage leukemia (trithorax homolog, Drosophila); translocated to, 3	385	1	1	0	0	0	0	0	0	0	rno-miR-218a-5p	-0.02	-0.14	0.47
C7orf60	ENST00000297145.4	chromosome 7 open reading frame 60	39	1	0	1	0	0	0	0	0	0	rno-miR-218a-5p	-0.01	-0.27	0.58	2007, 2009, 2011
AZIN1	ENST00000337198.5	antizyme inhibitor 1	2287	1	0	1	0	1	0	0	1	0	rno-miR-218a-5p	-0.01	-0.25	0.88
WDR48	ENST00000302313.5	WD repeat domain 48	638	1	0	1	0	0	0	0	0	1	rno-miR-218a-5p	-0.01	-0.04	0.59	2005, 2007, 2009, 2011
PCDHA5	ENST00000529859.1	protocadherin alpha 5	86	1	1	0	0	0	0	0	0	1	rno-miR-218a-5p	-0.01	-0.11	0.3	2007, 2009, 2011
PCDHA7	ENST00000525929.1	protocadherin alpha 7	86	1	1	0	0	0	0	0	0	1	rno-miR-218a-5p	-0.01	-0.11	0.3	2007, 2009, 2011
PCDHA3	ENST00000522353.2	protocadherin alpha 3	86	1	1	0	0	0	0	0	0	1	rno-miR-218a-5p	-0.01	-0.11	0.3	2007, 2009, 2011
PCDHA6	ENST00000529310.1	protocadherin alpha 6	86	1	1	0	0	0	0	0	0	1	rno-miR-218a-5p	-0.01	-0.11	0.3	2007, 2009, 2011
PCDHA8	ENST00000531613.1	protocadherin alpha 8	86	1	1	0	0	0	0	0	0	1	rno-miR-218a-5p	-0.01	-0.11	0.3	2007, 2009, 2011
PCDHA10	ENST00000307360.5	protocadherin alpha 10	86	1	1	0	0	0	0	0	0	1	rno-miR-218a-5p	-0.01	-0.11	0.3	2007, 2009, 2011
PCDHA11	ENST00000398640.2	protocadherin alpha 11	86	1	1	0	0	0	0	0	0	1	rno-miR-218a-5p	-0.01	-0.11	0.3	2009, 2011
PCDHA1	ENST00000504120.2	protocadherin alpha 1	86	1	1	0	0	0	0	0	0	1	rno-miR-218a-5p	-0.01	-0.11	0.3	2007, 2009, 2011
PCDHA2	ENST00000526136.1	protocadherin alpha 2	86	1	1	0	0	0	0	0	0	1	rno-miR-218a-5p	-0.01	-0.11	0.3	2007, 2009, 2011
PCDHA4	ENST00000530339.1	protocadherin alpha 4	86	1	1	0	0	0	0	0	0	1	rno-miR-218a-5p	-0.01	-0.11	0.3	2007, 2009, 2011
PCDHA9	ENST00000532602.1	protocadherin alpha 9	86	1	1	0	0	0	0	0	0	1	rno-miR-218a-5p	-0.01	-0.11	0.3	2011
PCDHA13	ENST00000289272.2	protocadherin alpha 13	86	1	1	0	0	0	0	0	0	1	rno-miR-218a-5p	-0.01	-0.11	0.3	2007, 2009, 2011
PCDHAC1	ENST00000253807.2	protocadherin alpha subfamily C, 1	86	1	1	0	0	0	0	0	0	1	rno-miR-218a-5p	-0.01	-0.11	0.3	2007, 2009, 2011
PCDHA12	ENST00000398631.2	protocadherin alpha 12	86	1	1	0	0	0	0	0	0	1	rno-miR-218a-5p	-0.01	-0.11	0.3	2007, 2009, 2011
CCDC6	ENST00000263102.6	coiled-coil domain containing 6	193	2	1	0	1	0	0	0	0	2	rno-miR-218a-5p	-0.01	-0.24	0.93	2005, 2007, 2009, 2011
PCDHAC2	ENST00000289269.5	protocadherin alpha subfamily C, 2	86	1	1	0	0	0	0	0	0	1	rno-miR-218a-5p	-0.01	-0.11	0.3	2007, 2009, 2011
SSR1	ENST00000244763.4	signal sequence receptor, alpha	12917	1	0	1	0	0	0	0	0	0	rno-miR-218a-5p	-0.01	-0.29	0.84	2005, 2007, 2009, 2011
GFRA1	ENST00000439649.3	GDNF family receptor alpha 1	69	1	0	1	0	1	0	0	1	1	rno-miR-218a-5p	-0.01	-0.14	0.79	2011
SHISA7	ENST00000376325.4	shisa family member 7	5	1	0	0	1	0	0	0	0	0	rno-miR-218a-5p	-0.01	-0.01	0.73	2011
ZFHX2	ENST00000419474.3	zinc finger homeobox 2	7	1	0	1	0	0	0	0	0	1	rno-miR-218a-5p	-0.01	-0.03	0.55
ZDHHC18	ENST00000374142.4	zinc finger, DHHC-type containing 18	268	1	1	0	0	0	0	0	0	0	rno-miR-218a-5p	-0.01	-0.16	0.12
PKP4	ENST00000389757.3	plakophilin 4	373	1	1	0	0	0	0	0	0	0	rno-miR-218a-5p	-0.01	-0.15	0.99	2005, 2007, 2009, 2011
ETNK1	ENST00000266517.4	ethanolamine kinase 1	1047	1	0	0	1	0	0	0	0	0	rno-miR-218a-5p	-0.01	-0.04	0.68	2007, 2011
PLEKHG3	ENST00000247226.7	pleckstrin homology domain containing, family G (with RhoGef domain) member 3	97	1	0	1	0	0	0	0	0	0	rno-miR-218a-5p	-0.01	-0.16	0.85
SESN3	ENST00000536441.1	sestrin 3	260	1	0	0	1	1	0	1	0	1	rno-miR-218a-5p	-0.01	-0.09	0.78
THRB	ENST00000396671.2	thyroid hormone receptor, beta	55	1	0	0	1	0	0	0	0	1	rno-miR-218a-5p	-0.01	-0.08	0.81	2007, 2009, 2011
NACC2	ENST00000371753.1	NACC family member 2, BEN and BTB (POZ) domain containing	172	1	0	0	1	0	0	0	0	0	rno-miR-218a-5p	-0.01	-0.01	0.78	2011
TMX1	ENST00000457354.2	thioredoxin-related transmembrane protein 1	3176	1	1	0	0	0	0	0	0	0	rno-miR-218a-5p	-0.01	-0.52	0.74	2007, 2009, 2011
CASK	ENST00000421587.2	calcium/calmodulin-dependent serine protein kinase (MAGUK family)	892	1	1	0	0	0	0	0	0	3	rno-miR-218a-5p	-0.01	-0.45	0.48
LNPEP	ENST00000231368.5	leucyl/cystinyl aminopeptidase	28	1	0	1	0	1	0	0	1	0	rno-miR-218a-5p	-0.01	-0.03	0.44
AHSA2	ENST00000394457.3	AHA1, activator of heat shock 90kDa protein ATPase homolog 2 (yeast)	820	1	1	0	0	0	0	0	0	2	rno-miR-218a-5p	0	-0.5	0.98
RBBP7	ENST00000380087.2	retinoblastoma binding protein 7	270	1	0	0	1	0	0	0	0	0	rno-miR-218a-5p	0	-0.27	0.66
PTRH2	ENST00000393038.2	peptidyl-tRNA hydrolase 2	386	2	0	1	1	0	0	0	0	0	rno-miR-218a-5p	0	-0.42	0.98
USP9X	ENST00000324545.8	ubiquitin specific peptidase 9, X-linked	2433	1	0	0	1	0	0	0	0	1	rno-miR-218a-5p	0	-0.28	0.69	2007, 2011
ACO1	ENST00000309951.6	aconitase 1, soluble	738	1	1	0	0	0	0	0	0	0	rno-miR-218a-5p	0	-0.12	0.48
NFE2L1	ENST00000585291.1	nuclear factor, erythroid 2-like 1	1605	1	0	0	1	0	0	0	0	1	rno-miR-218a-5p	0	-0.14	0.82	2005, 2007, 2009, 2011
STK16	ENST00000409638.3	serine/threonine kinase 16	1416	1	1	0	0	1	0	1	0	0	rno-miR-218a-5p	0	-0.43	0.28
LPHN3	ENST00000512091.2	latrophilin 3	93	1	1	0	0	0	0	0	0	3	rno-miR-218a-5p	0	-0.04	0.58
WIPI2	ENST00000288828.4	WD repeat domain, phosphoinositide interacting 2	1038	1	0	1	0	0	0	0	0	1	rno-miR-218a-5p	0	-0.12	0.63	2009, 2011
KHNYN	ENST00000251343.5	KH and NYN domain containing	421	1	0	0	1	0	0	0	0	0	rno-miR-218a-5p	0	-0.01	ORF	2007
GNPTG	ENST00000204679.4	N-acetylglucosamine-1-phosphate transferase, gamma subunit	677	1	0	0	1	1	0	0	1	1	rno-miR-218a-5p	0	-0.28	0.8
EPB41L1	ENST00000441639.1	erythrocyte membrane protein band 4.1-like 1	369	1	0	1	0	0	0	0	0	0	rno-miR-218a-5p	0	-0.09	0.83	2005, 2007, 2009, 2011
CDX2	ENST00000381020.7	caudal type homeobox 2	563	1	0	0	1	0	0	0	0	0	rno-miR-218a-5p	0	-0.1	0.79
CDR1	ENST00000370532.2	cerebellar degeneration-related protein 1, 34kDa	5	1	0	1	0	1	0	1	0	1	rno-miR-218a-5p	0	-0.48	0.68
KCNH1	ENST00000271751.4	potassium voltage-gated channel, subfamily H (eag-related), member 1	5	1	1	0	0	0	0	0	0	0	rno-miR-218a-5p	0	-0.38	0.99	2011
TNC	ENST00000340094.3	tenascin C	4571	1	0	1	0	0	0	0	0	1	rno-miR-218a-5p	0	-0.23	0.89
SMIM17	ENST00000598409.1	small integral membrane protein 17	5	1	0	1	0	0	0	0	0	1	rno-miR-218a-5p	0	-0.34	0.47	2011
MALSU1	ENST00000466681.1	mitochondrial assembly of ribosomal large subunit 1	3111	1	1	0	0	0	0	0	0	1	rno-miR-218a-5p	0	-0.36	0.38
KLHDC8A	ENST00000367155.3	kelch domain containing 8A	8	1	0	0	1	0	0	0	0	0	rno-miR-218a-5p	0	-0.22	0.81	2007, 2009, 2011
PCDH8	ENST00000377942.3	protocadherin 8	11	1	0	1	0	0	0	0	0	1	rno-miR-218a-5p	0	-0.28	0.76	2005, 2007
ADO	ENST00000373783.1	2-aminoethanethiol (cysteamine) dioxygenase	686	1	0	0	1	0	0	0	0	0	rno-miR-218a-5p	0	-0.08	0.74	2005, 2007, 2009, 2011
ANKS1B	ENST00000546960.1	ankyrin repeat and sterile alpha motif domain containing 1B	21	1	0	1	0	0	0	0	0	0	rno-miR-218a-5p	0	-0.4	0.71	2011
DDX5	ENST00000225792.5	DEAD (Asp-Glu-Ala-Asp) box helicase 5	5537	1	0	1	0	0	0	0	0	0	rno-miR-218a-5p	0	-0.22	0.64	2011
C1orf35	ENST00000272139.4	chromosome 1 open reading frame 35	32	2	1	0	1	0	0	0	0	0	rno-miR-218a-5p	0	-0.55	> 0.99
KLHL23	ENST00000392647.2	kelch-like family member 23	791	1	0	1	0	0	0	0	0	0	rno-miR-218a-5p	0	-0.02	0.67
APEX1	ENST00000557054.1	APEX nuclease (multifunctional DNA repair enzyme) 1	15798	1	0	1	0	0	0	0	0	0	rno-miR-218a-5p	0	-0.41	0.46
CDC73	ENST00000367435.3	cell division cycle 73	579	1	1	0	0	0	0	0	0	2	rno-miR-218a-5p	0	-0.2	0.39
