# Supplementary material for: MicroRNA-10a-3p Improves Cartilage Degeneration by Regulating CH25H-CYP7B1-RORα Mediated Cholesterol Metabolism in Knee Osteoarthritis Rats
Source: Front Pharmacol. 2021 Jun 3;12:690181. doi: 10.3389/fphar.2021.690181 (PMC8209416; doi:10.3389/fphar.2021.690181)
Supplement: Supplementary file 3 [file DataSheet2.ZIP › TargetScan7.2__miR-23a-5p.predicted_targets.xlsx]

## Sheet: TargetScan7
Ortholog of target gene	Representative transcript	Gene name	3P-seq tags + 5	Total sites	8mer sites	7mer-m8 sites	7mer-A1 sites	6mer sites	Representative miRNA	Cumulative weighted context++ score	Total context++ score	Aggregate PCT
GIPC3	ENST00000322315.5	GIPC PDZ domain containing family, member 3	48	9	4	0	5	2	rno-miR-23a-5p	-1.23	-1.23	N/A
RP11-410N8.4	ENST00000375670.1		5	1	1	0	0	0	rno-miR-23a-5p	-1.07	-1.07	N/A
MRPL52	ENST00000397505.2	mitochondrial ribosomal protein L52	8059	1	1	0	0	0	rno-miR-23a-5p	-1.01	-1.01	N/A
GPX3	ENST00000517973.1	glutathione peroxidase 3 (plasma)	1142	2	2	0	0	0	rno-miR-23a-5p	-0.9	-0.9	N/A
TMEM140	ENST00000275767.3	transmembrane protein 140	858	4	1	1	2	0	rno-miR-23a-5p	-0.84	-0.85	N/A
RP11-362K2.2	ENST00000546977.1	Protein LOC100506869	5	1	1	0	0	0	rno-miR-23a-5p	-0.81	-0.81	N/A
APLN	ENST00000307484.6	apelin	48	2	1	1	0	1	rno-miR-23a-5p	-0.73	-0.73	N/A
SYNGR2	ENST00000589711.1	synaptogyrin 2	466	2	1	1	0	1	rno-miR-23a-5p	-0.69	-0.83	N/A
EIF2D	ENST00000367114.3	eukaryotic translation initiation factor 2D	184	1	1	0	0	0	rno-miR-23a-5p	-0.68	-0.68	N/A
TMEM114	ENST00000568335.1	transmembrane protein 114	5	1	1	0	0	0	rno-miR-23a-5p	-0.65	-0.65	N/A
SS18L2	ENST00000447630.1	synovial sarcoma translocation gene on chromosome 18-like 2	137	1	1	0	0	0	rno-miR-23a-5p	-0.63	-0.77	N/A
C8orf47	ENST00000318528.3	chromosome 8 open reading frame 47	63	1	1	0	0	0	rno-miR-23a-5p	-0.61	-0.61	N/A
TEX40	ENST00000539943.1	testis expressed 40	8	3	0	0	3	0	rno-miR-23a-5p	-0.61	-0.61	N/A
GRIK1-AS2	ENST00000333765.4	GRIK1 antisense RNA 2	5	1	1	0	0	0	rno-miR-23a-5p	-0.61	-0.61	N/A
CCDC78	ENST00000293889.6	coiled-coil domain containing 78	6	2	0	1	1	0	rno-miR-23a-5p	-0.61	-0.65	N/A
AC104841.2	ENST00000601871.1	HCG1777198, isoform CRA_a; PRO2900; Uncharacterized protein	5	2	1	0	1	0	rno-miR-23a-5p	-0.6	-0.6	N/A
ASGR1	ENST00000572879.1	asialoglycoprotein receptor 1	243	1	1	0	0	0	rno-miR-23a-5p	-0.6	-0.62	N/A
SPOCD1	ENST00000373648.2	SPOC domain containing 1	755	2	1	1	0	1	rno-miR-23a-5p	-0.59	-0.59	N/A
C5orf49	ENST00000399810.2	chromosome 5 open reading frame 49	7	1	1	0	0	0	rno-miR-23a-5p	-0.59	-0.59	N/A
CCDC107	ENST00000421582.2	coiled-coil domain containing 107	2551	2	1	0	1	0	rno-miR-23a-5p	-0.58	-0.58	N/A
FCGR3B	ENST00000367964.2	Fc fragment of IgG, low affinity IIIb, receptor (CD16b)	5	1	1	0	0	0	rno-miR-23a-5p	-0.57	-0.57	N/A
PLA2G5	ENST00000375108.3	phospholipase A2, group V	5	1	1	0	0	0	rno-miR-23a-5p	-0.57	-0.57	N/A
PCBD1	ENST00000299299.3	pterin-4 alpha-carbinolamine dehydratase/dimerization cofactor of hepatocyte nuclear factor 1 alpha	286	1	1	0	0	0	rno-miR-23a-5p	-0.56	-0.56	N/A
CCDC163P	ENST00000490551.3	coiled-coil domain containing 163, pseudogene	128	1	1	0	0	0	rno-miR-23a-5p	-0.56	-0.56	N/A
DEXI	ENST00000331808.4	Dexi homolog (mouse)	1646	1	1	0	0	0	rno-miR-23a-5p	-0.56	-0.56	N/A
HIBADH	ENST00000265395.2	3-hydroxyisobutyrate dehydrogenase	1676	1	1	0	0	0	rno-miR-23a-5p	-0.55	-0.56	N/A
MB	ENST00000401702.1	myoglobin	5	1	1	0	0	0	rno-miR-23a-5p	-0.55	-0.55	N/A
PELI2	ENST00000267460.4	pellino E3 ubiquitin protein ligase family member 2	229	2	0	1	1	2	rno-miR-23a-5p	-0.54	-0.57	N/A
FSTL1	ENST00000295633.3	follistatin-like 1	6788	2	1	1	0	0	rno-miR-23a-5p	-0.54	-0.54	N/A
PEX11B	ENST00000369306.3	peroxisomal biogenesis factor 11 beta	766	1	1	0	0	0	rno-miR-23a-5p	-0.54	-0.54	N/A
PPEF1	ENST00000543630.1	protein phosphatase, EF-hand calcium binding domain 1	9	1	1	0	0	0	rno-miR-23a-5p	-0.53	-0.53	N/A
SH3TC2	ENST00000502274.1	SH3 domain and tetratricopeptide repeats 2	31	6	2	2	2	0	rno-miR-23a-5p	-0.53	-0.9	N/A
CCNI2	ENST00000378731.1	cyclin I family, member 2	5	1	1	0	0	1	rno-miR-23a-5p	-0.53	-0.53	N/A
PTPN22	ENST00000460620.1	protein tyrosine phosphatase, non-receptor type 22 (lymphoid)	5	1	1	0	0	0	rno-miR-23a-5p	-0.52	-0.52	N/A
KERA	ENST00000266719.3	keratocan	5	1	1	0	0	0	rno-miR-23a-5p	-0.52	-0.52	N/A
CMTM3	ENST00000424011.2	CKLF-like MARVEL transmembrane domain containing 3	1090	1	1	0	0	0	rno-miR-23a-5p	-0.52	-0.52	N/A
POU5F1B	ENST00000465342.2	POU class 5 homeobox 1B	5	1	0	1	0	0	rno-miR-23a-5p	-0.51	-0.51	N/A
GRWD1	ENST00000253237.5	glutamate-rich WD repeat containing 1	2673	2	1	1	0	0	rno-miR-23a-5p	-0.51	-0.66	N/A
PIGS	ENST00000395346.2	phosphatidylinositol glycan anchor biosynthesis, class S	1015	2	1	0	1	0	rno-miR-23a-5p	-0.51	-0.51	N/A
SPRYD7	ENST00000361840.3	SPRY domain containing 7	863	1	1	0	0	0	rno-miR-23a-5p	-0.51	-0.72	N/A
SALL1	ENST00000566102.1	sal-like 1 (Drosophila)	95	1	1	0	0	0	rno-miR-23a-5p	-0.5	-0.5	N/A
HECA	ENST00000367658.2	headcase homolog (Drosophila)	783	2	2	0	0	0	rno-miR-23a-5p	-0.5	-0.51	N/A
DBP	ENST00000222122.5	D site of albumin promoter (albumin D-box) binding protein	38	2	1	0	1	0	rno-miR-23a-5p	-0.5	-0.64	N/A
RPE	ENST00000429907.1	ribulose-5-phosphate-3-epimerase	333	1	1	0	0	1	rno-miR-23a-5p	-0.5	-0.5	N/A
KAAG1	ENST00000274766.1	kidney associated antigen 1	5	1	1	0	0	0	rno-miR-23a-5p	-0.5	-0.5	N/A
SON	ENST00000290239.6	SON DNA binding protein	161	1	1	0	0	0	rno-miR-23a-5p	-0.5	-0.5	N/A
TCTEX1D2	ENST00000325318.5	Tctex1 domain containing 2	3633	1	1	0	0	0	rno-miR-23a-5p	-0.5	-0.5	N/A
LBH	ENST00000406087.1	limb bud and heart development	1956	1	1	0	0	0	rno-miR-23a-5p	-0.49	-0.49	N/A
C1orf110	ENST00000367910.1	chromosome 1 open reading frame 110	5	1	1	0	0	0	rno-miR-23a-5p	-0.48	-0.48	N/A
GADL1	ENST00000282538.5	glutamate decarboxylase-like 1	5	1	1	0	0	1	rno-miR-23a-5p	-0.48	-0.48	N/A
CLDN8	ENST00000399899.1	claudin 8	5	1	1	0	0	0	rno-miR-23a-5p	-0.48	-0.48	N/A
TRADD	ENST00000345057.4	TNFRSF1A-associated via death domain	117	1	1	0	0	0	rno-miR-23a-5p	-0.48	-0.48	N/A
SYS1	ENST00000243918.5	SYS1 Golgi-localized integral membrane protein homolog (S. cerevisiae)	384	2	0	1	1	0	rno-miR-23a-5p	-0.48	-0.51	N/A
ADAT1	ENST00000307921.3	adenosine deaminase, tRNA-specific 1	597	1	1	0	0	0	rno-miR-23a-5p	-0.48	-0.54	N/A
CAPN3	ENST00000356316.3	calpain 3, (p94)	34	1	1	0	0	0	rno-miR-23a-5p	-0.47	-0.47	N/A
SNX24	ENST00000513881.1	sorting nexin 24	352	1	1	0	0	0	rno-miR-23a-5p	-0.47	-0.48	N/A
RUFY3	ENST00000381006.3	RUN and FYVE domain containing 3	162	2	1	0	1	0	rno-miR-23a-5p	-0.47	-0.49	N/A
MTFP1	ENST00000266263.5	mitochondrial fission process 1	2373	1	1	0	0	0	rno-miR-23a-5p	-0.47	-0.47	N/A
P2RX6	ENST00000402329.3	purinergic receptor P2X, ligand-gated ion channel, 6	10	1	1	0	0	0	rno-miR-23a-5p	-0.47	-0.47	N/A
ADM	ENST00000278175.5	adrenomedullin	1541	1	1	0	0	0	rno-miR-23a-5p	-0.47	-0.47	N/A
GREM2	ENST00000318160.4	gremlin 2, DAN family BMP antagonist	631	1	1	0	0	0	rno-miR-23a-5p	-0.47	-0.48	N/A
PHKB	ENST00000455779.1	phosphorylase kinase, beta	973	1	1	0	0	0	rno-miR-23a-5p	-0.47	-0.47	N/A
GATS	ENST00000436886.2	GATS, stromal antigen 3 opposite strand	86	1	0	1	0	0	rno-miR-23a-5p	-0.47	-0.47	N/A
PCSK1N	ENST00000218230.5	proprotein convertase subtilisin/kexin type 1 inhibitor	13	1	1	0	0	0	rno-miR-23a-5p	-0.47	-0.47	N/A
HSPBP1	ENST00000255631.5	HSPA (heat shock 70kDa) binding protein, cytoplasmic cochaperone 1	368	2	0	2	0	0	rno-miR-23a-5p	-0.47	-0.47	N/A
MSTO1	ENST00000245564.2	misato 1, mitochondrial distribution and morphology regulator	136	1	1	0	0	0	rno-miR-23a-5p	-0.47	-0.47	N/A
PLCH2	ENST00000449969.1	phospholipase C, eta 2	5	2	1	1	0	0	rno-miR-23a-5p	-0.46	-0.46	N/A
RNF144A	ENST00000320892.6	ring finger protein 144A	124	3	1	1	1	0	rno-miR-23a-5p	-0.46	-0.49	N/A
AJAP1	ENST00000378191.4	adherens junctions associated protein 1	5	2	1	1	0	1	rno-miR-23a-5p	-0.46	-0.46	N/A
ADAM19	ENST00000257527.4	ADAM metallopeptidase domain 19	981	3	1	1	1	1	rno-miR-23a-5p	-0.46	-0.46	N/A
ATP4B	ENST00000335288.4	ATPase, H+/K+ exchanging, beta polypeptide	5	1	1	0	0	0	rno-miR-23a-5p	-0.46	-0.46	N/A
KRT80	ENST00000313234.5	keratin 80	617	1	1	0	0	0	rno-miR-23a-5p	-0.45	-0.45	N/A
CAAP1	ENST00000520187.1	caspase activity and apoptosis inhibitor 1	1527	1	1	0	0	1	rno-miR-23a-5p	-0.45	-0.47	N/A
SLC17A2	ENST00000360488.3	solute carrier family 17, member 2	31	1	1	0	0	0	rno-miR-23a-5p	-0.45	-0.45	N/A
DKFZP761J1410	ENST00000251473.5	Lipid phosphate phosphatase-related protein type 2	345	1	1	0	0	0	rno-miR-23a-5p	-0.45	-0.45	N/A
TLCD2	ENST00000330676.6	TLC domain containing 2	107	1	1	0	0	0	rno-miR-23a-5p	-0.45	-0.45	N/A
PPP1R3C	ENST00000238994.5	protein phosphatase 1, regulatory subunit 3C	416	1	1	0	0	0	rno-miR-23a-5p	-0.44	-0.44	N/A
FOXS1	ENST00000375978.3	forkhead box S1	9	2	0	1	1	0	rno-miR-23a-5p	-0.44	-0.44	N/A
SLC11A1	ENST00000233202.6	solute carrier family 11 (proton-coupled divalent metal ion transporter), member 1	33	3	1	1	1	0	rno-miR-23a-5p	-0.44	-0.44	N/A
FAM78A	ENST00000372269.3	family with sequence similarity 78, member A	7	1	1	0	0	2	rno-miR-23a-5p	-0.44	-0.47	N/A
TMEM229B	ENST00000557006.1	transmembrane protein 229B	5	1	1	0	0	1	rno-miR-23a-5p	-0.44	-0.44	N/A
ADD2	ENST00000264436.4	adducin 2 (beta)	59	4	2	1	1	2	rno-miR-23a-5p	-0.44	-0.46	N/A
CTD-2228K2.5	ENST00000342584.3	Uncharacterized protein	199	1	0	1	0	0	rno-miR-23a-5p	-0.44	-0.44	N/A
GALNT14	ENST00000324589.5	UDP-N-acetyl-alpha-D-galactosamine:polypeptide N-acetylgalactosaminyltransferase 14 (GalNAc-T14)	5	1	1	0	0	0	rno-miR-23a-5p	-0.44	-0.44	N/A
NUDT18	ENST00000521807.2	nudix (nucleoside diphosphate linked moiety X)-type motif 18	40	1	1	0	0	0	rno-miR-23a-5p	-0.44	-0.44	N/A
MS4A10	ENST00000308287.1	membrane-spanning 4-domains, subfamily A, member 10	5	1	0	1	0	0	rno-miR-23a-5p	-0.43	-0.43	N/A
FAM83A	ENST00000518448.1	family with sequence similarity 83, member A	22	2	0	2	0	0	rno-miR-23a-5p	-0.43	-0.43	N/A
TSC22D4	ENST00000300181.2	TSC22 domain family, member 4	919	2	0	0	2	0	rno-miR-23a-5p	-0.43	-0.43	N/A
SLC22A12	ENST00000377567.2	solute carrier family 22 (organic anion/urate transporter), member 12	5	1	1	0	0	0	rno-miR-23a-5p	-0.43	-0.43	N/A
MVD	ENST00000301012.3	mevalonate (diphospho) decarboxylase	183	2	2	0	0	0	rno-miR-23a-5p	-0.43	-0.43	N/A
TNFSF15	ENST00000374045.4	tumor necrosis factor (ligand) superfamily, member 15	29	1	1	0	0	0	rno-miR-23a-5p	-0.43	-0.43	N/A
FOXC1	ENST00000380874.2	forkhead box C1	1301	2	0	1	1	0	rno-miR-23a-5p	-0.43	-0.43	N/A
CD5	ENST00000347785.3	CD5 molecule	5	1	1	0	0	0	rno-miR-23a-5p	-0.42	-0.42	N/A
FAM46C	ENST00000369448.3	family with sequence similarity 46, member C	74	2	2	0	0	0	rno-miR-23a-5p	-0.42	-0.58	N/A
AC008964.1	ENST00000593965.1		5	1	0	1	0	0	rno-miR-23a-5p	-0.42	-0.42	N/A
OS9	ENST00000389142.5	osteosarcoma amplified 9, endoplasmic reticulum lectin	1038	1	1	0	0	0	rno-miR-23a-5p	-0.42	-0.42	N/A
SLC39A8	ENST00000394833.2	solute carrier family 39 (zinc transporter), member 8	228	1	1	0	0	1	rno-miR-23a-5p	-0.42	-0.45	N/A
C10orf99	ENST00000372126.3	chromosome 10 open reading frame 99	5	1	0	1	0	0	rno-miR-23a-5p	-0.42	-0.42	N/A
DAP	ENST00000230895.6	death-associated protein	8552	1	1	0	0	1	rno-miR-23a-5p	-0.42	-0.42	N/A
SIX5	ENST00000560168.1	SIX homeobox 5	47	2	0	2	0	0	rno-miR-23a-5p	-0.42	-0.42	N/A
FAM60A	ENST00000539409.1	family with sequence similarity 60, member A	58	1	1	0	0	0	rno-miR-23a-5p	-0.42	-0.42	N/A
RP4-539M6.19	ENST00000439838.1	Uncharacterized protein	2373	1	1	0	0	0	rno-miR-23a-5p	-0.41	-0.41	N/A
RIPK1	ENST00000380409.2	receptor (TNFRSF)-interacting serine-threonine kinase 1	20	1	1	0	0	0	rno-miR-23a-5p	-0.41	-0.41	N/A
KRT74	ENST00000549343.1	keratin 74	5	2	0	2	0	0	rno-miR-23a-5p	-0.41	-0.41	N/A
GMEB2	ENST00000370069.1	glucocorticoid modulatory element binding protein 2	240	2	0	1	1	0	rno-miR-23a-5p	-0.41	-0.42	N/A
AC093802.1	ENST00000407524.1	Uncharacterized protein	5	1	0	1	0	0	rno-miR-23a-5p	-0.41	-0.41	N/A
PLEKHA6	ENST00000272203.3	pleckstrin homology domain containing, family A member 6	45	2	1	1	0	0	rno-miR-23a-5p	-0.41	-0.49	N/A
DPH1	ENST00000263083.6	diphthamide biosynthesis 1	2807	1	1	0	0	0	rno-miR-23a-5p	-0.41	-0.41	N/A
SLC32A1	ENST00000217420.1	solute carrier family 32 (GABA vesicular transporter), member 1	5	1	1	0	0	0	rno-miR-23a-5p	-0.41	-0.41	N/A
DKFZP434H0512	ENST00000600140.1	Protein LOC100506667; Putative uncharacterized protein DKFZp434H0512	5	2	1	1	0	0	rno-miR-23a-5p	-0.4	-0.4	N/A
ADAM10	ENST00000260408.3	ADAM metallopeptidase domain 10	385	1	1	0	0	0	rno-miR-23a-5p	-0.4	-0.4	N/A
TMEM38A	ENST00000187762.2	transmembrane protein 38A	158	1	1	0	0	0	rno-miR-23a-5p	-0.4	-0.4	N/A
MAFF	ENST00000338483.2	v-maf avian musculoaponeurotic fibrosarcoma oncogene homolog F	160	1	1	0	0	0	rno-miR-23a-5p	-0.4	-0.4	N/A
ICOS	ENST00000435193.1	inducible T-cell co-stimulator	5	1	1	0	0	0	rno-miR-23a-5p	-0.4	-0.4	N/A
ARHGAP17	ENST00000441763.2	Rho GTPase activating protein 17	1337	2	0	2	0	0	rno-miR-23a-5p	-0.4	-0.4	N/A
ACTR1B	ENST00000289228.5	ARP1 actin-related protein 1 homolog B, centractin beta (yeast)	5716	1	1	0	0	0	rno-miR-23a-5p	-0.4	-0.4	N/A
HIRIP3	ENST00000564026.1	HIRA interacting protein 3	4526	1	0	1	0	1	rno-miR-23a-5p	-0.39	-0.39	N/A
BAMBI	ENST00000375533.3	BMP and activin membrane-bound inhibitor	515	1	0	1	0	0	rno-miR-23a-5p	-0.39	-0.39	N/A
TMEM183A	ENST00000367242.3	transmembrane protein 183A	241	1	1	0	0	0	rno-miR-23a-5p	-0.39	-0.39	N/A
DPM2	ENST00000314392.8	dolichyl-phosphate mannosyltransferase polypeptide 2, regulatory subunit	1667	1	0	1	0	0	rno-miR-23a-5p	-0.39	-0.39	N/A
NUDT16	ENST00000359850.3	nudix (nucleoside diphosphate linked moiety X)-type motif 16	622	1	1	0	0	0	rno-miR-23a-5p	-0.39	-0.39	N/A
ABHD2	ENST00000352732.5	abhydrolase domain containing 2	210	2	1	1	0	1	rno-miR-23a-5p	-0.39	-0.4	N/A
CLIP4	ENST00000320081.5	CAP-GLY domain containing linker protein family, member 4	490	1	1	0	0	0	rno-miR-23a-5p	-0.39	-0.43	N/A
LIN7A	ENST00000552864.1	lin-7 homolog A (C. elegans)	86	3	1	1	1	0	rno-miR-23a-5p	-0.38	-0.58	N/A
CNTROB	ENST00000380255.3	centrobin, centrosomal BRCA2 interacting protein	338	1	1	0	0	0	rno-miR-23a-5p	-0.38	-0.38	N/A
CD247	ENST00000362089.5	CD247 molecule	9	1	1	0	0	0	rno-miR-23a-5p	-0.38	-0.38	N/A
C3orf30	ENST00000295622.1	chromosome 3 open reading frame 30	5	1	0	1	0	0	rno-miR-23a-5p	-0.38	-0.38	N/A
UBTD1	ENST00000370664.3	ubiquitin domain containing 1	10	1	1	0	0	0	rno-miR-23a-5p	-0.38	-0.38	N/A
MFAP3L	ENST00000393704.3	microfibrillar-associated protein 3-like	69	3	1	1	1	0	rno-miR-23a-5p	-0.38	-0.39	N/A
LRRC10	ENST00000361484.3	leucine rich repeat containing 10	5	1	1	0	0	0	rno-miR-23a-5p	-0.37	-0.37	N/A
NMB	ENST00000360476.3	neuromedin B	529	1	0	1	0	0	rno-miR-23a-5p	-0.37	-0.37	N/A
RASAL1	ENST00000546530.1	RAS protein activator like 1 (GAP1 like)	12	1	1	0	0	0	rno-miR-23a-5p	-0.37	-0.37	N/A
LCMT1	ENST00000399069.3	leucine carboxyl methyltransferase 1	594	1	0	1	0	0	rno-miR-23a-5p	-0.37	-0.37	N/A
HOXA7	ENST00000242159.3	homeobox A7	27	1	1	0	0	0	rno-miR-23a-5p	-0.37	-0.37	N/A
AOC3	ENST00000591562.1	amine oxidase, copper containing 3	59	1	1	0	0	0	rno-miR-23a-5p	-0.37	-0.37	N/A
C10orf128	ENST00000374151.3	chromosome 10 open reading frame 128	0	2	0	2	0	0	rno-miR-23a-5p	-0.37	-0.37	N/A
COL20A1	ENST00000422202.1	collagen, type XX, alpha 1	5	1	1	0	0	0	rno-miR-23a-5p	-0.36	-0.36	N/A
RP11-422N16.3	ENST00000499579.1	Uncharacterized protein	5	1	1	0	0	0	rno-miR-23a-5p	-0.36	-0.36	N/A
BMPR1B	ENST00000515059.1	bone morphogenetic protein receptor, type IB	44	1	1	0	0	0	rno-miR-23a-5p	-0.36	-0.36	N/A
TEF	ENST00000266304.4	thyrotrophic embryonic factor	60	2	0	2	0	0	rno-miR-23a-5p	-0.36	-0.39	N/A
FBXO24	ENST00000360609.2	F-box protein 24	19	1	1	0	0	0	rno-miR-23a-5p	-0.36	-0.36	N/A
AKAP7	ENST00000431975.2	A kinase (PRKA) anchor protein 7	21	1	1	0	0	0	rno-miR-23a-5p	-0.36	-0.36	N/A
TPCN1	ENST00000335509.6	two pore segment channel 1	401	1	1	0	0	0	rno-miR-23a-5p	-0.36	-0.36	N/A
FCHSD1	ENST00000435817.2	FCH and double SH3 domains 1	364	2	1	0	1	0	rno-miR-23a-5p	-0.36	-0.36	N/A
ASAH1	ENST00000262097.6	N-acylsphingosine amidohydrolase (acid ceramidase) 1	445	1	1	0	0	0	rno-miR-23a-5p	-0.36	-0.43	N/A
HUNK	ENST00000270112.2	hormonally up-regulated Neu-associated kinase	85	2	2	0	0	0	rno-miR-23a-5p	-0.36	-0.39	N/A
CTSZ	ENST00000217131.5	cathepsin Z	363	1	0	1	0	0	rno-miR-23a-5p	-0.35	-0.35	N/A
PLOD1	ENST00000196061.4	procollagen-lysine, 2-oxoglutarate 5-dioxygenase 1	5056	1	1	0	0	0	rno-miR-23a-5p	-0.35	-0.35	N/A
GPT	ENST00000528431.1	glutamic-pyruvate transaminase (alanine aminotransferase)	55	1	0	1	0	0	rno-miR-23a-5p	-0.35	-0.35	N/A
MRPL27	ENST00000442592.3	mitochondrial ribosomal protein L27	503	1	1	0	0	0	rno-miR-23a-5p	-0.35	-0.36	N/A
DAZL	ENST00000250863.8	deleted in azoospermia-like	5	1	1	0	0	0	rno-miR-23a-5p	-0.35	-0.35	N/A
RNF166	ENST00000312838.4	ring finger protein 166	1977	1	0	1	0	1	rno-miR-23a-5p	-0.35	-0.35	N/A
POU5F1	ENST00000441888.3	POU class 5 homeobox 1	5	1	0	1	0	0	rno-miR-23a-5p	-0.35	-0.35	N/A
GBX2	ENST00000551105.1	gastrulation brain homeobox 2	53	2	0	2	0	0	rno-miR-23a-5p	-0.35	-0.42	N/A
LSM14B	ENST00000253001.4	LSM14B, SCD6 homolog B (S. cerevisiae)	700	1	0	1	0	0	rno-miR-23a-5p	-0.34	-0.34	N/A
AGFG2	ENST00000262935.4	ArfGAP with FG repeats 2	3985	1	1	0	0	0	rno-miR-23a-5p	-0.34	-0.34	N/A
PPM1N	ENST00000324688.4	protein phosphatase, Mg2+/Mn2+ dependent, 1N (putative)	79	1	1	0	0	0	rno-miR-23a-5p	-0.34	-0.34	N/A
BCL2L2	ENST00000250405.5	BCL2-like 2	1380	1	1	0	0	1	rno-miR-23a-5p	-0.34	-0.34	N/A
NPDC1	ENST00000371600.3	neural proliferation, differentiation and control, 1	2154	1	0	1	0	1	rno-miR-23a-5p	-0.34	-0.34	N/A
SRR	ENST00000344595.5	serine racemase	95	1	1	0	0	0	rno-miR-23a-5p	-0.34	-0.35	N/A
NDOR1	ENST00000427047.2	NADPH dependent diflavin oxidoreductase 1	1044	1	1	0	0	2	rno-miR-23a-5p	-0.34	-0.34	N/A
TMEM221	ENST00000341130.5	transmembrane protein 221	5	1	1	0	0	0	rno-miR-23a-5p	-0.34	-0.34	N/A
IKBKE	ENST00000367120.3	inhibitor of kappa light polypeptide gene enhancer in B-cells, kinase epsilon	334	2	0	1	1	0	rno-miR-23a-5p	-0.34	-0.34	N/A
GPC2	ENST00000292377.2	glypican 2	52	1	1	0	0	0	rno-miR-23a-5p	-0.34	-0.34	N/A
TNS4	ENST00000254051.6	tensin 4	40	1	0	0	1	1	rno-miR-23a-5p	-0.34	-0.36	N/A
CCL3	ENST00000225245.5	chemokine (C-C motif) ligand 3	5	1	0	1	0	0	rno-miR-23a-5p	-0.34	-0.34	N/A
CCL3L3	ENST00000378354.4	chemokine (C-C motif) ligand 3-like 3	5	1	0	1	0	0	rno-miR-23a-5p	-0.34	-0.34	N/A
AQP3	ENST00000297991.4	aquaporin 3 (Gill blood group)	70	1	1	0	0	0	rno-miR-23a-5p	-0.34	-0.34	N/A
C17orf78	ENST00000586700.1	chromosome 17 open reading frame 78	5	1	1	0	0	0	rno-miR-23a-5p	-0.34	-0.34	N/A
TEC	ENST00000381501.3	tec protein tyrosine kinase	11	1	1	0	0	0	rno-miR-23a-5p	-0.34	-0.34	N/A
SDC1	ENST00000254351.4	syndecan 1	3152	1	1	0	0	0	rno-miR-23a-5p	-0.33	-0.33	N/A
EMP2	ENST00000359543.3	epithelial membrane protein 2	1725	1	1	0	0	1	rno-miR-23a-5p	-0.33	-0.34	N/A
REPIN1	ENST00000479668.1	replication initiator 1	2836	1	1	0	0	0	rno-miR-23a-5p	-0.33	-0.33	N/A
TMEM185B	ENST00000426077.2	transmembrane protein 185B	1146	1	1	0	0	0	rno-miR-23a-5p	-0.33	-0.53	N/A
LEPROT	ENST00000371065.4	leptin receptor overlapping transcript	397	1	1	0	0	0	rno-miR-23a-5p	-0.33	-0.42	N/A
ARL4C	ENST00000390645.2	ADP-ribosylation factor-like 4C	84	2	0	1	1	2	rno-miR-23a-5p	-0.33	-0.41	N/A
CS	ENST00000548567.1	citrate synthase	52	1	1	0	0	0	rno-miR-23a-5p	-0.32	-0.32	N/A
NDRG2	ENST00000298687.5	NDRG family member 2	217	1	1	0	0	0	rno-miR-23a-5p	-0.32	-0.32	N/A
AP1B1	ENST00000357586.2	adaptor-related protein complex 1, beta 1 subunit	646	2	0	2	0	0	rno-miR-23a-5p	-0.32	-0.32	N/A
RP11-863K10.7	ENST00000330539.1	Uncharacterized protein	5	1	0	1	0	0	rno-miR-23a-5p	-0.32	-0.32	N/A
PGK1	ENST00000373316.4	phosphoglycerate kinase 1	7680	1	0	1	0	0	rno-miR-23a-5p	-0.32	-0.32	N/A
SPOCK1	ENST00000394945.1	sparc/osteonectin, cwcv and kazal-like domains proteoglycan (testican) 1	935	1	1	0	0	1	rno-miR-23a-5p	-0.32	-0.32	N/A
UBR2	ENST00000372883.3	ubiquitin protein ligase E3 component n-recognin 2	728	1	1	0	0	0	rno-miR-23a-5p	-0.32	-0.32	N/A
CTD-2215E18.1	ENST00000509481.1	Uncharacterized protein	5	1	0	0	1	0	rno-miR-23a-5p	-0.32	-0.32	N/A
DAZ4	ENST00000382290.3	deleted in azoospermia 4	5	1	1	0	0	0	rno-miR-23a-5p	-0.32	-0.32	N/A
SRSF2	ENST00000392485.2	serine/arginine-rich splicing factor 2	9241	2	0	1	1	0	rno-miR-23a-5p	-0.32	-0.33	N/A
FBXO40	ENST00000338040.4	F-box protein 40	5	2	1	0	1	0	rno-miR-23a-5p	-0.32	-0.32	N/A
DCT	ENST00000377028.5	dopachrome tautomerase	5	1	1	0	0	0	rno-miR-23a-5p	-0.32	-0.32	N/A
KIAA1671	ENST00000401395.1	KIAA1671	549	1	1	0	0	0	rno-miR-23a-5p	-0.31	-0.32	N/A
FAM150B	ENST00000403610.4	family with sequence similarity 150, member B	7	1	0	1	0	0	rno-miR-23a-5p	-0.31	-0.31	N/A
CALU	ENST00000535011.2	calumenin	3079	1	1	0	0	0	rno-miR-23a-5p	-0.31	-0.33	N/A
RAVER2	ENST00000371072.4	ribonucleoprotein, PTB-binding 2	218	1	1	0	0	0	rno-miR-23a-5p	-0.31	-0.38	N/A
ARMCX3	ENST00000341189.4	armadillo repeat containing, X-linked 3	353	1	0	1	0	0	rno-miR-23a-5p	-0.31	-0.31	N/A
DAZ3	ENST00000382365.2	deleted in azoospermia 3	5	1	1	0	0	0	rno-miR-23a-5p	-0.31	-0.31	N/A
IL31RA	ENST00000447346.2	interleukin 31 receptor A	5	1	0	1	0	0	rno-miR-23a-5p	-0.31	-0.31	N/A
MAPK4	ENST00000592595.1	mitogen-activated protein kinase 4	77	1	1	0	0	1	rno-miR-23a-5p	-0.31	-0.31	N/A
ACAP3	ENST00000354700.5	ArfGAP with coiled-coil, ankyrin repeat and PH domains 3	301	1	1	0	0	0	rno-miR-23a-5p	-0.31	-0.31	N/A
NAP1L5	ENST00000323061.5	nucleosome assembly protein 1-like 5	28	1	1	0	0	0	rno-miR-23a-5p	-0.31	-0.43	N/A
NEB	ENST00000409198.1	nebulin	5	1	1	0	0	0	rno-miR-23a-5p	-0.3	-0.3	N/A
HECTD2	ENST00000371667.1	HECT domain containing E3 ubiquitin protein ligase 2	1514	2	1	0	1	0	rno-miR-23a-5p	-0.3	-0.3	N/A
WIBG	ENST00000408946.2	within bgcn homolog (Drosophila)	247	1	0	1	0	0	rno-miR-23a-5p	-0.3	-0.3	N/A
GDNF	ENST00000326524.2	glial cell derived neurotrophic factor	7	1	1	0	0	0	rno-miR-23a-5p	-0.3	-0.3	N/A
CAPN5	ENST00000531028.1	calpain 5	89	1	0	1	0	0	rno-miR-23a-5p	-0.3	-0.32	N/A
GAS1	ENST00000298743.7	growth arrest-specific 1	2904	1	1	0	0	0	rno-miR-23a-5p	-0.3	-0.3	N/A
HLF	ENST00000226067.5	hepatic leukemia factor	15	1	1	0	0	0	rno-miR-23a-5p	-0.3	-0.3	N/A
IGF2	ENST00000381395.1	insulin-like growth factor 2 (somatomedin A)	1371	2	1	0	1	0	rno-miR-23a-5p	-0.3	-0.39	N/A
DAZ2	ENST00000382449.1	deleted in azoospermia 2	5	1	1	0	0	0	rno-miR-23a-5p	-0.3	-0.3	N/A
ARL3	ENST00000260746.5	ADP-ribosylation factor-like 3	1387	1	0	1	0	2	rno-miR-23a-5p	-0.3	-0.3	N/A
MTMR4	ENST00000579925.1	myotubularin related protein 4	150	1	1	0	0	0	rno-miR-23a-5p	-0.3	-0.32	N/A
ACSL1	ENST00000454703.2	acyl-CoA synthetase long-chain family member 1	121	1	1	0	0	0	rno-miR-23a-5p	-0.3	-0.34	N/A
HS6ST1	ENST00000259241.6	heparan sulfate 6-O-sulfotransferase 1	22	2	1	0	1	0	rno-miR-23a-5p	-0.3	-0.3	N/A
TTC36	ENST00000302783.4	tetratricopeptide repeat domain 36	27	1	0	0	1	0	rno-miR-23a-5p	-0.29	-0.29	N/A
FAM115A	ENST00000355951.2	family with sequence similarity 115, member A	5	1	0	1	0	0	rno-miR-23a-5p	-0.29	-0.29	N/A
TPSAB1	ENST00000338844.3	tryptase alpha/beta 1	5	1	0	1	0	0	rno-miR-23a-5p	-0.29	-0.29	N/A
DKK1	ENST00000373970.3	dickkopf WNT signaling pathway inhibitor 1	2384	1	0	1	0	0	rno-miR-23a-5p	-0.29	-0.3	N/A
OTOP3	ENST00000328801.4	otopetrin 3	5	1	0	0	1	1	rno-miR-23a-5p	-0.29	-0.29	N/A
ZNF248	ENST00000395867.3	zinc finger protein 248	43	2	1	1	0	1	rno-miR-23a-5p	-0.29	-0.42	N/A
CCDC172	ENST00000333254.3	coiled-coil domain containing 172	5	1	0	0	1	0	rno-miR-23a-5p	-0.29	-0.29	N/A
ZKSCAN4	ENST00000377294.2	zinc finger with KRAB and SCAN domains 4	139	1	0	1	0	0	rno-miR-23a-5p	-0.29	-0.29	N/A
C9orf57	ENST00000377024.3	chromosome 9 open reading frame 57	5	1	1	0	0	0	rno-miR-23a-5p	-0.29	-0.29	N/A
IHH	ENST00000295731.6	indian hedgehog	238	1	1	0	0	0	rno-miR-23a-5p	-0.29	-0.29	N/A
LGR5	ENST00000266674.5	leucine-rich repeat containing G protein-coupled receptor 5	137	1	1	0	0	0	rno-miR-23a-5p	-0.29	-0.29	N/A
LGALS9	ENST00000413914.2	lectin, galactoside-binding, soluble, 9	5	1	0	1	0	0	rno-miR-23a-5p	-0.29	-0.29	N/A
STX11	ENST00000367568.4	syntaxin 11	13	2	0	2	0	0	rno-miR-23a-5p	-0.29	-0.52	N/A
C1orf115	ENST00000294889.5	chromosome 1 open reading frame 115	180	1	0	1	0	1	rno-miR-23a-5p	-0.29	-0.29	N/A
LEPR	ENST00000371060.3	leptin receptor	169	1	0	1	0	0	rno-miR-23a-5p	-0.29	-0.29	N/A
MT-ATP8	ENST00000361851.1	mitochondrially encoded ATP synthase 8	127	1	0	1	0	0	rno-miR-23a-5p	-0.29	-0.32	N/A
CDR2	ENST00000268383.2	cerebellar degeneration-related protein 2, 62kDa	70	1	0	1	0	0	rno-miR-23a-5p	-0.28	-0.28	N/A
RNF5	ENST00000427134.2	ring finger protein 5, E3 ubiquitin protein ligase	5	1	0	1	0	0	rno-miR-23a-5p	-0.28	-0.28	N/A
PRDM11	ENST00000263765.4	PR domain containing 11	11	1	1	0	0	0	rno-miR-23a-5p	-0.28	-0.28	N/A
SLC25A25	ENST00000373069.5	solute carrier family 25 (mitochondrial carrier; phosphate carrier), member 25	3454	1	1	0	0	0	rno-miR-23a-5p	-0.28	-0.28	N/A
TPD52L1	ENST00000368388.2	tumor protein D52-like 1	1169	1	0	1	0	0	rno-miR-23a-5p	-0.28	-0.28	N/A
DKFZP779L1853	ENST00000595310.1		5	1	0	1	0	0	rno-miR-23a-5p	-0.28	-0.28	N/A
SNRK	ENST00000429705.2	SNF related kinase	153	1	1	0	0	0	rno-miR-23a-5p	-0.28	-0.28	N/A
FAM131B	ENST00000443739.2	family with sequence similarity 131, member B	5	1	1	0	0	0	rno-miR-23a-5p	-0.28	-0.28	N/A
MYBPC2	ENST00000357701.5	myosin binding protein C, fast type	25	1	0	1	0	0	rno-miR-23a-5p	-0.28	-0.28	N/A
C5orf51	ENST00000381647.2	chromosome 5 open reading frame 51	124	1	1	0	0	0	rno-miR-23a-5p	-0.28	-0.28	N/A
CYB561D1	ENST00000496961.1	cytochrome b561 family, member D1	105	2	1	0	1	0	rno-miR-23a-5p	-0.28	-0.28	N/A
DAZ1	ENST00000405239.1	deleted in azoospermia 1	5	1	1	0	0	0	rno-miR-23a-5p	-0.28	-0.28	N/A
UBE2C	ENST00000243893.6	ubiquitin-conjugating enzyme E2C	2257	1	0	0	1	0	rno-miR-23a-5p	-0.28	-0.28	N/A
KRTAP4-4	ENST00000390661.3	keratin associated protein 4-4	5	1	0	1	0	0	rno-miR-23a-5p	-0.28	-0.28	N/A
TBC1D10B	ENST00000409939.3	TBC1 domain family, member 10B	174	1	1	0	0	0	rno-miR-23a-5p	-0.28	-0.28	N/A
CPOX	ENST00000264193.2	coproporphyrinogen oxidase	377	1	0	1	0	0	rno-miR-23a-5p	-0.28	-0.29	N/A
MMD	ENST00000262065.3	monocyte to macrophage differentiation-associated	558	1	1	0	0	0	rno-miR-23a-5p	-0.28	-0.28	N/A
PLCB2	ENST00000260402.3	phospholipase C, beta 2	5	3	0	1	2	0	rno-miR-23a-5p	-0.28	-0.28	N/A
SMIM14	ENST00000295958.5	small integral membrane protein 14	601	1	0	1	0	0	rno-miR-23a-5p	-0.28	-0.28	N/A
VAMP2	ENST00000404970.3	vesicle-associated membrane protein 2 (synaptobrevin 2)	1840	1	0	1	0	1	rno-miR-23a-5p	-0.28	-0.28	N/A
TOMM34	ENST00000372813.3	translocase of outer mitochondrial membrane 34	1242	1	0	1	0	0	rno-miR-23a-5p	-0.28	-0.28	N/A
RNF41	ENST00000345093.4	ring finger protein 41	152	1	1	0	0	0	rno-miR-23a-5p	-0.28	-0.28	N/A
KCNJ9	ENST00000368088.3	potassium inwardly-rectifying channel, subfamily J, member 9	5	1	1	0	0	0	rno-miR-23a-5p	-0.28	-0.28	N/A
ASCC2	ENST00000307790.3	activating signal cointegrator 1 complex subunit 2	139	1	1	0	0	0	rno-miR-23a-5p	-0.28	-0.28	N/A
GPR160	ENST00000355897.5	G protein-coupled receptor 160	22	1	0	1	0	0	rno-miR-23a-5p	-0.28	-0.28	N/A
C11orf87	ENST00000327419.6	chromosome 11 open reading frame 87	5	1	1	0	0	0	rno-miR-23a-5p	-0.28	-0.28	N/A
ITGA5	ENST00000293379.4	integrin, alpha 5 (fibronectin receptor, alpha polypeptide)	5599	1	1	0	0	0	rno-miR-23a-5p	-0.27	-0.27	N/A
CES3	ENST00000543856.1	carboxylesterase 3	10	2	0	0	2	0	rno-miR-23a-5p	-0.27	-0.27	N/A
S1PR2	ENST00000590320.1	sphingosine-1-phosphate receptor 2	10	1	1	0	0	0	rno-miR-23a-5p	-0.27	-0.27	N/A
ZC4H2	ENST00000545618.1	zinc finger, C4H2 domain containing	432	1	0	1	0	0	rno-miR-23a-5p	-0.27	-0.27	N/A
EOGT	ENST00000383701.3	EGF domain-specific O-linked N-acetylglucosamine (GlcNAc) transferase	302	1	1	0	0	0	rno-miR-23a-5p	-0.27	-0.29	N/A
MARVELD1	ENST00000285605.6	MARVEL domain containing 1	2470	1	1	0	0	0	rno-miR-23a-5p	-0.27	-0.27	N/A
KIAA0020	ENST00000397885.2	KIAA0020	78	1	0	1	0	0	rno-miR-23a-5p	-0.27	-0.27	N/A
FGR	ENST00000374005.3	feline Gardner-Rasheed sarcoma viral oncogene homolog	5	1	0	1	0	0	rno-miR-23a-5p	-0.27	-0.27	N/A
GUCA1A	ENST00000053469.4	guanylate cyclase activator 1A (retina)	5	1	0	1	0	0	rno-miR-23a-5p	-0.27	-0.27	N/A
ADM2	ENST00000395738.2	adrenomedullin 2	129	1	0	1	0	0	rno-miR-23a-5p	-0.27	-0.3	N/A
C9orf139	ENST00000314330.2	chromosome 9 open reading frame 139	5	1	0	1	0	0	rno-miR-23a-5p	-0.27	-0.27	N/A
HMX1	ENST00000400677.3	H6 family homeobox 1	171	1	0	1	0	0	rno-miR-23a-5p	-0.27	-0.27	N/A
AC022498.1	ENST00000392468.2	Uncharacterized protein	5	1	0	1	0	0	rno-miR-23a-5p	-0.27	-0.27	N/A
MGAT3	ENST00000341184.6	mannosyl (beta-1,4-)-glycoprotein beta-1,4-N-acetylglucosaminyltransferase	9	3	1	1	1	0	rno-miR-23a-5p	-0.27	-0.27	N/A
TPSB2	ENST00000430512.2	tryptase beta 2 (gene/pseudogene)	5	1	0	1	0	0	rno-miR-23a-5p	-0.27	-0.27	N/A
SLC30A4	ENST00000261867.4	solute carrier family 30 (zinc transporter), member 4	19	1	1	0	0	0	rno-miR-23a-5p	-0.27	-0.34	N/A
IGFBP3	ENST00000381086.5	insulin-like growth factor binding protein 3	1857	1	1	0	0	0	rno-miR-23a-5p	-0.27	-0.28	N/A
P4HB	ENST00000331483.4	prolyl 4-hydroxylase, beta polypeptide	17931	2	0	0	2	0	rno-miR-23a-5p	-0.27	-0.27	N/A
SPATA20	ENST00000006658.6	spermatogenesis associated 20	246	1	0	1	0	0	rno-miR-23a-5p	-0.27	-0.27	N/A
SDPR	ENST00000304141.4	serum deprivation response	38	1	0	1	0	0	rno-miR-23a-5p	-0.27	-0.27	N/A
OTOP2	ENST00000580223.1	otopetrin 2	5	1	0	1	0	1	rno-miR-23a-5p	-0.27	-0.27	N/A
PIGZ	ENST00000412723.1	phosphatidylinositol glycan anchor biosynthesis, class Z	1071	1	1	0	0	0	rno-miR-23a-5p	-0.26	-0.27	N/A
ENDOV	ENST00000323854.5	endonuclease V	79	1	0	1	0	0	rno-miR-23a-5p	-0.26	-0.26	N/A
C9orf72	ENST00000380003.3	chromosome 9 open reading frame 72	25	1	0	1	0	0	rno-miR-23a-5p	-0.26	-0.26	N/A
PRDM12	ENST00000253008.2	PR domain containing 12	15	1	1	0	0	0	rno-miR-23a-5p	-0.26	-0.26	N/A
NF2	ENST00000347330.5	neurofibromin 2 (merlin)	828	2	1	1	0	0	rno-miR-23a-5p	-0.26	-0.31	N/A
REG3G	ENST00000393897.2	regenerating islet-derived 3 gamma	5	1	0	0	1	0	rno-miR-23a-5p	-0.26	-0.26	N/A
SLC39A5	ENST00000454355.2	solute carrier family 39 (zinc transporter), member 5	1510	1	0	0	1	0	rno-miR-23a-5p	-0.26	-0.26	N/A
HSPB6	ENST00000587965.1	heat shock protein, alpha-crystallin-related, B6	121	1	0	1	0	0	rno-miR-23a-5p	-0.26	-0.27	N/A
CRYBA4	ENST00000354760.3	crystallin, beta A4	5	1	0	1	0	0	rno-miR-23a-5p	-0.26	-0.26	N/A
TMCC2	ENST00000358024.3	transmembrane and coiled-coil domain family 2	5	1	1	0	0	0	rno-miR-23a-5p	-0.26	-0.26	N/A
LGALS9B	ENST00000423676.3	lectin, galactoside-binding, soluble, 9B	5	1	0	1	0	0	rno-miR-23a-5p	-0.26	-0.26	N/A
NUFIP2	ENST00000225388.4	nuclear fragile X mental retardation protein interacting protein 2	440	1	1	0	0	0	rno-miR-23a-5p	-0.26	-0.28	N/A
AURKB	ENST00000535053.1	aurora kinase B	57	1	1	0	0	0	rno-miR-23a-5p	-0.26	-0.3	N/A
PTGES3	ENST00000262033.6	prostaglandin E synthase 3 (cytosolic)	93	1	0	1	0	0	rno-miR-23a-5p	-0.26	-0.26	N/A
SCARA3	ENST00000301904.3	scavenger receptor class A, member 3	5318	1	1	0	0	0	rno-miR-23a-5p	-0.26	-0.26	N/A
FZD8	ENST00000374694.1	frizzled family receptor 8	791	2	0	1	1	1	rno-miR-23a-5p	-0.26	-0.27	N/A
MAPK3	ENST00000403394.1	mitogen-activated protein kinase 3	271	1	0	1	0	0	rno-miR-23a-5p	-0.26	-0.26	N/A
DKK2	ENST00000285311.3	dickkopf WNT signaling pathway inhibitor 2	5	1	1	0	0	0	rno-miR-23a-5p	-0.26	-0.26	N/A
TCF21	ENST00000367882.4	transcription factor 21	552	1	0	1	0	0	rno-miR-23a-5p	-0.26	-0.26	N/A
FAM53A	ENST00000489363.1	family with sequence similarity 53, member A	50	2	1	0	1	0	rno-miR-23a-5p	-0.26	-0.27	N/A
SYT6	ENST00000607941.1	synaptotagmin VI	5	1	1	0	0	0	rno-miR-23a-5p	-0.26	-0.26	N/A
SLCO2A1	ENST00000310926.4	solute carrier organic anion transporter family, member 2A1	113	1	1	0	0	0	rno-miR-23a-5p	-0.26	-0.27	N/A
CLMP	ENST00000448775.2	CXADR-like membrane protein	212	1	0	1	0	1	rno-miR-23a-5p	-0.26	-0.26	N/A
ACSF3	ENST00000317447.4	acyl-CoA synthetase family member 3	40	1	0	1	0	0	rno-miR-23a-5p	-0.26	-0.26	N/A
ERC2	ENST00000288221.6	ELKS/RAB6-interacting/CAST family member 2	11	1	0	1	0	0	rno-miR-23a-5p	-0.25	-0.26	N/A
POLR2D	ENST00000272645.4	polymerase (RNA) II (DNA directed) polypeptide D	530	1	0	1	0	0	rno-miR-23a-5p	-0.25	-0.26	N/A
POC1B-GALNT4	ENST00000547474.1	POC1B-GALNT4 readthrough	275	2	0	1	1	0	rno-miR-23a-5p	-0.25	-0.25	N/A
MARCH11	ENST00000332432.8	membrane-associated ring finger (C3HC4) 11	5	1	0	1	0	0	rno-miR-23a-5p	-0.25	-0.25	N/A
ZNF655	ENST00000425063.1	zinc finger protein 655	709	3	0	0	3	0	rno-miR-23a-5p	-0.25	-0.25	N/A
RIOK1	ENST00000379834.2	RIO kinase 1	1496	1	0	1	0	1	rno-miR-23a-5p	-0.25	-0.28	N/A
TMED3	ENST00000299705.5	transmembrane emp24 protein transport domain containing 3	12499	1	0	1	0	0	rno-miR-23a-5p	-0.25	-0.25	N/A
MLXIP	ENST00000319080.7	MLX interacting protein	69	1	1	0	0	1	rno-miR-23a-5p	-0.25	-0.25	N/A
SLC30A8	ENST00000427715.2	solute carrier family 30 (zinc transporter), member 8	5	1	1	0	0	0	rno-miR-23a-5p	-0.25	-0.25	N/A
BEND4	ENST00000504360.1	BEN domain containing 4	187	1	1	0	0	0	rno-miR-23a-5p	-0.25	-0.25	N/A
FADS3	ENST00000540820.1	fatty acid desaturase 3	62	1	0	1	0	0	rno-miR-23a-5p	-0.25	-0.27	N/A
DMRT2	ENST00000259622.6	doublesex and mab-3 related transcription factor 2	5	1	0	1	0	1	rno-miR-23a-5p	-0.25	-0.25	N/A
AC093157.1	ENST00000593496.1	Uncharacterized protein	5	1	0	0	1	0	rno-miR-23a-5p	-0.25	-0.25	N/A
CAMK1D	ENST00000378847.3	calcium/calmodulin-dependent protein kinase ID	258	1	1	0	0	0	rno-miR-23a-5p	-0.25	-0.25	N/A
GRK7	ENST00000264952.2	G protein-coupled receptor kinase 7	5	1	0	1	0	0	rno-miR-23a-5p	-0.25	-0.25	N/A
ANKRD6	ENST00000369408.5	ankyrin repeat domain 6	52	1	1	0	0	0	rno-miR-23a-5p	-0.25	-0.25	N/A
KLHL12	ENST00000367259.1	kelch-like family member 12	24	2	1	0	1	0	rno-miR-23a-5p	-0.25	-0.26	N/A
LITAF	ENST00000413364.2	lipopolysaccharide-induced TNF factor	11008	1	0	1	0	0	rno-miR-23a-5p	-0.25	-0.25	N/A
UBR7	ENST00000013070.6	ubiquitin protein ligase E3 component n-recognin 7 (putative)	468	1	0	1	0	0	rno-miR-23a-5p	-0.25	-0.26	N/A
LIF	ENST00000403987.3	leukemia inhibitory factor	55	2	0	1	1	0	rno-miR-23a-5p	-0.25	-0.35	N/A
RP11-247C2.2	ENST00000563727.1	HCG2004779; Uncharacterized protein	5	1	0	1	0	2	rno-miR-23a-5p	-0.24	-0.24	N/A
CPNE6	ENST00000397016.2	copine VI (neuronal)	5	1	0	1	0	0	rno-miR-23a-5p	-0.24	-0.24	N/A
HAGHL	ENST00000549114.1	hydroxyacylglutathione hydrolase-like	102	1	0	1	0	0	rno-miR-23a-5p	-0.24	-0.24	N/A
CYGB	ENST00000293230.5	cytoglobin	10	2	0	2	0	0	rno-miR-23a-5p	-0.24	-0.24	N/A
EEF2K	ENST00000263026.5	eukaryotic elongation factor-2 kinase	115	1	1	0	0	0	rno-miR-23a-5p	-0.24	-0.26	N/A
C2orf53	ENST00000335524.3	chromosome 2 open reading frame 53	5	1	0	1	0	1	rno-miR-23a-5p	-0.24	-0.24	N/A
CCDC71	ENST00000321895.6	coiled-coil domain containing 71	64	1	0	1	0	0	rno-miR-23a-5p	-0.24	-0.24	N/A
PPM1F	ENST00000263212.5	protein phosphatase, Mg2+/Mn2+ dependent, 1F	786	1	0	1	0	1	rno-miR-23a-5p	-0.24	-0.25	N/A
GPR55	ENST00000392040.1	G protein-coupled receptor 55	5	2	1	0	1	2	rno-miR-23a-5p	-0.24	-0.24	N/A
TSG101	ENST00000251968.3	tumor susceptibility 101	3978	1	0	0	1	0	rno-miR-23a-5p	-0.24	-0.24	N/A
HES2	ENST00000377834.4	hairy and enhancer of split 2 (Drosophila)	5	1	1	0	0	0	rno-miR-23a-5p	-0.24	-0.24	N/A
CCAR2	ENST00000308511.4	cell cycle and apoptosis regulator 2	9525	1	0	1	0	0	rno-miR-23a-5p	-0.24	-0.24	N/A
ISL2	ENST00000290759.4	ISL LIM homeobox 2	381	2	1	0	1	0	rno-miR-23a-5p	-0.24	-0.25	N/A
TEX22	ENST00000451127.2	testis expressed 22	9	1	0	1	0	0	rno-miR-23a-5p	-0.24	-0.24	N/A
PRKCSH	ENST00000252455.2	protein kinase C substrate 80K-H	3617	1	0	1	0	0	rno-miR-23a-5p	-0.24	-0.24	N/A
RTP1	ENST00000312295.4	receptor (chemosensory) transporter protein 1	5	1	0	1	0	0	rno-miR-23a-5p	-0.24	-0.24	N/A
CES5A	ENST00000521992.1	carboxylesterase 5A	5	1	0	0	1	0	rno-miR-23a-5p	-0.24	-0.24	N/A
URM1	ENST00000372850.1	ubiquitin related modifier 1	345	1	0	1	0	0	rno-miR-23a-5p	-0.24	-0.25	N/A
ZNF286B	ENST00000285274.5	zinc finger protein 286B	5	2	0	0	2	0	rno-miR-23a-5p	-0.24	-0.24	N/A
NGFR	ENST00000172229.3	nerve growth factor receptor	5	1	1	0	0	0	rno-miR-23a-5p	-0.24	-0.24	N/A
ZCCHC3	ENST00000382352.3	zinc finger, CCHC domain containing 3	1328	2	0	1	1	0	rno-miR-23a-5p	-0.24	-0.24	N/A
SLC25A15	ENST00000338625.4	solute carrier family 25 (mitochondrial carrier; ornithine transporter) member 15	345	1	1	0	0	0	rno-miR-23a-5p	-0.24	-0.25	N/A
PENK	ENST00000314922.3	proenkephalin	24	1	0	0	1	0	rno-miR-23a-5p	-0.24	-0.24	N/A
ISCA2	ENST00000554924.1	iron-sulfur cluster assembly 2	135	1	0	1	0	0	rno-miR-23a-5p	-0.24	-0.35	N/A
TUBB6	ENST00000591208.1	tubulin, beta 6 class V	5820	1	0	1	0	0	rno-miR-23a-5p	-0.24	-0.24	N/A
MAP4	ENST00000383737.4	microtubule-associated protein 4	3914	1	1	0	0	1	rno-miR-23a-5p	-0.24	-0.24	N/A
NSUN5	ENST00000428206.1	NOP2/Sun domain family, member 5	28	1	0	1	0	0	rno-miR-23a-5p	-0.23	-0.23	N/A
MFSD5	ENST00000534842.1	major facilitator superfamily domain containing 5	160	1	0	1	0	0	rno-miR-23a-5p	-0.23	-0.23	N/A
PTTG1IP	ENST00000397887.3	pituitary tumor-transforming 1 interacting protein	1170	1	0	1	0	0	rno-miR-23a-5p	-0.23	-0.25	N/A
NKIRAS1	ENST00000388759.3	NFKB inhibitor interacting Ras-like 1	123	2	0	1	1	0	rno-miR-23a-5p	-0.23	-0.31	N/A
ACTR3B	ENST00000256001.8	ARP3 actin-related protein 3 homolog B (yeast)	660	2	0	1	1	0	rno-miR-23a-5p	-0.23	-0.23	N/A
STON1-GTF2A1L	ENST00000405008.1	STON1-GTF2A1L readthrough	15	1	0	0	1	0	rno-miR-23a-5p	-0.23	-0.23	N/A
KCTD21	ENST00000340067.3	potassium channel tetramerization domain containing 21	90	2	0	0	2	2	rno-miR-23a-5p	-0.23	-0.23	N/A
IGF2BP2	ENST00000382199.2	insulin-like growth factor 2 mRNA binding protein 2	5	1	1	0	0	0	rno-miR-23a-5p	-0.23	-0.23	N/A
WDR44	ENST00000254029.3	WD repeat domain 44	392	1	0	1	0	0	rno-miR-23a-5p	-0.23	-0.25	N/A
CECR6	ENST00000399875.1	cat eye syndrome chromosome region, candidate 6	5	1	1	0	0	1	rno-miR-23a-5p	-0.23	-0.23	N/A
KIAA1644	ENST00000381176.4	KIAA1644	10	1	1	0	0	1	rno-miR-23a-5p	-0.23	-0.23	N/A
CHRNA1	ENST00000348749.5	cholinergic receptor, nicotinic, alpha 1 (muscle)	17	1	0	1	0	0	rno-miR-23a-5p	-0.23	-0.23	N/A
GRN	ENST00000053867.3	granulin	55	1	0	1	0	0	rno-miR-23a-5p	-0.23	-0.23	N/A
CCL4L1	ENST00000586598.1	chemokine (C-C motif) ligand 4-like 1	5	1	0	1	0	0	rno-miR-23a-5p	-0.23	-0.23	N/A
RP11-219B4.5	ENST00000546501.1	Uncharacterized protein	5	1	0	0	1	0	rno-miR-23a-5p	-0.23	-0.23	N/A
MBNL1	ENST00000357472.3	muscleblind-like splicing regulator 1	135	1	1	0	0	0	rno-miR-23a-5p	-0.23	-0.23	N/A
STOML1	ENST00000564777.1	stomatin (EPB72)-like 1	18	1	1	0	0	0	rno-miR-23a-5p	-0.23	-0.37	N/A
PTGFRN	ENST00000393203.2	prostaglandin F2 receptor inhibitor	591	2	1	0	1	0	rno-miR-23a-5p	-0.23	-0.24	N/A
CD151	ENST00000322008.4	CD151 molecule (Raph blood group)	13919	1	0	1	0	0	rno-miR-23a-5p	-0.23	-0.23	N/A
BCAN	ENST00000329117.5	brevican	11	1	0	0	1	0	rno-miR-23a-5p	-0.23	-0.23	N/A
UBE2Q1	ENST00000292211.4	ubiquitin-conjugating enzyme E2Q family member 1	3046	1	0	1	0	0	rno-miR-23a-5p	-0.23	-0.23	N/A
LGALS9C	ENST00000328114.6	lectin, galactoside-binding, soluble, 9C	5	1	0	1	0	0	rno-miR-23a-5p	-0.23	-0.23	N/A
KLHL42	ENST00000381271.2	kelch-like family member 42	2120	3	1	0	2	0	rno-miR-23a-5p	-0.23	-0.24	N/A
LARP1	ENST00000336314.4	La ribonucleoprotein domain family, member 1	4979	1	0	0	1	1	rno-miR-23a-5p	-0.23	-0.23	N/A
CEP41	ENST00000223208.5	centrosomal protein 41kDa	346	2	0	1	1	1	rno-miR-23a-5p	-0.23	-0.24	N/A
CLCN7	ENST00000448525.1	chloride channel, voltage-sensitive 7	1022	1	1	0	0	0	rno-miR-23a-5p	-0.23	-0.23	N/A
CHST3	ENST00000373115.4	carbohydrate (chondroitin 6) sulfotransferase 3	217	1	0	1	0	0	rno-miR-23a-5p	-0.23	-0.23	N/A
KCND3	ENST00000369697.1	potassium voltage-gated channel, Shal-related subfamily, member 3	23	2	1	0	1	0	rno-miR-23a-5p	-0.23	-0.23	N/A
VEZF1	ENST00000584396.1	vascular endothelial zinc finger 1	209	1	0	1	0	0	rno-miR-23a-5p	-0.23	-0.23	N/A
UCP3	ENST00000314032.4	uncoupling protein 3 (mitochondrial, proton carrier)	10	1	0	1	0	0	rno-miR-23a-5p	-0.23	-0.23	N/A
AGPAT3	ENST00000291572.8	1-acylglycerol-3-phosphate O-acyltransferase 3	2443	2	0	2	0	0	rno-miR-23a-5p	-0.23	-0.24	N/A
RBBP4	ENST00000373493.5	retinoblastoma binding protein 4	486	1	0	1	0	0	rno-miR-23a-5p	-0.23	-0.24	N/A
HMBS	ENST00000392841.1	hydroxymethylbilane synthase	253	1	0	1	0	0	rno-miR-23a-5p	-0.23	-0.23	N/A
ATXN1L	ENST00000427980.2	ataxin 1-like	12	2	1	1	0	0	rno-miR-23a-5p	-0.23	-0.23	N/A
SLC13A5	ENST00000433363.2	solute carrier family 13 (sodium-dependent citrate transporter), member 5	4848	1	1	0	0	0	rno-miR-23a-5p	-0.22	-0.23	N/A
EXOC6B	ENST00000272427.6	exocyst complex component 6B	106	1	1	0	0	0	rno-miR-23a-5p	-0.22	-0.22	N/A
NOL6	ENST00000455041.2	nucleolar protein 6 (RNA-associated)	404	1	1	0	0	0	rno-miR-23a-5p	-0.22	-0.23	N/A
RPP25L	ENST00000378959.4	ribonuclease P/MRP 25kDa subunit-like	182	1	0	0	1	0	rno-miR-23a-5p	-0.22	-0.22	N/A
UBL4B	ENST00000334179.3	ubiquitin-like 4B	5	1	0	0	1	1	rno-miR-23a-5p	-0.22	-0.22	N/A
LIMK1	ENST00000418310.1	LIM domain kinase 1	464	3	1	0	2	1	rno-miR-23a-5p	-0.22	-0.26	N/A
AC000003.2	ENST00000581040.1	CDNA FLJ25865 fis, clone CBR01927	5	1	0	0	1	0	rno-miR-23a-5p	-0.22	-0.22	N/A
KCNC4	ENST00000369787.3	potassium voltage-gated channel, Shaw-related subfamily, member 4	138	1	1	0	0	0	rno-miR-23a-5p	-0.22	-0.22	N/A
LYNX1	ENST00000395192.2	Ly6/neurotoxin 1	5	2	0	1	1	0	rno-miR-23a-5p	-0.22	-0.22	N/A
HDC	ENST00000267845.3	histidine decarboxylase	5	1	0	1	0	0	rno-miR-23a-5p	-0.22	-0.22	N/A
SYT9	ENST00000318881.6	synaptotagmin IX	5	2	1	0	1	0	rno-miR-23a-5p	-0.22	-0.22	N/A
ERI3	ENST00000372259.5	ERI1 exoribonuclease family member 3	540	1	1	0	0	0	rno-miR-23a-5p	-0.22	-0.22	N/A
CTDP1	ENST00000075430.7	CTD (carboxy-terminal domain, RNA polymerase II, polypeptide A) phosphatase, subunit 1	63	1	1	0	0	0	rno-miR-23a-5p	-0.22	-0.22	N/A
TMEM109	ENST00000227525.3	transmembrane protein 109	4675	1	0	1	0	0	rno-miR-23a-5p	-0.22	-0.22	N/A
RNF185	ENST00000326132.6	ring finger protein 185	97	3	0	1	2	0	rno-miR-23a-5p	-0.22	-0.22	N/A
CCDC74B	ENST00000409943.3	coiled-coil domain containing 74B	5	1	0	0	1	0	rno-miR-23a-5p	-0.22	-0.22	N/A
KIAA0087	ENST00000242109.3	KIAA0087	5	1	0	1	0	0	rno-miR-23a-5p	-0.22	-0.22	N/A
NFAM1	ENST00000329021.5	NFAT activating protein with ITAM motif 1	7	1	0	1	0	3	rno-miR-23a-5p	-0.22	-0.23	N/A
NTF3	ENST00000423158.3	neurotrophin 3	154	1	0	1	0	0	rno-miR-23a-5p	-0.22	-0.3	N/A
C1QL4	ENST00000334221.3	complement component 1, q subcomponent-like 4	238	1	0	0	1	0	rno-miR-23a-5p	-0.22	-0.22	N/A
CCDC97	ENST00000269967.3	coiled-coil domain containing 97	85	2	2	0	0	0	rno-miR-23a-5p	-0.22	-0.32	N/A
GGA1	ENST00000343632.4	golgi-associated, gamma adaptin ear containing, ARF binding protein 1	325	1	1	0	0	1	rno-miR-23a-5p	-0.22	-0.22	N/A
FAM189A2	ENST00000303068.7	family with sequence similarity 189, member A2	39	1	0	1	0	0	rno-miR-23a-5p	-0.22	-0.22	N/A
ITPKA	ENST00000260386.5	inositol-trisphosphate 3-kinase A	119	1	0	1	0	0	rno-miR-23a-5p	-0.22	-0.22	N/A
ADAM12	ENST00000368679.4	ADAM metallopeptidase domain 12	758	2	0	1	1	1	rno-miR-23a-5p	-0.22	-0.22	N/A
MSMO1	ENST00000261507.6	methylsterol monooxygenase 1	1413	1	0	1	0	0	rno-miR-23a-5p	-0.22	-0.22	N/A
WNT10B	ENST00000407467.1	wingless-type MMTV integration site family, member 10B	13	2	0	1	1	0	rno-miR-23a-5p	-0.22	-0.22	N/A
SSTR3	ENST00000328544.3	somatostatin receptor 3	5	1	1	0	0	0	rno-miR-23a-5p	-0.22	-0.22	N/A
ENG	ENST00000344849.3	endoglin	181	1	0	1	0	0	rno-miR-23a-5p	-0.22	-0.22	N/A
OTOG	ENST00000399397.1	otogelin	5	1	1	0	0	0	rno-miR-23a-5p	-0.22	-0.22	N/A
PLA2G4E	ENST00000399518.3	phospholipase A2, group IVE	5	1	1	0	0	0	rno-miR-23a-5p	-0.21	-0.21	N/A
TRIM45	ENST00000256649.4	tripartite motif containing 45	99	1	0	0	1	0	rno-miR-23a-5p	-0.21	-0.21	N/A
HS1BP3	ENST00000304031.3	HCLS1 binding protein 3	191	1	0	1	0	0	rno-miR-23a-5p	-0.21	-0.21	N/A
ZNF436	ENST00000314011.4	zinc finger protein 436	73	1	1	0	0	0	rno-miR-23a-5p	-0.21	-0.21	N/A
COA3	ENST00000328434.7	cytochrome c oxidase assembly factor 3	576	1	0	0	1	0	rno-miR-23a-5p	-0.21	-0.23	N/A
PHF20	ENST00000439301.1	PHD finger protein 20	191	1	1	0	0	1	rno-miR-23a-5p	-0.21	-0.24	N/A
BNIPL	ENST00000368931.3	BCL2/adenovirus E1B 19kD interacting protein like	13	1	0	0	1	0	rno-miR-23a-5p	-0.21	-0.21	N/A
JKAMP	ENST00000261247.9	JNK1/MAPK8-associated membrane protein	102	1	0	1	0	0	rno-miR-23a-5p	-0.21	-0.21	N/A
HDGF	ENST00000357325.5	hepatoma-derived growth factor	10112	1	0	1	0	0	rno-miR-23a-5p	-0.21	-0.21	N/A
BRI3BP	ENST00000341446.8	BRI3 binding protein	820	1	1	0	0	0	rno-miR-23a-5p	-0.21	-0.24	N/A
SLC22A5	ENST00000245407.3	solute carrier family 22 (organic cation/carnitine transporter), member 5	37	1	0	1	0	0	rno-miR-23a-5p	-0.21	-0.21	N/A
MYO1H	ENST00000310903.5	myosin IH	5	1	0	0	1	0	rno-miR-23a-5p	-0.21	-0.21	N/A
LY86	ENST00000379953.2	lymphocyte antigen 86	5	1	0	1	0	0	rno-miR-23a-5p	-0.21	-0.21	N/A
EWSR1	ENST00000397938.2	EWS RNA-binding protein 1	8833	1	0	1	0	0	rno-miR-23a-5p	-0.21	-0.21	N/A
HSPA13	ENST00000285667.3	heat shock protein 70kDa family, member 13	2175	2	0	1	1	0	rno-miR-23a-5p	-0.21	-0.26	N/A
RASL12	ENST00000220062.4	RAS-like, family 12	39	1	0	0	1	0	rno-miR-23a-5p	-0.21	-0.21	N/A
FOXO1	ENST00000379561.5	forkhead box O1	480	1	1	0	0	0	rno-miR-23a-5p	-0.21	-0.23	N/A
MICAL3	ENST00000441493.2	microtubule associated monooxygenase, calponin and LIM domain containing 3	58	1	1	0	0	0	rno-miR-23a-5p	-0.21	-0.21	N/A
TP53INP2	ENST00000374810.3	tumor protein p53 inducible nuclear protein 2	12	1	0	1	0	0	rno-miR-23a-5p	-0.21	-0.21	N/A
FAM180B	ENST00000356737.2	family with sequence similarity 180, member B	5	1	0	1	0	0	rno-miR-23a-5p	-0.21	-0.21	N/A
ST8SIA4	ENST00000231461.5	ST8 alpha-N-acetyl-neuraminide alpha-2,8-sialyltransferase 4	5	1	1	0	0	0	rno-miR-23a-5p	-0.21	-0.21	N/A
MXRA7	ENST00000355797.3	matrix-remodelling associated 7	421	1	0	1	0	0	rno-miR-23a-5p	-0.21	-0.27	N/A
ID2	ENST00000234091.4	inhibitor of DNA binding 2, dominant negative helix-loop-helix protein	20	1	0	0	1	0	rno-miR-23a-5p	-0.21	-0.21	N/A
TSPAN15	ENST00000373290.2	tetraspanin 15	15	1	0	1	0	0	rno-miR-23a-5p	-0.21	-0.21	N/A
ART5	ENST00000397067.3	ADP-ribosyltransferase 5	50	1	0	1	0	0	rno-miR-23a-5p	-0.21	-0.21	N/A
NMT1	ENST00000592782.1	N-myristoyltransferase 1	1991	1	0	1	0	0	rno-miR-23a-5p	-0.21	-0.21	N/A
TMEM182	ENST00000412401.2	transmembrane protein 182	69	2	0	1	1	1	rno-miR-23a-5p	-0.21	-0.25	N/A
SRSF1	ENST00000258962.4	serine/arginine-rich splicing factor 1	1430	1	0	0	1	0	rno-miR-23a-5p	-0.21	-0.21	N/A
TNF	ENST00000449264.2	tumor necrosis factor	5	1	0	1	0	0	rno-miR-23a-5p	-0.2	-0.2	N/A
ZNF286A	ENST00000395894.2	Zinc finger protein 286A	19	2	0	0	2	0	rno-miR-23a-5p	-0.2	-0.2	N/A
PRRT1	ENST00000211413.5	proline-rich transmembrane protein 1	19	1	0	1	0	0	rno-miR-23a-5p	-0.2	-0.2	N/A
CDK2AP1	ENST00000261692.2	cyclin-dependent kinase 2 associated protein 1	1047	1	0	0	1	0	rno-miR-23a-5p	-0.2	-0.2	N/A
RP5-850E9.3	ENST00000488788.2	Uncharacterized protein	10	1	0	1	0	2	rno-miR-23a-5p	-0.2	-0.36	N/A
CXCL13	ENST00000286758.4	chemokine (C-X-C motif) ligand 13	5	1	0	0	1	0	rno-miR-23a-5p	-0.2	-0.2	N/A
LOH12CR1	ENST00000314565.4	loss of heterozygosity, 12, chromosomal region 1	135	1	1	0	0	0	rno-miR-23a-5p	-0.2	-0.46	N/A
DAZAP2	ENST00000412716.3	DAZ associated protein 2	4265	1	0	0	1	0	rno-miR-23a-5p	-0.2	-0.22	N/A
RIC8A	ENST00000526104.1	RIC8 guanine nucleotide exchange factor A	521	1	1	0	0	0	rno-miR-23a-5p	-0.2	-0.3	N/A
GTF2A1L	ENST00000403751.3	general transcription factor IIA, 1-like	15	1	0	0	1	0	rno-miR-23a-5p	-0.2	-0.2	N/A
GRAMD1C	ENST00000358160.4	GRAM domain containing 1C	12	1	0	1	0	0	rno-miR-23a-5p	-0.2	-0.2	N/A
NUAK1	ENST00000261402.2	NUAK family, SNF1-like kinase, 1	489	1	0	1	0	0	rno-miR-23a-5p	-0.2	-0.2	N/A
KIAA0319L	ENST00000325722.3	KIAA0319-like	2090	1	0	1	0	0	rno-miR-23a-5p	-0.2	-0.2	N/A
CNTN1	ENST00000551295.2	contactin 1	40	1	0	1	0	0	rno-miR-23a-5p	-0.2	-0.2	N/A
HSD17B10	ENST00000375298.4	hydroxysteroid (17-beta) dehydrogenase 10	791	1	0	0	1	0	rno-miR-23a-5p	-0.2	-0.2	N/A
FAM83G	ENST00000388995.6	family with sequence similarity 83, member G	322	1	0	1	0	0	rno-miR-23a-5p	-0.2	-0.2	N/A
FOXL1	ENST00000320241.3	forkhead box L1	367	2	1	1	0	0	rno-miR-23a-5p	-0.2	-0.39	N/A
C15orf57	ENST00000358005.3	chromosome 15 open reading frame 57	79	1	0	1	0	0	rno-miR-23a-5p	-0.2	-0.23	N/A
KCNV2	ENST00000382082.3	potassium channel, subfamily V, member 2	5	1	0	0	1	0	rno-miR-23a-5p	-0.2	-0.2	N/A
CACNA1E	ENST00000526775.1	calcium channel, voltage-dependent, R type, alpha 1E subunit	5	3	0	3	0	0	rno-miR-23a-5p	-0.2	-0.2	N/A
CCDC74A	ENST00000467992.2	coiled-coil domain containing 74A	5	1	0	0	1	0	rno-miR-23a-5p	-0.2	-0.2	N/A
LHX3	ENST00000371746.3	LIM homeobox 3	5	1	0	1	0	0	rno-miR-23a-5p	-0.2	-0.2	N/A
STARD10	ENST00000543304.1	StAR-related lipid transfer (START) domain containing 10	130	1	0	1	0	0	rno-miR-23a-5p	-0.2	-0.2	N/A
SLC7A5	ENST00000565644.1	solute carrier family 7 (amino acid transporter light chain, L system), member 5	155	1	0	1	0	0	rno-miR-23a-5p	-0.2	-0.21	N/A
MEIS3	ENST00000559524.1	Meis homeobox 3	29	1	0	0	1	0	rno-miR-23a-5p	-0.2	-0.2	N/A
CYB5D1	ENST00000571846.1	cytochrome b5 domain containing 1	546	1	0	1	0	0	rno-miR-23a-5p	-0.2	-0.21	N/A
MSLN	ENST00000566549.1	mesothelin	117	1	0	0	1	0	rno-miR-23a-5p	-0.2	-0.2	N/A
IL1R1	ENST00000410023.1	interleukin 1 receptor, type I	1713	1	1	0	0	0	rno-miR-23a-5p	-0.2	-0.2	N/A
OASL	ENST00000339275.5	2'-5'-oligoadenylate synthetase-like	5	1	0	0	1	1	rno-miR-23a-5p	-0.19	-0.2	N/A
EXTL2	ENST00000370113.3	exostosin-like glycosyltransferase 2	204	2	0	0	2	0	rno-miR-23a-5p	-0.19	-0.19	N/A
VDAC3	ENST00000022615.4	voltage-dependent anion channel 3	45	1	0	0	1	0	rno-miR-23a-5p	-0.19	-0.19	N/A
KCNAB3	ENST00000303790.2	potassium voltage-gated channel, shaker-related subfamily, beta member 3	35	1	1	0	0	0	rno-miR-23a-5p	-0.19	-0.19	N/A
CASC4	ENST00000360824.3	cancer susceptibility candidate 4	5	2	0	0	2	1	rno-miR-23a-5p	-0.19	-0.19	N/A
TMEM218	ENST00000532156.1	transmembrane protein 218	553	1	0	0	1	0	rno-miR-23a-5p	-0.19	-0.19	N/A
ZNF488	ENST00000494156.1	zinc finger protein 488	61	1	0	0	1	0	rno-miR-23a-5p	-0.19	-0.19	N/A
EIF4E	ENST00000450253.2	eukaryotic translation initiation factor 4E	876	1	0	0	1	0	rno-miR-23a-5p	-0.19	-0.19	N/A
RNF44	ENST00000274811.4	ring finger protein 44	1623	1	0	0	1	0	rno-miR-23a-5p	-0.19	-0.19	N/A
ASCL2	ENST00000331289.4	achaete-scute complex homolog 2 (Drosophila)	5	1	0	1	0	0	rno-miR-23a-5p	-0.19	-0.19	N/A
FASLG	ENST00000340030.3	Fas ligand (TNF superfamily, member 6)	5	1	0	1	0	0	rno-miR-23a-5p	-0.19	-0.19	N/A
GPR144	ENST00000334810.1	G protein-coupled receptor 144	5	1	0	1	0	0	rno-miR-23a-5p	-0.19	-0.19	N/A
ABLIM3	ENST00000326685.7	actin binding LIM protein family, member 3	9	1	1	0	0	0	rno-miR-23a-5p	-0.19	-0.36	N/A
LIX1	ENST00000274382.4	Lix1 homolog (chicken)	5	1	0	1	0	0	rno-miR-23a-5p	-0.19	-0.19	N/A
FAM227B	ENST00000558594.1	family with sequence similarity 227, member B	44	1	0	0	1	0	rno-miR-23a-5p	-0.19	-0.19	N/A
ZMIZ1	ENST00000334512.5	zinc finger, MIZ-type containing 1	568	1	1	0	0	0	rno-miR-23a-5p	-0.19	-0.19	N/A
UBE2L3	ENST00000342192.4	ubiquitin-conjugating enzyme E2L 3	1318	1	0	1	0	0	rno-miR-23a-5p	-0.19	-0.19	N/A
RPS6KA2	ENST00000265678.4	ribosomal protein S6 kinase, 90kDa, polypeptide 2	1043	2	1	0	1	1	rno-miR-23a-5p	-0.19	-0.19	N/A
OBSCN	ENST00000284548.11	obscurin, cytoskeletal calmodulin and titin-interacting RhoGEF	46	1	1	0	0	0	rno-miR-23a-5p	-0.19	-0.19	N/A
CHRD	ENST00000204604.1	chordin	268	1	1	0	0	0	rno-miR-23a-5p	-0.19	-0.19	N/A
GABRA3	ENST00000370314.4	gamma-aminobutyric acid (GABA) A receptor, alpha 3	55	2	0	0	2	0	rno-miR-23a-5p	-0.19	-0.19	N/A
CYLC2	ENST00000374798.3	cylicin, basic protein of sperm head cytoskeleton 2	5	1	0	0	1	0	rno-miR-23a-5p	-0.19	-0.19	N/A
ZNF23	ENST00000497160.1	zinc finger protein 23	5	2	0	0	2	0	rno-miR-23a-5p	-0.19	-0.19	N/A
KRT222	ENST00000394052.3	keratin 222	9	2	1	1	0	0	rno-miR-23a-5p	-0.19	-0.6	N/A
ARHGEF2	ENST00000368315.4	Rho/Rac guanine nucleotide exchange factor (GEF) 2	313	1	0	1	0	0	rno-miR-23a-5p	-0.19	-0.21	N/A
RNF167	ENST00000262482.6	ring finger protein 167	1009	1	0	0	1	0	rno-miR-23a-5p	-0.19	-0.19	N/A
REEP1	ENST00000165698.5	receptor accessory protein 1	49	2	0	0	2	0	rno-miR-23a-5p	-0.19	-0.19	N/A
NMNAT3	ENST00000511444.1	nicotinamide nucleotide adenylyltransferase 3	12	1	0	1	0	0	rno-miR-23a-5p	-0.19	-0.19	N/A
LHX6	ENST00000373755.2	LIM homeobox 6	196	1	1	0	0	1	rno-miR-23a-5p	-0.19	-0.19	N/A
GPR114	ENST00000340339.4	G protein-coupled receptor 114	5	1	1	0	0	0	rno-miR-23a-5p	-0.19	-0.19	N/A
SNRPD2	ENST00000590212.1	small nuclear ribonucleoprotein D2 polypeptide 16.5kDa	3399	1	0	1	0	0	rno-miR-23a-5p	-0.19	-0.19	N/A
SLC38A1	ENST00000398637.5	solute carrier family 38, member 1	1967	1	0	1	0	1	rno-miR-23a-5p	-0.19	-0.28	N/A
ABCB10	ENST00000344517.4	ATP-binding cassette, sub-family B (MDR/TAP), member 10	53	1	0	1	0	0	rno-miR-23a-5p	-0.18	-0.2	N/A
EGR3	ENST00000519492.1	early growth response 3	21	1	1	0	0	1	rno-miR-23a-5p	-0.18	-0.18	N/A
IL17RD	ENST00000296318.7	interleukin 17 receptor D	108	1	0	1	0	1	rno-miR-23a-5p	-0.18	-0.18	N/A
XKR4	ENST00000327381.6	XK, Kell blood group complex subunit-related family, member 4	5	3	1	1	1	2	rno-miR-23a-5p	-0.18	-0.18	N/A
MOCS1	ENST00000373186.4	molybdenum cofactor synthesis 1	179	2	0	1	1	0	rno-miR-23a-5p	-0.18	-0.19	N/A
MEX3C	ENST00000592416.1	mex-3 RNA binding family member C	5	2	0	1	1	0	rno-miR-23a-5p	-0.18	-0.18	N/A
C1orf170	ENST00000433179.2	chromosome 1 open reading frame 170	7	1	0	0	1	0	rno-miR-23a-5p	-0.18	-0.18	N/A
THY1	ENST00000284240.5	Thy-1 cell surface antigen	2345	1	0	1	0	0	rno-miR-23a-5p	-0.18	-0.18	N/A
PDE11A	ENST00000286063.6	phosphodiesterase 11A	7	3	0	2	1	0	rno-miR-23a-5p	-0.18	-0.18	N/A
FLAD1	ENST00000368432.1	flavin adenine dinucleotide synthetase 1	186	1	0	0	1	0	rno-miR-23a-5p	-0.18	-0.18	N/A
CEP57L1	ENST00000368968.2	centrosomal protein 57kDa-like 1	90	1	0	1	0	1	rno-miR-23a-5p	-0.18	-0.21	N/A
MALL	ENST00000272462.2	mal, T-cell differentiation protein-like	5	1	0	1	0	1	rno-miR-23a-5p	-0.18	-0.18	N/A
DSG2	ENST00000261590.8	desmoglein 2	810	1	0	1	0	0	rno-miR-23a-5p	-0.18	-0.19	N/A
PBDC1	ENST00000373358.3	polysaccharide biosynthesis domain containing 1	112	1	0	0	1	0	rno-miR-23a-5p	-0.18	-0.18	N/A
STX5	ENST00000377897.4	syntaxin 5	402	1	0	1	0	1	rno-miR-23a-5p	-0.18	-0.19	N/A
NIPAL2	ENST00000341166.3	NIPA-like domain containing 2	7	1	0	1	0	0	rno-miR-23a-5p	-0.18	-0.18	N/A
C1QL1	ENST00000253407.3	complement component 1, q subcomponent-like 1	14	1	0	0	1	0	rno-miR-23a-5p	-0.18	-0.18	N/A
FRMD3	ENST00000304195.3	FERM domain containing 3	14	1	0	1	0	0	rno-miR-23a-5p	-0.18	-0.22	N/A
CLDN23	ENST00000519106.1	claudin 23	53	1	0	0	1	1	rno-miR-23a-5p	-0.18	-0.18	N/A
PBOV1	ENST00000527246.2	prostate and breast cancer overexpressed 1	5	1	0	0	1	0	rno-miR-23a-5p	-0.18	-0.18	N/A
SRXN1	ENST00000381962.3	sulfiredoxin 1	10	1	0	1	0	2	rno-miR-23a-5p	-0.18	-0.32	N/A
HIST2H2BF	ENST00000427880.2	histone cluster 2, H2bf	5	1	0	0	1	0	rno-miR-23a-5p	-0.18	-0.18	N/A
KHDRBS2	ENST00000281156.4	KH domain containing, RNA binding, signal transduction associated 2	5	1	0	0	1	0	rno-miR-23a-5p	-0.18	-0.18	N/A
PLD5	ENST00000536534.2	phospholipase D family, member 5	5	2	1	1	0	0	rno-miR-23a-5p	-0.18	-0.18	N/A
SETD1A	ENST00000262519.8	SET domain containing 1A	14	1	0	1	0	0	rno-miR-23a-5p	-0.18	-0.18	N/A
MFNG	ENST00000416983.3	MFNG O-fucosylpeptide 3-beta-N-acetylglucosaminyltransferase	14	1	0	1	0	0	rno-miR-23a-5p	-0.18	-0.18	N/A
RAN	ENST00000543796.1	RAN, member RAS oncogene family	1418	1	0	1	0	0	rno-miR-23a-5p	-0.18	-0.22	N/A
TEX264	ENST00000341333.5	testis expressed 264	33	1	0	0	1	0	rno-miR-23a-5p	-0.18	-0.18	N/A
PGAP3	ENST00000579146.1	post-GPI attachment to proteins 3	6	2	0	0	2	0	rno-miR-23a-5p	-0.18	-0.18	N/A
RGS13	ENST00000391995.2	regulator of G-protein signaling 13	5	1	0	0	1	0	rno-miR-23a-5p	-0.18	-0.18	N/A
RPS6KB1	ENST00000225577.4	ribosomal protein S6 kinase, 70kDa, polypeptide 1	16	1	1	0	0	0	rno-miR-23a-5p	-0.18	-0.18	N/A
SLA	ENST00000338087.5	Src-like-adaptor	5	1	0	1	0	1	rno-miR-23a-5p	-0.18	-0.18	N/A
ARHGAP19-SLIT1	ENST00000453547.2	ARHGAP19-SLIT1 readthrough (NMD candidate)	15	4	0	2	2	1	rno-miR-23a-5p	-0.17	-0.17	N/A
RAB1A	ENST00000409892.1	RAB1A, member RAS oncogene family	472	1	0	0	1	0	rno-miR-23a-5p	-0.17	-0.17	N/A
FAM19A5	ENST00000358295.5	family with sequence similarity 19 (chemokine (C-C motif)-like), member A5	14	2	1	0	1	0	rno-miR-23a-5p	-0.17	-0.38	N/A
TFAP2C	ENST00000201031.2	transcription factor AP-2 gamma (activating enhancer binding protein 2 gamma)	22	1	0	1	0	0	rno-miR-23a-5p	-0.17	-0.17	N/A
CRB3	ENST00000598494.1	crumbs homolog 3 (Drosophila)	5	1	0	1	0	0	rno-miR-23a-5p	-0.17	-0.17	N/A
DYNC1H1	ENST00000360184.4	dynein, cytoplasmic 1, heavy chain 1	329	1	0	0	1	0	rno-miR-23a-5p	-0.17	-0.17	N/A
NKAIN2	ENST00000368417.1	Na+/K+ transporting ATPase interacting 2	34	1	0	1	0	0	rno-miR-23a-5p	-0.17	-0.17	N/A
PPARA	ENST00000396000.2	peroxisome proliferator-activated receptor alpha	82	1	0	1	0	1	rno-miR-23a-5p	-0.17	-0.24	N/A
ZBTB7C	ENST00000535628.2	zinc finger and BTB domain containing 7C	23	1	0	1	0	0	rno-miR-23a-5p	-0.17	-0.17	N/A
SUPT5H	ENST00000599117.1	suppressor of Ty 5 homolog (S. cerevisiae)	390	1	0	1	0	0	rno-miR-23a-5p	-0.17	-0.17	N/A
ASPA	ENST00000263080.2	aspartoacylase	5	1	0	0	1	0	rno-miR-23a-5p	-0.17	-0.17	N/A
HEBP1	ENST00000014930.4	heme binding protein 1	2855	1	0	0	1	0	rno-miR-23a-5p	-0.17	-0.18	N/A
CEACAM1	ENST00000403444.3	carcinoembryonic antigen-related cell adhesion molecule 1 (biliary glycoprotein)	925	1	0	1	0	0	rno-miR-23a-5p	-0.17	-0.17	N/A
RNF4	ENST00000511859.1	ring finger protein 4	33	2	0	1	1	0	rno-miR-23a-5p	-0.17	-0.25	N/A
CDK5R1	ENST00000313401.3	cyclin-dependent kinase 5, regulatory subunit 1 (p35)	335	1	1	0	0	1	rno-miR-23a-5p	-0.17	-0.17	N/A
LDLRAD3	ENST00000315571.5	low density lipoprotein receptor class A domain containing 3	90	1	0	1	0	0	rno-miR-23a-5p	-0.17	-0.17	N/A
RP11-1102P16.1	ENST00000523987.1	Uncharacterized protein	5	1	0	0	1	0	rno-miR-23a-5p	-0.17	-0.17	N/A
ANKRD34A	ENST00000323397.4	ankyrin repeat domain 34A	6	1	0	1	0	0	rno-miR-23a-5p	-0.17	-0.17	N/A
FAM213B	ENST00000378424.4	family with sequence similarity 213, member B	409	1	0	1	0	0	rno-miR-23a-5p	-0.17	-0.18	N/A
CBX2	ENST00000310942.4	chromobox homolog 2	1816	1	0	1	0	0	rno-miR-23a-5p	-0.17	-0.17	N/A
CHRNB4	ENST00000261751.3	cholinergic receptor, nicotinic, beta 4 (neuronal)	5	1	0	0	1	0	rno-miR-23a-5p	-0.17	-0.17	N/A
ARID4A	ENST00000431317.2	AT rich interactive domain 4A (RBP1-like)	33	1	1	0	0	0	rno-miR-23a-5p	-0.17	-0.24	N/A
CRIM1	ENST00000280527.2	cysteine rich transmembrane BMP regulator 1 (chordin-like)	4842	1	1	0	0	0	rno-miR-23a-5p	-0.17	-0.17	N/A
C12orf60	ENST00000330828.2	chromosome 12 open reading frame 60	11	1	0	0	1	0	rno-miR-23a-5p	-0.17	-0.17	N/A
VSIG1	ENST00000415430.3	V-set and immunoglobulin domain containing 1	5	1	0	0	1	0	rno-miR-23a-5p	-0.17	-0.17	N/A
GPD1	ENST00000301149.3	glycerol-3-phosphate dehydrogenase 1 (soluble)	5	1	0	1	0	1	rno-miR-23a-5p	-0.17	-0.17	N/A
ZNF667	ENST00000591790.1	zinc finger protein 667	24	1	0	1	0	0	rno-miR-23a-5p	-0.17	-0.17	N/A
ZNF605	ENST00000360187.4	zinc finger protein 605	147	1	0	0	1	0	rno-miR-23a-5p	-0.17	-0.17	N/A
ITK	ENST00000422843.3	IL2-inducible T-cell kinase	5	1	0	1	0	0	rno-miR-23a-5p	-0.17	-0.17	N/A
PRR14L	ENST00000434485.1	proline rich 14-like	39	1	1	0	0	0	rno-miR-23a-5p	-0.17	-0.17	N/A
ZDHHC15	ENST00000373367.3	zinc finger, DHHC-type containing 15	5	1	0	1	0	0	rno-miR-23a-5p	-0.17	-0.17	N/A
IL23A	ENST00000228534.4	interleukin 23, alpha subunit p19	33	1	0	0	1	0	rno-miR-23a-5p	-0.17	-0.17	N/A
SOGA3	ENST00000556132.1	SOGA family member 3	95	1	1	0	0	0	rno-miR-23a-5p	-0.17	-0.17	N/A
AC002451.1	ENST00000601424.1	Protein LOC100996577	5	1	0	0	1	0	rno-miR-23a-5p	-0.17	-0.17	N/A
CHRNB2	ENST00000368476.3	cholinergic receptor, nicotinic, beta 2 (neuronal)	16	1	0	1	0	1	rno-miR-23a-5p	-0.17	-0.17	N/A
FRMD5	ENST00000484674.1	FERM domain containing 5	161	1	0	1	0	0	rno-miR-23a-5p	-0.17	-0.17	N/A
CCNT2	ENST00000295238.6	cyclin T2	381	1	1	0	0	0	rno-miR-23a-5p	-0.17	-0.17	N/A
IL13RA1	ENST00000371666.3	interleukin 13 receptor, alpha 1	494	1	1	0	0	0	rno-miR-23a-5p	-0.16	-0.33	N/A
HIF1AN	ENST00000299163.6	hypoxia inducible factor 1, alpha subunit inhibitor	1545	1	0	1	0	1	rno-miR-23a-5p	-0.16	-0.23	N/A
NCAM2	ENST00000400546.1	neural cell adhesion molecule 2	64	1	1	0	0	0	rno-miR-23a-5p	-0.16	-0.16	N/A
RP11-770J1.4	ENST00000532619.1		5	1	0	0	1	0	rno-miR-23a-5p	-0.16	-0.16	N/A
GREM1	ENST00000560677.1	gremlin 1, DAN family BMP antagonist	752	1	0	0	1	0	rno-miR-23a-5p	-0.16	-0.17	N/A
SHOX2	ENST00000490689.2	short stature homeobox 2	66	1	0	1	0	0	rno-miR-23a-5p	-0.16	-0.25	N/A
HAPLN4	ENST00000291481.7	hyaluronan and proteoglycan link protein 4	16	1	1	0	0	0	rno-miR-23a-5p	-0.16	-0.16	N/A
C20orf194	ENST00000453730.2	chromosome 20 open reading frame 194	1083	1	0	1	0	0	rno-miR-23a-5p	-0.16	-0.16	N/A
HTR7	ENST00000371719.2	5-hydroxytryptamine (serotonin) receptor 7, adenylate cyclase-coupled	12	1	0	1	0	1	rno-miR-23a-5p	-0.16	-0.16	N/A
TMCC1	ENST00000432054.2	transmembrane and coiled-coil domain family 1	97	2	0	1	1	0	rno-miR-23a-5p	-0.16	-0.23	N/A
FAM210A	ENST00000322247.3	family with sequence similarity 210, member A	222	2	1	0	1	0	rno-miR-23a-5p	-0.16	-0.31	N/A
LCOR	ENST00000371103.3	ligand dependent nuclear receptor corepressor	94	2	0	1	1	0	rno-miR-23a-5p	-0.16	-0.17	N/A
GPRIN2	ENST00000374314.4	G protein regulated inducer of neurite outgrowth 2	5	3	0	1	2	0	rno-miR-23a-5p	-0.16	-0.16	N/A
FGD5	ENST00000285046.5	FYVE, RhoGEF and PH domain containing 5	9	1	0	1	0	1	rno-miR-23a-5p	-0.16	-0.16	N/A
SGCD	ENST00000435422.3	sarcoglycan, delta (35kDa dystrophin-associated glycoprotein)	39	1	0	1	0	1	rno-miR-23a-5p	-0.16	-0.2	N/A
TMEM127	ENST00000258439.3	transmembrane protein 127	296	2	1	0	1	0	rno-miR-23a-5p	-0.16	-0.31	N/A
CTDSPL	ENST00000443503.2	CTD (carboxy-terminal domain, RNA polymerase II, polypeptide A) small phosphatase-like	372	1	0	1	0	1	rno-miR-23a-5p	-0.16	-0.17	N/A
LYSMD4	ENST00000409796.1	LysM, putative peptidoglycan-binding, domain containing 4	1344	1	0	0	1	0	rno-miR-23a-5p	-0.16	-0.16	N/A
NSUN7	ENST00000316607.5	NOP2/Sun domain family, member 7	9	1	1	0	0	0	rno-miR-23a-5p	-0.16	-0.16	N/A
ATP1B3	ENST00000539728.1	ATPase, Na+/K+ transporting, beta 3 polypeptide	269	1	0	0	1	0	rno-miR-23a-5p	-0.16	-0.18	N/A
FAM216B	ENST00000537894.1	family with sequence similarity 216, member B	5	2	0	0	2	0	rno-miR-23a-5p	-0.16	-0.16	N/A
APH1A	ENST00000360244.4	APH1A gamma secretase subunit	475	1	0	0	1	0	rno-miR-23a-5p	-0.16	-0.16	N/A
LASP1	ENST00000318008.6	LIM and SH3 protein 1	552	1	0	1	0	0	rno-miR-23a-5p	-0.16	-0.16	N/A
FAM189A1	ENST00000261275.4	family with sequence similarity 189, member A1	12	2	1	0	1	0	rno-miR-23a-5p	-0.16	-0.16	N/A
CNOT8	ENST00000285896.6	CCR4-NOT transcription complex, subunit 8	319	1	0	1	0	0	rno-miR-23a-5p	-0.16	-0.19	N/A
DCP2	ENST00000389063.2	decapping mRNA 2	155	1	0	1	0	1	rno-miR-23a-5p	-0.16	-0.27	N/A
CDC42EP3	ENST00000295324.3	CDC42 effector protein (Rho GTPase binding) 3	1749	1	1	0	0	0	rno-miR-23a-5p	-0.16	-0.3	N/A
GYS1	ENST00000323798.3	glycogen synthase 1 (muscle)	100	1	0	1	0	1	rno-miR-23a-5p	-0.16	-0.16	N/A
CLCN6	ENST00000312413.6	chloride channel, voltage-sensitive 6	227	1	0	1	0	1	rno-miR-23a-5p	-0.16	-0.16	N/A
HOXB6	ENST00000484302.2	homeobox B6	12	1	0	0	1	1	rno-miR-23a-5p	-0.16	-0.16	N/A
HIVEP3	ENST00000372583.1	human immunodeficiency virus type I enhancer binding protein 3	84	1	0	1	0	1	rno-miR-23a-5p	-0.16	-0.16	N/A
FRMD4B	ENST00000398540.3	FERM domain containing 4B	12	1	1	0	0	0	rno-miR-23a-5p	-0.16	-0.16	N/A
MYH10	ENST00000360416.3	myosin, heavy chain 10, non-muscle	134	2	1	0	1	0	rno-miR-23a-5p	-0.16	-0.16	N/A
NOP9	ENST00000396802.3	NOP9 nucleolar protein	353	3	1	1	1	0	rno-miR-23a-5p	-0.16	-0.41	N/A
KDM6B	ENST00000254846.5	lysine (K)-specific demethylase 6B	8	1	0	1	0	0	rno-miR-23a-5p	-0.16	-0.16	N/A
DOK1	ENST00000340004.6	docking protein 1, 62kDa (downstream of tyrosine kinase 1)	331	1	0	1	0	0	rno-miR-23a-5p	-0.16	-0.16	N/A
PLA2G4F	ENST00000397272.3	phospholipase A2, group IVF	5	1	0	0	1	0	rno-miR-23a-5p	-0.16	-0.16	N/A
ARL15	ENST00000502271.1	ADP-ribosylation factor-like 15	119	1	0	0	1	0	rno-miR-23a-5p	-0.16	-0.16	N/A
RFXANK	ENST00000353145.1	regulatory factor X-associated ankyrin-containing protein	2548	1	0	0	1	0	rno-miR-23a-5p	-0.16	-0.16	N/A
TFAP2E	ENST00000373235.3	transcription factor AP-2 epsilon (activating enhancer binding protein 2 epsilon)	7	2	0	0	2	0	rno-miR-23a-5p	-0.16	-0.16	N/A
PKDCC	ENST00000294964.5	protein kinase domain containing, cytoplasmic	123	1	0	1	0	0	rno-miR-23a-5p	-0.15	-0.15	N/A
IP6K3	ENST00000451316.1	inositol hexakisphosphate kinase 3	8	1	0	1	0	0	rno-miR-23a-5p	-0.15	-0.15	N/A
TRIM8	ENST00000302424.7	tripartite motif containing 8	525	1	0	1	0	0	rno-miR-23a-5p	-0.15	-0.17	N/A
CHD4	ENST00000544484.1	chromodomain helicase DNA binding protein 4	145	1	1	0	0	0	rno-miR-23a-5p	-0.15	-0.32	N/A
AADACL3	ENST00000332530.3	arylacetamide deacetylase-like 3	5	1	0	1	0	0	rno-miR-23a-5p	-0.15	-0.15	N/A
ADORA2A	ENST00000337539.7	adenosine A2a receptor	337	1	0	1	0	0	rno-miR-23a-5p	-0.15	-0.15	N/A
CD44	ENST00000278386.6	CD44 molecule (Indian blood group)	1543	1	0	0	1	1	rno-miR-23a-5p	-0.15	-0.18	N/A
C11orf57	ENST00000532163.1	chromosome 11 open reading frame 57	207	1	0	0	1	0	rno-miR-23a-5p	-0.15	-0.16	N/A
GRAP2	ENST00000344138.4	GRB2-related adaptor protein 2	5	1	0	1	0	0	rno-miR-23a-5p	-0.15	-0.15	N/A
CACNA2D3	ENST00000474759.1	calcium channel, voltage-dependent, alpha 2/delta subunit 3	8	1	0	0	1	0	rno-miR-23a-5p	-0.15	-0.15	N/A
FUOM	ENST00000278025.4	fucose mutarotase	1270	1	0	0	1	0	rno-miR-23a-5p	-0.15	-0.15	N/A
ERBB4	ENST00000342788.4	v-erb-b2 avian erythroblastic leukemia viral oncogene homolog 4	27	1	1	0	0	1	rno-miR-23a-5p	-0.15	-0.15	N/A
BMI1	ENST00000376663.3	BMI1 polycomb ring finger oncogene	200	1	0	1	0	0	rno-miR-23a-5p	-0.15	-0.21	N/A
PDE6D	ENST00000409772.1	phosphodiesterase 6D, cGMP-specific, rod, delta	1265	1	0	0	1	0	rno-miR-23a-5p	-0.15	-0.15	N/A
HS6ST3	ENST00000376705.2	heparan sulfate 6-O-sulfotransferase 3	598	1	1	0	0	0	rno-miR-23a-5p	-0.15	-0.15	N/A
FYCO1	ENST00000296137.2	FYVE and coiled-coil domain containing 1	91	1	1	0	0	1	rno-miR-23a-5p	-0.15	-0.16	N/A
AL589765.1	ENST00000442233.2	Uncharacterized protein; cDNA FLJ36032 fis, clone TESTI2017069	5	1	0	0	1	0	rno-miR-23a-5p	-0.15	-0.15	N/A
NT5DC3	ENST00000392876.3	5'-nucleotidase domain containing 3	235	1	0	1	0	0	rno-miR-23a-5p	-0.15	-0.15	N/A
PUSL1	ENST00000379031.5	pseudouridylate synthase-like 1	1343	1	0	0	1	0	rno-miR-23a-5p	-0.15	-0.15	N/A
PRKAB2	ENST00000254101.3	protein kinase, AMP-activated, beta 2 non-catalytic subunit	363	1	0	1	0	2	rno-miR-23a-5p	-0.15	-0.15	N/A
CSF1	ENST00000329608.6	colony stimulating factor 1 (macrophage)	290	1	0	1	0	0	rno-miR-23a-5p	-0.15	-0.15	N/A
LRRC41	ENST00000343304.6	leucine rich repeat containing 41	1532	1	0	1	0	1	rno-miR-23a-5p	-0.15	-0.15	N/A
NEDD4L	ENST00000256832.7	neural precursor cell expressed, developmentally down-regulated 4-like, E3 ubiquitin protein ligase	617	2	2	0	0	1	rno-miR-23a-5p	-0.15	-0.26	N/A
SPAG1	ENST00000251809.3	sperm associated antigen 1	169	1	0	0	1	0	rno-miR-23a-5p	-0.15	-0.16	N/A
CDIP1	ENST00000564828.1	cell death-inducing p53 target 1	1857	1	0	0	1	0	rno-miR-23a-5p	-0.15	-0.23	N/A
KLF12	ENST00000377669.2	Kruppel-like factor 12	251	1	0	1	0	1	rno-miR-23a-5p	-0.15	-0.15	N/A
C1orf158	ENST00000288048.5	chromosome 1 open reading frame 158	5	1	0	0	1	0	rno-miR-23a-5p	-0.15	-0.15	N/A
CUL9	ENST00000252050.4	cullin 9	127	1	0	1	0	0	rno-miR-23a-5p	-0.15	-0.15	N/A
SH2D5	ENST00000375031.1	SH2 domain containing 5	7	2	0	1	1	0	rno-miR-23a-5p	-0.15	-0.15	N/A
SELT	ENST00000471696.1	Selenoprotein T	538	2	0	1	1	0	rno-miR-23a-5p	-0.15	-0.44	N/A
JHDM1D	ENST00000397560.2	jumonji C domain containing histone demethylase 1 homolog D (S. cerevisiae)	470	2	0	1	1	2	rno-miR-23a-5p	-0.15	-0.17	N/A
KIAA1147	ENST00000536163.1	KIAA1147	73	2	1	1	0	1	rno-miR-23a-5p	-0.15	-0.23	N/A
ZMYM3	ENST00000314425.5	zinc finger, MYM-type 3	137	2	0	1	1	0	rno-miR-23a-5p	-0.15	-0.15	N/A
KLHL23	ENST00000392647.2	kelch-like family member 23	791	1	0	1	0	0	rno-miR-23a-5p	-0.15	-0.15	N/A
C5orf64	ENST00000505642.1	chromosome 5 open reading frame 64	5	1	0	0	1	0	rno-miR-23a-5p	-0.15	-0.15	N/A
SLC25A2	ENST00000239451.4	solute carrier family 25 (mitochondrial carrier; ornithine transporter) member 2	5	1	0	0	1	0	rno-miR-23a-5p	-0.15	-0.15	N/A
ABLIM1	ENST00000392952.3	actin binding LIM protein 1	1321	1	0	1	0	0	rno-miR-23a-5p	-0.15	-0.15	N/A
ADAM11	ENST00000200557.6	ADAM metallopeptidase domain 11	32	1	1	0	0	0	rno-miR-23a-5p	-0.15	-0.15	N/A
NAV3	ENST00000228327.6	neuron navigator 3	277	1	1	0	0	1	rno-miR-23a-5p	-0.15	-0.15	N/A
NCMAP	ENST00000374392.2	noncompact myelin associated protein	17	1	1	0	0	0	rno-miR-23a-5p	-0.15	-0.59	N/A
SLC2A13	ENST00000280871.4	solute carrier family 2 (facilitated glucose transporter), member 13	47	1	0	1	0	0	rno-miR-23a-5p	-0.15	-0.19	N/A
ZNF791	ENST00000446165.1	zinc finger protein 791	242	1	0	0	1	0	rno-miR-23a-5p	-0.15	-0.15	N/A
TRIM62	ENST00000291416.5	tripartite motif containing 62	28	2	0	1	1	1	rno-miR-23a-5p	-0.15	-0.15	N/A
CEP170	ENST00000366542.1	centrosomal protein 170kDa	6	1	0	1	0	0	rno-miR-23a-5p	-0.15	-0.15	N/A
C15orf39	ENST00000567617.1	chromosome 15 open reading frame 39	1023	1	0	0	1	0	rno-miR-23a-5p	-0.15	-0.15	N/A
RBFOX3	ENST00000583458.1	RNA binding protein, fox-1 homolog (C. elegans) 3	5	1	0	1	0	0	rno-miR-23a-5p	-0.15	-0.15	N/A
MAP2K4	ENST00000415385.3	mitogen-activated protein kinase kinase 4	80	1	0	1	0	0	rno-miR-23a-5p	-0.14	-0.14	N/A
ADAMTS2	ENST00000251582.7	ADAM metallopeptidase with thrombospondin type 1 motif, 2	2767	2	0	2	0	0	rno-miR-23a-5p	-0.14	-0.14	N/A
TMEM164	ENST00000372073.1	transmembrane protein 164	711	1	0	1	0	0	rno-miR-23a-5p	-0.14	-0.22	N/A
CHURC1	ENST00000548752.2	churchill domain containing 1	869	1	1	0	0	0	rno-miR-23a-5p	-0.14	-0.43	N/A
IPO9	ENST00000361565.4	importin 9	3549	1	0	1	0	0	rno-miR-23a-5p	-0.14	-0.18	N/A
AGFG1	ENST00000310078.8	ArfGAP with FG repeats 1	2019	1	0	1	0	0	rno-miR-23a-5p	-0.14	-0.15	N/A
RTKN2	ENST00000373789.3	rhotekin 2	192	2	0	2	0	0	rno-miR-23a-5p	-0.14	-0.14	N/A
KRT75	ENST00000252245.5	keratin 75	5	1	0	0	1	0	rno-miR-23a-5p	-0.14	-0.14	N/A
ADCY3	ENST00000260600.5	adenylate cyclase 3	479	1	0	1	0	0	rno-miR-23a-5p	-0.14	-0.14	N/A
BACE1	ENST00000313005.6	beta-site APP-cleaving enzyme 1	486	1	1	0	0	1	rno-miR-23a-5p	-0.14	-0.27	N/A
VRTN	ENST00000256362.4	vertebrae development associated	5	1	0	1	0	0	rno-miR-23a-5p	-0.14	-0.14	N/A
MYO5A	ENST00000399231.3	myosin VA (heavy chain 12, myoxin)	573	4	2	1	1	0	rno-miR-23a-5p	-0.14	-0.18	N/A
SYNJ1	ENST00000357345.3	synaptojanin 1	143	1	0	1	0	0	rno-miR-23a-5p	-0.14	-0.14	N/A
HOXB4	ENST00000332503.5	homeobox B4	214	1	0	0	1	0	rno-miR-23a-5p	-0.14	-0.14	N/A
GCNT1	ENST00000376730.4	glucosaminyl (N-acetyl) transferase 1, core 2	93	1	0	0	1	0	rno-miR-23a-5p	-0.14	-0.18	N/A
RABL3	ENST00000273375.3	RAB, member of RAS oncogene family-like 3	165	1	1	0	0	1	rno-miR-23a-5p	-0.14	-0.28	N/A
SUSD5	ENST00000309558.3	sushi domain containing 5	23	1	1	0	0	0	rno-miR-23a-5p	-0.14	-0.14	N/A
CCDC18	ENST00000334652.5	coiled-coil domain containing 18	35	1	0	0	1	0	rno-miR-23a-5p	-0.14	-0.14	N/A
SDR42E1	ENST00000328945.5	short chain dehydrogenase/reductase family 42E, member 1	164	1	0	0	1	1	rno-miR-23a-5p	-0.14	-0.17	N/A
LPPR4	ENST00000370185.3	Lipid phosphate phosphatase-related protein type 4	5	1	1	0	0	0	rno-miR-23a-5p	-0.14	-0.14	N/A
STAC2	ENST00000333461.5	SH3 and cysteine rich domain 2	123	1	0	1	0	0	rno-miR-23a-5p	-0.14	-0.14	N/A
VPS37C	ENST00000301765.5	vacuolar protein sorting 37 homolog C (S. cerevisiae)	3267	1	0	1	0	0	rno-miR-23a-5p	-0.14	-0.14	N/A
MICAL2	ENST00000379612.3	microtubule associated monooxygenase, calponin and LIM domain containing 2	1742	1	0	1	0	0	rno-miR-23a-5p	-0.14	-0.14	N/A
PAPLN	ENST00000381166.3	papilin, proteoglycan-like sulfated glycoprotein	78	2	0	1	1	0	rno-miR-23a-5p	-0.14	-0.18	N/A
CDH13	ENST00000566620.1	cadherin 13	1020	1	0	1	0	0	rno-miR-23a-5p	-0.14	-0.14	N/A
ABCA10	ENST00000416101.2	ATP-binding cassette, sub-family A (ABC1), member 10	7	1	0	1	0	0	rno-miR-23a-5p	-0.14	-0.14	N/A
COMMD3-BMI1	ENST00000602390.1	COMMD3-BMI1 readthrough	195	1	0	1	0	0	rno-miR-23a-5p	-0.14	-0.19	N/A
PLD1	ENST00000342215.6	phospholipase D1, phosphatidylcholine-specific	128	1	1	0	0	0	rno-miR-23a-5p	-0.14	-0.15	N/A
C1orf198	ENST00000366663.5	chromosome 1 open reading frame 198	1484	1	1	0	0	0	rno-miR-23a-5p	-0.14	-0.18	N/A
CCDC102A	ENST00000258214.2	coiled-coil domain containing 102A	481	1	0	0	1	0	rno-miR-23a-5p	-0.14	-0.14	N/A
C22orf46	ENST00000402966.1	chromosome 22 open reading frame 46	70	2	0	1	1	0	rno-miR-23a-5p	-0.14	-0.14	N/A
SBK1	ENST00000341901.4	SH3 domain binding kinase 1	9	2	0	1	1	0	rno-miR-23a-5p	-0.14	-0.14	N/A
UNC5C	ENST00000453304.1	unc-5 homolog C (C. elegans)	60	1	0	1	0	1	rno-miR-23a-5p	-0.14	-0.19	N/A
SLCO2B1	ENST00000289575.5	solute carrier organic anion transporter family, member 2B1	1614	1	0	1	0	0	rno-miR-23a-5p	-0.14	-0.14	N/A
RNF165	ENST00000269439.7	ring finger protein 165	18	2	0	2	0	1	rno-miR-23a-5p	-0.14	-0.14	N/A
INPP1	ENST00000322522.4	inositol polyphosphate-1-phosphatase	525	1	0	1	0	0	rno-miR-23a-5p	-0.14	-0.4	N/A
CBFA2T2	ENST00000375279.2	core-binding factor, runt domain, alpha subunit 2; translocated to, 2	107	1	1	0	0	0	rno-miR-23a-5p	-0.14	-0.2	N/A
USH2A	ENST00000307340.3	Usher syndrome 2A (autosomal recessive, mild)	5	1	0	1	0	0	rno-miR-23a-5p	-0.14	-0.14	N/A
DDR1	ENST00000446312.1	discoidin domain receptor tyrosine kinase 1	195	1	0	1	0	0	rno-miR-23a-5p	-0.14	-0.14	N/A
ZNF3	ENST00000424697.1	zinc finger protein 3	671	1	0	1	0	0	rno-miR-23a-5p	-0.14	-0.14	N/A
ICAM4	ENST00000393717.2	intercellular adhesion molecule 4 (Landsteiner-Wiener blood group)	235	1	0	0	1	0	rno-miR-23a-5p	-0.14	-0.14	N/A
MYOZ3	ENST00000297130.4	myozenin 3	8	1	0	1	0	1	rno-miR-23a-5p	-0.14	-0.14	N/A
CD177	ENST00000378009.4	CD177 molecule	5	1	0	0	1	0	rno-miR-23a-5p	-0.14	-0.14	N/A
SEPT9	ENST00000431235.2	septin 9	7738	1	0	0	1	0	rno-miR-23a-5p	-0.14	-0.14	N/A
TMOD2	ENST00000249700.4	tropomodulin 2 (neuronal)	117	1	0	1	0	0	rno-miR-23a-5p	-0.14	-0.25	N/A
ERLIN2	ENST00000276461.5	ER lipid raft associated 2	887	1	0	1	0	0	rno-miR-23a-5p	-0.14	-0.16	N/A
DHDDS	ENST00000360009.2	dehydrodolichyl diphosphate synthase	325	1	0	1	0	0	rno-miR-23a-5p	-0.14	-0.16	N/A
YARS	ENST00000373477.4	tyrosyl-tRNA synthetase	1227	1	0	0	1	0	rno-miR-23a-5p	-0.14	-0.14	N/A
GLP2R	ENST00000262441.5	glucagon-like peptide 2 receptor	247	2	0	1	1	0	rno-miR-23a-5p	-0.14	-0.14	N/A
LAMTOR1	ENST00000538404.1	late endosomal/lysosomal adaptor, MAPK and MTOR activator 1	1317	1	0	0	1	0	rno-miR-23a-5p	-0.13	-0.14	N/A
TMEM194A	ENST00000379391.3	transmembrane protein 194A	43	1	1	0	0	1	rno-miR-23a-5p	-0.13	-0.22	N/A
MSANTD3	ENST00000395067.2	Myb/SANT-like DNA-binding domain containing 3	78	1	0	1	0	0	rno-miR-23a-5p	-0.13	-0.27	N/A
AP3D1	ENST00000355272.6	adaptor-related protein complex 3, delta 1 subunit	464	1	0	1	0	0	rno-miR-23a-5p	-0.13	-0.16	N/A
FAM107A	ENST00000464064.1	family with sequence similarity 107, member A	12	1	0	1	0	0	rno-miR-23a-5p	-0.13	-0.13	N/A
ENTHD1	ENST00000325157.6	ENTH domain containing 1	5	1	0	1	0	0	rno-miR-23a-5p	-0.13	-0.13	N/A
VDR	ENST00000395324.2	vitamin D (1,25- dihydroxyvitamin D3) receptor	416	1	0	1	0	0	rno-miR-23a-5p	-0.13	-0.13	N/A
KLF13	ENST00000307145.3	Kruppel-like factor 13	5	2	1	1	0	1	rno-miR-23a-5p	-0.13	-0.13	N/A
FAM57B	ENST00000564806.1	family with sequence similarity 57, member B	5	1	0	1	0	0	rno-miR-23a-5p	-0.13	-0.13	N/A
COL27A1	ENST00000356083.3	collagen, type XXVII, alpha 1	620	1	0	1	0	0	rno-miR-23a-5p	-0.13	-0.13	N/A
RNF180	ENST00000389100.4	ring finger protein 180	18	1	1	0	0	0	rno-miR-23a-5p	-0.13	-0.3	N/A
NCOA2	ENST00000452400.2	nuclear receptor coactivator 2	271	2	0	0	2	0	rno-miR-23a-5p	-0.13	-0.13	N/A
FUT8	ENST00000360689.5	fucosyltransferase 8 (alpha (1,6) fucosyltransferase)	64	1	0	1	0	0	rno-miR-23a-5p	-0.13	-0.13	N/A
RBCK1	ENST00000356286.5	RanBP-type and C3HC4-type zinc finger containing 1	2123	1	0	0	1	0	rno-miR-23a-5p	-0.13	-0.13	N/A
GALR1	ENST00000299727.3	galanin receptor 1	0	1	0	0	1	0	rno-miR-23a-5p	-0.13	-0.13	N/A
GHDC	ENST00000414034.3	GH3 domain containing	17	1	0	0	1	0	rno-miR-23a-5p	-0.13	-0.13	N/A
FKRP	ENST00000318584.5	fukutin related protein	989	1	0	0	1	0	rno-miR-23a-5p	-0.13	-0.13	N/A
PIKFYVE	ENST00000264380.4	phosphoinositide kinase, FYVE finger containing	107	1	0	1	0	0	rno-miR-23a-5p	-0.13	-0.13	N/A
SNPH	ENST00000381873.3	syntaphilin	13	2*	0	1	0	0	rno-miR-23a-5p	-0.13	-0.13	N/A
GPR123	ENST00000607359.1	G protein-coupled receptor 123	5	2	0	0	2	0	rno-miR-23a-5p	-0.13	-0.13	N/A
MTUS1	ENST00000381869.3	microtubule associated tumor suppressor 1	215	1	0	0	1	0	rno-miR-23a-5p	-0.13	-0.13	N/A
SGCB	ENST00000381431.5	sarcoglycan, beta (43kDa dystrophin-associated glycoprotein)	1795	1	1	0	0	0	rno-miR-23a-5p	-0.13	-0.27	N/A
TSPAN3	ENST00000267970.4	tetraspanin 3	9328	1	0	0	1	0	rno-miR-23a-5p	-0.13	-0.14	N/A
CCDC9	ENST00000221922.6	coiled-coil domain containing 9	391	2	1	1	0	1	rno-miR-23a-5p	-0.13	-0.5	N/A
NAP1L4	ENST00000380542.4	nucleosome assembly protein 1-like 4	7751	1	0	0	1	0	rno-miR-23a-5p	-0.13	-0.13	N/A
TRIM29	ENST00000341846.5	tripartite motif containing 29	5	1	1	0	0	0	rno-miR-23a-5p	-0.13	-0.13	N/A
DNAI1	ENST00000242317.4	dynein, axonemal, intermediate chain 1	5	1	0	0	1	0	rno-miR-23a-5p	-0.13	-0.13	N/A
HAL	ENST00000538703.1	histidine ammonia-lyase	472	1	0	0	1	0	rno-miR-23a-5p	-0.13	-0.13	N/A
PITPNB	ENST00000335272.5	phosphatidylinositol transfer protein, beta	80	2	0	1	1	0	rno-miR-23a-5p	-0.13	-0.25	N/A
ZNF652	ENST00000362063.2	zinc finger protein 652	33	2	0	2	0	3	rno-miR-23a-5p	-0.13	-0.37	N/A
LAD1	ENST00000391967.2	ladinin 1	89	2	0	0	2	0	rno-miR-23a-5p	-0.13	-0.2	N/A
MRO	ENST00000428869.2	maestro	11	1	1	0	0	0	rno-miR-23a-5p	-0.13	-0.26	N/A
ARHGEF17	ENST00000263674.3	Rho guanine nucleotide exchange factor (GEF) 17	729	1	0	1	0	0	rno-miR-23a-5p	-0.13	-0.13	N/A
LIN7C	ENST00000278193.2	lin-7 homolog C (C. elegans)	1701	1	0	1	0	0	rno-miR-23a-5p	-0.13	-0.14	N/A
NPY2R	ENST00000506608.1	neuropeptide Y receptor Y2	5	1	0	0	1	0	rno-miR-23a-5p	-0.13	-0.13	N/A
EEFSEC	ENST00000483457.1	eukaryotic elongation factor, selenocysteine-tRNA-specific	625	1	0	0	1	0	rno-miR-23a-5p	-0.13	-0.13	N/A
CPSF4	ENST00000451876.1	cleavage and polyadenylation specific factor 4, 30kDa	3969	1	0	0	1	0	rno-miR-23a-5p	-0.13	-0.13	N/A
ETV5	ENST00000306376.5	ets variant 5	1085	2	1	0	1	0	rno-miR-23a-5p	-0.13	-0.13	N/A
CREG2	ENST00000324768.5	cellular repressor of E1A-stimulated genes 2	38	1	0	1	0	0	rno-miR-23a-5p	-0.13	-0.17	N/A
TTLL12	ENST00000216129.6	tubulin tyrosine ligase-like family, member 12	137	2	0	2	0	0	rno-miR-23a-5p	-0.13	-0.26	N/A
ALPL	ENST00000374840.3	alkaline phosphatase, liver/bone/kidney	251	1	0	1	0	0	rno-miR-23a-5p	-0.13	-0.13	N/A
MYRF	ENST00000278836.5	myelin regulatory factor	131	1	1	0	0	0	rno-miR-23a-5p	-0.13	-0.13	N/A
ERGIC2	ENST00000360150.4	ERGIC and golgi 2	451	1	0	0	1	1	rno-miR-23a-5p	-0.13	-0.14	N/A
RAB37	ENST00000392610.1	RAB37, member RAS oncogene family	875	1	0	0	1	0	rno-miR-23a-5p	-0.12	-0.12	N/A
DIO3	ENST00000510508.4	deiodinase, iodothyronine, type III	7	1	0	1	0	0	rno-miR-23a-5p	-0.12	-0.12	N/A
ST3GAL3	ENST00000372377.4	ST3 beta-galactoside alpha-2,3-sialyltransferase 3	135	1	0	1	0	0	rno-miR-23a-5p	-0.12	-0.12	N/A
RLBP1	ENST00000268125.5	retinaldehyde binding protein 1	5	2	0	0	2	0	rno-miR-23a-5p	-0.12	-0.12	N/A
MOV10	ENST00000413052.2	Mov10, Moloney leukemia virus 10, homolog (mouse)	248	2	0	0	2	0	rno-miR-23a-5p	-0.12	-0.15	N/A
CAPN7	ENST00000253693.2	calpain 7	76	1	0	0	1	0	rno-miR-23a-5p	-0.12	-0.13	N/A
CDH16	ENST00000394055.3	cadherin 16, KSP-cadherin	16	1	0	0	1	0	rno-miR-23a-5p	-0.12	-0.12	N/A
NLRC5	ENST00000436936.1	NLR family, CARD domain containing 5	47	1	1	0	0	1	rno-miR-23a-5p	-0.12	-0.12	N/A
ENAM	ENST00000396073.3	enamelin	5	1	0	0	1	0	rno-miR-23a-5p	-0.12	-0.12	N/A
PROK2	ENST00000353065.3	prokineticin 2	7	1	0	0	1	0	rno-miR-23a-5p	-0.12	-0.12	N/A
GFPT2	ENST00000253778.8	glutamine-fructose-6-phosphate transaminase 2	70	1	0	0	1	0	rno-miR-23a-5p	-0.12	-0.12	N/A
PLA2G2F	ENST00000375102.3	phospholipase A2, group IIF	5	1	0	1	0	0	rno-miR-23a-5p	-0.12	-0.12	N/A
PDK4	ENST00000005178.5	pyruvate dehydrogenase kinase, isozyme 4	5549	1	0	0	1	0	rno-miR-23a-5p	-0.12	-0.12	N/A
SMG7	ENST00000367537.3	SMG7 nonsense mediated mRNA decay factor	305	1	1	0	0	0	rno-miR-23a-5p	-0.12	-0.12	N/A
FUT11	ENST00000394790.1	fucosyltransferase 11 (alpha (1,3) fucosyltransferase)	622	1	0	1	0	0	rno-miR-23a-5p	-0.12	-0.14	N/A
ULK1	ENST00000321867.4	unc-51 like autophagy activating kinase 1	3083	1	1	0	0	0	rno-miR-23a-5p	-0.12	-0.12	N/A
RASL10B	ENST00000268864.3	RAS-like, family 10, member B	1495	1	0	1	0	1	rno-miR-23a-5p	-0.12	-0.12	N/A
CTNNA3	ENST00000433211.2	catenin (cadherin-associated protein), alpha 3	5	1	1	0	0	0	rno-miR-23a-5p	-0.12	-0.12	N/A
KLK13	ENST00000595793.1	kallikrein-related peptidase 13	9	1	0	1	0	0	rno-miR-23a-5p	-0.12	-0.3	N/A
MRFAP1	ENST00000382581.4	Morf4 family associated protein 1	264	1	0	1	0	0	rno-miR-23a-5p	-0.12	-0.25	N/A
NAA40	ENST00000377793.4	N(alpha)-acetyltransferase 40, NatD catalytic subunit	217	1	0	1	0	1	rno-miR-23a-5p	-0.12	-0.17	N/A
POLR2M	ENST00000299638.3	polymerase (RNA) II (DNA directed) polypeptide M	21	1	0	0	1	0	rno-miR-23a-5p	-0.12	-0.12	N/A
SGPL1	ENST00000373202.3	sphingosine-1-phosphate lyase 1	105	1	0	0	1	0	rno-miR-23a-5p	-0.12	-0.12	N/A
HEPACAM	ENST00000298251.4	hepatic and glial cell adhesion molecule	5	4*	0	1	2	0	rno-miR-23a-5p	-0.12	-0.12	N/A
ZNF106	ENST00000263805.4	zinc finger protein 106	406	1	0	1	0	0	rno-miR-23a-5p	-0.12	-0.12	N/A
CSNK1D	ENST00000392334.2	casein kinase 1, delta	1799	1	0	0	1	1	rno-miR-23a-5p	-0.12	-0.22	N/A
KCNS2	ENST00000287042.4	potassium voltage-gated channel, delayed-rectifier, subfamily S, member 2	5	2	0	2	0	0	rno-miR-23a-5p	-0.12	-0.12	N/A
UBE4B	ENST00000343090.6	ubiquitination factor E4B	350	1	0	0	1	1	rno-miR-23a-5p	-0.12	-0.12	N/A
GYPA	ENST00000360771.4	glycophorin A (MNS blood group)	5	1	0	0	1	0	rno-miR-23a-5p	-0.12	-0.12	N/A
ZNF664	ENST00000538932.2	zinc finger protein 664	736	1	1	0	0	0	rno-miR-23a-5p	-0.12	-0.36	N/A
MEGF8	ENST00000334370.4	multiple EGF-like-domains 8	28	1	0	1	0	0	rno-miR-23a-5p	-0.12	-0.12	N/A
ONECUT3	ENST00000382349.4	one cut homeobox 3	5	1	1	0	0	3	rno-miR-23a-5p	-0.12	-0.12	N/A
CCND3	ENST00000372991.4	cyclin D3	271	1	0	0	1	0	rno-miR-23a-5p	-0.12	-0.12	N/A
CBY1	ENST00000216029.3	chibby homolog 1 (Drosophila)	27	1	0	0	1	0	rno-miR-23a-5p	-0.12	-0.12	N/A
TDP2	ENST00000378198.4	tyrosyl-DNA phosphodiesterase 2	140	1	0	0	1	0	rno-miR-23a-5p	-0.12	-0.12	N/A
CCDC171	ENST00000380701.3	coiled-coil domain containing 171	25	1	1	0	0	1	rno-miR-23a-5p	-0.12	-0.21	N/A
SERBP1	ENST00000370994.4	SERPINE1 mRNA binding protein 1	926	2	0	1	1	0	rno-miR-23a-5p	-0.12	-0.14	N/A
C17orf70	ENST00000327787.8	chromosome 17 open reading frame 70	329	1	0	0	1	0	rno-miR-23a-5p	-0.12	-0.12	N/A
GJD3	ENST00000578689.1	gap junction protein, delta 3, 31.9kDa	0	1	0	0	1	0	rno-miR-23a-5p	-0.12	-0.12	N/A
PPP2R2C	ENST00000335585.5	protein phosphatase 2, regulatory subunit B, gamma	115	1	0	0	1	0	rno-miR-23a-5p	-0.12	-0.12	N/A
DST	ENST00000312431.6	dystonin	439	3	2	0	1	3	rno-miR-23a-5p	-0.12	-0.12	N/A
GPX8	ENST00000296734.6	glutathione peroxidase 8 (putative)	2107	1	0	0	1	1	rno-miR-23a-5p	-0.12	-0.17	N/A
XPNPEP2	ENST00000371106.3	X-prolyl aminopeptidase (aminopeptidase P) 2, membrane-bound	5	1	0	0	1	0	rno-miR-23a-5p	-0.12	-0.12	N/A
PRX	ENST00000291825.7	periaxin	17	2	1	1	0	0	rno-miR-23a-5p	-0.12	-0.12	N/A
YPEL5	ENST00000379520.3	yippee-like 5 (Drosophila)	307	1	0	0	1	0	rno-miR-23a-5p	-0.12	-0.12	N/A
HSPA1L	ENST00000375654.4	heat shock 70kDa protein 1-like	20	1	0	0	1	0	rno-miR-23a-5p	-0.12	-0.12	N/A
TMEM201	ENST00000340305.5	transmembrane protein 201	164	1	0	1	0	1	rno-miR-23a-5p	-0.12	-0.12	N/A
JPH3	ENST00000284262.2	junctophilin 3	318	1	0	1	0	0	rno-miR-23a-5p	-0.12	-0.12	N/A
NDST4	ENST00000264363.2	N-deacetylase/N-sulfotransferase (heparan glucosaminyl) 4	12	1	1	0	0	0	rno-miR-23a-5p	-0.12	-0.24	N/A
SNX13	ENST00000409389.1	sorting nexin 13	100	1	0	1	0	0	rno-miR-23a-5p	-0.12	-0.12	N/A
CYTH3	ENST00000350796.3	cytohesin 3	248	1	0	1	0	0	rno-miR-23a-5p	-0.12	-0.12	N/A
TFE3	ENST00000315869.7	transcription factor binding to IGHM enhancer 3	20	1	0	0	1	0	rno-miR-23a-5p	-0.12	-0.12	N/A
ATXN1	ENST00000244769.4	ataxin 1	106	2	1	1	0	1	rno-miR-23a-5p	-0.12	-0.13	N/A
GJA9	ENST00000454994.2	gap junction protein, alpha 9, 59kDa	85	1	0	0	1	1	rno-miR-23a-5p	-0.12	-0.13	N/A
MID2	ENST00000262843.6	midline 2	194	1	1	0	0	0	rno-miR-23a-5p	-0.11	-0.15	N/A
RP11-1055B8.7	ENST00000307745.7	BAH and coiled-coil domain-containing protein 1	247	1	0	1	0	0	rno-miR-23a-5p	-0.11	-0.12	N/A
ZSCAN29	ENST00000562072.1	zinc finger and SCAN domain containing 29	32	2	0	0	2	0	rno-miR-23a-5p	-0.11	-0.17	N/A
SUDS3	ENST00000397564.2	suppressor of defective silencing 3 homolog (S. cerevisiae)	224	1	0	1	0	0	rno-miR-23a-5p	-0.11	-0.12	N/A
C12orf4	ENST00000261250.3	chromosome 12 open reading frame 4	37	2	2	0	0	2	rno-miR-23a-5p	-0.11	-0.53	N/A
TRAPPC2L	ENST00000565504.1	trafficking protein particle complex 2-like	1619	1	0	0	1	1	rno-miR-23a-5p	-0.11	-0.11	N/A
NXT2	ENST00000372106.1	nuclear transport factor 2-like export factor 2	390	1	0	0	1	0	rno-miR-23a-5p	-0.11	-0.11	N/A
TINAGL1	ENST00000457433.2	tubulointerstitial nephritis antigen-like 1	48	1	0	1	0	1	rno-miR-23a-5p	-0.11	-0.11	N/A
PRKCB	ENST00000303531.7	protein kinase C, beta	81	3	1	0	2	0	rno-miR-23a-5p	-0.11	-0.11	N/A
ZNF263	ENST00000219069.5	zinc finger protein 263	593	1	0	0	1	0	rno-miR-23a-5p	-0.11	-0.11	N/A
B3GNT5	ENST00000326505.3	UDP-GlcNAc:betaGal beta-1,3-N-acetylglucosaminyltransferase 5	57	1	0	0	1	0	rno-miR-23a-5p	-0.11	-0.11	N/A
IGLON5	ENST00000270642.8	IgLON family member 5	5	1	0	0	1	0	rno-miR-23a-5p	-0.11	-0.11	N/A
SDR16C5	ENST00000396721.2	short chain dehydrogenase/reductase family 16C, member 5	5	1	0	0	1	0	rno-miR-23a-5p	-0.11	-0.11	N/A
HRH1	ENST00000397056.1	histamine receptor H1	130	1	0	1	0	0	rno-miR-23a-5p	-0.11	-0.19	N/A
HIC2	ENST00000407464.2	hypermethylated in cancer 2	28	3	1	1	1	1	rno-miR-23a-5p	-0.11	-0.14	N/A
BMP2K	ENST00000335016.5	BMP2 inducible kinase	164	1	1	0	0	0	rno-miR-23a-5p	-0.11	-0.12	N/A
TERF2	ENST00000254942.3	telomeric repeat binding factor 2	709	1	0	0	1	0	rno-miR-23a-5p	-0.11	-0.12	N/A
KRT71	ENST00000267119.5	keratin 71	5	1	0	0	1	0	rno-miR-23a-5p	-0.11	-0.11	N/A
NT5C1A	ENST00000235628.1	5'-nucleotidase, cytosolic IA	4	1	1	0	0	0	rno-miR-23a-5p	-0.11	-0.11	N/A
C8orf82	ENST00000313465.5	chromosome 8 open reading frame 82	94	1	0	1	0	0	rno-miR-23a-5p	-0.11	-0.11	N/A
RGL1	ENST00000304685.4	ral guanine nucleotide dissociation stimulator-like 1	188	1	0	1	0	0	rno-miR-23a-5p	-0.11	-0.11	N/A
C12orf79	ENST00000549802.1	chromosome 12 open reading frame 79	5	1	0	0	1	0	rno-miR-23a-5p	-0.11	-0.11	N/A
CDC42BPG	ENST00000342711.5	CDC42 binding protein kinase gamma (DMPK-like)	68	1	1	0	0	0	rno-miR-23a-5p	-0.11	-0.12	N/A
AHCYL2	ENST00000325006.3	adenosylhomocysteinase-like 2	51	1	0	0	1	0	rno-miR-23a-5p	-0.11	-0.11	N/A
VPS13B	ENST00000395996.1	vacuolar protein sorting 13 homolog B (yeast)	262	4	2	0	2	0	rno-miR-23a-5p	-0.11	-0.11	N/A
CNN1	ENST00000252456.2	calponin 1, basic, smooth muscle	96	1	0	0	1	0	rno-miR-23a-5p	-0.11	-0.11	N/A
ELAVL4	ENST00000371824.1	ELAV like neuron-specific RNA binding protein 4	5	1	0	0	1	0	rno-miR-23a-5p	-0.11	-0.11	N/A
NFKBIB	ENST00000392079.3	nuclear factor of kappa light polypeptide gene enhancer in B-cells inhibitor, beta	85	1	0	0	1	0	rno-miR-23a-5p	-0.11	-0.11	N/A
IL6ST	ENST00000381287.4	interleukin 6 signal transducer (gp130, oncostatin M receptor)	213	1	0	0	1	0	rno-miR-23a-5p	-0.11	-0.11	N/A
CCND2	ENST00000261254.3	cyclin D2	66	2	0	1	1	0	rno-miR-23a-5p	-0.11	-0.13	N/A
IPO11	ENST00000409534.1	importin 11	202	1	1	0	0	0	rno-miR-23a-5p	-0.11	-0.59	N/A
PCNX	ENST00000304743.2	pecanex homolog (Drosophila)	458	2	0	1	1	0	rno-miR-23a-5p	-0.11	-0.19	N/A
AP2S1	ENST00000352203.4	adaptor-related protein complex 2, sigma 1 subunit	6309	1	0	0	1	0	rno-miR-23a-5p	-0.11	-0.11	N/A
OSBP2	ENST00000382310.3	oxysterol binding protein 2	485	1	0	0	1	0	rno-miR-23a-5p	-0.11	-0.11	N/A
C21orf59	ENST00000382549.4	chromosome 21 open reading frame 59	288	1	0	0	1	0	rno-miR-23a-5p	-0.11	-0.11	N/A
KCNJ5	ENST00000529694.1	potassium inwardly-rectifying channel, subfamily J, member 5	12	1	0	0	1	0	rno-miR-23a-5p	-0.11	-0.11	N/A
FAT1	ENST00000441802.2	FAT atypical cadherin 1	39	1	0	0	1	0	rno-miR-23a-5p	-0.11	-0.14	N/A
TTPAL	ENST00000372906.2	tocopherol (alpha) transfer protein-like	265	1	1	0	0	0	rno-miR-23a-5p	-0.11	-0.38	N/A
HBEGF	ENST00000230990.6	heparin-binding EGF-like growth factor	28	1	0	0	1	0	rno-miR-23a-5p	-0.11	-0.11	N/A
ADAM7	ENST00000175238.6	ADAM metallopeptidase domain 7	5	1	0	0	1	1	rno-miR-23a-5p	-0.11	-0.11	N/A
LRRC63	ENST00000595396.1	leucine rich repeat containing 63	5	1	0	0	1	0	rno-miR-23a-5p	-0.11	-0.11	N/A
COL2A1	ENST00000380518.3	collagen, type II, alpha 1	1518	1	0	0	1	0	rno-miR-23a-5p	-0.11	-0.11	N/A
EMB	ENST00000303221.5	embigin	17	1	0	0	1	0	rno-miR-23a-5p	-0.11	-0.11	N/A
C1orf204	ENST00000368102.1	chromosome 1 open reading frame 204	5	1	0	0	1	0	rno-miR-23a-5p	-0.11	-0.11	N/A
ZNF532	ENST00000336078.4	zinc finger protein 532	5	1	0	0	1	0	rno-miR-23a-5p	-0.11	-0.11	N/A
CABP7	ENST00000216144.3	calcium binding protein 7	12	1	0	1	0	0	rno-miR-23a-5p	-0.11	-0.11	N/A
PDGFB	ENST00000331163.6	platelet-derived growth factor beta polypeptide	5	1	0	0	1	0	rno-miR-23a-5p	-0.11	-0.11	N/A
TTC30B	ENST00000408939.3	tetratricopeptide repeat domain 30B	63	1	0	0	1	0	rno-miR-23a-5p	-0.11	-0.11	N/A
STK11IP	ENST00000456909.1	serine/threonine kinase 11 interacting protein	20	1	0	0	1	0	rno-miR-23a-5p	-0.11	-0.11	N/A
HS3ST4	ENST00000331351.5	heparan sulfate (glucosamine) 3-O-sulfotransferase 4	5	1	0	1	0	0	rno-miR-23a-5p	-0.11	-0.11	N/A
MAP7D2	ENST00000379651.3	MAP7 domain containing 2	490	1	0	1	0	0	rno-miR-23a-5p	-0.11	-0.11	N/A
ANKS1A	ENST00000360359.3	ankyrin repeat and sterile alpha motif domain containing 1A	220	1	1	0	0	0	rno-miR-23a-5p	-0.11	-0.11	N/A
SLC9A6	ENST00000370698.3	solute carrier family 9, subfamily A (NHE6, cation proton antiporter 6), member 6	547	2	1	0	1	0	rno-miR-23a-5p	-0.11	-0.11	N/A
SMAD9	ENST00000399275.2	SMAD family member 9	62	1	0	1	0	1	rno-miR-23a-5p	-0.11	-0.14	N/A
ISX	ENST00000308700.6	intestine-specific homeobox	251	1	0	0	1	0	rno-miR-23a-5p	-0.11	-0.11	N/A
BBS4	ENST00000268057.4	Bardet-Biedl syndrome 4	121	1	0	0	1	0	rno-miR-23a-5p	-0.11	-0.11	N/A
WNT4	ENST00000290167.6	wingless-type MMTV integration site family, member 4	5	1	1	0	0	0	rno-miR-23a-5p	-0.11	-0.11	N/A
TRPM8	ENST00000324695.4	transient receptor potential cation channel, subfamily M, member 8	5	1	0	1	0	0	rno-miR-23a-5p	-0.11	-0.11	N/A
AL117190.3	ENST00000599197.1	Esophagus cancer-related gene-2 interaction susceptibility protein; Uncharacterized protein	30	1	0	1	0	0	rno-miR-23a-5p	-0.11	-0.13	N/A
ELMOD1	ENST00000265840.7	ELMO/CED-12 domain containing 1	24	1	0	0	1	0	rno-miR-23a-5p	-0.11	-0.11	N/A
GPR124	ENST00000315215.7	G protein-coupled receptor 124	72	2	1	0	1	0	rno-miR-23a-5p	-0.11	-0.11	N/A
C3orf18	ENST00000426034.1	chromosome 3 open reading frame 18	29	1	0	0	1	0	rno-miR-23a-5p	-0.11	-0.11	N/A
WASL	ENST00000223023.4	Wiskott-Aldrich syndrome-like	230	1	0	1	0	0	rno-miR-23a-5p	-0.11	-0.11	N/A
RERE	ENST00000337907.3	arginine-glutamic acid dipeptide (RE) repeats	199	2	1	1	0	0	rno-miR-23a-5p	-0.11	-0.12	N/A
SIRPA	ENST00000400068.3	signal-regulatory protein alpha	1235	2	0	2	0	0	rno-miR-23a-5p	-0.1	-0.25	N/A
COL6A2	ENST00000300527.4	collagen, type VI, alpha 2	9107	1	0	0	1	0	rno-miR-23a-5p	-0.1	-0.1	N/A
PNMA3	ENST00000447306.1	paraneoplastic Ma antigen 3	5	1	0	1	0	0	rno-miR-23a-5p	-0.1	-0.1	N/A
HN1L	ENST00000248098.3	hematological and neurological expressed 1-like	1302	1	0	0	1	1	rno-miR-23a-5p	-0.1	-0.11	N/A
XKRX	ENST00000468904.1	XK, Kell blood group complex subunit-related, X-linked	11	1	0	1	0	0	rno-miR-23a-5p	-0.1	-0.2	N/A
EPB41L3	ENST00000341928.2	erythrocyte membrane protein band 4.1-like 3	179	1	0	0	1	0	rno-miR-23a-5p	-0.1	-0.1	N/A
AMPD3	ENST00000444303.2	adenosine monophosphate deaminase 3	5	1	0	0	1	1	rno-miR-23a-5p	-0.1	-0.1	N/A
TMEM51	ENST00000434578.2	transmembrane protein 51	87	1	0	0	1	1	rno-miR-23a-5p	-0.1	-0.1	N/A
PTPN4	ENST00000263708.2	protein tyrosine phosphatase, non-receptor type 4 (megakaryocyte)	215	2	0	1	1	0	rno-miR-23a-5p	-0.1	-0.15	N/A
MDGA1	ENST00000297153.7	MAM domain containing glycosylphosphatidylinositol anchor 1	240	2	1	1	0	1	rno-miR-23a-5p	-0.1	-0.1	N/A
ZNF80	ENST00000482457.2	zinc finger protein 80	5	1	0	0	1	0	rno-miR-23a-5p	-0.1	-0.1	N/A
CNGB3	ENST00000320005.5	cyclic nucleotide gated channel beta 3	5	1	0	0	1	0	rno-miR-23a-5p	-0.1	-0.1	N/A
POM121	ENST00000395270.1	POM121 transmembrane nucleoporin	5	1	0	1	0	0	rno-miR-23a-5p	-0.1	-0.1	N/A
SH3PXD2B	ENST00000311601.5	SH3 and PX domains 2B	123	1	0	0	1	0	rno-miR-23a-5p	-0.1	-0.1	N/A
SOWAHB	ENST00000334306.2	sosondowah ankyrin repeat domain family member B	25	1	0	0	1	0	rno-miR-23a-5p	-0.1	-0.1	N/A
HOXB7	ENST00000239165.7	homeobox B7	6	1	0	0	1	0	rno-miR-23a-5p	-0.1	-0.1	N/A
C1orf127	ENST00000377004.4	chromosome 1 open reading frame 127	5	1	0	1	0	0	rno-miR-23a-5p	-0.1	-0.1	N/A
AMOTL1	ENST00000317837.9	angiomotin like 1	712	2	0	1	1	2	rno-miR-23a-5p	-0.1	-0.12	N/A
CDC42SE1	ENST00000439374.2	CDC42 small effector 1	231	1	0	0	1	2	rno-miR-23a-5p	-0.1	-0.12	N/A
POLR3E	ENST00000299853.5	polymerase (RNA) III (DNA directed) polypeptide E (80kD)	1450	1	0	0	1	0	rno-miR-23a-5p	-0.1	-0.1	N/A
IGDCC4	ENST00000352385.2	immunoglobulin superfamily, DCC subclass, member 4	12	2	0	0	2	0	rno-miR-23a-5p	-0.1	-0.1	N/A
NUAK2	ENST00000367157.3	NUAK family, SNF1-like kinase, 2	213	1	0	1	0	1	rno-miR-23a-5p	-0.1	-0.1	N/A
NPLOC4	ENST00000572760.1	nuclear protein localization 4 homolog (S. cerevisiae)	1360	1	0	0	1	1	rno-miR-23a-5p	-0.1	-0.11	N/A
CD8A	ENST00000456996.2	CD8a molecule	34	1	0	0	1	0	rno-miR-23a-5p	-0.1	-0.1	N/A
SLC39A9	ENST00000031146.4	solute carrier family 39, member 9	824	1	0	0	1	0	rno-miR-23a-5p	-0.1	-0.1	N/A
GNA11	ENST00000078429.4	guanine nucleotide binding protein (G protein), alpha 11 (Gq class)	1513	2	1	1	0	0	rno-miR-23a-5p	-0.1	-0.1	N/A
KCNIP3	ENST00000295225.5	Kv channel interacting protein 3, calsenilin	555	1	0	1	0	0	rno-miR-23a-5p	-0.1	-0.1	N/A
SYVN1	ENST00000294256.8	synovial apoptosis inhibitor 1, synoviolin	95	1	0	0	1	1	rno-miR-23a-5p	-0.1	-0.1	N/A
CALD1	ENST00000361388.2	caldesmon 1	1013	1	0	0	1	0	rno-miR-23a-5p	-0.1	-0.1	N/A
RAD21	ENST00000297338.2	RAD21 homolog (S. pombe)	5	1	0	0	1	1	rno-miR-23a-5p	-0.1	-0.1	N/A
OXSR1	ENST00000311806.3	oxidative stress responsive 1	1790	1	0	0	1	0	rno-miR-23a-5p	-0.1	-0.1	N/A
WNT8B	ENST00000343737.5	wingless-type MMTV integration site family, member 8B	25	1	0	0	1	0	rno-miR-23a-5p	-0.1	-0.1	N/A
ASIC4	ENST00000347842.3	acid-sensing (proton-gated) ion channel family member 4	5	1	0	1	0	0	rno-miR-23a-5p	-0.1	-0.1	N/A
SLC14A2	ENST00000255226.6	solute carrier family 14 (urea transporter), member 2	5	1	0	0	1	0	rno-miR-23a-5p	-0.1	-0.1	N/A
SEMA4G	ENST00000210633.3	sema domain, immunoglobulin domain (Ig), transmembrane domain (TM) and short cytoplasmic domain, (semaphorin) 4G	1015	1	0	1	0	0	rno-miR-23a-5p	-0.1	-0.1	N/A
FIBCD1	ENST00000448616.1	fibrinogen C domain containing 1	44	2	1	1	0	2	rno-miR-23a-5p	-0.1	-0.28	N/A
PABPC5	ENST00000312600.3	poly(A) binding protein, cytoplasmic 5	5	1	0	0	1	0	rno-miR-23a-5p	-0.1	-0.1	N/A
CDC25A	ENST00000302506.3	cell division cycle 25A	5	1	0	0	1	0	rno-miR-23a-5p	-0.1	-0.1	N/A
SRRM4	ENST00000267260.4	serine/arginine repetitive matrix 4	22	2	0	1	1	0	rno-miR-23a-5p	-0.1	-0.1	N/A
VWC2L	ENST00000427124.1	von Willebrand factor C domain containing protein 2-like	5	1	0	0	1	0	rno-miR-23a-5p	-0.1	-0.1	N/A
VWA8	ENST00000281496.6	von Willebrand factor A domain containing 8	36	1	0	1	0	0	rno-miR-23a-5p	-0.1	-0.1	N/A
ATCAY	ENST00000450849.2	ataxia, cerebellar, Cayman type	5	1	0	1	0	0	rno-miR-23a-5p	-0.1	-0.1	N/A
DHRS4	ENST00000558263.1	dehydrogenase/reductase (SDR family) member 4	5	1	0	1	0	0	rno-miR-23a-5p	-0.1	-0.1	N/A
TMEM119	ENST00000392806.3	transmembrane protein 119	5	1	0	0	1	0	rno-miR-23a-5p	-0.1	-0.1	N/A
KIF3A	ENST00000378746.4	kinesin family member 3A	33	2	0	0	2	0	rno-miR-23a-5p	-0.1	-0.11	N/A
EPB42	ENST00000300215.3	erythrocyte membrane protein band 4.2	5	1	0	0	1	0	rno-miR-23a-5p	-0.1	-0.1	N/A
DUSP13	ENST00000372702.3	dual specificity phosphatase 13	5	1	0	0	1	0	rno-miR-23a-5p	-0.1	-0.1	N/A
TENM1	ENST00000371130.3	teneurin transmembrane protein 1	5	1	0	0	1	0	rno-miR-23a-5p	-0.1	-0.1	N/A
ZNF777	ENST00000247930.4	zinc finger protein 777	122	1	0	1	0	1	rno-miR-23a-5p	-0.1	-0.1	N/A
CARD6	ENST00000254691.5	caspase recruitment domain family, member 6	285	1	0	0	1	0	rno-miR-23a-5p	-0.1	-0.1	N/A
IQCE	ENST00000402050.2	IQ motif containing E	687	1	1	0	0	1	rno-miR-23a-5p	-0.1	-0.1	N/A
PADI1	ENST00000375471.4	peptidyl arginine deiminase, type I	5	1	0	1	0	1	rno-miR-23a-5p	-0.1	-0.1	N/A
GNAQ	ENST00000286548.4	guanine nucleotide binding protein (G protein), q polypeptide	47	1	0	0	1	0	rno-miR-23a-5p	-0.1	-0.11	N/A
SCARF2	ENST00000405555.3	scavenger receptor class F, member 2	5	1	0	1	0	0	rno-miR-23a-5p	-0.1	-0.1	N/A
GPR132	ENST00000329797.3	G protein-coupled receptor 132	5	1	0	0	1	0	rno-miR-23a-5p	-0.1	-0.1	N/A
MPLKIP	ENST00000306984.6	M-phase specific PLK1 interacting protein	32	1	0	0	1	0	rno-miR-23a-5p	-0.09	-0.15	N/A
INSR	ENST00000341500.5	insulin receptor	577	2	0	1	1	1	rno-miR-23a-5p	-0.09	-0.12	N/A
PLAGL2	ENST00000246229.4	pleiomorphic adenoma gene-like 2	254	1	0	0	1	0	rno-miR-23a-5p	-0.09	-0.09	N/A
SNRNP48	ENST00000342415.5	small nuclear ribonucleoprotein 48kDa (U11/U12)	423	1	0	0	1	0	rno-miR-23a-5p	-0.09	-0.17	N/A
FOXK2	ENST00000335255.5	forkhead box K2	450	1	0	0	1	0	rno-miR-23a-5p	-0.09	-0.09	N/A
PDGFRA	ENST00000257290.5	platelet-derived growth factor receptor, alpha polypeptide	39	1	0	1	0	0	rno-miR-23a-5p	-0.09	-0.09	N/A
AIFM1	ENST00000535724.1	apoptosis-inducing factor, mitochondrion-associated, 1	2582	1	0	0	1	0	rno-miR-23a-5p	-0.09	-0.09	N/A
KCNJ6	ENST00000609713.1	potassium inwardly-rectifying channel, subfamily J, member 6	5	2	1	0	1	1	rno-miR-23a-5p	-0.09	-0.09	N/A
HR	ENST00000381418.4	hair growth associated	248	1	0	1	0	1	rno-miR-23a-5p	-0.09	-0.09	N/A
VTCN1	ENST00000359008.4	V-set domain containing T cell activation inhibitor 1	5	1	0	0	1	0	rno-miR-23a-5p	-0.09	-0.09	N/A
MORC4	ENST00000535534.1	MORC family CW-type zinc finger 4	112	1	0	1	0	0	rno-miR-23a-5p	-0.09	-0.1	N/A
MED11	ENST00000575284.1	mediator complex subunit 11	9	1	0	0	1	0	rno-miR-23a-5p	-0.09	-0.09	N/A
ZNF397	ENST00000330501.7	zinc finger protein 397	59	1	1	0	0	1	rno-miR-23a-5p	-0.09	-0.11	N/A
ATAD1	ENST00000308448.7	ATPase family, AAA domain containing 1	276	1	0	0	1	0	rno-miR-23a-5p	-0.09	-0.12	N/A
IL6R	ENST00000344086.4	interleukin 6 receptor	13	1	1	0	0	0	rno-miR-23a-5p	-0.09	-0.16	N/A
GPR180	ENST00000376958.4	G protein-coupled receptor 180	161	2	1	1	0	0	rno-miR-23a-5p	-0.09	-0.35	N/A
FOXN3	ENST00000345097.4	forkhead box N3	42	1	0	1	0	1	rno-miR-23a-5p	-0.09	-0.11	N/A
ZDHHC23	ENST00000330212.3	zinc finger, DHHC-type containing 23	10	1	0	0	1	0	rno-miR-23a-5p	-0.09	-0.09	N/A
FAM3D	ENST00000358781.2	family with sequence similarity 3, member D	5	1	0	0	1	0	rno-miR-23a-5p	-0.09	-0.09	N/A
C17orf107	ENST00000381365.3	chromosome 17 open reading frame 107	11	1	0	1	0	0	rno-miR-23a-5p	-0.09	-0.09	N/A
SNAPC2	ENST00000221573.6	small nuclear RNA activating complex, polypeptide 2, 45kDa	257	1	0	0	1	0	rno-miR-23a-5p	-0.09	-0.09	N/A
RAB31	ENST00000578921.1	RAB31, member RAS oncogene family	726	1	0	1	0	0	rno-miR-23a-5p	-0.09	-0.09	N/A
MMS22L	ENST00000275053.4	MMS22-like, DNA repair protein	102	1	0	1	0	0	rno-miR-23a-5p	-0.09	-0.15	N/A
LRP10	ENST00000359591.4	low density lipoprotein receptor-related protein 10	939	1	0	1	0	0	rno-miR-23a-5p	-0.09	-0.18	N/A
SDC4	ENST00000372733.3	syndecan 4	1252	1	0	1	0	0	rno-miR-23a-5p	-0.09	-0.09	N/A
WFDC5	ENST00000372789.4	WAP four-disulfide core domain 5	5	1	0	0	1	0	rno-miR-23a-5p	-0.09	-0.09	N/A
PLXNA1	ENST00000393409.2	plexin A1	189	1	1	0	0	1	rno-miR-23a-5p	-0.09	-0.09	N/A
CX3CR1	ENST00000399220.2	chemokine (C-X3-C motif) receptor 1	17	1	0	0	1	0	rno-miR-23a-5p	-0.09	-0.09	N/A
SGMS1	ENST00000361781.2	sphingomyelin synthase 1	100	1	0	0	1	0	rno-miR-23a-5p	-0.09	-0.09	N/A
CTD-3074O7.11	ENST00000419755.3	Bardet-Biedl syndrome 1 protein	523	1	0	0	1	0	rno-miR-23a-5p	-0.09	-0.09	N/A
DIP2B	ENST00000301180.5	DIP2 disco-interacting protein 2 homolog B (Drosophila)	1613	2*	0	1	0	1	rno-miR-23a-5p	-0.09	-0.09	N/A
PDPK1	ENST00000441549.3	3-phosphoinositide dependent protein kinase-1	104	2	0	0	2	0	rno-miR-23a-5p	-0.09	-0.09	N/A
PLCL2	ENST00000418129.2	phospholipase C-like 2	122	1	0	0	1	0	rno-miR-23a-5p	-0.09	-0.11	N/A
SLC12A6	ENST00000397707.2	solute carrier family 12 (potassium/chloride transporter), member 6	17	1	1	0	0	0	rno-miR-23a-5p	-0.09	-0.17	N/A
ZNF385A	ENST00000551109.1	zinc finger protein 385A	94	1	0	1	0	0	rno-miR-23a-5p	-0.09	-0.09	N/A
KCNAB2	ENST00000378097.1	potassium voltage-gated channel, shaker-related subfamily, beta member 2	67	1	0	1	0	0	rno-miR-23a-5p	-0.09	-0.09	N/A
SORBS1	ENST00000371227.4	sorbin and SH3 domain containing 1	22	1	0	1	0	1	rno-miR-23a-5p	-0.09	-0.09	N/A
EPHB2	ENST00000374632.3	EPH receptor B2	297	1	0	0	1	0	rno-miR-23a-5p	-0.09	-0.09	N/A
ADAMTS16	ENST00000274181.7	ADAM metallopeptidase with thrombospondin type 1 motif, 16	12	1	0	0	1	0	rno-miR-23a-5p	-0.09	-0.09	N/A
CERS6	ENST00000305747.6	ceramide synthase 6	1932	1	0	1	0	0	rno-miR-23a-5p	-0.09	-0.11	N/A
SCN3B	ENST00000392770.2	sodium channel, voltage-gated, type III, beta subunit	10	2	0	1	1	0	rno-miR-23a-5p	-0.09	-0.19	N/A
EYA4	ENST00000367895.5	eyes absent homolog 4 (Drosophila)	242	1	0	1	0	0	rno-miR-23a-5p	-0.09	-0.09	N/A
PDGFRB	ENST00000261799.4	platelet-derived growth factor receptor, beta polypeptide	320	1	0	0	1	1	rno-miR-23a-5p	-0.09	-0.09	N/A
FIZ1	ENST00000221665.3	FLT3-interacting zinc finger 1	136	1	0	0	1	0	rno-miR-23a-5p	-0.09	-0.09	N/A
NTRK2	ENST00000395882.1	neurotrophic tyrosine kinase, receptor, type 2	48	2	0	1	1	0	rno-miR-23a-5p	-0.09	-0.09	N/A
VPS41	ENST00000310301.4	vacuolar protein sorting 41 homolog (S. cerevisiae)	163	1	0	0	1	0	rno-miR-23a-5p	-0.09	-0.15	N/A
TSPAN12	ENST00000222747.3	tetraspanin 12	554	1	0	0	1	0	rno-miR-23a-5p	-0.09	-0.09	N/A
TNRC6C	ENST00000335749.4	trinucleotide repeat containing 6C	248	1	0	0	1	0	rno-miR-23a-5p	-0.09	-0.09	N/A
C1RL	ENST00000544702.1	complement component 1, r subcomponent-like	70	1	0	1	0	0	rno-miR-23a-5p	-0.09	-0.14	N/A
PAQR8	ENST00000442253.2	progestin and adipoQ receptor family member VIII	484	1	0	1	0	0	rno-miR-23a-5p	-0.09	-0.1	N/A
TAS1R3	ENST00000339381.5	taste receptor, type 1, member 3	7	1	0	0	1	0	rno-miR-23a-5p	-0.09	-0.09	N/A
TET2	ENST00000545826.1	tet methylcytosine dioxygenase 2	558	1	0	0	1	1	rno-miR-23a-5p	-0.09	-0.09	N/A
MED26	ENST00000263390.3	mediator complex subunit 26	5	1	0	1	0	1	rno-miR-23a-5p	-0.09	-0.09	N/A
GPM6B	ENST00000454189.2	glycoprotein M6B	135	1	0	0	1	0	rno-miR-23a-5p	-0.09	-0.09	N/A
ABCC4	ENST00000412704.1	ATP-binding cassette, sub-family C (CFTR/MRP), member 4	721	1	0	0	1	0	rno-miR-23a-5p	-0.09	-0.09	N/A
UBE2H	ENST00000355621.3	ubiquitin-conjugating enzyme E2H	855	1	0	0	1	0	rno-miR-23a-5p	-0.09	-0.09	N/A
BAK1	ENST00000442998.2	BCL2-antagonist/killer 1	15	1	0	1	0	3	rno-miR-23a-5p	-0.09	-0.12	N/A
ACE2	ENST00000252519.3	angiotensin I converting enzyme 2	5	1	0	0	1	0	rno-miR-23a-5p	-0.09	-0.09	N/A
GALNT15	ENST00000339732.5	UDP-N-acetyl-alpha-D-galactosamine:polypeptide N-acetylgalactosaminyltransferase 15	114	1	0	0	1	0	rno-miR-23a-5p	-0.09	-0.1	N/A
DCUN1D3	ENST00000324344.4	DCN1, defective in cullin neddylation 1, domain containing 3	53	1	1	0	0	0	rno-miR-23a-5p	-0.09	-0.16	N/A
DPP8	ENST00000341861.5	dipeptidyl-peptidase 8	1293	1	1	0	0	0	rno-miR-23a-5p	-0.09	-0.15	N/A
GJA3	ENST00000241125.3	gap junction protein, alpha 3, 46kDa	244	1	0	1	0	0	rno-miR-23a-5p	-0.09	-0.1	N/A
SHROOM2	ENST00000380913.3	shroom family member 2	121	1	0	0	1	0	rno-miR-23a-5p	-0.09	-0.09	N/A
USP24	ENST00000294383.6	ubiquitin specific peptidase 24	306	1	0	0	1	0	rno-miR-23a-5p	-0.09	-0.09	N/A
STK10	ENST00000176763.5	serine/threonine kinase 10	655	1	0	0	1	0	rno-miR-23a-5p	-0.09	-0.09	N/A
EDC3	ENST00000315127.4	enhancer of mRNA decapping 3	328	1	1	0	0	0	rno-miR-23a-5p	-0.08	-0.28	N/A
STARD4	ENST00000512160.1	StAR-related lipid transfer (START) domain containing 4	767	1	0	0	1	1	rno-miR-23a-5p	-0.08	-0.12	N/A
METTL8	ENST00000375258.4	methyltransferase like 8	124	1	0	1	0	0	rno-miR-23a-5p	-0.08	-0.1	N/A
NEGR1	ENST00000357731.5	neuronal growth regulator 1	28	2	1	0	1	0	rno-miR-23a-5p	-0.08	-0.16	N/A
DUSP7	ENST00000495880.1	dual specificity phosphatase 7	68	1	0	0	1	0	rno-miR-23a-5p	-0.08	-0.08	N/A
GDF6	ENST00000287020.5	growth differentiation factor 6	14	1	0	1	0	0	rno-miR-23a-5p	-0.08	-0.08	N/A
DCBLD1	ENST00000338728.5	discoidin, CUB and LCCL domain containing 1	876	1	0	0	1	0	rno-miR-23a-5p	-0.08	-0.09	N/A
DCX	ENST00000356915.2	doublecortin	5	1	0	1	0	0	rno-miR-23a-5p	-0.08	-0.08	N/A
KLHL28	ENST00000396128.4	kelch-like family member 28	9	1	1	0	0	0	rno-miR-23a-5p	-0.08	-0.16	N/A
PCGF2	ENST00000360797.2	polycomb group ring finger 2	545	1	1	0	0	1	rno-miR-23a-5p	-0.08	-0.36	N/A
OSGIN2	ENST00000451899.2	oxidative stress induced growth inhibitor family member 2	662	1	0	0	1	1	rno-miR-23a-5p	-0.08	-0.1	N/A
TAOK1	ENST00000261716.3	TAO kinase 1	164	1	0	1	0	3	rno-miR-23a-5p	-0.08	-0.09	N/A
CMPK2	ENST00000256722.5	cytidine monophosphate (UMP-CMP) kinase 2, mitochondrial	13	1	0	1	0	0	rno-miR-23a-5p	-0.08	-0.08	N/A
VASN	ENST00000304735.3	vasorin	192	1	0	1	0	0	rno-miR-23a-5p	-0.08	-0.08	N/A
PLEKHA2	ENST00000420274.1	pleckstrin homology domain containing, family A (phosphoinositide binding specific) member 2	3303	1	0	1	0	0	rno-miR-23a-5p	-0.08	-0.08	N/A
SFMBT2	ENST00000361972.4	Scm-like with four mbt domains 2	107	1	1	0	0	2	rno-miR-23a-5p	-0.08	-0.08	N/A
NKX6-2	ENST00000368592.5	NK6 homeobox 2	17	1	1	0	0	1	rno-miR-23a-5p	-0.08	-0.42	N/A
GCOM1	ENST00000380568.3	GRINL1A complex locus 1	21	1	0	0	1	0	rno-miR-23a-5p	-0.08	-0.11	N/A
CCDC68	ENST00000591504.1	coiled-coil domain containing 68	72	1	0	0	1	0	rno-miR-23a-5p	-0.08	-0.09	N/A
VASH2	ENST00000366968.4	vasohibin 2	70	1	0	0	1	0	rno-miR-23a-5p	-0.08	-0.09	N/A
ST6GAL2	ENST00000361686.4	ST6 beta-galactosamide alpha-2,6-sialyltranferase 2	5	1	0	0	1	0	rno-miR-23a-5p	-0.08	-0.08	N/A
PYGB	ENST00000216962.4	phosphorylase, glycogen; brain	1761	1	0	0	1	2	rno-miR-23a-5p	-0.08	-0.08	N/A
ZBTB9	ENST00000395064.2	zinc finger and BTB domain containing 9	1148	1	0	0	1	1	rno-miR-23a-5p	-0.08	-0.08	N/A
ADARB2	ENST00000381312.1	adenosine deaminase, RNA-specific, B2 (non-functional)	9	1	0	0	1	0	rno-miR-23a-5p	-0.08	-0.08	N/A
C6	ENST00000337836.5	complement component 6	10	1	0	1	0	0	rno-miR-23a-5p	-0.08	-0.17	N/A
ZNF362	ENST00000539719.1	zinc finger protein 362	27	1	0	0	1	0	rno-miR-23a-5p	-0.08	-0.09	N/A
SLC17A7	ENST00000221485.3	solute carrier family 17 (vesicular glutamate transporter), member 7	12	1	0	1	0	0	rno-miR-23a-5p	-0.08	-0.08	N/A
TRABD2B	ENST00000606738.2	TraB domain containing 2B	244	2	0	1	1	1	rno-miR-23a-5p	-0.08	-0.1	N/A
NECAB1	ENST00000417640.2	N-terminal EF-hand calcium binding protein 1	5	1	0	0	1	0	rno-miR-23a-5p	-0.08	-0.08	N/A
CDKN2B	ENST00000380142.4	cyclin-dependent kinase inhibitor 2B (p15, inhibits CDK4)	373	1	0	0	1	1	rno-miR-23a-5p	-0.08	-0.08	N/A
ITGAV	ENST00000261023.3	integrin, alpha V	2407	1	0	1	0	1	rno-miR-23a-5p	-0.08	-0.08	N/A
TBC1D13	ENST00000372648.5	TBC1 domain family, member 13	2204	2	0	1	1	0	rno-miR-23a-5p	-0.08	-0.08	N/A
CTIF	ENST00000256413.3	CBP80/20-dependent translation initiation factor	154	2	1	0	1	0	rno-miR-23a-5p	-0.08	-0.23	N/A
DHX33	ENST00000225296.3	DEAH (Asp-Glu-Ala-His) box polypeptide 33	724	1	0	1	0	0	rno-miR-23a-5p	-0.08	-0.08	N/A
C20orf112	ENST00000359676.5	chromosome 20 open reading frame 112	148	1	1	0	0	1	rno-miR-23a-5p	-0.08	-0.11	N/A
ZMAT3	ENST00000311417.2	zinc finger, matrin-type 3	459	1	0	1	0	0	rno-miR-23a-5p	-0.08	-0.15	N/A
CSDC2	ENST00000306149.7	cold shock domain containing C2, RNA binding	31	1	0	0	1	1	rno-miR-23a-5p	-0.08	-0.08	N/A
PHC1	ENST00000433083.2	polyhomeotic homolog 1 (Drosophila)	5	1	0	0	1	0	rno-miR-23a-5p	-0.08	-0.08	N/A
FAM89B	ENST00000449319.2	family with sequence similarity 89, member B	289	1	0	0	1	0	rno-miR-23a-5p	-0.08	-0.08	N/A
GCC2	ENST00000309863.6	GRIP and coiled-coil domain containing 2	5	1	0	1	0	0	rno-miR-23a-5p	-0.08	-0.08	N/A
NAPB	ENST00000377026.4	N-ethylmaleimide-sensitive factor attachment protein, beta	82	1	0	0	1	0	rno-miR-23a-5p	-0.08	-0.08	N/A
S1PR5	ENST00000333430.4	sphingosine-1-phosphate receptor 5	34	1	0	1	0	0	rno-miR-23a-5p	-0.08	-0.08	N/A
UNC5CL	ENST00000244565.3	unc-5 homolog C (C. elegans)-like	25	1	0	1	0	0	rno-miR-23a-5p	-0.08	-0.08	N/A
OTOF	ENST00000338581.6	otoferlin	5	1	0	0	1	0	rno-miR-23a-5p	-0.08	-0.08	N/A
SUFU	ENST00000369902.3	suppressor of fused homolog (Drosophila)	247	1	0	1	0	0	rno-miR-23a-5p	-0.08	-0.14	N/A
BBS1	ENST00000393994.2	Bardet-Biedl syndrome 1	523	1	0	0	1	0	rno-miR-23a-5p	-0.08	-0.08	N/A
GPNMB	ENST00000258733.4	glycoprotein (transmembrane) nmb	115	1	0	0	1	0	rno-miR-23a-5p	-0.08	-0.08	N/A
RUNX2	ENST00000371432.3	runt-related transcription factor 2	105	1	1	0	0	0	rno-miR-23a-5p	-0.08	-0.08	N/A
ZBTB10	ENST00000430430.1	zinc finger and BTB domain containing 10	113	1	0	1	0	0	rno-miR-23a-5p	-0.08	-0.08	N/A
TMEM81	ENST00000367167.3	transmembrane protein 81	17	1	1	0	0	0	rno-miR-23a-5p	-0.08	-0.4	N/A
CCND1	ENST00000227507.2	cyclin D1	4687	1	0	0	1	0	rno-miR-23a-5p	-0.08	-0.08	N/A
PER2	ENST00000254658.3	period circadian clock 2	106	1	1	0	0	1	rno-miR-23a-5p	-0.08	-0.08	N/A
IKZF1	ENST00000331340.3	IKAROS family zinc finger 1 (Ikaros)	11	1	0	0	1	1	rno-miR-23a-5p	-0.08	-0.08	N/A
DYNC1I1	ENST00000447467.2	dynein, cytoplasmic 1, intermediate chain 1	25	1	0	1	0	0	rno-miR-23a-5p	-0.08	-0.08	N/A
CALML4	ENST00000395465.3	calmodulin-like 4	307	2	1	0	1	0	rno-miR-23a-5p	-0.08	-0.49	N/A
RNF31	ENST00000324103.6	ring finger protein 31	194	1	0	0	1	0	rno-miR-23a-5p	-0.08	-0.08	N/A
PPP6R2	ENST00000359139.3	protein phosphatase 6, regulatory subunit 2	1255	2	0	2	0	0	rno-miR-23a-5p	-0.08	-0.34	N/A
CUEDC1	ENST00000577830.1	CUE domain containing 1	1243	1	0	0	1	0	rno-miR-23a-5p	-0.08	-0.08	N/A
SLAMF1	ENST00000302035.6	signaling lymphocytic activation molecule family member 1	5	1	0	0	1	0	rno-miR-23a-5p	-0.08	-0.08	N/A
P2RY1	ENST00000305097.3	purinergic receptor P2Y, G-protein coupled, 1	58	1	0	1	0	0	rno-miR-23a-5p	-0.08	-0.08	N/A
CD93	ENST00000246006.4	CD93 molecule	5	1	1	0	0	1	rno-miR-23a-5p	-0.08	-0.08	N/A
SGSM1	ENST00000400358.4	small G protein signaling modulator 1	25	1	0	0	1	0	rno-miR-23a-5p	-0.08	-0.08	N/A
RASSF6	ENST00000307439.5	Ras association (RalGDS/AF-6) domain family member 6	11	1	0	1	0	0	rno-miR-23a-5p	-0.08	-0.17	N/A
SIT1	ENST00000259608.3	signaling threshold regulating transmembrane adaptor 1	7	1	0	1	0	1	rno-miR-23a-5p	-0.08	-0.26	N/A
IYD	ENST00000344419.3	iodotyrosine deiodinase	5	1	0	0	1	0	rno-miR-23a-5p	-0.08	-0.08	N/A
MSI1	ENST00000257552.2	musashi RNA-binding protein 1	287	1	0	1	0	0	rno-miR-23a-5p	-0.08	-0.08	N/A
ARHGAP19	ENST00000358531.4	Rho GTPase activating protein 19	1051	1	1	0	0	1	rno-miR-23a-5p	-0.08	-0.08	N/A
KCNA7	ENST00000221444.1	potassium voltage-gated channel, shaker-related subfamily, member 7	11	1	0	1	0	0	rno-miR-23a-5p	-0.08	-0.08	N/A
SPEG	ENST00000312358.7	SPEG complex locus	179	1	0	0	1	1	rno-miR-23a-5p	-0.08	-0.08	N/A
TNK2	ENST00000381916.2	tyrosine kinase, non-receptor, 2	7	1	0	1	0	0	rno-miR-23a-5p	-0.08	-0.08	N/A
CALHM1	ENST00000329905.5	calcium homeostasis modulator 1	5	1	0	0	1	0	rno-miR-23a-5p	-0.07	-0.07	N/A
ZNF25	ENST00000302609.7	zinc finger protein 25	11	1	0	0	1	0	rno-miR-23a-5p	-0.07	-0.07	N/A
AGAP2-AS1	ENST00000542466.2	AGAP2 antisense RNA 1	5	1	0	0	1	0	rno-miR-23a-5p	-0.07	-0.07	N/A
KAT2B	ENST00000263754.4	K(lysine) acetyltransferase 2B	117	1	0	0	1	0	rno-miR-23a-5p	-0.07	-0.07	N/A
GLRA3	ENST00000274093.3	glycine receptor, alpha 3	5	1	0	0	1	0	rno-miR-23a-5p	-0.07	-0.07	N/A
PRKCA	ENST00000413366.3	protein kinase C, alpha	726	1	0	0	1	3	rno-miR-23a-5p	-0.07	-0.07	N/A
MBD1	ENST00000591416.1	methyl-CpG binding domain protein 1	266	1	0	1	0	0	rno-miR-23a-5p	-0.07	-0.08	N/A
PBX2	ENST00000375050.4	pre-B-cell leukemia homeobox 2	98	2	0	2	0	0	rno-miR-23a-5p	-0.07	-0.31	N/A
FAM89A	ENST00000366654.4	family with sequence similarity 89, member A	368	1	0	1	0	0	rno-miR-23a-5p	-0.07	-0.11	N/A
COL18A1	ENST00000400337.2	collagen, type XVIII, alpha 1	1051	1	0	0	1	0	rno-miR-23a-5p	-0.07	-0.18	N/A
ZNF398	ENST00000420008.2	zinc finger protein 398	305	1	0	0	1	0	rno-miR-23a-5p	-0.07	-0.12	N/A
ZNF462	ENST00000277225.5	zinc finger protein 462	214	1	0	1	0	0	rno-miR-23a-5p	-0.07	-0.08	N/A
BCR	ENST00000305877.8	breakpoint cluster region	5	2	0	1	1	0	rno-miR-23a-5p	-0.07	-0.07	N/A
PNISR	ENST00000369239.5	PNN-interacting serine/arginine-rich protein	600	1	0	0	1	0	rno-miR-23a-5p	-0.07	-0.07	N/A
DMRTA2	ENST00000418121.1	DMRT-like family A2	9	1	0	1	0	1	rno-miR-23a-5p	-0.07	-0.08	N/A
THBS1	ENST00000260356.5	thrombospondin 1	46844	1	0	0	1	0	rno-miR-23a-5p	-0.07	-0.07	N/A
AIF1L	ENST00000372300.1	allograft inflammatory factor 1-like	487	1	0	0	1	0	rno-miR-23a-5p	-0.07	-0.11	N/A
ERGIC1	ENST00000393784.3	endoplasmic reticulum-golgi intermediate compartment (ERGIC) 1	4614	1	0	1	0	0	rno-miR-23a-5p	-0.07	-0.07	N/A
NFATC2	ENST00000371564.3	nuclear factor of activated T-cells, cytoplasmic, calcineurin-dependent 2	105	1	0	0	1	1	rno-miR-23a-5p	-0.07	-0.07	N/A
CD34	ENST00000356522.4	CD34 molecule	5	1	0	0	1	0	rno-miR-23a-5p	-0.07	-0.07	N/A
HOXA2	ENST00000222718.5	homeobox A2	14	1	0	0	1	0	rno-miR-23a-5p	-0.07	-0.07	N/A
TMX4	ENST00000246024.2	thioredoxin-related transmembrane protein 4	466	1	1	0	0	1	rno-miR-23a-5p	-0.07	-0.27	N/A
MAVS	ENST00000428216.2	mitochondrial antiviral signaling protein	211	2	0	1	1	1	rno-miR-23a-5p	-0.07	-0.1	N/A
PCP4L1	ENST00000504449.1	Purkinje cell protein 4 like 1	23	1	0	0	1	0	rno-miR-23a-5p	-0.07	-0.09	N/A
CCDC117	ENST00000249064.4	coiled-coil domain containing 117	211	1	0	0	1	0	rno-miR-23a-5p	-0.07	-0.08	N/A
MTSS1L	ENST00000338779.6	metastasis suppressor 1-like	2982	1	0	1	0	0	rno-miR-23a-5p	-0.07	-0.07	N/A
LINC00998	ENST00000397764.3	long intergenic non-protein coding RNA 998	506	1	0	0	1	0	rno-miR-23a-5p	-0.07	-0.07	N/A
KCNJ10	ENST00000368089.3	potassium inwardly-rectifying channel, subfamily J, member 10	5	1	0	0	1	0	rno-miR-23a-5p	-0.07	-0.07	N/A
SPATA6	ENST00000371847.3	spermatogenesis associated 6	23	1	0	0	1	1	rno-miR-23a-5p	-0.07	-0.11	N/A
DNMT3A	ENST00000380746.4	DNA (cytosine-5-)-methyltransferase 3 alpha	221	1	0	0	1	2	rno-miR-23a-5p	-0.07	-0.07	N/A
VPS36	ENST00000378060.4	vacuolar protein sorting 36 homolog (S. cerevisiae)	57	1	0	1	0	0	rno-miR-23a-5p	-0.07	-0.07	N/A
LBX1	ENST00000370193.2	ladybird homeobox 1	8	1	0	0	1	0	rno-miR-23a-5p	-0.07	-0.2	N/A
MOG	ENST00000376902.3	myelin oligodendrocyte glycoprotein	5	1	0	0	1	0	rno-miR-23a-5p	-0.07	-0.07	N/A
PICK1	ENST00000404072.3	protein interacting with PRKCA 1	155	1	0	0	1	0	rno-miR-23a-5p	-0.07	-0.07	N/A
AMER3	ENST00000423981.1	APC membrane recruitment protein 3	5	1	0	0	1	1	rno-miR-23a-5p	-0.07	-0.07	N/A
B3GAT1	ENST00000392580.1	beta-1,3-glucuronyltransferase 1 (glucuronosyltransferase P)	77	1	0	1	0	0	rno-miR-23a-5p	-0.07	-0.07	N/A
CAV1	ENST00000405348.1	caveolin 1, caveolae protein, 22kDa	415	1	0	0	1	0	rno-miR-23a-5p	-0.07	-0.1	N/A
PHB2	ENST00000546111.1	prohibitin 2	120	1	0	1	0	1	rno-miR-23a-5p	-0.07	-0.19	N/A
RBMS3	ENST00000396583.3	RNA binding motif, single stranded interacting protein 3	56	1	0	1	0	1	rno-miR-23a-5p	-0.07	-0.1	N/A
PODNL1	ENST00000538517.2	podocan-like 1	9	1	0	1	0	0	rno-miR-23a-5p	-0.07	-0.13	N/A
KCTD15	ENST00000284006.6	potassium channel tetramerization domain containing 15	2483	1	0	0	1	1	rno-miR-23a-5p	-0.07	-0.08	N/A
FBXL16	ENST00000397621.1	F-box and leucine-rich repeat protein 16	5	1	0	1	0	1	rno-miR-23a-5p	-0.07	-0.07	N/A
MROH6	ENST00000398882.3	maestro heat-like repeat family member 6	24	1	0	0	1	0	rno-miR-23a-5p	-0.07	-0.07	N/A
TM7SF3	ENST00000343028.4	transmembrane 7 superfamily member 3	35	1	0	1	0	1	rno-miR-23a-5p	-0.07	-0.35	N/A
AP2B1	ENST00000262325.7	adaptor-related protein complex 2, beta 1 subunit	353	1	0	0	1	0	rno-miR-23a-5p	-0.07	-0.07	N/A
SH2D7	ENST00000328828.5	SH2 domain containing 7	5	1	0	0	1	1	rno-miR-23a-5p	-0.07	-0.07	N/A
IFNAR2	ENST00000404220.3	interferon (alpha, beta and omega) receptor 2	470	1	0	1	0	0	rno-miR-23a-5p	-0.07	-0.15	N/A
MYH9	ENST00000216181.5	myosin, heavy chain 9, non-muscle	1317	1	0	1	0	0	rno-miR-23a-5p	-0.07	-0.08	N/A
CRAT	ENST00000318080.2	carnitine O-acetyltransferase	1867	1	0	1	0	0	rno-miR-23a-5p	-0.07	-0.07	N/A
DDI2	ENST00000480945.1	DNA-damage inducible 1 homolog 2 (S. cerevisiae)	357	1	0	0	1	0	rno-miR-23a-5p	-0.07	-0.07	N/A
PDE2A	ENST00000334456.5	phosphodiesterase 2A, cGMP-stimulated	75	1	0	0	1	0	rno-miR-23a-5p	-0.07	-0.07	N/A
MED22	ENST00000344469.5	mediator complex subunit 22	43	1	0	1	0	1	rno-miR-23a-5p	-0.07	-0.07	N/A
GPC4	ENST00000370828.3	glypican 4	542	1	0	0	1	0	rno-miR-23a-5p	-0.07	-0.09	N/A
SEPSECS	ENST00000302922.3	Sep (O-phosphoserine) tRNA:Sec (selenocysteine) tRNA synthase	279	1	0	0	1	0	rno-miR-23a-5p	-0.07	-0.07	N/A
VEGFA	ENST00000417285.2	vascular endothelial growth factor A	907	1	0	1	0	0	rno-miR-23a-5p	-0.07	-0.07	N/A
KLHL3	ENST00000541417.1	kelch-like family member 3	40	1	0	0	1	1	rno-miR-23a-5p	-0.07	-0.08	N/A
UCK2	ENST00000372212.4	uridine-cytidine kinase 2	437	1	1	0	0	0	rno-miR-23a-5p	-0.07	-0.31	N/A
FAM134C	ENST00000309428.5	family with sequence similarity 134, member C	397	2	0	0	2	0	rno-miR-23a-5p	-0.07	-0.07	N/A
OLIG3	ENST00000367734.2	oligodendrocyte transcription factor 3	5	1	0	1	0	0	rno-miR-23a-5p	-0.07	-0.07	N/A
ZBTB16	ENST00000335953.4	zinc finger and BTB domain containing 16	73	2	1	1	0	2	rno-miR-23a-5p	-0.07	-0.07	N/A
THRA	ENST00000450525.2	thyroid hormone receptor, alpha	547	1	0	1	0	1	rno-miR-23a-5p	-0.07	-0.07	N/A
HDAC7	ENST00000380610.4	histone deacetylase 7	56	1	0	0	1	0	rno-miR-23a-5p	-0.07	-0.07	N/A
ZDHHC3	ENST00000296127.3	zinc finger, DHHC-type containing 3	426	3	1	1	1	1	rno-miR-23a-5p	-0.07	-0.27	N/A
RAB7L1	ENST00000367139.3	RAB7, member RAS oncogene family-like 1	61	1	1	0	0	0	rno-miR-23a-5p	-0.07	-0.44	N/A
TWIST1	ENST00000242261.5	twist basic helix-loop-helix transcription factor 1	190	1	0	1	0	0	rno-miR-23a-5p	-0.07	-0.21	N/A
FZD10	ENST00000539839.1	frizzled family receptor 10	36	1	0	0	1	0	rno-miR-23a-5p	-0.07	-0.07	N/A
ERCC4	ENST00000311895.7	excision repair cross-complementing rodent repair deficiency, complementation group 4	261	1	0	0	1	0	rno-miR-23a-5p	-0.07	-0.07	N/A
R3HCC1	ENST00000265806.6	R3H domain and coiled-coil containing 1	112	1	0	0	1	0	rno-miR-23a-5p	-0.06	-0.1	N/A
XIAP	ENST00000371199.3	X-linked inhibitor of apoptosis	153	2	0	1	1	0	rno-miR-23a-5p	-0.06	-0.1	N/A
MKL2	ENST00000318282.5	MKL/myocardin-like 2	992	1	1	0	0	0	rno-miR-23a-5p	-0.06	-0.07	N/A
ESPN	ENST00000377828.1	espin	513	1	1	0	0	1	rno-miR-23a-5p	-0.06	-0.14	N/A
DENND5B	ENST00000389082.5	DENN/MADD domain containing 5B	832	1	0	1	0	0	rno-miR-23a-5p	-0.06	-0.07	N/A
MAP2K6	ENST00000590474.1	mitogen-activated protein kinase kinase 6	235	1	0	1	0	1	rno-miR-23a-5p	-0.06	-0.08	N/A
APBA1	ENST00000265381.4	amyloid beta (A4) precursor protein-binding, family A, member 1	12	2	0	1	1	1	rno-miR-23a-5p	-0.06	-0.06	N/A
ATP1A2	ENST00000361216.3	ATPase, Na+/K+ transporting, alpha 2 polypeptide	5	1	0	0	1	1	rno-miR-23a-5p	-0.06	-0.06	N/A
KLHL29	ENST00000486442.1	kelch-like family member 29	414	1	0	0	1	0	rno-miR-23a-5p	-0.06	-0.06	N/A
FOXO3	ENST00000343882.6	forkhead box O3	32	1	0	1	0	1	rno-miR-23a-5p	-0.06	-0.06	N/A
SLC8A2	ENST00000236877.6	solute carrier family 8 (sodium/calcium exchanger), member 2	5	1	0	0	1	0	rno-miR-23a-5p	-0.06	-0.06	N/A
TTC3	ENST00000399017.2	tetratricopeptide repeat domain 3	62	1	0	0	1	0	rno-miR-23a-5p	-0.06	-0.07	N/A
DSCAM	ENST00000400454.1	Down syndrome cell adhesion molecule	5	1	1	0	0	0	rno-miR-23a-5p	-0.06	-0.06	N/A
C10orf118	ENST00000543782.1	chromosome 10 open reading frame 118	146	1	0	1	0	0	rno-miR-23a-5p	-0.06	-0.07	N/A
CLIC6	ENST00000360731.3	chloride intracellular channel 6	16	1	0	1	0	0	rno-miR-23a-5p	-0.06	-0.13	N/A
TRPC3	ENST00000264811.5	transient receptor potential cation channel, subfamily C, member 3	37	1	0	0	1	0	rno-miR-23a-5p	-0.06	-0.07	N/A
HDGFL1	ENST00000510882.2	hepatoma derived growth factor-like 1	5	1	0	0	1	0	rno-miR-23a-5p	-0.06	-0.06	N/A
IL10RA	ENST00000227752.3	interleukin 10 receptor, alpha	5	1	0	1	0	0	rno-miR-23a-5p	-0.06	-0.06	N/A
STK4	ENST00000372801.1	serine/threonine kinase 4	276	1	0	1	0	0	rno-miR-23a-5p	-0.06	-0.07	N/A
CD248	ENST00000311330.3	CD248 molecule, endosialin	439	1	0	0	1	0	rno-miR-23a-5p	-0.06	-0.06	N/A
NTSR1	ENST00000370501.3	neurotensin receptor 1 (high affinity)	37	1	0	1	0	1	rno-miR-23a-5p	-0.06	-0.06	N/A
FAM73A	ENST00000370791.3	family with sequence similarity 73, member A	837	1	0	0	1	0	rno-miR-23a-5p	-0.06	-0.06	N/A
SRSF6	ENST00000244020.3	serine/arginine-rich splicing factor 6	1914	1	0	0	1	0	rno-miR-23a-5p	-0.06	-0.06	N/A
PTPN3	ENST00000412145.1	protein tyrosine phosphatase, non-receptor type 3	374	2	0	0	2	0	rno-miR-23a-5p	-0.06	-0.09	N/A
KCNC3	ENST00000376959.2	potassium voltage-gated channel, Shaw-related subfamily, member 3	5	1	0	0	1	1	rno-miR-23a-5p	-0.06	-0.06	N/A
SPIN1	ENST00000375859.3	spindlin 1	686	1	0	0	1	0	rno-miR-23a-5p	-0.06	-0.06	N/A
RASGEF1A	ENST00000374459.1	RasGEF domain family, member 1A	10	1	0	1	0	0	rno-miR-23a-5p	-0.06	-0.08	N/A
IGFBP5	ENST00000233813.4	insulin-like growth factor binding protein 5	10709	1	0	0	1	1	rno-miR-23a-5p	-0.06	-0.14	N/A
CNIH4	ENST00000465271.1	cornichon family AMPA receptor auxiliary protein 4	1348	1	1	0	0	1	rno-miR-23a-5p	-0.06	-0.18	N/A
GABRQ	ENST00000370306.2	gamma-aminobutyric acid (GABA) A receptor, theta	14	1	1	0	0	0	rno-miR-23a-5p	-0.06	-0.18	N/A
RP11-315D16.2	ENST00000562767.1	Uncharacterized protein	304	2	1	0	1	0	rno-miR-23a-5p	-0.06	-0.46	N/A
TRIM9	ENST00000298355.3	tripartite motif containing 9	45	2	0	0	2	0	rno-miR-23a-5p	-0.06	-0.06	N/A
DHRS4L2	ENST00000335125.6	dehydrogenase/reductase (SDR family) member 4 like 2	5	1	0	1	0	0	rno-miR-23a-5p	-0.06	-0.06	N/A
ATP2B1	ENST00000261173.2	ATPase, Ca++ transporting, plasma membrane 1	699	1	0	1	0	0	rno-miR-23a-5p	-0.06	-0.16	N/A
RIMS3	ENST00000372684.3	regulating synaptic membrane exocytosis 3	24	2	0	1	1	0	rno-miR-23a-5p	-0.06	-0.19	N/A
UBE2S	ENST00000264552.9	ubiquitin-conjugating enzyme E2S	106	1	1	0	0	0	rno-miR-23a-5p	-0.06	-0.55	N/A
BTBD9	ENST00000314100.6	BTB (POZ) domain containing 9	65	1	0	0	1	0	rno-miR-23a-5p	-0.06	-0.06	N/A
EFCAB6	ENST00000356087.4	EF-hand calcium binding domain 6	23	1	0	0	1	1	rno-miR-23a-5p	-0.06	-0.08	N/A
RAB9B	ENST00000243298.2	RAB9B, member RAS oncogene family	21	1	0	0	1	0	rno-miR-23a-5p	-0.06	-0.06	N/A
POU4F2	ENST00000281321.3	POU class 4 homeobox 2	5	1	0	0	1	0	rno-miR-23a-5p	-0.06	-0.06	N/A
HNF4G	ENST00000396423.2	hepatocyte nuclear factor 4, gamma	5	1	0	0	1	0	rno-miR-23a-5p	-0.06	-0.06	N/A
GLTPD1	ENST00000343938.4	glycolipid transfer protein domain containing 1	4136	1	0	0	1	0	rno-miR-23a-5p	-0.06	-0.06	N/A
CD80	ENST00000264246.3	CD80 molecule	5	1	0	0	1	0	rno-miR-23a-5p	-0.06	-0.06	N/A
PPP4R1L	ENST00000334187.8	protein phosphatase 4, regulatory subunit 1-like	27	1	0	0	1	0	rno-miR-23a-5p	-0.06	-0.07	N/A
RND2	ENST00000544533.1	Rho family GTPase 2	26	2	0	2	0	1	rno-miR-23a-5p	-0.06	-0.35	N/A
MAB21L3	ENST00000369500.3	mab-21-like 3 (C. elegans)	5	1	0	0	1	0	rno-miR-23a-5p	-0.06	-0.06	N/A
ST8SIA3	ENST00000324000.3	ST8 alpha-N-acetyl-neuraminide alpha-2,8-sialyltransferase 3	5	1	0	0	1	0	rno-miR-23a-5p	-0.06	-0.06	N/A
CAMK2A	ENST00000348628.6	calcium/calmodulin-dependent protein kinase II alpha	5	1	0	1	0	0	rno-miR-23a-5p	-0.06	-0.06	N/A
FRMPD3	ENST00000276185.4	FERM and PDZ domain containing 3	0	1	0	1	0	0	rno-miR-23a-5p	-0.06	-0.06	N/A
CLOCK	ENST00000309964.4	clock circadian regulator	86	1	0	1	0	1	rno-miR-23a-5p	-0.06	-0.06	N/A
UBE2Z	ENST00000360943.5	ubiquitin-conjugating enzyme E2Z	3688	1	0	0	1	0	rno-miR-23a-5p	-0.06	-0.06	N/A
COL23A1	ENST00000390654.3	collagen, type XXIII, alpha 1	15	2	0	0	2	1	rno-miR-23a-5p	-0.06	-0.12	N/A
CREB3L2	ENST00000330387.6	cAMP responsive element binding protein 3-like 2	2872	1	1	0	0	1	rno-miR-23a-5p	-0.06	-0.07	N/A
PHACTR2	ENST00000427704.2	phosphatase and actin regulator 2	274	1	0	0	1	1	rno-miR-23a-5p	-0.06	-0.06	N/A
DLC1	ENST00000276297.4	deleted in liver cancer 1	970	2	1	0	1	0	rno-miR-23a-5p	-0.06	-0.08	N/A
SASS6	ENST00000287482.5	spindle assembly 6 homolog (C. elegans)	796	1	0	0	1	0	rno-miR-23a-5p	-0.06	-0.06	N/A
CCDC3	ENST00000378825.3	coiled-coil domain containing 3	16	1	0	0	1	0	rno-miR-23a-5p	-0.06	-0.06	N/A
BRPF3	ENST00000534400.1	bromodomain and PHD finger containing, 3	7032	2	0	2	0	0	rno-miR-23a-5p	-0.06	-0.06	N/A
TRAPPC13	ENST00000399438.3	trafficking protein particle complex 13	361	1	0	0	1	0	rno-miR-23a-5p	-0.06	-0.1	N/A
CEP85L	ENST00000368491.3	centrosomal protein 85kDa-like	14	2	0	1	1	0	rno-miR-23a-5p	-0.06	-0.12	N/A
C11orf45	ENST00000310799.3	chromosome 11 open reading frame 45	14	2	0	0	2	0	rno-miR-23a-5p	-0.06	-0.17	N/A
NRARP	ENST00000356628.2	NOTCH-regulated ankyrin repeat protein	56	1	0	0	1	0	rno-miR-23a-5p	-0.06	-0.13	N/A
UBIAD1	ENST00000376810.5	UbiA prenyltransferase domain containing 1	303	1	0	1	0	0	rno-miR-23a-5p	-0.06	-0.13	N/A
TEAD1	ENST00000361905.4	TEA domain family member 1 (SV40 transcriptional enhancer factor)	740	4	0	2	2	1	rno-miR-23a-5p	-0.06	-0.06	N/A
LGALS8	ENST00000526589.1	lectin, galactoside-binding, soluble, 8	188	1	0	0	1	2	rno-miR-23a-5p	-0.06	-0.14	N/A
FREM1	ENST00000380881.4	FRAS1 related extracellular matrix 1	25	1	1	0	0	1	rno-miR-23a-5p	-0.06	-0.07	N/A
COLGALT2	ENST00000367521.1	collagen beta(1-O)galactosyltransferase 2	70	1	0	1	0	0	rno-miR-23a-5p	-0.06	-0.22	N/A
KCNK3	ENST00000302909.3	potassium channel, subfamily K, member 3	19	1	0	1	0	0	rno-miR-23a-5p	-0.06	-0.06	N/A
ARID5B	ENST00000279873.7	AT rich interactive domain 5B (MRF1-like)	397	1	0	1	0	2	rno-miR-23a-5p	-0.06	-0.06	N/A
KDM5A	ENST00000399788.2	lysine (K)-specific demethylase 5A	118	2	0	1	1	0	rno-miR-23a-5p	-0.06	-0.24	N/A
FAM13B	ENST00000033079.3	family with sequence similarity 13, member B	220	1	0	0	1	0	rno-miR-23a-5p	-0.06	-0.07	N/A
DUSP8	ENST00000397374.3	dual specificity phosphatase 8	26	1	0	1	0	0	rno-miR-23a-5p	-0.06	-0.07	N/A
ATXN7L1	ENST00000419735.3	ataxin 7-like 1	67	1	0	1	0	0	rno-miR-23a-5p	-0.06	-0.06	N/A
SHMT1	ENST00000316694.3	serine hydroxymethyltransferase 1 (soluble)	3432	1	0	0	1	2	rno-miR-23a-5p	-0.06	-0.13	N/A
SLC7A6	ENST00000219343.6	solute carrier family 7 (amino acid transporter light chain, y+L system), member 6	1044	1	0	1	0	0	rno-miR-23a-5p	-0.06	-0.12	N/A
CDH22	ENST00000372262.3	cadherin 22, type 2	5	1	0	1	0	0	rno-miR-23a-5p	-0.06	-0.06	N/A
COQ6	ENST00000334571.2	coenzyme Q6 monooxygenase	64	1	0	0	1	0	rno-miR-23a-5p	-0.06	-0.16	N/A
FLJ27365	ENST00000360737.3	hsa-mir-4763	74	1	0	0	1	1	rno-miR-23a-5p	-0.06	-0.06	N/A
ECE1	ENST00000415912.2	endothelin converting enzyme 1	1166	1	0	1	0	0	rno-miR-23a-5p	-0.06	-0.06	N/A
ICOSLG	ENST00000407780.3	inducible T-cell co-stimulator ligand	47	1	0	1	0	1	rno-miR-23a-5p	-0.06	-0.29	N/A
IGF1R	ENST00000268035.6	insulin-like growth factor 1 receptor	561	2	0	1	1	1	rno-miR-23a-5p	-0.06	-0.08	N/A
MOB3B	ENST00000262244.5	MOB kinase activator 3B	52	1	0	0	1	0	rno-miR-23a-5p	-0.06	-0.06	N/A
CPNE5	ENST00000244751.2	copine V	13	1	0	1	0	0	rno-miR-23a-5p	-0.06	-0.06	N/A
ATP2B3	ENST00000370186.1	ATPase, Ca++ transporting, plasma membrane 3	5	2	1	1	0	0	rno-miR-23a-5p	-0.06	-0.06	N/A
CPA4	ENST00000445470.2	carboxypeptidase A4	1319	1	0	1	0	0	rno-miR-23a-5p	-0.06	-0.06	N/A
LDLRAD4	ENST00000399848.3	low density lipoprotein receptor class A domain containing 4	314	2	0	0	2	0	rno-miR-23a-5p	-0.05	-0.14	N/A
CBL	ENST00000264033.4	Cbl proto-oncogene, E3 ubiquitin protein ligase	309	1	0	0	1	0	rno-miR-23a-5p	-0.05	-0.05	N/A
SP6	ENST00000342234.2	Sp6 transcription factor	5	1	0	0	1	1	rno-miR-23a-5p	-0.05	-0.05	N/A
GXYLT2	ENST00000389617.4	glucoside xylosyltransferase 2	207	2	0	2	0	0	rno-miR-23a-5p	-0.05	-0.18	N/A
NT5E	ENST00000369651.3	5'-nucleotidase, ecto (CD73)	285	1	0	0	1	0	rno-miR-23a-5p	-0.05	-0.08	N/A
XKR7	ENST00000562532.2	XK, Kell blood group complex subunit-related family, member 7	5	1	0	1	0	2	rno-miR-23a-5p	-0.05	-0.05	N/A
CHRM1	ENST00000306960.3	cholinergic receptor, muscarinic 1	5	1	0	0	1	0	rno-miR-23a-5p	-0.05	-0.05	N/A
CLIP3	ENST00000360535.4	CAP-GLY domain containing linker protein 3	9	1	0	1	0	0	rno-miR-23a-5p	-0.05	-0.09	N/A
JMJD8	ENST00000412368.2	jumonji domain containing 8	164	1	0	0	1	0	rno-miR-23a-5p	-0.05	-0.05	N/A
TRIM32	ENST00000373983.2	tripartite motif containing 32	285	2	0	2	0	0	rno-miR-23a-5p	-0.05	-0.34	N/A
PDK3	ENST00000441463.2	pyruvate dehydrogenase kinase, isozyme 3	659	1	0	1	0	0	rno-miR-23a-5p	-0.05	-0.09	N/A
H6PD	ENST00000377403.2	hexose-6-phosphate dehydrogenase (glucose 1-dehydrogenase)	467	3	0	1	2	1	rno-miR-23a-5p	-0.05	-0.05	N/A
ATP2B2	ENST00000352432.4	ATPase, Ca++ transporting, plasma membrane 2	170	1	1	0	0	2	rno-miR-23a-5p	-0.05	-0.05	N/A
CPEB3	ENST00000412050.4	cytoplasmic polyadenylation element binding protein 3	48	1	0	0	1	1	rno-miR-23a-5p	-0.05	-0.05	N/A
PTGER3	ENST00000370924.4	prostaglandin E receptor 3 (subtype EP3)	14	1	0	1	0	0	rno-miR-23a-5p	-0.05	-0.05	N/A
TPD52L3	ENST00000344545.5	tumor protein D52-like 3	5	1	0	0	1	0	rno-miR-23a-5p	-0.05	-0.05	N/A
SLC25A23	ENST00000301454.4	solute carrier family 25 (mitochondrial carrier; phosphate carrier), member 23	5	1	0	0	1	0	rno-miR-23a-5p	-0.05	-0.05	N/A
NFIB	ENST00000397575.3	nuclear factor I/B	1149	2	0	0	2	1	rno-miR-23a-5p	-0.05	-0.11	N/A
FAM212B	ENST00000357260.5	family with sequence similarity 212, member B	211	1	0	0	1	0	rno-miR-23a-5p	-0.05	-0.07	N/A
THSD4	ENST00000355327.3	thrombospondin, type I, domain containing 4	69	2	0	0	2	1	rno-miR-23a-5p	-0.05	-0.07	N/A
FNIP2	ENST00000264433.6	folliculin interacting protein 2	266	2	0	2	0	1	rno-miR-23a-5p	-0.05	-0.05	N/A
DCAF15	ENST00000254337.6	DDB1 and CUL4 associated factor 15	304	1	0	1	0	0	rno-miR-23a-5p	-0.05	-0.07	N/A
YWHAZ	ENST00000395957.2	tyrosine 3-monooxygenase/tryptophan 5-monooxygenase activation protein, zeta polypeptide	184	1	0	1	0	0	rno-miR-23a-5p	-0.05	-0.18	N/A
FRRS1L	ENST00000561981.2	ferric-chelate reductase 1-like	11	1	0	1	0	1	rno-miR-23a-5p	-0.05	-0.05	N/A
SORCS2	ENST00000507866.2	sortilin-related VPS10 domain containing receptor 2	85	1	0	1	0	2	rno-miR-23a-5p	-0.05	-0.05	N/A
ITGA2	ENST00000296585.5	integrin, alpha 2 (CD49B, alpha 2 subunit of VLA-2 receptor)	50	1	0	0	1	0	rno-miR-23a-5p	-0.05	-0.05	N/A
STK40	ENST00000359297.2	serine/threonine kinase 40	214	1	0	0	1	0	rno-miR-23a-5p	-0.05	-0.06	N/A
LACE1	ENST00000368977.4	lactation elevated 1	42	1	0	0	1	0	rno-miR-23a-5p	-0.05	-0.15	N/A
KIAA1462	ENST00000375377.1	KIAA1462	360	1	0	1	0	0	rno-miR-23a-5p	-0.05	-0.24	N/A
STC1	ENST00000290271.2	stanniocalcin 1	2932	1	0	0	1	1	rno-miR-23a-5p	-0.05	-0.05	N/A
ETV3	ENST00000368192.4	ets variant 3	37	2	0	1	1	0	rno-miR-23a-5p	-0.05	-0.13	N/A
ATP7B	ENST00000242839.4	ATPase, Cu++ transporting, beta polypeptide	88	2	0	1	1	0	rno-miR-23a-5p	-0.05	-0.05	N/A
SLC23A3	ENST00000396775.3	solute carrier family 23, member 3	9	1	0	0	1	0	rno-miR-23a-5p	-0.05	-0.05	N/A
FSTL5	ENST00000306100.5	follistatin-like 5	5	1	0	0	1	0	rno-miR-23a-5p	-0.05	-0.05	N/A
GPR26	ENST00000284674.1	G protein-coupled receptor 26	5	2*	0	0	1	0	rno-miR-23a-5p	-0.05	-0.05	N/A
WWTR1	ENST00000465804.1	WW domain containing transcription regulator 1	828	1	0	1	0	1	rno-miR-23a-5p	-0.05	-0.17	N/A
NHLRC2	ENST00000369301.3	NHL repeat containing 2	368	1	0	1	0	0	rno-miR-23a-5p	-0.05	-0.07	N/A
DPH3	ENST00000488423.1	diphthamide biosynthesis 3	1281	1	0	0	1	0	rno-miR-23a-5p	-0.05	-0.17	N/A
SEZ6L	ENST00000360929.3	seizure related 6 homolog (mouse)-like	5	1	0	0	1	1	rno-miR-23a-5p	-0.05	-0.05	N/A
OSBPL6	ENST00000190611.4	oxysterol binding protein-like 6	85	1	0	1	0	0	rno-miR-23a-5p	-0.05	-0.09	N/A
FMN2	ENST00000319653.9	formin 2	22	1	0	0	1	0	rno-miR-23a-5p	-0.05	-0.07	N/A
SPAG16	ENST00000432529.2	sperm associated antigen 16	107	1	0	1	0	0	rno-miR-23a-5p	-0.05	-0.23	N/A
FAM163A	ENST00000341785.4	family with sequence similarity 163, member A	23	1	0	0	1	1	rno-miR-23a-5p	-0.05	-0.06	N/A
AXIN2	ENST00000307078.5	axin 2	86	1	0	0	1	0	rno-miR-23a-5p	-0.05	-0.05	N/A
MIDN	ENST00000591446.2	midnolin	621	1	0	0	1	0	rno-miR-23a-5p	-0.05	-0.05	N/A
MAPRE1	ENST00000375571.5	microtubule-associated protein, RP/EB family, member 1	39	1	1	0	0	0	rno-miR-23a-5p	-0.05	-0.42	N/A
HAP1	ENST00000393939.2	huntingtin-associated protein 1	5	1	0	1	0	1	rno-miR-23a-5p	-0.05	-0.05	N/A
GAD2	ENST00000376261.3	glutamate decarboxylase 2 (pancreatic islets and brain, 65kDa)	5	1	0	0	1	0	rno-miR-23a-5p	-0.05	-0.05	N/A
WNT5A	ENST00000474267.1	wingless-type MMTV integration site family, member 5A	2080	1	0	0	1	0	rno-miR-23a-5p	-0.05	-0.05	N/A
KIF6	ENST00000287152.7	kinesin family member 6	12	1	0	1	0	1	rno-miR-23a-5p	-0.05	-0.12	N/A
GNA13	ENST00000439174.2	guanine nucleotide binding protein (G protein), alpha 13	190	1	0	0	1	0	rno-miR-23a-5p	-0.05	-0.06	N/A
PPP1R11	ENST00000376773.1	protein phosphatase 1, regulatory (inhibitor) subunit 11	17	1	0	0	1	0	rno-miR-23a-5p	-0.05	-0.13	N/A
MGLL	ENST00000434178.2	monoglyceride lipase	453	1	0	1	0	1	rno-miR-23a-5p	-0.05	-0.08	N/A
TMEM123	ENST00000361236.3	transmembrane protein 123	2135	1	0	0	1	0	rno-miR-23a-5p	-0.05	-0.05	N/A
ATG9A	ENST00000396761.2	autophagy related 9A	50	1	0	1	0	1	rno-miR-23a-5p	-0.05	-0.05	N/A
MDN1	ENST00000369393.3	MDN1, midasin homolog (yeast)	42	1	0	0	1	0	rno-miR-23a-5p	-0.05	-0.05	N/A
TCHP	ENST00000405876.4	trichoplein, keratin filament binding	140	1	1	0	0	0	rno-miR-23a-5p	-0.05	-0.25	N/A
FMN1	ENST00000334528.9	formin 1	25	1	0	1	0	0	rno-miR-23a-5p	-0.05	-0.18	N/A
DESI2	ENST00000302550.11	desumoylating isopeptidase 2	147	1	0	1	0	1	rno-miR-23a-5p	-0.05	-0.05	N/A
ARRB1	ENST00000420843.2	arrestin, beta 1	598	2	1	0	1	0	rno-miR-23a-5p	-0.05	-0.13	N/A
FREM2	ENST00000280481.7	FRAS1 related extracellular matrix protein 2	33	2	0	1	1	1	rno-miR-23a-5p	-0.05	-0.05	N/A
TMEM25	ENST00000411589.2	transmembrane protein 25	767	1	0	0	1	0	rno-miR-23a-5p	-0.05	-0.05	N/A
LRRC73	ENST00000372441.1	leucine rich repeat containing 73	5	1	0	0	1	0	rno-miR-23a-5p	-0.05	-0.05	N/A
BHLHA15	ENST00000609256.1	basic helix-loop-helix family, member a15	136	1	0	1	0	0	rno-miR-23a-5p	-0.05	-0.05	N/A
PCGF5	ENST00000336126.5	polycomb group ring finger 5	176	1	1	0	0	0	rno-miR-23a-5p	-0.05	-0.24	N/A
PEA15	ENST00000360472.4	phosphoprotein enriched in astrocytes 15	5239	1	0	0	1	0	rno-miR-23a-5p	-0.04	-0.04	N/A
TGOLN2	ENST00000377386.3	trans-golgi network protein 2	1914	1	0	0	1	0	rno-miR-23a-5p	-0.04	-0.05	N/A
TNFRSF1B	ENST00000376259.3	tumor necrosis factor receptor superfamily, member 1B	243	1	0	0	1	1	rno-miR-23a-5p	-0.04	-0.04	N/A
TWF1	ENST00000552521.1	twinfilin actin-binding protein 1	72	1	0	0	1	0	rno-miR-23a-5p	-0.04	-0.04	N/A
DLG3	ENST00000194900.4	discs, large homolog 3 (Drosophila)	185	1	0	1	0	0	rno-miR-23a-5p	-0.04	-0.09	N/A
GFER	ENST00000569451.1	growth factor, augmenter of liver regeneration	882	1	0	1	0	0	rno-miR-23a-5p	-0.04	-0.2	N/A
ERMP1	ENST00000381506.3	endoplasmic reticulum metallopeptidase 1	53	1	0	0	1	0	rno-miR-23a-5p	-0.04	-0.04	N/A
DOK6	ENST00000382713.5	docking protein 6	8	1	0	0	1	0	rno-miR-23a-5p	-0.04	-0.04	N/A
SFXN3	ENST00000393459.1	sideroflexin 3	154	1	0	0	1	0	rno-miR-23a-5p	-0.04	-0.04	N/A
PPP1R16B	ENST00000299824.1	protein phosphatase 1, regulatory subunit 16B	16	1	0	0	1	0	rno-miR-23a-5p	-0.04	-0.04	N/A
HMX2	ENST00000339992.3	H6 family homeobox 2	8	1	0	1	0	0	rno-miR-23a-5p	-0.04	-0.12	N/A
ZMYM4	ENST00000314607.6	zinc finger, MYM-type 4	280	1	0	0	1	0	rno-miR-23a-5p	-0.04	-0.04	N/A
OXCT1	ENST00000196371.5	3-oxoacid CoA transferase 1	1783	1	0	0	1	0	rno-miR-23a-5p	-0.04	-0.05	N/A
CHRM3	ENST00000255380.4	cholinergic receptor, muscarinic 3	47	2	1	0	1	3	rno-miR-23a-5p	-0.04	-0.21	N/A
SPRED2	ENST00000356388.4	sprouty-related, EVH1 domain containing 2	53	1	0	0	1	0	rno-miR-23a-5p	-0.04	-0.05	N/A
THEMIS2	ENST00000373925.1	thymocyte selection associated family member 2	41	1	0	0	1	0	rno-miR-23a-5p	-0.04	-0.04	N/A
AL031663.2	ENST00000595203.1	CDNA FLJ26875 fis, clone PRS08969; Uncharacterized protein	22	1	0	0	1	0	rno-miR-23a-5p	-0.04	-0.2	N/A
TSPAN18	ENST00000340160.3	tetraspanin 18	332	1	0	0	1	0	rno-miR-23a-5p	-0.04	-0.05	N/A
CERK	ENST00000216264.8	ceramide kinase	123	1	0	0	1	0	rno-miR-23a-5p	-0.04	-0.04	N/A
BCAT1	ENST00000261192.7	branched chain amino-acid transaminase 1, cytosolic	1346	1	0	0	1	2	rno-miR-23a-5p	-0.04	-0.04	N/A
CYP1B1	ENST00000260630.3	cytochrome P450, family 1, subfamily B, polypeptide 1	111	1	0	0	1	1	rno-miR-23a-5p	-0.04	-0.04	N/A
ANKRD33B	ENST00000296657.5	ankyrin repeat domain 33B	9	1	0	0	1	3	rno-miR-23a-5p	-0.04	-0.1	N/A
DUSP5	ENST00000369583.3	dual specificity phosphatase 5	600	1	0	0	1	0	rno-miR-23a-5p	-0.04	-0.04	N/A
CENPO	ENST00000380834.2	centromere protein O	298	1	0	1	0	0	rno-miR-23a-5p	-0.04	-0.12	N/A
EML5	ENST00000554922.1	echinoderm microtubule associated protein like 5	60	1	0	1	0	0	rno-miR-23a-5p	-0.04	-0.06	N/A
TRIB1	ENST00000311922.3	tribbles pseudokinase 1	313	1	0	0	1	0	rno-miR-23a-5p	-0.04	-0.04	N/A
DLAT	ENST00000280346.6	dihydrolipoamide S-acetyltransferase	1073	1	0	0	1	0	rno-miR-23a-5p	-0.04	-0.05	N/A
NRXN3	ENST00000281127.7	neurexin 3	14	1	0	0	1	1	rno-miR-23a-5p	-0.04	-0.05	N/A
CXorf57	ENST00000372548.4	chromosome X open reading frame 57	409	1	0	0	1	1	rno-miR-23a-5p	-0.04	-0.04	N/A
TEX15	ENST00000256246.2	testis expressed 15	58	1	0	0	1	0	rno-miR-23a-5p	-0.04	-0.04	N/A
PTCD2	ENST00000380639.5	pentatricopeptide repeat domain 2	377	1	1	0	0	0	rno-miR-23a-5p	-0.04	-0.23	N/A
PIK3R1	ENST00000521381.1	phosphoinositide-3-kinase, regulatory subunit 1 (alpha)	217	1	0	0	1	1	rno-miR-23a-5p	-0.04	-0.04	N/A
CDK19	ENST00000368911.3	cyclin-dependent kinase 19	51	1	0	0	1	1	rno-miR-23a-5p	-0.04	-0.04	N/A
SCUBE3	ENST00000274938.7	signal peptide, CUB domain, EGF-like 3	47	1	0	1	0	0	rno-miR-23a-5p	-0.04	-0.07	N/A
MSI2	ENST00000284073.2	musashi RNA-binding protein 2	283	2	0	2	0	0	rno-miR-23a-5p	-0.04	-0.1	N/A
INO80D	ENST00000403263.1	INO80 complex subunit D	5	2	0	2	0	1	rno-miR-23a-5p	-0.04	-0.04	N/A
HIPK2	ENST00000406875.3	homeodomain interacting protein kinase 2	48	3	0	1	2	0	rno-miR-23a-5p	-0.04	-0.04	N/A
ANKRD27	ENST00000306065.4	ankyrin repeat domain 27 (VPS9 domain)	349	1	0	0	1	0	rno-miR-23a-5p	-0.04	-0.04	N/A
TMEM178B	ENST00000565468.1	transmembrane protein 178B	129	1	0	0	1	1	rno-miR-23a-5p	-0.04	-0.04	N/A
PTPRT	ENST00000373187.1	protein tyrosine phosphatase, receptor type, T	5	2	1	0	1	1	rno-miR-23a-5p	-0.04	-0.04	N/A
INSRR	ENST00000368195.3	insulin receptor-related receptor	5	1	0	0	1	0	rno-miR-23a-5p	-0.04	-0.04	N/A
GRIN2B	ENST00000609686.1	glutamate receptor, ionotropic, N-methyl D-aspartate 2B	5	2	1	0	1	1	rno-miR-23a-5p	-0.04	-0.04	N/A
EML4	ENST00000318522.5	echinoderm microtubule associated protein like 4	62	1	0	0	1	0	rno-miR-23a-5p	-0.04	-0.11	N/A
C1QTNF3	ENST00000382065.3	C1q and tumor necrosis factor related protein 3	70	1	0	0	1	0	rno-miR-23a-5p	-0.04	-0.1	N/A
AP3M2	ENST00000174653.3	adaptor-related protein complex 3, mu 2 subunit	792	1	0	0	1	1	rno-miR-23a-5p	-0.04	-0.04	N/A
H2AFJ	ENST00000544848.1	H2A histone family, member J	482	1	1	0	0	0	rno-miR-23a-5p	-0.04	-0.35	N/A
SNTB1	ENST00000395601.3	syntrophin, beta 1 (dystrophin-associated protein A1, 59kDa, basic component 1)	217	1	1	0	0	0	rno-miR-23a-5p	-0.04	-0.31	N/A
FAM210B	ENST00000371384.3	family with sequence similarity 210, member B	55	1	0	0	1	0	rno-miR-23a-5p	-0.04	-0.1	N/A
KMT2A	ENST00000534358.1	lysine (K)-specific methyltransferase 2A	1092	2	1	0	1	1	rno-miR-23a-5p	-0.04	-0.04	N/A
NOS1AP	ENST00000361897.5	nitric oxide synthase 1 (neuronal) adaptor protein	5	1	0	0	1	1	rno-miR-23a-5p	-0.04	-0.04	N/A
TMEM239	ENST00000361033.1	transmembrane protein 239	5	1	0	0	1	1	rno-miR-23a-5p	-0.04	-0.04	N/A
UNC5B	ENST00000335350.6	unc-5 homolog B (C. elegans)	90	1	1	0	0	0	rno-miR-23a-5p	-0.04	-0.04	N/A
CACFD1	ENST00000291722.7	calcium channel flower domain containing 1	1315	1	0	0	1	0	rno-miR-23a-5p	-0.04	-0.04	N/A
C6orf89	ENST00000480824.2	chromosome 6 open reading frame 89	1972	2	0	0	2	0	rno-miR-23a-5p	-0.04	-0.05	N/A
C16orf72	ENST00000327827.7	chromosome 16 open reading frame 72	379	1	0	0	1	0	rno-miR-23a-5p	-0.04	-0.07	N/A
MEX3A	ENST00000532414.2	mex-3 RNA binding family member A	912	1	0	1	0	0	rno-miR-23a-5p	-0.04	-0.05	N/A
SERTAD2	ENST00000313349.3	SERTA domain containing 2	119	1	0	0	1	0	rno-miR-23a-5p	-0.04	-0.08	N/A
PPP2R3A	ENST00000264977.3	protein phosphatase 2, regulatory subunit B'', alpha	32	1	1	0	0	0	rno-miR-23a-5p	-0.04	-0.04	N/A
MKNK2	ENST00000591601.1	MAP kinase interacting serine/threonine kinase 2	215	1	0	0	1	1	rno-miR-23a-5p	-0.04	-0.04	N/A
GOLPH3L	ENST00000271732.3	golgi phosphoprotein 3-like	274	1	0	0	1	0	rno-miR-23a-5p	-0.04	-0.04	N/A
ZBTB18	ENST00000358704.4	zinc finger and BTB domain containing 18	935	1	0	0	1	0	rno-miR-23a-5p	-0.04	-0.04	N/A
CDYL2	ENST00000570137.2	chromodomain protein, Y-like 2	239	1	0	1	0	1	rno-miR-23a-5p	-0.04	-0.05	N/A
ZKSCAN2	ENST00000328086.7	zinc finger with KRAB and SCAN domains 2	81	1	0	0	1	0	rno-miR-23a-5p	-0.04	-0.04	N/A
B4GALT1	ENST00000379731.4	UDP-Gal:betaGlcNAc beta 1,4- galactosyltransferase, polypeptide 1	2265	1	0	0	1	0	rno-miR-23a-5p	-0.04	-0.04	N/A
CCDC85C	ENST00000380243.4	coiled-coil domain containing 85C	86	1	0	0	1	0	rno-miR-23a-5p	-0.04	-0.04	N/A
TUB	ENST00000305253.4	tubby bipartite transcription factor	743	1	0	0	1	1	rno-miR-23a-5p	-0.04	-0.04	N/A
CDK5R2	ENST00000302625.4	cyclin-dependent kinase 5, regulatory subunit 2 (p39)	24	1	0	1	0	0	rno-miR-23a-5p	-0.04	-0.04	N/A
XPO7	ENST00000252512.9	exportin 7	647	1	0	0	1	0	rno-miR-23a-5p	-0.04	-0.04	N/A
ENPP4	ENST00000321037.4	ectonucleotide pyrophosphatase/phosphodiesterase 4 (putative)	114	1	0	0	1	0	rno-miR-23a-5p	-0.04	-0.05	N/A
TRAK2	ENST00000332624.3	trafficking protein, kinesin binding 2	353	1	0	0	1	0	rno-miR-23a-5p	-0.04	-0.04	N/A
TMEM47	ENST00000275954.3	transmembrane protein 47	129	1	0	0	1	0	rno-miR-23a-5p	-0.04	-0.05	N/A
FDXACB1	ENST00000260257.4	ferredoxin-fold anticodon binding domain containing 1	60	1	0	0	1	0	rno-miR-23a-5p	-0.04	-0.19	N/A
ENDOD1	ENST00000278505.4	endonuclease domain containing 1	100	2	1	0	1	1	rno-miR-23a-5p	-0.04	-0.26	N/A
PIWIL1	ENST00000245255.3	piwi-like RNA-mediated gene silencing 1	5	1	0	1	0	0	rno-miR-23a-5p	-0.04	-0.04	N/A
SCN4A	ENST00000578147.1	sodium channel, voltage-gated, type IV, alpha subunit	5	1	0	0	1	1	rno-miR-23a-5p	-0.04	-0.04	N/A
C1orf95	ENST00000366788.3	chromosome 1 open reading frame 95	28	1	0	0	1	1	rno-miR-23a-5p	-0.04	-0.06	N/A
GAN	ENST00000568107.2	gigaxonin	185	2	2	0	0	3	rno-miR-23a-5p	-0.04	-0.06	N/A
SMARCC2	ENST00000394023.3	SWI/SNF related, matrix associated, actin dependent regulator of chromatin, subfamily c, member 2	298	1	0	0	1	0	rno-miR-23a-5p	-0.04	-0.05	N/A
DNALI1	ENST00000296218.7	dynein, axonemal, light intermediate chain 1	56	1	0	1	0	0	rno-miR-23a-5p	-0.04	-0.14	N/A
SLC35D2	ENST00000253270.7	solute carrier family 35 (UDP-GlcNAc/UDP-glucose transporter), member D2	223	1	1	0	0	0	rno-miR-23a-5p	-0.04	-0.55	N/A
EDA	ENST00000374553.2	ectodysplasin A	9	1	0	0	1	2	rno-miR-23a-5p	-0.04	-0.04	N/A
LDOC1L	ENST00000341255.3	leucine zipper, down-regulated in cancer 1-like	348	1	0	1	0	0	rno-miR-23a-5p	-0.04	-0.04	N/A
IQGAP1	ENST00000268182.5	IQ motif containing GTPase activating protein 1	5523	1	0	1	0	1	rno-miR-23a-5p	-0.04	-0.04	N/A
ABR	ENST00000302538.5	active BCR-related	58	1	0	0	1	1	rno-miR-23a-5p	-0.03	-0.05	N/A
ARIH2	ENST00000356401.4	ariadne RBR E3 ubiquitin protein ligase 2	938	1	0	0	1	0	rno-miR-23a-5p	-0.03	-0.04	N/A
SCYL2	ENST00000360820.2	SCY1-like 2 (S. cerevisiae)	425	1	0	0	1	0	rno-miR-23a-5p	-0.03	-0.12	N/A
TIMP2	ENST00000585421.1	TIMP metallopeptidase inhibitor 2	3147	1	0	0	1	0	rno-miR-23a-5p	-0.03	-0.04	N/A
ARF3	ENST00000256682.4	ADP-ribosylation factor 3	1093	2*	0	1	0	1	rno-miR-23a-5p	-0.03	-0.08	N/A
RNASE13	ENST00000382951.3	ribonuclease, RNase A family, 13 (non-active)	5	1	0	1	0	0	rno-miR-23a-5p	-0.03	-0.03	N/A
MAN1C1	ENST00000374332.4	mannosidase, alpha, class 1C, member 1	60	1	0	1	0	0	rno-miR-23a-5p	-0.03	-0.08	N/A
COL6A6	ENST00000358511.6	collagen, type VI, alpha 6	5	1	0	1	0	0	rno-miR-23a-5p	-0.03	-0.03	N/A
API5	ENST00000534600.1	apoptosis inhibitor 5	17	1	1	0	0	0	rno-miR-23a-5p	-0.03	-0.45	N/A
CAMK2N1	ENST00000375078.3	calcium/calmodulin-dependent protein kinase II inhibitor 1	6631	2	1	0	1	2	rno-miR-23a-5p	-0.03	-0.35	N/A
BCL7A	ENST00000538010.1	B-cell CLL/lymphoma 7A	96	1	0	0	1	1	rno-miR-23a-5p	-0.03	-0.04	N/A
MNT	ENST00000174618.4	MNT, MAX dimerization protein	146	1	0	1	0	0	rno-miR-23a-5p	-0.03	-0.04	N/A
CHDH	ENST00000315251.6	choline dehydrogenase	249	2	0	0	2	1	rno-miR-23a-5p	-0.03	-0.16	N/A
DIXDC1	ENST00000440460.2	DIX domain containing 1	307	1	0	1	0	1	rno-miR-23a-5p	-0.03	-0.06	N/A
VAV2	ENST00000406606.3	vav 2 guanine nucleotide exchange factor	477	1	0	0	1	0	rno-miR-23a-5p	-0.03	-0.03	N/A
SCRT1	ENST00000332135.4	scratch homolog 1, zinc finger protein (Drosophila)	5	1	0	0	1	1	rno-miR-23a-5p	-0.03	-0.03	N/A
TMEM242	ENST00000400788.4	transmembrane protein 242	593	1	0	0	1	0	rno-miR-23a-5p	-0.03	-0.03	N/A
EXOSC10	ENST00000544779.1	exosome component 10	138	1	0	0	1	0	rno-miR-23a-5p	-0.03	-0.03	N/A
ENC1	ENST00000302351.4	ectodermal-neural cortex 1 (with BTB domain)	57	2*	0	1	0	0	rno-miR-23a-5p	-0.03	-0.03	N/A
PI15	ENST00000260113.2	peptidase inhibitor 15	12	1	0	0	1	0	rno-miR-23a-5p	-0.03	-0.03	N/A
ABCG8	ENST00000272286.2	ATP-binding cassette, sub-family G (WHITE), member 8	197	1	0	1	0	1	rno-miR-23a-5p	-0.03	-0.25	N/A
SH3BP2	ENST00000356331.5	SH3-domain binding protein 2	449	2	0	0	2	1	rno-miR-23a-5p	-0.03	-0.1	N/A
INHBE	ENST00000266646.2	inhibin, beta E	268	1	0	0	1	0	rno-miR-23a-5p	-0.03	-0.03	N/A
HEYL	ENST00000372852.3	hairy/enhancer-of-split related with YRPW motif-like	37	2	0	1	1	0	rno-miR-23a-5p	-0.03	-0.13	N/A
LEF1	ENST00000265165.1	lymphoid enhancer-binding factor 1	104	1	0	0	1	1	rno-miR-23a-5p	-0.03	-0.03	N/A
FEN1	ENST00000305885.2	flap structure-specific endonuclease 1	31	1	0	0	1	0	rno-miR-23a-5p	-0.03	-0.03	N/A
PIFO	ENST00000369738.4	primary cilia formation	21	1	0	0	1	0	rno-miR-23a-5p	-0.03	-0.14	N/A
WDFY4	ENST00000413659.2	WDFY family member 4	5	1	0	0	1	0	rno-miR-23a-5p	-0.03	-0.03	N/A
ELAVL3	ENST00000359227.3	ELAV like neuron-specific RNA binding protein 3	5	1	0	0	1	0	rno-miR-23a-5p	-0.03	-0.03	N/A
IPCEF1	ENST00000265198.4	interaction protein for cytohesin exchange factors 1	16	2	0	0	2	0	rno-miR-23a-5p	-0.03	-0.03	N/A
LDLRAP1	ENST00000374338.4	low density lipoprotein receptor adaptor protein 1	111	1	0	0	1	0	rno-miR-23a-5p	-0.03	-0.03	N/A
EIF3A	ENST00000369144.3	eukaryotic translation initiation factor 3, subunit A	638	1	0	0	1	2	rno-miR-23a-5p	-0.03	-0.04	N/A
BTBD7	ENST00000334746.5	BTB (POZ) domain containing 7	590	1	0	1	0	0	rno-miR-23a-5p	-0.03	-0.04	N/A
SHE	ENST00000304760.2	Src homology 2 domain containing E	9	1	1	0	0	0	rno-miR-23a-5p	-0.03	-0.06	N/A
JAG2	ENST00000331782.3	jagged 2	68	1	0	1	0	1	rno-miR-23a-5p	-0.03	-0.05	N/A
SAP30L	ENST00000297109.6	SAP30-like	335	2	0	0	2	0	rno-miR-23a-5p	-0.03	-0.08	N/A
NUCKS1	ENST00000367142.4	nuclear casein kinase and cyclin-dependent kinase substrate 1	1692	1	0	1	0	1	rno-miR-23a-5p	-0.03	-0.1	N/A
RAB15	ENST00000436278.2	RAB15, member RAS oncogene family	23	1	0	0	1	0	rno-miR-23a-5p	-0.03	-0.04	N/A
TNS1	ENST00000171887.4	tensin 1	591	1	1	0	0	1	rno-miR-23a-5p	-0.03	-0.03	N/A
SYNGAP1	ENST00000418600.2	synaptic Ras GTPase activating protein 1	15	1	0	0	1	0	rno-miR-23a-5p	-0.03	-0.03	N/A
PUM1	ENST00000424085.2	pumilio RNA-binding family member 1	202	1	0	0	1	0	rno-miR-23a-5p	-0.03	-0.03	N/A
HSF5	ENST00000323777.3	heat shock transcription factor family member 5	5	1	0	0	1	0	rno-miR-23a-5p	-0.03	-0.03	N/A
SPN	ENST00000360121.3	sialophorin	5	1	0	0	1	0	rno-miR-23a-5p	-0.03	-0.03	N/A
SEC22A	ENST00000481965.2	SEC22 vesicle trafficking protein homolog A (S. cerevisiae)	294	1	0	1	0	0	rno-miR-23a-5p	-0.03	-0.26	N/A
CNTNAP2	ENST00000361727.3	contactin associated protein-like 2	29	2	0	1	1	1	rno-miR-23a-5p	-0.03	-0.04	N/A
FLRT2	ENST00000330753.4	fibronectin leucine rich transmembrane protein 2	73	1	0	0	1	0	rno-miR-23a-5p	-0.03	-0.03	N/A
KSR1	ENST00000398988.3	kinase suppressor of ras 1	256	1	0	1	0	0	rno-miR-23a-5p	-0.03	-0.03	N/A
KLF11	ENST00000305883.1	Kruppel-like factor 11	42	1	0	1	0	0	rno-miR-23a-5p	-0.03	-0.19	N/A
WDR41	ENST00000296679.4	WD repeat domain 41	313	1	1	0	0	1	rno-miR-23a-5p	-0.03	-0.11	N/A
PRKG2	ENST00000395578.1	protein kinase, cGMP-dependent, type II	15	1	0	0	1	1	rno-miR-23a-5p	-0.03	-0.04	N/A
NFKBIZ	ENST00000394054.2	nuclear factor of kappa light polypeptide gene enhancer in B-cells inhibitor, zeta	236	1	0	0	1	0	rno-miR-23a-5p	-0.03	-0.03	N/A
SETBP1	ENST00000282030.5	SET binding protein 1	77	1	0	0	1	0	rno-miR-23a-5p	-0.03	-0.04	N/A
KCNN3	ENST00000271915.4	potassium intermediate/small conductance calcium-activated channel, subfamily N, member 3	5	1	1	0	0	0	rno-miR-23a-5p	-0.03	-0.03	N/A
NPFFR1	ENST00000277942.6	neuropeptide FF receptor 1	5	2	0	1	1	1	rno-miR-23a-5p	-0.03	-0.03	N/A
ZNF319	ENST00000299237.2	zinc finger protein 319	521	1	0	0	1	0	rno-miR-23a-5p	-0.03	-0.03	N/A
ARHGAP32	ENST00000524655.1	Rho GTPase activating protein 32	13	1	1	0	0	0	rno-miR-23a-5p	-0.03	-0.03	N/A
SHISA6	ENST00000441885.3	shisa family member 6	5	2	0	1	1	2	rno-miR-23a-5p	-0.03	-0.03	N/A
MMP15	ENST00000219271.3	matrix metallopeptidase 15 (membrane-inserted)	605	1	0	1	0	0	rno-miR-23a-5p	-0.03	-0.03	N/A
CELSR3	ENST00000164024.4	cadherin, EGF LAG seven-pass G-type receptor 3	13	1	1	0	0	0	rno-miR-23a-5p	-0.03	-0.03	N/A
PRDM2	ENST00000235372.7	PR domain containing 2, with ZNF domain	29	2	0	1	1	0	rno-miR-23a-5p	-0.03	-0.03	N/A
FLJ00418	ENST00000597002.1		5	1	0	0	1	0	rno-miR-23a-5p	-0.03	-0.03	N/A
TMEM104	ENST00000335464.5	transmembrane protein 104	657	1	1	0	0	0	rno-miR-23a-5p	-0.03	-0.03	N/A
KCNIP2	ENST00000348850.5	Kv channel interacting protein 2	5	1	0	0	1	0	rno-miR-23a-5p	-0.03	-0.03	N/A
PCYT1B	ENST00000379145.1	phosphate cytidylyltransferase 1, choline, beta	5	1	1	0	0	0	rno-miR-23a-5p	-0.03	-0.03	N/A
KIAA1199	ENST00000220244.3	KIAA1199	660	2	0	1	1	0	rno-miR-23a-5p	-0.03	-0.03	N/A
GRIK3	ENST00000373091.3	glutamate receptor, ionotropic, kainate 3	7	2	0	1	1	0	rno-miR-23a-5p	-0.03	-0.03	N/A
C5orf63	ENST00000535381.1	chromosome 5 open reading frame 63	42	1	0	1	0	0	rno-miR-23a-5p	-0.03	-0.27	N/A
PISD	ENST00000397500.1	phosphatidylserine decarboxylase	61	1	1	0	0	0	rno-miR-23a-5p	-0.03	-0.3	N/A
TET3	ENST00000409262.3	tet methylcytosine dioxygenase 3	1437	2	0	1	1	1	rno-miR-23a-5p	-0.03	-0.03	N/A
SS18L1	ENST00000331758.3	synovial sarcoma translocation gene on chromosome 18-like 1	274	1	0	0	1	1	rno-miR-23a-5p	-0.03	-0.04	N/A
RBM27	ENST00000265271.5	RNA binding motif protein 27	130	1	0	0	1	0	rno-miR-23a-5p	-0.03	-0.05	N/A
CEP68	ENST00000377990.2	centrosomal protein 68kDa	60	1	1	0	0	0	rno-miR-23a-5p	-0.03	-0.4	N/A
DGKH	ENST00000261491.5	diacylglycerol kinase, eta	46	2	1	0	1	0	rno-miR-23a-5p	-0.03	-0.04	N/A
OPA3	ENST00000263275.4	optic atrophy 3 (autosomal recessive, with chorea and spastic paraplegia)	137	1	0	0	1	1	rno-miR-23a-5p	-0.03	-0.06	N/A
ATG4B	ENST00000405546.3	autophagy related 4B, cysteine peptidase	1444	1	0	1	0	0	rno-miR-23a-5p	-0.03	-0.18	N/A
SLC26A9	ENST00000367135.3	solute carrier family 26 (anion exchanger), member 9	18	1	0	0	1	3	rno-miR-23a-5p	-0.03	-0.03	N/A
FBN1	ENST00000316623.5	fibrillin 1	798	1	0	0	1	0	rno-miR-23a-5p	-0.03	-0.08	N/A
POU3F1	ENST00000373012.2	POU class 3 homeobox 1	9	1	0	1	0	0	rno-miR-23a-5p	-0.03	-0.03	N/A
MLLT1	ENST00000252674.7	myeloid/lymphoid or mixed-lineage leukemia (trithorax homolog, Drosophila); translocated to, 1	33	1	0	1	0	0	rno-miR-23a-5p	-0.03	-0.05	N/A
DNAJC18	ENST00000302060.5	DnaJ (Hsp40) homolog, subfamily C, member 18	253	1	0	0	1	1	rno-miR-23a-5p	-0.03	-0.1	N/A
MCC	ENST00000302475.4	mutated in colorectal cancers	115	2	0	0	2	1	rno-miR-23a-5p	-0.03	-0.03	N/A
FRMD6	ENST00000395718.2	FERM domain containing 6	508	1	0	0	1	1	rno-miR-23a-5p	-0.03	-0.03	N/A
TMEM135	ENST00000340353.7	transmembrane protein 135	963	1	0	0	1	0	rno-miR-23a-5p	-0.03	-0.11	N/A
PRR12	ENST00000418929.2	proline rich 12	95	1	0	1	0	0	rno-miR-23a-5p	-0.03	-0.05	N/A
RRP15	ENST00000366932.3	ribosomal RNA processing 15 homolog (S. cerevisiae)	243	1	1	0	0	1	rno-miR-23a-5p	-0.03	-0.13	N/A
USP44	ENST00000552440.1	ubiquitin specific peptidase 44	29	1	0	1	0	0	rno-miR-23a-5p	-0.03	-0.03	N/A
FRS2	ENST00000550389.1	fibroblast growth factor receptor substrate 2	176	1	0	0	1	0	rno-miR-23a-5p	-0.03	-0.03	N/A
CACNG2	ENST00000300105.6	calcium channel, voltage-dependent, gamma subunit 2	5	1	0	1	0	0	rno-miR-23a-5p	-0.03	-0.03	N/A
KIAA1549L	ENST00000321505.4	KIAA1549-like	117	2	0	0	2	0	rno-miR-23a-5p	-0.03	-0.03	N/A
ZNF641	ENST00000301042.3	zinc finger protein 641	87	1	0	0	1	2	rno-miR-23a-5p	-0.03	-0.19	N/A
DCUN1D1	ENST00000292782.4	DCN1, defective in cullin neddylation 1, domain containing 1	267	1	0	0	1	0	rno-miR-23a-5p	-0.03	-0.07	N/A
FRYL	ENST00000503238.1	FRY-like	276	1	0	1	0	1	rno-miR-23a-5p	-0.03	-0.04	N/A
DESI1	ENST00000263256.6	desumoylating isopeptidase 1	1513	1	0	1	0	1	rno-miR-23a-5p	-0.03	-0.13	N/A
ZNF275	ENST00000370251.3	zinc finger protein 275	465	1	0	0	1	0	rno-miR-23a-5p	-0.03	-0.03	N/A
CTNNBIP1	ENST00000377263.1	catenin, beta interacting protein 1	493	1	0	0	1	1	rno-miR-23a-5p	-0.03	-0.15	N/A
KCNG3	ENST00000306078.1	potassium voltage-gated channel, subfamily G, member 3	55	1	0	1	0	1	rno-miR-23a-5p	-0.03	-0.03	N/A
GRIN3A	ENST00000361820.3	glutamate receptor, ionotropic, N-methyl-D-aspartate 3A	5	1	0	1	0	0	rno-miR-23a-5p	-0.03	-0.03	N/A
OPN4	ENST00000372071.2	opsin 4	5	1	0	0	1	0	rno-miR-23a-5p	-0.03	-0.03	N/A
XIRP1	ENST00000396251.1	xin actin-binding repeat containing 1	5	1	0	1	0	0	rno-miR-23a-5p	-0.03	-0.03	N/A
SHC1	ENST00000368445.5	SHC (Src homology 2 domain containing) transforming protein 1	482	1	0	1	0	0	rno-miR-23a-5p	-0.03	-0.14	N/A
NDRG1	ENST00000323851.7	N-myc downstream regulated 1	2195	1	0	0	1	0	rno-miR-23a-5p	-0.03	-0.03	N/A
PIP4K2B	ENST00000269554.3	phosphatidylinositol-5-phosphate 4-kinase, type II, beta	148	2	0	1	1	0	rno-miR-23a-5p	-0.03	-0.09	N/A
KIAA0825	ENST00000513200.3	KIAA0825	34	1	0	0	1	0	rno-miR-23a-5p	-0.03	-0.03	N/A
RPL36A-HNRNPH2	ENST00000409170.3	RPL36A-HNRNPH2 readthrough	85	1	0	0	1	0	rno-miR-23a-5p	-0.03	-0.03	N/A
KIAA1958	ENST00000337530.6	KIAA1958	117	2	1	0	1	0	rno-miR-23a-5p	-0.03	-0.09	N/A
BDH1	ENST00000392378.2	3-hydroxybutyrate dehydrogenase, type 1	39	1	0	1	0	0	rno-miR-23a-5p	-0.03	-0.18	N/A
CXorf36	ENST00000398000.2	chromosome X open reading frame 36	5	1	0	0	1	0	rno-miR-23a-5p	-0.03	-0.03	N/A
FMNL3	ENST00000335154.5	formin-like 3	132	1	0	0	1	0	rno-miR-23a-5p	-0.03	-0.03	N/A
XYLT1	ENST00000261381.6	xylosyltransferase I	159	1	0	0	1	2	rno-miR-23a-5p	-0.03	-0.03	N/A
BEND3	ENST00000369042.1	BEN domain containing 3	13	1	0	1	0	1	rno-miR-23a-5p	-0.03	-0.03	N/A
STRIP1	ENST00000369795.3	striatin interacting protein 1	114	1	0	0	1	0	rno-miR-23a-5p	-0.03	-0.03	N/A
SPTLC2	ENST00000216484.2	serine palmitoyltransferase, long chain base subunit 2	95	1	0	1	0	0	rno-miR-23a-5p	-0.03	-0.08	N/A
RPS6KA5	ENST00000261991.3	ribosomal protein S6 kinase, 90kDa, polypeptide 5	64	1	1	0	0	0	rno-miR-23a-5p	-0.03	-0.2	N/A
FBN2	ENST00000262464.4	fibrillin 2	167	1	0	0	1	1	rno-miR-23a-5p	-0.03	-0.03	N/A
NDRG4	ENST00000258187.5	NDRG family member 4	68	1	0	1	0	1	rno-miR-23a-5p	-0.03	-0.03	N/A
ADRBK1	ENST00000308595.5	adrenergic, beta, receptor kinase 1	1312	1	0	0	1	0	rno-miR-23a-5p	-0.03	-0.03	N/A
COX15	ENST00000016171.5	cytochrome c oxidase assembly homolog 15 (yeast)	984	1	1	0	0	1	rno-miR-23a-5p	-0.03	-0.44	N/A
BACH2	ENST00000257749.4	BTB and CNC homology 1, basic leucine zipper transcription factor 2	74	1	0	0	1	1	rno-miR-23a-5p	-0.03	-0.03	N/A
USP4	ENST00000351842.4	ubiquitin specific peptidase 4 (proto-oncogene)	253	1	0	0	1	1	rno-miR-23a-5p	-0.03	-0.04	N/A
GLRX3	ENST00000368644.1	glutaredoxin 3	213	1	0	0	1	0	rno-miR-23a-5p	-0.03	-0.05	N/A
NEURL1B	ENST00000369800.5	neuralized homolog 1B (Drosophila)	5	1	0	1	0	0	rno-miR-23a-5p	-0.03	-0.03	N/A
CHRNA4	ENST00000370263.4	cholinergic receptor, nicotinic, alpha 4 (neuronal)	5	1	0	1	0	0	rno-miR-23a-5p	-0.03	-0.03	N/A
DHCR24	ENST00000371269.3	24-dehydrocholesterol reductase	7645	1	0	0	1	1	rno-miR-23a-5p	-0.02	-0.03	N/A
MYO9A	ENST00000564571.1	myosin IXA	137	1	1	0	0	0	rno-miR-23a-5p	-0.02	-0.03	N/A
ATP13A3	ENST00000439040.1	ATPase type 13A3	243	1	0	0	1	1	rno-miR-23a-5p	-0.02	-0.03	N/A
DUSP16	ENST00000298573.4	dual specificity phosphatase 16	444	1	0	0	1	0	rno-miR-23a-5p	-0.02	-0.05	N/A
LPPR5	ENST00000370188.3	Lipid phosphate phosphatase-related protein type 5	23	1	0	0	1	0	rno-miR-23a-5p	-0.02	-0.12	N/A
FGD6	ENST00000343958.4	FYVE, RhoGEF and PH domain containing 6	21	1	0	0	1	0	rno-miR-23a-5p	-0.02	-0.04	N/A
FRAT2	ENST00000371019.2	frequently rearranged in advanced T-cell lymphomas 2	120	1	0	0	1	0	rno-miR-23a-5p	-0.02	-0.04	N/A
EVX1	ENST00000222761.3	even-skipped homeobox 1	7	1	0	0	1	1	rno-miR-23a-5p	-0.02	-0.11	N/A
ZNF394	ENST00000426306.2	zinc finger protein 394	77	1	0	0	1	0	rno-miR-23a-5p	-0.02	-0.15	N/A
EVI5	ENST00000370331.1	ecotropic viral integration site 5	172	1	1	0	0	0	rno-miR-23a-5p	-0.02	-0.03	N/A
DIO2	ENST00000438257.4	deiodinase, iodothyronine, type II	98	1	0	0	1	0	rno-miR-23a-5p	-0.02	-0.04	N/A
NIPA1	ENST00000337435.4	non imprinted in Prader-Willi/Angelman syndrome 1	805	1	1	0	0	0	rno-miR-23a-5p	-0.02	-0.14	N/A
DGCR6L	ENST00000248879.3	DiGeorge syndrome critical region gene 6-like	18	1	0	0	1	0	rno-miR-23a-5p	-0.02	-0.1	N/A
STK35	ENST00000381482.3	serine/threonine kinase 35	263	1	0	0	1	0	rno-miR-23a-5p	-0.02	-0.03	N/A
SLC4A4	ENST00000340595.3	solute carrier family 4 (sodium bicarbonate cotransporter), member 4	400	1	0	1	0	0	rno-miR-23a-5p	-0.02	-0.03	N/A
BRD4	ENST00000263377.2	bromodomain containing 4	849	1	0	0	1	0	rno-miR-23a-5p	-0.02	-0.02	N/A
IKZF2	ENST00000457361.1	IKAROS family zinc finger 2 (Helios)	32	1	0	0	1	2	rno-miR-23a-5p	-0.02	-0.03	N/A
CORO1C	ENST00000261401.3	coronin, actin binding protein, 1C	1970	1	0	0	1	0	rno-miR-23a-5p	-0.02	-0.03	N/A
SLC16A7	ENST00000261187.4	solute carrier family 16 (monocarboxylate transporter), member 7	73	2	0	0	2	1	rno-miR-23a-5p	-0.02	-0.05	N/A
FAM53C	ENST00000513056.1	family with sequence similarity 53, member C	592	1	0	0	1	0	rno-miR-23a-5p	-0.02	-0.03	N/A
CPSF7	ENST00000340437.4	cleavage and polyadenylation specific factor 7, 59kDa	1283	1	0	0	1	0	rno-miR-23a-5p	-0.02	-0.02	N/A
YWHAG	ENST00000307630.3	tyrosine 3-monooxygenase/tryptophan 5-monooxygenase activation protein, gamma polypeptide	5623	1	0	0	1	0	rno-miR-23a-5p	-0.02	-0.02	N/A
SNX33	ENST00000308527.5	sorting nexin 33	148	3	0	0	3	0	rno-miR-23a-5p	-0.02	-0.03	N/A
DDIT4	ENST00000307365.3	DNA-damage-inducible transcript 4	2454	1	0	1	0	0	rno-miR-23a-5p	-0.02	-0.03	N/A
TRIM71	ENST00000383763.5	tripartite motif containing 71, E3 ubiquitin protein ligase	67	2	0	1	1	0	rno-miR-23a-5p	-0.02	-0.03	N/A
NXPH3	ENST00000328741.5	neurexophilin 3	65	1	0	1	0	0	rno-miR-23a-5p	-0.02	-0.13	N/A
MGAT4A	ENST00000264968.3	mannosyl (alpha-1,3-)-glycoprotein beta-1,4-N-acetylglucosaminyltransferase, isozyme A	223	1	1	0	0	0	rno-miR-23a-5p	-0.02	-0.14	N/A
FDX1	ENST00000260270.2	ferredoxin 1	510	1	0	0	1	0	rno-miR-23a-5p	-0.02	-0.11	N/A
DDX46	ENST00000452510.2	DEAD (Asp-Glu-Ala-Asp) box polypeptide 46	472	1	0	1	0	0	rno-miR-23a-5p	-0.02	-0.1	N/A
TNFAIP3	ENST00000237289.4	tumor necrosis factor, alpha-induced protein 3	150	1	0	1	0	0	rno-miR-23a-5p	-0.02	-0.02	N/A
PPARD	ENST00000448077.2	peroxisome proliferator-activated receptor delta	239	1	0	0	1	1	rno-miR-23a-5p	-0.02	-0.02	N/A
PHACTR1	ENST00000379350.1	phosphatase and actin regulator 1	5	1	0	1	0	1	rno-miR-23a-5p	-0.02	-0.02	N/A
DENND6B	ENST00000413817.3	DENN/MADD domain containing 6B	15	1	0	0	1	0	rno-miR-23a-5p	-0.02	-0.04	N/A
DOCK5	ENST00000276440.7	dedicator of cytokinesis 5	504	1	0	0	1	0	rno-miR-23a-5p	-0.02	-0.05	N/A
TRIM66	ENST00000299550.6	tripartite motif containing 66	33	1	0	1	0	1	rno-miR-23a-5p	-0.02	-0.03	N/A
ZIC1	ENST00000282928.4	Zic family member 1	26	1	0	0	1	1	rno-miR-23a-5p	-0.02	-0.12	N/A
FGF5	ENST00000456523.3	fibroblast growth factor 5	1478	1	0	0	1	0	rno-miR-23a-5p	-0.02	-0.09	N/A
NCAN	ENST00000252575.6	neurocan	5	1	0	0	1	0	rno-miR-23a-5p	-0.02	-0.02	N/A
CACNB2	ENST00000396576.2	calcium channel, voltage-dependent, beta 2 subunit	52	1	0	0	1	0	rno-miR-23a-5p	-0.02	-0.02	N/A
MEIS1	ENST00000488550.1	Meis homeobox 1	533	1	0	0	1	0	rno-miR-23a-5p	-0.02	-0.02	N/A
SLC38A9	ENST00000396865.2	solute carrier family 38, member 9	156	3	1	1	1	0	rno-miR-23a-5p	-0.02	-0.31	N/A
SENP2	ENST00000296257.5	SUMO1/sentrin/SMT3 specific peptidase 2	1693	1	0	1	0	1	rno-miR-23a-5p	-0.02	-0.18	N/A
CEP57	ENST00000325542.5	centrosomal protein 57kDa	289	2	1	0	1	1	rno-miR-23a-5p	-0.02	-0.35	N/A
MFSD6	ENST00000392328.1	major facilitator superfamily domain containing 6	47	1	0	1	0	0	rno-miR-23a-5p	-0.02	-0.13	N/A
RC3H1	ENST00000367696.2	ring finger and CCCH-type domains 1	165	1	0	1	0	1	rno-miR-23a-5p	-0.02	-0.03	N/A
ZNF148	ENST00000360647.4	zinc finger protein 148	230	1	1	0	0	0	rno-miR-23a-5p	-0.02	-0.03	N/A
HOXD3	ENST00000249440.3	homeobox D3	23	1	0	1	0	1	rno-miR-23a-5p	-0.02	-0.02	N/A
CD244	ENST00000368034.4	CD244 molecule, natural killer cell receptor 2B4	5	1	0	1	0	0	rno-miR-23a-5p	-0.02	-0.02	N/A
GIT2	ENST00000355312.3	G protein-coupled receptor kinase interacting ArfGAP 2	924	1	0	0	1	1	rno-miR-23a-5p	-0.02	-0.02	N/A
ZSCAN20	ENST00000361328.3	zinc finger and SCAN domain containing 20	55	1	0	0	1	0	rno-miR-23a-5p	-0.02	-0.02	N/A
FSTL4	ENST00000265342.7	follistatin-like 4	60	3	0	0	3	0	rno-miR-23a-5p	-0.02	-0.03	N/A
GNG10	ENST00000374293.4	guanine nucleotide binding protein (G protein), gamma 10	407	1	0	1	0	0	rno-miR-23a-5p	-0.02	-0.18	N/A
ADCYAP1	ENST00000579794.1	adenylate cyclase activating polypeptide 1 (pituitary)	35	1	0	1	0	1	rno-miR-23a-5p	-0.02	-0.15	N/A
ESPNL	ENST00000343063.3	espin-like	26	1	0	1	0	0	rno-miR-23a-5p	-0.02	-0.02	N/A
PLEC	ENST00000345136.3	plectin	7	1	0	1	0	0	rno-miR-23a-5p	-0.02	-0.02	N/A
GPR153	ENST00000377893.2	G protein-coupled receptor 153	39	1	0	1	0	0	rno-miR-23a-5p	-0.02	-0.02	N/A
DLGAP2	ENST00000421627.2	discs, large (Drosophila) homolog-associated protein 2	5	1	0	1	0	0	rno-miR-23a-5p	-0.02	-0.02	N/A
SLC25A29	ENST00000392908.3	solute carrier family 25 (mitochondrial carnitine/acylcarnitine carrier), member 29	1101	1	0	1	0	0	rno-miR-23a-5p	-0.02	-0.02	N/A
DPCR1	ENST00000462446.1	diffuse panbronchiolitis critical region 1	5	2	0	0	2	1	rno-miR-23a-5p	-0.02	-0.02	N/A
CEP170B	ENST00000414716.3	centrosomal protein 170B	326	1	0	1	0	0	rno-miR-23a-5p	-0.02	-0.02	N/A
F2R	ENST00000319211.4	coagulation factor II (thrombin) receptor	1104	1	0	1	0	0	rno-miR-23a-5p	-0.02	-0.02	N/A
STXBP5L	ENST00000273666.6	syntaxin binding protein 5-like	19	1	0	1	0	0	rno-miR-23a-5p	-0.02	-0.02	N/A
BRSK1	ENST00000590333.1	BR serine/threonine kinase 1	117	1	0	1	0	0	rno-miR-23a-5p	-0.02	-0.02	N/A
ATXN7L3	ENST00000454077.2	ataxin 7-like 3	43	1	0	1	0	0	rno-miR-23a-5p	-0.02	-0.02	N/A
EXTL1	ENST00000374280.3	exostosin-like glycosyltransferase 1	35	1	0	1	0	0	rno-miR-23a-5p	-0.02	-0.02	N/A
WNT9A	ENST00000272164.5	wingless-type MMTV integration site family, member 9A	73	1	0	1	0	0	rno-miR-23a-5p	-0.02	-0.02	N/A
NFATC4	ENST00000413692.2	nuclear factor of activated T-cells, cytoplasmic, calcineurin-dependent 4	73	1	0	1	0	0	rno-miR-23a-5p	-0.02	-0.02	N/A
ANKRD40	ENST00000285243.6	ankyrin repeat domain 40	409	1	0	1	0	0	rno-miR-23a-5p	-0.02	-0.02	N/A
KIF26B	ENST00000366518.4	kinesin family member 26B	25	1	0	1	0	1	rno-miR-23a-5p	-0.02	-0.02	N/A
SYNPO	ENST00000307662.4	synaptopodin	311	1	0	1	0	0	rno-miR-23a-5p	-0.02	-0.02	N/A
SCNN1A	ENST00000360168.3	sodium channel, non-voltage-gated 1 alpha subunit	5	1	0	1	0	0	rno-miR-23a-5p	-0.02	-0.02	N/A
SLC8B1	ENST00000552014.1	solute carrier family 8 (sodium/lithium/calcium exchanger), member B1	34	1	0	1	0	0	rno-miR-23a-5p	-0.02	-0.02	N/A
EPG5	ENST00000282041.5	ectopic P-granules autophagy protein 5 homolog (C. elegans)	269	1	0	1	0	0	rno-miR-23a-5p	-0.02	-0.02	N/A
UBE2O	ENST00000319380.7	ubiquitin-conjugating enzyme E2O	239	1	0	1	0	0	rno-miR-23a-5p	-0.02	-0.02	N/A
ATXN7	ENST00000295900.6	ataxin 7	264	1	0	1	0	0	rno-miR-23a-5p	-0.02	-0.02	N/A
PLXNA4	ENST00000321063.4	plexin A4	9	1	0	1	0	0	rno-miR-23a-5p	-0.02	-0.02	N/A
ZNF862	ENST00000223210.4	zinc finger protein 862	7	1	0	1	0	0	rno-miR-23a-5p	-0.02	-0.02	N/A
LPP	ENST00000312675.4	LIM domain containing preferred translocation partner in lipoma	1894	1	0	1	0	1	rno-miR-23a-5p	-0.02	-0.02	N/A
SYPL1	ENST00000470347.1	synaptophysin-like 1	2423	1	0	0	1	0	rno-miR-23a-5p	-0.02	-0.17	N/A
NFE2L3	ENST00000056233.3	nuclear factor, erythroid 2-like 3	36	1	0	0	1	0	rno-miR-23a-5p	-0.02	-0.08	N/A
MAP9	ENST00000311277.4	microtubule-associated protein 9	45	1	0	1	0	1	rno-miR-23a-5p	-0.02	-0.08	N/A
VAPB	ENST00000395802.3	VAMP (vesicle-associated membrane protein)-associated protein B and C	391	1	0	1	0	0	rno-miR-23a-5p	-0.02	-0.02	N/A
ERC1	ENST00000355446.5	ELKS/RAB6-interacting/CAST family member 1	159	1	0	1	0	1	rno-miR-23a-5p	-0.02	-0.02	N/A
VPS13A	ENST00000360280.3	vacuolar protein sorting 13 homolog A (S. cerevisiae)	110	1	0	1	0	1	rno-miR-23a-5p	-0.02	-0.14	N/A
CDK6	ENST00000265734.4	cyclin-dependent kinase 6	1116	1	0	1	0	2	rno-miR-23a-5p	-0.02	-0.02	N/A
BCL2L11	ENST00000393256.3	BCL2-like 11 (apoptosis facilitator)	105	1	0	0	1	1	rno-miR-23a-5p	-0.02	-0.05	N/A
RAB27B	ENST00000262094.5	RAB27B, member RAS oncogene family	5	1	0	0	1	0	rno-miR-23a-5p	-0.02	-0.02	N/A
HSPG2	ENST00000374695.3	heparan sulfate proteoglycan 2	616	1	0	1	0	0	rno-miR-23a-5p	-0.02	-0.02	N/A
SYTL5	ENST00000357972.5	synaptotagmin-like 5	37	1	0	0	1	0	rno-miR-23a-5p	-0.02	-0.02	N/A
ARHGEF4	ENST00000392953.3	Rho guanine nucleotide exchange factor (GEF) 4	189	1	0	0	1	0	rno-miR-23a-5p	-0.02	-0.02	N/A
CCDC92	ENST00000238156.3	coiled-coil domain containing 92	105	1	0	1	0	0	rno-miR-23a-5p	-0.02	-0.16	N/A
PYGO1	ENST00000302000.6	pygopus homolog 1 (Drosophila)	104	3	0	0	3	1	rno-miR-23a-5p	-0.02	-0.06	N/A
SRGAP3	ENST00000383836.3	SLIT-ROBO Rho GTPase activating protein 3	38	1	0	1	0	1	rno-miR-23a-5p	-0.02	-0.02	N/A
ADCY7	ENST00000394697.2	adenylate cyclase 7	238	1	0	1	0	0	rno-miR-23a-5p	-0.02	-0.02	N/A
TMED8	ENST00000216468.7	transmembrane emp24 protein transport domain containing 8	53	1	0	0	1	0	rno-miR-23a-5p	-0.02	-0.02	N/A
PTPN14	ENST00000366956.5	protein tyrosine phosphatase, non-receptor type 14	301	1	0	1	0	0	rno-miR-23a-5p	-0.02	-0.02	N/A
POLR3D	ENST00000397802.4	polymerase (RNA) III (DNA directed) polypeptide D, 44kDa	678	1	0	0	1	0	rno-miR-23a-5p	-0.02	-0.03	N/A
RGAG4	ENST00000545866.1	retrotransposon gag domain containing 4	34	1	0	0	1	0	rno-miR-23a-5p	-0.02	-0.02	N/A
TRPM3	ENST00000377110.3	transient receptor potential cation channel, subfamily M, member 3	11	1	0	0	1	0	rno-miR-23a-5p	-0.02	-0.02	N/A
DCAF12	ENST00000361264.4	DDB1 and CUL4 associated factor 12	2075	1	0	0	1	0	rno-miR-23a-5p	-0.02	-0.02	N/A
PKIA	ENST00000396418.2	protein kinase (cAMP-dependent, catalytic) inhibitor alpha	542	2	0	1	1	1	rno-miR-23a-5p	-0.02	-0.23	N/A
MED29	ENST00000315588.5	mediator complex subunit 29	2453	1	0	0	1	0	rno-miR-23a-5p	-0.02	-0.03	N/A
PTPN21	ENST00000328736.3	protein tyrosine phosphatase, non-receptor type 21	104	1	0	0	1	0	rno-miR-23a-5p	-0.02	-0.02	N/A
ARHGEF12	ENST00000397843.2	Rho guanine nucleotide exchange factor (GEF) 12	815	1	0	1	0	0	rno-miR-23a-5p	-0.02	-0.02	N/A
RP11-47I22.3	ENST00000556569.1	Uncharacterized protein	93	1	0	0	1	0	rno-miR-23a-5p	-0.02	-0.16	N/A
SYT7	ENST00000263846.4	synaptotagmin VII	192	3	0	3	0	1	rno-miR-23a-5p	-0.02	-0.14	N/A
DYNC1I2	ENST00000409453.1	dynein, cytoplasmic 1, intermediate chain 2	69	1	1	0	0	1	rno-miR-23a-5p	-0.02	-0.1	N/A
PDPR	ENST00000568530.1	pyruvate dehydrogenase phosphatase regulatory subunit	69	1	0	0	1	0	rno-miR-23a-5p	-0.02	-0.02	N/A
EPM2AIP1	ENST00000322716.5	EPM2A (laforin) interacting protein 1	218	1	1	0	0	0	rno-miR-23a-5p	-0.02	-0.28	N/A
C9orf69	ENST00000561457.1	chromosome 9 open reading frame 69	134	1	0	0	1	1	rno-miR-23a-5p	-0.02	-0.03	N/A
TBC1D12	ENST00000225235.4	TBC1 domain family, member 12	172	1	0	1	0	0	rno-miR-23a-5p	-0.02	-0.13	N/A
DNAJC25-GNG10	ENST00000374294.3	DNAJC25-GNG10 readthrough	407	1	0	1	0	0	rno-miR-23a-5p	-0.02	-0.15	N/A
DNAJC25	ENST00000556107.1	DnaJ (Hsp40) homolog, subfamily C , member 25	407	1	0	1	0	0	rno-miR-23a-5p	-0.02	-0.15	N/A
SFXN5	ENST00000410065.1	sideroflexin 5	56	1	0	0	1	0	rno-miR-23a-5p	-0.02	-0.04	N/A
LTBP3	ENST00000322147.4	latent transforming growth factor beta binding protein 3	272	1	1	0	0	0	rno-miR-23a-5p	-0.02	-0.28	N/A
PAK3	ENST00000372007.5	p21 protein (Cdc42/Rac)-activated kinase 3	8	2	0	0	2	0	rno-miR-23a-5p	-0.02	-0.02	N/A
SOCS5	ENST00000306503.5	suppressor of cytokine signaling 5	72	1	0	0	1	1	rno-miR-23a-5p	-0.02	-0.02	N/A
SYT1	ENST00000457153.2	synaptotagmin I	13	1	0	0	1	1	rno-miR-23a-5p	-0.02	-0.02	N/A
AC079612.1	ENST00000358775.1	Uncharacterized protein; cDNA FLJ45964 fis, clone PLACE7014396	5	1	0	0	1	0	rno-miR-23a-5p	-0.02	-0.02	N/A
KLHL5	ENST00000261425.3	kelch-like family member 5	366	1	1	0	0	0	rno-miR-23a-5p	-0.02	-0.42	N/A
DMBX1	ENST00000360032.3	diencephalon/mesencephalon homeobox 1	31	1	0	0	1	1	rno-miR-23a-5p	-0.02	-0.02	N/A
KIAA1715	ENST00000272748.4	KIAA1715	858	1	0	0	1	1	rno-miR-23a-5p	-0.02	-0.14	N/A
DNMBP	ENST00000324109.4	dynamin binding protein	52	1	0	0	1	0	rno-miR-23a-5p	-0.02	-0.05	N/A
DIP2C	ENST00000280886.6	DIP2 disco-interacting protein 2 homolog C (Drosophila)	359	1	0	1	0	0	rno-miR-23a-5p	-0.02	-0.02	N/A
ARHGAP11A	ENST00000361627.3	Rho GTPase activating protein 11A	410	1	0	1	0	0	rno-miR-23a-5p	-0.02	-0.21	N/A
TRIOBP	ENST00000406386.3	TRIO and F-actin binding protein	1545	1	1	0	0	0	rno-miR-23a-5p	-0.02	-0.03	N/A
KLHL18	ENST00000232766.5	kelch-like family member 18	74	1	0	1	0	0	rno-miR-23a-5p	-0.02	-0.12	N/A
SMARCD1	ENST00000394963.4	SWI/SNF related, matrix associated, actin dependent regulator of chromatin, subfamily d, member 1	952	1	0	0	1	0	rno-miR-23a-5p	-0.02	-0.02	N/A
FAM49B	ENST00000519824.2	family with sequence similarity 49, member B	52	1	0	1	0	0	rno-miR-23a-5p	-0.02	-0.17	N/A
PACS1	ENST00000320580.4	phosphofurin acidic cluster sorting protein 1	87	1	0	0	1	0	rno-miR-23a-5p	-0.02	-0.11	N/A
PITPNA	ENST00000313486.7	phosphatidylinositol transfer protein, alpha	366	1	0	0	1	1	rno-miR-23a-5p	-0.02	-0.03	N/A
TBL3	ENST00000568546.1	transducin (beta)-like 3	57	1	1	0	0	0	rno-miR-23a-5p	-0.02	-0.03	N/A
CACNA1D	ENST00000288139.4	calcium channel, voltage-dependent, L type, alpha 1D subunit	5	1	0	0	1	1	rno-miR-23a-5p	-0.01	-0.01	N/A
KCNE4	ENST00000281830.3	potassium voltage-gated channel, Isk-related family, member 4	5	1	0	0	1	0	rno-miR-23a-5p	-0.01	-0.01	N/A
MYO5B	ENST00000285039.7	myosin VB	12	1	0	0	1	0	rno-miR-23a-5p	-0.01	-0.01	N/A
ONECUT2	ENST00000491143.2	one cut homeobox 2	847	1	0	1	0	1	rno-miR-23a-5p	-0.01	-0.02	N/A
SEMA3G	ENST00000231721.2	sema domain, immunoglobulin domain (Ig), short basic domain, secreted, (semaphorin) 3G	85	1	0	0	1	0	rno-miR-23a-5p	-0.01	-0.01	N/A
HELZ	ENST00000358691.5	helicase with zinc finger	571	1	0	1	0	0	rno-miR-23a-5p	-0.01	-0.02	N/A
USP46	ENST00000441222.3	ubiquitin specific peptidase 46	180	1	0	1	0	0	rno-miR-23a-5p	-0.01	-0.1	N/A
PTCD3	ENST00000254630.7	pentatricopeptide repeat domain 3	2308	1	0	1	0	1	rno-miR-23a-5p	-0.01	-0.35	N/A
SOX6	ENST00000316399.6	SRY (sex determining region Y)-box 6	22	2	1	0	1	0	rno-miR-23a-5p	-0.01	-0.04	N/A
VPS18	ENST00000220509.5	vacuolar protein sorting 18 homolog (S. cerevisiae)	295	1	0	0	1	1	rno-miR-23a-5p	-0.01	-0.1	N/A
MKLN1	ENST00000352689.6	muskelin 1, intracellular mediator containing kelch motifs	477	2	0	0	2	0	rno-miR-23a-5p	-0.01	-0.02	N/A
PVRL1	ENST00000264025.3	poliovirus receptor-related 1 (herpesvirus entry mediator C)	50	1	0	1	0	0	rno-miR-23a-5p	-0.01	-0.03	N/A
TIMP4	ENST00000287814.4	TIMP metallopeptidase inhibitor 4	38	1	0	0	1	0	rno-miR-23a-5p	-0.01	-0.1	N/A
B4GALT6	ENST00000306851.5	UDP-Gal:betaGlcNAc beta 1,4- galactosyltransferase, polypeptide 6	146	1	0	0	1	1	rno-miR-23a-5p	-0.01	-0.02	N/A
NR1H4	ENST00000548884.1	nuclear receptor subfamily 1, group H, member 4	99	1	0	0	1	0	rno-miR-23a-5p	-0.01	-0.01	N/A
NRG2	ENST00000394770.1	neuregulin 2	9	1	1	0	0	0	rno-miR-23a-5p	-0.01	-0.06	N/A
MGAT5B	ENST00000428789.2	mannosyl (alpha-1,6-)-glycoprotein beta-1,6-N-acetyl-glucosaminyltransferase, isozyme B	85	1	0	0	1	0	rno-miR-23a-5p	-0.01	-0.01	N/A
TRIM36	ENST00000282369.3	tripartite motif containing 36	85	1	0	0	1	0	rno-miR-23a-5p	-0.01	-0.05	N/A
ARHGEF40	ENST00000298694.4	Rho guanine nucleotide exchange factor (GEF) 40	383	1	0	0	1	0	rno-miR-23a-5p	-0.01	-0.07	N/A
NAIF1	ENST00000373078.4	nuclear apoptosis inducing factor 1	19	1	0	0	1	1	rno-miR-23a-5p	-0.01	-0.02	N/A
PPP2R5E	ENST00000337537.3	protein phosphatase 2, regulatory subunit B', epsilon isoform	23	1	0	0	1	0	rno-miR-23a-5p	-0.01	-0.06	N/A
ADRBK2	ENST00000324198.6	adrenergic, beta, receptor kinase 2	215	1	1	0	0	0	rno-miR-23a-5p	-0.01	-0.16	N/A
GRID1	ENST00000327946.7	glutamate receptor, ionotropic, delta 1	45	1	0	1	0	1	rno-miR-23a-5p	-0.01	-0.13	N/A
CCDC25	ENST00000356537.4	coiled-coil domain containing 25	654	2*	0	0	1	0	rno-miR-23a-5p	-0.01	-0.08	N/A
EIF4EBP3	ENST00000310331.2	eukaryotic translation initiation factor 4E binding protein 3	54	1	0	1	0	0	rno-miR-23a-5p	-0.01	-0.32	N/A
SLIT1	ENST00000371070.4	slit homolog 1 (Drosophila)	15	1	0	1	0	0	rno-miR-23a-5p	-0.01	-0.02	N/A
GSK3B	ENST00000264235.8	glycogen synthase kinase 3 beta	498	1	0	1	0	2	rno-miR-23a-5p	-0.01	-0.02	N/A
SKIV2L	ENST00000375394.2	superkiller viralicidic activity 2-like (S. cerevisiae)	91	1	1	0	0	0	rno-miR-23a-5p	-0.01	-0.45	N/A
KLF9	ENST00000377126.2	Kruppel-like factor 9	20	1	0	0	1	0	rno-miR-23a-5p	-0.01	-0.02	N/A
P2RX7	ENST00000328963.5	purinergic receptor P2X, ligand-gated ion channel, 7	5	1	0	0	1	1	rno-miR-23a-5p	-0.01	-0.02	N/A
CPLX2	ENST00000359546.4	complexin 2	5	1	0	0	1	1	rno-miR-23a-5p	-0.01	-0.01	N/A
POLL	ENST00000370168.3	polymerase (DNA directed), lambda	139	1	0	0	1	0	rno-miR-23a-5p	-0.01	-0.08	N/A
ATP9A	ENST00000311637.5	ATPase, class II, type 9A	1511	1	0	0	1	0	rno-miR-23a-5p	-0.01	-0.01	N/A
RHBDD1	ENST00000341329.3	rhomboid domain containing 1	667	1	0	0	1	0	rno-miR-23a-5p	-0.01	-0.04	N/A
CDKN2AIPNL	ENST00000458198.2	CDKN2A interacting protein N-terminal like	133	1	0	0	1	0	rno-miR-23a-5p	-0.01	-0.16	N/A
PNPT1	ENST00000447944.2	polyribonucleotide nucleotidyltransferase 1	562	1	0	0	1	0	rno-miR-23a-5p	-0.01	-0.12	N/A
KLHL15	ENST00000328046.8	kelch-like family member 15	42	1	0	1	0	0	rno-miR-23a-5p	-0.01	-0.06	N/A
NNMT	ENST00000535401.1	nicotinamide N-methyltransferase	522	1	0	1	0	0	rno-miR-23a-5p	-0.01	-0.23	N/A
WNT11	ENST00000322563.3	wingless-type MMTV integration site family, member 11	59	1	0	0	1	0	rno-miR-23a-5p	-0.01	-0.15	N/A
CA5B	ENST00000454127.2	carbonic anhydrase VB, mitochondrial	245	1	0	1	0	0	rno-miR-23a-5p	-0.01	-0.15	N/A
PPP6C	ENST00000373547.4	protein phosphatase 6, catalytic subunit	346	2	0	0	2	2	rno-miR-23a-5p	-0.01	-0.05	N/A
SIRT3	ENST00000382743.4	sirtuin 3	408	1	0	0	1	0	rno-miR-23a-5p	-0.01	-0.05	N/A
CPEB2	ENST00000538197.1	cytoplasmic polyadenylation element binding protein 2	367	1	0	0	1	0	rno-miR-23a-5p	-0.01	-0.01	N/A
PTCD1	ENST00000292478.4	pentatricopeptide repeat domain 1	22	1	0	1	0	0	rno-miR-23a-5p	-0.01	-0.06	N/A
PPT2	ENST00000361568.2	palmitoyl-protein thioesterase 2	147	1	0	0	1	0	rno-miR-23a-5p	-0.01	-0.01	N/A
ABCG4	ENST00000307417.3	ATP-binding cassette, sub-family G (WHITE), member 4	5	1	0	0	1	0	rno-miR-23a-5p	-0.01	-0.01	N/A
UPK3B	ENST00000443097.2	uroplakin 3B	5	1	0	0	1	0	rno-miR-23a-5p	-0.01	-0.01	N/A
REPS2	ENST00000357277.3	RALBP1 associated Eps domain containing 2	36	1	0	1	0	0	rno-miR-23a-5p	-0.01	-0.08	N/A
ZNF740	ENST00000416904.3	zinc finger protein 740	2137	1	0	0	1	0	rno-miR-23a-5p	-0.01	-0.01	N/A
FAXC	ENST00000389677.5	failed axon connections homolog (Drosophila)	95	1	1	0	0	1	rno-miR-23a-5p	-0.01	-0.25	N/A
TMEM120B	ENST00000449592.2	transmembrane protein 120B	60	2	0	1	1	0	rno-miR-23a-5p	-0.01	-0.08	N/A
CUX1	ENST00000437600.4	cut-like homeobox 1	1205	1	1	0	0	1	rno-miR-23a-5p	-0.01	-0.47	N/A
TPM3	ENST00000368531.2	tropomyosin 3	669	1	0	0	1	2	rno-miR-23a-5p	-0.01	-0.1	N/A
TRIM67	ENST00000444294.3	tripartite motif containing 67	41	2	0	0	2	0	rno-miR-23a-5p	-0.01	-0.02	N/A
SRI	ENST00000265729.2	sorcin	278	2	0	1	1	0	rno-miR-23a-5p	-0.01	-0.29	N/A
ABCG1	ENST00000398457.2	ATP-binding cassette, sub-family G (WHITE), member 1	64	1	1	0	0	0	rno-miR-23a-5p	-0.01	-0.24	N/A
KPNA4	ENST00000334256.4	karyopherin alpha 4 (importin alpha 3)	111	1	0	0	1	0	rno-miR-23a-5p	-0.01	-0.02	N/A
GRAMD1A	ENST00000424536.2	GRAM domain containing 1A	121	1	0	0	1	0	rno-miR-23a-5p	-0.01	-0.23	N/A
SOCS7	ENST00000577233.1	suppressor of cytokine signaling 7	15	1	0	1	0	1	rno-miR-23a-5p	-0.01	-0.03	N/A
PPFIA4	ENST00000447715.2	protein tyrosine phosphatase, receptor type, f polypeptide (PTPRF), interacting protein (liprin), alpha 4	21	1	0	0	1	2	rno-miR-23a-5p	-0.01	-0.01	N/A
SLC16A10	ENST00000368850.3	solute carrier family 16 (aromatic amino acid transporter), member 10	233	1	0	0	1	0	rno-miR-23a-5p	-0.01	-0.08	N/A
DIAPH1	ENST00000389054.3	diaphanous-related formin 1	399	1	0	0	1	1	rno-miR-23a-5p	-0.01	-0.01	N/A
ZFYVE26	ENST00000347230.4	zinc finger, FYVE domain containing 26	104	1	0	1	0	0	rno-miR-23a-5p	-0.01	-0.09	N/A
PTPRD	ENST00000381196.4	protein tyrosine phosphatase, receptor type, D	101	1	0	0	1	0	rno-miR-23a-5p	-0.01	-0.02	N/A
ETV6	ENST00000396373.4	ets variant 6	44	1	0	1	0	0	rno-miR-23a-5p	-0.01	-0.1	N/A
MAGI3	ENST00000307546.9	membrane associated guanylate kinase, WW and PDZ domain containing 3	70	1	0	0	1	0	rno-miR-23a-5p	-0.01	-0.04	N/A
PPIP5K2	ENST00000321521.9	diphosphoinositol pentakisphosphate kinase 2	203	1	0	1	0	0	rno-miR-23a-5p	-0.01	-0.18	N/A
FIGN	ENST00000333129.3	fidgetin	10	2	0	0	2	0	rno-miR-23a-5p	-0.01	-0.02	N/A
PAWR	ENST00000328827.4	PRKC, apoptosis, WT1, regulator	1872	1	0	0	1	0	rno-miR-23a-5p	-0.01	-0.06	N/A
ARMC8	ENST00000469044.1	armadillo repeat containing 8	398	1	0	0	1	0	rno-miR-23a-5p	-0.01	-0.07	N/A
TBC1D19	ENST00000264866.4	TBC1 domain family, member 19	77	1	1	0	0	0	rno-miR-23a-5p	-0.01	-0.18	N/A
C10orf54	ENST00000394957.3	chromosome 10 open reading frame 54	78	1	1	0	0	0	rno-miR-23a-5p	-0.01	-0.05	N/A
TBCK	ENST00000273980.5	TBC1 domain containing kinase	20	1	0	0	1	0	rno-miR-23a-5p	-0.01	-0.04	N/A
TLCD1	ENST00000292090.3	TLC domain containing 1	79	1	0	0	1	0	rno-miR-23a-5p	-0.01	-0.14	N/A
VSTM4	ENST00000332853.4	V-set and transmembrane domain containing 4	59	2	1	0	1	0	rno-miR-23a-5p	-0.01	-0.09	N/A
LARP4B	ENST00000316157.3	La ribonucleoprotein domain family, member 4B	705	2	0	0	2	2	rno-miR-23a-5p	-0.01	-0.05	N/A
RHBDL3	ENST00000269051.4	rhomboid, veinlet-like 3 (Drosophila)	100	1	0	0	1	0	rno-miR-23a-5p	-0.01	-0.09	N/A
SESN3	ENST00000536441.1	sestrin 3	260	3	0	2	1	1	rno-miR-23a-5p	-0.01	-0.17	N/A
FRMD4A	ENST00000358621.4	FERM domain containing 4A	192	1	0	0	1	0	rno-miR-23a-5p	-0.01	-0.01	N/A
LRIT3	ENST00000594814.1	leucine-rich repeat, immunoglobulin-like and transmembrane domains 3	5	1	0	0	1	0	rno-miR-23a-5p	-0.01	-0.01	N/A
CCDC180	ENST00000395220.1	coiled-coil domain containing 180	10	1	0	0	1	0	rno-miR-23a-5p	-0.01	-0.01	N/A
PLEKHO2	ENST00000323544.4	pleckstrin homology domain containing, family O member 2	279	1	0	0	1	0	rno-miR-23a-5p	-0.01	-0.01	N/A
CHTF8	ENST00000448552.2	CTF8, chromosome transmission fidelity factor 8 homolog (S. cerevisiae)	13	1	0	0	1	0	rno-miR-23a-5p	-0.01	-0.01	N/A
C1ORF220	ENST00000367636.4		5	1	0	0	1	0	rno-miR-23a-5p	-0.01	-0.01	N/A
UGT1A4	ENST00000373409.3	UDP glucuronosyltransferase 1 family, polypeptide A4	5	1	0	0	1	0	rno-miR-23a-5p	-0.01	-0.01	N/A
DHH	ENST00000266991.2	desert hedgehog	5	1	0	0	1	0	rno-miR-23a-5p	-0.01	-0.01	N/A
CSNK1G1	ENST00000303052.7	casein kinase 1, gamma 1	149	1	0	0	1	1	rno-miR-23a-5p	-0.01	-0.01	N/A
HHAT	ENST00000413764.2	hedgehog acyltransferase	583	1	0	0	1	1	rno-miR-23a-5p	-0.01	-0.01	N/A
ITPRIP	ENST00000337478.1	inositol 1,4,5-trisphosphate receptor interacting protein	1138	1	0	0	1	0	rno-miR-23a-5p	-0.01	-0.01	N/A
TLL2	ENST00000357947.3	tolloid-like 2	5	1	0	0	1	0	rno-miR-23a-5p	-0.01	-0.01	N/A
UGT1A7	ENST00000373426.3	UDP glucuronosyltransferase 1 family, polypeptide A7	5	1	0	0	1	0	rno-miR-23a-5p	-0.01	-0.01	N/A
KLHL24	ENST00000454652.2	kelch-like family member 24	143	1	0	0	1	0	rno-miR-23a-5p	-0.01	-0.01	N/A
PAQR7	ENST00000374296.3	progestin and adipoQ receptor family member VII	106	1	0	0	1	0	rno-miR-23a-5p	-0.01	-0.01	N/A
BICD2	ENST00000356884.6	bicaudal D homolog 2 (Drosophila)	38	1	0	0	1	0	rno-miR-23a-5p	-0.01	-0.01	N/A
PLXNB2	ENST00000449103.1	plexin B2	82	1	0	0	1	0	rno-miR-23a-5p	-0.01	-0.01	N/A
NFIA	ENST00000403491.3	nuclear factor I/A	5	1	0	0	1	0	rno-miR-23a-5p	-0.01	-0.01	N/A
MUL1	ENST00000264198.3	mitochondrial E3 ubiquitin protein ligase 1	812	1	0	0	1	0	rno-miR-23a-5p	-0.01	-0.01	N/A
LGSN	ENST00000370658.5	lengsin, lens protein with glutamine synthetase domain	21	1	0	0	1	1	rno-miR-23a-5p	-0.01	-0.01	N/A
VASH1	ENST00000167106.4	vasohibin 1	39	1	0	0	1	0	rno-miR-23a-5p	-0.01	-0.01	N/A
UGT1A8	ENST00000305208.5	UDP glucuronosyltransferase 1 family, polypeptide A8	5	1	0	0	1	0	rno-miR-23a-5p	-0.01	-0.01	N/A
TENM3	ENST00000511685.1	teneurin transmembrane protein 3	30	1	0	0	1	1	rno-miR-23a-5p	-0.01	-0.01	N/A
JPH1	ENST00000342232.4	junctophilin 1	53	1	0	0	1	0	rno-miR-23a-5p	-0.01	-0.01	N/A
OPCML	ENST00000331898.7	opioid binding protein/cell adhesion molecule-like	5	1	0	0	1	0	rno-miR-23a-5p	-0.01	-0.01	N/A
UGT1A10	ENST00000344644.5	UDP glucuronosyltransferase 1 family, polypeptide A10	5	1	0	0	1	0	rno-miR-23a-5p	-0.01	-0.01	N/A
CADM2	ENST00000383699.3	cell adhesion molecule 2	5	1	0	0	1	0	rno-miR-23a-5p	-0.01	-0.01	N/A
BCL11B	ENST00000357195.3	B-cell CLL/lymphoma 11B (zinc finger protein)	73	1	0	0	1	0	rno-miR-23a-5p	-0.01	-0.01	N/A
NBEAL1	ENST00000449802.1	neurobeachin-like 1	42	1	0	0	1	1	rno-miR-23a-5p	-0.01	-0.01	N/A
HSD3B7	ENST00000353250.5	hydroxy-delta-5-steroid dehydrogenase, 3 beta- and steroid delta-isomerase 7	173	1	0	0	1	0	rno-miR-23a-5p	-0.01	-0.01	N/A
MAEL	ENST00000367872.4	maelstrom spermatogenic transposon silencer	9	1	0	0	1	0	rno-miR-23a-5p	-0.01	-0.01	N/A
KIF5A	ENST00000455537.2	kinesin family member 5A	5	1	0	0	1	1	rno-miR-23a-5p	-0.01	-0.01	N/A
EPSTI1	ENST00000313624.7	epithelial stromal interaction 1 (breast)	11	1	0	0	1	0	rno-miR-23a-5p	-0.01	-0.01	N/A
TUSC5	ENST00000333813.3	tumor suppressor candidate 5	5	1	0	0	1	0	rno-miR-23a-5p	-0.01	-0.01	N/A
PRC1	ENST00000361919.3	protein regulator of cytokinesis 1	288	1	0	0	1	0	rno-miR-23a-5p	-0.01	-0.01	N/A
GLIS3	ENST00000324333.10	GLIS family zinc finger 3	47	1	0	0	1	0	rno-miR-23a-5p	-0.01	-0.01	N/A
SCN2B	ENST00000278947.5	sodium channel, voltage-gated, type II, beta subunit	5	1	0	0	1	0	rno-miR-23a-5p	-0.01	-0.01	N/A
GALNT4	ENST00000529983.2	UDP-N-acetyl-alpha-D-galactosamine:polypeptide N-acetylgalactosaminyltransferase 4 (GalNAc-T4)	275	1	0	0	1	0	rno-miR-23a-5p	-0.01	-0.01	N/A
TRMT11	ENST00000368332.3	tRNA methyltransferase 11 homolog (S. cerevisiae)	333	1	0	0	1	0	rno-miR-23a-5p	-0.01	-0.01	N/A
ARHGEF33	ENST00000409978.1	Rho guanine nucleotide exchange factor (GEF) 33	9	1	0	0	1	0	rno-miR-23a-5p	-0.01	-0.01	N/A
C1orf220	ENST00000319387.2	chromosome 1 open reading frame 220	5	1	0	0	1	0	rno-miR-23a-5p	-0.01	-0.01	N/A
TAF9B	ENST00000341864.5	TAF9B RNA polymerase II, TATA box binding protein (TBP)-associated factor, 31kDa	19	1	0	0	1	0	rno-miR-23a-5p	-0.01	-0.01	N/A
ST8SIA2	ENST00000268164.3	ST8 alpha-N-acetyl-neuraminide alpha-2,8-sialyltransferase 2	9	1	0	0	1	1	rno-miR-23a-5p	-0.01	-0.01	N/A
CYP19A1	ENST00000396402.1	cytochrome P450, family 19, subfamily A, polypeptide 1	5	1	0	0	1	1	rno-miR-23a-5p	-0.01	-0.01	N/A
UGT1A3	ENST00000482026.1	UDP glucuronosyltransferase 1 family, polypeptide A3	5	1	0	0	1	0	rno-miR-23a-5p	-0.01	-0.01	N/A
NDST1	ENST00000261797.6	N-deacetylase/N-sulfotransferase (heparan glucosaminyl) 1	13660	1	0	0	1	0	rno-miR-23a-5p	-0.01	-0.01	N/A
TNS3	ENST00000311160.9	tensin 3	28	1	0	0	1	0	rno-miR-23a-5p	-0.01	-0.01	N/A
ELMO2	ENST00000290246.6	engulfment and cell motility 2	22	1	0	0	1	0	rno-miR-23a-5p	-0.01	-0.01	N/A
RAP2A	ENST00000245304.4	RAP2A, member of RAS oncogene family	721	1	0	0	1	1	rno-miR-23a-5p	-0.01	-0.01	N/A
IL18BP	ENST00000497194.2	interleukin 18 binding protein	41	1	0	0	1	0	rno-miR-23a-5p	-0.01	-0.01	N/A
MYO3B	ENST00000334231.6	myosin IIIB	5	1	0	0	1	0	rno-miR-23a-5p	-0.01	-0.01	N/A
UGT1A5	ENST00000373414.3	UDP glucuronosyltransferase 1 family, polypeptide A5	5	1	0	0	1	0	rno-miR-23a-5p	-0.01	-0.01	N/A
OTUD4	ENST00000454497.2	OTU domain containing 4	18	1	0	0	1	0	rno-miR-23a-5p	-0.01	-0.01	N/A
KIDINS220	ENST00000256707.3	kinase D-interacting substrate, 220kDa	87	1	0	0	1	0	rno-miR-23a-5p	-0.01	-0.01	N/A
IQSEC3	ENST00000538872.1	IQ motif and Sec7 domain 3	5	1	0	0	1	0	rno-miR-23a-5p	-0.01	-0.01	N/A
TOMM40L	ENST00000367987.1	translocase of outer mitochondrial membrane 40 homolog (yeast)-like	13	1	0	0	1	0	rno-miR-23a-5p	-0.01	-0.01	N/A
PARP11	ENST00000427057.2	poly (ADP-ribose) polymerase family, member 11	75	1	0	0	1	0	rno-miR-23a-5p	-0.01	-0.01	N/A
FER	ENST00000281092.4	fer (fps/fes related) tyrosine kinase	665	1	0	0	1	1	rno-miR-23a-5p	-0.01	-0.01	N/A
CSRNP3	ENST00000314499.7	cysteine-serine-rich nuclear protein 3	24	1	0	0	1	0	rno-miR-23a-5p	-0.01	-0.01	N/A
TNR	ENST00000367674.2	tenascin R	5	1	0	0	1	1	rno-miR-23a-5p	-0.01	-0.01	N/A
UGT1A1	ENST00000373450.4	UDP glucuronosyltransferase 1 family, polypeptide A1	5	1	0	0	1	0	rno-miR-23a-5p	-0.01	-0.01	N/A
HCFC1	ENST00000310441.7	host cell factor C1 (VP16-accessory protein)	181	1	0	0	1	0	rno-miR-23a-5p	-0.01	-0.01	N/A
EPHA8	ENST00000166244.3	EPH receptor A8	5	1	0	0	1	0	rno-miR-23a-5p	-0.01	-0.01	N/A
FAIM2	ENST00000320634.3	Fas apoptotic inhibitory molecule 2	5	1	0	0	1	0	rno-miR-23a-5p	-0.01	-0.01	N/A
UGT1A6	ENST00000305139.6	UDP glucuronosyltransferase 1 family, polypeptide A6	5	1	0	0	1	0	rno-miR-23a-5p	-0.01	-0.01	N/A
SLC36A1	ENST00000243389.3	solute carrier family 36 (proton/amino acid symporter), member 1	236	1	0	0	1	0	rno-miR-23a-5p	-0.01	-0.01	N/A
WNT2B	ENST00000369686.5	wingless-type MMTV integration site family, member 2B	5	1	0	0	1	0	rno-miR-23a-5p	-0.01	-0.01	N/A
FLOT2	ENST00000394906.2	flotillin 2	37	1	0	0	1	0	rno-miR-23a-5p	-0.01	-0.01	N/A
TNFRSF13C	ENST00000291232.3	tumor necrosis factor receptor superfamily, member 13C	36	2	1	0	1	0	rno-miR-23a-5p	-0.01	-0.21	N/A
GRM1	ENST00000392299.2	glutamate receptor, metabotropic 1	5	1	0	0	1	1	rno-miR-23a-5p	-0.01	-0.01	N/A
RTBDN	ENST00000589272.1	retbindin	5	1	0	0	1	0	rno-miR-23a-5p	-0.01	-0.01	N/A
KCNK12	ENST00000327876.4	potassium channel, subfamily K, member 12	5	1	0	0	1	0	rno-miR-23a-5p	-0.01	-0.01	N/A
PIK3C2B	ENST00000367187.3	phosphatidylinositol-4-phosphate 3-kinase, catalytic subunit type 2 beta	15	1	0	0	1	0	rno-miR-23a-5p	-0.01	-0.01	N/A
GRIA1	ENST00000285900.5	glutamate receptor, ionotropic, AMPA 1	5	1	0	0	1	0	rno-miR-23a-5p	-0.01	-0.01	N/A
FAM155A	ENST00000375915.2	family with sequence similarity 155, member A	118	1	0	0	1	1	rno-miR-23a-5p	-0.01	-0.01	N/A
GABRA4	ENST00000264318.3	gamma-aminobutyric acid (GABA) A receptor, alpha 4	5	1	0	0	1	0	rno-miR-23a-5p	-0.01	-0.01	N/A
CRAMP1L	ENST00000397412.3	Crm, cramped-like (Drosophila)	731	1	0	0	1	0	rno-miR-23a-5p	-0.01	-0.01	N/A
NIN	ENST00000389868.3	ninein (GSK3B interacting protein)	594	1	0	0	1	0	rno-miR-23a-5p	-0.01	-0.01	N/A
PRDM15	ENST00000422911.1	PR domain containing 15	328	1	0	0	1	0	rno-miR-23a-5p	-0.01	-0.01	N/A
LRTM2	ENST00000543818.1	leucine-rich repeats and transmembrane domains 2	5	1	0	0	1	0	rno-miR-23a-5p	-0.01	-0.01	N/A
HSPA6	ENST00000309758.4	heat shock 70kDa protein 6 (HSP70B')	27	1	0	0	1	0	rno-miR-23a-5p	-0.01	-0.01	N/A
SLC39A13	ENST00000524928.1	solute carrier family 39 (zinc transporter), member 13	845	1	0	0	1	0	rno-miR-23a-5p	-0.01	-0.01	N/A
SERPINB13	ENST00000344731.5	serpin peptidase inhibitor, clade B (ovalbumin), member 13	5	1	0	0	1	0	rno-miR-23a-5p	-0.01	-0.01	N/A
TGFBR3	ENST00000212355.4	transforming growth factor, beta receptor III	245	1	0	0	1	1	rno-miR-23a-5p	-0.01	-0.01	N/A
SFRP5	ENST00000266066.3	secreted frizzled-related protein 5	28	1	0	0	1	0	rno-miR-23a-5p	-0.01	-0.01	N/A
RIMBP2	ENST00000261655.4	RIMS binding protein 2	7	1	0	0	1	1	rno-miR-23a-5p	-0.01	-0.01	N/A
GOLGA1	ENST00000373555.4	golgin A1	334	1	0	0	1	0	rno-miR-23a-5p	-0.01	-0.01	N/A
PCLO	ENST00000333891.9	piccolo presynaptic cytomatrix protein	22	1	0	0	1	0	rno-miR-23a-5p	-0.01	-0.01	N/A
SYT2	ENST00000367267.1	synaptotagmin II	5	1	0	0	1	0	rno-miR-23a-5p	-0.01	-0.01	N/A
GSTM4	ENST00000369833.1	glutathione S-transferase mu 4	767	1	0	0	1	0	rno-miR-23a-5p	-0.01	-0.01	N/A
AFF1	ENST00000395146.4	AF4/FMR2 family, member 1	28	1	0	0	1	0	rno-miR-23a-5p	-0.01	-0.01	N/A
RAPGEF2	ENST00000264431.4	Rap guanine nucleotide exchange factor (GEF) 2	484	1	0	0	1	0	rno-miR-23a-5p	-0.01	-0.01	N/A
SLC15A1	ENST00000376503.5	solute carrier family 15 (oligopeptide transporter), member 1	15	1	0	0	1	0	rno-miR-23a-5p	-0.01	-0.01	N/A
PLCXD3	ENST00000377801.3	phosphatidylinositol-specific phospholipase C, X domain containing 3	81	1	0	0	1	0	rno-miR-23a-5p	-0.01	-0.01	N/A
CCPG1	ENST00000310958.6	cell cycle progression 1	808	1	0	0	1	0	rno-miR-23a-5p	-0.01	-0.01	N/A
ZNF609	ENST00000326648.3	zinc finger protein 609	103	1	0	0	1	0	rno-miR-23a-5p	-0.01	-0.01	N/A
UGT1A9	ENST00000354728.4	UDP glucuronosyltransferase 1 family, polypeptide A9	5	1	0	0	1	0	rno-miR-23a-5p	-0.01	-0.01	N/A
PALM2	ENST00000448454.2	paralemmin 2	35	1	0	0	1	1	rno-miR-23a-5p	-0.01	-0.01	N/A
PIK3R5	ENST00000447110.1	phosphoinositide-3-kinase, regulatory subunit 5	5	1	0	0	1	0	rno-miR-23a-5p	-0.01	-0.01	N/A
CNEP1R1	ENST00000562576.1	CTD nuclear envelope phosphatase 1 regulatory subunit 1	546	1	0	0	1	0	rno-miR-23a-5p	-0.01	-0.01	N/A
NAV1	ENST00000295624.6	neuron navigator 1	702	1	0	0	1	1	rno-miR-23a-5p	-0.01	-0.01	N/A
TFCP2L1	ENST00000263707.5	transcription factor CP2-like 1	36	2	0	1	1	1	rno-miR-23a-5p	-0.01	-0.07	N/A
HEG1	ENST00000311127.4	heart development protein with EGF-like domains 1	380	1	0	0	1	1	rno-miR-23a-5p	-0.01	-0.01	N/A
DTNA	ENST00000283365.9	dystrobrevin, alpha	144	1	0	0	1	0	rno-miR-23a-5p	-0.01	-0.01	N/A
ZBTB44	ENST00000525842.1	zinc finger and BTB domain containing 44	236	1	0	0	1	0	rno-miR-23a-5p	-0.01	-0.01	N/A
ANAPC13	ENST00000510994.1	anaphase promoting complex subunit 13	443	1	0	0	1	1	rno-miR-23a-5p	-0.01	-0.07	N/A
RUNX1	ENST00000344691.4	runt-related transcription factor 1	182	1	1	0	0	0	rno-miR-23a-5p	-0.01	-0.03	N/A
C17orf85	ENST00000158149.3	chromosome 17 open reading frame 85	718	1	1	0	0	0	rno-miR-23a-5p	-0.01	-0.27	N/A
SEPT11	ENST00000264893.6	septin 11	515	1	0	0	1	0	rno-miR-23a-5p	-0.01	-0.01	N/A
PHIP	ENST00000275034.4	pleckstrin homology domain interacting protein	668	1	0	0	1	0	rno-miR-23a-5p	-0.01	-0.01	N/A
MAD2L1	ENST00000296509.6	MAD2 mitotic arrest deficient-like 1 (yeast)	3013	1	0	0	1	0	rno-miR-23a-5p	-0.01	-0.1	N/A
PPM1E	ENST00000308249.2	protein phosphatase, Mg2+/Mn2+ dependent, 1E	178	1	0	0	1	0	rno-miR-23a-5p	-0.01	-0.01	N/A
HES7	ENST00000541682.2	hairy and enhancer of split 7 (Drosophila)	416	1	0	0	1	0	rno-miR-23a-5p	-0.01	-0.01	N/A
GNL1	ENST00000376621.3	guanine nucleotide binding protein-like 1	1331	1	0	0	1	0	rno-miR-23a-5p	-0.01	-0.05	N/A
TMCC3	ENST00000261226.4	transmembrane and coiled-coil domain family 3	70	1	0	0	1	0	rno-miR-23a-5p	-0.01	-0.01	N/A
STRN	ENST00000263918.4	striatin, calmodulin binding protein	476	1	0	0	1	0	rno-miR-23a-5p	-0.01	-0.01	N/A
PAK4	ENST00000599386.1	p21 protein (Cdc42/Rac)-activated kinase 4	130	1	1	0	0	0	rno-miR-23a-5p	-0.01	-0.27	N/A
GSTK1	ENST00000358406.5	glutathione S-transferase kappa 1	299	1	0	0	1	0	rno-miR-23a-5p	-0.01	-0.02	N/A
C1QL3	ENST00000298943.3	complement component 1, q subcomponent-like 3	77	1	0	0	1	0	rno-miR-23a-5p	-0.01	-0.01	N/A
NOTCH2	ENST00000256646.2	notch 2	734	1	0	0	1	1	rno-miR-23a-5p	-0.01	-0.04	N/A
PKP2	ENST00000340811.4	plakophilin 2	265	1	0	0	1	0	rno-miR-23a-5p	-0.01	-0.01	N/A
SLC30A7	ENST00000370112.4	solute carrier family 30 (zinc transporter), member 7	204	1	0	1	0	0	rno-miR-23a-5p	-0.01	-0.1	N/A
ZBTB26	ENST00000373656.3	zinc finger and BTB domain containing 26	83	1	0	0	1	0	rno-miR-23a-5p	-0.01	-0.01	N/A
RASSF4	ENST00000374417.2	Ras association (RalGDS/AF-6) domain family member 4	515	1	0	0	1	1	rno-miR-23a-5p	-0.01	-0.04	N/A
ATP11A	ENST00000487903.1	ATPase, class VI, type 11A	731	1	0	0	1	1	rno-miR-23a-5p	-0.01	-0.01	N/A
MSANTD4	ENST00000301919.4	Myb/SANT-like DNA-binding domain containing 4 with coiled-coils	304	1	1	0	0	0	rno-miR-23a-5p	-0.01	-0.38	N/A
COL4A4	ENST00000396625.3	collagen, type IV, alpha 4	133	1	0	0	1	0	rno-miR-23a-5p	-0.01	-0.01	N/A
ZC3HAV1L	ENST00000275766.1	zinc finger CCCH-type, antiviral 1-like	98	1	0	0	1	0	rno-miR-23a-5p	-0.01	-0.01	N/A
CAMK4	ENST00000282356.4	calcium/calmodulin-dependent protein kinase IV	73	1	0	0	1	0	rno-miR-23a-5p	-0.01	-0.01	N/A
ZBTB37	ENST00000367701.5	zinc finger and BTB domain containing 37	213	1	0	0	1	0	rno-miR-23a-5p	-0.01	-0.01	N/A
SATB2	ENST00000417098.1	SATB homeobox 2	820	1	0	0	1	0	rno-miR-23a-5p	-0.01	-0.01	N/A
PXMP4	ENST00000344022.3	peroxisomal membrane protein 4, 24kDa	158	1	0	1	0	0	rno-miR-23a-5p	-0.01	-0.16	N/A
FBXL18	ENST00000382368.3	F-box and leucine-rich repeat protein 18	92	1	0	0	1	0	rno-miR-23a-5p	-0.01	-0.01	N/A
GRAMD1B	ENST00000529750.1	GRAM domain containing 1B	35	1	0	0	1	0	rno-miR-23a-5p	-0.01	-0.01	N/A
APH1B	ENST00000261879.5	APH1B gamma secretase subunit	223	2	0	0	2	0	rno-miR-23a-5p	-0.01	-0.04	N/A
CLEC16A	ENST00000409790.1	C-type lectin domain family 16, member A	108	1	0	0	1	0	rno-miR-23a-5p	-0.01	-0.01	N/A
FAM204A	ENST00000369183.4	family with sequence similarity 204, member A	296	1	1	0	0	1	rno-miR-23a-5p	-0.01	-0.18	N/A
RORA	ENST00000335670.6	RAR-related orphan receptor A	102	1	0	0	1	2	rno-miR-23a-5p	-0.01	-0.01	N/A
UBE2W	ENST00000517608.1	ubiquitin-conjugating enzyme E2W (putative)	102	1	0	0	1	0	rno-miR-23a-5p	-0.01	-0.01	N/A
CCNT1	ENST00000261900.3	cyclin T1	86	1	0	0	1	0	rno-miR-23a-5p	-0.01	-0.01	N/A
FN1	ENST00000357009.2	fibronectin 1	1064	1	0	0	1	0	rno-miR-23a-5p	-0.01	-0.01	N/A
IFFO2	ENST00000455833.2	intermediate filament family orphan 2	139	1	0	0	1	0	rno-miR-23a-5p	-0.01	-0.01	N/A
TMEM241	ENST00000383233.3	transmembrane protein 241	115	1	0	0	1	0	rno-miR-23a-5p	-0.01	-0.04	N/A
GPR20	ENST00000377741.3	G protein-coupled receptor 20	34	1	0	0	1	1	rno-miR-23a-5p	-0.01	-0.01	N/A
COL11A1	ENST00000370096.3	collagen, type XI, alpha 1	160	1	0	0	1	0	rno-miR-23a-5p	-0.01	-0.1	N/A
SLC23A2	ENST00000338244.1	solute carrier family 23 (ascorbic acid transporter), member 2	121	1	0	0	1	1	rno-miR-23a-5p	-0.01	-0.01	N/A
SPRY4	ENST00000344120.4	sprouty homolog 4 (Drosophila)	110	1	0	0	1	0	rno-miR-23a-5p	-0.01	-0.01	N/A
CDS1	ENST00000295887.5	CDP-diacylglycerol synthase (phosphatidate cytidylyltransferase) 1	720	1	0	0	1	0	rno-miR-23a-5p	-0.01	-0.01	N/A
NLGN1	ENST00000457714.1	neuroligin 1	36	1	0	0	1	0	rno-miR-23a-5p	-0.01	-0.01	N/A
FGF1	ENST00000360966.5	fibroblast growth factor 1 (acidic)	88	1	0	0	1	1	rno-miR-23a-5p	-0.01	-0.02	N/A
LGI2	ENST00000382114.4	leucine-rich repeat LGI family, member 2	32	1	1	0	0	0	rno-miR-23a-5p	-0.01	-0.03	N/A
METTL9	ENST00000358154.3	methyltransferase like 9	220	1	0	0	1	0	rno-miR-23a-5p	-0.01	-0.01	N/A
G3BP1	ENST00000394123.3	GTPase activating protein (SH3 domain) binding protein 1	688	2	0	1	1	0	rno-miR-23a-5p	-0.01	-0.07	N/A
WSCD1	ENST00000574946.1	WSC domain containing 1	403	1	0	0	1	0	rno-miR-23a-5p	-0.01	-0.01	N/A
NANOS1	ENST00000425699.1	nanos homolog 1 (Drosophila)	158	1	1	0	0	0	rno-miR-23a-5p	-0.01	-0.28	N/A
GTDC1	ENST00000392869.2	glycosyltransferase-like domain containing 1	241	2	1	1	0	0	rno-miR-23a-5p	-0.01	-0.2	N/A
ERO1L	ENST00000395686.3	ERO1-like (S. cerevisiae)	1333	1	0	0	1	0	rno-miR-23a-5p	-0.01	-0.01	N/A
NAA25	ENST00000261745.4	N(alpha)-acetyltransferase 25, NatB auxiliary subunit	919	1	0	0	1	0	rno-miR-23a-5p	-0.01	-0.01	N/A
LRRC8C	ENST00000370454.4	leucine rich repeat containing 8 family, member C	544	1	0	1	0	0	rno-miR-23a-5p	-0.01	-0.03	N/A
ZC3H12C	ENST00000278590.3	zinc finger CCCH-type containing 12C	150	1	0	0	1	0	rno-miR-23a-5p	-0.01	-0.01	N/A
ABCC6	ENST00000205557.7	ATP-binding cassette, sub-family C (CFTR/MRP), member 6	95	1	0	0	1	0	rno-miR-23a-5p	-0.01	-0.12	N/A
ANKHD1-EIF4EBP3	ENST00000532219.1	ANKHD1-EIF4EBP3 readthrough	54	1	0	1	0	0	rno-miR-23a-5p	-0.01	-0.17	N/A
PAIP2B	ENST00000244221.8	poly(A) binding protein interacting protein 2B	42	1	0	0	1	0	rno-miR-23a-5p	-0.01	-0.04	N/A
ZNF229	ENST00000291187.4	zinc finger protein 229	152	1	0	1	0	0	rno-miR-23a-5p	-0.01	-0.24	N/A
AP3B1	ENST00000255194.6	adaptor-related protein complex 3, beta 1 subunit	180	1	0	1	0	0	rno-miR-23a-5p	-0.01	-0.06	N/A
TPR	ENST00000367478.4	translocated promoter region, nuclear basket protein	529	1	0	1	0	0	rno-miR-23a-5p	-0.01	-0.22	N/A
CNNM2	ENST00000369878.4	cyclin M2	517	1	0	1	0	1	rno-miR-23a-5p	-0.01	-0.02	N/A
ZHX3	ENST00000309060.3	zinc fingers and homeoboxes 3	131	1	0	0	1	1	rno-miR-23a-5p	-0.01	-0.01	N/A
STAM2	ENST00000263904.4	signal transducing adaptor molecule (SH3 domain and ITAM motif) 2	296	1	0	0	1	0	rno-miR-23a-5p	-0.01	-0.04	N/A
GAREM	ENST00000399218.4	GRB2 associated, regulator of MAPK1	536	1	0	0	1	0	rno-miR-23a-5p	-0.01	-0.01	N/A
CHIC1	ENST00000373504.6	cysteine-rich hydrophobic domain 1	16	1	0	0	1	0	rno-miR-23a-5p	-0.01	-0.02	N/A
ITIH4	ENST00000266041.4	inter-alpha-trypsin inhibitor heavy chain family, member 4	42	1	0	0	1	0	rno-miR-23a-5p	-0.01	-0.06	N/A
ATRX	ENST00000373344.5	alpha thalassemia/mental retardation syndrome X-linked	77	1	0	0	1	0	rno-miR-23a-5p	-0.01	-0.01	N/A
DYRK3	ENST00000367108.3	dual-specificity tyrosine-(Y)-phosphorylation regulated kinase 3	173	1	1	0	0	0	rno-miR-23a-5p	-0.01	-0.15	N/A
PDE10A	ENST00000366882.1	phosphodiesterase 10A	371	1	0	0	1	1	rno-miR-23a-5p	-0.01	-0.01	N/A
XPOT	ENST00000332707.5	exportin, tRNA	887	1	0	0	1	0	rno-miR-23a-5p	-0.01	-0.07	N/A
FAM179A	ENST00000379558.4	family with sequence similarity 179, member A	21	1	0	0	1	0	rno-miR-23a-5p	-0.01	-0.03	N/A
MRPL17	ENST00000288937.6	mitochondrial ribosomal protein L17	1447	1	1	0	0	1	rno-miR-23a-5p	-0.01	-0.25	N/A
SLC11A2	ENST00000262051.7	solute carrier family 11 (proton-coupled divalent metal ion transporter), member 2	526	1	0	0	1	0	rno-miR-23a-5p	-0.01	-0.19	N/A
MFSD8	ENST00000296468.3	major facilitator superfamily domain containing 8	260	1	0	0	1	0	rno-miR-23a-5p	-0.01	-0.01	N/A
SYNM	ENST00000560674.1	synemin, intermediate filament protein	36	1	0	0	1	0	rno-miR-23a-5p	-0.01	-0.01	N/A
PGR	ENST00000325455.5	progesterone receptor	8	1	0	0	1	0	rno-miR-23a-5p	-0.01	-0.01	N/A
GNAL	ENST00000334049.6	guanine nucleotide binding protein (G protein), alpha activating activity polypeptide, olfactory type	99	1	0	0	1	0	rno-miR-23a-5p	-0.01	-0.01	N/A
ILDR2	ENST00000469934.2	immunoglobulin-like domain containing receptor 2	7	1	0	1	0	0	rno-miR-23a-5p	-0.01	-0.02	N/A
MTMR12	ENST00000280285.5	myotubularin related protein 12	156	1	0	0	1	0	rno-miR-23a-5p	-0.01	-0.01	N/A
IRF2BP2	ENST00000366610.3	interferon regulatory factor 2 binding protein 2	8690	1	0	0	1	0	rno-miR-23a-5p	-0.01	-0.04	N/A
OTUD7A	ENST00000307050.4	OTU domain containing 7A	35	1	0	0	1	1	rno-miR-23a-5p	-0.01	-0.01	N/A
ANKS6	ENST00000375018.1	ankyrin repeat and sterile alpha motif domain containing 6	98	1	0	0	1	3	rno-miR-23a-5p	-0.01	-0.01	N/A
HDAC5	ENST00000225983.6	histone deacetylase 5	266	1	0	0	1	1	rno-miR-23a-5p	-0.01	-0.03	N/A
ZBTB12	ENST00000375527.2	zinc finger and BTB domain containing 12	18	1	0	0	1	0	rno-miR-23a-5p	-0.01	-0.05	N/A
PDXK	ENST00000468090.1	pyridoxal (pyridoxine, vitamin B6) kinase	5653	1	0	1	0	0	rno-miR-23a-5p	-0.01	-0.04	N/A
CWC25	ENST00000225428.5	CWC25 spliceosome-associated protein homolog (S. cerevisiae)	300	1	0	0	1	0	rno-miR-23a-5p	-0.01	-0.01	N/A
ATXN3	ENST00000545170.1	ataxin 3	115	1	0	0	1	1	rno-miR-23a-5p	-0.01	-0.01	N/A
POGZ	ENST00000392723.1	pogo transposable element with ZNF domain	170	1	0	0	1	0	rno-miR-23a-5p	-0.01	-0.01	N/A
KCNK1	ENST00000366621.3	potassium channel, subfamily K, member 1	410	1	0	0	1	0	rno-miR-23a-5p	-0.01	-0.12	N/A
SUSD1	ENST00000374263.3	sushi domain containing 1	68	1	0	0	1	0	rno-miR-23a-5p	-0.01	-0.04	N/A
ARHGAP26	ENST00000378004.3	Rho GTPase activating protein 26	131	1	0	0	1	0	rno-miR-23a-5p	-0.01	-0.01	N/A
ATP5G3	ENST00000284727.4	ATP synthase, H+ transporting, mitochondrial Fo complex, subunit C3 (subunit 9)	7944	2	1	0	1	0	rno-miR-23a-5p	-0.01	-0.61	N/A
ASXL2	ENST00000435504.4	additional sex combs like 2 (Drosophila)	139	2	0	0	2	1	rno-miR-23a-5p	-0.01	-0.02	N/A
TMEM170B	ENST00000379426.1	transmembrane protein 170B	489	1	0	0	1	1	rno-miR-23a-5p	-0.01	-0.01	N/A
VANGL1	ENST00000355485.2	VANGL planar cell polarity protein 1	721	3	0	1	2	2	rno-miR-23a-5p	-0.01	-0.13	N/A
DONSON	ENST00000453626.1	downstream neighbor of SON	103	1	0	0	1	0	rno-miR-23a-5p	-0.01	-0.08	N/A
MRPL46	ENST00000312475.4	mitochondrial ribosomal protein L46	95	1	0	1	0	0	rno-miR-23a-5p	-0.01	-0.17	N/A
AGO3	ENST00000373191.4	argonaute RISC catalytic component 3	198	1	0	1	0	1	rno-miR-23a-5p	-0.01	-0.02	N/A
ACAT2	ENST00000541436.1	acetyl-CoA acetyltransferase 2	5947	1	1	0	0	0	rno-miR-23a-5p	-0.01	-0.61	N/A
LIFR	ENST00000263409.4	leukemia inhibitory factor receptor alpha	44	1	0	0	1	1	rno-miR-23a-5p	-0.01	-0.01	N/A
RGP1	ENST00000378078.4	RGP1 retrograde golgi transport homolog (S. cerevisiae)	203	1	1	0	0	0	rno-miR-23a-5p	-0.01	-0.03	N/A
DNAJC5	ENST00000360864.4	DnaJ (Hsp40) homolog, subfamily C, member 5	1089	1	0	0	1	1	rno-miR-23a-5p	-0.01	-0.01	N/A
ALB	ENST00000295897.4	albumin	77	1	0	1	0	0	rno-miR-23a-5p	-0.01	-0.03	N/A
DAK	ENST00000394900.3	dihydroxyacetone kinase 2 homolog (S. cerevisiae)	242	2	1	0	1	0	rno-miR-23a-5p	-0.01	-0.25	N/A
FAM126A	ENST00000409923.1	family with sequence similarity 126, member A	241	1	0	0	1	0	rno-miR-23a-5p	0	-0.02	N/A
CDAN1	ENST00000356231.3	codanin 1	119	1	0	0	1	0	rno-miR-23a-5p	0	-0.12	N/A
DNAJB14	ENST00000442697.2	DnaJ (Hsp40) homolog, subfamily B, member 14	10	1	0	0	1	1	rno-miR-23a-5p	0	-0.01	N/A
CECR2	ENST00000400573.5	cat eye syndrome chromosome region, candidate 2	46	1	0	0	1	1	rno-miR-23a-5p	0	-0.01	N/A
LIMS1	ENST00000393310.1	LIM and senescent cell antigen-like domains 1	68	1	0	0	1	0	rno-miR-23a-5p	0	-0.07	N/A
DDX31	ENST00000372159.3	DEAD (Asp-Glu-Ala-Asp) box polypeptide 31	174	1	0	0	1	0	rno-miR-23a-5p	0	-0.01	N/A
CLYBL	ENST00000376355.3	citrate lyase beta like	108	1	0	1	0	0	rno-miR-23a-5p	0	-0.11	N/A
HOOK3	ENST00000307602.4	hook microtubule-tethering protein 3	403	2	0	0	2	0	rno-miR-23a-5p	0	-0.02	N/A
IRS1	ENST00000305123.5	insulin receptor substrate 1	804	1	0	0	1	0	rno-miR-23a-5p	0	-0.07	N/A
AVPR1A	ENST00000299178.2	arginine vasopressin receptor 1A	9	1	0	0	1	0	rno-miR-23a-5p	0	-0.01	N/A
EXO5	ENST00000296380.4	exonuclease 5	237	1	0	1	0	0	rno-miR-23a-5p	0	-0.33	N/A
DCLK1	ENST00000379892.4	doublecortin-like kinase 1	9	1	0	0	1	0	rno-miR-23a-5p	0	-0.01	N/A
SMYD2	ENST00000366957.5	SET and MYND domain containing 2	1381	1	1	0	0	0	rno-miR-23a-5p	0	-0.34	N/A
SSR1	ENST00000244763.4	signal sequence receptor, alpha	12917	1	0	1	0	0	rno-miR-23a-5p	0	-0.12	N/A
TUBB	ENST00000327892.8	tubulin, beta class I	133	1	0	0	1	0	rno-miR-23a-5p	0	-0.04	N/A
RAB33B	ENST00000305626.5	RAB33B, member RAS oncogene family	270	1	1	0	0	0	rno-miR-23a-5p	0	-0.27	N/A
FAM69A	ENST00000370310.4	family with sequence similarity 69, member A	171	1	0	0	1	0	rno-miR-23a-5p	0	-0.01	N/A
PGM3	ENST00000513973.1	phosphoglucomutase 3	707	1	0	1	0	0	rno-miR-23a-5p	0	-0.04	N/A
ABAT	ENST00000569156.1	4-aminobutyrate aminotransferase	66	1	0	0	1	1	rno-miR-23a-5p	0	-0.01	N/A
TIA1	ENST00000433529.2	TIA1 cytotoxic granule-associated RNA binding protein	1370	1	0	0	1	0	rno-miR-23a-5p	0	-0.01	N/A
MAP3K2	ENST00000409947.1	mitogen-activated protein kinase kinase kinase 2	187	1	1	0	0	0	rno-miR-23a-5p	0	-0.18	N/A
SLC30A10	ENST00000366926.3	solute carrier family 30, member 10	66	1	0	0	1	0	rno-miR-23a-5p	0	-0.03	N/A
ADAM23	ENST00000264377.3	ADAM metallopeptidase domain 23	113	1	0	0	1	0	rno-miR-23a-5p	0	-0.01	N/A
RIC8B	ENST00000392837.4	RIC8 guanine nucleotide exchange factor B	49	1	0	1	0	0	rno-miR-23a-5p	0	-0.04	N/A
SETX	ENST00000224140.5	senataxin	270	1	0	0	1	2	rno-miR-23a-5p	0	-0.01	N/A
RFC5	ENST00000229043.3	replication factor C (activator 1) 5, 36.5kDa	1328	1	0	1	0	0	rno-miR-23a-5p	0	-0.22	N/A
SHFM1	ENST00000248566.2	split hand/foot malformation (ectrodactyly) type 1	96	1	0	0	1	0	rno-miR-23a-5p	0	-0.12	N/A
HDAC9	ENST00000405010.3	histone deacetylase 9	13	1	0	0	1	0	rno-miR-23a-5p	0	-0.01	N/A
CTC-432M15.3	ENST00000514667.1	Folliculin-interacting protein 1	38	1	0	0	1	0	rno-miR-23a-5p	0	-0.1	N/A
POLR2L	ENST00000322028.4	polymerase (RNA) II (DNA directed) polypeptide L, 7.6kDa	11355	1	1	0	0	0	rno-miR-23a-5p	0	-0.71	N/A
CACNB4	ENST00000539935.1	calcium channel, voltage-dependent, beta 4 subunit	57	1	0	0	1	0	rno-miR-23a-5p	0	-0.02	N/A
RAPGEF6	ENST00000509018.1	Rap guanine nucleotide exchange factor (GEF) 6	38	1	0	0	1	0	rno-miR-23a-5p	0	-0.1	N/A
OGFRL1	ENST00000370435.4	opioid growth factor receptor-like 1	607	1	1	0	0	1	rno-miR-23a-5p	0	-0.13	N/A
CDS2	ENST00000460006.1	CDP-diacylglycerol synthase (phosphatidate cytidylyltransferase) 2	782	2	0	1	1	0	rno-miR-23a-5p	0	-0.1	N/A
FPGS	ENST00000373245.1	folylpolyglutamate synthase	117	1	0	0	1	0	rno-miR-23a-5p	0	-0.1	N/A
CSRNP1	ENST00000273153.5	cysteine-serine-rich nuclear protein 1	544	1	0	1	0	0	rno-miR-23a-5p	0	-0.03	N/A
TBC1D16	ENST00000310924.2	TBC1 domain family, member 16	556	1	0	0	1	0	rno-miR-23a-5p	0	-0.05	N/A
ZNF280C	ENST00000370978.4	zinc finger protein 280C	138	1	0	0	1	0	rno-miR-23a-5p	0	-0.09	N/A
ZNF423	ENST00000561648.1	zinc finger protein 423	170	3	0	3	0	0	rno-miR-23a-5p	0	-0.13	N/A
KCTD12	ENST00000377474.2	potassium channel tetramerization domain containing 12	404	1	0	0	1	0	rno-miR-23a-5p	0	-0.01	N/A
DNASE1L2	ENST00000564065.1	deoxyribonuclease I-like 2	35	1	0	0	1	0	rno-miR-23a-5p	0	-0.06	N/A
PCDHB16	ENST00000361016.2	protocadherin beta 16	36	1	0	1	0	1	rno-miR-23a-5p	0	-0.02	N/A
SLC22A3	ENST00000392145.1	solute carrier family 22 (organic cation transporter), member 3	86	1	0	0	1	1	rno-miR-23a-5p	0	-0.06	N/A
RAB6B	ENST00000285208.4	RAB6B, member RAS oncogene family	669	1	0	1	0	0	rno-miR-23a-5p	0	-0.13	N/A
HOXA9	ENST00000396345.1	homeobox A9	151	1	0	0	1	0	rno-miR-23a-5p	0	-0.18	N/A
EPB41L1	ENST00000441639.1	erythrocyte membrane protein band 4.1-like 1	369	1	0	0	1	1	rno-miR-23a-5p	0	-0.01	N/A
TIGD2	ENST00000317005.2	tigger transposable element derived 2	132	1	1	0	0	0	rno-miR-23a-5p	0	-0.2	N/A
CRTAP	ENST00000320954.6	cartilage associated protein	3154	1	0	0	1	1	rno-miR-23a-5p	0	-0.09	N/A
PTGS1	ENST00000362012.2	prostaglandin-endoperoxide synthase 1 (prostaglandin G/H synthase and cyclooxygenase)	399	1	0	0	1	0	rno-miR-23a-5p	0	-0.07	N/A
ATG2B	ENST00000359933.4	autophagy related 2B	146	2	0	1	1	0	rno-miR-23a-5p	0	-0.07	N/A
TSKU	ENST00000333090.4	tsukushi, small leucine rich proteoglycan	293	1	0	1	0	0	rno-miR-23a-5p	0	-0.03	N/A
NCAPH2	ENST00000420993.2	non-SMC condensin II complex, subunit H2	758	1	0	0	1	0	rno-miR-23a-5p	0	-0.07	N/A
PRR13	ENST00000549068.1	proline rich 13	387	1	1	0	0	0	rno-miR-23a-5p	0	-0.69	N/A
SLC36A4	ENST00000326402.4	solute carrier family 36 (proton/amino acid symporter), member 4	252	1	0	0	1	1	rno-miR-23a-5p	0	-0.01	N/A
TMEM200C	ENST00000581347.2	transmembrane protein 200C	54	1	0	0	1	1	rno-miR-23a-5p	0	-0.03	N/A
CMTM4	ENST00000394106.2	CKLF-like MARVEL transmembrane domain containing 4	22	1	0	0	1	0	rno-miR-23a-5p	0	-0.01	N/A
POFUT2	ENST00000349485.5	protein O-fucosyltransferase 2	842	1	0	0	1	0	rno-miR-23a-5p	0	-0.12	N/A
BOD1	ENST00000311086.4	biorientation of chromosomes in cell division 1	1465	1	0	1	0	0	rno-miR-23a-5p	0	-0.23	N/A
TGIF1	ENST00000330513.5	TGFB-induced factor homeobox 1	354	1	0	0	1	0	rno-miR-23a-5p	0	-0.12	N/A
PRKD3	ENST00000379066.1	protein kinase D3	203	1	0	0	1	0	rno-miR-23a-5p	0	-0.01	N/A
PHC3	ENST00000495893.2	polyhomeotic homolog 3 (Drosophila)	366	1	0	0	1	0	rno-miR-23a-5p	0	-0.01	N/A
SKA2	ENST00000580541.1	spindle and kinetochore associated complex subunit 2	414	1	0	0	1	0	rno-miR-23a-5p	0	-0.01	N/A
LYPLA1	ENST00000316963.3	lysophospholipase I	57	1	0	0	1	0	rno-miR-23a-5p	0	-0.07	N/A
CGRRF1	ENST00000216420.7	cell growth regulator with ring finger domain 1	138	1	0	0	1	0	rno-miR-23a-5p	0	-0.13	N/A
NPEPPS	ENST00000322157.4	aminopeptidase puromycin sensitive	2194	1	0	1	0	0	rno-miR-23a-5p	0	-0.26	N/A
POLE4	ENST00000483063.1	polymerase (DNA-directed), epsilon 4, accessory subunit	330	1	0	1	0	0	rno-miR-23a-5p	0	-0.19	N/A
MED8	ENST00000372457.4	mediator complex subunit 8	745	1	0	0	1	0	rno-miR-23a-5p	0	-0.01	N/A
CSRNP2	ENST00000228515.1	cysteine-serine-rich nuclear protein 2	104	1	0	0	1	0	rno-miR-23a-5p	0	-0.04	N/A
N4BP2L2	ENST00000267068.3	NEDD4 binding protein 2-like 2	74	1	0	0	1	0	rno-miR-23a-5p	0	-0.01	N/A
UROS	ENST00000368797.4	uroporphyrinogen III synthase	221	1	0	0	1	0	rno-miR-23a-5p	0	-0.21	N/A
S1PR1	ENST00000305352.6	sphingosine-1-phosphate receptor 1	251	1	1	0	0	0	rno-miR-23a-5p	0	-0.33	N/A
LSAMP	ENST00000490035.2	limbic system-associated membrane protein	19	1	0	0	1	1	rno-miR-23a-5p	0	-0.01	N/A
MRE11A	ENST00000323929.3	MRE11 meiotic recombination 11 homolog A (S. cerevisiae)	199	1	0	0	1	0	rno-miR-23a-5p	0	-0.01	N/A
HMBOX1	ENST00000397358.3	homeobox containing 1	27	1	0	0	1	0	rno-miR-23a-5p	0	-0.09	N/A
DNAL1	ENST00000553645.2	dynein, axonemal, light chain 1	81	1	0	0	1	0	rno-miR-23a-5p	0	-0.04	N/A
PDHB	ENST00000474765.1	pyruvate dehydrogenase (lipoamide) beta	1549	1	0	0	1	0	rno-miR-23a-5p	0	-0.09	N/A
TBL1XR1	ENST00000430069.1	transducin (beta)-like 1 X-linked receptor 1	334	1	0	0	1	1	rno-miR-23a-5p	0	-0.01	N/A
HAUS2	ENST00000260372.3	HAUS augmin-like complex, subunit 2	270	1	0	0	1	0	rno-miR-23a-5p	0	-0.01	N/A
RPAP2	ENST00000610020.1	RNA polymerase II associated protein 2	222	2	0	0	2	0	rno-miR-23a-5p	0	-0.1	N/A
ZEB1	ENST00000361642.5	zinc finger E-box binding homeobox 1	59	1	0	0	1	1	rno-miR-23a-5p	0	-0.03	N/A
HIBCH	ENST00000392332.3	3-hydroxyisobutyryl-CoA hydrolase	232	1	0	1	0	0	rno-miR-23a-5p	0	-0.12	N/A
TRAF6	ENST00000526995.1	TNF receptor-associated factor 6, E3 ubiquitin protein ligase	91	1	0	0	1	1	rno-miR-23a-5p	0	-0.01	N/A
RAD18	ENST00000264926.2	RAD18 homolog (S. cerevisiae)	211	1	1	0	0	0	rno-miR-23a-5p	0	-0.03	N/A
RP1-170O19.20	ENST00000470747.4	Uncharacterized protein	151	1	0	0	1	0	rno-miR-23a-5p	0	-0.13	N/A
POLR3G	ENST00000504930.1	polymerase (RNA) III (DNA directed) polypeptide G (32kD)	67	1	0	1	0	0	rno-miR-23a-5p	0	-0.16	N/A
GMEB1	ENST00000373816.1	glucocorticoid modulatory element binding protein 1	154	1	0	0	1	0	rno-miR-23a-5p	0	-0.01	N/A
SPECC1	ENST00000395530.2	sperm antigen with calponin homology and coiled-coil domains 1	128	1	0	1	0	0	rno-miR-23a-5p	0	-0.06	N/A
OIP5	ENST00000220514.3	Opa interacting protein 5	178	2	0	0	2	0	rno-miR-23a-5p	0	-0.11	N/A
PSD3	ENST00000327040.8	pleckstrin and Sec7 domain containing 3	133	1	1	0	0	2	rno-miR-23a-5p	0	-0.03	N/A
DNAJB13	ENST00000339764.1	DnaJ (Hsp40) homolog, subfamily B, member 13	7	1	0	0	1	0	rno-miR-23a-5p	0	-0.01	N/A
DNAJC15	ENST00000379221.2	DnaJ (Hsp40) homolog, subfamily C, member 15	3290	1	0	0	1	0	rno-miR-23a-5p	0	-0.12	N/A
TLE3	ENST00000558939.1	transducin-like enhancer of split 3 (E(sp1) homolog, Drosophila)	520	1	0	1	0	0	rno-miR-23a-5p	0	-0.02	N/A
ARAP1	ENST00000359373.5	ArfGAP with RhoGAP domain, ankyrin repeat and PH domain 1	253	1	0	1	0	0	rno-miR-23a-5p	0	-0.04	N/A
MBD5	ENST00000407073.1	methyl-CpG binding domain protein 5	7	1	0	0	1	0	rno-miR-23a-5p	0	-0.01	N/A
DYNLL2	ENST00000579991.2	dynein, light chain, LC8-type 2	1162	1	0	0	1	1	rno-miR-23a-5p	0	-0.01	N/A
GFRA1	ENST00000439649.3	GDNF family receptor alpha 1	69	1	1	0	0	1	rno-miR-23a-5p	0	-0.03	N/A
RPRD2	ENST00000539519.1	regulation of nuclear pre-mRNA domain containing 2	280	1	0	0	1	1	rno-miR-23a-5p	0	-0.01	N/A
ZNF276	ENST00000289816.5	zinc finger protein 276	94	1	0	0	1	0	rno-miR-23a-5p	0	-0.01	N/A
LIMCH1	ENST00000313860.7	LIM and calponin homology domains 1	1058	1	0	0	1	0	rno-miR-23a-5p	0	-0.04	N/A
SLC30A9	ENST00000264451.7	solute carrier family 30 (zinc transporter), member 9	396	1	0	1	0	0	rno-miR-23a-5p	0	-0.17	N/A
PSMD1	ENST00000308696.6	proteasome (prosome, macropain) 26S subunit, non-ATPase, 1	1188	2	1	1	0	0	rno-miR-23a-5p	0	-0.51	N/A
POLDIP2	ENST00000540200.1	polymerase (DNA-directed), delta interacting protein 2	4344	1	0	0	1	0	rno-miR-23a-5p	0	-0.04	N/A
RUVBL1	ENST00000417360.1	RuvB-like AAA ATPase 1	1050	1	0	1	0	0	rno-miR-23a-5p	0	-0.26	N/A
ZFP62	ENST00000512132.1	ZFP62 zinc finger protein	170	1	1	0	0	0	rno-miR-23a-5p	0	-0.12	N/A
CAPN2	ENST00000295006.5	calpain 2, (m/II) large subunit	1090	1	1	0	0	0	rno-miR-23a-5p	0	-0.43	N/A
GUCY1A2	ENST00000526355.2	guanylate cyclase 1, soluble, alpha 2	24	1	0	0	1	0	rno-miR-23a-5p	0	-0.01	N/A
[truncated: 257 more rows]
