# Supplementary material for: MicroRNA-10a-3p Improves Cartilage Degeneration by Regulating CH25H-CYP7B1-RORα Mediated Cholesterol Metabolism in Knee Osteoarthritis Rats
Source: Front Pharmacol. 2021 Jun 3;12:690181. doi: 10.3389/fphar.2021.690181 (PMC8209416; doi:10.3389/fphar.2021.690181)
Supplement: Supplementary file 3 [file DataSheet2.ZIP › TargetScan7.2__miR-23b-5p.predicted_targets.xlsx]

## Sheet: TargetScan7
Ortholog of target gene	Representative transcript	Gene name	3P-seq tags + 5	Total sites	8mer sites	7mer-m8 sites	7mer-A1 sites	6mer sites	Representative miRNA	Cumulative weighted context++ score	Total context++ score	Aggregate PCT
PSME3	ENST00000541124.1	proteasome (prosome, macropain) activator subunit 3 (PA28 gamma; Ki)	3605	2	2	0	0	0	rno-miR-23b-5p	-1.25	-1.25	N/A
ABHD12B	ENST00000353130.1	abhydrolase domain containing 12B	5	2	2	0	0	1	rno-miR-23b-5p	-1.02	-1.02	N/A
AC006946.15	ENST00000441544.1	Uncharacterized protein	5	2	0	1	1	0	rno-miR-23b-5p	-0.9	-0.9	N/A
RP11-351M8.1	ENST00000560560.1	Uncharacterized protein	5	1	1	0	0	0	rno-miR-23b-5p	-0.84	-0.84	N/A
RUFY4	ENST00000441828.2	RUN and FYVE domain containing 4	5	4	1	2	1	0	rno-miR-23b-5p	-0.84	-0.84	N/A
PDCD1	ENST00000334409.5	programmed cell death 1	5	2	2	0	0	0	rno-miR-23b-5p	-0.77	-0.77	N/A
GPR25	ENST00000304244.2	G protein-coupled receptor 25	5	1	1	0	0	0	rno-miR-23b-5p	-0.73	-0.73	N/A
SOX15	ENST00000538513.2	SRY (sex determining region Y)-box 15	19	1	1	0	0	0	rno-miR-23b-5p	-0.71	-0.71	N/A
RFXANK	ENST00000353145.1	regulatory factor X-associated ankyrin-containing protein	2548	1	1	0	0	0	rno-miR-23b-5p	-0.67	-0.67	N/A
PAG1	ENST00000220597.4	phosphoprotein associated with glycosphingolipid microdomains 1	53	3	2	0	1	0	rno-miR-23b-5p	-0.67	-0.73	N/A
RGS21	ENST00000417209.2	regulator of G-protein signaling 21	5	2	1	1	0	0	rno-miR-23b-5p	-0.66	-0.66	N/A
PAPOLB	ENST00000404991.1	poly(A) polymerase beta (testis specific)	5	3	2	0	1	0	rno-miR-23b-5p	-0.64	-0.64	N/A
TXNDC11	ENST00000283033.5	thioredoxin domain containing 11	135	1	1	0	0	0	rno-miR-23b-5p	-0.63	-0.63	N/A
C14orf119	ENST00000319074.4	chromosome 14 open reading frame 119	6513	1	1	0	0	0	rno-miR-23b-5p	-0.62	-0.62	N/A
GNB2	ENST00000303210.4	guanine nucleotide binding protein (G protein), beta polypeptide 2	2956	1	1	0	0	0	rno-miR-23b-5p	-0.62	-0.62	N/A
ZNFX1	ENST00000371752.1	zinc finger, NFX1-type containing 1	41	2	2	0	0	0	rno-miR-23b-5p	-0.62	-0.62	N/A
CABP4	ENST00000438189.2	calcium binding protein 4	5	1	1	0	0	0	rno-miR-23b-5p	-0.61	-0.61	N/A
AIF1L	ENST00000372300.1	allograft inflammatory factor 1-like	487	2	2	0	0	0	rno-miR-23b-5p	-0.61	-0.67	N/A
ANXA8L1	ENST00000358140.4	annexin A8-like 1	5	2	1	1	0	0	rno-miR-23b-5p	-0.6	-0.6	N/A
ANXA8L2	ENST00000340243.6	annexin A8-like 2	5	2	1	1	0	0	rno-miR-23b-5p	-0.59	-0.59	N/A
ANXA8	ENST00000357718.4	annexin A8	5	2	1	1	0	0	rno-miR-23b-5p	-0.59	-0.59	N/A
TMEM87A	ENST00000389834.4	transmembrane protein 87A	52	1	1	0	0	0	rno-miR-23b-5p	-0.58	-0.66	N/A
C14orf177	ENST00000325812.2	chromosome 14 open reading frame 177	5	1	1	0	0	0	rno-miR-23b-5p	-0.58	-0.58	N/A
HIBADH	ENST00000265395.2	3-hydroxyisobutyrate dehydrogenase	1676	1	1	0	0	1	rno-miR-23b-5p	-0.57	-0.57	N/A
NRBF2	ENST00000277746.6	nuclear receptor binding factor 2	11	1	1	0	0	0	rno-miR-23b-5p	-0.57	-0.57	N/A
TMEM185B	ENST00000426077.2	transmembrane protein 185B	1146	3	1	2	0	0	rno-miR-23b-5p	-0.57	-0.71	N/A
TTC37	ENST00000358746.2	tetratricopeptide repeat domain 37	296	1	1	0	0	0	rno-miR-23b-5p	-0.57	-0.57	N/A
CMTM5	ENST00000359320.3	CKLF-like MARVEL transmembrane domain containing 5	5	1	1	0	0	0	rno-miR-23b-5p	-0.56	-0.56	N/A
C1QL4	ENST00000334221.3	complement component 1, q subcomponent-like 4	238	2	1	1	0	0	rno-miR-23b-5p	-0.56	-0.56	N/A
CENPN	ENST00000305850.5	centromere protein N	532	1	1	0	0	0	rno-miR-23b-5p	-0.56	-0.63	N/A
DAZAP2	ENST00000412716.3	DAZ associated protein 2	4265	1	1	0	0	0	rno-miR-23b-5p	-0.55	-0.55	N/A
ACSM3	ENST00000289416.5	acyl-CoA synthetase medium-chain family member 3	25	1	1	0	0	0	rno-miR-23b-5p	-0.55	-0.55	N/A
RNF187	ENST00000305943.7	ring finger protein 187	13589	1	1	0	0	1	rno-miR-23b-5p	-0.55	-0.58	N/A
RBMS2	ENST00000262031.5	RNA binding motif, single stranded interacting protein 2	451	2	2	0	0	1	rno-miR-23b-5p	-0.55	-0.75	N/A
C10orf115	ENST00000376501.5	chromosome 10 open reading frame 115	5	1	1	0	0	0	rno-miR-23b-5p	-0.54	-0.54	N/A
CD226	ENST00000581982.1	CD226 molecule	8	2	1	0	1	0	rno-miR-23b-5p	-0.53	-0.66	N/A
TFRC	ENST00000540528.1	transferrin receptor	296	1	1	0	0	0	rno-miR-23b-5p	-0.53	-0.53	N/A
CNIH4	ENST00000465271.1	cornichon family AMPA receptor auxiliary protein 4	1348	1	1	0	0	1	rno-miR-23b-5p	-0.53	-0.53	N/A
METTL7A	ENST00000332160.4	methyltransferase like 7A	695	1	1	0	0	0	rno-miR-23b-5p	-0.53	-0.53	N/A
XXbac-BPG32J3.20	ENST00000461287.1		1251	1	1	0	0	0	rno-miR-23b-5p	-0.52	-0.52	N/A
AC010327.2	ENST00000598855.1	Uncharacterized protein; cDNA FLJ45856 fis, clone OCBBF2025631	7	2	2	0	0	0	rno-miR-23b-5p	-0.51	-0.51	N/A
CDK2AP2	ENST00000301488.3	cyclin-dependent kinase 2 associated protein 2	13724	1	1	0	0	0	rno-miR-23b-5p	-0.51	-0.51	N/A
SPOCD1	ENST00000373648.2	SPOC domain containing 1	755	2	1	1	0	2	rno-miR-23b-5p	-0.51	-0.51	N/A
CDH8	ENST00000584337.1	cadherin 8, type 2	11	1	1	0	0	0	rno-miR-23b-5p	-0.51	-0.51	N/A
PPM1N	ENST00000324688.4	protein phosphatase, Mg2+/Mn2+ dependent, 1N (putative)	79	1	1	0	0	1	rno-miR-23b-5p	-0.51	-0.51	N/A
RWDD3	ENST00000263893.6	RWD domain containing 3	61	1	1	0	0	0	rno-miR-23b-5p	-0.51	-0.51	N/A
GPR62	ENST00000322241.4	G protein-coupled receptor 62	5	2	1	1	0	0	rno-miR-23b-5p	-0.51	-0.51	N/A
KRT82	ENST00000257974.2	keratin 82	5	1	1	0	0	0	rno-miR-23b-5p	-0.49	-0.49	N/A
PPP1R27	ENST00000570394.1	protein phosphatase 1, regulatory subunit 27	5	1	1	0	0	0	rno-miR-23b-5p	-0.49	-0.49	N/A
SFT2D3	ENST00000310981.4	SFT2 domain containing 3	313	1	1	0	0	0	rno-miR-23b-5p	-0.49	-0.49	N/A
HMG20B	ENST00000333651.6	high mobility group 20B	2035	1	1	0	0	0	rno-miR-23b-5p	-0.49	-0.49	N/A
C21orf62	ENST00000536776.1	chromosome 21 open reading frame 62	5	1	1	0	0	0	rno-miR-23b-5p	-0.49	-0.49	N/A
ATP1B3	ENST00000539728.1	ATPase, Na+/K+ transporting, beta 3 polypeptide	269	2	0	1	1	0	rno-miR-23b-5p	-0.48	-0.48	N/A
PA2G4	ENST00000303305.6	proliferation-associated 2G4, 38kDa	64	2	1	0	1	1	rno-miR-23b-5p	-0.48	-0.48	N/A
DGCR14	ENST00000252137.6	DiGeorge syndrome critical region gene 14	269	2	1	0	1	0	rno-miR-23b-5p	-0.48	-0.56	N/A
SUMF2	ENST00000434526.2	sulfatase modifying factor 2	182	1	1	0	0	1	rno-miR-23b-5p	-0.48	-0.53	N/A
GALNT9	ENST00000397325.2	UDP-N-acetyl-alpha-D-galactosamine:polypeptide N-acetylgalactosaminyltransferase 9 (GalNAc-T9)	5	1	1	0	0	0	rno-miR-23b-5p	-0.47	-0.47	N/A
TCF19	ENST00000376257.3	transcription factor 19	881	1	1	0	0	0	rno-miR-23b-5p	-0.47	-0.49	N/A
DYNLT1	ENST00000367088.1	dynein, light chain, Tctex-type 1	8	1	1	0	0	0	rno-miR-23b-5p	-0.46	-0.46	N/A
POU2F2	ENST00000342301.4	POU class 2 homeobox 2	5	2	2	0	0	0	rno-miR-23b-5p	-0.46	-0.46	N/A
ABCC4	ENST00000412704.1	ATP-binding cassette, sub-family C (CFTR/MRP), member 4	721	1	1	0	0	1	rno-miR-23b-5p	-0.46	-0.46	N/A
DHX58	ENST00000251642.3	DEXH (Asp-Glu-X-His) box polypeptide 58	5	1	1	0	0	0	rno-miR-23b-5p	-0.46	-0.46	N/A
HOMER2	ENST00000450735.2	homer homolog 2 (Drosophila)	12	1	1	0	0	0	rno-miR-23b-5p	-0.46	-0.46	N/A
CNEP1R1	ENST00000562576.1	CTD nuclear envelope phosphatase 1 regulatory subunit 1	546	1	1	0	0	1	rno-miR-23b-5p	-0.46	-0.46	N/A
MT1G	ENST00000568675.1	metallothionein 1G	5	1	0	1	0	0	rno-miR-23b-5p	-0.46	-0.46	N/A
AGPAT2	ENST00000371694.3	1-acylglycerol-3-phosphate O-acyltransferase 2	303	1	1	0	0	0	rno-miR-23b-5p	-0.45	-0.45	N/A
KHDRBS2	ENST00000281156.4	KH domain containing, RNA binding, signal transduction associated 2	5	1	1	0	0	0	rno-miR-23b-5p	-0.45	-0.45	N/A
GREM1	ENST00000560677.1	gremlin 1, DAN family BMP antagonist	752	1	1	0	0	1	rno-miR-23b-5p	-0.45	-0.5	N/A
APH1A	ENST00000360244.4	APH1A gamma secretase subunit	475	1	1	0	0	0	rno-miR-23b-5p	-0.45	-0.45	N/A
CCDC74A	ENST00000467992.2	coiled-coil domain containing 74A	5	2	1	0	1	0	rno-miR-23b-5p	-0.45	-0.45	N/A
TAB3	ENST00000378933.1	TGF-beta activated kinase 1/MAP3K7 binding protein 3	201	2	0	1	1	0	rno-miR-23b-5p	-0.44	-0.51	N/A
CCDC136	ENST00000297788.4	coiled-coil domain containing 136	23	1	1	0	0	0	rno-miR-23b-5p	-0.44	-0.44	N/A
HEPN1	ENST00000408930.5	hepatocellular carcinoma, down-regulated 1	5	1	1	0	0	0	rno-miR-23b-5p	-0.44	-0.44	N/A
FCGR3B	ENST00000367964.2	Fc fragment of IgG, low affinity IIIb, receptor (CD16b)	5	2	0	2	0	0	rno-miR-23b-5p	-0.44	-0.44	N/A
RP6-24A23.6	ENST00000563887.1	Uncharacterized protein	937	2	0	2	0	0	rno-miR-23b-5p	-0.44	-0.53	N/A
C8orf86	ENST00000358138.1	chromosome 8 open reading frame 86	5	2	1	1	0	0	rno-miR-23b-5p	-0.43	-0.43	N/A
GPR35	ENST00000319838.5	G protein-coupled receptor 35	71	1	0	1	0	0	rno-miR-23b-5p	-0.43	-0.43	N/A
SSPN	ENST00000242729.2	sarcospan	25	2	2	0	0	0	rno-miR-23b-5p	-0.43	-0.74	N/A
CADM4	ENST00000222374.2	cell adhesion molecule 4	50	1	1	0	0	0	rno-miR-23b-5p	-0.43	-0.43	N/A
FAM73B	ENST00000277475.5	family with sequence similarity 73, member B	651	2	2	0	0	1	rno-miR-23b-5p	-0.43	-0.43	N/A
RBM14-RBM4	ENST00000412278.2	RBM14-RBM4 readthrough	151	1	1	0	0	0	rno-miR-23b-5p	-0.43	-0.43	N/A
CNPY3	ENST00000394142.3	canopy FGF signaling regulator 3	837	1	1	0	0	0	rno-miR-23b-5p	-0.43	-0.43	N/A
GRIK2	ENST00000413795.1	glutamate receptor, ionotropic, kainate 2	28	1	1	0	0	0	rno-miR-23b-5p	-0.42	-0.42	N/A
DIO1	ENST00000322679.6	deiodinase, iodothyronine, type I	5	1	1	0	0	0	rno-miR-23b-5p	-0.42	-0.42	N/A
CCNC	ENST00000520371.1	cyclin C	524	2	0	2	0	0	rno-miR-23b-5p	-0.42	-0.43	N/A
TMX2	ENST00000378312.4	thioredoxin-related transmembrane protein 2	1344	2	0	1	1	0	rno-miR-23b-5p	-0.42	-0.42	N/A
RBM4	ENST00000310092.7	RNA binding motif protein 4	151	1	1	0	0	0	rno-miR-23b-5p	-0.42	-0.43	N/A
RHBG	ENST00000368249.1	Rh family, B glycoprotein (gene/pseudogene)	23	1	1	0	0	0	rno-miR-23b-5p	-0.42	-0.42	N/A
MRPL52	ENST00000397505.2	mitochondrial ribosomal protein L52	8059	1	0	1	0	0	rno-miR-23b-5p	-0.42	-0.42	N/A
POU5F1B	ENST00000465342.2	POU class 5 homeobox 1B	5	1	0	1	0	0	rno-miR-23b-5p	-0.42	-0.42	N/A
ATP6AP2	ENST00000378438.4	ATPase, H+ transporting, lysosomal accessory protein 2	6001	1	1	0	0	0	rno-miR-23b-5p	-0.41	-0.41	N/A
RARB	ENST00000437042.2	retinoic acid receptor, beta	48	1	1	0	0	0	rno-miR-23b-5p	-0.41	-0.41	N/A
NRIP2	ENST00000337508.4	nuclear receptor interacting protein 2	5	1	1	0	0	0	rno-miR-23b-5p	-0.41	-0.41	N/A
SLC25A21-AS1	ENST00000556667.1	SLC25A21 antisense RNA 1	50	1	1	0	0	0	rno-miR-23b-5p	-0.41	-0.46	N/A
C2orf91	ENST00000378711.2	chromosome 2 open reading frame 91	5	1	1	0	0	0	rno-miR-23b-5p	-0.41	-0.41	N/A
RGS4	ENST00000531057.1	regulator of G-protein signaling 4	489	1	1	0	0	0	rno-miR-23b-5p	-0.41	-0.41	N/A
C6orf120	ENST00000332290.2	chromosome 6 open reading frame 120	1415	1	1	0	0	0	rno-miR-23b-5p	-0.41	-0.52	N/A
RNF150	ENST00000515673.2	ring finger protein 150	518	1	1	0	0	0	rno-miR-23b-5p	-0.41	-0.41	N/A
BCKDHB	ENST00000545529.1	branched chain keto acid dehydrogenase E1, beta polypeptide	143	1	1	0	0	0	rno-miR-23b-5p	-0.4	-0.4	N/A
YBX2	ENST00000007699.5	Y box binding protein 2	11	1	1	0	0	0	rno-miR-23b-5p	-0.4	-0.4	N/A
TMEM163	ENST00000281924.6	transmembrane protein 163	24	1	1	0	0	0	rno-miR-23b-5p	-0.4	-0.4	N/A
MAFK	ENST00000343242.4	v-maf avian musculoaponeurotic fibrosarcoma oncogene homolog K	322	2	1	0	1	0	rno-miR-23b-5p	-0.39	-0.39	N/A
SLC45A1	ENST00000377479.2	solute carrier family 45, member 1	10	1	1	0	0	0	rno-miR-23b-5p	-0.39	-0.39	N/A
C10orf105	ENST00000441508.2	chromosome 10 open reading frame 105	5	2	1	0	1	2	rno-miR-23b-5p	-0.39	-0.39	N/A
ASB12	ENST00000362002.2	ankyrin repeat and SOCS box containing 12	5	1	0	1	0	0	rno-miR-23b-5p	-0.39	-0.39	N/A
HTR3A	ENST00000504030.2	5-hydroxytryptamine (serotonin) receptor 3A, ionotropic	5	1	1	0	0	0	rno-miR-23b-5p	-0.39	-0.39	N/A
P4HA3	ENST00000331597.4	prolyl 4-hydroxylase, alpha polypeptide III	5	1	1	0	0	0	rno-miR-23b-5p	-0.39	-0.39	N/A
SALL1	ENST00000566102.1	sal-like 1 (Drosophila)	95	2	0	0	2	1	rno-miR-23b-5p	-0.39	-0.39	N/A
C1orf123	ENST00000294360.4	chromosome 1 open reading frame 123	558	1	1	0	0	0	rno-miR-23b-5p	-0.39	-0.63	N/A
HDAC8	ENST00000439122.2	histone deacetylase 8	24	1	1	0	0	0	rno-miR-23b-5p	-0.39	-0.39	N/A
MT2A	ENST00000561491.1	metallothionein 2A	138	1	0	1	0	0	rno-miR-23b-5p	-0.38	-0.39	N/A
FOXR2	ENST00000339140.3	forkhead box R2	5	1	1	0	0	0	rno-miR-23b-5p	-0.38	-0.38	N/A
HOXA11	ENST00000006015.3	homeobox A11	133	1	1	0	0	0	rno-miR-23b-5p	-0.38	-0.38	N/A
ID1	ENST00000376105.3	inhibitor of DNA binding 1, dominant negative helix-loop-helix protein	7992	1	1	0	0	0	rno-miR-23b-5p	-0.38	-0.38	N/A
TMEM55B	ENST00000250489.4	transmembrane protein 55B	623	1	1	0	0	0	rno-miR-23b-5p	-0.38	-0.38	N/A
AOC3	ENST00000591562.1	amine oxidase, copper containing 3	59	1	1	0	0	1	rno-miR-23b-5p	-0.38	-0.38	N/A
ICA1L	ENST00000392237.2	islet cell autoantigen 1,69kDa-like	82	1	1	0	0	0	rno-miR-23b-5p	-0.38	-0.38	N/A
BLZF1	ENST00000367808.3	basic leucine zipper nuclear factor 1	73	1	1	0	0	0	rno-miR-23b-5p	-0.38	-0.38	N/A
ZBTB45	ENST00000354590.3	zinc finger and BTB domain containing 45	512	1	1	0	0	0	rno-miR-23b-5p	-0.37	-0.37	N/A
HDAC2	ENST00000519065.1	histone deacetylase 2	1701	1	0	1	0	0	rno-miR-23b-5p	-0.37	-0.37	N/A
CASP16	ENST00000428155.1	caspase 16, apoptosis-related cysteine peptidase (putative)	51	2	1	0	1	1	rno-miR-23b-5p	-0.37	-0.48	N/A
LYPD6B	ENST00000409642.3	LY6/PLAUR domain containing 6B	26	1	1	0	0	0	rno-miR-23b-5p	-0.36	-0.36	N/A
IL17D	ENST00000304920.3	interleukin 17D	130	1	1	0	0	0	rno-miR-23b-5p	-0.36	-0.36	N/A
RP11-362K2.2	ENST00000546977.1	Protein LOC100506869	5	1	0	1	0	0	rno-miR-23b-5p	-0.36	-0.36	N/A
IRS2	ENST00000375856.3	insulin receptor substrate 2	231	3	1	1	1	0	rno-miR-23b-5p	-0.36	-0.36	N/A
HARS2	ENST00000435019.2	histidyl-tRNA synthetase 2, mitochondrial	150	1	1	0	0	0	rno-miR-23b-5p	-0.36	-0.36	N/A
PRDM5	ENST00000515109.1	PR domain containing 5	22	2	1	0	1	0	rno-miR-23b-5p	-0.35	-0.42	N/A
C1orf170	ENST00000433179.2	chromosome 1 open reading frame 170	7	1	1	0	0	0	rno-miR-23b-5p	-0.35	-0.35	N/A
TBC1D10A	ENST00000215790.7	TBC1 domain family, member 10A	184	1	1	0	0	0	rno-miR-23b-5p	-0.35	-0.35	N/A
PPP1R3E	ENST00000452015.4	protein phosphatase 1, regulatory subunit 3E	77	3	1	0	2	0	rno-miR-23b-5p	-0.35	-0.36	N/A
DRD2	ENST00000355319.2	dopamine receptor D2	5	1	1	0	0	0	rno-miR-23b-5p	-0.35	-0.35	N/A
NUFIP2	ENST00000225388.4	nuclear fragile X mental retardation protein interacting protein 2	440	1	1	0	0	1	rno-miR-23b-5p	-0.35	-0.35	N/A
BTG4	ENST00000356018.2	B-cell translocation gene 4	5	1	0	1	0	0	rno-miR-23b-5p	-0.35	-0.35	N/A
STAU2	ENST00000522695.1	staufen double-stranded RNA binding protein 2	306	1	1	0	0	0	rno-miR-23b-5p	-0.35	-0.43	N/A
GRHL3	ENST00000361548.4	grainyhead-like 3 (Drosophila)	15	1	1	0	0	0	rno-miR-23b-5p	-0.34	-0.34	N/A
CYB5RL	ENST00000419823.2	cytochrome b5 reductase-like	7	2	1	0	1	1	rno-miR-23b-5p	-0.34	-0.37	N/A
CEACAM1	ENST00000403444.3	carcinoembryonic antigen-related cell adhesion molecule 1 (biliary glycoprotein)	925	2	1	1	0	0	rno-miR-23b-5p	-0.34	-0.35	N/A
PRKCZ	ENST00000400920.1	protein kinase C, zeta	856	1	1	0	0	0	rno-miR-23b-5p	-0.34	-0.34	N/A
SCAI	ENST00000336505.6	suppressor of cancer cell invasion	74	1	1	0	0	0	rno-miR-23b-5p	-0.34	-0.34	N/A
HK1	ENST00000359426.6	hexokinase 1	620	1	1	0	0	0	rno-miR-23b-5p	-0.34	-0.34	N/A
STYK1	ENST00000075503.3	serine/threonine/tyrosine kinase 1	13	1	1	0	0	0	rno-miR-23b-5p	-0.34	-0.34	N/A
C10orf99	ENST00000372126.3	chromosome 10 open reading frame 99	5	1	0	1	0	0	rno-miR-23b-5p	-0.34	-0.34	N/A
KCNB2	ENST00000523207.1	potassium voltage-gated channel, Shab-related subfamily, member 2	7	1	1	0	0	0	rno-miR-23b-5p	-0.34	-0.52	N/A
AICDA	ENST00000229335.6	activation-induced cytidine deaminase	5	2	0	1	1	0	rno-miR-23b-5p	-0.34	-0.34	N/A
RBP2	ENST00000232217.2	retinol binding protein 2, cellular	46	2	0	2	0	0	rno-miR-23b-5p	-0.34	-0.43	N/A
SLC38A11	ENST00000303735.4	solute carrier family 38, member 11	5	1	1	0	0	0	rno-miR-23b-5p	-0.34	-0.34	N/A
SLC36A1	ENST00000243389.3	solute carrier family 36 (proton/amino acid symporter), member 1	236	3	2	1	0	0	rno-miR-23b-5p	-0.34	-0.34	N/A
GATS	ENST00000436886.2	GATS, stromal antigen 3 opposite strand	86	1	0	1	0	0	rno-miR-23b-5p	-0.34	-0.34	N/A
SGCD	ENST00000435422.3	sarcoglycan, delta (35kDa dystrophin-associated glycoprotein)	39	3	1	1	1	0	rno-miR-23b-5p	-0.33	-0.43	N/A
HSPB8	ENST00000281938.2	heat shock 22kDa protein 8	206	1	1	0	0	0	rno-miR-23b-5p	-0.33	-0.33	N/A
MRPL35	ENST00000337109.4	mitochondrial ribosomal protein L35	860	1	1	0	0	0	rno-miR-23b-5p	-0.33	-0.34	N/A
GSR	ENST00000221130.5	glutathione reductase	858	1	1	0	0	0	rno-miR-23b-5p	-0.33	-0.39	N/A
COX7A2	ENST00000370081.2	cytochrome c oxidase subunit VIIa polypeptide 2 (liver)	682	1	0	1	0	0	rno-miR-23b-5p	-0.33	-0.36	N/A
MTX3	ENST00000509852.1	metaxin 3	304	1	1	0	0	0	rno-miR-23b-5p	-0.33	-0.33	N/A
GPR68	ENST00000531499.2	G protein-coupled receptor 68	5	1	1	0	0	0	rno-miR-23b-5p	-0.33	-0.33	N/A
PLEKHF2	ENST00000315367.3	pleckstrin homology domain containing, family F (with FYVE domain) member 2	286	1	1	0	0	1	rno-miR-23b-5p	-0.33	-0.39	N/A
AC008964.1	ENST00000593965.1		5	1	0	1	0	0	rno-miR-23b-5p	-0.33	-0.33	N/A
RFESD	ENST00000513950.2	Rieske (Fe-S) domain containing	15	1	0	1	0	0	rno-miR-23b-5p	-0.33	-0.33	N/A
PRRX1	ENST00000367760.3	paired related homeobox 1	57	1	1	0	0	0	rno-miR-23b-5p	-0.33	-0.33	N/A
MS4A10	ENST00000308287.1	membrane-spanning 4-domains, subfamily A, member 10	5	1	0	1	0	0	rno-miR-23b-5p	-0.33	-0.33	N/A
MFAP3L	ENST00000393704.3	microfibrillar-associated protein 3-like	69	3	1	2	0	0	rno-miR-23b-5p	-0.32	-0.34	N/A
CNOT6L	ENST00000504123.1	CCR4-NOT transcription complex, subunit 6-like	23	2	1	0	1	0	rno-miR-23b-5p	-0.32	-0.32	N/A
NYAP2	ENST00000272907.6	neuronal tyrosine-phosphorylated phosphoinositide-3-kinase adaptor 2	5	1	1	0	0	0	rno-miR-23b-5p	-0.32	-0.32	N/A
LBH	ENST00000406087.1	limb bud and heart development	1956	1	1	0	0	1	rno-miR-23b-5p	-0.32	-0.33	N/A
BHLHE40	ENST00000256495.3	basic helix-loop-helix family, member e40	1571	1	1	0	0	1	rno-miR-23b-5p	-0.32	-0.32	N/A
GPR61	ENST00000527748.1	G protein-coupled receptor 61	5	1	1	0	0	0	rno-miR-23b-5p	-0.32	-0.32	N/A
HYAL4	ENST00000223026.4	hyaluronoglucosaminidase 4	5	1	0	1	0	0	rno-miR-23b-5p	-0.32	-0.32	N/A
SYS1	ENST00000243918.5	SYS1 Golgi-localized integral membrane protein homolog (S. cerevisiae)	384	2	0	1	1	0	rno-miR-23b-5p	-0.32	-0.32	N/A
PAIP1	ENST00000514514.1	poly(A) binding protein interacting protein 1	165	1	1	0	0	0	rno-miR-23b-5p	-0.32	-0.33	N/A
TIMM23B	ENST00000478381.1	translocase of inner mitochondrial membrane 23 homolog B (yeast)	5	1	0	0	1	0	rno-miR-23b-5p	-0.32	-0.32	N/A
CALM2	ENST00000272298.7	calmodulin 2 (phosphorylase kinase, delta)	22519	1	0	1	0	0	rno-miR-23b-5p	-0.31	-0.31	N/A
ART4	ENST00000228936.4	ADP-ribosyltransferase 4	5	3	1	1	1	1	rno-miR-23b-5p	-0.31	-0.31	N/A
RGS5	ENST00000313961.5	regulator of G-protein signaling 5	56	1	1	0	0	0	rno-miR-23b-5p	-0.31	-0.33	N/A
BCL3	ENST00000164227.5	B-cell CLL/lymphoma 3	2099	1	1	0	0	0	rno-miR-23b-5p	-0.31	-0.31	N/A
TMEM252	ENST00000377311.3	transmembrane protein 252	5	1	0	1	0	0	rno-miR-23b-5p	-0.31	-0.31	N/A
PLA2G2E	ENST00000375116.3	phospholipase A2, group IIE	5	1	0	1	0	0	rno-miR-23b-5p	-0.31	-0.31	N/A
WDR76	ENST00000263795.6	WD repeat domain 76	1720	1	0	1	0	0	rno-miR-23b-5p	-0.31	-0.31	N/A
HLA-C	ENST00000376228.5	major histocompatibility complex, class I, C	521	1	0	1	0	0	rno-miR-23b-5p	-0.31	-0.36	N/A
GPR150	ENST00000380007.2	G protein-coupled receptor 150	5	1	1	0	0	0	rno-miR-23b-5p	-0.31	-0.31	N/A
CYS1	ENST00000381813.4	cystin 1	22	2	1	0	1	0	rno-miR-23b-5p	-0.31	-0.31	N/A
RP11-644F5.10	ENST00000550412.1	Uncharacterized protein	265	2	0	1	1	0	rno-miR-23b-5p	-0.31	-0.32	N/A
JAKMIP2	ENST00000507386.1	janus kinase and microtubule interacting protein 2	26	2	0	0	2	1	rno-miR-23b-5p	-0.3	-0.34	N/A
ADAM12	ENST00000368679.4	ADAM metallopeptidase domain 12	758	1	0	0	1	2	rno-miR-23b-5p	-0.3	-0.31	N/A
RCC2	ENST00000375436.4	regulator of chromosome condensation 2	180	2	2	0	0	0	rno-miR-23b-5p	-0.3	-0.3	N/A
PDE7A	ENST00000401827.3	phosphodiesterase 7A	84	1	1	0	0	0	rno-miR-23b-5p	-0.3	-0.3	N/A
C22orf46	ENST00000402966.1	chromosome 22 open reading frame 46	70	2	1	0	1	1	rno-miR-23b-5p	-0.3	-0.3	N/A
GNG10	ENST00000374293.4	guanine nucleotide binding protein (G protein), gamma 10	407	1	0	1	0	1	rno-miR-23b-5p	-0.3	-0.31	N/A
ITFG3	ENST00000600536.1	Protein ITFG3; Uncharacterized protein; cDNA FLJ60496	5	1	0	1	0	0	rno-miR-23b-5p	-0.3	-0.3	N/A
NXPH2	ENST00000272641.3	neurexophilin 2	82	1	1	0	0	0	rno-miR-23b-5p	-0.3	-0.32	N/A
MMP11	ENST00000215743.3	matrix metallopeptidase 11 (stromelysin 3)	1719	1	1	0	0	0	rno-miR-23b-5p	-0.3	-0.3	N/A
PIAS2	ENST00000585916.1	protein inhibitor of activated STAT, 2	194	1	1	0	0	0	rno-miR-23b-5p	-0.3	-0.3	N/A
PLEKHH1	ENST00000329153.5	pleckstrin homology domain containing, family H (with MyTH4 domain) member 1	125	2	1	0	1	0	rno-miR-23b-5p	-0.3	-0.3	N/A
RAPGEF4	ENST00000409036.1	Rap guanine nucleotide exchange factor (GEF) 4	60	1	1	0	0	1	rno-miR-23b-5p	-0.29	-0.29	N/A
FLG2	ENST00000388718.5	filaggrin family member 2	5	1	1	0	0	0	rno-miR-23b-5p	-0.29	-0.29	N/A
TRDN	ENST00000398178.3	triadin	5	1	1	0	0	0	rno-miR-23b-5p	-0.29	-0.29	N/A
SON	ENST00000290239.6	SON DNA binding protein	161	1	0	1	0	0	rno-miR-23b-5p	-0.29	-0.29	N/A
MEF2A	ENST00000354410.5	myocyte enhancer factor 2A	654	1	1	0	0	1	rno-miR-23b-5p	-0.29	-0.3	N/A
C1orf210	ENST00000523677.1	chromosome 1 open reading frame 210	43	1	0	1	0	0	rno-miR-23b-5p	-0.29	-0.29	N/A
B3GNT9	ENST00000449549.3	UDP-GlcNAc:betaGal beta-1,3-N-acetylglucosaminyltransferase 9	56	1	1	0	0	0	rno-miR-23b-5p	-0.29	-0.29	N/A
CXCL10	ENST00000306602.1	chemokine (C-X-C motif) ligand 10	5	1	0	1	0	0	rno-miR-23b-5p	-0.29	-0.29	N/A
FOXP2	ENST00000408937.3	forkhead box P2	169	3	2	1	0	1	rno-miR-23b-5p	-0.29	-0.37	N/A
RPL26L1	ENST00000265100.2	ribosomal protein L26-like 1	2493	1	0	0	1	0	rno-miR-23b-5p	-0.29	-0.29	N/A
GRK5	ENST00000392870.2	G protein-coupled receptor kinase 5	337	2	0	0	2	0	rno-miR-23b-5p	-0.29	-0.29	N/A
PCMTD2	ENST00000308824.6	protein-L-isoaspartate (D-aspartate) O-methyltransferase domain containing 2	476	1	1	0	0	0	rno-miR-23b-5p	-0.29	-0.29	N/A
PCBD1	ENST00000299299.3	pterin-4 alpha-carbinolamine dehydratase/dimerization cofactor of hepatocyte nuclear factor 1 alpha	286	2	0	1	1	0	rno-miR-23b-5p	-0.28	-0.28	N/A
PLEKHG7	ENST00000344636.3	pleckstrin homology domain containing, family G (with RhoGef domain) member 7	5	1	1	0	0	0	rno-miR-23b-5p	-0.28	-0.28	N/A
ERC1	ENST00000355446.5	ELKS/RAB6-interacting/CAST family member 1	159	2	1	1	0	0	rno-miR-23b-5p	-0.28	-0.28	N/A
C1orf172	ENST00000320567.5	chromosome 1 open reading frame 172	190	1	1	0	0	0	rno-miR-23b-5p	-0.28	-0.28	N/A
KLK4	ENST00000324041.1	kallikrein-related peptidase 4	5	2	0	0	2	1	rno-miR-23b-5p	-0.28	-0.28	N/A
C17orf103	ENST00000468196.1	chromosome 17 open reading frame 103	54	2	0	2	0	0	rno-miR-23b-5p	-0.28	-0.28	N/A
SIK2	ENST00000304987.3	salt-inducible kinase 2	378	2	1	0	1	1	rno-miR-23b-5p	-0.28	-0.33	N/A
PPP1R2	ENST00000328432.3	protein phosphatase 1, regulatory (inhibitor) subunit 2	8	1	1	0	0	0	rno-miR-23b-5p	-0.28	-0.28	N/A
C15orf54	ENST00000318578.3	chromosome 15 open reading frame 54	5	1	1	0	0	0	rno-miR-23b-5p	-0.28	-0.28	N/A
TMEM79	ENST00000295694.5	transmembrane protein 79	11	2	0	1	1	0	rno-miR-23b-5p	-0.28	-0.34	N/A
GDPD5	ENST00000443276.2	glycerophosphodiester phosphodiesterase domain containing 5	8	1	0	1	0	1	rno-miR-23b-5p	-0.28	-0.28	N/A
ERC2	ENST00000288221.6	ELKS/RAB6-interacting/CAST family member 2	11	2	1	1	0	0	rno-miR-23b-5p	-0.28	-0.28	N/A
TOE1	ENST00000372090.5	target of EGR1, member 1 (nuclear)	62	1	0	1	0	0	rno-miR-23b-5p	-0.28	-0.28	N/A
SLC9A4	ENST00000295269.4	solute carrier family 9, subfamily A (NHE4, cation proton antiporter 4), member 4	5	1	0	1	0	0	rno-miR-23b-5p	-0.28	-0.28	N/A
SLC11A1	ENST00000233202.6	solute carrier family 11 (proton-coupled divalent metal ion transporter), member 1	33	1	1	0	0	2	rno-miR-23b-5p	-0.28	-0.28	N/A
FAIM2	ENST00000320634.3	Fas apoptotic inhibitory molecule 2	5	1	1	0	0	0	rno-miR-23b-5p	-0.28	-0.28	N/A
PHF6	ENST00000332070.3	PHD finger protein 6	630	1	1	0	0	0	rno-miR-23b-5p	-0.28	-0.28	N/A
SP7	ENST00000536324.2	Sp7 transcription factor	5	1	1	0	0	0	rno-miR-23b-5p	-0.28	-0.28	N/A
BARHL1	ENST00000263610.2	BarH-like homeobox 1	5	1	1	0	0	0	rno-miR-23b-5p	-0.28	-0.28	N/A
ARHGAP17	ENST00000441763.2	Rho GTPase activating protein 17	1337	1	0	1	0	1	rno-miR-23b-5p	-0.28	-0.28	N/A
ETS1	ENST00000531611.1	v-ets avian erythroblastosis virus E26 oncogene homolog 1	1423	1	1	0	0	0	rno-miR-23b-5p	-0.28	-0.29	N/A
HTR7	ENST00000371719.2	5-hydroxytryptamine (serotonin) receptor 7, adenylate cyclase-coupled	12	1	1	0	0	1	rno-miR-23b-5p	-0.27	-0.27	N/A
C8orf47	ENST00000318528.3	chromosome 8 open reading frame 47	63	1	0	1	0	0	rno-miR-23b-5p	-0.27	-0.27	N/A
QPCTL	ENST00000012049.5	glutaminyl-peptide cyclotransferase-like	62	1	1	0	0	0	rno-miR-23b-5p	-0.27	-0.45	N/A
U2AF1L4	ENST00000378975.3	U2 small nuclear RNA auxiliary factor 1-like 4	59	1	0	1	0	0	rno-miR-23b-5p	-0.27	-0.27	N/A
ARHGEF18	ENST00000319670.9	Rho/Rac guanine nucleotide exchange factor (GEF) 18	2596	1	1	0	0	0	rno-miR-23b-5p	-0.27	-0.27	N/A
PPEF1	ENST00000543630.1	protein phosphatase, EF-hand calcium binding domain 1	9	1	0	1	0	0	rno-miR-23b-5p	-0.27	-0.27	N/A
USP45	ENST00000392738.2	ubiquitin specific peptidase 45	491	1	1	0	0	0	rno-miR-23b-5p	-0.27	-0.28	N/A
CHODL	ENST00000400128.1	chondrolectin	26	1	1	0	0	0	rno-miR-23b-5p	-0.27	-0.46	N/A
PTGFR	ENST00000370756.3	prostaglandin F receptor (FP)	20	2	0	1	1	0	rno-miR-23b-5p	-0.27	-0.27	N/A
DNAJC25-GNG10	ENST00000374294.3	DNAJC25-GNG10 readthrough	407	1	0	1	0	1	rno-miR-23b-5p	-0.27	-0.28	N/A
DNAJC25	ENST00000556107.1	DnaJ (Hsp40) homolog, subfamily C , member 25	407	1	0	1	0	1	rno-miR-23b-5p	-0.27	-0.28	N/A
RNGTT	ENST00000369485.4	RNA guanylyltransferase and 5'-phosphatase	1384	1	1	0	0	0	rno-miR-23b-5p	-0.27	-0.27	N/A
NPL	ENST00000367553.1	N-acetylneuraminate pyruvate lyase (dihydrodipicolinate synthase)	19	1	0	0	1	0	rno-miR-23b-5p	-0.27	-0.27	N/A
TIMM8B	ENST00000504148.2	translocase of inner mitochondrial membrane 8 homolog B (yeast)	12	1	1	0	0	0	rno-miR-23b-5p	-0.27	-0.55	N/A
TANGO2	ENST00000434570.2	transport and golgi organization 2 homolog (Drosophila)	119	1	0	1	0	1	rno-miR-23b-5p	-0.27	-0.28	N/A
ABCA13	ENST00000544596.1	ATP-binding cassette, sub-family A (ABC1), member 13	5	1	1	0	0	0	rno-miR-23b-5p	-0.27	-0.27	N/A
C3orf30	ENST00000295622.1	chromosome 3 open reading frame 30	5	1	0	1	0	0	rno-miR-23b-5p	-0.27	-0.27	N/A
ARID3A	ENST00000263620.3	AT rich interactive domain 3A (BRIGHT-like)	320	1	1	0	0	0	rno-miR-23b-5p	-0.27	-0.27	N/A
BCKDHA	ENST00000269980.2	branched chain keto acid dehydrogenase E1, alpha polypeptide	3943	1	1	0	0	0	rno-miR-23b-5p	-0.27	-0.27	N/A
C11orf52	ENST00000278601.5	chromosome 11 open reading frame 52	164	1	0	1	0	0	rno-miR-23b-5p	-0.26	-0.3	N/A
TNFSF15	ENST00000374045.4	tumor necrosis factor (ligand) superfamily, member 15	29	1	0	1	0	1	rno-miR-23b-5p	-0.26	-0.26	N/A
GSC2	ENST00000086933.2	goosecoid homeobox 2	5	1	0	0	1	0	rno-miR-23b-5p	-0.26	-0.26	N/A
ZNF23	ENST00000497160.1	zinc finger protein 23	5	1	0	1	0	0	rno-miR-23b-5p	-0.26	-0.26	N/A
TMEM2	ENST00000377044.4	transmembrane protein 2	130	2	0	0	2	0	rno-miR-23b-5p	-0.26	-0.26	N/A
RILPL2	ENST00000280571.8	Rab interacting lysosomal protein-like 2	72	1	0	0	1	0	rno-miR-23b-5p	-0.26	-0.26	N/A
UTS2	ENST00000377516.2	urotensin 2	5	1	0	1	0	0	rno-miR-23b-5p	-0.26	-0.26	N/A
SLC6A8	ENST00000253122.5	solute carrier family 6 (neurotransmitter transporter), member 8	5	1	0	0	1	1	rno-miR-23b-5p	-0.26	-0.26	N/A
ASB7	ENST00000332783.7	ankyrin repeat and SOCS box containing 7	95	1	1	0	0	0	rno-miR-23b-5p	-0.26	-0.26	N/A
CHRNA4	ENST00000370263.4	cholinergic receptor, nicotinic, alpha 4 (neuronal)	5	2	1	1	0	0	rno-miR-23b-5p	-0.26	-0.26	N/A
IL33	ENST00000381434.3	interleukin 33	8	1	1	0	0	0	rno-miR-23b-5p	-0.26	-0.26	N/A
CTC-435M10.3	ENST00000540732.1	2-oxoisovalerate dehydrogenase subunit alpha, mitochondrial; Uncharacterized protein	3943	1	1	0	0	0	rno-miR-23b-5p	-0.26	-0.26	N/A
PANK4	ENST00000378466.3	pantothenate kinase 4	72	2	0	1	1	0	rno-miR-23b-5p	-0.26	-0.26	N/A
MUSTN1	ENST00000486659.1	musculoskeletal, embryonic nuclear protein 1	39	1	0	0	1	0	rno-miR-23b-5p	-0.26	-0.26	N/A
AMPD3	ENST00000444303.2	adenosine monophosphate deaminase 3	5	1	1	0	0	0	rno-miR-23b-5p	-0.26	-0.26	N/A
NUDT18	ENST00000521807.2	nudix (nucleoside diphosphate linked moiety X)-type motif 18	40	1	0	0	1	1	rno-miR-23b-5p	-0.26	-0.26	N/A
TP53AIP1	ENST00000602346.1	tumor protein p53 regulated apoptosis inducing protein 1	5	2	0	0	2	1	rno-miR-23b-5p	-0.26	-0.26	N/A
PBOV1	ENST00000527246.2	prostate and breast cancer overexpressed 1	5	1	0	1	0	0	rno-miR-23b-5p	-0.25	-0.25	N/A
P4HA1	ENST00000307116.2	prolyl 4-hydroxylase, alpha polypeptide I	38	1	0	1	0	0	rno-miR-23b-5p	-0.25	-0.25	N/A
SYT6	ENST00000607941.1	synaptotagmin VI	5	2	0	2	0	1	rno-miR-23b-5p	-0.25	-0.25	N/A
SELE	ENST00000367781.4	selectin E	5	1	1	0	0	0	rno-miR-23b-5p	-0.25	-0.25	N/A
E2F7	ENST00000416496.2	E2F transcription factor 7	308	1	1	0	0	1	rno-miR-23b-5p	-0.25	-0.25	N/A
TGOLN2	ENST00000377386.3	trans-golgi network protein 2	1914	1	1	0	0	0	rno-miR-23b-5p	-0.25	-0.27	N/A
KIF16B	ENST00000354981.2	kinesin family member 16B	113	1	1	0	0	0	rno-miR-23b-5p	-0.25	-0.25	N/A
KIAA1211L	ENST00000397899.2	KIAA1211-like	7	1	1	0	0	0	rno-miR-23b-5p	-0.25	-0.25	N/A
PDZD9	ENST00000537222.2	PDZ domain containing 9	5	1	0	1	0	0	rno-miR-23b-5p	-0.25	-0.25	N/A
OPA3	ENST00000263275.4	optic atrophy 3 (autosomal recessive, with chorea and spastic paraplegia)	137	1	1	0	0	0	rno-miR-23b-5p	-0.25	-0.31	N/A
GPT	ENST00000528431.1	glutamic-pyruvate transaminase (alanine aminotransferase)	55	1	0	1	0	0	rno-miR-23b-5p	-0.25	-0.25	N/A
TMEM159	ENST00000572258.1	transmembrane protein 159	159	1	0	0	1	0	rno-miR-23b-5p	-0.25	-0.25	N/A
NAALADL2	ENST00000454872.1	N-acetylated alpha-linked acidic dipeptidase-like 2	5	1	1	0	0	0	rno-miR-23b-5p	-0.24	-0.24	N/A
NEFM	ENST00000433454.2	neurofilament, medium polypeptide	5	1	0	0	1	0	rno-miR-23b-5p	-0.24	-0.24	N/A
BMP8B	ENST00000372827.3	bone morphogenetic protein 8b	88	1	1	0	0	0	rno-miR-23b-5p	-0.24	-0.24	N/A
NIPSNAP1	ENST00000216121.7	nipsnap homolog 1 (C. elegans)	2429	1	0	0	1	0	rno-miR-23b-5p	-0.24	-0.25	N/A
KLHL13	ENST00000371882.1	kelch-like family member 13	13	1	0	0	1	0	rno-miR-23b-5p	-0.24	-0.24	N/A
EIF4A1	ENST00000582746.1	eukaryotic translation initiation factor 4A1	44	1	0	1	0	0	rno-miR-23b-5p	-0.24	-0.24	N/A
AHRR	ENST00000316418.5	aryl-hydrocarbon receptor repressor	1049	3	2	1	0	0	rno-miR-23b-5p	-0.24	-0.29	N/A
SRP72	ENST00000342756.5	signal recognition particle 72kDa	185	1	1	0	0	0	rno-miR-23b-5p	-0.24	-0.24	N/A
ARL3	ENST00000260746.5	ADP-ribosylation factor-like 3	1387	1	0	1	0	0	rno-miR-23b-5p	-0.24	-0.24	N/A
SLC35F3	ENST00000366618.3	solute carrier family 35, member F3	5	2	0	1	1	1	rno-miR-23b-5p	-0.24	-0.24	N/A
CCL3L3	ENST00000378354.4	chemokine (C-C motif) ligand 3-like 3	5	1	0	1	0	0	rno-miR-23b-5p	-0.24	-0.24	N/A
GABBR1	ENST00000376977.3	gamma-aminobutyric acid (GABA) B receptor, 1	213	1	1	0	0	0	rno-miR-23b-5p	-0.24	-0.24	N/A
NMRK1	ENST00000376811.1	nicotinamide riboside kinase 1	178	1	0	1	0	0	rno-miR-23b-5p	-0.24	-0.24	N/A
CCL3	ENST00000225245.5	chemokine (C-C motif) ligand 3	5	1	0	1	0	0	rno-miR-23b-5p	-0.24	-0.24	N/A
SMARCC2	ENST00000394023.3	SWI/SNF related, matrix associated, actin dependent regulator of chromatin, subfamily c, member 2	298	1	1	0	0	0	rno-miR-23b-5p	-0.24	-0.24	N/A
GRIK1-AS2	ENST00000333765.4	GRIK1 antisense RNA 2	5	1	0	1	0	0	rno-miR-23b-5p	-0.24	-0.24	N/A
BEND4	ENST00000504360.1	BEN domain containing 4	187	3	0	2	1	1	rno-miR-23b-5p	-0.24	-0.24	N/A
MTPN	ENST00000393085.3	myotrophin	1296	1	1	0	0	0	rno-miR-23b-5p	-0.24	-0.24	N/A
DCP2	ENST00000389063.2	decapping mRNA 2	155	2	0	1	1	0	rno-miR-23b-5p	-0.24	-0.32	N/A
POLH	ENST00000372226.1	polymerase (DNA directed), eta	450	2	0	1	1	0	rno-miR-23b-5p	-0.24	-0.26	N/A
RPUSD2	ENST00000315616.7	RNA pseudouridylate synthase domain containing 2	70	1	0	1	0	0	rno-miR-23b-5p	-0.24	-0.24	N/A
GGA3	ENST00000351904.7	golgi-associated, gamma adaptin ear containing, ARF binding protein 3	14	1	1	0	0	0	rno-miR-23b-5p	-0.24	-0.24	N/A
ERAL1	ENST00000254928.5	Era-like 12S mitochondrial rRNA chaperone 1	1147	1	0	0	1	0	rno-miR-23b-5p	-0.24	-0.24	N/A
NFS1	ENST00000374092.4	NFS1 cysteine desulfurase	629	1	0	1	0	0	rno-miR-23b-5p	-0.23	-0.23	N/A
ASCL4	ENST00000342331.4	achaete-scute complex homolog 4 (Drosophila)	5	1	0	1	0	0	rno-miR-23b-5p	-0.23	-0.23	N/A
LRP3	ENST00000253193.7	low density lipoprotein receptor-related protein 3	135	1	0	0	1	0	rno-miR-23b-5p	-0.23	-0.23	N/A
MAFG	ENST00000357736.4	v-maf avian musculoaponeurotic fibrosarcoma oncogene homolog G	5	2	2	0	0	0	rno-miR-23b-5p	-0.23	-0.23	N/A
PAX8	ENST00000263335.7	paired box 8	11	1	1	0	0	0	rno-miR-23b-5p	-0.23	-0.23	N/A
ZNF362	ENST00000539719.1	zinc finger protein 362	27	1	1	0	0	0	rno-miR-23b-5p	-0.23	-0.23	N/A
RASSF8	ENST00000541490.1	Ras association (RalGDS/AF-6) domain family (N-terminal) member 8	1290	2	0	1	1	0	rno-miR-23b-5p	-0.23	-0.23	N/A
ASAP1	ENST00000357668.1	ArfGAP with SH3 domain, ankyrin repeat and PH domain 1	185	1	1	0	0	0	rno-miR-23b-5p	-0.23	-0.23	N/A
PPP1R12C	ENST00000263433.3	protein phosphatase 1, regulatory subunit 12C	505	1	1	0	0	0	rno-miR-23b-5p	-0.23	-0.23	N/A
PPP4R1L	ENST00000334187.8	protein phosphatase 4, regulatory subunit 1-like	27	1	1	0	0	0	rno-miR-23b-5p	-0.23	-0.29	N/A
PTAR1	ENST00000377200.5	protein prenyltransferase alpha subunit repeat containing 1	161	2	1	1	0	0	rno-miR-23b-5p	-0.23	-0.25	N/A
EXOC6B	ENST00000272427.6	exocyst complex component 6B	106	2	0	2	0	0	rno-miR-23b-5p	-0.23	-0.23	N/A
ADAMTS13	ENST00000371916.1	ADAM metallopeptidase with thrombospondin type 1 motif, 13	41	2	1	1	0	1	rno-miR-23b-5p	-0.23	-0.23	N/A
PGK1	ENST00000373316.4	phosphoglycerate kinase 1	7680	1	0	1	0	0	rno-miR-23b-5p	-0.23	-0.23	N/A
SCO1	ENST00000255390.5	SCO1 cytochrome c oxidase assembly protein	1776	1	0	1	0	0	rno-miR-23b-5p	-0.23	-0.26	N/A
CEP164	ENST00000278935.3	centrosomal protein 164kDa	79	1	1	0	0	0	rno-miR-23b-5p	-0.23	-0.23	N/A
NTSR2	ENST00000306928.5	neurotensin receptor 2	5	1	0	1	0	0	rno-miR-23b-5p	-0.23	-0.23	N/A
SLC4A9	ENST00000507527.1	solute carrier family 4, sodium bicarbonate cotransporter, member 9	5	1	0	0	1	0	rno-miR-23b-5p	-0.23	-0.23	N/A
MAPK8IP2	ENST00000399908.2	mitogen-activated protein kinase 8 interacting protein 2	88	1	0	1	0	2	rno-miR-23b-5p	-0.23	-0.24	N/A
KIF4A	ENST00000374403.3	kinesin family member 4A	259	1	1	0	0	0	rno-miR-23b-5p	-0.23	-0.23	N/A
ETV3L	ENST00000454449.2	ets variant 3-like	5	1	0	1	0	0	rno-miR-23b-5p	-0.23	-0.23	N/A
THAP11	ENST00000303596.1	THAP domain containing 11	1536	1	0	1	0	0	rno-miR-23b-5p	-0.23	-0.23	N/A
PABPC4L	ENST00000421491.3	poly(A) binding protein, cytoplasmic 4-like	55	1	0	1	0	0	rno-miR-23b-5p	-0.23	-0.23	N/A
FAM53B	ENST00000337318.3	family with sequence similarity 53, member B	27	1	1	0	0	0	rno-miR-23b-5p	-0.23	-0.23	N/A
ICT1	ENST00000301585.5	immature colon carcinoma transcript 1	857	1	0	1	0	0	rno-miR-23b-5p	-0.23	-0.23	N/A
RAPGEF5	ENST00000401957.2	Rap guanine nucleotide exchange factor (GEF) 5	32	1	1	0	0	0	rno-miR-23b-5p	-0.23	-0.23	N/A
GZF1	ENST00000338121.5	GDNF-inducible zinc finger protein 1	252	1	1	0	0	0	rno-miR-23b-5p	-0.23	-0.23	N/A
AP003733.1	ENST00000601917.1	Uncharacterized protein; cDNA FLJ36460 fis, clone THYMU2014801	7	1	0	1	0	0	rno-miR-23b-5p	-0.23	-0.3	N/A
POM121	ENST00000395270.1	POM121 transmembrane nucleoporin	5	1	0	0	1	2	rno-miR-23b-5p	-0.23	-0.23	N/A
CMTM3	ENST00000424011.2	CKLF-like MARVEL transmembrane domain containing 3	1090	1	0	1	0	0	rno-miR-23b-5p	-0.23	-0.23	N/A
RNF166	ENST00000312838.4	ring finger protein 166	1977	1	0	1	0	0	rno-miR-23b-5p	-0.23	-0.23	N/A
PNMA3	ENST00000447306.1	paraneoplastic Ma antigen 3	5	1	1	0	0	1	rno-miR-23b-5p	-0.23	-0.23	N/A
SELK	ENST00000541726.1	Selenoprotein K	400	1	0	0	1	0	rno-miR-23b-5p	-0.23	-0.23	N/A
SGPL1	ENST00000373202.3	sphingosine-1-phosphate lyase 1	105	2	1	1	0	0	rno-miR-23b-5p	-0.23	-0.28	N/A
ATF3	ENST00000366983.1	activating transcription factor 3	2704	1	0	1	0	0	rno-miR-23b-5p	-0.23	-0.23	N/A
GMEB2	ENST00000370069.1	glucocorticoid modulatory element binding protein 2	240	3	2	1	0	1	rno-miR-23b-5p	-0.22	-0.23	N/A
ADAMTS2	ENST00000251582.7	ADAM metallopeptidase with thrombospondin type 1 motif, 2	2767	1	0	1	0	2	rno-miR-23b-5p	-0.22	-0.22	N/A
PARP16	ENST00000261888.6	poly (ADP-ribose) polymerase family, member 16	97	2	0	0	2	0	rno-miR-23b-5p	-0.22	-0.22	N/A
SYNJ1	ENST00000357345.3	synaptojanin 1	143	2	1	1	0	0	rno-miR-23b-5p	-0.22	-0.25	N/A
ZFP2	ENST00000361362.2	ZFP2 zinc finger protein	9	1	0	1	0	0	rno-miR-23b-5p	-0.22	-0.22	N/A
ATXN1L	ENST00000427980.2	ataxin 1-like	12	3	1	2	0	0	rno-miR-23b-5p	-0.22	-0.22	N/A
TMEM110-MUSTN1	ENST00000504329.1	TMEM110-MUSTN1 readthrough	39	1	0	0	1	0	rno-miR-23b-5p	-0.22	-0.22	N/A
LSM14B	ENST00000253001.4	LSM14B, SCD6 homolog B (S. cerevisiae)	700	1	0	0	1	1	rno-miR-23b-5p	-0.22	-0.24	N/A
GIPC3	ENST00000322315.5	GIPC PDZ domain containing family, member 3	48	2	0	1	1	4	rno-miR-23b-5p	-0.22	-0.22	N/A
ZNF579	ENST00000325421.4	zinc finger protein 579	1080	1	0	1	0	0	rno-miR-23b-5p	-0.22	-0.22	N/A
RBM41	ENST00000372487.1	RNA binding motif protein 41	41	1	1	0	0	0	rno-miR-23b-5p	-0.22	-0.49	N/A
DKFZP779L1853	ENST00000595310.1		5	1	0	1	0	0	rno-miR-23b-5p	-0.22	-0.22	N/A
NHSL2	ENST00000540800.1	NHS-like 2	5	1	1	0	0	0	rno-miR-23b-5p	-0.22	-0.22	N/A
KERA	ENST00000266719.3	keratocan	5	1	0	1	0	0	rno-miR-23b-5p	-0.22	-0.22	N/A
WIBG	ENST00000408946.2	within bgcn homolog (Drosophila)	247	1	0	1	0	0	rno-miR-23b-5p	-0.22	-0.22	N/A
SLC25A51	ENST00000380590.3	solute carrier family 25, member 51	170	3	1	1	1	0	rno-miR-23b-5p	-0.22	-0.23	N/A
APLN	ENST00000307484.6	apelin	48	1	0	1	0	1	rno-miR-23b-5p	-0.22	-0.22	N/A
FAM124A	ENST00000322475.8	family with sequence similarity 124A	5	1	1	0	0	0	rno-miR-23b-5p	-0.22	-0.22	N/A
C9orf84	ENST00000394779.3	chromosome 9 open reading frame 84	5	1	1	0	0	0	rno-miR-23b-5p	-0.22	-0.22	N/A
FNIP1	ENST00000307968.7	folliculin interacting protein 1	32	1	1	0	0	0	rno-miR-23b-5p	-0.22	-0.22	N/A
GDF6	ENST00000287020.5	growth differentiation factor 6	14	1	1	0	0	1	rno-miR-23b-5p	-0.22	-0.22	N/A
SULT4A1	ENST00000330884.4	sulfotransferase family 4A, member 1	25	2	0	0	2	0	rno-miR-23b-5p	-0.22	-0.25	N/A
CIR1	ENST00000362053.5	corepressor interacting with RBPJ, 1	310	1	1	0	0	0	rno-miR-23b-5p	-0.21	-0.21	N/A
SPAST	ENST00000315285.3	spastin	239	1	0	1	0	0	rno-miR-23b-5p	-0.21	-0.21	N/A
ARMCX3	ENST00000341189.4	armadillo repeat containing, X-linked 3	353	1	0	1	0	0	rno-miR-23b-5p	-0.21	-0.21	N/A
KBTBD2	ENST00000304056.4	kelch repeat and BTB (POZ) domain containing 2	2559	1	1	0	0	0	rno-miR-23b-5p	-0.21	-0.22	N/A
GREM2	ENST00000318160.4	gremlin 2, DAN family BMP antagonist	631	1	0	1	0	0	rno-miR-23b-5p	-0.21	-0.22	N/A
TPCN1	ENST00000335509.6	two pore segment channel 1	401	2	0	1	1	0	rno-miR-23b-5p	-0.21	-0.21	N/A
MT-ATP8	ENST00000361851.1	mitochondrially encoded ATP synthase 8	127	1	0	1	0	0	rno-miR-23b-5p	-0.21	-0.24	N/A
LGMN	ENST00000334869.4	legumain	488	1	0	1	0	0	rno-miR-23b-5p	-0.21	-0.21	N/A
SPRYD7	ENST00000361840.3	SPRY domain containing 7	863	1	0	1	0	0	rno-miR-23b-5p	-0.21	-0.29	N/A
KBTBD8	ENST00000295568.4	kelch repeat and BTB (POZ) domain containing 8	22	1	1	0	0	0	rno-miR-23b-5p	-0.21	-0.21	N/A
SLC38A1	ENST00000398637.5	solute carrier family 38, member 1	1967	4	0	3	1	2	rno-miR-23b-5p	-0.21	-0.26	N/A
TAF8	ENST00000372977.3	TAF8 RNA polymerase II, TATA box binding protein (TBP)-associated factor, 43kDa	135	2	1	0	1	0	rno-miR-23b-5p	-0.21	-0.26	N/A
MEN1	ENST00000377316.2	multiple endocrine neoplasia I	8	1	1	0	0	1	rno-miR-23b-5p	-0.21	-0.21	N/A
TOMM34	ENST00000372813.3	translocase of outer mitochondrial membrane 34	1242	1	0	1	0	0	rno-miR-23b-5p	-0.21	-0.21	N/A
ALKBH6	ENST00000486389.1	alkB, alkylation repair homolog 6 (E. coli)	9	1	0	0	1	1	rno-miR-23b-5p	-0.21	-0.21	N/A
SRPK3	ENST00000393786.3	SRSF protein kinase 3	5	1	0	0	1	0	rno-miR-23b-5p	-0.21	-0.21	N/A
LMO3	ENST00000354662.1	LIM domain only 3 (rhombotin-like 2)	7	1	0	1	0	0	rno-miR-23b-5p	-0.21	-0.21	N/A
DOK6	ENST00000382713.5	docking protein 6	8	1	1	0	0	0	rno-miR-23b-5p	-0.21	-0.21	N/A
RAB11FIP5	ENST00000258098.6	RAB11 family interacting protein 5 (class I)	81	1	0	0	1	0	rno-miR-23b-5p	-0.21	-0.21	N/A
KIAA1671	ENST00000401395.1	KIAA1671	549	2	0	2	0	0	rno-miR-23b-5p	-0.21	-0.21	N/A
TBC1D22B	ENST00000373491.3	TBC1 domain family, member 22B	127	2	2	0	0	0	rno-miR-23b-5p	-0.21	-0.21	N/A
ZBTB46	ENST00000245663.4	zinc finger and BTB domain containing 46	71	2	1	0	1	1	rno-miR-23b-5p	-0.21	-0.21	N/A
DAP	ENST00000230895.6	death-associated protein	8552	1	0	0	1	1	rno-miR-23b-5p	-0.21	-0.21	N/A
MRM1	ENST00000250156.7	mitochondrial rRNA methyltransferase 1 homolog (S. cerevisiae)	84	1	1	0	0	0	rno-miR-23b-5p	-0.21	-0.21	N/A
ZNF583	ENST00000333201.9	zinc finger protein 583	24	1	0	0	1	0	rno-miR-23b-5p	-0.21	-0.25	N/A
MNAT1	ENST00000261245.4	MNAT CDK-activating kinase assembly factor 1	191	1	0	0	1	0	rno-miR-23b-5p	-0.21	-0.21	N/A
POU5F1	ENST00000441888.3	POU class 5 homeobox 1	5	1	0	1	0	0	rno-miR-23b-5p	-0.21	-0.21	N/A
MPZ	ENST00000533357.1	myelin protein zero	17	1	0	1	0	0	rno-miR-23b-5p	-0.21	-0.21	N/A
CREB1	ENST00000432329.2	cAMP responsive element binding protein 1	295	1	1	0	0	0	rno-miR-23b-5p	-0.21	-0.21	N/A
NEBL	ENST00000377122.4	nebulette	181	1	0	0	1	0	rno-miR-23b-5p	-0.21	-0.21	N/A
KLK9	ENST00000376832.4	kallikrein-related peptidase 9	5	1	0	1	0	0	rno-miR-23b-5p	-0.2	-0.2	N/A
LIN28A	ENST00000326279.6	lin-28 homolog A (C. elegans)	5	2	0	0	2	0	rno-miR-23b-5p	-0.2	-0.2	N/A
DUS4L	ENST00000265720.3	dihydrouridine synthase 4-like (S. cerevisiae)	101	1	0	0	1	0	rno-miR-23b-5p	-0.2	-0.2	N/A
CPOX	ENST00000264193.2	coproporphyrinogen oxidase	377	1	0	1	0	0	rno-miR-23b-5p	-0.2	-0.21	N/A
CMTR2	ENST00000338099.5	cap methyltransferase 2	259	1	1	0	0	0	rno-miR-23b-5p	-0.2	-0.2	N/A
TCF7	ENST00000518915.1	transcription factor 7 (T-cell specific, HMG-box)	883	2	0	0	2	0	rno-miR-23b-5p	-0.2	-0.2	N/A
TRPM4	ENST00000252826.5	transient receptor potential cation channel, subfamily M, member 4	295	1	1	0	0	0	rno-miR-23b-5p	-0.2	-0.2	N/A
USP36	ENST00000542802.3	ubiquitin specific peptidase 36	192	1	1	0	0	0	rno-miR-23b-5p	-0.2	-0.2	N/A
WBP2NL	ENST00000328823.9	WBP2 N-terminal like	5	1	0	0	1	0	rno-miR-23b-5p	-0.2	-0.2	N/A
CLRN3	ENST00000368671.3	clarin 3	17	1	0	0	1	0	rno-miR-23b-5p	-0.2	-0.2	N/A
EFNB2	ENST00000245323.4	ephrin-B2	25	1	1	0	0	0	rno-miR-23b-5p	-0.2	-0.2	N/A
RAB14	ENST00000373840.4	RAB14, member RAS oncogene family	586	1	0	1	0	0	rno-miR-23b-5p	-0.2	-0.29	N/A
SOX7	ENST00000554914.1	Transcription factor SOX-7; Uncharacterized protein; cDNA FLJ58508, highly similar to Transcription factor SOX-7	47	1	0	1	0	0	rno-miR-23b-5p	-0.2	-0.23	N/A
SYT2	ENST00000367267.1	synaptotagmin II	5	1	0	1	0	1	rno-miR-23b-5p	-0.2	-0.2	N/A
CLDN5	ENST00000406028.1	claudin 5	5	1	0	1	0	0	rno-miR-23b-5p	-0.2	-0.2	N/A
HIVEP3	ENST00000372583.1	human immunodeficiency virus type I enhancer binding protein 3	84	2	2	0	0	1	rno-miR-23b-5p	-0.2	-0.2	N/A
CYB5R3	ENST00000361740.4	cytochrome b5 reductase 3	542	1	0	1	0	0	rno-miR-23b-5p	-0.2	-0.2	N/A
RIC3	ENST00000396677.2	RIC3 acetylcholine receptor chaperone	5	1	0	1	0	0	rno-miR-23b-5p	-0.2	-0.2	N/A
SOCS1	ENST00000332029.2	suppressor of cytokine signaling 1	190	1	0	0	1	0	rno-miR-23b-5p	-0.2	-0.2	N/A
CD302	ENST00000259053.4	CD302 molecule	860	1	1	0	0	0	rno-miR-23b-5p	-0.2	-0.32	N/A
GABARAPL2	ENST00000563744.1	GABA(A) receptor-associated protein-like 2	938	1	0	1	0	0	rno-miR-23b-5p	-0.2	-0.24	N/A
RAB28	ENST00000338176.4	RAB28, member RAS oncogene family	302	1	0	0	1	0	rno-miR-23b-5p	-0.2	-0.2	N/A
CCKAR	ENST00000295589.3	cholecystokinin A receptor	5	1	0	1	0	0	rno-miR-23b-5p	-0.2	-0.2	N/A
EZH2	ENST00000478654.1	enhancer of zeste homolog 2 (Drosophila)	577	1	0	1	0	0	rno-miR-23b-5p	-0.2	-0.2	N/A
TCP11L2	ENST00000547153.1	t-complex 11, testis-specific-like 2	29	1	0	0	1	0	rno-miR-23b-5p	-0.2	-0.2	N/A
MIXL1	ENST00000366810.5	Mix paired-like homeobox	16	1	0	1	0	0	rno-miR-23b-5p	-0.2	-0.2	N/A
UBASH3B	ENST00000284273.5	ubiquitin associated and SH3 domain containing B	281	1	1	0	0	0	rno-miR-23b-5p	-0.2	-0.2	N/A
FOXA1	ENST00000250448.2	forkhead box A1	249	1	1	0	0	0	rno-miR-23b-5p	-0.2	-0.2	N/A
LYST	ENST00000389794.3	lysosomal trafficking regulator	9	1	1	0	0	0	rno-miR-23b-5p	-0.2	-0.2	N/A
C9orf152	ENST00000400613.4	chromosome 9 open reading frame 152	5	1	0	0	1	0	rno-miR-23b-5p	-0.2	-0.2	N/A
LRRFIP1	ENST00000308482.9	leucine rich repeat (in FLII) interacting protein 1	525	2	0	1	1	1	rno-miR-23b-5p	-0.2	-0.28	N/A
RNF115	ENST00000369291.5	ring finger protein 115	757	1	0	1	0	1	rno-miR-23b-5p	-0.2	-0.33	N/A
SOWAHA	ENST00000378693.2	sosondowah ankyrin repeat domain family member A	138	1	1	0	0	0	rno-miR-23b-5p	-0.2	-0.2	N/A
MKL2	ENST00000318282.5	MKL/myocardin-like 2	992	2	1	1	0	0	rno-miR-23b-5p	-0.19	-0.2	N/A
ZNF12	ENST00000404360.1	zinc finger protein 12	304	2	1	1	0	0	rno-miR-23b-5p	-0.19	-0.19	N/A
RHOD	ENST00000308831.2	ras homolog family member D	156	1	0	0	1	0	rno-miR-23b-5p	-0.19	-0.2	N/A
C10orf128	ENST00000374151.3	chromosome 10 open reading frame 128	0	1	0	1	0	1	rno-miR-23b-5p	-0.19	-0.19	N/A
ZNF652	ENST00000362063.2	zinc finger protein 652	33	3	1	0	2	2	rno-miR-23b-5p	-0.19	-0.3	N/A
LIN7A	ENST00000552864.1	lin-7 homolog A (C. elegans)	86	3	0	2	1	2	rno-miR-23b-5p	-0.19	-0.42	N/A
PTPN22	ENST00000460620.1	protein tyrosine phosphatase, non-receptor type 22 (lymphoid)	5	1	0	1	0	0	rno-miR-23b-5p	-0.19	-0.19	N/A
HLF	ENST00000226067.5	hepatic leukemia factor	15	1	1	0	0	1	rno-miR-23b-5p	-0.19	-0.24	N/A
KCNJ10	ENST00000368089.3	potassium inwardly-rectifying channel, subfamily J, member 10	5	1	1	0	0	0	rno-miR-23b-5p	-0.19	-0.19	N/A
C16orf95	ENST00000253461.4	chromosome 16 open reading frame 95	20	1	0	1	0	0	rno-miR-23b-5p	-0.19	-0.19	N/A
NCOR2	ENST00000405201.1	nuclear receptor corepressor 2	200	2	0	1	1	0	rno-miR-23b-5p	-0.19	-0.19	N/A
RASAL2	ENST00000448150.3	RAS protein activator like 2	950	1	0	1	0	1	rno-miR-23b-5p	-0.19	-0.19	N/A
C21orf91	ENST00000400558.3	chromosome 21 open reading frame 91	998	1	1	0	0	0	rno-miR-23b-5p	-0.19	-0.22	N/A
NDNF	ENST00000379692.4	neuron-derived neurotrophic factor	51	2	0	0	2	0	rno-miR-23b-5p	-0.19	-0.25	N/A
CPA6	ENST00000518549.1	carboxypeptidase A6	5	1	0	0	1	0	rno-miR-23b-5p	-0.19	-0.19	N/A
SRRM4	ENST00000267260.4	serine/arginine repetitive matrix 4	22	2	0	1	1	1	rno-miR-23b-5p	-0.19	-0.19	N/A
GNE	ENST00000396594.3	glucosamine (UDP-N-acetyl)-2-epimerase/N-acetylmannosamine kinase	22	1	0	0	1	0	rno-miR-23b-5p	-0.19	-0.19	N/A
GPR155	ENST00000392552.2	G protein-coupled receptor 155	11	1	0	1	0	0	rno-miR-23b-5p	-0.19	-0.19	N/A
HECA	ENST00000367658.2	headcase homolog (Drosophila)	783	2	0	2	0	0	rno-miR-23b-5p	-0.19	-0.19	N/A
SDR42E1	ENST00000328945.5	short chain dehydrogenase/reductase family 42E, member 1	164	1	1	0	0	0	rno-miR-23b-5p	-0.19	-0.28	N/A
FAM184A	ENST00000338891.7	family with sequence similarity 184, member A	167	1	0	1	0	0	rno-miR-23b-5p	-0.19	-0.19	N/A
KCND3	ENST00000369697.1	potassium voltage-gated channel, Shal-related subfamily, member 3	23	3	0	1	2	0	rno-miR-23b-5p	-0.19	-0.19	N/A
SLC6A14	ENST00000371900.4	solute carrier family 6 (amino acid transporter), member 14	5	1	0	1	0	0	rno-miR-23b-5p	-0.19	-0.19	N/A
AGPAT9	ENST00000395226.2	1-acylglycerol-3-phosphate O-acyltransferase 9	89	1	0	1	0	0	rno-miR-23b-5p	-0.19	-0.19	N/A
PANK3	ENST00000239231.6	pantothenate kinase 3	522	1	0	0	1	0	rno-miR-23b-5p	-0.19	-0.19	N/A
TMEM119	ENST00000392806.3	transmembrane protein 119	5	1	1	0	0	0	rno-miR-23b-5p	-0.19	-0.19	N/A
SEC23A	ENST00000537403.1	Sec23 homolog A (S. cerevisiae)	413	1	0	1	0	0	rno-miR-23b-5p	-0.19	-0.2	N/A
CDK15	ENST00000450471.2	cyclin-dependent kinase 15	7	1	0	1	0	0	rno-miR-23b-5p	-0.19	-0.19	N/A
DBP	ENST00000222122.5	D site of albumin promoter (albumin D-box) binding protein	38	1	0	1	0	1	rno-miR-23b-5p	-0.19	-0.2	N/A
FAM150B	ENST00000403610.4	family with sequence similarity 150, member B	7	1	0	1	0	0	rno-miR-23b-5p	-0.19	-0.19	N/A
NAA15	ENST00000296543.5	N(alpha)-acetyltransferase 15, NatA auxiliary subunit	546	1	1	0	0	0	rno-miR-23b-5p	-0.19	-0.19	N/A
VAMP2	ENST00000404970.3	vesicle-associated membrane protein 2 (synaptobrevin 2)	1840	2	0	1	1	0	rno-miR-23b-5p	-0.19	-0.19	N/A
DUSP6	ENST00000279488.7	dual specificity phosphatase 6	1056	1	0	0	1	0	rno-miR-23b-5p	-0.19	-0.19	N/A
ARL8B	ENST00000419534.2	ADP-ribosylation factor-like 8B	664	2	1	0	1	0	rno-miR-23b-5p	-0.19	-0.56	N/A
STRN3	ENST00000355683.5	striatin, calmodulin binding protein 3	697	1	0	1	0	0	rno-miR-23b-5p	-0.19	-0.2	N/A
PSMA8	ENST00000343848.6	proteasome (prosome, macropain) subunit, alpha type, 8	5	1	0	0	1	0	rno-miR-23b-5p	-0.19	-0.19	N/A
CAPN3	ENST00000356316.3	calpain 3, (p94)	34	1	0	1	0	0	rno-miR-23b-5p	-0.19	-0.19	N/A
PWP2	ENST00000291576.7	PWP2 periodic tryptophan protein homolog (yeast)	355	1	0	0	1	0	rno-miR-23b-5p	-0.19	-0.19	N/A
XKR4	ENST00000327381.6	XK, Kell blood group complex subunit-related family, member 4	5	2	1	1	0	1	rno-miR-23b-5p	-0.19	-0.19	N/A
OAT	ENST00000539214.1	ornithine aminotransferase	5	1	0	1	0	0	rno-miR-23b-5p	-0.19	-0.19	N/A
FPGS	ENST00000373245.1	folylpolyglutamate synthase	117	1	0	1	0	0	rno-miR-23b-5p	-0.19	-0.19	N/A
SOX18	ENST00000340356.7	SRY (sex determining region Y)-box 18	71	1	0	1	0	0	rno-miR-23b-5p	-0.19	-0.19	N/A
MXRA7	ENST00000355797.3	matrix-remodelling associated 7	421	2	0	0	2	1	rno-miR-23b-5p	-0.18	-0.24	N/A
RP11-178L8.4	ENST00000568879.1		20	1	0	1	0	0	rno-miR-23b-5p	-0.18	-0.18	N/A
CACNA1D	ENST00000288139.4	calcium channel, voltage-dependent, L type, alpha 1D subunit	5	1	0	0	1	1	rno-miR-23b-5p	-0.18	-0.18	N/A
RGS3	ENST00000374140.2	regulator of G-protein signaling 3	2735	1	1	0	0	0	rno-miR-23b-5p	-0.18	-0.18	N/A
FRMD5	ENST00000484674.1	FERM domain containing 5	161	2	0	1	1	1	rno-miR-23b-5p	-0.18	-0.18	N/A
ANKRD10	ENST00000375758.5	ankyrin repeat domain 10	37	1	0	0	1	0	rno-miR-23b-5p	-0.18	-0.18	N/A
ACPP	ENST00000336375.5	acid phosphatase, prostate	22	1	0	1	0	0	rno-miR-23b-5p	-0.18	-0.18	N/A
ZDHHC5	ENST00000287169.3	zinc finger, DHHC-type containing 5	1505	1	0	0	1	0	rno-miR-23b-5p	-0.18	-0.18	N/A
OAF	ENST00000328965.4	OAF homolog (Drosophila)	1447	1	0	0	1	0	rno-miR-23b-5p	-0.18	-0.18	N/A
MIS18BP1	ENST00000310806.4	MIS18 binding protein 1	74	1	1	0	0	0	rno-miR-23b-5p	-0.18	-0.33	N/A
HAPLN4	ENST00000291481.7	hyaluronan and proteoglycan link protein 4	16	1	1	0	0	1	rno-miR-23b-5p	-0.18	-0.18	N/A
CTDSP1	ENST00000273062.2	CTD (carboxy-terminal domain, RNA polymerase II, polypeptide A) small phosphatase 1	1299	1	1	0	0	1	rno-miR-23b-5p	-0.18	-0.18	N/A
EPDR1	ENST00000423717.1	ependymin related 1	84	1	0	1	0	0	rno-miR-23b-5p	-0.18	-0.2	N/A
CLP1	ENST00000533682.1	cleavage and polyadenylation factor I subunit 1	208	1	0	0	1	0	rno-miR-23b-5p	-0.18	-0.18	N/A
TRAF3IP1	ENST00000373327.4	TNF receptor-associated factor 3 interacting protein 1	105	2	0	1	1	0	rno-miR-23b-5p	-0.18	-0.18	N/A
KRT80	ENST00000313234.5	keratin 80	617	1	0	1	0	0	rno-miR-23b-5p	-0.18	-0.18	N/A
BRD7	ENST00000394688.3	bromodomain containing 7	349	1	1	0	0	0	rno-miR-23b-5p	-0.18	-0.37	N/A
BCL2L2	ENST00000250405.5	BCL2-like 2	1380	2	0	1	1	1	rno-miR-23b-5p	-0.18	-0.18	N/A
CBX5	ENST00000209875.4	chromobox homolog 5	360	1	1	0	0	1	rno-miR-23b-5p	-0.18	-0.36	N/A
PAK2	ENST00000327134.3	p21 protein (Cdc42/Rac)-activated kinase 2	145	1	1	0	0	0	rno-miR-23b-5p	-0.18	-0.18	N/A
C9orf139	ENST00000314330.2	chromosome 9 open reading frame 139	5	1	0	1	0	0	rno-miR-23b-5p	-0.18	-0.18	N/A
IYD	ENST00000344419.3	iodotyrosine deiodinase	5	1	0	1	0	0	rno-miR-23b-5p	-0.18	-0.18	N/A
ROM1	ENST00000534093.1	retinal outer segment membrane protein 1	116	1	0	1	0	0	rno-miR-23b-5p	-0.18	-0.18	N/A
CHCHD3	ENST00000542753.1	coiled-coil-helix-coiled-coil-helix domain containing 3	63	1	0	0	1	0	rno-miR-23b-5p	-0.18	-0.18	N/A
C5orf64	ENST00000505642.1	chromosome 5 open reading frame 64	5	1	0	0	1	0	rno-miR-23b-5p	-0.18	-0.18	N/A
GPNMB	ENST00000258733.4	glycoprotein (transmembrane) nmb	115	1	0	0	1	0	rno-miR-23b-5p	-0.18	-0.18	N/A
TP53INP2	ENST00000374810.3	tumor protein p53 inducible nuclear protein 2	12	2	0	0	2	1	rno-miR-23b-5p	-0.18	-0.18	N/A
LGALS9	ENST00000413914.2	lectin, galactoside-binding, soluble, 9	5	1	0	1	0	0	rno-miR-23b-5p	-0.18	-0.18	N/A
BEST3	ENST00000488961.1	bestrophin 3	5	1	0	0	1	0	rno-miR-23b-5p	-0.18	-0.18	N/A
ANXA13	ENST00000262219.6	annexin A13	5	1	0	1	0	0	rno-miR-23b-5p	-0.18	-0.18	N/A
MSRB1	ENST00000399753.2	methionine sulfoxide reductase B1	2102	1	0	0	1	0	rno-miR-23b-5p	-0.18	-0.18	N/A
KLF14	ENST00000310992.4	Kruppel-like factor 14	8	1	0	1	0	0	rno-miR-23b-5p	-0.18	-0.18	N/A
RPE	ENST00000429907.1	ribulose-5-phosphate-3-epimerase	333	1	0	1	0	0	rno-miR-23b-5p	-0.18	-0.18	N/A
CCR1	ENST00000296140.3	chemokine (C-C motif) receptor 1	10	1	0	0	1	0	rno-miR-23b-5p	-0.18	-0.18	N/A
TSHR	ENST00000541158.2	thyroid stimulating hormone receptor	5	1	0	0	1	1	rno-miR-23b-5p	-0.18	-0.18	N/A
CAPN5	ENST00000531028.1	calpain 5	89	2	0	1	1	1	rno-miR-23b-5p	-0.18	-0.34	N/A
ARMCX2	ENST00000330154.2	armadillo repeat containing, X-linked 2	531	1	0	0	1	0	rno-miR-23b-5p	-0.18	-0.18	N/A
PKN2	ENST00000370521.3	protein kinase N2	747	1	1	0	0	0	rno-miR-23b-5p	-0.18	-0.18	N/A
RAMP2	ENST00000588576.1	receptor (G protein-coupled) activity modifying protein 2	47	1	0	0	1	0	rno-miR-23b-5p	-0.18	-0.18	N/A
NRK	ENST00000243300.9	Nik related kinase	5	1	0	1	0	0	rno-miR-23b-5p	-0.18	-0.18	N/A
ATP8B2	ENST00000368489.3	ATPase, aminophospholipid transporter, class I, type 8B, member 2	244	1	0	0	1	0	rno-miR-23b-5p	-0.18	-0.18	N/A
SLC13A5	ENST00000433363.2	solute carrier family 13 (sodium-dependent citrate transporter), member 5	4848	1	0	1	0	1	rno-miR-23b-5p	-0.18	-0.18	N/A
ADCY2	ENST00000338316.4	adenylate cyclase 2 (brain)	13	2	1	0	1	0	rno-miR-23b-5p	-0.18	-0.18	N/A
PROM1	ENST00000447510.2	prominin 1	5	1	0	1	0	0	rno-miR-23b-5p	-0.18	-0.18	N/A
DEXI	ENST00000331808.4	Dexi homolog (mouse)	1646	1	0	1	0	0	rno-miR-23b-5p	-0.18	-0.18	N/A
RERG	ENST00000256953.2	RAS-like, estrogen-regulated, growth inhibitor	162	1	0	1	0	0	rno-miR-23b-5p	-0.18	-0.19	N/A
LYVE1	ENST00000256178.3	lymphatic vessel endothelial hyaluronan receptor 1	5	1	0	0	1	0	rno-miR-23b-5p	-0.17	-0.17	N/A
CDKN1C	ENST00000414822.3	cyclin-dependent kinase inhibitor 1C (p57, Kip2)	328	1	0	1	0	0	rno-miR-23b-5p	-0.17	-0.17	N/A
PEX11G	ENST00000221480.1	peroxisomal biogenesis factor 11 gamma	21	1	0	0	1	0	rno-miR-23b-5p	-0.17	-0.17	N/A
CD5	ENST00000347785.3	CD5 molecule	5	1	0	1	0	0	rno-miR-23b-5p	-0.17	-0.17	N/A
FGFR2	ENST00000369061.4	fibroblast growth factor receptor 2	75	1	0	1	0	0	rno-miR-23b-5p	-0.17	-0.17	N/A
LYRM4	ENST00000330636.4	LYR motif containing 4	796	1	0	0	1	0	rno-miR-23b-5p	-0.17	-0.17	N/A
SFXN1	ENST00000321442.5	sideroflexin 1	1018	1	0	1	0	0	rno-miR-23b-5p	-0.17	-0.18	N/A
EPM2AIP1	ENST00000322716.5	EPM2A (laforin) interacting protein 1	218	2	0	2	0	0	rno-miR-23b-5p	-0.17	-0.25	N/A
SEZ6L	ENST00000360929.3	seizure related 6 homolog (mouse)-like	5	2	2	0	0	0	rno-miR-23b-5p	-0.17	-0.17	N/A
NAPG	ENST00000322897.6	N-ethylmaleimide-sensitive factor attachment protein, gamma	277	1	1	0	0	1	rno-miR-23b-5p	-0.17	-0.34	N/A
KCNC1	ENST00000379472.3	potassium voltage-gated channel, Shaw-related subfamily, member 1	42	2	0	2	0	1	rno-miR-23b-5p	-0.17	-0.17	N/A
TMEM25	ENST00000411589.2	transmembrane protein 25	767	1	1	0	0	0	rno-miR-23b-5p	-0.17	-0.17	N/A
LEMD1	ENST00000367154.1	LEM domain containing 1	5	1	0	0	1	0	rno-miR-23b-5p	-0.17	-0.17	N/A
CD300LF	ENST00000361254.4	CD300 molecule-like family member f	5	1	0	1	0	0	rno-miR-23b-5p	-0.17	-0.17	N/A
SGIP1	ENST00000371036.3	SH3-domain GRB2-like (endophilin) interacting protein 1	180	2	1	0	1	0	rno-miR-23b-5p	-0.17	-0.35	N/A
CBLN2	ENST00000585159.1	cerebellin 2 precursor	23	1	0	0	1	1	rno-miR-23b-5p	-0.17	-0.17	N/A
LRRTM2	ENST00000274711.6	leucine rich repeat transmembrane neuronal 2	5	1	1	0	0	0	rno-miR-23b-5p	-0.17	-0.17	N/A
NPDC1	ENST00000371600.3	neural proliferation, differentiation and control, 1	2154	1	0	1	0	0	rno-miR-23b-5p	-0.17	-0.17	N/A
CACNA1S	ENST00000367338.3	calcium channel, voltage-dependent, L type, alpha 1S subunit	5	1	1	0	0	0	rno-miR-23b-5p	-0.17	-0.17	N/A
TMEM132A	ENST00000005286.4	transmembrane protein 132A	5710	1	0	0	1	0	rno-miR-23b-5p	-0.17	-0.17	N/A
VPS52	ENST00000482399.1	vacuolar protein sorting 52 homolog (S. cerevisiae)	124	1	0	0	1	1	rno-miR-23b-5p	-0.17	-0.17	N/A
KIAA1161	ENST00000297625.7	KIAA1161	18	1	1	0	0	0	rno-miR-23b-5p	-0.17	-0.17	N/A
JMJD1C	ENST00000399251.1	jumonji domain containing 1C	60	1	1	0	0	0	rno-miR-23b-5p	-0.17	-0.17	N/A
TLCD2	ENST00000330676.6	TLC domain containing 2	107	1	0	1	0	0	rno-miR-23b-5p	-0.17	-0.17	N/A
ASAP3	ENST00000495646.1	ArfGAP with SH3 domain, ankyrin repeat and PH domain 3	196	1	0	0	1	0	rno-miR-23b-5p	-0.17	-0.17	N/A
SOWAHD	ENST00000343905.3	sosondowah ankyrin repeat domain family member D	12	1	0	0	1	0	rno-miR-23b-5p	-0.17	-0.17	N/A
TMEM106C	ENST00000429772.2	transmembrane protein 106C	27951	1	0	0	1	1	rno-miR-23b-5p	-0.17	-0.19	N/A
ATG9B	ENST00000605938.1	autophagy related 9B	5	1	1	0	0	0	rno-miR-23b-5p	-0.17	-0.17	N/A
PRSS33	ENST00000576886.1	protease, serine, 33	5	1	0	1	0	0	rno-miR-23b-5p	-0.17	-0.17	N/A
PIGL	ENST00000225609.5	phosphatidylinositol glycan anchor biosynthesis, class L	45	1	1	0	0	0	rno-miR-23b-5p	-0.17	-0.56	N/A
C1orf115	ENST00000294889.5	chromosome 1 open reading frame 115	180	1	0	1	0	1	rno-miR-23b-5p	-0.17	-0.17	N/A
ABHD2	ENST00000352732.5	abhydrolase domain containing 2	210	3	2	1	0	2	rno-miR-23b-5p	-0.17	-0.18	N/A
NETO2	ENST00000562435.1	neuropilin (NRP) and tolloid (TLL)-like 2	723	1	0	0	1	0	rno-miR-23b-5p	-0.17	-0.17	N/A
TMOD2	ENST00000249700.4	tropomodulin 2 (neuronal)	117	3*	0	2	0	0	rno-miR-23b-5p	-0.17	-0.25	N/A
TRIM62	ENST00000291416.5	tripartite motif containing 62	28	2	0	2	0	0	rno-miR-23b-5p	-0.17	-0.17	N/A
ACP5	ENST00000590420.1	acid phosphatase 5, tartrate resistant	244	1	0	0	1	0	rno-miR-23b-5p	-0.17	-0.17	N/A
ZNF558	ENST00000601372.1	zinc finger protein 558	24	1	0	1	0	0	rno-miR-23b-5p	-0.17	-0.17	N/A
TSPAN33	ENST00000289407.4	tetraspanin 33	237	2	0	1	1	1	rno-miR-23b-5p	-0.17	-0.22	N/A
VAV3	ENST00000370056.4	vav 3 guanine nucleotide exchange factor	1128	2	1	1	0	0	rno-miR-23b-5p	-0.17	-0.17	N/A
FBN1	ENST00000316623.5	fibrillin 1	798	1	1	0	0	0	rno-miR-23b-5p	-0.17	-0.17	N/A
C17orf85	ENST00000158149.3	chromosome 17 open reading frame 85	718	3	0	2	1	0	rno-miR-23b-5p	-0.17	-0.24	N/A
GCC1	ENST00000321407.2	GRIP and coiled-coil domain containing 1	26	1	1	0	0	0	rno-miR-23b-5p	-0.17	-0.17	N/A
TTPAL	ENST00000372906.2	tocopherol (alpha) transfer protein-like	265	2	0	2	0	0	rno-miR-23b-5p	-0.17	-0.29	N/A
CTNS	ENST00000046640.3	cystinosin, lysosomal cystine transporter	308	1	0	1	0	0	rno-miR-23b-5p	-0.17	-0.17	N/A
OXSR1	ENST00000311806.3	oxidative stress responsive 1	1790	2	0	2	0	1	rno-miR-23b-5p	-0.16	-0.17	N/A
MYH11	ENST00000452625.2	myosin, heavy chain 11, smooth muscle	5	1	0	0	1	0	rno-miR-23b-5p	-0.16	-0.17	N/A
KIAA0040	ENST00000423313.1	KIAA0040	15	1	0	1	0	0	rno-miR-23b-5p	-0.16	-0.16	N/A
CLDN16	ENST00000264734.2	claudin 16	25	1	0	1	0	0	rno-miR-23b-5p	-0.16	-0.16	N/A
NLGN3	ENST00000374051.3	neuroligin 3	15	2	0	0	2	0	rno-miR-23b-5p	-0.16	-0.16	N/A
KLHL42	ENST00000381271.2	kelch-like family member 42	2120	1	1	0	0	1	rno-miR-23b-5p	-0.16	-0.17	N/A
IQCE	ENST00000402050.2	IQ motif containing E	687	1	0	0	1	1	rno-miR-23b-5p	-0.16	-0.17	N/A
KAT7	ENST00000259021.4	K(lysine) acetyltransferase 7	48	1	1	0	0	0	rno-miR-23b-5p	-0.16	-0.3	N/A
UEVLD	ENST00000541984.1	UEV and lactate/malate dehyrogenase domains	39	1	0	0	1	0	rno-miR-23b-5p	-0.16	-0.16	N/A
CST6	ENST00000312134.2	cystatin E/M	5	1	0	0	1	0	rno-miR-23b-5p	-0.16	-0.16	N/A
SMG6	ENST00000544865.1	SMG6 nonsense mediated mRNA decay factor	832	2	1	0	1	0	rno-miR-23b-5p	-0.16	-0.16	N/A
CLPTM1L	ENST00000320895.5	CLPTM1-like	14627	1	0	1	0	0	rno-miR-23b-5p	-0.16	-0.16	N/A
HRH1	ENST00000397056.1	histamine receptor H1	130	2	0	1	1	0	rno-miR-23b-5p	-0.16	-0.21	N/A
TMED3	ENST00000299705.5	transmembrane emp24 protein transport domain containing 3	12499	2	0	1	1	0	rno-miR-23b-5p	-0.16	-0.27	N/A
ABCG8	ENST00000272286.2	ATP-binding cassette, sub-family G (WHITE), member 8	197	1	0	0	1	1	rno-miR-23b-5p	-0.16	-0.18	N/A
ADRB1	ENST00000369295.2	adrenoceptor beta 1	12	1	0	1	0	0	rno-miR-23b-5p	-0.16	-0.16	N/A
MUC19	ENST00000454784.4	mucin 19, oligomeric	5	1	0	0	1	0	rno-miR-23b-5p	-0.16	-0.16	N/A
GRHL1	ENST00000405379.2	grainyhead-like 1 (Drosophila)	147	1	0	1	0	1	rno-miR-23b-5p	-0.16	-0.16	N/A
DYNAP	ENST00000321600.1	dynactin associated protein	5	1	0	0	1	0	rno-miR-23b-5p	-0.16	-0.16	N/A
FADS3	ENST00000540820.1	fatty acid desaturase 3	62	1	0	1	0	1	rno-miR-23b-5p	-0.16	-0.17	N/A
SHISA4	ENST00000362011.6	shisa family member 4	66	1	0	0	1	0	rno-miR-23b-5p	-0.16	-0.16	N/A
LMO7	ENST00000341547.4	LIM domain 7	4663	1	0	0	1	0	rno-miR-23b-5p	-0.16	-0.16	N/A
INA	ENST00000369849.4	internexin neuronal intermediate filament protein, alpha	46	1	0	1	0	0	rno-miR-23b-5p	-0.16	-0.17	N/A
MYO1C	ENST00000359786.5	myosin IC	1073	1	1	0	0	0	rno-miR-23b-5p	-0.16	-0.16	N/A
MANBAL	ENST00000397150.1	mannosidase, beta A, lysosomal-like	2819	1	0	0	1	0	rno-miR-23b-5p	-0.16	-0.16	N/A
C1QTNF7	ENST00000429690.1	C1q and tumor necrosis factor related protein 7	5	1	1	0	0	0	rno-miR-23b-5p	-0.16	-0.16	N/A
PPAPDC3	ENST00000372264.3	phosphatidic acid phosphatase type 2 domain containing 3	705	1	0	1	0	0	rno-miR-23b-5p	-0.16	-0.16	N/A
CORO2B	ENST00000261861.5	coronin, actin binding protein, 2B	751	1	1	0	0	0	rno-miR-23b-5p	-0.16	-0.16	N/A
PVRL2	ENST00000252485.4	poliovirus receptor-related 2 (herpesvirus entry mediator B)	494	1	0	0	1	0	rno-miR-23b-5p	-0.16	-0.16	N/A
AC022498.1	ENST00000392468.2	Uncharacterized protein	5	1	0	0	1	1	rno-miR-23b-5p	-0.16	-0.16	N/A
QTRTD1	ENST00000281273.4	queuine tRNA-ribosyltransferase domain containing 1	123	1	1	0	0	0	rno-miR-23b-5p	-0.16	-0.28	N/A
CCNY	ENST00000374706.1	cyclin Y	672	1	0	1	0	0	rno-miR-23b-5p	-0.16	-0.18	N/A
PPP1R3C	ENST00000238994.5	protein phosphatase 1, regulatory subunit 3C	416	1	0	1	0	0	rno-miR-23b-5p	-0.16	-0.16	N/A
SPRY4	ENST00000344120.4	sprouty homolog 4 (Drosophila)	110	1	1	0	0	0	rno-miR-23b-5p	-0.16	-0.16	N/A
ADM	ENST00000278175.5	adrenomedullin	1541	1	0	1	0	0	rno-miR-23b-5p	-0.16	-0.16	N/A
THEMIS	ENST00000368250.1	thymocyte selection associated	5	1	0	0	1	0	rno-miR-23b-5p	-0.16	-0.16	N/A
CCAR2	ENST00000308511.4	cell cycle and apoptosis regulator 2	9525	1	0	1	0	0	rno-miR-23b-5p	-0.16	-0.16	N/A
ATF5	ENST00000423777.2	activating transcription factor 5	1363	1	0	0	1	0	rno-miR-23b-5p	-0.16	-0.16	N/A
SSTR1	ENST00000267377.2	somatostatin receptor 1	28	1	1	0	0	0	rno-miR-23b-5p	-0.16	-0.16	N/A
ACBD5	ENST00000396271.3	acyl-CoA binding domain containing 5	77	1	0	0	1	0	rno-miR-23b-5p	-0.16	-0.17	N/A
SLA2	ENST00000262866.4	Src-like-adaptor 2	5	1	0	0	1	0	rno-miR-23b-5p	-0.16	-0.16	N/A
MID1IP1	ENST00000336949.6	MID1 interacting protein 1	356	1	0	0	1	0	rno-miR-23b-5p	-0.16	-0.16	N/A
CCDC126	ENST00000307471.3	coiled-coil domain containing 126	846	1	0	1	0	0	rno-miR-23b-5p	-0.16	-0.17	N/A
CDC27	ENST00000066544.3	cell division cycle 27	438	1	0	1	0	0	rno-miR-23b-5p	-0.16	-0.16	N/A
ELL	ENST00000262809.4	elongation factor RNA polymerase II	250	1	1	0	0	0	rno-miR-23b-5p	-0.16	-0.17	N/A
PWWP2A	ENST00000456329.3	PWWP domain containing 2A	272	1	1	0	0	0	rno-miR-23b-5p	-0.16	-0.16	N/A
CLRN1	ENST00000327047.1	clarin 1	5	1	0	0	1	0	rno-miR-23b-5p	-0.15	-0.15	N/A
IL1A	ENST00000263339.3	interleukin 1, alpha	5	1	0	0	1	0	rno-miR-23b-5p	-0.15	-0.15	N/A
C12orf39	ENST00000256969.2	chromosome 12 open reading frame 39	65	1	0	0	1	0	rno-miR-23b-5p	-0.15	-0.15	N/A
CAAP1	ENST00000520187.1	caspase activity and apoptosis inhibitor 1	1527	1	0	1	0	0	rno-miR-23b-5p	-0.15	-0.15	N/A
METTL16	ENST00000263092.6	methyltransferase like 16	8	1	0	1	0	0	rno-miR-23b-5p	-0.15	-0.15	N/A
ITIH1	ENST00000542827.1	inter-alpha-trypsin inhibitor heavy chain 1	202	1	0	1	0	0	rno-miR-23b-5p	-0.15	-0.15	N/A
TMEM63A	ENST00000366835.3	transmembrane protein 63A	117	1	0	0	1	0	rno-miR-23b-5p	-0.15	-0.15	N/A
BET1	ENST00000222547.3	Bet1 golgi vesicular membrane trafficking protein	722	1	0	0	1	0	rno-miR-23b-5p	-0.15	-0.17	N/A
SRPK2	ENST00000393651.3	SRSF protein kinase 2	381	1	0	0	1	0	rno-miR-23b-5p	-0.15	-0.16	N/A
CCDC170	ENST00000239374.7	coiled-coil domain containing 170	15	1	0	1	0	0	rno-miR-23b-5p	-0.15	-0.15	N/A
LPL	ENST00000311322.8	lipoprotein lipase	7658	1	0	1	0	0	rno-miR-23b-5p	-0.15	-0.15	N/A
ZNF618	ENST00000288466.7	zinc finger protein 618	778	3	1	2	0	2	rno-miR-23b-5p	-0.15	-0.39	N/A
VGLL3	ENST00000398399.2	vestigial like 3 (Drosophila)	187	1	1	0	0	0	rno-miR-23b-5p	-0.15	-0.15	N/A
CDK13	ENST00000181839.4	cyclin-dependent kinase 13	32	1	1	0	0	0	rno-miR-23b-5p	-0.15	-0.22	N/A
LDOC1L	ENST00000341255.3	leucine zipper, down-regulated in cancer 1-like	348	1	1	0	0	1	rno-miR-23b-5p	-0.15	-0.16	N/A
PDPN	ENST00000294489.6	podoplanin	264	1	1	0	0	0	rno-miR-23b-5p	-0.15	-0.3	N/A
DIP2B	ENST00000301180.5	DIP2 disco-interacting protein 2 homolog B (Drosophila)	1613	2	0	1	1	0	rno-miR-23b-5p	-0.15	-0.16	N/A
TXN2	ENST00000216185.2	thioredoxin 2	3060	1	0	1	0	0	rno-miR-23b-5p	-0.15	-0.15	N/A
PTPN11	ENST00000351677.2	protein tyrosine phosphatase, non-receptor type 11	52	1	0	0	1	0	rno-miR-23b-5p	-0.15	-0.15	N/A
SNX30	ENST00000374232.3	sorting nexin family member 30	33	2	0	1	1	1	rno-miR-23b-5p	-0.15	-0.16	N/A
DCTN5	ENST00000300087.2	dynactin 5 (p25)	764	1	0	0	1	1	rno-miR-23b-5p	-0.15	-0.15	N/A
APAF1	ENST00000333991.1	apoptotic peptidase activating factor 1	23	1	1	0	0	0	rno-miR-23b-5p	-0.15	-0.18	N/A
MKRN2	ENST00000170447.7	makorin ring finger protein 2	104	1	1	0	0	0	rno-miR-23b-5p	-0.15	-0.46	N/A
PHF19	ENST00000373896.3	PHD finger protein 19	490	1	0	1	0	0	rno-miR-23b-5p	-0.15	-0.15	N/A
RNASEL	ENST00000367559.3	ribonuclease L (2',5'-oligoisoadenylate synthetase-dependent)	86	1	1	0	0	0	rno-miR-23b-5p	-0.15	-0.15	N/A
ELMOD1	ENST00000265840.7	ELMO/CED-12 domain containing 1	24	1	0	1	0	0	rno-miR-23b-5p	-0.15	-0.15	N/A
MYO9A	ENST00000564571.1	myosin IXA	137	1	0	1	0	1	rno-miR-23b-5p	-0.15	-0.15	N/A
SLC16A8	ENST00000320521.5	solute carrier family 16 (monocarboxylate transporter), member 8	5	1	0	0	1	0	rno-miR-23b-5p	-0.15	-0.15	N/A
CYP1A1	ENST00000379727.3	cytochrome P450, family 1, subfamily A, polypeptide 1	837	1	0	1	0	0	rno-miR-23b-5p	-0.15	-0.15	N/A
GPR160	ENST00000355897.5	G protein-coupled receptor 160	22	2	0	1	1	0	rno-miR-23b-5p	-0.15	-0.18	N/A
LGALS3BP	ENST00000591778.1	lectin, galactoside-binding, soluble, 3 binding protein	238	1	0	1	0	0	rno-miR-23b-5p	-0.15	-0.15	N/A
SH3TC2	ENST00000502274.1	SH3 domain and tetratricopeptide repeats 2	31	1	0	1	0	4	rno-miR-23b-5p	-0.15	-0.3	N/A
BLMH	ENST00000261714.6	bleomycin hydrolase	1511	1	0	1	0	0	rno-miR-23b-5p	-0.15	-0.15	N/A
GPR171	ENST00000309180.5	G protein-coupled receptor 171	5	1	0	0	1	0	rno-miR-23b-5p	-0.15	-0.15	N/A
PKD2L1	ENST00000353274.3	polycystic kidney disease 2-like 1	7	1	0	0	1	0	rno-miR-23b-5p	-0.15	-0.15	N/A
AQP8	ENST00000219660.5	aquaporin 8	7	1	0	1	0	0	rno-miR-23b-5p	-0.15	-0.15	N/A
CDCA5	ENST00000275517.3	cell division cycle associated 5	103	1	0	1	0	0	rno-miR-23b-5p	-0.15	-0.15	N/A
CACNG4	ENST00000262138.3	calcium channel, voltage-dependent, gamma subunit 4	5	2	1	0	1	1	rno-miR-23b-5p	-0.15	-0.15	N/A
FAM115C	ENST00000441159.2	family with sequence similarity 115, member C	5	1	0	1	0	0	rno-miR-23b-5p	-0.15	-0.15	N/A
GMFB	ENST00000554908.1	glia maturation factor, beta	15	1	0	0	1	1	rno-miR-23b-5p	-0.15	-0.15	N/A
C14orf1	ENST00000256319.6	chromosome 14 open reading frame 1	4423	1	0	0	1	0	rno-miR-23b-5p	-0.15	-0.15	N/A
ARHGEF2	ENST00000368315.4	Rho/Rac guanine nucleotide exchange factor (GEF) 2	313	2	0	1	1	0	rno-miR-23b-5p	-0.15	-0.16	N/A
COL8A1	ENST00000261037.3	collagen, type VIII, alpha 1	601	1	1	0	0	0	rno-miR-23b-5p	-0.15	-0.16	N/A
MORN4	ENST00000478953.1	MORN repeat containing 4	296	1	0	1	0	0	rno-miR-23b-5p	-0.15	-0.15	N/A
LEPR	ENST00000371060.3	leptin receptor	169	1	0	0	1	1	rno-miR-23b-5p	-0.15	-0.15	N/A
RASGRF2	ENST00000265080.4	Ras protein-specific guanine nucleotide-releasing factor 2	140	1	0	0	1	1	rno-miR-23b-5p	-0.15	-0.15	N/A
LARP1	ENST00000336314.4	La ribonucleoprotein domain family, member 1	4979	1	1	0	0	2	rno-miR-23b-5p	-0.15	-0.15	N/A
MSANTD3	ENST00000395067.2	Myb/SANT-like DNA-binding domain containing 3	78	2	1	1	0	1	rno-miR-23b-5p	-0.15	-0.3	N/A
CLIP4	ENST00000320081.5	CAP-GLY domain containing linker protein family, member 4	490	1	0	1	0	0	rno-miR-23b-5p	-0.15	-0.16	N/A
HSPB6	ENST00000587965.1	heat shock protein, alpha-crystallin-related, B6	121	1	0	1	0	0	rno-miR-23b-5p	-0.15	-0.15	N/A
RSPO1	ENST00000373059.1	R-spondin 1	5	1	0	0	1	1	rno-miR-23b-5p	-0.15	-0.15	N/A
INHBB	ENST00000295228.3	inhibin, beta B	75	1	0	0	1	0	rno-miR-23b-5p	-0.15	-0.15	N/A
WNT11	ENST00000322563.3	wingless-type MMTV integration site family, member 11	59	1	0	0	1	0	rno-miR-23b-5p	-0.15	-0.15	N/A
CCNI	ENST00000237654.4	cyclin I	12152	1	0	1	0	0	rno-miR-23b-5p	-0.15	-0.15	N/A
CSE1L	ENST00000262982.2	CSE1 chromosome segregation 1-like (yeast)	96	1	1	0	0	0	rno-miR-23b-5p	-0.15	-0.58	N/A
SLC39A8	ENST00000394833.2	solute carrier family 39 (zinc transporter), member 8	228	1	0	1	0	0	rno-miR-23b-5p	-0.15	-0.16	N/A
GFOD2	ENST00000268797.7	glucose-fructose oxidoreductase domain containing 2	36	1	0	1	0	0	rno-miR-23b-5p	-0.15	-0.15	N/A
NAA60	ENST00000610180.1	N-alpha-acetyltransferase 60	1339	1	0	1	0	0	rno-miR-23b-5p	-0.15	-0.15	N/A
VGLL2	ENST00000352536.3	vestigial like 2 (Drosophila)	5	1	0	0	1	0	rno-miR-23b-5p	-0.15	-0.15	N/A
RCBTB1	ENST00000258646.3	regulator of chromosome condensation (RCC1) and BTB (POZ) domain containing protein 1	9	1	0	0	1	0	rno-miR-23b-5p	-0.15	-0.15	N/A
CNST	ENST00000366513.4	consortin, connexin sorting protein	303	1	1	0	0	0	rno-miR-23b-5p	-0.15	-0.15	N/A
PRDM11	ENST00000263765.4	PR domain containing 11	11	1	1	0	0	1	rno-miR-23b-5p	-0.15	-0.34	N/A
DRAXIN	ENST00000294485.5	dorsal inhibitory axon guidance protein	5	1	0	1	0	1	rno-miR-23b-5p	-0.15	-0.15	N/A
DPH1	ENST00000263083.6	diphthamide biosynthesis 1	2807	1	0	1	0	0	rno-miR-23b-5p	-0.15	-0.15	N/A
SLCO2B1	ENST00000289575.5	solute carrier organic anion transporter family, member 2B1	1614	1	0	0	1	1	rno-miR-23b-5p	-0.15	-0.15	N/A
MINOS1	ENST00000322753.6	mitochondrial inner membrane organizing system 1	287	1	1	0	0	0	rno-miR-23b-5p	-0.15	-0.18	N/A
GRK6	ENST00000393576.3	G protein-coupled receptor kinase 6	130	1	1	0	0	1	rno-miR-23b-5p	-0.15	-0.16	N/A
PID1	ENST00000392054.3	phosphotyrosine interaction domain containing 1	896	1	0	1	0	0	rno-miR-23b-5p	-0.15	-0.17	N/A
KRTAP4-4	ENST00000390661.3	keratin associated protein 4-4	5	1	0	1	0	0	rno-miR-23b-5p	-0.14	-0.14	N/A
SBK1	ENST00000341901.4	SH3 domain binding kinase 1	9	2	0	2	0	1	rno-miR-23b-5p	-0.14	-0.14	N/A
ATP4B	ENST00000335288.4	ATPase, H+/K+ exchanging, beta polypeptide	5	1	0	1	0	0	rno-miR-23b-5p	-0.14	-0.14	N/A
SYNPO2	ENST00000429713.2	synaptopodin 2	105	1	1	0	0	0	rno-miR-23b-5p	-0.14	-0.14	N/A
GTF2A1	ENST00000553612.1	general transcription factor IIA, 1, 19/37kDa	88	1	0	1	0	0	rno-miR-23b-5p	-0.14	-0.14	N/A
DPY19L3	ENST00000586987.1	dpy-19-like 3 (C. elegans)	146	1	0	1	0	0	rno-miR-23b-5p	-0.14	-0.14	N/A
STK35	ENST00000381482.3	serine/threonine kinase 35	263	1	1	0	0	1	rno-miR-23b-5p	-0.14	-0.15	N/A
ETF1	ENST00000499810.2	eukaryotic translation termination factor 1	31	1	0	0	1	2	rno-miR-23b-5p	-0.14	-0.16	N/A
OCEL1	ENST00000601529.1	occludin/ELL domain containing 1	222	1	0	0	1	0	rno-miR-23b-5p	-0.14	-0.14	N/A
C17orf74	ENST00000574034.1	chromosome 17 open reading frame 74	8	1	0	1	0	0	rno-miR-23b-5p	-0.14	-0.14	N/A
SHISA9	ENST00000558583.1	shisa family member 9	5	1	1	0	0	0	rno-miR-23b-5p	-0.14	-0.14	N/A
SLAMF7	ENST00000359331.4	SLAM family member 7	5	1	0	0	1	0	rno-miR-23b-5p	-0.14	-0.14	N/A
SYT5	ENST00000590851.1	synaptotagmin V	5	1	0	0	1	0	rno-miR-23b-5p	-0.14	-0.14	N/A
P2RX6	ENST00000402329.3	purinergic receptor P2X, ligand-gated ion channel, 6	10	1	0	0	1	1	rno-miR-23b-5p	-0.14	-0.15	N/A
FOXQ1	ENST00000296839.2	forkhead box Q1	181	1	0	0	1	0	rno-miR-23b-5p	-0.14	-0.14	N/A
GRK7	ENST00000264952.2	G protein-coupled receptor kinase 7	5	1	0	1	0	0	rno-miR-23b-5p	-0.14	-0.14	N/A
CLCN6	ENST00000312413.6	chloride channel, voltage-sensitive 6	227	3	1	2	0	0	rno-miR-23b-5p	-0.14	-0.14	N/A
RSF1	ENST00000308488.6	remodeling and spacing factor 1	216	1	1	0	0	0	rno-miR-23b-5p	-0.14	-0.17	N/A
KLHDC4	ENST00000347925.5	kelch domain containing 4	49	1	0	0	1	0	rno-miR-23b-5p	-0.14	-0.14	N/A
CYGB	ENST00000293230.5	cytoglobin	10	1	0	1	0	1	rno-miR-23b-5p	-0.14	-0.14	N/A
FNIP2	ENST00000264433.6	folliculin interacting protein 2	266	1	1	0	0	2	rno-miR-23b-5p	-0.14	-0.14	N/A
PRKAA2	ENST00000371244.4	protein kinase, AMP-activated, alpha 2 catalytic subunit	561	1	0	1	0	0	rno-miR-23b-5p	-0.14	-0.16	N/A
RAN	ENST00000543796.1	RAN, member RAS oncogene family	1418	1	0	1	0	1	rno-miR-23b-5p	-0.14	-0.22	N/A
ANAPC1	ENST00000341068.3	anaphase promoting complex subunit 1	47	1	1	0	0	0	rno-miR-23b-5p	-0.14	-0.14	N/A
AC132186.1	ENST00000544589.1	CDNA FLJ27243 fis, clone SYN08134; Uncharacterized protein	5	1	0	1	0	0	rno-miR-23b-5p	-0.14	-0.14	N/A
ANO2	ENST00000327087.8	anoctamin 2	10	1	0	0	1	0	rno-miR-23b-5p	-0.14	-0.14	N/A
HAO1	ENST00000378789.3	hydroxyacid oxidase (glycolate oxidase) 1	5	1	0	1	0	0	rno-miR-23b-5p	-0.14	-0.14	N/A
COL20A1	ENST00000422202.1	collagen, type XX, alpha 1	5	1	0	1	0	0	rno-miR-23b-5p	-0.14	-0.14	N/A
CERK	ENST00000216264.8	ceramide kinase	123	1	1	0	0	0	rno-miR-23b-5p	-0.14	-0.15	N/A
ANKRD12	ENST00000262126.4	ankyrin repeat domain 12	11	1	1	0	0	0	rno-miR-23b-5p	-0.14	-0.18	N/A
SLCO4C1	ENST00000310954.6	solute carrier organic anion transporter family, member 4C1	13	1	0	1	0	0	rno-miR-23b-5p	-0.14	-0.14	N/A
ADAM10	ENST00000260408.3	ADAM metallopeptidase domain 10	385	1	0	1	0	0	rno-miR-23b-5p	-0.14	-0.14	N/A
AC079612.1	ENST00000358775.1	Uncharacterized protein; cDNA FLJ45964 fis, clone PLACE7014396	5	1	0	0	1	0	rno-miR-23b-5p	-0.14	-0.14	N/A
BICC1	ENST00000373886.3	bicaudal C homolog 1 (Drosophila)	165	1	0	1	0	0	rno-miR-23b-5p	-0.14	-0.14	N/A
TRIM44	ENST00000299413.5	tripartite motif containing 44	4203	1	0	0	1	0	rno-miR-23b-5p	-0.14	-0.14	N/A
AC022532.1	ENST00000420338.2	Uncharacterized protein	15	1	0	0	1	0	rno-miR-23b-5p	-0.14	-0.21	N/A
AKAP12	ENST00000402676.2	A kinase (PRKA) anchor protein 12	913	1	0	0	1	0	rno-miR-23b-5p	-0.14	-0.14	N/A
C11orf87	ENST00000327419.6	chromosome 11 open reading frame 87	5	2	0	1	1	0	rno-miR-23b-5p	-0.14	-0.14	N/A
MAN2B1	ENST00000456935.2	mannosidase, alpha, class 2B, member 1	266	1	0	0	1	0	rno-miR-23b-5p	-0.14	-0.14	N/A
FAM169A	ENST00000380515.3	family with sequence similarity 169, member A	90	1	1	0	0	0	rno-miR-23b-5p	-0.14	-0.14	N/A
GRPEL2	ENST00000416916.2	GrpE-like 2, mitochondrial (E. coli)	79	1	0	0	1	0	rno-miR-23b-5p	-0.14	-0.14	N/A
ILDR1	ENST00000273691.3	immunoglobulin-like domain containing receptor 1	5	1	0	0	1	0	rno-miR-23b-5p	-0.14	-0.14	N/A
NCOA2	ENST00000452400.2	nuclear receptor coactivator 2	271	1	1	0	0	0	rno-miR-23b-5p	-0.14	-0.14	N/A
SKIV2L2	ENST00000230640.5	superkiller viralicidic activity 2-like 2 (S. cerevisiae)	1037	1	1	0	0	0	rno-miR-23b-5p	-0.14	-0.37	N/A
GNAI2	ENST00000313601.6	guanine nucleotide binding protein (G protein), alpha inhibiting activity polypeptide 2	27	1	0	1	0	0	rno-miR-23b-5p	-0.14	-0.16	N/A
FPGT	ENST00000370894.5	fucose-1-phosphate guanylyltransferase	108	1	0	1	0	1	rno-miR-23b-5p	-0.14	-0.26	N/A
POMP	ENST00000380842.4	proteasome maturation protein	1065	1	0	0	1	0	rno-miR-23b-5p	-0.14	-0.14	N/A
ZMYM3	ENST00000314425.5	zinc finger, MYM-type 3	137	2	1	1	0	0	rno-miR-23b-5p	-0.14	-0.14	N/A
SLC25A13	ENST00000265631.5	solute carrier family 25 (aspartate/glutamate carrier), member 13	8	1	0	0	1	0	rno-miR-23b-5p	-0.14	-0.14	N/A
ZC4H2	ENST00000545618.1	zinc finger, C4H2 domain containing	432	1	0	1	0	0	rno-miR-23b-5p	-0.14	-0.14	N/A
DNAJC16	ENST00000375847.3	DnaJ (Hsp40) homolog, subfamily C, member 16	366	2	0	1	1	0	rno-miR-23b-5p	-0.14	-0.15	N/A
EIF2B5	ENST00000273783.3	eukaryotic translation initiation factor 2B, subunit 5 epsilon, 82kDa	789	1	0	0	1	0	rno-miR-23b-5p	-0.14	-0.14	N/A
EPHB1	ENST00000398015.3	EPH receptor B1	27	2	0	0	2	0	rno-miR-23b-5p	-0.14	-0.14	N/A
LILRA6	ENST00000391735.3	leukocyte immunoglobulin-like receptor, subfamily A (with TM domain), member 6	5	1	0	0	1	0	rno-miR-23b-5p	-0.14	-0.14	N/A
EIF2B2	ENST00000266126.5	eukaryotic translation initiation factor 2B, subunit 2 beta, 39kDa	1210	1	0	0	1	0	rno-miR-23b-5p	-0.14	-0.14	N/A
GLYCTK	ENST00000354773.4	glycerate kinase	3833	2	0	0	2	0	rno-miR-23b-5p	-0.14	-0.14	N/A
PRKCSH	ENST00000252455.2	protein kinase C substrate 80K-H	3617	1	0	1	0	0	rno-miR-23b-5p	-0.14	-0.14	N/A
SLC25A16	ENST00000609923.1	solute carrier family 25 (mitochondrial carrier; Graves disease autoantigen), member 16	206	1	1	0	0	0	rno-miR-23b-5p	-0.14	-0.41	N/A
TANC1	ENST00000263635.6	tetratricopeptide repeat, ankyrin repeat and coiled-coil containing 1	618	1	0	1	0	0	rno-miR-23b-5p	-0.14	-0.14	N/A
CALCOCO1	ENST00000548263.1	calcium binding and coiled-coil domain 1	68	1	1	0	0	0	rno-miR-23b-5p	-0.14	-0.15	N/A
KIAA0087	ENST00000242109.3	KIAA0087	5	1	0	1	0	0	rno-miR-23b-5p	-0.14	-0.14	N/A
KIRREL2	ENST00000360202.5	kin of IRRE like 2 (Drosophila)	5	1	0	0	1	0	rno-miR-23b-5p	-0.14	-0.14	N/A
TMEM229B	ENST00000557006.1	transmembrane protein 229B	5	1	0	1	0	0	rno-miR-23b-5p	-0.14	-0.14	N/A
TXLNA	ENST00000373610.3	taxilin alpha	564	2	1	0	1	0	rno-miR-23b-5p	-0.14	-0.14	N/A
WNT5A	ENST00000474267.1	wingless-type MMTV integration site family, member 5A	2080	1	0	0	1	1	rno-miR-23b-5p	-0.14	-0.15	N/A
UNC5C	ENST00000453304.1	unc-5 homolog C (C. elegans)	60	4	2	0	2	2	rno-miR-23b-5p	-0.14	-0.19	N/A
MSMO1	ENST00000261507.6	methylsterol monooxygenase 1	1413	1	0	1	0	0	rno-miR-23b-5p	-0.14	-0.14	N/A
KLF9	ENST00000377126.2	Kruppel-like factor 9	20	1	1	0	0	0	rno-miR-23b-5p	-0.14	-0.2	N/A
CMTM6	ENST00000205636.3	CKLF-like MARVEL transmembrane domain containing 6	169	1	0	0	1	2	rno-miR-23b-5p	-0.14	-0.2	N/A
ATG5	ENST00000360666.4	autophagy related 5	1078	1	0	0	1	0	rno-miR-23b-5p	-0.14	-0.14	N/A
ARC	ENST00000356613.2	activity-regulated cytoskeleton-associated protein	5	1	0	1	0	1	rno-miR-23b-5p	-0.14	-0.14	N/A
RFX2	ENST00000303657.5	regulatory factor X, 2 (influences HLA class II expression)	148	1	1	0	0	0	rno-miR-23b-5p	-0.14	-0.14	N/A
TTL	ENST00000233336.6	tubulin tyrosine ligase	442	2	0	0	2	0	rno-miR-23b-5p	-0.13	-0.19	N/A
NSUN5	ENST00000428206.1	NOP2/Sun domain family, member 5	28	1	0	1	0	0	rno-miR-23b-5p	-0.13	-0.13	N/A
C9orf62	ENST00000320778.2	chromosome 9 open reading frame 62	5	1	0	0	1	0	rno-miR-23b-5p	-0.13	-0.13	N/A
TMPRSS11A	ENST00000508048.1	transmembrane protease, serine 11A	5	1	0	1	0	0	rno-miR-23b-5p	-0.13	-0.13	N/A
ITM2C	ENST00000326407.6	integral membrane protein 2C	67220	1	0	0	1	0	rno-miR-23b-5p	-0.13	-0.13	N/A
FAM102B	ENST00000370035.3	family with sequence similarity 102, member B	392	1	0	1	0	0	rno-miR-23b-5p	-0.13	-0.16	N/A
ADCY10	ENST00000545172.1	adenylate cyclase 10 (soluble)	5	1	0	1	0	0	rno-miR-23b-5p	-0.13	-0.13	N/A
SOX2	ENST00000325404.1	SRY (sex determining region Y)-box 2	506	1	0	0	1	0	rno-miR-23b-5p	-0.13	-0.13	N/A
DNAJC21	ENST00000382021.2	DnaJ (Hsp40) homolog, subfamily C, member 21	528	1	0	0	1	0	rno-miR-23b-5p	-0.13	-0.28	N/A
PDK3	ENST00000441463.2	pyruvate dehydrogenase kinase, isozyme 3	659	1	1	0	0	2	rno-miR-23b-5p	-0.13	-0.24	N/A
KIAA0319L	ENST00000325722.3	KIAA0319-like	2090	1	0	1	0	0	rno-miR-23b-5p	-0.13	-0.13	N/A
CADM2	ENST00000383699.3	cell adhesion molecule 2	5	1	0	1	0	0	rno-miR-23b-5p	-0.13	-0.13	N/A
NPY2R	ENST00000506608.1	neuropeptide Y receptor Y2	5	1	0	0	1	0	rno-miR-23b-5p	-0.13	-0.13	N/A
TBL2	ENST00000305632.5	transducin (beta)-like 2	990	1	0	1	0	0	rno-miR-23b-5p	-0.13	-0.13	N/A
XYLT2	ENST00000017003.2	xylosyltransferase II	514	1	0	0	1	0	rno-miR-23b-5p	-0.13	-0.13	N/A
BIVM	ENST00000448849.2	basic, immunoglobulin-like variable motif containing	440	1	0	0	1	0	rno-miR-23b-5p	-0.13	-0.14	N/A
SRGAP2	ENST00000414007.1	SLIT-ROBO Rho GTPase activating protein 2	98	1	1	0	0	0	rno-miR-23b-5p	-0.13	-0.15	N/A
CCDC13	ENST00000310232.6	coiled-coil domain containing 13	5	1	0	1	0	0	rno-miR-23b-5p	-0.13	-0.13	N/A
DNAJC8	ENST00000263697.4	DnaJ (Hsp40) homolog, subfamily C, member 8	584	1	0	0	1	0	rno-miR-23b-5p	-0.13	-0.13	N/A
LAS1L	ENST00000312391.8	LAS1-like (S. cerevisiae)	26	1	0	0	1	0	rno-miR-23b-5p	-0.13	-0.13	N/A
FAM168A	ENST00000064778.4	family with sequence similarity 168, member A	68	1	1	0	0	0	rno-miR-23b-5p	-0.13	-0.18	N/A
C5orf51	ENST00000381647.2	chromosome 5 open reading frame 51	124	2	1	1	0	0	rno-miR-23b-5p	-0.13	-0.13	N/A
PHLDA2	ENST00000314222.4	pleckstrin homology-like domain, family A, member 2	755	1	0	0	1	0	rno-miR-23b-5p	-0.13	-0.13	N/A
FAM170B	ENST00000311787.5	family with sequence similarity 170, member B	5	1	0	0	1	0	rno-miR-23b-5p	-0.13	-0.13	N/A
TMEM57	ENST00000399766.3	transmembrane protein 57	459	1	0	0	1	0	rno-miR-23b-5p	-0.13	-0.13	N/A
ACTR1B	ENST00000289228.5	ARP1 actin-related protein 1 homolog B, centractin beta (yeast)	5716	1	0	1	0	0	rno-miR-23b-5p	-0.13	-0.13	N/A
GM2A	ENST00000357164.3	GM2 ganglioside activator	134	1	0	0	1	0	rno-miR-23b-5p	-0.13	-0.15	N/A
SUV39H1	ENST00000453214.2	suppressor of variegation 3-9 homolog 1 (Drosophila)	499	1	0	0	1	0	rno-miR-23b-5p	-0.13	-0.13	N/A
CLIC5	ENST00000339561.6	chloride intracellular channel 5	21	2	0	1	1	0	rno-miR-23b-5p	-0.13	-0.17	N/A
SLC6A12	ENST00000359674.4	solute carrier family 6 (neurotransmitter transporter), member 12	13	1	0	1	0	0	rno-miR-23b-5p	-0.13	-0.14	N/A
WDR47	ENST00000400794.3	WD repeat domain 47	185	1	0	0	1	0	rno-miR-23b-5p	-0.13	-0.13	N/A
TEX22	ENST00000451127.2	testis expressed 22	9	1	0	1	0	0	rno-miR-23b-5p	-0.13	-0.13	N/A
SLC9A8	ENST00000361573.2	solute carrier family 9, subfamily A (NHE8, cation proton antiporter 8), member 8	474	1	0	0	1	0	rno-miR-23b-5p	-0.13	-0.13	N/A
BOLL	ENST00000392296.4	bol, boule-like (Drosophila)	15	1	0	1	0	0	rno-miR-23b-5p	-0.13	-0.13	N/A
FUK	ENST00000288078.6	fucokinase	67	1	0	1	0	0	rno-miR-23b-5p	-0.13	-0.13	N/A
ZNF398	ENST00000420008.2	zinc finger protein 398	305	1	0	1	0	0	rno-miR-23b-5p	-0.13	-0.13	N/A
CDKL1	ENST00000395834.1	cyclin-dependent kinase-like 1 (CDC2-related kinase)	90	1	0	1	0	0	rno-miR-23b-5p	-0.13	-0.14	N/A
DNAJC24	ENST00000465995.1	DnaJ (Hsp40) homolog, subfamily C, member 24	424	1	0	0	1	0	rno-miR-23b-5p	-0.13	-0.15	N/A
WDFY4	ENST00000413659.2	WDFY family member 4	5	3	1	0	2	0	rno-miR-23b-5p	-0.13	-0.13	N/A
LGALS9B	ENST00000423676.3	lectin, galactoside-binding, soluble, 9B	5	1	0	1	0	0	rno-miR-23b-5p	-0.13	-0.13	N/A
RASAL1	ENST00000546530.1	RAS protein activator like 1 (GAP1 like)	12	1	0	1	0	1	rno-miR-23b-5p	-0.13	-0.13	N/A
SLC35F1	ENST00000360388.4	solute carrier family 35, member F1	56	1	0	0	1	0	rno-miR-23b-5p	-0.13	-0.13	N/A
TBC1D31	ENST00000378080.2	TBC1 domain family, member 31	696	1	0	0	1	0	rno-miR-23b-5p	-0.13	-0.13	N/A
TTLL4	ENST00000457313.1	tubulin tyrosine ligase-like family, member 4	303	1	0	0	1	0	rno-miR-23b-5p	-0.13	-0.13	N/A
PPP1R1C	ENST00000409137.3	protein phosphatase 1, regulatory (inhibitor) subunit 1C	5	1	0	0	1	0	rno-miR-23b-5p	-0.13	-0.13	N/A
DNAH17-AS1	ENST00000598378.1	DNAH17 antisense RNA 1	23	1	0	0	1	0	rno-miR-23b-5p	-0.13	-0.13	N/A
TWF2	ENST00000499914.2	twinfilin actin-binding protein 2	203	1	0	1	0	0	rno-miR-23b-5p	-0.13	-0.13	N/A
SLCO2A1	ENST00000310926.4	solute carrier organic anion transporter family, member 2A1	113	2	0	2	0	0	rno-miR-23b-5p	-0.13	-0.13	N/A
BMPR1B	ENST00000515059.1	bone morphogenetic protein receptor, type IB	44	2	0	1	1	1	rno-miR-23b-5p	-0.13	-0.13	N/A
LIMD2	ENST00000259006.3	LIM domain containing 2	90	2	1	0	1	0	rno-miR-23b-5p	-0.13	-0.43	N/A
SLC5A1	ENST00000266088.4	solute carrier family 5 (sodium/glucose cotransporter), member 1	5	1	0	1	0	0	rno-miR-23b-5p	-0.12	-0.12	N/A
ZNF106	ENST00000263805.4	zinc finger protein 106	406	2	0	2	0	0	rno-miR-23b-5p	-0.12	-0.12	N/A
FUT10	ENST00000327671.5	fucosyltransferase 10 (alpha (1,3) fucosyltransferase)	124	2	1	0	1	0	rno-miR-23b-5p	-0.12	-0.41	N/A
CNP	ENST00000393892.3	2',3'-cyclic nucleotide 3' phosphodiesterase	399	2	0	2	0	0	rno-miR-23b-5p	-0.12	-0.15	N/A
SFXN5	ENST00000410065.1	sideroflexin 5	56	1	1	0	0	1	rno-miR-23b-5p	-0.12	-0.33	N/A
GALNT1	ENST00000269195.5	UDP-N-acetyl-alpha-D-galactosamine:polypeptide N-acetylgalactosaminyltransferase 1 (GalNAc-T1)	2466	1	0	0	1	0	rno-miR-23b-5p	-0.12	-0.14	N/A
WNT10B	ENST00000407467.1	wingless-type MMTV integration site family, member 10B	13	1	0	1	0	0	rno-miR-23b-5p	-0.12	-0.12	N/A
MAPK9	ENST00000452135.2	mitogen-activated protein kinase 9	655	1	0	0	1	1	rno-miR-23b-5p	-0.12	-0.15	N/A
KLHL32	ENST00000369261.4	kelch-like family member 32	11	1	0	0	1	0	rno-miR-23b-5p	-0.12	-0.12	N/A
STK32A	ENST00000397936.3	serine/threonine kinase 32A	8	1	1	0	0	0	rno-miR-23b-5p	-0.12	-0.12	N/A
SLC22A3	ENST00000392145.1	solute carrier family 22 (organic cation transporter), member 3	86	1	0	1	0	0	rno-miR-23b-5p	-0.12	-0.12	N/A
ELMOD2	ENST00000323570.3	ELMO/CED-12 domain containing 2	32	1	0	1	0	0	rno-miR-23b-5p	-0.12	-0.17	N/A
LDB1	ENST00000361198.5	LIM domain binding 1	61	1	0	0	1	0	rno-miR-23b-5p	-0.12	-0.15	N/A
PCBD2	ENST00000512783.1	pterin-4 alpha-carbinolamine dehydratase/dimerization cofactor of hepatocyte nuclear factor 1 alpha (TCF1) 2	95	1	0	0	1	0	rno-miR-23b-5p	-0.12	-0.12	N/A
GLS	ENST00000338435.4	glutaminase	1927	1	0	0	1	0	rno-miR-23b-5p	-0.12	-0.12	N/A
PPM1F	ENST00000263212.5	protein phosphatase, Mg2+/Mn2+ dependent, 1F	786	1	0	1	0	0	rno-miR-23b-5p	-0.12	-0.12	N/A
PRRG2	ENST00000246794.5	proline rich Gla (G-carboxyglutamic acid) 2	8	1	0	0	1	0	rno-miR-23b-5p	-0.12	-0.12	N/A
RMI2	ENST00000576027.1	RecQ mediated genome instability 2	17	1	0	1	0	0	rno-miR-23b-5p	-0.12	-0.18	N/A
ZNF287	ENST00000395824.1	zinc finger protein 287	14	1	1	0	0	0	rno-miR-23b-5p	-0.12	-0.26	N/A
ENDOU	ENST00000229003.3	endonuclease, polyU-specific	9	1	0	0	1	0	rno-miR-23b-5p	-0.12	-0.12	N/A
FAM3D	ENST00000358781.2	family with sequence similarity 3, member D	5	1	0	0	1	0	rno-miR-23b-5p	-0.12	-0.12	N/A
RAMP1	ENST00000254661.4	receptor (G protein-coupled) activity modifying protein 1	392	1	0	0	1	0	rno-miR-23b-5p	-0.12	-0.12	N/A
KDM6B	ENST00000254846.5	lysine (K)-specific demethylase 6B	8	1	0	1	0	0	rno-miR-23b-5p	-0.12	-0.12	N/A
ZNF318	ENST00000361428.2	zinc finger protein 318	113	1	0	0	1	0	rno-miR-23b-5p	-0.12	-0.12	N/A
SIX5	ENST00000560168.1	SIX homeobox 5	47	2	0	2	0	0	rno-miR-23b-5p	-0.12	-0.12	N/A
SIT1	ENST00000259608.3	signaling threshold regulating transmembrane adaptor 1	7	2	1	1	0	0	rno-miR-23b-5p	-0.12	-0.43	N/A
CDIP1	ENST00000564828.1	cell death-inducing p53 target 1	1857	1	0	0	1	1	rno-miR-23b-5p	-0.12	-0.12	N/A
MOCS1	ENST00000373186.4	molybdenum cofactor synthesis 1	179	2	0	1	1	1	rno-miR-23b-5p	-0.12	-0.23	N/A
FUT8	ENST00000360689.5	fucosyltransferase 8 (alpha (1,6) fucosyltransferase)	64	2	0	0	2	1	rno-miR-23b-5p	-0.12	-0.2	N/A
PALMD	ENST00000263174.4	palmdelphin	66	1	0	0	1	0	rno-miR-23b-5p	-0.12	-0.12	N/A
SOX1	ENST00000330949.1	SRY (sex determining region Y)-box 1	5	1	0	0	1	0	rno-miR-23b-5p	-0.12	-0.12	N/A
LRRC29	ENST00000409509.1	leucine rich repeat containing 29	5	1	0	0	1	0	rno-miR-23b-5p	-0.12	-0.12	N/A
ZC3H7B	ENST00000352645.4	zinc finger CCCH-type containing 7B	888	1	1	0	0	0	rno-miR-23b-5p	-0.12	-0.12	N/A
PSRC1	ENST00000409267.1	proline/serine-rich coiled-coil 1	2239	1	0	1	0	0	rno-miR-23b-5p	-0.12	-0.12	N/A
NFAM1	ENST00000329021.5	NFAT activating protein with ITAM motif 1	7	2	0	1	1	3	rno-miR-23b-5p	-0.12	-0.15	N/A
SKP2	ENST00000274255.6	S-phase kinase-associated protein 2, E3 ubiquitin protein ligase	340	1	0	0	1	0	rno-miR-23b-5p	-0.12	-0.12	N/A
PRRG3	ENST00000370353.3	proline rich Gla (G-carboxyglutamic acid) 3 (transmembrane)	5	1	0	0	1	0	rno-miR-23b-5p	-0.12	-0.12	N/A
ITPRIP	ENST00000337478.1	inositol 1,4,5-trisphosphate receptor interacting protein	1138	1	0	0	1	0	rno-miR-23b-5p	-0.12	-0.12	N/A
ATP5E	ENST00000243997.3	ATP synthase, H+ transporting, mitochondrial F1 complex, epsilon subunit	575	1	0	0	1	0	rno-miR-23b-5p	-0.12	-0.18	N/A
NIPSNAP3B	ENST00000374762.3	nipsnap homolog 3B (C. elegans)	26	1	1	0	0	0	rno-miR-23b-5p	-0.12	-0.46	N/A
SHOX2	ENST00000490689.2	short stature homeobox 2	66	1	0	1	0	0	rno-miR-23b-5p	-0.12	-0.18	N/A
FAM91A1	ENST00000334705.7	family with sequence similarity 91, member A1	731	1	0	0	1	0	rno-miR-23b-5p	-0.12	-0.12	N/A
FREM2	ENST00000280481.7	FRAS1 related extracellular matrix protein 2	33	1	0	1	0	3	rno-miR-23b-5p	-0.12	-0.16	N/A
CDK6	ENST00000265734.4	cyclin-dependent kinase 6	1116	1	0	1	0	2	rno-miR-23b-5p	-0.12	-0.13	N/A
ZBTB8A	ENST00000316459.4	zinc finger and BTB domain containing 8A	287	1	0	0	1	0	rno-miR-23b-5p	-0.12	-0.14	N/A
ST6GALNAC5	ENST00000477717.1	ST6 (alpha-N-acetyl-neuraminyl-2,3-beta-galactosyl-1,3)-N-acetylgalactosaminide alpha-2,6-sialyltransferase 5	7	1	0	1	0	0	rno-miR-23b-5p	-0.12	-0.12	N/A
TRAF1	ENST00000373887.3	TNF receptor-associated factor 1	5	1	0	0	1	0	rno-miR-23b-5p	-0.12	-0.12	N/A
COPZ2	ENST00000006101.4	coatomer protein complex, subunit zeta 2	429	1	0	0	1	0	rno-miR-23b-5p	-0.12	-0.12	N/A
NPFFR1	ENST00000277942.6	neuropeptide FF receptor 1	5	2	1	0	1	1	rno-miR-23b-5p	-0.12	-0.12	N/A
OTOP2	ENST00000580223.1	otopetrin 2	5	1	0	1	0	0	rno-miR-23b-5p	-0.12	-0.12	N/A
NCS1	ENST00000372398.3	neuronal calcium sensor 1	1083	1	0	0	1	0	rno-miR-23b-5p	-0.12	-0.12	N/A
WDHD1	ENST00000360586.3	WD repeat and HMG-box DNA binding protein 1	466	2	1	1	0	0	rno-miR-23b-5p	-0.12	-0.45	N/A
ZSCAN22	ENST00000329665.4	zinc finger and SCAN domain containing 22	45	1	0	0	1	0	rno-miR-23b-5p	-0.12	-0.13	N/A
GMEB1	ENST00000373816.1	glucocorticoid modulatory element binding protein 1	154	2	0	0	2	0	rno-miR-23b-5p	-0.12	-0.14	N/A
SPOCK1	ENST00000394945.1	sparc/osteonectin, cwcv and kazal-like domains proteoglycan (testican) 1	935	1	0	1	0	0	rno-miR-23b-5p	-0.12	-0.12	N/A
VCP	ENST00000358901.6	valosin containing protein	5387	1	0	0	1	0	rno-miR-23b-5p	-0.12	-0.12	N/A
DOCK4	ENST00000428084.1	dedicator of cytokinesis 4	211	1	0	1	0	0	rno-miR-23b-5p	-0.12	-0.12	N/A
ITGAV	ENST00000261023.3	integrin, alpha V	2407	1	0	1	0	1	rno-miR-23b-5p	-0.12	-0.12	N/A
EXOC5	ENST00000413566.2	exocyst complex component 5	242	1	1	0	0	0	rno-miR-23b-5p	-0.12	-0.12	N/A
LINGO4	ENST00000368820.3	leucine rich repeat and Ig domain containing 4	5	1	0	0	1	0	rno-miR-23b-5p	-0.12	-0.12	N/A
GRIA2	ENST00000296526.7	glutamate receptor, ionotropic, AMPA 2	5	1	0	1	0	0	rno-miR-23b-5p	-0.12	-0.12	N/A
PDK1	ENST00000282077.3	pyruvate dehydrogenase kinase, isozyme 1	637	2	0	1	1	1	rno-miR-23b-5p	-0.12	-0.15	N/A
SLC32A1	ENST00000217420.1	solute carrier family 32 (GABA vesicular transporter), member 1	5	1	0	1	0	0	rno-miR-23b-5p	-0.11	-0.11	N/A
C6orf222	ENST00000437635.2	chromosome 6 open reading frame 222	5	1	0	1	0	0	rno-miR-23b-5p	-0.11	-0.11	N/A
LDLRAP1	ENST00000374338.4	low density lipoprotein receptor adaptor protein 1	111	1	1	0	0	0	rno-miR-23b-5p	-0.11	-0.11	N/A
CCNJL	ENST00000393977.3	cyclin J-like	66	1	0	1	0	0	rno-miR-23b-5p	-0.11	-0.23	N/A
SOS1	ENST00000426016.1	son of sevenless homolog 1 (Drosophila)	189	2	0	0	2	0	rno-miR-23b-5p	-0.11	-0.2	N/A
ATP6V1C2	ENST00000381661.3	ATPase, H+ transporting, lysosomal 42kDa, V1 subunit C2	8	1	1	0	0	0	rno-miR-23b-5p	-0.11	-0.19	N/A
PBRM1	ENST00000356770.4	polybromo 1	689	1	1	0	0	0	rno-miR-23b-5p	-0.11	-0.11	N/A
SLC30A7	ENST00000370112.4	solute carrier family 30 (zinc transporter), member 7	204	3	1	1	1	0	rno-miR-23b-5p	-0.11	-0.24	N/A
FTO	ENST00000471389.1	fat mass and obesity associated	240	4	1	1	2	0	rno-miR-23b-5p	-0.11	-0.18	N/A
COL9A1	ENST00000357250.6	collagen, type IX, alpha 1	9	1	1	0	0	0	rno-miR-23b-5p	-0.11	-0.21	N/A
SLC2A13	ENST00000280871.4	solute carrier family 2 (facilitated glucose transporter), member 13	47	1	0	1	0	0	rno-miR-23b-5p	-0.11	-0.14	N/A
DNAJB13	ENST00000339764.1	DnaJ (Hsp40) homolog, subfamily B, member 13	7	3	2	0	1	0	rno-miR-23b-5p	-0.11	-0.57	N/A
UBTD1	ENST00000370664.3	ubiquitin domain containing 1	10	1	0	0	1	1	rno-miR-23b-5p	-0.11	-0.11	N/A
NXF1	ENST00000531709.2	nuclear RNA export factor 1	1017	1	0	0	1	0	rno-miR-23b-5p	-0.11	-0.11	N/A
PAX3	ENST00000350526.4	paired box 3	7	1	0	0	1	0	rno-miR-23b-5p	-0.11	-0.11	N/A
LEPROT	ENST00000371065.4	leptin receptor overlapping transcript	397	1	0	1	0	0	rno-miR-23b-5p	-0.11	-0.14	N/A
ZFY	ENST00000383052.1	zinc finger protein, Y-linked	5	1	0	0	1	0	rno-miR-23b-5p	-0.11	-0.11	N/A
CNIH3	ENST00000272133.3	cornichon family AMPA receptor auxiliary protein 3	28	1	0	0	1	0	rno-miR-23b-5p	-0.11	-0.11	N/A
DND1	ENST00000542735.1	DND microRNA-mediated repression inhibitor 1	5	1	0	1	0	0	rno-miR-23b-5p	-0.11	-0.11	N/A
NIN	ENST00000389868.3	ninein (GSK3B interacting protein)	594	2	0	1	1	0	rno-miR-23b-5p	-0.11	-0.11	N/A
GNG2	ENST00000556752.1	guanine nucleotide binding protein (G protein), gamma 2	199	1	0	1	0	1	rno-miR-23b-5p	-0.11	-0.17	N/A
PNMA5	ENST00000361887.5	paraneoplastic Ma antigen family member 5	5	1	1	0	0	0	rno-miR-23b-5p	-0.11	-0.11	N/A
DBF4B	ENST00000315005.3	DBF4 homolog B (S. cerevisiae)	34	1	0	0	1	0	rno-miR-23b-5p	-0.11	-0.11	N/A
PSMD5	ENST00000210313.3	proteasome (prosome, macropain) 26S subunit, non-ATPase, 5	3846	1	0	0	1	0	rno-miR-23b-5p	-0.11	-0.11	N/A
MKNK1	ENST00000341183.5	MAP kinase interacting serine/threonine kinase 1	150	1	0	0	1	0	rno-miR-23b-5p	-0.11	-0.11	N/A
EPM2A	ENST00000367519.3	epilepsy, progressive myoclonus type 2A, Lafora disease (laforin)	197	1	0	1	0	0	rno-miR-23b-5p	-0.11	-0.11	N/A
HNRNPC	ENST00000336053.6	heterogeneous nuclear ribonucleoprotein C (C1/C2)	1103	1	0	0	1	0	rno-miR-23b-5p	-0.11	-0.19	N/A
ACTR3	ENST00000263238.2	ARP3 actin-related protein 3 homolog (yeast)	816	1	0	0	1	0	rno-miR-23b-5p	-0.11	-0.11	N/A
ZNF135	ENST00000401053.4	zinc finger protein 135	12	1	0	0	1	0	rno-miR-23b-5p	-0.11	-0.11	N/A
KCNJ9	ENST00000368088.3	potassium inwardly-rectifying channel, subfamily J, member 9	5	1	0	0	1	2	rno-miR-23b-5p	-0.11	-0.11	N/A
VSTM4	ENST00000332853.4	V-set and transmembrane domain containing 4	59	1	1	0	0	1	rno-miR-23b-5p	-0.11	-0.11	N/A
PDCD7	ENST00000204549.4	programmed cell death 7	64	1	0	0	1	0	rno-miR-23b-5p	-0.11	-0.11	N/A
USP13	ENST00000263966.3	ubiquitin specific peptidase 13 (isopeptidase T-3)	379	1	1	0	0	0	rno-miR-23b-5p	-0.11	-0.12	N/A
C5orf22	ENST00000325366.9	chromosome 5 open reading frame 22	598	1	0	0	1	0	rno-miR-23b-5p	-0.11	-0.12	N/A
SLC9B2	ENST00000503103.1	solute carrier family 9, subfamily B (NHA2, cation proton antiporter 2), member 2	22	1	0	1	0	0	rno-miR-23b-5p	-0.11	-0.15	N/A
PLA2G4F	ENST00000397272.3	phospholipase A2, group IVF	5	1	1	0	0	0	rno-miR-23b-5p	-0.11	-0.11	N/A
ACIN1	ENST00000557515.1	apoptotic chromatin condensation inducer 1	141	1	0	0	1	0	rno-miR-23b-5p	-0.11	-0.11	N/A
NACC1	ENST00000292431.4	nucleus accumbens associated 1, BEN and BTB (POZ) domain containing	337	1	0	0	1	0	rno-miR-23b-5p	-0.11	-0.11	N/A
LRP10	ENST00000359591.4	low density lipoprotein receptor-related protein 10	939	2	0	2	0	0	rno-miR-23b-5p	-0.11	-0.21	N/A
TMEM140	ENST00000275767.3	transmembrane protein 140	858	1	0	1	0	1	rno-miR-23b-5p	-0.11	-0.11	N/A
RNF10	ENST00000325954.4	ring finger protein 10	570	1	0	0	1	0	rno-miR-23b-5p	-0.11	-0.17	N/A
FBXL2	ENST00000484457.1	F-box and leucine-rich repeat protein 2	12	1	0	1	0	0	rno-miR-23b-5p	-0.11	-0.17	N/A
SEPT10	ENST00000397712.2	septin 10	50	1	0	1	0	0	rno-miR-23b-5p	-0.11	-0.11	N/A
ZNF646	ENST00000394979.2	zinc finger protein 646	5	2	1	0	1	0	rno-miR-23b-5p	-0.11	-0.11	N/A
PFKFB3	ENST00000536985.1	6-phosphofructo-2-kinase/fructose-2,6-biphosphatase 3	29	1	0	0	1	0	rno-miR-23b-5p	-0.11	-0.11	N/A
ANKFY1	ENST00000341657.4	ankyrin repeat and FYVE domain containing 1	969	1	0	1	0	0	rno-miR-23b-5p	-0.11	-0.11	N/A
FAM179B	ENST00000382233.2	family with sequence similarity 179, member B	12	1	0	0	1	0	rno-miR-23b-5p	-0.11	-0.11	N/A
HS3ST2	ENST00000261374.3	heparan sulfate (glucosamine) 3-O-sulfotransferase 2	5	1	0	0	1	0	rno-miR-23b-5p	-0.11	-0.11	N/A
FAM222B	ENST00000582266.1	family with sequence similarity 222, member B	100	1	0	0	1	0	rno-miR-23b-5p	-0.11	-0.11	N/A
NT5C1A	ENST00000235628.1	5'-nucleotidase, cytosolic IA	4	2	0	0	2	1	rno-miR-23b-5p	-0.11	-0.11	N/A
ATXN7L1	ENST00000419735.3	ataxin 7-like 1	67	1	1	0	0	1	rno-miR-23b-5p	-0.11	-0.11	N/A
CHST10	ENST00000264249.3	carbohydrate sulfotransferase 10	33	1	1	0	0	0	rno-miR-23b-5p	-0.11	-0.11	N/A
SH3BP5L	ENST00000366472.5	SH3-binding domain protein 5-like	379	1	0	1	0	0	rno-miR-23b-5p	-0.11	-0.11	N/A
RAD51L3-RFFL	ENST00000593039.1	Uncharacterized protein	670	1	0	1	0	0	rno-miR-23b-5p	-0.11	-0.13	N/A
RNF217	ENST00000521654.2	ring finger protein 217	92	2	1	1	0	0	rno-miR-23b-5p	-0.11	-0.13	N/A
PTPN9	ENST00000306726.2	protein tyrosine phosphatase, non-receptor type 9	644	2	0	1	1	0	rno-miR-23b-5p	-0.11	-0.19	N/A
GPN2	ENST00000374135.4	GPN-loop GTPase 2	97	1	0	0	1	0	rno-miR-23b-5p	-0.11	-0.12	N/A
SPSB4	ENST00000310546.2	splA/ryanodine receptor domain and SOCS box containing 4	419	1	0	0	1	0	rno-miR-23b-5p	-0.11	-0.11	N/A
KCNJ6	ENST00000609713.1	potassium inwardly-rectifying channel, subfamily J, member 6	5	2	0	2	0	3	rno-miR-23b-5p	-0.11	-0.11	N/A
NIPAL1	ENST00000295461.5	NIPA-like domain containing 1	137	1	0	0	1	0	rno-miR-23b-5p	-0.11	-0.11	N/A
TMEM183A	ENST00000367242.3	transmembrane protein 183A	241	1	0	1	0	0	rno-miR-23b-5p	-0.11	-0.11	N/A
CENPF	ENST00000366955.3	centromere protein F, 350/400kDa	181	1	0	1	0	0	rno-miR-23b-5p	-0.11	-0.11	N/A
ARNTL2	ENST00000546179.1	aryl hydrocarbon receptor nuclear translocator-like 2	283	1	0	0	1	0	rno-miR-23b-5p	-0.11	-0.11	N/A
SLC25A18	ENST00000327451.6	solute carrier family 25 (glutamate carrier), member 18	115	1	0	0	1	0	rno-miR-23b-5p	-0.11	-0.11	N/A
FAM167A	ENST00000284486.4	family with sequence similarity 167, member A	85	1	0	0	1	0	rno-miR-23b-5p	-0.11	-0.11	N/A
EBF1	ENST00000313708.6	early B-cell factor 1	42	1	1	0	0	0	rno-miR-23b-5p	-0.11	-0.18	N/A
MARS2	ENST00000282276.6	methionyl-tRNA synthetase 2, mitochondrial	391	1	0	0	1	0	rno-miR-23b-5p	-0.11	-0.11	N/A
LZTFL1	ENST00000539217.1	leucine zipper transcription factor-like 1	593	1	0	0	1	0	rno-miR-23b-5p	-0.11	-0.11	N/A
FAM46A	ENST00000369754.3	family with sequence similarity 46, member A	899	1	1	0	0	1	rno-miR-23b-5p	-0.1	-0.1	N/A
UNC80	ENST00000439458.1	unc-80 homolog (C. elegans)	5	1	0	1	0	0	rno-miR-23b-5p	-0.1	-0.1	N/A
ERBB2	ENST00000584450.1	v-erb-b2 avian erythroblastic leukemia viral oncogene homolog 2	511	2	0	2	0	0	rno-miR-23b-5p	-0.1	-0.11	N/A
SLC41A1	ENST00000367137.3	solute carrier family 41 (magnesium transporter), member 1	300	1	0	1	0	0	rno-miR-23b-5p	-0.1	-0.11	N/A
GIPC2	ENST00000370759.3	GIPC PDZ domain containing family, member 2	16	1	1	0	0	1	rno-miR-23b-5p	-0.1	-0.33	N/A
CAMKK2	ENST00000538733.1	calcium/calmodulin-dependent protein kinase kinase 2, beta	1157	2	1	0	1	0	rno-miR-23b-5p	-0.1	-0.11	N/A
MYOZ3	ENST00000297130.4	myozenin 3	8	3	0	1	2	0	rno-miR-23b-5p	-0.1	-0.2	N/A
SRCIN1	ENST00000264659.7	SRC kinase signaling inhibitor 1	5	1	1	0	0	0	rno-miR-23b-5p	-0.1	-0.1	N/A
SHPK	ENST00000572705.1	transient receptor potential cation channel subfamily V member 1	10	1	0	0	1	0	rno-miR-23b-5p	-0.1	-0.1	N/A
TRPV1	ENST00000399759.3	transient receptor potential cation channel, subfamily V, member 1	10	1	0	0	1	0	rno-miR-23b-5p	-0.1	-0.1	N/A
DCLRE1B	ENST00000369563.3	DNA cross-link repair 1B	687	1	0	0	1	0	rno-miR-23b-5p	-0.1	-0.12	N/A
CLDN10	ENST00000376873.3	claudin 10	7	1	0	0	1	0	rno-miR-23b-5p	-0.1	-0.14	N/A
GRAMD1C	ENST00000358160.4	GRAM domain containing 1C	12	1	0	1	0	0	rno-miR-23b-5p	-0.1	-0.1	N/A
HMBS	ENST00000392841.1	hydroxymethylbilane synthase	253	1	0	1	0	0	rno-miR-23b-5p	-0.1	-0.1	N/A
C9orf47	ENST00000375851.2	chromosome 9 open reading frame 47	5	1	0	1	0	0	rno-miR-23b-5p	-0.1	-0.1	N/A
ACSBG1	ENST00000258873.4	acyl-CoA synthetase bubblegum family member 1	5	1	0	1	0	0	rno-miR-23b-5p	-0.1	-0.1	N/A
SERTAD2	ENST00000313349.3	SERTA domain containing 2	119	1	1	0	0	0	rno-miR-23b-5p	-0.1	-0.14	N/A
TRIM66	ENST00000299550.6	tripartite motif containing 66	33	1	0	1	0	1	rno-miR-23b-5p	-0.1	-0.12	N/A
POGK	ENST00000367875.1	pogo transposable element with KRAB domain	377	1	0	1	0	0	rno-miR-23b-5p	-0.1	-0.11	N/A
NAP1L5	ENST00000323061.5	nucleosome assembly protein 1-like 5	28	1	0	1	0	0	rno-miR-23b-5p	-0.1	-0.14	N/A
LHX6	ENST00000373755.2	LIM homeobox 6	196	1	0	1	0	2	rno-miR-23b-5p	-0.1	-0.1	N/A
KIAA1549	ENST00000440172.1	KIAA1549	508	1	1	0	0	1	rno-miR-23b-5p	-0.1	-0.1	N/A
MLK4	ENST00000366624.3	Mitogen-activated protein kinase kinase kinase MLK4	405	1	0	0	1	0	rno-miR-23b-5p	-0.1	-0.11	N/A
CDK8	ENST00000536792.1	cyclin-dependent kinase 8	280	1	0	0	1	2	rno-miR-23b-5p	-0.1	-0.1	N/A
RAB5C	ENST00000346213.4	RAB5C, member RAS oncogene family	96	1	0	0	1	0	rno-miR-23b-5p	-0.1	-0.15	N/A
DIRAS2	ENST00000375765.3	DIRAS family, GTP-binding RAS-like 2	5	3	0	0	3	0	rno-miR-23b-5p	-0.1	-0.17	N/A
PITHD1	ENST00000246151.4	PITH (C-terminal proteasome-interacting domain of thioredoxin-like) domain containing 1	718	1	0	1	0	1	rno-miR-23b-5p	-0.1	-0.1	N/A
MFSD6	ENST00000392328.1	major facilitator superfamily domain containing 6	47	1	0	0	1	2	rno-miR-23b-5p	-0.1	-0.1	N/A
GEM	ENST00000396194.2	GTP binding protein overexpressed in skeletal muscle	40	1	0	0	1	0	rno-miR-23b-5p	-0.1	-0.1	N/A
GRB2	ENST00000392563.1	growth factor receptor-bound protein 2	2660	1	0	0	1	0	rno-miR-23b-5p	-0.1	-0.1	N/A
CUEDC1	ENST00000577830.1	CUE domain containing 1	1243	1	0	1	0	0	rno-miR-23b-5p	-0.1	-0.11	N/A
CCL1	ENST00000225842.3	chemokine (C-C motif) ligand 1	6	1	0	0	1	0	rno-miR-23b-5p	-0.1	-0.1	N/A
RNF144A	ENST00000320892.6	ring finger protein 144A	124	2	0	0	2	2	rno-miR-23b-5p	-0.1	-0.11	N/A
PHF20	ENST00000439301.1	PHD finger protein 20	191	1	0	1	0	1	rno-miR-23b-5p	-0.1	-0.1	N/A
FAM107A	ENST00000464064.1	family with sequence similarity 107, member A	12	2	0	1	1	0	rno-miR-23b-5p	-0.1	-0.14	N/A
PAQR8	ENST00000442253.2	progestin and adipoQ receptor family member VIII	484	1	0	0	1	1	rno-miR-23b-5p	-0.1	-0.12	N/A
PRRT1	ENST00000211413.5	proline-rich transmembrane protein 1	19	1	0	1	0	1	rno-miR-23b-5p	-0.1	-0.1	N/A
KRT74	ENST00000549343.1	keratin 74	5	1	0	1	0	1	rno-miR-23b-5p	-0.1	-0.1	N/A
GKN2	ENST00000481498.1	gastrokine 2	5	1	0	1	0	0	rno-miR-23b-5p	-0.1	-0.1	N/A
VEZF1	ENST00000584396.1	vascular endothelial zinc finger 1	209	1	0	1	0	0	rno-miR-23b-5p	-0.1	-0.1	N/A
LCMT2	ENST00000567039.1	leucine carboxyl methyltransferase 2	274	1	0	1	0	0	rno-miR-23b-5p	-0.1	-0.1	N/A
FAM196A	ENST00000522781.1	family with sequence similarity 196, member A	5	1	1	0	0	0	rno-miR-23b-5p	-0.1	-0.1	N/A
GPR161	ENST00000367838.1	G protein-coupled receptor 161	1712	2	1	0	1	0	rno-miR-23b-5p	-0.1	-0.12	N/A
DAAM1	ENST00000395125.1	dishevelled associated activator of morphogenesis 1	167	1	1	0	0	0	rno-miR-23b-5p	-0.1	-0.14	N/A
OMP	ENST00000529803.1	olfactory marker protein	9	1	0	0	1	0	rno-miR-23b-5p	-0.1	-0.1	N/A
MAPT	ENST00000344290.5	microtubule-associated protein tau	11	2	0	2	0	0	rno-miR-23b-5p	-0.1	-0.1	N/A
CYTH4	ENST00000248901.6	cytohesin 4	5	1	0	0	1	0	rno-miR-23b-5p	-0.1	-0.1	N/A
ACAN	ENST00000439576.2	aggrecan	165	2	0	2	0	0	rno-miR-23b-5p	-0.1	-0.12	N/A
CD151	ENST00000322008.4	CD151 molecule (Raph blood group)	13919	1	0	1	0	0	rno-miR-23b-5p	-0.1	-0.1	N/A
REEP4	ENST00000334530.5	receptor accessory protein 4	78	1	0	0	1	0	rno-miR-23b-5p	-0.1	-0.1	N/A
C20orf194	ENST00000453730.2	chromosome 20 open reading frame 194	1083	1	0	0	1	1	rno-miR-23b-5p	-0.1	-0.1	N/A
HPS1	ENST00000361490.4	Hermansky-Pudlak syndrome 1	382	1	0	1	0	0	rno-miR-23b-5p	-0.1	-0.1	N/A
OLFM4	ENST00000219022.2	olfactomedin 4	5	1	0	0	1	1	rno-miR-23b-5p	-0.1	-0.1	N/A
FOXN2	ENST00000340553.3	forkhead box N2	441	1	0	0	1	0	rno-miR-23b-5p	-0.1	-0.1	N/A
BANK1	ENST00000504592.1	B-cell scaffold protein with ankyrin repeats 1	22	1	0	0	1	0	rno-miR-23b-5p	-0.1	-0.21	N/A
KCTD2	ENST00000322444.6	potassium channel tetramerization domain containing 2	3328	1	0	0	1	0	rno-miR-23b-5p	-0.1	-0.1	N/A
SLC39A9	ENST00000031146.4	solute carrier family 39, member 9	824	1	1	0	0	0	rno-miR-23b-5p	-0.1	-0.14	N/A
RFFL	ENST00000315249.7	ring finger and FYVE-like domain containing E3 ubiquitin protein ligase	670	1	0	1	0	0	rno-miR-23b-5p	-0.1	-0.12	N/A
DAND5	ENST00000585548.1	DAN domain family member 5, BMP antagonist	11	1	0	0	1	0	rno-miR-23b-5p	-0.1	-0.19	N/A
TARDBP	ENST00000240185.3	TAR DNA binding protein	410	1	0	0	1	0	rno-miR-23b-5p	-0.1	-0.1	N/A
C1orf147	ENST00000367119.1	chromosome 1 open reading frame 147	5	1	0	0	1	0	rno-miR-23b-5p	-0.1	-0.1	N/A
LGALS9C	ENST00000328114.6	lectin, galactoside-binding, soluble, 9C	5	1	0	1	0	0	rno-miR-23b-5p	-0.1	-0.1	N/A
TBK1	ENST00000331710.5	TANK-binding kinase 1	54	1	0	1	0	0	rno-miR-23b-5p	-0.1	-0.1	N/A
THEM6	ENST00000336138.3	thioesterase superfamily member 6	1500	1	0	0	1	0	rno-miR-23b-5p	-0.1	-0.1	N/A
CDCA4	ENST00000336219.3	cell division cycle associated 4	194	1	0	0	1	0	rno-miR-23b-5p	-0.1	-0.13	N/A
YIF1B	ENST00000337679.8	Yip1 interacting factor homolog B (S. cerevisiae)	3087	1	0	0	1	0	rno-miR-23b-5p	-0.1	-0.1	N/A
FBXO33	ENST00000298097.7	F-box protein 33	306	1	0	1	0	0	rno-miR-23b-5p	-0.1	-0.1	N/A
ACAP3	ENST00000354700.5	ArfGAP with coiled-coil, ankyrin repeat and PH domains 3	301	1	0	1	0	0	rno-miR-23b-5p	-0.1	-0.1	N/A
ELMSAN1	ENST00000394071.2	ELM2 and Myb/SANT-like domain containing 1	15	1	0	1	0	1	rno-miR-23b-5p	-0.1	-0.1	N/A
GPD1	ENST00000301149.3	glycerol-3-phosphate dehydrogenase 1 (soluble)	5	1	0	0	1	2	rno-miR-23b-5p	-0.1	-0.1	N/A
SEPT9	ENST00000431235.2	septin 9	7738	1	0	0	1	0	rno-miR-23b-5p	-0.1	-0.1	N/A
KCNE1	ENST00000399289.3	potassium voltage-gated channel, Isk-related family, member 1	5	1	0	0	1	0	rno-miR-23b-5p	-0.1	-0.1	N/A
TCTE1	ENST00000371505.4	t-complex-associated-testis-expressed 1	34	1	0	0	1	0	rno-miR-23b-5p	-0.1	-0.1	N/A
GTF2E1	ENST00000283875.5	general transcription factor IIE, polypeptide 1, alpha 56kDa	218	1	0	0	1	0	rno-miR-23b-5p	-0.1	-0.1	N/A
PIK3R5	ENST00000447110.1	phosphoinositide-3-kinase, regulatory subunit 5	5	1	0	1	0	0	rno-miR-23b-5p	-0.1	-0.1	N/A
TDRKH	ENST00000368825.3	tudor and KH domain containing	325	1	0	0	1	0	rno-miR-23b-5p	-0.1	-0.1	N/A
CDH7	ENST00000397968.2	cadherin 7, type 2	42	2	1	1	0	0	rno-miR-23b-5p	-0.1	-0.39	N/A
EOGT	ENST00000383701.3	EGF domain-specific O-linked N-acetylglucosamine (GlcNAc) transferase	302	1	0	1	0	0	rno-miR-23b-5p	-0.1	-0.1	N/A
IRAK3	ENST00000261233.4	interleukin-1 receptor-associated kinase 3	13	1	0	1	0	0	rno-miR-23b-5p	-0.1	-0.12	N/A
IL16	ENST00000394660.2	interleukin 16	5	1	0	0	1	0	rno-miR-23b-5p	-0.1	-0.1	N/A
TOX2	ENST00000372999.1	TOX high mobility group box family member 2	21	1	0	1	0	0	rno-miR-23b-5p	-0.1	-0.1	N/A
ADSS	ENST00000366535.3	adenylosuccinate synthase	2881	1	1	0	0	0	rno-miR-23b-5p	-0.09	-0.59	N/A
PARM1	ENST00000513238.1	prostate androgen-regulated mucin-like protein 1	161	2	0	1	1	0	rno-miR-23b-5p	-0.09	-0.12	N/A
NPBWR1	ENST00000331251.3	neuropeptides B/W receptor 1	25	1	0	0	1	1	rno-miR-23b-5p	-0.09	-0.12	N/A
ZFX	ENST00000539115.1	zinc finger protein, X-linked	583	1	0	0	1	0	rno-miR-23b-5p	-0.09	-0.1	N/A
ITPKC	ENST00000263370.2	inositol-trisphosphate 3-kinase C	2682	1	0	1	0	0	rno-miR-23b-5p	-0.09	-0.09	N/A
CAMK2G	ENST00000351293.3	calcium/calmodulin-dependent protein kinase II gamma	14	1	0	0	1	0	rno-miR-23b-5p	-0.09	-0.09	N/A
ABR	ENST00000302538.5	active BCR-related	58	2	0	1	1	0	rno-miR-23b-5p	-0.09	-0.13	N/A
ELF3	ENST00000367284.5	E74-like factor 3 (ets domain transcription factor, epithelial-specific )	231	1	0	1	0	0	rno-miR-23b-5p	-0.09	-0.09	N/A
ARL14EP	ENST00000282032.3	ADP-ribosylation factor-like 14 effector protein	164	1	0	1	0	0	rno-miR-23b-5p	-0.09	-0.15	N/A
PIK3IP1	ENST00000441972.1	phosphoinositide-3-kinase interacting protein 1	22	1	0	1	0	0	rno-miR-23b-5p	-0.09	-0.09	N/A
MTTP	ENST00000457717.1	microsomal triglyceride transfer protein	32	1	0	0	1	0	rno-miR-23b-5p	-0.09	-0.09	N/A
TMEM131	ENST00000186436.5	transmembrane protein 131	111	1	1	0	0	0	rno-miR-23b-5p	-0.09	-0.09	N/A
EVI5L	ENST00000270530.4	ecotropic viral integration site 5-like	15	1	0	0	1	0	rno-miR-23b-5p	-0.09	-0.09	N/A
ARHGAP20	ENST00000260283.4	Rho GTPase activating protein 20	85	1	0	1	0	0	rno-miR-23b-5p	-0.09	-0.09	N/A
GRAP2	ENST00000344138.4	GRB2-related adaptor protein 2	5	1	0	1	0	0	rno-miR-23b-5p	-0.09	-0.09	N/A
TP53I11	ENST00000395648.3	tumor protein p53 inducible protein 11	90	1	0	1	0	0	rno-miR-23b-5p	-0.09	-0.09	N/A
GDNF	ENST00000326524.2	glial cell derived neurotrophic factor	7	1	0	1	0	1	rno-miR-23b-5p	-0.09	-0.09	N/A
HMX1	ENST00000400677.3	H6 family homeobox 1	171	1	0	1	0	0	rno-miR-23b-5p	-0.09	-0.09	N/A
CACNA2D2	ENST00000423994.2	calcium channel, voltage-dependent, alpha 2/delta subunit 2	19	1	0	0	1	0	rno-miR-23b-5p	-0.09	-0.09	N/A
ZNF804B	ENST00000333190.4	zinc finger protein 804B	0	2	1	0	1	0	rno-miR-23b-5p	-0.09	-0.09	N/A
FSD1L	ENST00000374710.3	fibronectin type III and SPRY domain containing 1-like	16	1	1	0	0	0	rno-miR-23b-5p	-0.09	-0.1	N/A
ENTPD5	ENST00000334696.6	ectonucleoside triphosphate diphosphohydrolase 5	105	1	0	0	1	0	rno-miR-23b-5p	-0.09	-0.09	N/A
ACVR2B	ENST00000352511.4	activin A receptor, type IIB	21	4	1	1	2	0	rno-miR-23b-5p	-0.09	-0.15	N/A
SPRTN	ENST00000391858.4	SprT-like N-terminal domain	1128	1	0	0	1	0	rno-miR-23b-5p	-0.09	-0.09	N/A
SUN1	ENST00000456758.2	Sad1 and UNC84 domain containing 1	376	1	0	1	0	0	rno-miR-23b-5p	-0.09	-0.09	N/A
PALLD	ENST00000261509.6	palladin, cytoskeletal associated protein	4423	1	0	0	1	0	rno-miR-23b-5p	-0.09	-0.09	N/A
TMEM164	ENST00000372073.1	transmembrane protein 164	711	1	0	1	0	1	rno-miR-23b-5p	-0.09	-0.14	N/A
HAL	ENST00000538703.1	histidine ammonia-lyase	472	1	0	1	0	0	rno-miR-23b-5p	-0.09	-0.09	N/A
KLF12	ENST00000377669.2	Kruppel-like factor 12	251	1	0	1	0	0	rno-miR-23b-5p	-0.09	-0.09	N/A
SLC2A2	ENST00000314251.3	solute carrier family 2 (facilitated glucose transporter), member 2	5	1	0	0	1	0	rno-miR-23b-5p	-0.09	-0.09	N/A
ARHGEF40	ENST00000298694.4	Rho guanine nucleotide exchange factor (GEF) 40	383	1	1	0	0	0	rno-miR-23b-5p	-0.09	-0.09	N/A
HEPH	ENST00000519389.1	hephaestin	44	1	0	0	1	0	rno-miR-23b-5p	-0.09	-0.09	N/A
FSTL1	ENST00000295633.3	follistatin-like 1	6788	1	0	1	0	1	rno-miR-23b-5p	-0.09	-0.09	N/A
DDA1	ENST00000359866.4	DET1 and DDB1 associated 1	76	1	0	0	1	0	rno-miR-23b-5p	-0.09	-0.14	N/A
ARID4A	ENST00000431317.2	AT rich interactive domain 4A (RBP1-like)	33	1	0	1	0	0	rno-miR-23b-5p	-0.09	-0.12	N/A
NUTF2	ENST00000219169.4	nuclear transport factor 2	222	1	0	0	1	0	rno-miR-23b-5p	-0.09	-0.16	N/A
TEC	ENST00000381501.3	tec protein tyrosine kinase	11	1	0	1	0	0	rno-miR-23b-5p	-0.09	-0.09	N/A
TAB1	ENST00000216160.6	TGF-beta activated kinase 1/MAP3K7 binding protein 1	577	1	0	0	1	0	rno-miR-23b-5p	-0.09	-0.09	N/A
RFX1	ENST00000254325.4	regulatory factor X, 1 (influences HLA class II expression)	44	1	0	1	0	0	rno-miR-23b-5p	-0.09	-0.09	N/A
KCNE3	ENST00000310128.4	potassium voltage-gated channel, Isk-related family, member 3	16	1	0	0	1	0	rno-miR-23b-5p	-0.09	-0.09	N/A
TMEM26	ENST00000399298.3	transmembrane protein 26	10	1	0	0	1	0	rno-miR-23b-5p	-0.09	-0.09	N/A
ZFP1	ENST00000464850.1	ZFP1 zinc finger protein	32	1	0	0	1	0	rno-miR-23b-5p	-0.09	-0.09	N/A
MTAP	ENST00000380172.4	methylthioadenosine phosphorylase	1575	1	1	0	0	0	rno-miR-23b-5p	-0.09	-0.47	N/A
SIX1	ENST00000247182.6	SIX homeobox 1	1264	1	0	0	1	0	rno-miR-23b-5p	-0.09	-0.09	N/A
ABCD3	ENST00000394233.2	ATP-binding cassette, sub-family D (ALD), member 3	53	2	0	0	2	1	rno-miR-23b-5p	-0.09	-0.09	N/A
CSRNP3	ENST00000314499.7	cysteine-serine-rich nuclear protein 3	24	1	0	0	1	0	rno-miR-23b-5p	-0.09	-0.09	N/A
TMIE	ENST00000326431.3	transmembrane inner ear	26	1	0	0	1	0	rno-miR-23b-5p	-0.09	-0.09	N/A
DERL2	ENST00000572834.1	derlin 2	261	1	0	0	1	0	rno-miR-23b-5p	-0.09	-0.12	N/A
PDE4A	ENST00000380702.2	phosphodiesterase 4A, cAMP-specific	48	1	0	0	1	0	rno-miR-23b-5p	-0.09	-0.09	N/A
TCF7L2	ENST00000369386.1	transcription factor 7-like 2 (T-cell specific, HMG-box)	650	1	0	0	1	0	rno-miR-23b-5p	-0.09	-0.09	N/A
C12orf66	ENST00000544871.1	chromosome 12 open reading frame 66	98	1	0	1	0	0	rno-miR-23b-5p	-0.09	-0.13	N/A
CASD1	ENST00000297273.4	CAS1 domain containing 1	270	1	0	1	0	0	rno-miR-23b-5p	-0.09	-0.1	N/A
CCNK	ENST00000389879.5	cyclin K	1777	2	0	1	1	0	rno-miR-23b-5p	-0.09	-0.11	N/A
GRWD1	ENST00000253237.5	glutamate-rich WD repeat containing 1	2673	1	0	1	0	2	rno-miR-23b-5p	-0.09	-0.11	N/A
ADAM22	ENST00000398204.4	ADAM metallopeptidase domain 22	115	1	0	0	1	0	rno-miR-23b-5p	-0.09	-0.13	N/A
OCRL	ENST00000371113.4	oculocerebrorenal syndrome of Lowe	818	1	0	0	1	0	rno-miR-23b-5p	-0.09	-0.09	N/A
MBD1	ENST00000591416.1	methyl-CpG binding domain protein 1	266	1	0	0	1	1	rno-miR-23b-5p	-0.09	-0.09	N/A
DDR2	ENST00000367922.3	discoidin domain receptor tyrosine kinase 2	41	1	0	0	1	0	rno-miR-23b-5p	-0.09	-0.09	N/A
PROSC	ENST00000328195.3	proline synthetase co-transcribed homolog (bacterial)	414	1	0	0	1	0	rno-miR-23b-5p	-0.09	-0.09	N/A
ITGA1	ENST00000282588.6	integrin, alpha 1	400	1	1	0	0	0	rno-miR-23b-5p	-0.09	-0.1	N/A
MFSD8	ENST00000296468.3	major facilitator superfamily domain containing 8	260	1	1	0	0	0	rno-miR-23b-5p	-0.09	-0.14	N/A
CCDC88C	ENST00000389857.6	coiled-coil domain containing 88C	42	1	1	0	0	0	rno-miR-23b-5p	-0.09	-0.09	N/A
BCL9	ENST00000234739.3	B-cell CLL/lymphoma 9	70	1	0	0	1	1	rno-miR-23b-5p	-0.09	-0.09	N/A
KIF26B	ENST00000366518.4	kinesin family member 26B	25	3	0	2	1	0	rno-miR-23b-5p	-0.09	-0.09	N/A
RAP2B	ENST00000323534.2	RAP2B, member of RAS oncogene family	594	1	0	1	0	0	rno-miR-23b-5p	-0.09	-0.09	N/A
LGR5	ENST00000266674.5	leucine-rich repeat containing G protein-coupled receptor 5	137	1	0	1	0	0	rno-miR-23b-5p	-0.09	-0.09	N/A
ABLIM1	ENST00000392952.3	actin binding LIM protein 1	1321	1	0	1	0	0	rno-miR-23b-5p	-0.09	-0.09	N/A
SUSD5	ENST00000309558.3	sushi domain containing 5	23	1	0	1	0	1	rno-miR-23b-5p	-0.09	-0.09	N/A
TATDN2	ENST00000448281.2	TatD DNase domain containing 2	894	1	0	0	1	1	rno-miR-23b-5p	-0.09	-0.1	N/A
QSOX2	ENST00000358701.5	quiescin Q6 sulfhydryl oxidase 2	905	1	0	0	1	0	rno-miR-23b-5p	-0.09	-0.1	N/A
PHEX	ENST00000537599.1	phosphate regulating endopeptidase homolog, X-linked	22	1	1	0	0	0	rno-miR-23b-5p	-0.09	-0.18	N/A
CHRD	ENST00000204604.1	chordin	268	1	0	0	1	1	rno-miR-23b-5p	-0.09	-0.09	N/A
WAPAL	ENST00000298767.5	wings apart-like homolog (Drosophila)	185	1	0	0	1	0	rno-miR-23b-5p	-0.08	-0.1	N/A
SAMD4B	ENST00000314471.6	sterile alpha motif domain containing 4B	46	1	1	0	0	0	rno-miR-23b-5p	-0.08	-0.13	N/A
SMIM13	ENST00000416247.2	small integral membrane protein 13	199	1	0	1	0	0	rno-miR-23b-5p	-0.08	-0.2	N/A
RNF145	ENST00000274542.2	ring finger protein 145	12145	1	0	1	0	0	rno-miR-23b-5p	-0.08	-0.08	N/A
ABCC5	ENST00000334444.6	ATP-binding cassette, sub-family C (CFTR/MRP), member 5	453	1	0	0	1	0	rno-miR-23b-5p	-0.08	-0.08	N/A
RAB3GAP1	ENST00000264158.8	RAB3 GTPase activating protein subunit 1 (catalytic)	613	1	0	0	1	0	rno-miR-23b-5p	-0.08	-0.08	N/A
TIMM8A	ENST00000372902.3	translocase of inner mitochondrial membrane 8 homolog A (yeast)	147	1	0	1	0	0	rno-miR-23b-5p	-0.08	-0.32	N/A
IGSF3	ENST00000369486.3	immunoglobulin superfamily, member 3	141	2	1	0	1	0	rno-miR-23b-5p	-0.08	-0.12	N/A
QRSL1	ENST00000369046.4	glutaminyl-tRNA synthase (glutamine-hydrolyzing)-like 1	53	1	0	1	0	0	rno-miR-23b-5p	-0.08	-0.15	N/A
VCPIP1	ENST00000310421.4	valosin containing protein (p97)/p47 complex interacting protein 1	228	1	1	0	0	0	rno-miR-23b-5p	-0.08	-0.11	N/A
STIM1	ENST00000527651.1	stromal interaction molecule 1	1672	1	0	0	1	1	rno-miR-23b-5p	-0.08	-0.08	N/A
SLC9A1	ENST00000263980.3	solute carrier family 9, subfamily A (NHE1, cation proton antiporter 1), member 1	147	1	0	0	1	1	rno-miR-23b-5p	-0.08	-0.08	N/A
CDHR2	ENST00000510636.1	cadherin-related family member 2	84	1	0	1	0	0	rno-miR-23b-5p	-0.08	-0.19	N/A
VKORC1L1	ENST00000360768.3	vitamin K epoxide reductase complex, subunit 1-like 1	2291	2	0	2	0	0	rno-miR-23b-5p	-0.08	-0.18	N/A
CCDC3	ENST00000378825.3	coiled-coil domain containing 3	16	1	0	0	1	0	rno-miR-23b-5p	-0.08	-0.08	N/A
APBB2	ENST00000295974.8	amyloid beta (A4) precursor protein-binding, family B, member 2	704	2	1	1	0	0	rno-miR-23b-5p	-0.08	-0.14	N/A
SYT4	ENST00000255224.3	synaptotagmin IV	11	1	0	0	1	0	rno-miR-23b-5p	-0.08	-0.08	N/A
C16orf58	ENST00000570164.1	chromosome 16 open reading frame 58	25	1	0	0	1	0	rno-miR-23b-5p	-0.08	-0.08	N/A
SPAG6	ENST00000313311.6	sperm associated antigen 6	23	1	0	1	0	0	rno-miR-23b-5p	-0.08	-0.19	N/A
BLOC1S5	ENST00000397457.2	biogenesis of lysosomal organelles complex-1, subunit 5, muted	187	1	0	1	0	0	rno-miR-23b-5p	-0.08	-0.14	N/A
CALU	ENST00000535011.2	calumenin	3079	1	0	1	0	0	rno-miR-23b-5p	-0.08	-0.09	N/A
HEATR6	ENST00000184956.6	HEAT repeat containing 6	385	1	0	0	1	0	rno-miR-23b-5p	-0.08	-0.08	N/A
LDLRAD3	ENST00000315571.5	low density lipoprotein receptor class A domain containing 3	90	1	0	1	0	0	rno-miR-23b-5p	-0.08	-0.08	N/A
RPS6KC1	ENST00000366960.3	ribosomal protein S6 kinase, 52kDa, polypeptide 1	57	1	0	0	1	0	rno-miR-23b-5p	-0.08	-0.08	N/A
MARCH5	ENST00000358935.2	membrane-associated ring finger (C3HC4) 5	881	1	0	0	1	1	rno-miR-23b-5p	-0.08	-0.09	N/A
KBTBD11	ENST00000320248.3	kelch repeat and BTB (POZ) domain containing 11	173	1	0	1	0	0	rno-miR-23b-5p	-0.08	-0.08	N/A
CNTN1	ENST00000551295.2	contactin 1	40	1	0	1	0	0	rno-miR-23b-5p	-0.08	-0.08	N/A
ONECUT1	ENST00000560699.2	one cut homeobox 1	10	2	0	1	1	0	rno-miR-23b-5p	-0.08	-0.18	N/A
GBA2	ENST00000378088.1	glucosidase, beta (bile acid) 2	19	1	1	0	0	0	rno-miR-23b-5p	-0.08	-0.35	N/A
KLK13	ENST00000595793.1	kallikrein-related peptidase 13	9	1	0	1	0	0	rno-miR-23b-5p	-0.08	-0.2	N/A
SEMA3E	ENST00000307792.3	sema domain, immunoglobulin domain (Ig), short basic domain, secreted, (semaphorin) 3E	54	1	0	1	0	1	rno-miR-23b-5p	-0.08	-0.08	N/A
LIN7C	ENST00000278193.2	lin-7 homolog C (C. elegans)	1701	1	0	1	0	1	rno-miR-23b-5p	-0.08	-0.08	N/A
BCL2L13	ENST00000418951.2	BCL2-like 13 (apoptosis facilitator)	741	1	0	1	0	0	rno-miR-23b-5p	-0.08	-0.08	N/A
HR	ENST00000381418.4	hair growth associated	248	1	1	0	0	1	rno-miR-23b-5p	-0.08	-0.39	N/A
PLK2	ENST00000274289.3	polo-like kinase 2	689	1	0	0	1	0	rno-miR-23b-5p	-0.08	-0.08	N/A
DDO	ENST00000368924.3	D-aspartate oxidase	5	1	0	0	1	0	rno-miR-23b-5p	-0.08	-0.08	N/A
LY75-CD302	ENST00000504764.1	LY75-CD302 readthrough	855	1	1	0	0	0	rno-miR-23b-5p	-0.08	-0.13	N/A
LY75	ENST00000554112.1	lymphocyte antigen 75	855	1	1	0	0	0	rno-miR-23b-5p	-0.08	-0.13	N/A
TRIM25	ENST00000316881.4	tripartite motif containing 25	247	1	0	1	0	0	rno-miR-23b-5p	-0.08	-0.08	N/A
TSGA10	ENST00000393483.3	testis specific, 10	8	1	0	0	1	0	rno-miR-23b-5p	-0.08	-0.11	N/A
PCSK2	ENST00000377899.1	proprotein convertase subtilisin/kexin type 2	9	1	0	0	1	0	rno-miR-23b-5p	-0.08	-0.08	N/A
DST	ENST00000312431.6	dystonin	439	2	0	2	0	2	rno-miR-23b-5p	-0.08	-0.08	N/A
TMEM143	ENST00000293261.3	transmembrane protein 143	160	1	0	1	0	1	rno-miR-23b-5p	-0.08	-0.08	N/A
SLC25A42	ENST00000318596.7	solute carrier family 25, member 42	1088	1	0	1	0	0	rno-miR-23b-5p	-0.08	-0.08	N/A
CECR6	ENST00000399875.1	cat eye syndrome chromosome region, candidate 6	5	1	0	1	0	0	rno-miR-23b-5p	-0.08	-0.08	N/A
CHRNB2	ENST00000368476.3	cholinergic receptor, nicotinic, beta 2 (neuronal)	16	2	0	1	1	1	rno-miR-23b-5p	-0.08	-0.08	N/A
AGFG1	ENST00000310078.8	ArfGAP with FG repeats 1	2019	1	0	1	0	0	rno-miR-23b-5p	-0.08	-0.08	N/A
EMP2	ENST00000359543.3	epithelial membrane protein 2	1725	1	0	1	0	0	rno-miR-23b-5p	-0.08	-0.08	N/A
RAB3B	ENST00000371655.3	RAB3B, member RAS oncogene family	611	2	0	0	2	0	rno-miR-23b-5p	-0.08	-0.18	N/A
AASS	ENST00000393376.1	aminoadipate-semialdehyde synthase	72	1	0	1	0	0	rno-miR-23b-5p	-0.08	-0.18	N/A
CRKL	ENST00000354336.3	v-crk avian sarcoma virus CT10 oncogene homolog-like	2142	1	0	0	1	0	rno-miR-23b-5p	-0.08	-0.08	N/A
SMAP2	ENST00000539317.1	small ArfGAP2	1062	1	0	0	1	0	rno-miR-23b-5p	-0.08	-0.08	N/A
ADIPOR2	ENST00000357103.4	adiponectin receptor 2	138	2	0	1	1	0	rno-miR-23b-5p	-0.08	-0.09	N/A
ABCB9	ENST00000280560.8	ATP-binding cassette, sub-family B (MDR/TAP), member 9	13	1	0	1	0	0	rno-miR-23b-5p	-0.08	-0.08	N/A
FAM180B	ENST00000356737.2	family with sequence similarity 180, member B	5	1	0	1	0	0	rno-miR-23b-5p	-0.08	-0.08	N/A
PTGES3	ENST00000262033.6	prostaglandin E synthase 3 (cytosolic)	93	1	0	1	0	0	rno-miR-23b-5p	-0.08	-0.08	N/A
MSI1	ENST00000257552.2	musashi RNA-binding protein 1	287	1	0	0	1	1	rno-miR-23b-5p	-0.08	-0.08	N/A
CCDC9	ENST00000221922.6	coiled-coil domain containing 9	391	3	1	2	0	1	rno-miR-23b-5p	-0.08	-0.29	N/A
FBXO40	ENST00000338040.4	F-box protein 40	5	2	0	1	1	1	rno-miR-23b-5p	-0.08	-0.08	N/A
PDE11A	ENST00000286063.6	phosphodiesterase 11A	7	2	0	2	0	0	rno-miR-23b-5p	-0.08	-0.08	N/A
SKAP2	ENST00000345317.2	src kinase associated phosphoprotein 2	1085	1	0	0	1	0	rno-miR-23b-5p	-0.08	-0.08	N/A
AL117190.3	ENST00000599197.1	Esophagus cancer-related gene-2 interaction susceptibility protein; Uncharacterized protein	30	2	0	1	1	0	rno-miR-23b-5p	-0.08	-0.1	N/A
HS6ST3	ENST00000376705.2	heparan sulfate 6-O-sulfotransferase 3	598	1	0	1	0	1	rno-miR-23b-5p	-0.08	-0.08	N/A
MPPE1	ENST00000588072.1	metallophosphoesterase 1	1134	2	0	0	2	1	rno-miR-23b-5p	-0.08	-0.32	N/A
CTTNBP2NL	ENST00000271277.6	CTTNBP2 N-terminal like	182	2	0	0	2	0	rno-miR-23b-5p	-0.08	-0.11	N/A
GRHL2	ENST00000251808.3	grainyhead-like 2 (Drosophila)	5	1	0	0	1	0	rno-miR-23b-5p	-0.08	-0.08	N/A
IP6K3	ENST00000451316.1	inositol hexakisphosphate kinase 3	8	1	0	1	0	0	rno-miR-23b-5p	-0.08	-0.08	N/A
OSR1	ENST00000272223.2	odd-skipped related 1 (Drosophila)	15	1	0	1	0	0	rno-miR-23b-5p	-0.08	-0.08	N/A
SBF2	ENST00000256190.8	SET binding factor 2	65	1	1	0	0	0	rno-miR-23b-5p	-0.08	-0.08	N/A
SLC25A27	ENST00000371347.5	solute carrier family 25, member 27	85	1	0	0	1	0	rno-miR-23b-5p	-0.08	-0.12	N/A
TXNRD1	ENST00000378070.4	thioredoxin reductase 1	1255	1	0	0	1	0	rno-miR-23b-5p	-0.08	-0.08	N/A
GLI2	ENST00000452319.1	GLI family zinc finger 2	73	1	0	0	1	0	rno-miR-23b-5p	-0.08	-0.08	N/A
SLC16A7	ENST00000261187.4	solute carrier family 16 (monocarboxylate transporter), member 7	73	1	1	0	0	0	rno-miR-23b-5p	-0.08	-0.25	N/A
TMEM144	ENST00000296529.6	transmembrane protein 144	131	1	0	1	0	0	rno-miR-23b-5p	-0.08	-0.08	N/A
UQCC1	ENST00000349714.5	ubiquinol-cytochrome c reductase complex assembly factor 1	500	1	0	1	0	1	rno-miR-23b-5p	-0.08	-0.08	N/A
TBC1D30	ENST00000542120.1	TBC1 domain family, member 30	153	1	0	0	1	0	rno-miR-23b-5p	-0.08	-0.08	N/A
MED8	ENST00000372457.4	mediator complex subunit 8	745	1	1	0	0	0	rno-miR-23b-5p	-0.08	-0.3	N/A
MYLIP	ENST00000349606.4	myosin regulatory light chain interacting protein	452	1	0	0	1	0	rno-miR-23b-5p	-0.08	-0.08	N/A
TMCC3	ENST00000261226.4	transmembrane and coiled-coil domain family 3	70	1	0	1	0	0	rno-miR-23b-5p	-0.08	-0.12	N/A
CYB5D1	ENST00000571846.1	cytochrome b5 domain containing 1	546	2	0	2	0	0	rno-miR-23b-5p	-0.08	-0.26	N/A
SYNGR2	ENST00000589711.1	synaptogyrin 2	466	1	0	1	0	1	rno-miR-23b-5p	-0.08	-0.12	N/A
TMED8	ENST00000216468.7	transmembrane emp24 protein transport domain containing 8	53	1	0	0	1	0	rno-miR-23b-5p	-0.08	-0.08	N/A
KANSL1L	ENST00000281772.9	KAT8 regulatory NSL complex subunit 1-like	5	1	0	0	1	0	rno-miR-23b-5p	-0.08	-0.08	N/A
STOML1	ENST00000564777.1	stomatin (EPB72)-like 1	18	1	0	1	0	0	rno-miR-23b-5p	-0.08	-0.12	N/A
HMG20A	ENST00000336216.4	high mobility group 20A	391	1	0	0	1	0	rno-miR-23b-5p	-0.08	-0.08	N/A
NKX6-2	ENST00000368592.5	NK6 homeobox 2	17	2	0	1	1	1	rno-miR-23b-5p	-0.08	-0.38	N/A
PLXNA4	ENST00000321063.4	plexin A4	9	3	0	2	1	0	rno-miR-23b-5p	-0.08	-0.08	N/A
ANKH	ENST00000284268.6	ANKH inorganic pyrophosphate transport regulator	770	1	0	0	1	0	rno-miR-23b-5p	-0.08	-0.08	N/A
GRM5	ENST00000418177.2	glutamate receptor, metabotropic 5	5	1	0	1	0	0	rno-miR-23b-5p	-0.07	-0.07	N/A
MMP13	ENST00000260302.3	matrix metallopeptidase 13 (collagenase 3)	5	1	0	0	1	0	rno-miR-23b-5p	-0.07	-0.07	N/A
FGD5	ENST00000285046.5	FYVE, RhoGEF and PH domain containing 5	9	1	0	0	1	1	rno-miR-23b-5p	-0.07	-0.07	N/A
KLF13	ENST00000307145.3	Kruppel-like factor 13	5	2	0	1	1	1	rno-miR-23b-5p	-0.07	-0.07	N/A
ITSN2	ENST00000361999.3	intersectin 2	63	1	0	0	1	0	rno-miR-23b-5p	-0.07	-0.07	N/A
CBFA2T2	ENST00000375279.2	core-binding factor, runt domain, alpha subunit 2; translocated to, 2	107	1	0	0	1	1	rno-miR-23b-5p	-0.07	-0.11	N/A
MED29	ENST00000315588.5	mediator complex subunit 29	2453	1	0	0	1	1	rno-miR-23b-5p	-0.07	-0.14	N/A
SETBP1	ENST00000282030.5	SET binding protein 1	77	1	1	0	0	0	rno-miR-23b-5p	-0.07	-0.09	N/A
TMEM43	ENST00000306077.4	transmembrane protein 43	2575	2	1	0	1	0	rno-miR-23b-5p	-0.07	-0.33	N/A
CLK3	ENST00000348245.3	CDC-like kinase 3	127	1	0	1	0	0	rno-miR-23b-5p	-0.07	-0.07	N/A
FOXI2	ENST00000388920.4	forkhead box I2	5	1	0	0	1	0	rno-miR-23b-5p	-0.07	-0.07	N/A
SPNS2	ENST00000329078.3	spinster homolog 2 (Drosophila)	7	1	0	0	1	0	rno-miR-23b-5p	-0.07	-0.07	N/A
NUDCD3	ENST00000355451.7	NudC domain containing 3	659	1	0	1	0	1	rno-miR-23b-5p	-0.07	-0.12	N/A
SAMHD1	ENST00000262878.4	SAM domain and HD domain 1	448	1	0	0	1	0	rno-miR-23b-5p	-0.07	-0.09	N/A
SLA	ENST00000338087.5	Src-like-adaptor	5	1	0	1	0	0	rno-miR-23b-5p	-0.07	-0.07	N/A
PDE2A	ENST00000334456.5	phosphodiesterase 2A, cGMP-stimulated	75	1	0	0	1	0	rno-miR-23b-5p	-0.07	-0.07	N/A
HIPK2	ENST00000406875.3	homeodomain interacting protein kinase 2	48	3	0	2	1	2	rno-miR-23b-5p	-0.07	-0.07	N/A
PPFIA2	ENST00000549396.1	protein tyrosine phosphatase, receptor type, f polypeptide (PTPRF), interacting protein (liprin), alpha 2	5	1	0	0	1	0	rno-miR-23b-5p	-0.07	-0.07	N/A
BTG2	ENST00000290551.4	BTG family, member 2	758	1	0	0	1	1	rno-miR-23b-5p	-0.07	-0.07	N/A
VWA7	ENST00000375686.3	von Willebrand factor A domain containing 7	53	1	0	0	1	0	rno-miR-23b-5p	-0.07	-0.08	N/A
SURF4	ENST00000545297.1	surfeit 4	3667	1	0	0	1	0	rno-miR-23b-5p	-0.07	-0.08	N/A
TXLNG	ENST00000380122.5	taxilin gamma	96	1	0	0	1	0	rno-miR-23b-5p	-0.07	-0.1	N/A
FAM46B	ENST00000289166.5	family with sequence similarity 46, member B	18	1	0	0	1	0	rno-miR-23b-5p	-0.07	-0.07	N/A
LYNX1	ENST00000395192.2	Ly6/neurotoxin 1	5	1	0	1	0	0	rno-miR-23b-5p	-0.07	-0.07	N/A
KIFC3	ENST00000465878.2	kinesin family member C3	65	1	0	1	0	0	rno-miR-23b-5p	-0.07	-0.07	N/A
GABARAPL1	ENST00000266458.5	GABA(A) receptor-associated protein like 1	117	1	0	0	1	0	rno-miR-23b-5p	-0.07	-0.07	N/A
PDZD3	ENST00000531114.1	PDZ domain containing 3	8	1	0	0	1	0	rno-miR-23b-5p	-0.07	-0.12	N/A
IPO9	ENST00000361565.4	importin 9	3549	1	0	1	0	0	rno-miR-23b-5p	-0.07	-0.09	N/A
PHKG2	ENST00000563588.1	phosphorylase kinase, gamma 2 (testis)	283	1	0	0	1	1	rno-miR-23b-5p	-0.07	-0.14	N/A
CMTM4	ENST00000394106.2	CKLF-like MARVEL transmembrane domain containing 4	22	1	1	0	0	0	rno-miR-23b-5p	-0.07	-0.24	N/A
METAP2	ENST00000323666.5	methionyl aminopeptidase 2	23	1	0	0	1	0	rno-miR-23b-5p	-0.07	-0.12	N/A
CACNB4	ENST00000539935.1	calcium channel, voltage-dependent, beta 4 subunit	57	2	0	0	2	0	rno-miR-23b-5p	-0.07	-0.08	N/A
DMRT2	ENST00000259622.6	doublesex and mab-3 related transcription factor 2	5	1	0	1	0	0	rno-miR-23b-5p	-0.07	-0.07	N/A
SESN2	ENST00000253063.3	sestrin 2	854	1	0	0	1	0	rno-miR-23b-5p	-0.07	-0.07	N/A
CACNA1E	ENST00000526775.1	calcium channel, voltage-dependent, R type, alpha 1E subunit	5	3	1	2	0	1	rno-miR-23b-5p	-0.07	-0.07	N/A
KIF3B	ENST00000375712.3	kinesin family member 3B	182	1	0	0	1	1	rno-miR-23b-5p	-0.07	-0.07	N/A
PAPOLG	ENST00000238714.3	poly(A) polymerase gamma	49	1	0	0	1	0	rno-miR-23b-5p	-0.07	-0.07	N/A
TMEM178B	ENST00000565468.1	transmembrane protein 178B	129	1	0	0	1	1	rno-miR-23b-5p	-0.07	-0.07	N/A
RAB3IL1	ENST00000394836.2	RAB3A interacting protein (rabin3)-like 1	157	1	0	1	0	0	rno-miR-23b-5p	-0.07	-0.07	N/A
TAT	ENST00000355962.4	tyrosine aminotransferase	5	1	0	1	0	0	rno-miR-23b-5p	-0.07	-0.07	N/A
KIAA0226	ENST00000273582.5	KIAA0226	89	1	0	0	1	0	rno-miR-23b-5p	-0.07	-0.09	N/A
ABI2	ENST00000295851.5	abl-interactor 2	877	2	1	1	0	0	rno-miR-23b-5p	-0.07	-0.31	N/A
RNF152	ENST00000312828.3	ring finger protein 152	57	2	0	0	2	0	rno-miR-23b-5p	-0.07	-0.09	N/A
FKTN	ENST00000223528.2	fukutin	153	1	0	0	1	0	rno-miR-23b-5p	-0.07	-0.08	N/A
WBP1L	ENST00000369889.4	WW domain binding protein 1-like	5	1	0	0	1	0	rno-miR-23b-5p	-0.07	-0.07	N/A
NUMBL	ENST00000252891.4	numb homolog (Drosophila)-like	323	1	0	0	1	0	rno-miR-23b-5p	-0.07	-0.07	N/A
TAF4B	ENST00000269142.5	TAF4b RNA polymerase II, TATA box binding protein (TBP)-associated factor, 105kDa	52	1	0	1	0	0	rno-miR-23b-5p	-0.07	-0.07	N/A
BEGAIN	ENST00000355173.2	brain-enriched guanylate kinase-associated	90	1	0	0	1	0	rno-miR-23b-5p	-0.07	-0.07	N/A
KLF11	ENST00000305883.1	Kruppel-like factor 11	42	1	0	1	0	1	rno-miR-23b-5p	-0.07	-0.18	N/A
NFX1	ENST00000379540.3	nuclear transcription factor, X-box binding 1	215	1	0	0	1	0	rno-miR-23b-5p	-0.07	-0.1	N/A
UHRF1BP1	ENST00000192788.5	UHRF1 binding protein 1	360	1	0	0	1	0	rno-miR-23b-5p	-0.07	-0.09	N/A
TXNRD2	ENST00000535882.1	thioredoxin reductase 2	148	1	0	0	1	0	rno-miR-23b-5p	-0.07	-0.07	N/A
TCP11L1	ENST00000334274.4	t-complex 11, testis-specific-like 1	140	1	0	1	0	0	rno-miR-23b-5p	-0.07	-0.16	N/A
HSF5	ENST00000323777.3	heat shock transcription factor family member 5	5	1	0	1	0	0	rno-miR-23b-5p	-0.07	-0.07	N/A
PLCH2	ENST00000449969.1	phospholipase C, eta 2	5	2	1	0	1	2	rno-miR-23b-5p	-0.07	-0.07	N/A
MKLN1	ENST00000352689.6	muskelin 1, intracellular mediator containing kelch motifs	477	2	0	1	1	0	rno-miR-23b-5p	-0.07	-0.07	N/A
FEM1B	ENST00000306917.4	fem-1 homolog b (C. elegans)	656	1	0	0	1	0	rno-miR-23b-5p	-0.07	-0.09	N/A
SACM1L	ENST00000389061.5	SAC1 suppressor of actin mutations 1-like (yeast)	159	1	0	0	1	0	rno-miR-23b-5p	-0.07	-0.08	N/A
RNF185	ENST00000326132.6	ring finger protein 185	97	1	0	1	0	0	rno-miR-23b-5p	-0.07	-0.07	N/A
SRR	ENST00000344595.5	serine racemase	95	1	0	1	0	0	rno-miR-23b-5p	-0.07	-0.07	N/A
UPK1B	ENST00000264234.3	uroplakin 1B	53	1	0	1	0	1	rno-miR-23b-5p	-0.07	-0.23	N/A
DCUN1D3	ENST00000324344.4	DCN1, defective in cullin neddylation 1, domain containing 3	53	1	1	0	0	1	rno-miR-23b-5p	-0.07	-0.11	N/A
OLA1	ENST00000284719.3	Obg-like ATPase 1	11	1	0	1	0	0	rno-miR-23b-5p	-0.07	-0.14	N/A
GOSR1	ENST00000225724.5	golgi SNAP receptor complex member 1	668	1	0	0	1	1	rno-miR-23b-5p	-0.07	-0.27	N/A
RNF4	ENST00000511859.1	ring finger protein 4	33	1	0	1	0	0	rno-miR-23b-5p	-0.07	-0.09	N/A
PPP1R11	ENST00000376773.1	protein phosphatase 1, regulatory (inhibitor) subunit 11	17	1	0	0	1	0	rno-miR-23b-5p	-0.07	-0.18	N/A
P2RY13	ENST00000325602.5	purinergic receptor P2Y, G-protein coupled, 13	5	1	0	1	0	0	rno-miR-23b-5p	-0.07	-0.07	N/A
HOXA7	ENST00000242159.3	homeobox A7	27	1	0	1	0	0	rno-miR-23b-5p	-0.07	-0.07	N/A
DNM3	ENST00000367731.1	dynamin 3	59	2	0	1	1	0	rno-miR-23b-5p	-0.06	-0.07	N/A
RBFOX2	ENST00000449924.2	RNA binding protein, fox-1 homolog (C. elegans) 2	262	2	1	1	0	0	rno-miR-23b-5p	-0.06	-0.27	N/A
CDON	ENST00000392693.3	cell adhesion associated, oncogene regulated	173	3	0	0	3	0	rno-miR-23b-5p	-0.06	-0.07	N/A
SYT16	ENST00000430451.2	synaptotagmin XVI	5	1	0	0	1	0	rno-miR-23b-5p	-0.06	-0.06	N/A
C10orf12	ENST00000286067.2	chromosome 10 open reading frame 12	49	1	0	0	1	0	rno-miR-23b-5p	-0.06	-0.06	N/A
SOX8	ENST00000293894.3	SRY (sex determining region Y)-box 8	5	1	0	0	1	0	rno-miR-23b-5p	-0.06	-0.06	N/A
GTPBP2	ENST00000307126.5	GTP binding protein 2	388	1	0	0	1	0	rno-miR-23b-5p	-0.06	-0.06	N/A
TBC1D2B	ENST00000409931.3	TBC1 domain family, member 2B	5	1	0	1	0	0	rno-miR-23b-5p	-0.06	-0.06	N/A
STOX2	ENST00000308497.4	storkhead box 2	379	1	0	0	1	0	rno-miR-23b-5p	-0.06	-0.06	N/A
KCNA2	ENST00000485317.1	potassium voltage-gated channel, shaker-related subfamily, member 2	5	1	0	0	1	0	rno-miR-23b-5p	-0.06	-0.06	N/A
POLR3D	ENST00000397802.4	polymerase (RNA) III (DNA directed) polypeptide D, 44kDa	678	1	0	0	1	1	rno-miR-23b-5p	-0.06	-0.1	N/A
SLC38A2	ENST00000256689.5	solute carrier family 38, member 2	696	1	0	0	1	0	rno-miR-23b-5p	-0.06	-0.06	N/A
CASC10	ENST00000377113.5	cancer susceptibility candidate 10	116	1	0	0	1	0	rno-miR-23b-5p	-0.06	-0.06	N/A
VANGL2	ENST00000368061.2	VANGL planar cell polarity protein 2	560	1	0	0	1	0	rno-miR-23b-5p	-0.06	-0.06	N/A
SCARA3	ENST00000301904.3	scavenger receptor class A, member 3	5318	1	0	1	0	0	rno-miR-23b-5p	-0.06	-0.06	N/A
SEC62	ENST00000337002.4	SEC62 homolog (S. cerevisiae)	746	1	0	1	0	0	rno-miR-23b-5p	-0.06	-0.17	N/A
PURA	ENST00000331327.3	purine-rich element binding protein A	367	1	0	0	1	0	rno-miR-23b-5p	-0.06	-0.09	N/A
RNF169	ENST00000299563.4	ring finger protein 169	204	1	0	1	0	1	rno-miR-23b-5p	-0.06	-0.07	N/A
AJAP1	ENST00000378191.4	adherens junctions associated protein 1	5	2	0	1	1	1	rno-miR-23b-5p	-0.06	-0.06	N/A
CACNG7	ENST00000391767.1	calcium channel, voltage-dependent, gamma subunit 7	5	1	0	0	1	1	rno-miR-23b-5p	-0.06	-0.06	N/A
HSPBAP1	ENST00000383659.1	HSPB (heat shock 27kDa) associated protein 1	22	1	1	0	0	0	rno-miR-23b-5p	-0.06	-0.3	N/A
BHLHE41	ENST00000242728.4	basic helix-loop-helix family, member e41	50	1	0	0	1	0	rno-miR-23b-5p	-0.06	-0.07	N/A
TRIB1	ENST00000311922.3	tribbles pseudokinase 1	313	1	0	1	0	0	rno-miR-23b-5p	-0.06	-0.07	N/A
XKR7	ENST00000562532.2	XK, Kell blood group complex subunit-related family, member 7	5	3	1	1	1	2	rno-miR-23b-5p	-0.06	-0.06	N/A
SH2D7	ENST00000328828.5	SH2 domain containing 7	5	1	1	0	0	0	rno-miR-23b-5p	-0.06	-0.06	N/A
AGAP1	ENST00000304032.8	ArfGAP with GTPase domain, ankyrin repeat and PH domain 1	109	2	1	0	1	0	rno-miR-23b-5p	-0.06	-0.09	N/A
GPR133	ENST00000376682.4	G protein-coupled receptor 133	57	1	0	1	0	0	rno-miR-23b-5p	-0.06	-0.06	N/A
SLC30A8	ENST00000427715.2	solute carrier family 30 (zinc transporter), member 8	5	1	0	1	0	0	rno-miR-23b-5p	-0.06	-0.06	N/A
NAV3	ENST00000228327.6	neuron navigator 3	277	1	0	1	0	2	rno-miR-23b-5p	-0.06	-0.06	N/A
COL25A1	ENST00000399132.1	collagen, type XXV, alpha 1	270	1	0	1	0	1	rno-miR-23b-5p	-0.06	-0.06	N/A
PSKH1	ENST00000291041.5	protein serine kinase H1	699	1	0	0	1	0	rno-miR-23b-5p	-0.06	-0.06	N/A
CREG2	ENST00000324768.5	cellular repressor of E1A-stimulated genes 2	38	1	0	1	0	0	rno-miR-23b-5p	-0.06	-0.08	N/A
B3GALNT2	ENST00000366600.3	beta-1,3-N-acetylgalactosaminyltransferase 2	106	1	0	1	0	0	rno-miR-23b-5p	-0.06	-0.09	N/A
SLC12A6	ENST00000397707.2	solute carrier family 12 (potassium/chloride transporter), member 6	17	1	0	1	0	1	rno-miR-23b-5p	-0.06	-0.07	N/A
CADM3	ENST00000368125.4	cell adhesion molecule 3	5	1	0	1	0	0	rno-miR-23b-5p	-0.06	-0.06	N/A
IGF2BP2	ENST00000382199.2	insulin-like growth factor 2 mRNA binding protein 2	5	1	0	1	0	0	rno-miR-23b-5p	-0.06	-0.06	N/A
WRB	ENST00000333781.5	tryptophan rich basic protein	496	1	0	0	1	0	rno-miR-23b-5p	-0.06	-0.06	N/A
CYP19A1	ENST00000396402.1	cytochrome P450, family 19, subfamily A, polypeptide 1	5	1	0	0	1	0	rno-miR-23b-5p	-0.06	-0.06	N/A
TMEM200C	ENST00000581347.2	transmembrane protein 200C	54	2	1	0	1	1	rno-miR-23b-5p	-0.06	-0.1	N/A
FAM213B	ENST00000378424.4	family with sequence similarity 213, member B	409	1	0	1	0	0	rno-miR-23b-5p	-0.06	-0.06	N/A
CEP57L1	ENST00000368968.2	centrosomal protein 57kDa-like 1	90	1	1	0	0	1	rno-miR-23b-5p	-0.06	-0.18	N/A
C11orf44	ENST00000317019.2	chromosome 11 open reading frame 44	5	1	0	0	1	0	rno-miR-23b-5p	-0.06	-0.06	N/A
VRTN	ENST00000256362.4	vertebrae development associated	5	1	0	1	0	0	rno-miR-23b-5p	-0.06	-0.06	N/A
IQGAP1	ENST00000268182.5	IQ motif containing GTPase activating protein 1	5523	1	0	1	0	1	rno-miR-23b-5p	-0.06	-0.06	N/A
LMTK3	ENST00000600059.1	lemur tyrosine kinase 3	5	1	0	1	0	0	rno-miR-23b-5p	-0.06	-0.06	N/A
ANGPT2	ENST00000325203.5	angiopoietin 2	5	1	0	0	1	0	rno-miR-23b-5p	-0.06	-0.06	N/A
LPGAT1	ENST00000366997.4	lysophosphatidylglycerol acyltransferase 1	135	1	0	0	1	0	rno-miR-23b-5p	-0.06	-0.06	N/A
PCNXL4	ENST00000535349.1	pecanex-like 4 (Drosophila)	268	1	0	1	0	0	rno-miR-23b-5p	-0.06	-0.06	N/A
FAM63B	ENST00000559228.1	family with sequence similarity 63, member B	41	1	0	0	1	0	rno-miR-23b-5p	-0.06	-0.06	N/A
LY6E	ENST00000517503.1	lymphocyte antigen 6 complex, locus E	342	1	0	0	1	0	rno-miR-23b-5p	-0.06	-0.06	N/A
RAVER1	ENST00000293677.6	ribonucleoprotein, PTB-binding 1	362	1	0	0	1	0	rno-miR-23b-5p	-0.06	-0.06	N/A
TNPO1	ENST00000337273.5	transportin 1	2041	2	0	2	0	1	rno-miR-23b-5p	-0.06	-0.11	N/A
FAM102A	ENST00000373095.1	family with sequence similarity 102, member A	85	1	0	0	1	1	rno-miR-23b-5p	-0.06	-0.06	N/A
ST8SIA4	ENST00000231461.5	ST8 alpha-N-acetyl-neuraminide alpha-2,8-sialyltransferase 4	5	1	0	1	0	0	rno-miR-23b-5p	-0.06	-0.06	N/A
NBR1	ENST00000542611.1	neighbor of BRCA1 gene 1	1982	1	0	1	0	0	rno-miR-23b-5p	-0.06	-0.06	N/A
PCYOX1	ENST00000264441.5	prenylcysteine oxidase 1	407	1	0	0	1	0	rno-miR-23b-5p	-0.06	-0.09	N/A
SPEN	ENST00000375759.3	spen homolog, transcriptional regulator (Drosophila)	7	1	0	1	0	0	rno-miR-23b-5p	-0.06	-0.06	N/A
CPLX2	ENST00000359546.4	complexin 2	5	1	0	0	1	1	rno-miR-23b-5p	-0.06	-0.06	N/A
RHOBTB3	ENST00000379982.3	Rho-related BTB domain containing 3	487	1	0	0	1	0	rno-miR-23b-5p	-0.06	-0.06	N/A
KRT86	ENST00000293525.5	keratin 86	273	1	0	1	0	0	rno-miR-23b-5p	-0.06	-0.06	N/A
GRIK4	ENST00000527524.2	glutamate receptor, ionotropic, kainate 4	5	1	0	0	1	0	rno-miR-23b-5p	-0.06	-0.06	N/A
TUB	ENST00000305253.4	tubby bipartite transcription factor	743	1	1	0	0	1	rno-miR-23b-5p	-0.06	-0.06	N/A
RNF2	ENST00000367510.3	ring finger protein 2	414	1	0	0	1	0	rno-miR-23b-5p	-0.06	-0.08	N/A
KLHL8	ENST00000273963.5	kelch-like family member 8	266	1	0	0	1	0	rno-miR-23b-5p	-0.06	-0.06	N/A
ANKRD33B	ENST00000296657.5	ankyrin repeat domain 33B	9	3	1	1	1	1	rno-miR-23b-5p	-0.06	-0.14	N/A
IPO11	ENST00000409534.1	importin 11	202	1	0	1	0	1	rno-miR-23b-5p	-0.06	-0.28	N/A
TGFA	ENST00000295400.6	transforming growth factor, alpha	36	1	0	0	1	0	rno-miR-23b-5p	-0.06	-0.06	N/A
NGFR	ENST00000172229.3	nerve growth factor receptor	5	1	1	0	0	2	rno-miR-23b-5p	-0.06	-0.06	N/A
XYLT1	ENST00000261381.6	xylosyltransferase I	159	2	0	1	1	0	rno-miR-23b-5p	-0.06	-0.06	N/A
CLCN7	ENST00000448525.1	chloride channel, voltage-sensitive 7	1022	1	0	1	0	1	rno-miR-23b-5p	-0.06	-0.06	N/A
SEMA3A	ENST00000265362.4	sema domain, immunoglobulin domain (Ig), short basic domain, secreted, (semaphorin) 3A	162	1	0	1	0	0	rno-miR-23b-5p	-0.06	-0.06	N/A
ARHGEF12	ENST00000397843.2	Rho guanine nucleotide exchange factor (GEF) 12	815	1	0	0	1	1	rno-miR-23b-5p	-0.06	-0.06	N/A
C11orf74	ENST00000534635.1	chromosome 11 open reading frame 74	57	1	0	1	0	0	rno-miR-23b-5p	-0.06	-0.21	N/A
HOOK1	ENST00000371208.3	hook microtubule-tethering protein 1	804	1	0	0	1	0	rno-miR-23b-5p	-0.06	-0.06	N/A
CC2D1B	ENST00000371586.2	coiled-coil and C2 domain containing 1B	42	1	0	1	0	0	rno-miR-23b-5p	-0.06	-0.1	N/A
FGD4	ENST00000427716.2	FYVE, RhoGEF and PH domain containing 4	38	1	0	0	1	1	rno-miR-23b-5p	-0.06	-0.06	N/A
PDE3A	ENST00000359062.3	phosphodiesterase 3A, cGMP-inhibited	1182	1	0	0	1	1	rno-miR-23b-5p	-0.05	-0.09	N/A
ITPR2	ENST00000381340.3	inositol 1,4,5-trisphosphate receptor, type 2	334	1	0	0	1	0	rno-miR-23b-5p	-0.05	-0.06	N/A
KIAA1462	ENST00000375377.1	KIAA1462	360	1	0	1	0	1	rno-miR-23b-5p	-0.05	-0.1	N/A
ASB1	ENST00000264607.4	ankyrin repeat and SOCS box containing 1	408	2	0	0	2	1	rno-miR-23b-5p	-0.05	-0.1	N/A
LDLRAD4	ENST00000399848.3	low density lipoprotein receptor class A domain containing 4	314	1	0	0	1	0	rno-miR-23b-5p	-0.05	-0.07	N/A
FAM131B	ENST00000443739.2	family with sequence similarity 131, member B	5	2	0	1	1	0	rno-miR-23b-5p	-0.05	-0.05	N/A
ROBO4	ENST00000306534.3	roundabout, axon guidance receptor, homolog 4 (Drosophila)	5	1	0	0	1	0	rno-miR-23b-5p	-0.05	-0.05	N/A
BNC1	ENST00000345382.2	basonuclin 1	6	1	1	0	0	0	rno-miR-23b-5p	-0.05	-0.05	N/A
ZBTB7C	ENST00000535628.2	zinc finger and BTB domain containing 7C	23	1	0	1	0	0	rno-miR-23b-5p	-0.05	-0.05	N/A
ENTPD4	ENST00000358689.4	ectonucleoside triphosphate diphosphohydrolase 4	465	1	0	0	1	1	rno-miR-23b-5p	-0.05	-0.07	N/A
SYP	ENST00000263233.4	synaptophysin	15	1	0	0	1	0	rno-miR-23b-5p	-0.05	-0.05	N/A
EFCAB2	ENST00000366523.1	EF-hand calcium binding domain 2	204	1	1	0	0	1	rno-miR-23b-5p	-0.05	-0.17	N/A
GBX2	ENST00000551105.1	gastrulation brain homeobox 2	53	1	0	1	0	2	rno-miR-23b-5p	-0.05	-0.16	N/A
NF1	ENST00000358273.4	neurofibromin 1	161	1	1	0	0	0	rno-miR-23b-5p	-0.05	-0.05	N/A
USP42	ENST00000306177.5	ubiquitin specific peptidase 42	86	1	0	0	1	0	rno-miR-23b-5p	-0.05	-0.05	N/A
SHISA6	ENST00000441885.3	shisa family member 6	5	1	0	0	1	1	rno-miR-23b-5p	-0.05	-0.05	N/A
TNFRSF13C	ENST00000291232.3	tumor necrosis factor receptor superfamily, member 13C	36	2	0	1	1	1	rno-miR-23b-5p	-0.05	-0.2	N/A
MANBA	ENST00000226578.4	mannosidase, beta A, lysosomal	1062	1	0	0	1	0	rno-miR-23b-5p	-0.05	-0.05	N/A
SSH1	ENST00000360239.3	slingshot protein phosphatase 1	115	1	0	0	1	0	rno-miR-23b-5p	-0.05	-0.1	N/A
ACVRL1	ENST00000550683.1	activin A receptor type II-like 1	68	1	0	0	1	0	rno-miR-23b-5p	-0.05	-0.09	N/A
ABHD5	ENST00000458276.2	abhydrolase domain containing 5	884	2	1	0	1	1	rno-miR-23b-5p	-0.05	-0.39	N/A
GNAL	ENST00000334049.6	guanine nucleotide binding protein (G protein), alpha activating activity polypeptide, olfactory type	99	1	0	0	1	1	rno-miR-23b-5p	-0.05	-0.08	N/A
HS2ST1	ENST00000370550.5	heparan sulfate 2-O-sulfotransferase 1	787	1	1	0	0	0	rno-miR-23b-5p	-0.05	-0.13	N/A
IMPAD1	ENST00000262644.4	inositol monophosphatase domain containing 1	1488	1	0	1	0	0	rno-miR-23b-5p	-0.05	-0.14	N/A
ARHGAP31	ENST00000264245.4	Rho GTPase activating protein 31	32	1	0	0	1	0	rno-miR-23b-5p	-0.05	-0.16	N/A
SOCS4	ENST00000395472.2	suppressor of cytokine signaling 4	336	1	0	0	1	0	rno-miR-23b-5p	-0.05	-0.1	N/A
C1RL	ENST00000544702.1	complement component 1, r subcomponent-like	70	1	0	0	1	1	rno-miR-23b-5p	-0.05	-0.07	N/A
CTNND1	ENST00000524630.1	catenin (cadherin-associated protein), delta 1	743	1	0	1	0	0	rno-miR-23b-5p	-0.05	-0.13	N/A
TAOK1	ENST00000261716.3	TAO kinase 1	164	1	1	0	0	1	rno-miR-23b-5p	-0.05	-0.05	N/A
GLYR1	ENST00000436648.5	glyoxylate reductase 1 homolog (Arabidopsis)	31	1	0	1	0	0	rno-miR-23b-5p	-0.05	-0.05	N/A
CLASP2	ENST00000539981.1	cytoplasmic linker associated protein 2	554	1	0	0	1	1	rno-miR-23b-5p	-0.05	-0.06	N/A
GABBR2	ENST00000259455.2	gamma-aminobutyric acid (GABA) B receptor, 2	214	2	0	0	2	0	rno-miR-23b-5p	-0.05	-0.05	N/A
ATP2B4	ENST00000367218.3	ATPase, Ca++ transporting, plasma membrane 4	7311	1	0	0	1	0	rno-miR-23b-5p	-0.05	-0.05	N/A
GAS1	ENST00000298743.7	growth arrest-specific 1	2904	1	0	1	0	0	rno-miR-23b-5p	-0.05	-0.05	N/A
WNT7A	ENST00000285018.4	wingless-type MMTV integration site family, member 7A	5	2	0	0	2	0	rno-miR-23b-5p	-0.05	-0.05	N/A
KIFC2	ENST00000301331.5	kinesin family member C2	101	1	0	0	1	0	rno-miR-23b-5p	-0.05	-0.05	N/A
NFATC2	ENST00000371564.3	nuclear factor of activated T-cells, cytoplasmic, calcineurin-dependent 2	105	2	1	1	0	0	rno-miR-23b-5p	-0.05	-0.05	N/A
MYO1D	ENST00000318217.5	myosin ID	16	1	0	0	1	0	rno-miR-23b-5p	-0.05	-0.05	N/A
PANX1	ENST00000227638.3	pannexin 1	576	1	0	1	0	1	rno-miR-23b-5p	-0.05	-0.09	N/A
ABHD4	ENST00000428304.2	abhydrolase domain containing 4	102	1	0	0	1	0	rno-miR-23b-5p	-0.05	-0.09	N/A
PLOD1	ENST00000196061.4	procollagen-lysine, 2-oxoglutarate 5-dioxygenase 1	5056	1	0	1	0	0	rno-miR-23b-5p	-0.05	-0.05	N/A
CABP7	ENST00000216144.3	calcium binding protein 7	12	1	0	1	0	1	rno-miR-23b-5p	-0.05	-0.05	N/A
RER1	ENST00000378512.1	RER1 retention in endoplasmic reticulum 1 homolog (S. cerevisiae)	2954	1	0	0	1	0	rno-miR-23b-5p	-0.05	-0.09	N/A
CCNI2	ENST00000378731.1	cyclin I family, member 2	5	1	1	0	0	1	rno-miR-23b-5p	-0.05	-0.44	N/A
FYCO1	ENST00000296137.2	FYVE and coiled-coil domain containing 1	91	1	1	0	0	2	rno-miR-23b-5p	-0.05	-0.05	N/A
HDAC9	ENST00000405010.3	histone deacetylase 9	13	1	0	0	1	0	rno-miR-23b-5p	-0.05	-0.13	N/A
TPK1	ENST00000549981.1	thiamin pyrophosphokinase 1	7	1	1	0	0	0	rno-miR-23b-5p	-0.05	-0.17	N/A
ARHGAP19-SLIT1	ENST00000453547.2	ARHGAP19-SLIT1 readthrough (NMD candidate)	15	2	0	1	1	3	rno-miR-23b-5p	-0.05	-0.05	N/A
ALX4	ENST00000329255.3	ALX homeobox 4	52	1	0	1	0	0	rno-miR-23b-5p	-0.05	-0.05	N/A
BRPF3	ENST00000534400.1	bromodomain and PHD finger containing, 3	7032	1	0	0	1	2	rno-miR-23b-5p	-0.05	-0.05	N/A
MUM1	ENST00000415183.3	melanoma associated antigen (mutated) 1	415	1	0	1	0	0	rno-miR-23b-5p	-0.05	-0.17	N/A
CELF6	ENST00000287202.5	CUGBP, Elav-like family member 6	5	1	0	0	1	1	rno-miR-23b-5p	-0.05	-0.05	N/A
SUFU	ENST00000369902.3	suppressor of fused homolog (Drosophila)	247	1	0	1	0	1	rno-miR-23b-5p	-0.05	-0.06	N/A
MRO	ENST00000428869.2	maestro	11	1	0	1	0	0	rno-miR-23b-5p	-0.05	-0.09	N/A
SRGAP1	ENST00000355086.3	SLIT-ROBO Rho GTPase activating protein 1	64	1	0	1	0	0	rno-miR-23b-5p	-0.05	-0.06	N/A
KIF5C	ENST00000435030.1	kinesin family member 5C	19	1	0	0	1	1	rno-miR-23b-5p	-0.05	-0.05	N/A
GALNT16	ENST00000337827.4	UDP-N-acetyl-alpha-D-galactosamine:polypeptide N-acetylgalactosaminyltransferase 16	35	1	0	1	0	0	rno-miR-23b-5p	-0.05	-0.05	N/A
DPYSL5	ENST00000288699.6	dihydropyrimidinase-like 5	315	1	1	0	0	0	rno-miR-23b-5p	-0.05	-0.05	N/A
CHD4	ENST00000544484.1	chromodomain helicase DNA binding protein 4	145	1	0	1	0	0	rno-miR-23b-5p	-0.05	-0.09	N/A
TRAF6	ENST00000526995.1	TNF receptor-associated factor 6, E3 ubiquitin protein ligase	91	1	0	1	0	1	rno-miR-23b-5p	-0.05	-0.1	N/A
CHURC1	ENST00000548752.2	churchill domain containing 1	869	1	0	1	0	0	rno-miR-23b-5p	-0.05	-0.13	N/A
CXCR5	ENST00000292174.4	chemokine (C-X-C motif) receptor 5	5	1	0	1	0	1	rno-miR-23b-5p	-0.05	-0.05	N/A
RSBN1	ENST00000261441.5	round spermatid basic protein 1	54	1	1	0	0	0	rno-miR-23b-5p	-0.05	-0.05	N/A
MAGI1	ENST00000330909.8	membrane associated guanylate kinase, WW and PDZ domain containing 1	258	1	0	1	0	0	rno-miR-23b-5p	-0.05	-0.05	N/A
DIP2A	ENST00000318711.7	DIP2 disco-interacting protein 2 homolog A (Drosophila)	298	1	0	0	1	0	rno-miR-23b-5p	-0.05	-0.05	N/A
ZNF710	ENST00000268154.4	zinc finger protein 710	5	1	0	0	1	1	rno-miR-23b-5p	-0.05	-0.05	N/A
MSTO1	ENST00000245564.2	misato 1, mitochondrial distribution and morphology regulator	136	1	0	1	0	0	rno-miR-23b-5p	-0.05	-0.05	N/A
ENTHD1	ENST00000325157.6	ENTH domain containing 1	5	1	0	1	0	0	rno-miR-23b-5p	-0.05	-0.05	N/A
DENND5B	ENST00000389082.5	DENN/MADD domain containing 5B	832	2	1	1	0	0	rno-miR-23b-5p	-0.05	-0.05	N/A
OTUD7B	ENST00000369135.4	OTU domain containing 7B	299	1	0	1	0	0	rno-miR-23b-5p	-0.05	-0.11	N/A
ENDOD1	ENST00000278505.4	endonuclease domain containing 1	100	2	0	1	1	0	rno-miR-23b-5p	-0.05	-0.11	N/A
GATAD2A	ENST00000360315.3	GATA zinc finger domain containing 2A	986	1	1	0	0	0	rno-miR-23b-5p	-0.05	-0.1	N/A
ARID5B	ENST00000279873.7	AT rich interactive domain 5B (MRF1-like)	397	2	0	2	0	0	rno-miR-23b-5p	-0.05	-0.05	N/A
GPR83	ENST00000243673.2	G protein-coupled receptor 83	33	1	0	1	0	0	rno-miR-23b-5p	-0.05	-0.05	N/A
SPTLC2	ENST00000216484.2	serine palmitoyltransferase, long chain base subunit 2	95	2	1	1	0	0	rno-miR-23b-5p	-0.05	-0.15	N/A
NAPA	ENST00000263354.3	N-ethylmaleimide-sensitive factor attachment protein, alpha	49	1	0	1	0	0	rno-miR-23b-5p	-0.05	-0.11	N/A
NPEPPS	ENST00000322157.4	aminopeptidase puromycin sensitive	2194	1	0	1	0	1	rno-miR-23b-5p	-0.05	-0.19	N/A
ATP1A2	ENST00000361216.3	ATPase, Na+/K+ transporting, alpha 2 polypeptide	5	2	2	0	0	0	rno-miR-23b-5p	-0.05	-0.11	N/A
KCTD21	ENST00000340067.3	potassium channel tetramerization domain containing 21	90	1	0	1	0	0	rno-miR-23b-5p	-0.04	-0.04	N/A
MOGS	ENST00000409065.1	mannosyl-oligosaccharide glucosidase	184	1	0	0	1	0	rno-miR-23b-5p	-0.04	-0.05	N/A
AGO4	ENST00000373210.3	argonaute RISC catalytic component 4	96	1	0	0	1	0	rno-miR-23b-5p	-0.04	-0.04	N/A
FOXD2	ENST00000334793.5	forkhead box D2	118	1	0	1	0	0	rno-miR-23b-5p	-0.04	-0.04	N/A
EMCN	ENST00000296420.4	endomucin	5	1	0	1	0	1	rno-miR-23b-5p	-0.04	-0.04	N/A
LPP	ENST00000312675.4	LIM domain containing preferred translocation partner in lipoma	1894	2	0	1	1	0	rno-miR-23b-5p	-0.04	-0.04	N/A
BDH1	ENST00000392378.2	3-hydroxybutyrate dehydrogenase, type 1	39	3	0	3	0	0	rno-miR-23b-5p	-0.04	-0.33	N/A
SPTBN2	ENST00000529997.1	spectrin, beta, non-erythrocytic 2	910	1	0	0	1	0	rno-miR-23b-5p	-0.04	-0.05	N/A
SRI	ENST00000265729.2	sorcin	278	2	0	2	0	1	rno-miR-23b-5p	-0.04	-0.34	N/A
CAMK4	ENST00000282356.4	calcium/calmodulin-dependent protein kinase IV	73	2	0	0	2	0	rno-miR-23b-5p	-0.04	-0.07	N/A
ITK	ENST00000422843.3	IL2-inducible T-cell kinase	5	1	0	1	0	1	rno-miR-23b-5p	-0.04	-0.04	N/A
ANO1	ENST00000355303.5	anoctamin 1, calcium activated chloride channel	78	1	0	1	0	0	rno-miR-23b-5p	-0.04	-0.04	N/A
ZSWIM4	ENST00000254323.2	zinc finger, SWIM-type containing 4	13	1	0	1	0	0	rno-miR-23b-5p	-0.04	-0.04	N/A
CLSTN2	ENST00000458420.3	calsyntenin 2	119	1	0	0	1	1	rno-miR-23b-5p	-0.04	-0.04	N/A
MAP3K2	ENST00000409947.1	mitogen-activated protein kinase kinase kinase 2	187	2	0	1	1	0	rno-miR-23b-5p	-0.04	-0.08	N/A
CTNNBIP1	ENST00000377263.1	catenin, beta interacting protein 1	493	1	1	0	0	0	rno-miR-23b-5p	-0.04	-0.25	N/A
GANAB	ENST00000346178.4	glucosidase, alpha; neutral AB	539	1	1	0	0	0	rno-miR-23b-5p	-0.04	-0.27	N/A
CDV3	ENST00000420115.2	CDV3 homolog (mouse)	523	1	0	0	1	0	rno-miR-23b-5p	-0.04	-0.06	N/A
PELI2	ENST00000267460.4	pellino E3 ubiquitin protein ligase family member 2	229	1	0	1	0	0	rno-miR-23b-5p	-0.04	-0.04	N/A
IL13RA1	ENST00000371666.3	interleukin 13 receptor, alpha 1	494	1	0	1	0	1	rno-miR-23b-5p	-0.04	-0.08	N/A
PIGN	ENST00000357637.5	phosphatidylinositol glycan anchor biosynthesis, class N	211	1	0	0	1	0	rno-miR-23b-5p	-0.04	-0.04	N/A
FLT1	ENST00000282397.4	fms-related tyrosine kinase 1	7	1	0	0	1	0	rno-miR-23b-5p	-0.04	-0.04	N/A
VTI1A	ENST00000393077.2	vesicle transport through interaction with t-SNAREs 1A	376	1	0	0	1	0	rno-miR-23b-5p	-0.04	-0.06	N/A
HKDC1	ENST00000354624.5	hexokinase domain containing 1	16	1	0	1	0	0	rno-miR-23b-5p	-0.04	-0.14	N/A
POLR1A	ENST00000263857.6	polymerase (RNA) I polypeptide A, 194kDa	675	1	0	0	1	0	rno-miR-23b-5p	-0.04	-0.05	N/A
IGF2	ENST00000381395.1	insulin-like growth factor 2 (somatomedin A)	1371	1	0	1	0	0	rno-miR-23b-5p	-0.04	-0.05	N/A
TRPC4	ENST00000379705.3	transient receptor potential cation channel, subfamily C, member 4	21	2	0	1	1	0	rno-miR-23b-5p	-0.04	-0.18	N/A
TADA2B	ENST00000310074.7	transcriptional adaptor 2B	38	1	0	0	1	0	rno-miR-23b-5p	-0.04	-0.16	N/A
TBC1D8B	ENST00000357242.5	TBC1 domain family, member 8B (with GRAM domain)	69	2	1	0	1	0	rno-miR-23b-5p	-0.04	-0.04	N/A
CDC42EP3	ENST00000295324.3	CDC42 effector protein (Rho GTPase binding) 3	1749	1	0	1	0	0	rno-miR-23b-5p	-0.04	-0.08	N/A
ACAP2	ENST00000326793.6	ArfGAP with coiled-coil, ankyrin repeat and PH domains 2	253	1	0	0	1	0	rno-miR-23b-5p	-0.04	-0.04	N/A
ACTN4	ENST00000252699.2	actinin, alpha 4	5688	1	0	1	0	0	rno-miR-23b-5p	-0.04	-0.04	N/A
FAM168B	ENST00000409185.1	family with sequence similarity 168, member B	122	1	0	0	1	0	rno-miR-23b-5p	-0.04	-0.11	N/A
SH3BP2	ENST00000356331.5	SH3-domain binding protein 2	449	1	1	0	0	0	rno-miR-23b-5p	-0.04	-0.12	N/A
DCBLD2	ENST00000326840.6	discoidin, CUB and LCCL domain containing 2	798	1	0	0	1	0	rno-miR-23b-5p	-0.04	-0.05	N/A
SLC25A40	ENST00000341119.5	solute carrier family 25, member 40	405	1	0	0	1	0	rno-miR-23b-5p	-0.04	-0.11	N/A
ZBTB39	ENST00000300101.2	zinc finger and BTB domain containing 39	7	1	0	1	0	0	rno-miR-23b-5p	-0.04	-0.04	N/A
SORCS2	ENST00000507866.2	sortilin-related VPS10 domain containing receptor 2	85	2	0	1	1	0	rno-miR-23b-5p	-0.04	-0.04	N/A
ZBTB4	ENST00000380599.4	zinc finger and BTB domain containing 4	1039	2	0	0	2	0	rno-miR-23b-5p	-0.04	-0.04	N/A
SGSM1	ENST00000400358.4	small G protein signaling modulator 1	25	1	0	0	1	0	rno-miR-23b-5p	-0.04	-0.04	N/A
FAM189A1	ENST00000261275.4	family with sequence similarity 189, member A1	12	1	0	1	0	0	rno-miR-23b-5p	-0.04	-0.04	N/A
SESN1	ENST00000436639.2	sestrin 1	96	1	0	0	1	0	rno-miR-23b-5p	-0.04	-0.04	N/A
RNF180	ENST00000389100.4	ring finger protein 180	18	1	0	1	0	0	rno-miR-23b-5p	-0.04	-0.09	N/A
L3MBTL4	ENST00000400105.2	l(3)mbt-like 4 (Drosophila)	37	1	0	1	0	0	rno-miR-23b-5p	-0.04	-0.04	N/A
GRIN2B	ENST00000609686.1	glutamate receptor, ionotropic, N-methyl D-aspartate 2B	5	1	0	0	1	1	rno-miR-23b-5p	-0.04	-0.04	N/A
EIF4EBP2	ENST00000373218.4	eukaryotic translation initiation factor 4E binding protein 2	690	1	0	1	0	1	rno-miR-23b-5p	-0.04	-0.06	N/A
SGCB	ENST00000381431.5	sarcoglycan, beta (43kDa dystrophin-associated glycoprotein)	1795	1	0	1	0	1	rno-miR-23b-5p	-0.04	-0.08	N/A
POLL	ENST00000370168.3	polymerase (DNA directed), lambda	139	1	1	0	0	0	rno-miR-23b-5p	-0.04	-0.28	N/A
ERO1LB	ENST00000354619.5	ERO1-like beta (S. cerevisiae)	478	1	0	0	1	0	rno-miR-23b-5p	-0.04	-0.04	N/A
PTBP2	ENST00000609116.1	polypyrimidine tract binding protein 2	70	1	0	1	0	1	rno-miR-23b-5p	-0.04	-0.07	N/A
MYOCD	ENST00000425538.1	myocardin	62	3	0	2	1	0	rno-miR-23b-5p	-0.04	-0.06	N/A
PTCD2	ENST00000380639.5	pentatricopeptide repeat domain 2	377	1	1	0	0	1	rno-miR-23b-5p	-0.04	-0.22	N/A
CTNNA3	ENST00000433211.2	catenin (cadherin-associated protein), alpha 3	5	2	0	2	0	0	rno-miR-23b-5p	-0.04	-0.04	N/A
GRIK3	ENST00000373091.3	glutamate receptor, ionotropic, kainate 3	7	2	0	2	0	0	rno-miR-23b-5p	-0.04	-0.04	N/A
TRAF2	ENST00000247668.2	TNF receptor-associated factor 2	101	1	0	0	1	0	rno-miR-23b-5p	-0.04	-0.06	N/A
IL1R1	ENST00000410023.1	interleukin 1 receptor, type I	1713	1	0	1	0	0	rno-miR-23b-5p	-0.04	-0.04	N/A
POU3F1	ENST00000373012.2	POU class 3 homeobox 1	9	1	0	0	1	1	rno-miR-23b-5p	-0.04	-0.04	N/A
GRIN3A	ENST00000361820.3	glutamate receptor, ionotropic, N-methyl-D-aspartate 3A	5	2	0	2	0	0	rno-miR-23b-5p	-0.04	-0.04	N/A
WNK3	ENST00000375169.3	WNK lysine deficient protein kinase 3	55	2	1	0	1	0	rno-miR-23b-5p	-0.04	-0.04	N/A
SCN3B	ENST00000392770.2	sodium channel, voltage-gated, type III, beta subunit	10	1	0	0	1	1	rno-miR-23b-5p	-0.04	-0.04	N/A
NLRC5	ENST00000436936.1	NLR family, CARD domain containing 5	47	2	0	2	0	0	rno-miR-23b-5p	-0.04	-0.04	N/A
FAM46C	ENST00000369448.3	family with sequence similarity 46, member C	74	1	0	0	1	2	rno-miR-23b-5p	-0.04	-0.06	N/A
CCDC50	ENST00000392455.3	coiled-coil domain containing 50	961	1	1	0	0	0	rno-miR-23b-5p	-0.04	-0.23	N/A
PHF14	ENST00000403050.3	PHD finger protein 14	112	1	1	0	0	0	rno-miR-23b-5p	-0.04	-0.2	N/A
CBLB	ENST00000264122.4	Cbl proto-oncogene B, E3 ubiquitin protein ligase	469	1	0	0	1	1	rno-miR-23b-5p	-0.04	-0.04	N/A
COLGALT2	ENST00000367521.1	collagen beta(1-O)galactosyltransferase 2	70	1	0	1	0	1	rno-miR-23b-5p	-0.04	-0.14	N/A
RHOH	ENST00000381799.5	ras homolog family member H	16	1	0	0	1	0	rno-miR-23b-5p	-0.04	-0.13	N/A
PLD1	ENST00000342215.6	phospholipase D1, phosphatidylcholine-specific	128	1	0	0	1	1	rno-miR-23b-5p	-0.04	-0.04	N/A
PIKFYVE	ENST00000264380.4	phosphoinositide kinase, FYVE finger containing	107	1	0	1	0	0	rno-miR-23b-5p	-0.04	-0.04	N/A
CTDSPL	ENST00000443503.2	CTD (carboxy-terminal domain, RNA polymerase II, polypeptide A) small phosphatase-like	372	1	0	0	1	3	rno-miR-23b-5p	-0.04	-0.04	N/A
ADRB3	ENST00000345060.3	adrenoceptor beta 3	5	1	0	1	0	0	rno-miR-23b-5p	-0.04	-0.04	N/A
CYB561D1	ENST00000496961.1	cytochrome b561 family, member D1	105	1	0	1	0	0	rno-miR-23b-5p	-0.04	-0.04	N/A
KIFAP3	ENST00000361580.2	kinesin-associated protein 3	42	1	1	0	0	0	rno-miR-23b-5p	-0.04	-0.3	N/A
SELT	ENST00000471696.1	Selenoprotein T	538	1	0	1	0	0	rno-miR-23b-5p	-0.04	-0.23	N/A
MGAT3	ENST00000341184.6	mannosyl (beta-1,4-)-glycoprotein beta-1,4-N-acetylglucosaminyltransferase	9	1	1	0	0	4	rno-miR-23b-5p	-0.04	-0.04	N/A
FAM53A	ENST00000489363.1	family with sequence similarity 53, member A	50	1	0	0	1	1	rno-miR-23b-5p	-0.04	-0.17	N/A
TRIM32	ENST00000373983.2	tripartite motif containing 32	285	2	0	2	0	0	rno-miR-23b-5p	-0.04	-0.21	N/A
WWP2	ENST00000359154.2	WW domain containing E3 ubiquitin protein ligase 2	405	1	0	1	0	0	rno-miR-23b-5p	-0.04	-0.04	N/A
RAB13	ENST00000368575.3	RAB13, member RAS oncogene family	26	2	1	0	1	0	rno-miR-23b-5p	-0.04	-0.42	N/A
GXYLT2	ENST00000389617.4	glucoside xylosyltransferase 2	207	1	1	0	0	2	rno-miR-23b-5p	-0.04	-0.12	N/A
FAM115A	ENST00000355951.2	family with sequence similarity 115, member A	5	1	1	0	0	1	rno-miR-23b-5p	-0.04	-0.25	N/A
TYRO3	ENST00000263798.3	TYRO3 protein tyrosine kinase	70	1	0	0	1	0	rno-miR-23b-5p	-0.04	-0.06	N/A
RND2	ENST00000544533.1	Rho family GTPase 2	26	3	1	2	0	0	rno-miR-23b-5p	-0.04	-0.21	N/A
MED22	ENST00000344469.5	mediator complex subunit 22	43	2	0	1	1	1	rno-miR-23b-5p	-0.04	-0.2	N/A
DLGAP2	ENST00000421627.2	discs, large (Drosophila) homolog-associated protein 2	5	1	0	1	0	1	rno-miR-23b-5p	-0.04	-0.04	N/A
WNT4	ENST00000290167.6	wingless-type MMTV integration site family, member 4	5	1	0	1	0	2	rno-miR-23b-5p	-0.04	-0.04	N/A
DLG5	ENST00000372391.2	discs, large homolog 5 (Drosophila)	10	1	0	0	1	1	rno-miR-23b-5p	-0.04	-0.04	N/A
SYK	ENST00000375754.4	spleen tyrosine kinase	25	1	0	0	1	0	rno-miR-23b-5p	-0.04	-0.04	N/A
PAPLN	ENST00000381166.3	papilin, proteoglycan-like sulfated glycoprotein	78	1	0	1	0	0	rno-miR-23b-5p	-0.04	-0.04	N/A
TM7SF3	ENST00000343028.4	transmembrane 7 superfamily member 3	35	1	0	1	0	0	rno-miR-23b-5p	-0.04	-0.18	N/A
PALM2	ENST00000448454.2	paralemmin 2	35	1	1	0	0	0	rno-miR-23b-5p	-0.04	-0.04	N/A
PROSER2	ENST00000277570.5	proline and serine-rich protein 2	61	1	0	0	1	0	rno-miR-23b-5p	-0.04	-0.08	N/A
AXL	ENST00000301178.4	AXL receptor tyrosine kinase	976	1	0	1	0	0	rno-miR-23b-5p	-0.04	-0.07	N/A
ESR1	ENST00000440973.1	estrogen receptor 1	5	1	0	0	1	1	rno-miR-23b-5p	-0.04	-0.04	N/A
EDC3	ENST00000315127.4	enhancer of mRNA decapping 3	328	1	0	0	1	1	rno-miR-23b-5p	-0.04	-0.11	N/A
IKBKE	ENST00000367120.3	inhibitor of kappa light polypeptide gene enhancer in B-cells, kinase epsilon	334	1	0	1	0	0	rno-miR-23b-5p	-0.04	-0.04	N/A
GNAQ	ENST00000286548.4	guanine nucleotide binding protein (G protein), q polypeptide	47	1	0	1	0	0	rno-miR-23b-5p	-0.04	-0.04	N/A
OSBPL3	ENST00000313367.2	oxysterol binding protein-like 3	200	1	0	0	1	0	rno-miR-23b-5p	-0.04	-0.06	N/A
ELFN2	ENST00000402918.2	extracellular leucine-rich repeat and fibronectin type III domain containing 2	22	2	1	1	0	1	rno-miR-23b-5p	-0.04	-0.11	N/A
RABL3	ENST00000273375.3	RAB, member of RAS oncogene family-like 3	165	2	1	0	1	2	rno-miR-23b-5p	-0.04	-0.48	N/A
NRDE2	ENST00000354366.3	NRDE-2, necessary for RNA interference, domain containing	30	1	0	1	0	0	rno-miR-23b-5p	-0.04	-0.22	N/A
ATXN1	ENST00000244769.4	ataxin 1	106	2	0	2	0	0	rno-miR-23b-5p	-0.04	-0.04	N/A
CGN	ENST00000271636.7	cingulin	17	1	0	0	1	0	rno-miR-23b-5p	-0.04	-0.04	N/A
FAM219A	ENST00000379089.1	family with sequence similarity 219, member A	13	1	0	0	1	0	rno-miR-23b-5p	-0.04	-0.04	N/A
GLRA3	ENST00000274093.3	glycine receptor, alpha 3	5	1	0	0	1	0	rno-miR-23b-5p	-0.04	-0.04	N/A
EFNA3	ENST00000505139.1	Ephrin-A3; Uncharacterized protein; cDNA FLJ57652, highly similar to Ephrin-A3	9	1	0	0	1	0	rno-miR-23b-5p	-0.03	-0.08	N/A
TWIST1	ENST00000242261.5	twist basic helix-loop-helix transcription factor 1	190	1	0	1	0	0	rno-miR-23b-5p	-0.03	-0.11	N/A
LCORL	ENST00000326877.4	ligand dependent nuclear receptor corepressor-like	194	1	1	0	0	0	rno-miR-23b-5p	-0.03	-0.31	N/A
HYI	ENST00000372432.1	hydroxypyruvate isomerase (putative)	291	1	1	0	0	0	rno-miR-23b-5p	-0.03	-0.55	N/A
XKRX	ENST00000468904.1	XK, Kell blood group complex subunit-related, X-linked	11	1	0	1	0	0	rno-miR-23b-5p	-0.03	-0.06	N/A
LCOR	ENST00000371103.3	ligand dependent nuclear receptor corepressor	94	2	0	1	1	0	rno-miR-23b-5p	-0.03	-0.04	N/A
BCL7A	ENST00000538010.1	B-cell CLL/lymphoma 7A	96	1	0	1	0	0	rno-miR-23b-5p	-0.03	-0.03	N/A
NHS	ENST00000380060.3	Nance-Horan syndrome (congenital cataracts and dental anomalies)	72	1	0	1	0	0	rno-miR-23b-5p	-0.03	-0.03	N/A
GSG1L	ENST00000380898.2	GSG1-like	5	1	0	0	1	0	rno-miR-23b-5p	-0.03	-0.03	N/A
SH3PXD2A	ENST00000369774.4	SH3 and PX domains 2A	152	1	1	0	0	1	rno-miR-23b-5p	-0.03	-0.03	N/A
PRELP	ENST00000343110.2	proline/arginine-rich end leucine-rich repeat protein	5	1	0	0	1	0	rno-miR-23b-5p	-0.03	-0.03	N/A
DNMT3A	ENST00000380746.4	DNA (cytosine-5-)-methyltransferase 3 alpha	221	1	1	0	0	1	rno-miR-23b-5p	-0.03	-0.13	N/A
GNL1	ENST00000376621.3	guanine nucleotide binding protein-like 1	1331	2	0	1	1	0	rno-miR-23b-5p	-0.03	-0.19	N/A
TMX4	ENST00000246024.2	thioredoxin-related transmembrane protein 4	466	1	0	1	0	0	rno-miR-23b-5p	-0.03	-0.12	N/A
CSF1	ENST00000329608.6	colony stimulating factor 1 (macrophage)	290	1	0	1	0	0	rno-miR-23b-5p	-0.03	-0.03	N/A
SPATA13	ENST00000382108.3	spermatogenesis associated 13	900	1	0	1	0	0	rno-miR-23b-5p	-0.03	-0.03	N/A
EFNB3	ENST00000226091.2	ephrin-B3	5	1	0	1	0	0	rno-miR-23b-5p	-0.03	-0.03	N/A
GSTO2	ENST00000369707.2	glutathione S-transferase omega 2	97	1	0	0	1	0	rno-miR-23b-5p	-0.03	-0.06	N/A
C10orf76	ENST00000370033.4	chromosome 10 open reading frame 76	273	1	0	0	1	0	rno-miR-23b-5p	-0.03	-0.04	N/A
AKT1	ENST00000554581.1	v-akt murine thymoma viral oncogene homolog 1	214	1	0	1	0	0	rno-miR-23b-5p	-0.03	-0.03	N/A
ADAMTS15	ENST00000299164.2	ADAM metallopeptidase with thrombospondin type 1 motif, 15	18	1	0	1	0	0	rno-miR-23b-5p	-0.03	-0.03	N/A
NR3C2	ENST00000344721.4	nuclear receptor subfamily 3, group C, member 2	425	2	1	0	1	0	rno-miR-23b-5p	-0.03	-0.09	N/A
ISM2	ENST00000493585.1	isthmin 2	7	1	0	0	1	0	rno-miR-23b-5p	-0.03	-0.14	N/A
RP11-195F19.5	ENST00000416454.1	HCG2040265, isoform CRA_a; Uncharacterized protein; cDNA FLJ50015	18	1	0	1	0	0	rno-miR-23b-5p	-0.03	-0.27	N/A
SHH	ENST00000297261.2	sonic hedgehog	32	1	0	0	1	0	rno-miR-23b-5p	-0.03	-0.11	N/A
TUBB	ENST00000327892.8	tubulin, beta class I	133	1	1	0	0	0	rno-miR-23b-5p	-0.03	-0.33	N/A
GALNT5	ENST00000259056.4	UDP-N-acetyl-alpha-D-galactosamine:polypeptide N-acetylgalactosaminyltransferase 5 (GalNAc-T5)	462	1	1	0	0	0	rno-miR-23b-5p	-0.03	-0.15	N/A
SPATA6	ENST00000371847.3	spermatogenesis associated 6	23	1	0	0	1	0	rno-miR-23b-5p	-0.03	-0.05	N/A
LPPR5	ENST00000370188.3	Lipid phosphate phosphatase-related protein type 5	23	1	0	1	0	0	rno-miR-23b-5p	-0.03	-0.15	N/A
PPIG	ENST00000260970.3	peptidylprolyl isomerase G (cyclophilin G)	470	1	0	1	0	1	rno-miR-23b-5p	-0.03	-0.07	N/A
KIAA1147	ENST00000536163.1	KIAA1147	73	1	0	1	0	2	rno-miR-23b-5p	-0.03	-0.05	N/A
IRS1	ENST00000305123.5	insulin receptor substrate 1	804	2	0	1	1	0	rno-miR-23b-5p	-0.03	-0.12	N/A
TTLL12	ENST00000216129.6	tubulin tyrosine ligase-like family, member 12	137	1	0	1	0	1	rno-miR-23b-5p	-0.03	-0.06	N/A
VPS37C	ENST00000301765.5	vacuolar protein sorting 37 homolog C (S. cerevisiae)	3267	1	0	1	0	0	rno-miR-23b-5p	-0.03	-0.03	N/A
CBX6	ENST00000407418.3	chromobox homolog 6	215	1	0	0	1	1	rno-miR-23b-5p	-0.03	-0.06	N/A
KNOP1	ENST00000219837.7	lysine-rich nucleolar protein 1	157	1	0	0	1	0	rno-miR-23b-5p	-0.03	-0.05	N/A
ERLIN1	ENST00000421367.2	ER lipid raft associated 1	86	1	0	0	1	0	rno-miR-23b-5p	-0.03	-0.03	N/A
UBN2	ENST00000473989.3	ubinuclein 2	238	1	1	0	0	0	rno-miR-23b-5p	-0.03	-0.03	N/A
DBNDD1	ENST00000304733.3	dysbindin (dystrobrevin binding protein 1) domain containing 1	303	1	0	1	0	0	rno-miR-23b-5p	-0.03	-0.03	N/A
LZTS1	ENST00000381569.1	leucine zipper, putative tumor suppressor 1	33	1	1	0	0	1	rno-miR-23b-5p	-0.03	-0.03	N/A
DRP2	ENST00000402866.1	dystrophin related protein 2	5	2	0	1	1	0	rno-miR-23b-5p	-0.03	-0.03	N/A
KCNN3	ENST00000271915.4	potassium intermediate/small conductance calcium-activated channel, subfamily N, member 3	5	2	0	1	1	1	rno-miR-23b-5p	-0.03	-0.03	N/A
TTBK1	ENST00000259750.4	tau tubulin kinase 1	7	1	1	0	0	0	rno-miR-23b-5p	-0.03	-0.03	N/A
PITPNM2	ENST00000280562.5	phosphatidylinositol transfer protein, membrane-associated 2	66	1	1	0	0	0	rno-miR-23b-5p	-0.03	-0.03	N/A
CRB2	ENST00000373631.3	crumbs homolog 2 (Drosophila)	8	1	1	0	0	0	rno-miR-23b-5p	-0.03	-0.03	N/A
NT5DC3	ENST00000392876.3	5'-nucleotidase domain containing 3	235	2	0	1	1	0	rno-miR-23b-5p	-0.03	-0.03	N/A
SCN5A	ENST00000414099.2	sodium channel, voltage-gated, type V, alpha subunit	5	1	1	0	0	0	rno-miR-23b-5p	-0.03	-0.03	N/A
WDR5B	ENST00000330689.4	WD repeat domain 5B	23	1	0	0	1	0	rno-miR-23b-5p	-0.03	-0.1	N/A
CDK5R1	ENST00000313401.3	cyclin-dependent kinase 5, regulatory subunit 1 (p35)	335	1	1	0	0	1	rno-miR-23b-5p	-0.03	-0.03	N/A
UCK2	ENST00000372212.4	uridine-cytidine kinase 2	437	1	0	1	0	1	rno-miR-23b-5p	-0.03	-0.13	N/A
ZNF704	ENST00000327835.3	zinc finger protein 704	124	2	0	0	2	0	rno-miR-23b-5p	-0.03	-0.03	N/A
GPR180	ENST00000376958.4	G protein-coupled receptor 180	161	2	0	2	0	0	rno-miR-23b-5p	-0.03	-0.1	N/A
MICAL3	ENST00000441493.2	microtubule associated monooxygenase, calponin and LIM domain containing 3	58	2	0	1	1	2	rno-miR-23b-5p	-0.03	-0.03	N/A
SCYL2	ENST00000360820.2	SCY1-like 2 (S. cerevisiae)	425	1	0	0	1	1	rno-miR-23b-5p	-0.03	-0.09	N/A
FAM19A5	ENST00000358295.5	family with sequence similarity 19 (chemokine (C-C motif)-like), member A5	14	1	0	1	0	0	rno-miR-23b-5p	-0.03	-0.08	N/A
FMN1	ENST00000334528.9	formin 1	25	4	1	3	0	0	rno-miR-23b-5p	-0.03	-0.14	N/A
KCTD15	ENST00000284006.6	potassium channel tetramerization domain containing 15	2483	2	0	1	1	0	rno-miR-23b-5p	-0.03	-0.03	N/A
SMCR8	ENST00000406438.3	Smith-Magenis syndrome chromosome region, candidate 8	219	1	1	0	0	0	rno-miR-23b-5p	-0.03	-0.03	N/A
ADD2	ENST00000264436.4	adducin 2 (beta)	59	2	0	2	0	1	rno-miR-23b-5p	-0.03	-0.04	N/A
NBEA	ENST00000379939.2	neurobeachin	5	1	0	1	0	0	rno-miR-23b-5p	-0.03	-0.03	N/A
MAP3K1	ENST00000399503.3	mitogen-activated protein kinase kinase kinase 1, E3 ubiquitin protein ligase	137	1	0	1	0	0	rno-miR-23b-5p	-0.03	-0.03	N/A
SLC14A1	ENST00000321925.4	solute carrier family 14 (urea transporter), member 1	190	1	1	0	0	0	rno-miR-23b-5p	-0.03	-0.25	N/A
ACSL1	ENST00000454703.2	acyl-CoA synthetase long-chain family member 1	121	1	0	0	1	1	rno-miR-23b-5p	-0.03	-0.03	N/A
FBXO32	ENST00000517956.1	F-box protein 32	500	1	0	0	1	1	rno-miR-23b-5p	-0.03	-0.06	N/A
MYLK3	ENST00000394809.4	myosin light chain kinase 3	21	1	0	0	1	0	rno-miR-23b-5p	-0.03	-0.06	N/A
DUSP9	ENST00000370167.4	dual specificity phosphatase 9	3766	1	0	0	1	0	rno-miR-23b-5p	-0.03	-0.03	N/A
ATP2A2	ENST00000395494.2	ATPase, Ca++ transporting, cardiac muscle, slow twitch 2	2042	1	1	0	0	0	rno-miR-23b-5p	-0.03	-0.03	N/A
NOP9	ENST00000396802.3	NOP9 nucleolar protein	353	2	0	1	1	1	rno-miR-23b-5p	-0.03	-0.04	N/A
TSC1	ENST00000298552.3	tuberous sclerosis 1	838	1	1	0	0	0	rno-miR-23b-5p	-0.03	-0.03	N/A
RIMS3	ENST00000372684.3	regulating synaptic membrane exocytosis 3	24	3	0	3	0	0	rno-miR-23b-5p	-0.03	-0.08	N/A
MDGA1	ENST00000297153.7	MAM domain containing glycosylphosphatidylinositol anchor 1	240	1	0	1	0	1	rno-miR-23b-5p	-0.03	-0.03	N/A
LRIG2	ENST00000361127.5	leucine-rich repeats and immunoglobulin-like domains 2	348	1	1	0	0	0	rno-miR-23b-5p	-0.03	-0.03	N/A
C2orf72	ENST00000373640.4	chromosome 2 open reading frame 72	3885	1	0	1	0	0	rno-miR-23b-5p	-0.03	-0.21	N/A
ADAM11	ENST00000200557.6	ADAM metallopeptidase domain 11	32	1	0	0	1	1	rno-miR-23b-5p	-0.03	-0.03	N/A
SIM1	ENST00000369208.3	single-minded homolog 1 (Drosophila)	104	1	0	0	1	0	rno-miR-23b-5p	-0.03	-0.03	N/A
PYGB	ENST00000216962.4	phosphorylase, glycogen; brain	1761	1	0	0	1	0	rno-miR-23b-5p	-0.03	-0.03	N/A
CD84	ENST00000534968.1	CD84 molecule	5	1	0	0	1	1	rno-miR-23b-5p	-0.03	-0.03	N/A
NEDD4L	ENST00000256832.7	neural precursor cell expressed, developmentally down-regulated 4-like, E3 ubiquitin protein ligase	617	2	1	1	0	3	rno-miR-23b-5p	-0.03	-0.1	N/A
C1orf198	ENST00000366663.5	chromosome 1 open reading frame 198	1484	1	0	1	0	0	rno-miR-23b-5p	-0.03	-0.03	N/A
ACTR1A	ENST00000487599.1	ARP1 actin-related protein 1 homolog A, centractin alpha (yeast)	190	1	0	0	1	0	rno-miR-23b-5p	-0.03	-0.03	N/A
AMOTL1	ENST00000317837.9	angiomotin like 1	712	2	0	1	1	0	rno-miR-23b-5p	-0.03	-0.03	N/A
ZBTB8B	ENST00000609129.1	zinc finger and BTB domain containing 8B	18	1	1	0	0	1	rno-miR-23b-5p	-0.03	-0.04	N/A
CHRM3	ENST00000255380.4	cholinergic receptor, muscarinic 3	47	2	0	1	1	0	rno-miR-23b-5p	-0.03	-0.12	N/A
KANSL3	ENST00000431828.1	KAT8 regulatory NSL complex subunit 3	121	1	0	0	1	0	rno-miR-23b-5p	-0.03	-0.03	N/A
PEAK1	ENST00000312493.4	pseudopodium-enriched atypical kinase 1	209	1	1	0	0	0	rno-miR-23b-5p	-0.03	-0.03	N/A
HEY2	ENST00000368365.1	hairy/enhancer-of-split related with YRPW motif 2	70	1	0	0	1	0	rno-miR-23b-5p	-0.03	-0.1	N/A
GJA3	ENST00000241125.3	gap junction protein, alpha 3, 46kDa	244	1	0	1	0	0	rno-miR-23b-5p	-0.03	-0.03	N/A
FERMT2	ENST00000395631.2	fermitin family member 2	5888	1	0	0	1	0	rno-miR-23b-5p	-0.03	-0.03	N/A
EIF2S1	ENST00000256383.4	eukaryotic translation initiation factor 2, subunit 1 alpha, 35kDa	3360	1	1	0	0	0	rno-miR-23b-5p	-0.03	-0.27	N/A
SLC12A5	ENST00000243964.3	solute carrier family 12 (potassium/chloride transporter), member 5	5	1	0	0	1	1	rno-miR-23b-5p	-0.03	-0.03	N/A
NRP2	ENST00000360409.3	neuropilin 2	146	1	0	1	0	1	rno-miR-23b-5p	-0.03	-0.03	N/A
TMCC1	ENST00000432054.2	transmembrane and coiled-coil domain family 1	97	1	0	1	0	0	rno-miR-23b-5p	-0.03	-0.04	N/A
PHYHIP	ENST00000321613.3	phytanoyl-CoA 2-hydroxylase interacting protein	14	1	0	0	1	0	rno-miR-23b-5p	-0.03	-0.03	N/A
MCC	ENST00000302475.4	mutated in colorectal cancers	115	1	1	0	0	0	rno-miR-23b-5p	-0.03	-0.03	N/A
FBXL17	ENST00000359660.5	F-box and leucine-rich repeat protein 17	182	1	0	1	0	0	rno-miR-23b-5p	-0.03	-0.03	N/A
TBC1D16	ENST00000310924.2	TBC1 domain family, member 16	556	2	0	1	1	1	rno-miR-23b-5p	-0.03	-0.03	N/A
PODNL1	ENST00000538517.2	podocan-like 1	9	1	0	1	0	0	rno-miR-23b-5p	-0.03	-0.05	N/A
CCDC85C	ENST00000380243.4	coiled-coil domain containing 85C	86	1	0	0	1	1	rno-miR-23b-5p	-0.03	-0.03	N/A
POU2F1	ENST00000367866.2	POU class 2 homeobox 1	83	1	0	0	1	1	rno-miR-23b-5p	-0.03	-0.03	N/A
UNC5D	ENST00000287272.2	unc-5 homolog D (C. elegans)	37	1	1	0	0	0	rno-miR-23b-5p	-0.03	-0.03	N/A
CEP72	ENST00000444221.1	centrosomal protein 72kDa	230	1	0	1	0	0	rno-miR-23b-5p	-0.03	-0.23	N/A
RASGEF1A	ENST00000374459.1	RasGEF domain family, member 1A	10	1	0	1	0	1	rno-miR-23b-5p	-0.03	-0.03	N/A
LMLN	ENST00000330198.4	leishmanolysin-like (metallopeptidase M8 family)	18	1	0	1	0	0	rno-miR-23b-5p	-0.03	-0.03	N/A
IGLON5	ENST00000270642.8	IgLON family member 5	5	1	0	0	1	0	rno-miR-23b-5p	-0.03	-0.03	N/A
ST6GAL2	ENST00000361686.4	ST6 beta-galactosamide alpha-2,6-sialyltranferase 2	5	1	0	0	1	0	rno-miR-23b-5p	-0.03	-0.03	N/A
CEP170	ENST00000366542.1	centrosomal protein 170kDa	6	1	0	1	0	0	rno-miR-23b-5p	-0.03	-0.03	N/A
BACE2	ENST00000328735.6	beta-site APP-cleaving enzyme 2	79	1	0	1	0	0	rno-miR-23b-5p	-0.03	-0.08	N/A
PLD5	ENST00000536534.2	phospholipase D family, member 5	5	1	0	0	1	3	rno-miR-23b-5p	-0.03	-0.03	N/A
PREX1	ENST00000396220.1	phosphatidylinositol-3,4,5-trisphosphate-dependent Rac exchange factor 1	14	1	0	1	0	0	rno-miR-23b-5p	-0.03	-0.03	N/A
PCYT1A	ENST00000292823.2	phosphate cytidylyltransferase 1, choline, alpha	731	1	0	0	1	1	rno-miR-23b-5p	-0.03	-0.03	N/A
SIRPA	ENST00000400068.3	signal-regulatory protein alpha	1235	1	0	1	0	1	rno-miR-23b-5p	-0.02	-0.04	N/A
SV2C	ENST00000502798.2	synaptic vesicle glycoprotein 2C	30	1	1	0	0	0	rno-miR-23b-5p	-0.02	-0.03	N/A
RNF170	ENST00000534961.1	ring finger protein 170	203	1	0	1	0	0	rno-miR-23b-5p	-0.02	-0.17	N/A
WNT9B	ENST00000290015.2	wingless-type MMTV integration site family, member 9B	28	1	1	0	0	0	rno-miR-23b-5p	-0.02	-0.03	N/A
COQ7	ENST00000321998.5	coenzyme Q7 homolog, ubiquinone (yeast)	315	1	0	0	1	0	rno-miR-23b-5p	-0.02	-0.12	N/A
FNDC3B	ENST00000336824.4	fibronectin type III domain containing 3B	509	1	0	0	1	0	rno-miR-23b-5p	-0.02	-0.04	N/A
TJP1	ENST00000346128.6	tight junction protein 1	140	1	0	0	1	0	rno-miR-23b-5p	-0.02	-0.06	N/A
FGFR1	ENST00000397091.5	fibroblast growth factor receptor 1	650	1	1	0	0	0	rno-miR-23b-5p	-0.02	-0.25	N/A
SLC4A4	ENST00000340595.3	solute carrier family 4 (sodium bicarbonate cotransporter), member 4	400	1	0	0	1	1	rno-miR-23b-5p	-0.02	-0.03	N/A
DKK2	ENST00000285311.3	dickkopf WNT signaling pathway inhibitor 2	5	1	0	1	0	0	rno-miR-23b-5p	-0.02	-0.02	N/A
GPR55	ENST00000392040.1	G protein-coupled receptor 55	5	1	0	1	0	1	rno-miR-23b-5p	-0.02	-0.02	N/A
AL391421.1	ENST00000372387.1	Uncharacterized protein; cDNA FLJ43696 fis, clone TBAES2007964	5	1*	0	0	0	1	rno-miR-23b-5p	-0.02	-0.02	N/A
INO80D	ENST00000403263.1	INO80 complex subunit D	5	1	0	1	0	2	rno-miR-23b-5p	-0.02	-0.02	N/A
PNMAL2	ENST00000599531.1	paraneoplastic Ma antigen family-like 2	10	1	0	0	1	0	rno-miR-23b-5p	-0.02	-0.02	N/A
EAF1	ENST00000396842.2	ELL associated factor 1	63	1	0	0	1	0	rno-miR-23b-5p	-0.02	-0.03	N/A
MYPN	ENST00000358913.5	myopalladin	73	1	1	0	0	1	rno-miR-23b-5p	-0.02	-0.1	N/A
RTKN2	ENST00000373789.3	rhotekin 2	192	1	0	1	0	2	rno-miR-23b-5p	-0.02	-0.02	N/A
GABRQ	ENST00000370306.2	gamma-aminobutyric acid (GABA) A receptor, theta	14	1	0	1	0	0	rno-miR-23b-5p	-0.02	-0.07	N/A
FDX1	ENST00000260270.2	ferredoxin 1	510	1	0	0	1	0	rno-miR-23b-5p	-0.02	-0.09	N/A
CLVS2	ENST00000275162.5	clavesin 2	19	1	1	0	0	1	rno-miR-23b-5p	-0.02	-0.06	N/A
JUNB	ENST00000302754.4	jun B proto-oncogene	1055	1	0	1	0	0	rno-miR-23b-5p	-0.02	-0.02	N/A
IPO13	ENST00000372343.3	importin 13	108	1	0	0	1	0	rno-miR-23b-5p	-0.02	-0.13	N/A
ACTR8	ENST00000335754.3	ARP8 actin-related protein 8 homolog (yeast)	327	1	0	0	1	0	rno-miR-23b-5p	-0.02	-0.06	N/A
ST3GAL6	ENST00000265261.6	ST3 beta-galactoside alpha-2,3-sialyltransferase 6	150	1	1	0	0	0	rno-miR-23b-5p	-0.02	-0.31	N/A
KIAA0319	ENST00000537886.1	KIAA0319	12	1	1	0	0	0	rno-miR-23b-5p	-0.02	-0.03	N/A
GPR26	ENST00000284674.1	G protein-coupled receptor 26	5	2	0	1	1	0	rno-miR-23b-5p	-0.02	-0.09	N/A
KCTD16	ENST00000507359.3	potassium channel tetramerization domain containing 16	36	1	0	0	1	1	rno-miR-23b-5p	-0.02	-0.02	N/A
SEC22A	ENST00000481965.2	SEC22 vesicle trafficking protein homolog A (S. cerevisiae)	294	1	0	1	0	0	rno-miR-23b-5p	-0.02	-0.18	N/A
UBE2S	ENST00000264552.9	ubiquitin-conjugating enzyme E2S	106	1	0	1	0	0	rno-miR-23b-5p	-0.02	-0.17	N/A
HIP1	ENST00000336926.6	huntingtin interacting protein 1	37	1	0	0	1	0	rno-miR-23b-5p	-0.02	-0.04	N/A
PCNX	ENST00000304743.2	pecanex homolog (Drosophila)	458	2	0	1	1	0	rno-miR-23b-5p	-0.02	-0.04	N/A
ATP2B2	ENST00000352432.4	ATPase, Ca++ transporting, plasma membrane 2	170	1	0	0	1	1	rno-miR-23b-5p	-0.02	-0.02	N/A
CELF1	ENST00000395290.2	CUGBP, Elav-like family member 1	153	1	0	0	1	1	rno-miR-23b-5p	-0.02	-0.03	N/A
LONP2	ENST00000285737.4	lon peptidase 2, peroxisomal	1004	1	0	0	1	0	rno-miR-23b-5p	-0.02	-0.14	N/A
ZNF446	ENST00000335841.4	zinc finger protein 446	44	1	1	0	0	0	rno-miR-23b-5p	-0.02	-0.27	N/A
BCL2	ENST00000398117.1	B-cell CLL/lymphoma 2	55	1	0	0	1	1	rno-miR-23b-5p	-0.02	-0.02	N/A
SLC4A8	ENST00000453097.2	solute carrier family 4, sodium bicarbonate cotransporter, member 8	17	1	1	0	0	0	rno-miR-23b-5p	-0.02	-0.03	N/A
NUAK2	ENST00000367157.3	NUAK family, SNF1-like kinase, 2	213	1	0	1	0	0	rno-miR-23b-5p	-0.02	-0.02	N/A
ACADSB	ENST00000358776.4	acyl-CoA dehydrogenase, short/branched chain	239	1	1	0	0	0	rno-miR-23b-5p	-0.02	-0.22	N/A
MAP4K3	ENST00000263881.3	mitogen-activated protein kinase kinase kinase kinase 3	796	1	0	1	0	0	rno-miR-23b-5p	-0.02	-0.02	N/A
SECISBP2	ENST00000375807.3	SECIS binding protein 2	211	1	1	0	0	0	rno-miR-23b-5p	-0.02	-0.22	N/A
RBMS3	ENST00000396583.3	RNA binding motif, single stranded interacting protein 3	56	1	0	0	1	2	rno-miR-23b-5p	-0.02	-0.04	N/A
C6	ENST00000337836.5	complement component 6	10	1	0	1	0	0	rno-miR-23b-5p	-0.02	-0.04	N/A
ADARB1	ENST00000539173.1	adenosine deaminase, RNA-specific, B1	860	2	1	0	1	1	rno-miR-23b-5p	-0.02	-0.05	N/A
NOVA2	ENST00000263257.5	neuro-oncological ventral antigen 2	7	1	1	0	0	0	rno-miR-23b-5p	-0.02	-0.03	N/A
FBXL18	ENST00000382368.3	F-box and leucine-rich repeat protein 18	92	1	0	0	1	0	rno-miR-23b-5p	-0.02	-0.02	N/A
ADCY9	ENST00000294016.3	adenylate cyclase 9	166	1	0	1	0	0	rno-miR-23b-5p	-0.02	-0.03	N/A
SLC45A4	ENST00000519067.1	solute carrier family 45, member 4	418	1	0	0	1	1	rno-miR-23b-5p	-0.02	-0.06	N/A
SOGA3	ENST00000556132.1	SOGA family member 3	95	2	0	1	1	0	rno-miR-23b-5p	-0.02	-0.03	N/A
ESR2	ENST00000557772.1	estrogen receptor 2 (ER beta)	5	1	0	1	0	0	rno-miR-23b-5p	-0.02	-0.02	N/A
SLC17A7	ENST00000221485.3	solute carrier family 17 (vesicular glutamate transporter), member 7	12	1	0	1	0	0	rno-miR-23b-5p	-0.02	-0.02	N/A
RAD54L2	ENST00000409535.2	RAD54-like 2 (S. cerevisiae)	215	1	0	1	0	0	rno-miR-23b-5p	-0.02	-0.02	N/A
HS3ST4	ENST00000331351.5	heparan sulfate (glucosamine) 3-O-sulfotransferase 4	5	1	0	1	0	0	rno-miR-23b-5p	-0.02	-0.02	N/A
KCNS2	ENST00000287042.4	potassium voltage-gated channel, delayed-rectifier, subfamily S, member 2	5	1	0	1	0	1	rno-miR-23b-5p	-0.02	-0.02	N/A
RUNX1T1	ENST00000523629.1	runt-related transcription factor 1; translocated to, 1 (cyclin D-related)	9	1	0	1	0	0	rno-miR-23b-5p	-0.02	-0.02	N/A
KCNB1	ENST00000371741.4	potassium voltage-gated channel, Shab-related subfamily, member 1	5	1	0	1	0	0	rno-miR-23b-5p	-0.02	-0.02	N/A
MEGF8	ENST00000334370.4	multiple EGF-like-domains 8	28	1	0	1	0	0	rno-miR-23b-5p	-0.02	-0.02	N/A
FHDC1	ENST00000260008.3	FH2 domain containing 1	53	1	0	1	0	0	rno-miR-23b-5p	-0.02	-0.02	N/A
DHRS4	ENST00000558263.1	dehydrogenase/reductase (SDR family) member 4	5	1	0	1	0	0	rno-miR-23b-5p	-0.02	-0.02	N/A
ITGA9	ENST00000264741.5	integrin, alpha 9	9	1	0	1	0	0	rno-miR-23b-5p	-0.02	-0.02	N/A
UBE2O	ENST00000319380.7	ubiquitin-conjugating enzyme E2O	239	1	0	1	0	1	rno-miR-23b-5p	-0.02	-0.02	N/A
RNF44	ENST00000274811.4	ring finger protein 44	1623	1	0	1	0	0	rno-miR-23b-5p	-0.02	-0.02	N/A
DAG1	ENST00000515359.2	dystroglycan 1 (dystrophin-associated glycoprotein 1)	241	1	0	1	0	0	rno-miR-23b-5p	-0.02	-0.02	N/A
ANKS1A	ENST00000360359.3	ankyrin repeat and sterile alpha motif domain containing 1A	220	1	0	1	0	0	rno-miR-23b-5p	-0.02	-0.02	N/A
PRKCB	ENST00000303531.7	protein kinase C, beta	81	1	0	1	0	1	rno-miR-23b-5p	-0.02	-0.02	N/A
PRR14L	ENST00000434485.1	proline rich 14-like	39	1	0	1	0	0	rno-miR-23b-5p	-0.02	-0.02	N/A
CCNT2	ENST00000295238.6	cyclin T2	381	1	0	1	0	0	rno-miR-23b-5p	-0.02	-0.02	N/A
PLA2G4E	ENST00000399518.3	phospholipase A2, group IVE	5	1	0	1	0	0	rno-miR-23b-5p	-0.02	-0.02	N/A
DDR1	ENST00000446312.1	discoidin domain receptor tyrosine kinase 1	195	1	0	1	0	1	rno-miR-23b-5p	-0.02	-0.02	N/A
BCR	ENST00000305877.8	breakpoint cluster region	5	1	0	1	0	1	rno-miR-23b-5p	-0.02	-0.02	N/A
KCNAB2	ENST00000378097.1	potassium voltage-gated channel, shaker-related subfamily, beta member 2	67	1	0	1	0	0	rno-miR-23b-5p	-0.02	-0.02	N/A
SH2D3C	ENST00000373277.4	SH2 domain containing 3C	5	1	0	1	0	0	rno-miR-23b-5p	-0.02	-0.02	N/A
AMOTL2	ENST00000249883.5	angiomotin like 2	78	1	0	0	1	0	rno-miR-23b-5p	-0.02	-0.02	N/A
KIAA1614	ENST00000367588.4	KIAA1614	5	1	0	1	0	0	rno-miR-23b-5p	-0.02	-0.02	N/A
TMCC2	ENST00000358024.3	transmembrane and coiled-coil domain family 2	5	1	0	1	0	0	rno-miR-23b-5p	-0.02	-0.02	N/A
CDC40	ENST00000368932.1	cell division cycle 40	741	1	0	0	1	0	rno-miR-23b-5p	-0.02	-0.02	N/A
TRIM2	ENST00000338700.5	tripartite motif containing 2	22	1	0	1	0	0	rno-miR-23b-5p	-0.02	-0.02	N/A
MCM6	ENST00000264156.2	minichromosome maintenance complex component 6	2789	1	0	1	0	0	rno-miR-23b-5p	-0.02	-0.02	N/A
PAX5	ENST00000358127.4	paired box 5	5	1	0	1	0	0	rno-miR-23b-5p	-0.02	-0.02	N/A
PDGFRB	ENST00000261799.4	platelet-derived growth factor receptor, beta polypeptide	320	1	0	1	0	0	rno-miR-23b-5p	-0.02	-0.02	N/A
DHRS4L2	ENST00000335125.6	dehydrogenase/reductase (SDR family) member 4 like 2	5	1	0	1	0	0	rno-miR-23b-5p	-0.02	-0.02	N/A
PLXNA1	ENST00000393409.2	plexin A1	189	1	0	1	0	0	rno-miR-23b-5p	-0.02	-0.02	N/A
BEND3	ENST00000369042.1	BEN domain containing 3	13	1	0	1	0	1	rno-miR-23b-5p	-0.02	-0.02	N/A
PPP1R16B	ENST00000299824.1	protein phosphatase 1, regulatory subunit 16B	16	1	0	1	0	0	rno-miR-23b-5p	-0.02	-0.02	N/A
RP11-766F14.2	ENST00000511828.1	Protein LOC285556	5	1	0	1	0	0	rno-miR-23b-5p	-0.02	-0.02	N/A
SLCO5A1	ENST00000260126.4	solute carrier organic anion transporter family, member 5A1	9	1	0	1	0	0	rno-miR-23b-5p	-0.02	-0.02	N/A
AJUBA	ENST00000262713.2	ajuba LIM protein	871	1	0	1	0	0	rno-miR-23b-5p	-0.02	-0.02	N/A
ATXN2	ENST00000550104.1	ataxin 2	7	1	0	1	0	0	rno-miR-23b-5p	-0.02	-0.02	N/A
FAM83F	ENST00000333407.6	family with sequence similarity 83, member F	5	1	0	1	0	0	rno-miR-23b-5p	-0.02	-0.02	N/A
MICAL2	ENST00000379612.3	microtubule associated monooxygenase, calponin and LIM domain containing 2	1742	1	0	0	1	1	rno-miR-23b-5p	-0.02	-0.02	N/A
CIITA	ENST00000324288.8	class II, major histocompatibility complex, transactivator	5	1	0	1	0	0	rno-miR-23b-5p	-0.02	-0.02	N/A
TTYH3	ENST00000258796.7	tweety family member 3	188	1	0	1	0	1	rno-miR-23b-5p	-0.02	-0.02	N/A
CAMK2A	ENST00000348628.6	calcium/calmodulin-dependent protein kinase II alpha	5	1	0	1	0	0	rno-miR-23b-5p	-0.02	-0.02	N/A
DOK1	ENST00000340004.6	docking protein 1, 62kDa (downstream of tyrosine kinase 1)	331	1	0	1	0	0	rno-miR-23b-5p	-0.02	-0.02	N/A
MED26	ENST00000263390.3	mediator complex subunit 26	5	1	0	1	0	0	rno-miR-23b-5p	-0.02	-0.02	N/A
WSCD2	ENST00000332082.4	WSC domain containing 2	5	1	0	1	0	0	rno-miR-23b-5p	-0.02	-0.02	N/A
PTGER3	ENST00000370924.4	prostaglandin E receptor 3 (subtype EP3)	14	1	0	1	0	0	rno-miR-23b-5p	-0.02	-0.02	N/A
COL6A6	ENST00000358511.6	collagen, type VI, alpha 6	5	1	0	1	0	0	rno-miR-23b-5p	-0.02	-0.02	N/A
SLC39A13	ENST00000524928.1	solute carrier family 39 (zinc transporter), member 13	845	1	0	1	0	0	rno-miR-23b-5p	-0.02	-0.02	N/A
TRPM8	ENST00000324695.4	transient receptor potential cation channel, subfamily M, member 8	5	1	0	1	0	0	rno-miR-23b-5p	-0.02	-0.02	N/A
NFASC	ENST00000401399.1	neurofascin	10	1	0	1	0	0	rno-miR-23b-5p	-0.02	-0.02	N/A
ERGIC1	ENST00000393784.3	endoplasmic reticulum-golgi intermediate compartment (ERGIC) 1	4614	1	0	1	0	0	rno-miR-23b-5p	-0.02	-0.02	N/A
ACTR3B	ENST00000256001.8	ARP3 actin-related protein 3 homolog B (yeast)	660	1	0	1	0	0	rno-miR-23b-5p	-0.02	-0.02	N/A
SNX13	ENST00000409389.1	sorting nexin 13	100	1	0	1	0	0	rno-miR-23b-5p	-0.02	-0.02	N/A
PRKAB2	ENST00000254101.3	protein kinase, AMP-activated, beta 2 non-catalytic subunit	363	1	0	1	0	0	rno-miR-23b-5p	-0.02	-0.02	N/A
RPS6KA2	ENST00000265678.4	ribosomal protein S6 kinase, 90kDa, polypeptide 2	1043	1	0	1	0	0	rno-miR-23b-5p	-0.02	-0.02	N/A
CLOCK	ENST00000309964.4	clock circadian regulator	86	1	0	1	0	1	rno-miR-23b-5p	-0.02	-0.02	N/A
CBL	ENST00000264033.4	Cbl proto-oncogene, E3 ubiquitin protein ligase	309	1	0	1	0	0	rno-miR-23b-5p	-0.02	-0.02	N/A
CEP170B	ENST00000414716.3	centrosomal protein 170B	326	1	0	1	0	0	rno-miR-23b-5p	-0.02	-0.02	N/A
RNF165	ENST00000269439.7	ring finger protein 165	18	2	0	0	2	2	rno-miR-23b-5p	-0.02	-0.02	N/A
TLL2	ENST00000357947.3	tolloid-like 2	5	2	0	0	2	0	rno-miR-23b-5p	-0.02	-0.02	N/A
ACVR1B	ENST00000257963.4	activin A receptor, type IB	3319	1	0	1	0	1	rno-miR-23b-5p	-0.02	-0.02	N/A
TRIM29	ENST00000341846.5	tripartite motif containing 29	5	1	0	1	0	0	rno-miR-23b-5p	-0.02	-0.02	N/A
PRUNE2	ENST00000376718.3	prune homolog 2 (Drosophila)	121	1	0	1	0	0	rno-miR-23b-5p	-0.02	-0.02	N/A
ATP11C	ENST00000327569.3	ATPase, class VI, type 11C	590	1	0	1	0	0	rno-miR-23b-5p	-0.02	-0.02	N/A
PARP14	ENST00000474629.2	poly (ADP-ribose) polymerase family, member 14	502	1	0	1	0	0	rno-miR-23b-5p	-0.02	-0.02	N/A
FAM149B1	ENST00000242505.6	family with sequence similarity 149, member B1	33	1	0	1	0	0	rno-miR-23b-5p	-0.02	-0.14	N/A
NR6A1	ENST00000487099.2	nuclear receptor subfamily 6, group A, member 1	1082	1	0	1	0	0	rno-miR-23b-5p	-0.02	-0.02	N/A
STAC2	ENST00000333461.5	SH3 and cysteine rich domain 2	123	1	0	1	0	0	rno-miR-23b-5p	-0.02	-0.02	N/A
H6PD	ENST00000377403.2	hexose-6-phosphate dehydrogenase (glucose 1-dehydrogenase)	467	1	0	1	0	0	rno-miR-23b-5p	-0.02	-0.02	N/A
RRP1B	ENST00000340648.4	ribosomal RNA processing 1B	314	1	0	1	0	0	rno-miR-23b-5p	-0.02	-0.02	N/A
ABCA1	ENST00000374736.3	ATP-binding cassette, sub-family A (ABC1), member 1	184	2	0	0	2	0	rno-miR-23b-5p	-0.02	-0.02	N/A
SEMA5A	ENST00000382496.5	sema domain, seven thrombospondin repeats (type 1 and type 1-like), transmembrane domain (TM) and short cytoplasmic domain, (semaphorin) 5A	98	1	0	0	1	0	rno-miR-23b-5p	-0.02	-0.03	N/A
BMP2K	ENST00000335016.5	BMP2 inducible kinase	164	1	0	1	0	1	rno-miR-23b-5p	-0.02	-0.02	N/A
WASL	ENST00000223023.4	Wiskott-Aldrich syndrome-like	230	1	0	1	0	0	rno-miR-23b-5p	-0.02	-0.02	N/A
SLC25A15	ENST00000338625.4	solute carrier family 25 (mitochondrial carrier; ornithine transporter) member 15	345	1	0	1	0	0	rno-miR-23b-5p	-0.02	-0.02	N/A
IGF2BP1	ENST00000290341.3	insulin-like growth factor 2 mRNA binding protein 1	460	3	0	0	3	0	rno-miR-23b-5p	-0.02	-0.03	N/A
ENOX2	ENST00000370935.1	ecto-NOX disulfide-thiol exchanger 2	215	1	0	1	0	0	rno-miR-23b-5p	-0.02	-0.04	N/A
TMEM242	ENST00000400788.4	transmembrane protein 242	593	1	1	0	0	0	rno-miR-23b-5p	-0.02	-0.26	N/A
NDRG4	ENST00000258187.5	NDRG family member 4	68	1	0	1	0	0	rno-miR-23b-5p	-0.02	-0.02	N/A
STK4	ENST00000372801.1	serine/threonine kinase 4	276	1	0	1	0	0	rno-miR-23b-5p	-0.02	-0.02	N/A
PHLDA1	ENST00000602540.1	pleckstrin homology-like domain, family A, member 1	3907	1	0	0	1	0	rno-miR-23b-5p	-0.02	-0.1	N/A
ZNF469	ENST00000437464.1	zinc finger protein 469	139	1	0	1	0	0	rno-miR-23b-5p	-0.02	-0.02	N/A
PDPK1	ENST00000441549.3	3-phosphoinositide dependent protein kinase-1	104	1	0	1	0	0	rno-miR-23b-5p	-0.02	-0.02	N/A
SRD5A3	ENST00000264228.4	steroid 5 alpha-reductase 3	402	1	0	1	0	0	rno-miR-23b-5p	-0.02	-0.17	N/A
SCN2A	ENST00000375437.2	sodium channel, voltage-gated, type II, alpha subunit	7	1	0	0	1	0	rno-miR-23b-5p	-0.02	-0.02	N/A
DENND2C	ENST00000393276.3	DENN/MADD domain containing 2C	51	1	0	0	1	0	rno-miR-23b-5p	-0.02	-0.02	N/A
DLST	ENST00000334220.4	dihydrolipoamide S-succinyltransferase (E2 component of 2-oxo-glutarate complex)	64	1	0	0	1	0	rno-miR-23b-5p	-0.02	-0.02	N/A
RP11-1055B8.7	ENST00000307745.7	BAH and coiled-coil domain-containing protein 1	247	1	0	0	1	1	rno-miR-23b-5p	-0.02	-0.02	N/A
PHACTR2	ENST00000427704.2	phosphatase and actin regulator 2	274	1	0	1	0	2	rno-miR-23b-5p	-0.02	-0.02	N/A
TEF	ENST00000266304.4	thyrotrophic embryonic factor	60	1	0	1	0	2	rno-miR-23b-5p	-0.02	-0.02	N/A
KATNAL1	ENST00000380615.3	katanin p60 subunit A-like 1	335	1	0	0	1	1	rno-miR-23b-5p	-0.02	-0.04	N/A
MNT	ENST00000174618.4	MNT, MAX dimerization protein	146	1	0	1	0	0	rno-miR-23b-5p	-0.02	-0.02	N/A
FOXP1	ENST00000318789.4	forkhead box P1	264	1	0	0	1	0	rno-miR-23b-5p	-0.02	-0.05	N/A
DMRTA2	ENST00000418121.1	DMRT-like family A2	9	1	0	1	0	0	rno-miR-23b-5p	-0.02	-0.02	N/A
C6orf89	ENST00000480824.2	chromosome 6 open reading frame 89	1972	1	0	0	1	0	rno-miR-23b-5p	-0.02	-0.03	N/A
IFNAR2	ENST00000404220.3	interferon (alpha, beta and omega) receptor 2	470	1	0	1	0	0	rno-miR-23b-5p	-0.02	-0.04	N/A
TIMP2	ENST00000585421.1	TIMP metallopeptidase inhibitor 2	3147	1	0	1	0	0	rno-miR-23b-5p	-0.02	-0.02	N/A
QKI	ENST00000392127.2	QKI, KH domain containing, RNA binding	323	1	0	0	1	0	rno-miR-23b-5p	-0.02	-0.05	N/A
ANKIB1	ENST00000265742.3	ankyrin repeat and IBR domain containing 1	127	1	1	0	0	0	rno-miR-23b-5p	-0.02	-0.17	N/A
SATB2	ENST00000417098.1	SATB homeobox 2	820	1	0	1	0	0	rno-miR-23b-5p	-0.02	-0.02	N/A
C15orf52	ENST00000397536.2	chromosome 15 open reading frame 52	14	1	0	0	1	0	rno-miR-23b-5p	-0.02	-0.02	N/A
PDE4D	ENST00000340635.6	phosphodiesterase 4D, cAMP-specific	747	1	0	1	0	0	rno-miR-23b-5p	-0.02	-0.02	N/A
WDR70	ENST00000265107.4	WD repeat domain 70	23	1	0	1	0	0	rno-miR-23b-5p	-0.02	-0.03	N/A
RAB3C	ENST00000282878.4	RAB3C, member RAS oncogene family	242	2	1	0	1	1	rno-miR-23b-5p	-0.02	-0.27	N/A
PPM1L	ENST00000498165.1	protein phosphatase, Mg2+/Mn2+ dependent, 1L	59	1	0	1	0	0	rno-miR-23b-5p	-0.02	-0.02	N/A
C4orf19	ENST00000381980.4	chromosome 4 open reading frame 19	51	1	0	0	1	0	rno-miR-23b-5p	-0.02	-0.15	N/A
RAB22A	ENST00000244040.3	RAB22A, member RAS oncogene family	484	1	1	0	0	0	rno-miR-23b-5p	-0.02	-0.03	N/A
FSTL3	ENST00000166139.4	follistatin-like 3 (secreted glycoprotein)	207	1	0	0	1	0	rno-miR-23b-5p	-0.02	-0.22	N/A
SAMD4A	ENST00000392067.3	sterile alpha motif domain containing 4A	449	1	0	1	0	0	rno-miR-23b-5p	-0.02	-0.02	N/A
CLIP3	ENST00000360535.4	CAP-GLY domain containing linker protein 3	9	1	0	1	0	1	rno-miR-23b-5p	-0.02	-0.03	N/A
ZNF462	ENST00000277225.5	zinc finger protein 462	214	1	0	1	0	1	rno-miR-23b-5p	-0.02	-0.02	N/A
KIAA0753	ENST00000361413.3	KIAA0753	133	1	1	0	0	0	rno-miR-23b-5p	-0.02	-0.24	N/A
PCCB	ENST00000469217.1	propionyl CoA carboxylase, beta polypeptide	379	1	0	0	1	0	rno-miR-23b-5p	-0.02	-0.18	N/A
ZNF397	ENST00000330501.7	zinc finger protein 397	59	1	0	1	0	0	rno-miR-23b-5p	-0.02	-0.02	N/A
CCND2	ENST00000261254.3	cyclin D2	66	1	0	1	0	0	rno-miR-23b-5p	-0.02	-0.02	N/A
TSPAN14	ENST00000429989.3	tetraspanin 14	239	1	1	0	0	1	rno-miR-23b-5p	-0.02	-0.25	N/A
ADCYAP1	ENST00000579794.1	adenylate cyclase activating polypeptide 1 (pituitary)	35	1	0	1	0	0	rno-miR-23b-5p	-0.02	-0.12	N/A
NUAK1	ENST00000261402.2	NUAK family, SNF1-like kinase, 1	489	1	0	0	1	2	rno-miR-23b-5p	-0.02	-0.02	N/A
BDKRB2	ENST00000306005.3	bradykinin receptor B2	871	1	0	0	1	1	rno-miR-23b-5p	-0.02	-0.02	N/A
MOGAT2	ENST00000526712.1	monoacylglycerol O-acyltransferase 2	5	1	0	0	1	0	rno-miR-23b-5p	-0.02	-0.02	N/A
PAWR	ENST00000328827.4	PRKC, apoptosis, WT1, regulator	1872	1	0	1	0	0	rno-miR-23b-5p	-0.02	-0.17	N/A
AP3D1	ENST00000355272.6	adaptor-related protein complex 3, delta 1 subunit	464	1	0	1	0	0	rno-miR-23b-5p	-0.02	-0.02	N/A
MED14	ENST00000324817.1	mediator complex subunit 14	1038	1	0	0	1	0	rno-miR-23b-5p	-0.02	-0.02	N/A
LTV1	ENST00000367576.5	LTV1 homolog (S. cerevisiae)	137	1	0	0	1	0	rno-miR-23b-5p	-0.02	-0.18	N/A
SMURF1	ENST00000361368.2	SMAD specific E3 ubiquitin protein ligase 1	58	1	0	0	1	0	rno-miR-23b-5p	-0.02	-0.07	N/A
POLR3H	ENST00000396504.2	polymerase (RNA) III (DNA directed) polypeptide H (22.9kD)	216	1	0	0	1	0	rno-miR-23b-5p	-0.02	-0.02	N/A
PPP3CC	ENST00000289963.8	protein phosphatase 3, catalytic subunit, gamma isozyme	254	1	1	0	0	0	rno-miR-23b-5p	-0.02	-0.47	N/A
SLC22A23	ENST00000436008.2	solute carrier family 22, member 23	353	1	0	0	1	0	rno-miR-23b-5p	-0.02	-0.02	N/A
KDM5C	ENST00000375401.3	lysine (K)-specific demethylase 5C	422	1	1	0	0	0	rno-miR-23b-5p	-0.02	-0.5	N/A
RAP1A	ENST00000369709.3	RAP1A, member of RAS oncogene family	382	1	1	0	0	0	rno-miR-23b-5p	-0.02	-0.23	N/A
C11orf45	ENST00000310799.3	chromosome 11 open reading frame 45	14	1	0	0	1	0	rno-miR-23b-5p	-0.02	-0.04	N/A
ADAMTS4	ENST00000367996.5	ADAM metallopeptidase with thrombospondin type 1 motif, 4	23	1	0	1	0	0	rno-miR-23b-5p	-0.02	-0.08	N/A
CSTF1	ENST00000217109.4	cleavage stimulation factor, 3' pre-RNA, subunit 1, 50kDa	658	1	0	0	1	0	rno-miR-23b-5p	-0.02	-0.04	N/A
NTRK2	ENST00000395882.1	neurotrophic tyrosine kinase, receptor, type 2	48	1	0	0	1	2	rno-miR-23b-5p	-0.02	-0.02	N/A
SH3RF3	ENST00000309415.6	SH3 domain containing ring finger 3	15	1	0	0	1	0	rno-miR-23b-5p	-0.02	-0.02	N/A
NKAIN1	ENST00000373736.2	Na+/K+ transporting ATPase interacting 1	10	1	0	0	1	0	rno-miR-23b-5p	-0.02	-0.02	N/A
API5	ENST00000534600.1	apoptosis inhibitor 5	17	1	0	1	0	0	rno-miR-23b-5p	-0.02	-0.2	N/A
PPP4R2	ENST00000356692.5	protein phosphatase 4, regulatory subunit 2	310	1	0	0	1	0	rno-miR-23b-5p	-0.02	-0.02	N/A
DFNB59	ENST00000409117.3	deafness, autosomal recessive 59	11	1	0	0	1	0	rno-miR-23b-5p	-0.02	-0.07	N/A
DIP2C	ENST00000280886.6	DIP2 disco-interacting protein 2 homolog C (Drosophila)	359	1	0	1	0	0	rno-miR-23b-5p	-0.02	-0.02	N/A
GIT1	ENST00000579937.1	G protein-coupled receptor kinase interacting ArfGAP 1	18	1	0	0	1	0	rno-miR-23b-5p	-0.02	-0.02	N/A
AHCY	ENST00000217426.2	adenosylhomocysteinase	27	1	1	0	0	0	rno-miR-23b-5p	-0.02	-0.2	N/A
MON2	ENST00000546600.1	MON2 homolog (S. cerevisiae)	784	1	1	0	0	0	rno-miR-23b-5p	-0.02	-0.35	N/A
KIF6	ENST00000287152.7	kinesin family member 6	12	1	0	1	0	1	rno-miR-23b-5p	-0.02	-0.04	N/A
DYNC1LI2	ENST00000258198.2	dynein, cytoplasmic 1, light intermediate chain 2	137	1	0	0	1	1	rno-miR-23b-5p	-0.02	-0.17	N/A
SRPK1	ENST00000373825.2	SRSF protein kinase 1	114	1	1	0	0	0	rno-miR-23b-5p	-0.02	-0.09	N/A
CHML	ENST00000366553.1	choroideremia-like (Rab escort protein 2)	140	1	1	0	0	0	rno-miR-23b-5p	-0.02	-0.26	N/A
CDYL2	ENST00000570137.2	chromodomain protein, Y-like 2	239	1	0	1	0	0	rno-miR-23b-5p	-0.02	-0.02	N/A
MAP9	ENST00000311277.4	microtubule-associated protein 9	45	1	1	0	0	1	rno-miR-23b-5p	-0.02	-0.08	N/A
SLC35D2	ENST00000253270.7	solute carrier family 35 (UDP-GlcNAc/UDP-glucose transporter), member D2	223	1	0	1	0	0	rno-miR-23b-5p	-0.02	-0.21	N/A
FKBP7	ENST00000424785.2	FK506 binding protein 7	645	1	0	0	1	0	rno-miR-23b-5p	-0.02	-0.12	N/A
C1orf50	ENST00000372525.5	chromosome 1 open reading frame 50	1217	1	1	0	0	0	rno-miR-23b-5p	-0.02	-0.44	N/A
PCGF2	ENST00000360797.2	polycomb group ring finger 2	545	1	0	1	0	1	rno-miR-23b-5p	-0.02	-0.06	N/A
MAPK1IP1L	ENST00000395468.4	mitogen-activated protein kinase 1 interacting protein 1-like	4002	1	0	0	1	0	rno-miR-23b-5p	-0.02	-0.08	N/A
ABCC12	ENST00000416054.1	ATP-binding cassette, sub-family C (CFTR/MRP), member 12	5	1	0	0	1	0	rno-miR-23b-5p	-0.01	-0.01	N/A
CLN8	ENST00000331222.4	ceroid-lipofuscinosis, neuronal 8 (epilepsy, progressive with mental retardation)	122	1	0	1	0	0	rno-miR-23b-5p	-0.01	-0.25	N/A
ZZEF1	ENST00000381638.2	zinc finger, ZZ-type with EF-hand domain 1	83	1	0	1	0	0	rno-miR-23b-5p	-0.01	-0.02	N/A
SH2D5	ENST00000375031.1	SH2 domain containing 5	7	1	0	0	1	1	rno-miR-23b-5p	-0.01	-0.01	N/A
WWTR1	ENST00000465804.1	WW domain containing transcription regulator 1	828	1	0	1	0	0	rno-miR-23b-5p	-0.01	-0.05	N/A
HSPA12A	ENST00000369209.3	heat shock 70kDa protein 12A	37	1	1	0	0	0	rno-miR-23b-5p	-0.01	-0.03	N/A
SH3BGRL2	ENST00000369838.4	SH3 domain binding glutamic acid-rich protein like 2	32	1	0	1	0	0	rno-miR-23b-5p	-0.01	-0.1	N/A
KIF20A	ENST00000394894.3	kinesin family member 20A	532	1	0	0	1	0	rno-miR-23b-5p	-0.01	-0.12	N/A
C2orf15	ENST00000512183.2	chromosome 2 open reading frame 15	246	1	0	1	0	0	rno-miR-23b-5p	-0.01	-0.23	N/A
HELZ	ENST00000358691.5	helicase with zinc finger	571	1	0	1	0	1	rno-miR-23b-5p	-0.01	-0.02	N/A
MRPL30	ENST00000338148.3	mitochondrial ribosomal protein L30	246	1	0	1	0	0	rno-miR-23b-5p	-0.01	-0.23	N/A
LAYN	ENST00000525126.1	layilin	175	1	0	1	0	0	rno-miR-23b-5p	-0.01	-0.1	N/A
EHD1	ENST00000320631.3	EH-domain containing 1	335	2	1	0	1	0	rno-miR-23b-5p	-0.01	-0.09	N/A
AAK1	ENST00000409085.4	AP2 associated kinase 1	27	2	0	0	2	0	rno-miR-23b-5p	-0.01	-0.02	N/A
MAVS	ENST00000428216.2	mitochondrial antiviral signaling protein	211	1	0	1	0	0	rno-miR-23b-5p	-0.01	-0.02	N/A
DPP8	ENST00000341861.5	dipeptidyl-peptidase 8	1293	1	0	1	0	0	rno-miR-23b-5p	-0.01	-0.02	N/A
GTDC1	ENST00000392869.2	glycosyltransferase-like domain containing 1	241	2	1	1	0	1	rno-miR-23b-5p	-0.01	-0.2	N/A
ZMAT3	ENST00000311417.2	zinc finger, matrin-type 3	459	1	0	0	1	1	rno-miR-23b-5p	-0.01	-0.02	N/A
ZNF148	ENST00000360647.4	zinc finger protein 148	230	1	0	1	0	1	rno-miR-23b-5p	-0.01	-0.02	N/A
PPARGC1A	ENST00000264867.2	peroxisome proliferator-activated receptor gamma, coactivator 1 alpha	19	1	0	0	1	0	rno-miR-23b-5p	-0.01	-0.01	N/A
RALBP1	ENST00000383432.3	ralA binding protein 1	134	1	0	0	1	0	rno-miR-23b-5p	-0.01	-0.01	N/A
PDE10A	ENST00000366882.1	phosphodiesterase 10A	371	1	0	1	0	1	rno-miR-23b-5p	-0.01	-0.02	N/A
IGF1R	ENST00000268035.6	insulin-like growth factor 1 receptor	561	1	0	1	0	1	rno-miR-23b-5p	-0.01	-0.02	N/A
H2AFJ	ENST00000544848.1	H2A histone family, member J	482	1	0	1	0	0	rno-miR-23b-5p	-0.01	-0.12	N/A
RBM26	ENST00000267229.7	RNA binding motif protein 26	122	1	0	0	1	0	rno-miR-23b-5p	-0.01	-0.07	N/A
LIPT2	ENST00000310109.4	lipoyl(octanoyl) transferase 2 (putative)	198	1	0	0	1	0	rno-miR-23b-5p	-0.01	-0.12	N/A
NHLRC2	ENST00000369301.3	NHL repeat containing 2	368	1	0	1	0	0	rno-miR-23b-5p	-0.01	-0.02	N/A
C5orf63	ENST00000535381.1	chromosome 5 open reading frame 63	42	1	0	1	0	0	rno-miR-23b-5p	-0.01	-0.12	N/A
GPR156	ENST00000464295.1	G protein-coupled receptor 156	12	1	0	1	0	0	rno-miR-23b-5p	-0.01	-0.07	N/A
PARP8	ENST00000503750.2	poly (ADP-ribose) polymerase family, member 8	80	1	0	1	0	0	rno-miR-23b-5p	-0.01	-0.02	N/A
RHBDL3	ENST00000269051.4	rhomboid, veinlet-like 3 (Drosophila)	100	1	1	0	0	0	rno-miR-23b-5p	-0.01	-0.12	N/A
MB21D2	ENST00000392452.2	Mab-21 domain containing 2	48	1	1	0	0	0	rno-miR-23b-5p	-0.01	-0.13	N/A
GSK3B	ENST00000264235.8	glycogen synthase kinase 3 beta	498	1	0	1	0	1	rno-miR-23b-5p	-0.01	-0.02	N/A
STXBP6	ENST00000396700.1	syntaxin binding protein 6 (amisyn)	40	1	0	1	0	0	rno-miR-23b-5p	-0.01	-0.04	N/A
KIAA0141	ENST00000194118.4	KIAA0141	1078	1	0	0	1	0	rno-miR-23b-5p	-0.01	-0.09	N/A
TBC1D10B	ENST00000409939.3	TBC1 domain family, member 10B	174	1	0	1	0	1	rno-miR-23b-5p	-0.01	-0.03	N/A
AQP2	ENST00000199280.3	aquaporin 2 (collecting duct)	5	1	0	0	1	0	rno-miR-23b-5p	-0.01	-0.01	N/A
UNC5B	ENST00000335350.6	unc-5 homolog B (C. elegans)	90	1	0	0	1	1	rno-miR-23b-5p	-0.01	-0.01	N/A
RASL12	ENST00000220062.4	RAS-like, family 12	39	1	0	0	1	0	rno-miR-23b-5p	-0.01	-0.01	N/A
MYO5A	ENST00000399231.3	myosin VA (heavy chain 12, myoxin)	573	1	0	1	0	2	rno-miR-23b-5p	-0.01	-0.02	N/A
NKD1	ENST00000268459.3	naked cuticle homolog 1 (Drosophila)	26	3	1	1	1	1	rno-miR-23b-5p	-0.01	-0.08	N/A
ASXL2	ENST00000435504.4	additional sex combs like 2 (Drosophila)	139	2	0	0	2	0	rno-miR-23b-5p	-0.01	-0.02	N/A
SRSF12	ENST00000452027.2	serine/arginine-rich splicing factor 12	53	1	0	0	1	0	rno-miR-23b-5p	-0.01	-0.08	N/A
SOX5	ENST00000546136.1	SRY (sex determining region Y)-box 5	43	1	0	0	1	0	rno-miR-23b-5p	-0.01	-0.04	N/A
SRSF3	ENST00000373715.6	serine/arginine-rich splicing factor 3	2593	1	1	0	0	0	rno-miR-23b-5p	-0.01	-0.35	N/A
LYPD1	ENST00000397463.2	LY6/PLAUR domain containing 1	347	1	0	0	1	0	rno-miR-23b-5p	-0.01	-0.01	N/A
FCHSD1	ENST00000435817.2	FCH and double SH3 domains 1	364	2	0	1	1	1	rno-miR-23b-5p	-0.01	-0.09	N/A
DENR	ENST00000280557.6	density-regulated protein	186	1	0	1	0	0	rno-miR-23b-5p	-0.01	-0.27	N/A
HEG1	ENST00000311127.4	heart development protein with EGF-like domains 1	380	1	0	0	1	0	rno-miR-23b-5p	-0.01	-0.01	N/A
TNFRSF11A	ENST00000586569.1	tumor necrosis factor receptor superfamily, member 11a, NFKB activator	93	1	0	0	1	0	rno-miR-23b-5p	-0.01	-0.03	N/A
TRAM1	ENST00000521425.1	translocation associated membrane protein 1	790	1	0	0	1	0	rno-miR-23b-5p	-0.01	-0.14	N/A
F2RL1	ENST00000296677.4	coagulation factor II (thrombin) receptor-like 1	184	1	0	1	0	0	rno-miR-23b-5p	-0.01	-0.2	N/A
ANKRD50	ENST00000504087.1	ankyrin repeat domain 50	152	1	0	0	1	0	rno-miR-23b-5p	-0.01	-0.02	N/A
PTCD3	ENST00000254630.7	pentatricopeptide repeat domain 3	2308	1	0	1	0	0	rno-miR-23b-5p	-0.01	-0.26	N/A
ACSL3	ENST00000357430.3	acyl-CoA synthetase long-chain family member 3	2533	1	1	0	0	0	rno-miR-23b-5p	-0.01	-0.14	N/A
ARHGAP26	ENST00000378004.3	Rho GTPase activating protein 26	131	1	0	1	0	0	rno-miR-23b-5p	-0.01	-0.02	N/A
KIF2A	ENST00000381103.2	kinesin heavy chain member 2A	905	1	0	0	1	1	rno-miR-23b-5p	-0.01	-0.05	N/A
FCHSD2	ENST00000311172.7	FCH and double SH3 domains 2	73	1	0	1	0	1	rno-miR-23b-5p	-0.01	-0.06	N/A
SCUBE3	ENST00000274938.7	signal peptide, CUB domain, EGF-like 3	47	1	0	1	0	0	rno-miR-23b-5p	-0.01	-0.02	N/A
USP25	ENST00000285681.2	ubiquitin specific peptidase 25	2012	1	0	0	1	0	rno-miR-23b-5p	-0.01	-0.12	N/A
NUCKS1	ENST00000367142.4	nuclear casein kinase and cyclin-dependent kinase substrate 1	1692	1	0	1	0	0	rno-miR-23b-5p	-0.01	-0.03	N/A
SPRED1	ENST00000299084.4	sprouty-related, EVH1 domain containing 1	547	1	0	1	0	0	rno-miR-23b-5p	-0.01	-0.09	N/A
ETFDH	ENST00000511912.1	electron-transferring-flavoprotein dehydrogenase	117	1	0	1	0	0	rno-miR-23b-5p	-0.01	-0.29	N/A
RAB3GAP2	ENST00000358951.2	RAB3 GTPase activating protein subunit 2 (non-catalytic)	461	1	0	1	0	0	rno-miR-23b-5p	-0.01	-0.02	N/A
ETV6	ENST00000396373.4	ets variant 6	44	1	0	1	0	1	rno-miR-23b-5p	-0.01	-0.1	N/A
ZNF641	ENST00000301042.3	zinc finger protein 641	87	1	0	0	1	0	rno-miR-23b-5p	-0.01	-0.01	N/A
PTPN3	ENST00000412145.1	protein tyrosine phosphatase, non-receptor type 3	374	1	0	0	1	0	rno-miR-23b-5p	-0.01	-0.01	N/A
ADAT2	ENST00000606514.1	adenosine deaminase, tRNA-specific 2	303	1	0	0	1	0	rno-miR-23b-5p	-0.01	-0.1	N/A
FAM49B	ENST00000519824.2	family with sequence similarity 49, member B	52	2	0	2	0	1	rno-miR-23b-5p	-0.01	-0.12	N/A
LRFN3	ENST00000588831.1	leucine rich repeat and fibronectin type III domain containing 3	207	1	0	0	1	0	rno-miR-23b-5p	-0.01	-0.07	N/A
LRRC28	ENST00000301981.3	leucine rich repeat containing 28	194	1	0	0	1	0	rno-miR-23b-5p	-0.01	-0.12	N/A
RIMKLA	ENST00000431473.3	ribosomal modification protein rimK-like family member A	100	2	0	1	1	0	rno-miR-23b-5p	-0.01	-0.07	N/A
COPZ1	ENST00000551779.1	coatomer protein complex, subunit zeta 1	2623	1	0	1	0	0	rno-miR-23b-5p	-0.01	-0.14	N/A
NFYA	ENST00000341376.6	nuclear transcription factor Y, alpha	177	1	0	0	1	0	rno-miR-23b-5p	-0.01	-0.09	N/A
ARHGAP5	ENST00000345122.3	Rho GTPase activating protein 5	757	1	1	0	0	0	rno-miR-23b-5p	-0.01	-0.08	N/A
JMY	ENST00000396137.4	junction mediating and regulatory protein, p53 cofactor	10	1	0	1	0	0	rno-miR-23b-5p	-0.01	-0.02	N/A
U2SURP	ENST00000397933.2	U2 snRNP-associated SURP domain containing	1353	1	1	0	0	0	rno-miR-23b-5p	-0.01	-0.17	N/A
ADAMTS5	ENST00000284987.5	ADAM metallopeptidase with thrombospondin type 1 motif, 5	68	1	1	0	0	0	rno-miR-23b-5p	-0.01	-0.03	N/A
PEG3	ENST00000423103.2	paternally expressed 3	5	1	0	0	1	0	rno-miR-23b-5p	-0.01	-0.01	N/A
PCDHA13	ENST00000289272.2	protocadherin alpha 13	86	1	0	0	1	0	rno-miR-23b-5p	-0.01	-0.01	N/A
SCN4A	ENST00000578147.1	sodium channel, voltage-gated, type IV, alpha subunit	5	1	0	0	1	0	rno-miR-23b-5p	-0.01	-0.01	N/A
SCARF1	ENST00000571272.1	scavenger receptor class F, member 1	5	1	0	0	1	0	rno-miR-23b-5p	-0.01	-0.01	N/A
NBEAL2	ENST00000450053.3	neurobeachin-like 2	70	1	0	0	1	0	rno-miR-23b-5p	-0.01	-0.01	N/A
IQSEC3	ENST00000538872.1	IQ motif and Sec7 domain 3	5	1	0	0	1	0	rno-miR-23b-5p	-0.01	-0.01	N/A
PCDHA6	ENST00000529310.1	protocadherin alpha 6	86	1	0	0	1	0	rno-miR-23b-5p	-0.01	-0.01	N/A
TMEM63C	ENST00000298351.4	transmembrane protein 63C	13	1	0	0	1	0	rno-miR-23b-5p	-0.01	-0.01	N/A
ADAMTS18	ENST00000282849.5	ADAM metallopeptidase with thrombospondin type 1 motif, 18	7	1	0	0	1	0	rno-miR-23b-5p	-0.01	-0.01	N/A
ARHGAP32	ENST00000524655.1	Rho GTPase activating protein 32	13	1	0	0	1	1	rno-miR-23b-5p	-0.01	-0.01	N/A
PPP1R12B	ENST00000608999.1	protein phosphatase 1, regulatory subunit 12B	18	1	0	0	1	0	rno-miR-23b-5p	-0.01	-0.01	N/A
SRF	ENST00000265354.4	serum response factor (c-fos serum response element-binding transcription factor)	596	1	0	0	1	0	rno-miR-23b-5p	-0.01	-0.01	N/A
KIAA1522	ENST00000401073.2	KIAA1522	13	1	0	0	1	0	rno-miR-23b-5p	-0.01	-0.01	N/A
NTNG1	ENST00000370067.1	netrin G1	5	1	0	0	1	0	rno-miR-23b-5p	-0.01	-0.01	N/A
CHRNA2	ENST00000407991.1	cholinergic receptor, nicotinic, alpha 2 (neuronal)	5	1	0	0	1	0	rno-miR-23b-5p	-0.01	-0.01	N/A
ARHGAP19	ENST00000358531.4	Rho GTPase activating protein 19	1051	1	0	0	1	1	rno-miR-23b-5p	-0.01	-0.01	N/A
CDH4	ENST00000360469.5	cadherin 4, type 1, R-cadherin (retinal)	33	1	0	0	1	0	rno-miR-23b-5p	-0.01	-0.01	N/A
PCDHA3	ENST00000522353.2	protocadherin alpha 3	86	1	0	0	1	0	rno-miR-23b-5p	-0.01	-0.01	N/A
ZDHHC8	ENST00000334554.7	zinc finger, DHHC-type containing 8	5	1	0	0	1	0	rno-miR-23b-5p	-0.01	-0.01	N/A
PCDHA12	ENST00000398631.2	protocadherin alpha 12	86	1	0	0	1	0	rno-miR-23b-5p	-0.01	-0.01	N/A
PCDHAC1	ENST00000253807.2	protocadherin alpha subfamily C, 1	86	1	0	0	1	0	rno-miR-23b-5p	-0.01	-0.01	N/A
TBX20	ENST00000408931.3	T-box 20	0	1	0	0	1	0	rno-miR-23b-5p	-0.01	-0.01	N/A
NTSR1	ENST00000370501.3	neurotensin receptor 1 (high affinity)	37	1	0	0	1	1	rno-miR-23b-5p	-0.01	-0.01	N/A
SHISA7	ENST00000376325.4	shisa family member 7	5	1	0	0	1	0	rno-miR-23b-5p	-0.01	-0.01	N/A
PCDHA11	ENST00000398640.2	protocadherin alpha 11	86	1	0	0	1	0	rno-miR-23b-5p	-0.01	-0.01	N/A
RORB	ENST00000376896.3	RAR-related orphan receptor B	5	1	0	0	1	0	rno-miR-23b-5p	-0.01	-0.01	N/A
FRMPD3	ENST00000276185.4	FERM and PDZ domain containing 3	0	1	0	0	1	1	rno-miR-23b-5p	-0.01	-0.01	N/A
PCDHA7	ENST00000525929.1	protocadherin alpha 7	86	1	0	0	1	0	rno-miR-23b-5p	-0.01	-0.01	N/A
PCDHAC2	ENST00000289269.5	protocadherin alpha subfamily C, 2	86	1	0	0	1	0	rno-miR-23b-5p	-0.01	-0.01	N/A
AREL1	ENST00000356357.4	apoptosis resistant E3 ubiquitin protein ligase 1	28	1	0	0	1	0	rno-miR-23b-5p	-0.01	-0.01	N/A
ITGA11	ENST00000423218.2	integrin, alpha 11	390	1	0	0	1	0	rno-miR-23b-5p	-0.01	-0.01	N/A
GPRIN2	ENST00000374314.4	G protein regulated inducer of neurite outgrowth 2	5	1	0	0	1	2	rno-miR-23b-5p	-0.01	-0.01	N/A
PCDHA10	ENST00000307360.5	protocadherin alpha 10	86	1	0	0	1	0	rno-miR-23b-5p	-0.01	-0.01	N/A
ZBTB37	ENST00000367701.5	zinc finger and BTB domain containing 37	213	1	0	0	1	0	rno-miR-23b-5p	-0.01	-0.01	N/A
FAT3	ENST00000298047.6	FAT atypical cadherin 3	30	1	0	0	1	0	rno-miR-23b-5p	-0.01	-0.01	N/A
PCDHA2	ENST00000526136.1	protocadherin alpha 2	86	1	0	0	1	0	rno-miR-23b-5p	-0.01	-0.01	N/A
IPCEF1	ENST00000265198.4	interaction protein for cytohesin exchange factors 1	16	1	0	0	1	0	rno-miR-23b-5p	-0.01	-0.01	N/A
PAX2	ENST00000370296.2	paired box 2	8	1	0	0	1	1	rno-miR-23b-5p	-0.01	-0.01	N/A
CAPN6	ENST00000324068.1	calpain 6	5	1	0	0	1	0	rno-miR-23b-5p	-0.01	-0.01	N/A
PCDHA8	ENST00000531613.1	protocadherin alpha 8	86	1	0	0	1	0	rno-miR-23b-5p	-0.01	-0.01	N/A
DAAM2	ENST00000538976.1	dishevelled associated activator of morphogenesis 2	5	1	0	0	1	0	rno-miR-23b-5p	-0.01	-0.01	N/A
PLIN1	ENST00000300055.5	perilipin 1	10	1	0	0	1	0	rno-miR-23b-5p	-0.01	-0.01	N/A
MARCH8	ENST00000453424.2	membrane-associated ring finger (C3HC4) 8, E3 ubiquitin protein ligase	48	1	0	0	1	0	rno-miR-23b-5p	-0.01	-0.01	N/A
PCDHA5	ENST00000529859.1	protocadherin alpha 5	86	1	0	0	1	0	rno-miR-23b-5p	-0.01	-0.01	N/A
PCDHA1	ENST00000504120.2	protocadherin alpha 1	86	1	0	0	1	0	rno-miR-23b-5p	-0.01	-0.01	N/A
PCDHA9	ENST00000532602.1	protocadherin alpha 9	86	1	0	0	1	0	rno-miR-23b-5p	-0.01	-0.01	N/A
SH3PXD2B	ENST00000311601.5	SH3 and PX domains 2B	123	1	0	0	1	0	rno-miR-23b-5p	-0.01	-0.01	N/A
TMEM151B	ENST00000451188.2	transmembrane protein 151B	5	1	0	0	1	0	rno-miR-23b-5p	-0.01	-0.01	N/A
PPTC7	ENST00000354300.3	PTC7 protein phosphatase homolog (S. cerevisiae)	817	1	1	0	0	1	rno-miR-23b-5p	-0.01	-0.19	N/A
PCDHA4	ENST00000530339.1	protocadherin alpha 4	86	1	0	0	1	0	rno-miR-23b-5p	-0.01	-0.01	N/A
DAB2IP	ENST00000408936.3	DAB2 interacting protein	1787	1	0	0	1	0	rno-miR-23b-5p	-0.01	-0.01	N/A
KSR2	ENST00000425217.1	kinase suppressor of ras 2	22	1	0	0	1	0	rno-miR-23b-5p	-0.01	-0.01	N/A
TNS1	ENST00000171887.4	tensin 1	591	1	0	0	1	1	rno-miR-23b-5p	-0.01	-0.01	N/A
RASEF	ENST00000376447.3	RAS and EF-hand domain containing	298	1	0	0	1	0	rno-miR-23b-5p	-0.01	-0.01	N/A
SLC7A1	ENST00000380752.5	solute carrier family 7 (cationic amino acid transporter, y+ system), member 1	338	1	0	0	1	0	rno-miR-23b-5p	-0.01	-0.01	N/A
GTPBP1	ENST00000216044.5	GTP binding protein 1	1765	1	0	0	1	1	rno-miR-23b-5p	-0.01	-0.01	N/A
SLC7A6	ENST00000219343.6	solute carrier family 7 (amino acid transporter light chain, y+L system), member 6	1044	1	0	1	0	0	rno-miR-23b-5p	-0.01	-0.02	N/A
RLIM	ENST00000332687.6	ring finger protein, LIM domain interacting	662	1	0	0	1	0	rno-miR-23b-5p	-0.01	-0.01	N/A
ZNF395	ENST00000344423.5	zinc finger protein 395	1044	1	0	0	1	0	rno-miR-23b-5p	-0.01	-0.01	N/A
ZCCHC14	ENST00000268616.4	zinc finger, CCHC domain containing 14	64	1	0	0	1	0	rno-miR-23b-5p	-0.01	-0.01	N/A
HLTF	ENST00000465259.1	helicase-like transcription factor	127	1	0	0	1	0	rno-miR-23b-5p	-0.01	-0.01	N/A
PAPPA	ENST00000328252.3	pregnancy-associated plasma protein A, pappalysin 1	350	1	0	0	1	0	rno-miR-23b-5p	-0.01	-0.01	N/A
C17orf82	ENST00000335108.2	chromosome 17 open reading frame 82	10	1	0	1	0	0	rno-miR-23b-5p	-0.01	-0.02	N/A
POLR3E	ENST00000299853.5	polymerase (RNA) III (DNA directed) polypeptide E (80kD)	1450	1	0	0	1	0	rno-miR-23b-5p	-0.01	-0.13	N/A
CCND1	ENST00000227507.2	cyclin D1	4687	1	0	0	1	0	rno-miR-23b-5p	-0.01	-0.01	N/A
LONRF2	ENST00000393437.3	LON peptidase N-terminal domain and ring finger 2	394	1	0	0	1	0	rno-miR-23b-5p	-0.01	-0.01	N/A
LAMC1	ENST00000258341.4	laminin, gamma 1 (formerly LAMB2)	1082	1	0	1	0	1	rno-miR-23b-5p	-0.01	-0.02	N/A
VPS36	ENST00000378060.4	vacuolar protein sorting 36 homolog (S. cerevisiae)	57	1	0	0	1	1	rno-miR-23b-5p	-0.01	-0.01	N/A
RP11-111M22.2	ENST00000530460.1	Homo sapiens putative uncharacterized protein FLJ37770-like (LOC100506127), mRNA.	18	1	0	0	1	0	rno-miR-23b-5p	-0.01	-0.01	N/A
CHST11	ENST00000549260.1	carbohydrate (chondroitin 4) sulfotransferase 11	686	1	0	0	1	0	rno-miR-23b-5p	-0.01	-0.01	N/A
PIK3R1	ENST00000521381.1	phosphoinositide-3-kinase, regulatory subunit 1 (alpha)	217	1	0	0	1	0	rno-miR-23b-5p	-0.01	-0.01	N/A
C8orf37	ENST00000286688.5	chromosome 8 open reading frame 37	70	1	0	1	0	0	rno-miR-23b-5p	-0.01	-0.06	N/A
ATP9A	ENST00000311637.5	ATPase, class II, type 9A	1511	1	0	0	1	0	rno-miR-23b-5p	-0.01	-0.01	N/A
MAP2K3	ENST00000342679.4	mitogen-activated protein kinase kinase 3	34	1	0	1	0	0	rno-miR-23b-5p	-0.01	-0.06	N/A
GPRC5B	ENST00000300571.2	G protein-coupled receptor, family C, group 5, member B	84	1	0	0	1	0	rno-miR-23b-5p	-0.01	-0.01	N/A
JHDM1D	ENST00000397560.2	jumonji C domain containing histone demethylase 1 homolog D (S. cerevisiae)	470	1	0	0	1	1	rno-miR-23b-5p	-0.01	-0.01	N/A
MAN1C1	ENST00000374332.4	mannosidase, alpha, class 1C, member 1	60	1	0	1	0	0	rno-miR-23b-5p	-0.01	-0.02	N/A
CORO2A	ENST00000343933.5	coronin, actin binding protein, 2A	493	1	0	0	1	0	rno-miR-23b-5p	-0.01	-0.06	N/A
TNIK	ENST00000436636.2	TRAF2 and NCK interacting kinase	106	2	1	1	0	1	rno-miR-23b-5p	-0.01	-0.06	N/A
KDM5A	ENST00000399788.2	lysine (K)-specific demethylase 5A	118	1	0	1	0	0	rno-miR-23b-5p	-0.01	-0.04	N/A
MRRF	ENST00000344641.3	mitochondrial ribosome recycling factor	85	1	0	1	0	0	rno-miR-23b-5p	-0.01	-0.06	N/A
ZFYVE26	ENST00000347230.4	zinc finger, FYVE domain containing 26	104	1	0	1	0	0	rno-miR-23b-5p	-0.01	-0.07	N/A
GID4	ENST00000268719.4	GID complex subunit 4	79	1	1	0	0	0	rno-miR-23b-5p	-0.01	-0.14	N/A
SEL1L3	ENST00000399878.3	sel-1 suppressor of lin-12-like 3 (C. elegans)	155	1	0	0	1	0	rno-miR-23b-5p	-0.01	-0.01	N/A
SHB	ENST00000377707.3	Src homology 2 domain containing adaptor protein B	1436	1	1	0	0	0	rno-miR-23b-5p	-0.01	-0.27	N/A
PVRL1	ENST00000264025.3	poliovirus receptor-related 1 (herpesvirus entry mediator C)	50	1	0	1	0	0	rno-miR-23b-5p	-0.01	-0.02	N/A
ZHX3	ENST00000309060.3	zinc fingers and homeoboxes 3	131	1	1	0	0	1	rno-miR-23b-5p	-0.01	-0.06	N/A
PIP4K2B	ENST00000269554.3	phosphatidylinositol-5-phosphate 4-kinase, type II, beta	148	1	0	0	1	1	rno-miR-23b-5p	-0.01	-0.01	N/A
RP11-108K14.8	ENST00000468317.2	Mitochondrial GTPase 1	1071	1	0	0	1	0	rno-miR-23b-5p	-0.01	-0.1	N/A
RERE	ENST00000337907.3	arginine-glutamic acid dipeptide (RE) repeats	199	1	0	1	0	1	rno-miR-23b-5p	-0.01	-0.02	N/A
MTG1	ENST00000317502.6	mitochondrial ribosome-associated GTPase 1	1071	1	0	0	1	0	rno-miR-23b-5p	-0.01	-0.1	N/A
C18orf54	ENST00000300091.5	chromosome 18 open reading frame 54	183	1	0	1	0	0	rno-miR-23b-5p	-0.01	-0.07	N/A
MED1	ENST00000300651.6	mediator complex subunit 1	87	1	0	0	1	0	rno-miR-23b-5p	-0.01	-0.01	N/A
B4GALT7	ENST00000029410.5	xylosylprotein beta 1,4-galactosyltransferase, polypeptide 7	2968	1	1	0	0	0	rno-miR-23b-5p	-0.01	-0.12	N/A
MBNL3	ENST00000370839.3	muscleblind-like splicing regulator 3	593	1	0	0	1	1	rno-miR-23b-5p	-0.01	-0.01	N/A
RNF11	ENST00000242719.3	ring finger protein 11	5881	1	0	0	1	0	rno-miR-23b-5p	-0.01	-0.16	N/A
YTHDF2	ENST00000373812.3	YTH domain family, member 2	38	1	0	1	0	0	rno-miR-23b-5p	-0.01	-0.13	N/A
SLC19A1	ENST00000311124.4	solute carrier family 19 (folate transporter), member 1	463	1	0	1	0	1	rno-miR-23b-5p	-0.01	-0.16	N/A
CNKSR3	ENST00000607772.1	CNKSR family member 3	567	1	1	0	0	1	rno-miR-23b-5p	-0.01	-0.14	N/A
VIL1	ENST00000248444.5	villin 1	390	2	0	2	0	0	rno-miR-23b-5p	-0.01	-0.15	N/A
SNX33	ENST00000308527.5	sorting nexin 33	148	1	0	0	1	0	rno-miR-23b-5p	-0.01	-0.01	N/A
GIGYF2	ENST00000373566.3	GRB10 interacting GYF protein 2	361	1	0	0	1	0	rno-miR-23b-5p	-0.01	-0.08	N/A
CERS6	ENST00000305747.6	ceramide synthase 6	1932	1	0	0	1	1	rno-miR-23b-5p	-0.01	-0.01	N/A
ATP2B1	ENST00000261173.2	ATPase, Ca++ transporting, plasma membrane 1	699	1	0	1	0	0	rno-miR-23b-5p	-0.01	-0.02	N/A
KIAA1549L	ENST00000321505.4	KIAA1549-like	117	1	0	1	0	0	rno-miR-23b-5p	-0.01	-0.02	N/A
OSBP	ENST00000263847.1	oxysterol binding protein	101	1	0	1	0	0	rno-miR-23b-5p	-0.01	-0.02	N/A
ENTPD7	ENST00000370489.4	ectonucleoside triphosphate diphosphohydrolase 7	136	1	0	0	1	1	rno-miR-23b-5p	-0.01	-0.02	N/A
ZDHHC21	ENST00000380916.4	zinc finger, DHHC-type containing 21	196	1	1	0	0	0	rno-miR-23b-5p	-0.01	-0.07	N/A
KAZALD1	ENST00000370200.5	Kazal-type serine peptidase inhibitor domain 1	186	1	0	0	1	0	rno-miR-23b-5p	-0.01	-0.01	N/A
WDR41	ENST00000296679.4	WD repeat domain 41	313	1	0	1	0	1	rno-miR-23b-5p	-0.01	-0.03	N/A
ARRB1	ENST00000420843.2	arrestin, beta 1	598	1	0	1	0	0	rno-miR-23b-5p	-0.01	-0.02	N/A
RFX3	ENST00000382004.3	regulatory factor X, 3 (influences HLA class II expression)	37	1	0	0	1	0	rno-miR-23b-5p	-0.01	-0.01	N/A
ITGB3BP	ENST00000371092.3	integrin beta 3 binding protein (beta3-endonexin)	1136	1	0	0	1	0	rno-miR-23b-5p	-0.01	-0.16	N/A
CALCRL	ENST00000392370.3	calcitonin receptor-like	18	1	0	0	1	0	rno-miR-23b-5p	-0.01	-0.16	N/A
KIAA1244	ENST00000251691.4	KIAA1244	169	1	0	0	1	1	rno-miR-23b-5p	-0.01	-0.01	N/A
DBNL	ENST00000494774.1	drebrin-like	1802	2	0	2	0	0	rno-miR-23b-5p	-0.01	-0.22	N/A
WDFY2	ENST00000298125.5	WD repeat and FYVE domain containing 2	85	1	0	0	1	0	rno-miR-23b-5p	-0.01	-0.05	N/A
SZT2	ENST00000562955.1	seizure threshold 2 homolog (mouse)	123	1	0	0	1	0	rno-miR-23b-5p	-0.01	-0.01	N/A
HNRNPU	ENST00000444376.2	heterogeneous nuclear ribonucleoprotein U (scaffold attachment factor A)	5343	1	0	0	1	0	rno-miR-23b-5p	-0.01	-0.12	N/A
USP30	ENST00000257548.5	ubiquitin specific peptidase 30	76	1	0	0	1	0	rno-miR-23b-5p	-0.01	-0.06	N/A
TOMM40	ENST00000592434.1	translocase of outer mitochondrial membrane 40 homolog (yeast)	14	1	0	0	1	0	rno-miR-23b-5p	-0.01	-0.04	N/A
ZCCHC4	ENST00000302874.4	zinc finger, CCHC domain containing 4	199	1	0	1	0	0	rno-miR-23b-5p	-0.01	-0.19	N/A
COX15	ENST00000016171.5	cytochrome c oxidase assembly homolog 15 (yeast)	984	1	0	1	0	0	rno-miR-23b-5p	-0.01	-0.15	N/A
RBM18	ENST00000417201.3	RNA binding motif protein 18	963	1	0	1	0	0	rno-miR-23b-5p	-0.01	-0.2	N/A
[truncated: 358 more rows]
