# Supplementary material for: MicroRNA-10a-3p Improves Cartilage Degeneration by Regulating CH25H-CYP7B1-RORα Mediated Cholesterol Metabolism in Knee Osteoarthritis Rats
Source: Front Pharmacol. 2021 Jun 3;12:690181. doi: 10.3389/fphar.2021.690181 (PMC8209416; doi:10.3389/fphar.2021.690181)
Supplement: Supplementary file 3 [file DataSheet2.ZIP › TargetScan7.2__miR-27b-5p.predicted_targets.xlsx]

## Sheet: TargetScan7
Ortholog of target gene	Representative transcript	Gene name	3P-seq tags + 5	Total sites	8mer sites	7mer-m8 sites	7mer-A1 sites	6mer sites	Representative miRNA	Cumulative weighted context++ score	Total context++ score	Aggregate PCT
PRTFDC1	ENST00000376378.1	phosphoribosyl transferase domain containing 1	155	2	1	1	0	1	rno-miR-27b-5p	-0.77	-0.8	N/A
CCL20	ENST00000409189.3	chemokine (C-C motif) ligand 20	16	1	1	0	0	0	rno-miR-27b-5p	-0.76	-0.76	N/A
HYLS1	ENST00000425380.2	hydrolethalus syndrome 1	54	1	1	0	0	0	rno-miR-27b-5p	-0.74	-0.74	N/A
TM2D2	ENST00000456845.2	TM2 domain containing 2	1085	2	0	0	2	1	rno-miR-27b-5p	-0.73	-0.73	N/A
CCDC39	ENST00000273654.4	coiled-coil domain containing 39	5	3	1	0	2	0	rno-miR-27b-5p	-0.72	-0.72	N/A
GLIPR2	ENST00000396613.3	GLI pathogenesis-related 2	218	2	0	0	2	1	rno-miR-27b-5p	-0.69	-0.69	N/A
DCX	ENST00000356915.2	doublecortin	5	3	0	2	1	2	rno-miR-27b-5p	-0.69	-0.69	N/A
CCDC18	ENST00000334652.5	coiled-coil domain containing 18	35	3	0	0	3	0	rno-miR-27b-5p	-0.67	-0.67	N/A
AC020907.1	ENST00000313865.6	Uncharacterized protein	5	1	1	0	0	0	rno-miR-27b-5p	-0.67	-0.67	N/A
NMB	ENST00000360476.3	neuromedin B	529	1	1	0	0	0	rno-miR-27b-5p	-0.66	-0.66	N/A
PSRC1	ENST00000409267.1	proline/serine-rich coiled-coil 1	2239	1	1	0	0	0	rno-miR-27b-5p	-0.64	-0.64	N/A
PKIG	ENST00000372894.3	protein kinase (cAMP-dependent, catalytic) inhibitor gamma	1619	1	1	0	0	0	rno-miR-27b-5p	-0.63	-0.63	N/A
GATS	ENST00000436886.2	GATS, stromal antigen 3 opposite strand	86	1	0	0	1	2	rno-miR-27b-5p	-0.62	-0.62	N/A
TACR3	ENST00000304883.2	tachykinin receptor 3	5	2	1	0	1	1	rno-miR-27b-5p	-0.62	-0.62	N/A
EEF1E1	ENST00000379715.5	eukaryotic translation elongation factor 1 epsilon 1	766	1	1	0	0	0	rno-miR-27b-5p	-0.62	-0.62	N/A
AC138655.1	ENST00000601243.1	CDNA: FLJ23120 fis, clone LNG07989; HCG1987724; Uncharacterized protein	5	2	1	0	1	1	rno-miR-27b-5p	-0.61	-0.61	N/A
FABP5	ENST00000297258.6	fatty acid binding protein 5 (psoriasis-associated)	19	1	1	0	0	0	rno-miR-27b-5p	-0.61	-0.61	N/A
RPL36A-HNRNPH2	ENST00000409170.3	RPL36A-HNRNPH2 readthrough	85	2	1	0	1	0	rno-miR-27b-5p	-0.58	-0.62	N/A
KBTBD3	ENST00000534815.1	kelch repeat and BTB (POZ) domain containing 3	5	2	1	0	1	0	rno-miR-27b-5p	-0.58	-0.58	N/A
ATP6V0E2	ENST00000425642.2	ATPase, H+ transporting V0 subunit e2	85	2	1	0	1	0	rno-miR-27b-5p	-0.57	-0.57	N/A
H2AFZ	ENST00000296417.5	H2A histone family, member Z	927	1	1	0	0	0	rno-miR-27b-5p	-0.57	-0.57	N/A
AL391421.1	ENST00000372387.1	Uncharacterized protein; cDNA FLJ43696 fis, clone TBAES2007964	5	2	0	2	0	0	rno-miR-27b-5p	-0.56	-0.56	N/A
TTC23	ENST00000394129.2	tetratricopeptide repeat domain 23	109	1	1	0	0	1	rno-miR-27b-5p	-0.56	-0.56	N/A
ERP29	ENST00000455836.1	endoplasmic reticulum protein 29	1210	1	1	0	0	0	rno-miR-27b-5p	-0.56	-0.56	N/A
CR1	ENST00000367052.1	complement component (3b/4b) receptor 1 (Knops blood group)	5	2	1	1	0	0	rno-miR-27b-5p	-0.56	-0.72	N/A
THAP1	ENST00000345117.2	THAP domain containing, apoptosis associated protein 1	196	2	0	0	2	0	rno-miR-27b-5p	-0.54	-0.55	N/A
SDHD	ENST00000526592.1	succinate dehydrogenase complex, subunit D, integral membrane protein	62	1	1	0	0	1	rno-miR-27b-5p	-0.54	-0.59	N/A
C1orf101	ENST00000366533.4	chromosome 1 open reading frame 101	5	1	1	0	0	0	rno-miR-27b-5p	-0.54	-0.54	N/A
DSTN	ENST00000246069.7	destrin (actin depolymerizing factor)	10116	1	1	0	0	0	rno-miR-27b-5p	-0.54	-0.61	N/A
NKAIN2	ENST00000368417.1	Na+/K+ transporting ATPase interacting 2	34	2	1	0	1	0	rno-miR-27b-5p	-0.53	-0.53	N/A
DRD5	ENST00000304374.2	dopamine receptor D5	5	1	1	0	0	0	rno-miR-27b-5p	-0.53	-0.53	N/A
LOR	ENST00000368742.3	loricrin	5	1	1	0	0	0	rno-miR-27b-5p	-0.52	-0.52	N/A
PRPSAP2	ENST00000268835.2	phosphoribosyl pyrophosphate synthetase-associated protein 2	423	1	1	0	0	0	rno-miR-27b-5p	-0.52	-0.52	N/A
FAM177B	ENST00000445590.2	family with sequence similarity 177, member B	5	1	1	0	0	0	rno-miR-27b-5p	-0.51	-0.51	N/A
ZFP36L1	ENST00000555997.1	ZFP36 ring finger protein-like 1	231	1	1	0	0	0	rno-miR-27b-5p	-0.5	-0.5	N/A
C4orf45	ENST00000434826.2	chromosome 4 open reading frame 45	5	1	1	0	0	0	rno-miR-27b-5p	-0.5	-0.5	N/A
PARP3	ENST00000431474.1	poly (ADP-ribose) polymerase family, member 3	5	1	1	0	0	0	rno-miR-27b-5p	-0.5	-0.5	N/A
USP33	ENST00000370794.3	ubiquitin specific peptidase 33	287	2	0	0	2	0	rno-miR-27b-5p	-0.49	-0.49	N/A
TRIM40	ENST00000396581.1	tripartite motif containing 40	5	1	1	0	0	0	rno-miR-27b-5p	-0.49	-0.49	N/A
CEPT1	ENST00000545121.1	choline/ethanolamine phosphotransferase 1	148	1	1	0	0	0	rno-miR-27b-5p	-0.49	-0.49	N/A
SPSB1	ENST00000328089.6	splA/ryanodine receptor domain and SOCS box containing 1	572	3	0	0	3	0	rno-miR-27b-5p	-0.49	-0.51	N/A
MRPS17	ENST00000426595.1	28S ribosomal protein S17, mitochondrial; HCG1984214, isoform CRA_a	81	1	1	0	0	0	rno-miR-27b-5p	-0.49	-0.58	N/A
RP11-422N16.3	ENST00000499579.1	Uncharacterized protein	5	2	0	0	2	0	rno-miR-27b-5p	-0.48	-0.48	N/A
BOD1L2	ENST00000585477.1	biorientation of chromosomes in cell division 1-like 2	5	1	0	0	1	0	rno-miR-27b-5p	-0.47	-0.47	N/A
MLYCD	ENST00000262430.4	malonyl-CoA decarboxylase	379	1	1	0	0	1	rno-miR-27b-5p	-0.47	-0.47	N/A
MED19	ENST00000337672.2	mediator complex subunit 19	25	1	1	0	0	0	rno-miR-27b-5p	-0.47	-0.47	N/A
CLDN18	ENST00000343735.4	claudin 18	5	2	0	0	2	0	rno-miR-27b-5p	-0.47	-0.47	N/A
GLRX	ENST00000379979.4	glutaredoxin (thioltransferase)	79	1	1	0	0	0	rno-miR-27b-5p	-0.46	-0.47	N/A
LYPD1	ENST00000397463.2	LY6/PLAUR domain containing 1	347	2	0	1	1	0	rno-miR-27b-5p	-0.46	-0.47	N/A
HNRNPH2	ENST00000316594.5	heterogeneous nuclear ribonucleoprotein H2 (H')	85	1	1	0	0	0	rno-miR-27b-5p	-0.46	-0.46	N/A
NOL4	ENST00000261592.5	nucleolar protein 4	12	2	0	0	2	0	rno-miR-27b-5p	-0.46	-0.46	N/A
KIF27	ENST00000297814.2	kinesin family member 27	18	2	0	1	1	0	rno-miR-27b-5p	-0.46	-0.46	N/A
SRSF6	ENST00000244020.3	serine/arginine-rich splicing factor 6	1914	1	1	0	0	0	rno-miR-27b-5p	-0.45	-0.45	N/A
CCL18	ENST00000004921.3	chemokine (C-C motif) ligand 18 (pulmonary and activation-regulated)	5	1	1	0	0	0	rno-miR-27b-5p	-0.44	-0.44	N/A
EPCAM	ENST00000263735.4	epithelial cell adhesion molecule	162	1	1	0	0	0	rno-miR-27b-5p	-0.44	-0.44	N/A
USP38	ENST00000307017.4	ubiquitin specific peptidase 38	419	1	1	0	0	0	rno-miR-27b-5p	-0.43	-0.44	N/A
CXCL10	ENST00000306602.1	chemokine (C-X-C motif) ligand 10	5	1	1	0	0	0	rno-miR-27b-5p	-0.43	-0.43	N/A
FOXN1	ENST00000226247.2	forkhead box N1	5	3	0	0	3	0	rno-miR-27b-5p	-0.43	-0.43	N/A
C1QTNF8	ENST00000328449.5	C1q and tumor necrosis factor related protein 8	5	1	0	0	1	0	rno-miR-27b-5p	-0.43	-0.43	N/A
ARFIP1	ENST00000451320.2	ADP-ribosylation factor interacting protein 1	275	1	1	0	0	0	rno-miR-27b-5p	-0.42	-0.42	N/A
BCL2L14	ENST00000266434.4	BCL2-like 14 (apoptosis facilitator)	26	2	0	0	2	0	rno-miR-27b-5p	-0.42	-0.42	N/A
NAPA	ENST00000263354.3	N-ethylmaleimide-sensitive factor attachment protein, alpha	49	1	0	1	0	1	rno-miR-27b-5p	-0.42	-0.42	N/A
GREM2	ENST00000318160.4	gremlin 2, DAN family BMP antagonist	631	2	0	0	2	0	rno-miR-27b-5p	-0.41	-0.41	N/A
ZCCHC3	ENST00000382352.3	zinc finger, CCHC domain containing 3	1328	2	0	1	1	0	rno-miR-27b-5p	-0.41	-0.41	N/A
C7orf60	ENST00000297145.4	chromosome 7 open reading frame 60	39	1	1	0	0	0	rno-miR-27b-5p	-0.41	-0.41	N/A
NDUFB8	ENST00000299166.4	NADH dehydrogenase (ubiquinone) 1 beta subcomplex, 8, 19kDa	186	1	0	0	1	0	rno-miR-27b-5p	-0.41	-0.43	N/A
KLHL4	ENST00000373119.4	kelch-like family member 4	58	1	1	0	0	0	rno-miR-27b-5p	-0.41	-0.41	N/A
RPGRIP1L	ENST00000262135.4	RPGRIP1-like	55	2	0	0	2	0	rno-miR-27b-5p	-0.41	-0.41	N/A
TBPL1	ENST00000237264.4	TBP-like 1	69	2	0	2	0	2	rno-miR-27b-5p	-0.41	-0.46	N/A
GULP1	ENST00000409843.1	GULP, engulfment adaptor PTB domain containing 1	196	1	1	0	0	0	rno-miR-27b-5p	-0.41	-0.41	N/A
DERL2	ENST00000572834.1	derlin 2	261	2	0	1	1	1	rno-miR-27b-5p	-0.41	-0.55	N/A
MYOZ2	ENST00000307128.5	myozenin 2	5	1	1	0	0	0	rno-miR-27b-5p	-0.4	-0.4	N/A
AC090186.1	ENST00000415643.1	Uncharacterized protein	5	1	0	0	1	0	rno-miR-27b-5p	-0.4	-0.4	N/A
CYB561D1	ENST00000496961.1	cytochrome b561 family, member D1	105	1	0	1	0	3	rno-miR-27b-5p	-0.4	-0.4	N/A
ASRGL1	ENST00000415229.2	asparaginase like 1	20	2	0	0	2	0	rno-miR-27b-5p	-0.4	-0.4	N/A
CNTN1	ENST00000551295.2	contactin 1	40	2	1	0	1	1	rno-miR-27b-5p	-0.4	-0.41	N/A
AL353791.1	ENST00000426179.1		5	1	0	1	0	0	rno-miR-27b-5p	-0.4	-0.4	N/A
KANK1	ENST00000382303.1	KN motif and ankyrin repeat domains 1	6	1	0	1	0	0	rno-miR-27b-5p	-0.39	-0.39	N/A
POC1B	ENST00000378528.2	POC1 centriolar protein B	61	2	0	1	1	0	rno-miR-27b-5p	-0.39	-0.39	N/A
FBXL12	ENST00000589626.1	F-box and leucine-rich repeat protein 12	27	1	1	0	0	0	rno-miR-27b-5p	-0.39	-0.39	N/A
PIRT	ENST00000580256.2	phosphoinositide-interacting regulator of transient receptor potential channels	5	2	1	0	1	0	rno-miR-27b-5p	-0.39	-0.39	N/A
GDNF	ENST00000326524.2	glial cell derived neurotrophic factor	7	2	0	0	2	0	rno-miR-27b-5p	-0.39	-0.39	N/A
MSMP	ENST00000436428.2	microseminoprotein, prostate associated	23	1	0	0	1	0	rno-miR-27b-5p	-0.39	-0.39	N/A
MOGS	ENST00000409065.1	mannosyl-oligosaccharide glucosidase	184	1	1	0	0	0	rno-miR-27b-5p	-0.39	-0.4	N/A
BTBD3	ENST00000254977.3	BTB (POZ) domain containing 3	3798	2	1	0	1	0	rno-miR-27b-5p	-0.39	-0.42	N/A
HYAL3	ENST00000359051.3	hyaluronoglucosaminidase 3	62	1	0	1	0	0	rno-miR-27b-5p	-0.39	-0.39	N/A
CANX	ENST00000247461.4	calnexin	17053	2	0	1	1	0	rno-miR-27b-5p	-0.38	-0.39	N/A
GPC1	ENST00000264039.2	glypican 1	1687	2	1	0	1	1	rno-miR-27b-5p	-0.38	-0.38	N/A
SNX6	ENST00000396526.3	sorting nexin 6	254	1	1	0	0	1	rno-miR-27b-5p	-0.38	-0.4	N/A
AC107021.1	ENST00000422482.1	HCG1786590; PRO2533; Uncharacterized protein	5	1	0	0	1	1	rno-miR-27b-5p	-0.38	-0.38	N/A
SCLY	ENST00000254663.6	selenocysteine lyase	232	1	1	0	0	0	rno-miR-27b-5p	-0.38	-0.38	N/A
OLIG3	ENST00000367734.2	oligodendrocyte transcription factor 3	5	2	0	0	2	0	rno-miR-27b-5p	-0.38	-0.38	N/A
TMX4	ENST00000246024.2	thioredoxin-related transmembrane protein 4	466	2	1	1	0	0	rno-miR-27b-5p	-0.38	-0.38	N/A
AL391152.1	ENST00000391612.1		5	1	0	1	0	0	rno-miR-27b-5p	-0.38	-0.38	N/A
PPP4R1L	ENST00000334187.8	protein phosphatase 4, regulatory subunit 1-like	27	2	1	0	1	0	rno-miR-27b-5p	-0.38	-0.53	N/A
PIK3CB	ENST00000477593.1	phosphatidylinositol-4,5-bisphosphate 3-kinase, catalytic subunit beta	437	1	0	0	1	1	rno-miR-27b-5p	-0.38	-0.38	N/A
LSM1	ENST00000520755.1	LSM1 homolog, U6 small nuclear RNA associated (S. cerevisiae)	920	1	0	0	1	0	rno-miR-27b-5p	-0.37	-0.38	N/A
ERMN	ENST00000410096.1	ermin, ERM-like protein	5	1	1	0	0	0	rno-miR-27b-5p	-0.37	-0.37	N/A
RABGAP1L	ENST00000489615.1	RAB GTPase activating protein 1-like	364	1	1	0	0	1	rno-miR-27b-5p	-0.37	-0.38	N/A
BTBD9	ENST00000314100.6	BTB (POZ) domain containing 9	65	2	1	1	0	1	rno-miR-27b-5p	-0.37	-0.42	N/A
VCL	ENST00000372755.3	vinculin	189	2	1	1	0	1	rno-miR-27b-5p	-0.37	-0.51	N/A
C4orf6	ENST00000195455.2	chromosome 4 open reading frame 6	5	1	0	0	1	0	rno-miR-27b-5p	-0.37	-0.37	N/A
SCYL3	ENST00000367771.6	SCY1-like 3 (S. cerevisiae)	124	2	0	1	1	2	rno-miR-27b-5p	-0.37	-0.4	N/A
INPP5B	ENST00000373027.1	inositol polyphosphate-5-phosphatase, 75kDa	12	1	1	0	0	0	rno-miR-27b-5p	-0.37	-0.48	N/A
TFRC	ENST00000540528.1	transferrin receptor	296	1	0	0	1	1	rno-miR-27b-5p	-0.37	-0.37	N/A
AEBP1	ENST00000450684.2	AE binding protein 1	246	1	0	0	1	0	rno-miR-27b-5p	-0.37	-0.37	N/A
C1orf143	ENST00000443836.1	chromosome 1 open reading frame 143	5	1	0	1	0	0	rno-miR-27b-5p	-0.37	-0.37	N/A
TAGAP	ENST00000367066.3	T-cell activation RhoGTPase activating protein	5	1	1	0	0	0	rno-miR-27b-5p	-0.37	-0.37	N/A
LPP	ENST00000312675.4	LIM domain containing preferred translocation partner in lipoma	1894	3	0	0	3	1	rno-miR-27b-5p	-0.37	-0.37	N/A
ME1	ENST00000369705.3	malic enzyme 1, NADP(+)-dependent, cytosolic	586	2	1	0	1	2	rno-miR-27b-5p	-0.37	-0.43	N/A
IYD	ENST00000344419.3	iodotyrosine deiodinase	5	3	0	2	1	0	rno-miR-27b-5p	-0.36	-0.36	N/A
VEPH1	ENST00000494677.1	ventricular zone expressed PH domain-containing 1	14	1	0	0	1	0	rno-miR-27b-5p	-0.36	-0.36	N/A
PRKAA2	ENST00000371244.4	protein kinase, AMP-activated, alpha 2 catalytic subunit	561	2	0	1	1	0	rno-miR-27b-5p	-0.36	-0.43	N/A
PCNA	ENST00000379143.5	proliferating cell nuclear antigen	157	1	0	1	0	0	rno-miR-27b-5p	-0.36	-0.36	N/A
ANKRD39	ENST00000393537.4	ankyrin repeat domain 39	46	1	0	0	1	0	rno-miR-27b-5p	-0.36	-0.36	N/A
MARCO	ENST00000327097.4	macrophage receptor with collagenous structure	5	1	0	0	1	0	rno-miR-27b-5p	-0.35	-0.35	N/A
HOXD4	ENST00000306324.3	homeobox D4	214	3	0	1	2	0	rno-miR-27b-5p	-0.35	-0.39	N/A
LCE5A	ENST00000334269.2	late cornified envelope 5A	5	1	0	0	1	0	rno-miR-27b-5p	-0.35	-0.35	N/A
FUBP3	ENST00000319725.9	far upstream element (FUSE) binding protein 3	121	2	0	1	1	0	rno-miR-27b-5p	-0.35	-0.36	N/A
TRDN	ENST00000398178.3	triadin	5	2	0	1	1	0	rno-miR-27b-5p	-0.35	-0.35	N/A
CDK2AP1	ENST00000261692.2	cyclin-dependent kinase 2 associated protein 1	1047	1	0	1	0	0	rno-miR-27b-5p	-0.35	-0.35	N/A
RP11-156E8.1	ENST00000607453.1		51	1	1	0	0	0	rno-miR-27b-5p	-0.35	-0.45	N/A
ISCA2	ENST00000554924.1	iron-sulfur cluster assembly 2	135	1	0	0	1	0	rno-miR-27b-5p	-0.34	-0.34	N/A
LSM3	ENST00000306024.3	LSM3 homolog, U6 small nuclear RNA associated (S. cerevisiae)	304	2	0	0	2	1	rno-miR-27b-5p	-0.34	-0.67	N/A
UBE2L3	ENST00000342192.4	ubiquitin-conjugating enzyme E2L 3	1318	1	0	0	1	2	rno-miR-27b-5p	-0.34	-0.34	N/A
DGAT2L6	ENST00000333026.3	diacylglycerol O-acyltransferase 2-like 6	5	1	0	0	1	0	rno-miR-27b-5p	-0.34	-0.34	N/A
CYTH4	ENST00000248901.6	cytohesin 4	5	1	0	0	1	1	rno-miR-27b-5p	-0.34	-0.34	N/A
RAB11FIP2	ENST00000355624.3	RAB11 family interacting protein 2 (class I)	449	1	1	0	0	3	rno-miR-27b-5p	-0.34	-0.36	N/A
APOBEC4	ENST00000308641.4	apolipoprotein B mRNA editing enzyme, catalytic polypeptide-like 4 (putative)	5	1	0	1	0	0	rno-miR-27b-5p	-0.34	-0.34	N/A
NEK10	ENST00000295720.6	NIMA-related kinase 10	66	1	1	0	0	1	rno-miR-27b-5p	-0.34	-0.34	N/A
ST6GALNAC3	ENST00000328299.3	ST6 (alpha-N-acetyl-neuraminyl-2,3-beta-galactosyl-1,3)-N-acetylgalactosaminide alpha-2,6-sialyltransferase 3	41	2	0	0	2	0	rno-miR-27b-5p	-0.34	-0.35	N/A
NOV	ENST00000259526.3	nephroblastoma overexpressed	44	1	1	0	0	0	rno-miR-27b-5p	-0.34	-0.4	N/A
CREBRF	ENST00000540014.1	CREB3 regulatory factor	24	2	1	0	1	0	rno-miR-27b-5p	-0.34	-0.34	N/A
CCDC78	ENST00000293889.6	coiled-coil domain containing 78	6	1	0	0	1	0	rno-miR-27b-5p	-0.34	-0.34	N/A
NRAS	ENST00000369535.4	neuroblastoma RAS viral (v-ras) oncogene homolog	551	1	0	1	0	1	rno-miR-27b-5p	-0.33	-0.33	N/A
HAS3	ENST00000306560.1	hyaluronan synthase 3	15	2	0	0	2	1	rno-miR-27b-5p	-0.33	-0.33	N/A
OTUD7B	ENST00000369135.4	OTU domain containing 7B	299	2	1	1	0	0	rno-miR-27b-5p	-0.33	-0.35	N/A
PRSS54	ENST00000567164.1	protease, serine, 54	5	1	0	0	1	0	rno-miR-27b-5p	-0.33	-0.33	N/A
ZNF396	ENST00000589332.1	zinc finger protein 396	5	1	0	0	1	0	rno-miR-27b-5p	-0.33	-0.33	N/A
SCGB1A1	ENST00000534397.1	secretoglobin, family 1A, member 1 (uteroglobin)	5	1	0	0	1	0	rno-miR-27b-5p	-0.33	-0.33	N/A
TMEM178B	ENST00000565468.1	transmembrane protein 178B	129	3	0	0	3	2	rno-miR-27b-5p	-0.33	-0.33	N/A
MTCH2	ENST00000302503.3	mitochondrial carrier 2	4079	2	0	1	1	1	rno-miR-27b-5p	-0.33	-0.47	N/A
SPATA6	ENST00000371847.3	spermatogenesis associated 6	23	2	0	1	1	0	rno-miR-27b-5p	-0.33	-0.52	N/A
FAM173B	ENST00000280330.8	family with sequence similarity 173, member B	257	1	0	0	1	0	rno-miR-27b-5p	-0.33	-0.34	N/A
GUCY2F	ENST00000218006.2	guanylate cyclase 2F, retinal	5	1	0	0	1	0	rno-miR-27b-5p	-0.33	-0.33	N/A
GLIPR1L2	ENST00000550916.1	GLI pathogenesis-related 1 like 2	5	1	0	1	0	0	rno-miR-27b-5p	-0.33	-0.33	N/A
PPP1R13B	ENST00000423488.2	protein phosphatase 1, regulatory subunit 13B	105	1	1	0	0	0	rno-miR-27b-5p	-0.33	-0.33	N/A
GRIK1	ENST00000327783.4	glutamate receptor, ionotropic, kainate 1	5	1	0	0	1	0	rno-miR-27b-5p	-0.33	-0.33	N/A
CLINT1	ENST00000523094.1	clathrin interactor 1	581	1	1	0	0	0	rno-miR-27b-5p	-0.33	-0.34	N/A
NEIL3	ENST00000264596.3	nei endonuclease VIII-like 3 (E. coli)	500	1	0	0	1	0	rno-miR-27b-5p	-0.33	-0.33	N/A
PPP1R10	ENST00000376511.2	protein phosphatase 1, regulatory subunit 10	893	1	1	0	0	0	rno-miR-27b-5p	-0.33	-0.34	N/A
ACSL4	ENST00000469796.2	acyl-CoA synthetase long-chain family member 4	229	1	1	0	0	0	rno-miR-27b-5p	-0.32	-0.33	N/A
FAM167A	ENST00000284486.4	family with sequence similarity 167, member A	85	2	0	0	2	1	rno-miR-27b-5p	-0.32	-0.32	N/A
ALDH1B1	ENST00000377698.3	aldehyde dehydrogenase 1 family, member B1	782	1	1	0	0	0	rno-miR-27b-5p	-0.32	-0.64	N/A
PRPH2	ENST00000230381.5	peripherin 2 (retinal degeneration, slow)	5	2	1	1	0	1	rno-miR-27b-5p	-0.32	-0.57	N/A
SLC25A23	ENST00000301454.4	solute carrier family 25 (mitochondrial carrier; phosphate carrier), member 23	5	1	0	1	0	1	rno-miR-27b-5p	-0.32	-0.32	N/A
AL020996.1	ENST00000536896.1	Uncharacterized protein	5	1	0	0	1	1	rno-miR-27b-5p	-0.32	-0.32	N/A
CRH	ENST00000276571.3	corticotropin releasing hormone	5	1	0	1	0	0	rno-miR-27b-5p	-0.32	-0.32	N/A
TMEM239	ENST00000361033.1	transmembrane protein 239	5	1	1	0	0	0	rno-miR-27b-5p	-0.32	-0.32	N/A
RAB3IL1	ENST00000394836.2	RAB3A interacting protein (rabin3)-like 1	157	2	0	2	0	0	rno-miR-27b-5p	-0.32	-0.32	N/A
SPI1	ENST00000533030.1	spleen focus forming virus (SFFV) proviral integration oncogene	5	1	0	0	1	0	rno-miR-27b-5p	-0.32	-0.32	N/A
MESP2	ENST00000560219.1	mesoderm posterior 2 homolog (mouse)	8	1	0	0	1	0	rno-miR-27b-5p	-0.32	-0.32	N/A
ACRV1	ENST00000533904.1	acrosomal vesicle protein 1	5	1	0	0	1	0	rno-miR-27b-5p	-0.32	-0.32	N/A
RNF39	ENST00000376751.3	ring finger protein 39	7	1	0	0	1	0	rno-miR-27b-5p	-0.32	-0.32	N/A
IKBIP	ENST00000299157.4	IKBKB interacting protein	183	1	0	1	0	0	rno-miR-27b-5p	-0.32	-0.37	N/A
LUZP6	ENST00000589735.1	leucine zipper protein 6	1290	1	0	0	1	0	rno-miR-27b-5p	-0.32	-0.32	N/A
SLC2A4RG	ENST00000266077.2	SLC2A4 regulator	2555	1	0	0	1	0	rno-miR-27b-5p	-0.31	-0.31	N/A
CRYBA4	ENST00000354760.3	crystallin, beta A4	5	1	0	0	1	0	rno-miR-27b-5p	-0.31	-0.31	N/A
MZF1	ENST00000594234.1	myeloid zinc finger 1	482	2	0	0	2	0	rno-miR-27b-5p	-0.31	-0.31	N/A
SPHK1	ENST00000545180.1	sphingosine kinase 1	5	1	0	0	1	0	rno-miR-27b-5p	-0.31	-0.31	N/A
RAB11FIP4	ENST00000325874.8	RAB11 family interacting protein 4 (class II)	169	1	1	0	0	1	rno-miR-27b-5p	-0.31	-0.33	N/A
THAP5	ENST00000415914.3	THAP domain containing 5	571	1	0	0	1	0	rno-miR-27b-5p	-0.31	-0.31	N/A
PEPD	ENST00000244137.7	peptidase D	725	1	0	0	1	0	rno-miR-27b-5p	-0.31	-0.31	N/A
SPP2	ENST00000168148.3	secreted phosphoprotein 2, 24kDa	5	1	0	1	0	0	rno-miR-27b-5p	-0.31	-0.31	N/A
BTG1	ENST00000256015.3	B-cell translocation gene 1, anti-proliferative	1677	1	0	0	1	0	rno-miR-27b-5p	-0.31	-0.31	N/A
C12orf52	ENST00000548278.1	chromosome 12 open reading frame 52	1319	2	0	0	2	0	rno-miR-27b-5p	-0.31	-0.46	N/A
RASSF2	ENST00000379400.3	Ras association (RalGDS/AF-6) domain family member 2	88	2	0	1	1	2	rno-miR-27b-5p	-0.31	-0.32	N/A
ZNF750	ENST00000269394.3	zinc finger protein 750	5	1	0	1	0	0	rno-miR-27b-5p	-0.31	-0.31	N/A
LIME1	ENST00000309546.3	Lck interacting transmembrane adaptor 1	252	1	0	0	1	0	rno-miR-27b-5p	-0.31	-0.31	N/A
CD160	ENST00000369290.1	CD160 molecule	5	1	0	1	0	0	rno-miR-27b-5p	-0.31	-0.31	N/A
PODXL	ENST00000541194.1	podocalyxin-like	2928	2	0	0	2	1	rno-miR-27b-5p	-0.31	-0.31	N/A
LRAT	ENST00000336356.3	lecithin retinol acyltransferase (phosphatidylcholine--retinol O-acyltransferase)	9	2	0	0	2	0	rno-miR-27b-5p	-0.31	-0.41	N/A
AL138847.1	ENST00000593719.1	CDNA FLJ26506 fis, clone KDN07105; Uncharacterized protein	5	1	0	0	1	0	rno-miR-27b-5p	-0.31	-0.31	N/A
PNO1	ENST00000263657.2	partner of NOB1 homolog (S. cerevisiae)	554	2	0	0	2	0	rno-miR-27b-5p	-0.3	-0.51	N/A
MARVELD1	ENST00000285605.6	MARVEL domain containing 1	2470	1	1	0	0	2	rno-miR-27b-5p	-0.3	-0.31	N/A
RP11-362K2.2	ENST00000546977.1	Protein LOC100506869	5	1	0	0	1	0	rno-miR-27b-5p	-0.3	-0.3	N/A
SLC25A31	ENST00000281154.4	solute carrier family 25 (mitochondrial carrier; adenine nucleotide translocator), member 31	5	1	0	0	1	0	rno-miR-27b-5p	-0.3	-0.3	N/A
RGS16	ENST00000367558.5	regulator of G-protein signaling 16	7	1	1	0	0	0	rno-miR-27b-5p	-0.3	-0.39	N/A
MYEOV	ENST00000308946.3	myeloma overexpressed	14	1	0	0	1	0	rno-miR-27b-5p	-0.3	-0.3	N/A
CRABP2	ENST00000368222.3	cellular retinoic acid binding protein 2	9	1	0	0	1	0	rno-miR-27b-5p	-0.3	-0.3	N/A
RNASE11	ENST00000610205.1	ribonuclease, RNase A family, 11 (non-active)	5	1	0	0	1	0	rno-miR-27b-5p	-0.3	-0.3	N/A
CLIC5	ENST00000339561.6	chloride intracellular channel 5	21	2	0	0	2	1	rno-miR-27b-5p	-0.3	-0.39	N/A
RALB	ENST00000272519.5	v-ral simian leukemia viral oncogene homolog B	527	1	1	0	0	0	rno-miR-27b-5p	-0.3	-0.3	N/A
OLIG1	ENST00000382348.1	oligodendrocyte transcription factor 1	34	1	1	0	0	1	rno-miR-27b-5p	-0.3	-0.3	N/A
FAM169B	ENST00000558256.1	family with sequence similarity 169, member B	5	1	0	0	1	0	rno-miR-27b-5p	-0.3	-0.3	N/A
IKBKB	ENST00000379708.3	inhibitor of kappa light polypeptide gene enhancer in B-cells, kinase beta	806	1	1	0	0	1	rno-miR-27b-5p	-0.3	-0.32	N/A
MID1IP1	ENST00000336949.6	MID1 interacting protein 1	356	1	0	0	1	0	rno-miR-27b-5p	-0.3	-0.31	N/A
AP000889.3	ENST00000600612.1	HCG2032453; Uncharacterized protein; cDNA FLJ25337 fis, clone TST00714	5	1	0	0	1	0	rno-miR-27b-5p	-0.3	-0.3	N/A
RNFT2	ENST00000319176.7	ring finger protein, transmembrane 2	46	1	0	0	1	1	rno-miR-27b-5p	-0.29	-0.29	N/A
PEAK1	ENST00000312493.4	pseudopodium-enriched atypical kinase 1	209	3	0	0	3	2	rno-miR-27b-5p	-0.29	-0.31	N/A
OTP	ENST00000306422.3	orthopedia homeobox	9	1	1	0	0	0	rno-miR-27b-5p	-0.29	-0.29	N/A
NOX5	ENST00000260364.5	NADPH oxidase, EF-hand calcium binding domain 5	5	1	0	0	1	0	rno-miR-27b-5p	-0.29	-0.29	N/A
FZD3	ENST00000240093.3	frizzled family receptor 3	192	2	1	1	0	3	rno-miR-27b-5p	-0.29	-0.42	N/A
UBD	ENST00000377050.4	ubiquitin D	112	1	0	0	1	0	rno-miR-27b-5p	-0.29	-0.29	N/A
AGL	ENST00000370161.2	amylo-alpha-1, 6-glucosidase, 4-alpha-glucanotransferase	48	1	1	0	0	0	rno-miR-27b-5p	-0.29	-0.29	N/A
PLIN2	ENST00000411567.1	perilipin 2	887	1	0	0	1	0	rno-miR-27b-5p	-0.29	-0.29	N/A
IPO5	ENST00000261574.5	importin 5	1826	1	1	0	0	1	rno-miR-27b-5p	-0.29	-0.32	N/A
C11orf44	ENST00000317019.2	chromosome 11 open reading frame 44	5	1	0	1	0	1	rno-miR-27b-5p	-0.29	-0.29	N/A
SEC61G	ENST00000395535.3	Sec61 gamma subunit	21153	1	0	0	1	0	rno-miR-27b-5p	-0.29	-0.29	N/A
ZNF672	ENST00000306562.3	zinc finger protein 672	189	1	0	0	1	0	rno-miR-27b-5p	-0.29	-0.29	N/A
XCL2	ENST00000367819.2	chemokine (C motif) ligand 2	5	1	0	0	1	0	rno-miR-27b-5p	-0.29	-0.29	N/A
CMTM6	ENST00000205636.3	CKLF-like MARVEL transmembrane domain containing 6	169	1	1	0	0	0	rno-miR-27b-5p	-0.29	-0.29	N/A
USP47	ENST00000339865.5	ubiquitin specific peptidase 47	665	1	0	0	1	0	rno-miR-27b-5p	-0.29	-0.29	N/A
EPB41L5	ENST00000443902.2	erythrocyte membrane protein band 4.1 like 5	108	2	2	0	0	0	rno-miR-27b-5p	-0.29	-0.29	N/A
VSX2	ENST00000261980.2	visual system homeobox 2	5	2	0	1	1	0	rno-miR-27b-5p	-0.29	-0.29	N/A
STARD4	ENST00000512160.1	StAR-related lipid transfer (START) domain containing 4	767	1	1	0	0	0	rno-miR-27b-5p	-0.29	-0.4	N/A
ZDHHC15	ENST00000373367.3	zinc finger, DHHC-type containing 15	5	1	1	0	0	0	rno-miR-27b-5p	-0.29	-0.29	N/A
PRADC1	ENST00000258083.2	protease-associated domain containing 1	1586	1	0	0	1	0	rno-miR-27b-5p	-0.29	-0.37	N/A
ACADS	ENST00000242592.4	acyl-CoA dehydrogenase, C-2 to C-3 short chain	438	1	0	0	1	0	rno-miR-27b-5p	-0.29	-0.29	N/A
EIF2AK1	ENST00000199389.6	eukaryotic translation initiation factor 2-alpha kinase 1	1726	2	0	1	1	0	rno-miR-27b-5p	-0.29	-0.39	N/A
NAALAD2	ENST00000534061.1	N-acetylated alpha-linked acidic dipeptidase 2	5	1	0	0	1	0	rno-miR-27b-5p	-0.29	-0.29	N/A
RAB27B	ENST00000262094.5	RAB27B, member RAS oncogene family	5	2	0	1	1	2	rno-miR-27b-5p	-0.29	-0.29	N/A
TTLL6	ENST00000433608.2	tubulin tyrosine ligase-like family, member 6	5	1	0	0	1	0	rno-miR-27b-5p	-0.28	-0.28	N/A
NCOA4	ENST00000452682.1	nuclear receptor coactivator 4	1665	1	0	1	0	2	rno-miR-27b-5p	-0.28	-0.28	N/A
ALDH1A1	ENST00000297785.3	aldehyde dehydrogenase 1 family, member A1	825	1	0	1	0	1	rno-miR-27b-5p	-0.28	-0.29	N/A
LSM11	ENST00000286307.5	LSM11, U7 small nuclear RNA associated	1458	3	1	1	1	2	rno-miR-27b-5p	-0.28	-0.3	N/A
MRPL38	ENST00000309352.3	mitochondrial ribosomal protein L38	285	1	0	0	1	0	rno-miR-27b-5p	-0.28	-0.28	N/A
FN1	ENST00000357009.2	fibronectin 1	1064	1	1	0	0	0	rno-miR-27b-5p	-0.28	-0.33	N/A
ZIK1	ENST00000307468.4	zinc finger protein interacting with K protein 1	64	1	0	1	0	1	rno-miR-27b-5p	-0.28	-0.33	N/A
OC90	ENST00000443356.2	Otoconin-90	5	1	0	0	1	0	rno-miR-27b-5p	-0.28	-0.28	N/A
TMEM17	ENST00000335390.5	transmembrane protein 17	10	1	0	1	0	0	rno-miR-27b-5p	-0.28	-0.28	N/A
RNF222	ENST00000344001.3	ring finger protein 222	5	1	1	0	0	1	rno-miR-27b-5p	-0.28	-0.28	N/A
KCNMB2	ENST00000432997.1	potassium large conductance calcium-activated channel, subfamily M, beta member 2	5	1	0	0	1	0	rno-miR-27b-5p	-0.28	-0.28	N/A
AC112693.2	ENST00000599897.1		5	1	0	1	0	0	rno-miR-27b-5p	-0.28	-0.28	N/A
GPR151	ENST00000311104.2	G protein-coupled receptor 151	5	1	0	0	1	0	rno-miR-27b-5p	-0.28	-0.28	N/A
DOK6	ENST00000382713.5	docking protein 6	8	2	0	1	1	0	rno-miR-27b-5p	-0.28	-0.28	N/A
NUSAP1	ENST00000260359.6	nucleolar and spindle associated protein 1	686	1	0	0	1	1	rno-miR-27b-5p	-0.28	-0.28	N/A
ANP32A	ENST00000465139.2	acidic (leucine-rich) nuclear phosphoprotein 32 family, member A	717	1	0	1	0	1	rno-miR-27b-5p	-0.28	-0.28	N/A
BRF2	ENST00000220659.6	BRF2, RNA polymerase III transcription initiation factor 50 kDa subunit	229	1	0	1	0	1	rno-miR-27b-5p	-0.28	-0.35	N/A
NIPAL1	ENST00000295461.5	NIPA-like domain containing 1	137	1	1	0	0	0	rno-miR-27b-5p	-0.28	-0.28	N/A
ENHO	ENST00000399775.2	energy homeostasis associated	124	1	0	0	1	0	rno-miR-27b-5p	-0.28	-0.28	N/A
OR2H1	ENST00000377136.1	olfactory receptor, family 2, subfamily H, member 1	5	1	0	1	0	0	rno-miR-27b-5p	-0.28	-0.28	N/A
RASGEF1B	ENST00000509081.1	RasGEF domain family, member 1B	20	1	0	0	1	1	rno-miR-27b-5p	-0.28	-0.28	N/A
HSPA13	ENST00000285667.3	heat shock protein 70kDa family, member 13	2175	1	0	0	1	0	rno-miR-27b-5p	-0.28	-0.28	N/A
COCH	ENST00000396618.3	cochlin	630	1	0	0	1	0	rno-miR-27b-5p	-0.28	-0.28	N/A
TMEM196	ENST00000405844.1	transmembrane protein 196	5	1	0	1	0	1	rno-miR-27b-5p	-0.28	-0.28	N/A
C5orf28	ENST00000500337.2	chromosome 5 open reading frame 28	1711	1	0	0	1	0	rno-miR-27b-5p	-0.28	-0.28	N/A
TTC30A	ENST00000355689.5	tetratricopeptide repeat domain 30A	30	1	0	1	0	1	rno-miR-27b-5p	-0.27	-0.31	N/A
C3orf67	ENST00000491845.1	chromosome 3 open reading frame 67	50	2	0	1	1	0	rno-miR-27b-5p	-0.27	-0.5	N/A
CDHR2	ENST00000510636.1	cadherin-related family member 2	84	1	0	0	1	0	rno-miR-27b-5p	-0.27	-0.27	N/A
PRX	ENST00000291825.7	periaxin	17	1	0	0	1	8	rno-miR-27b-5p	-0.27	-0.27	N/A
AL117190.3	ENST00000599197.1	Esophagus cancer-related gene-2 interaction susceptibility protein; Uncharacterized protein	30	2	1	0	1	0	rno-miR-27b-5p	-0.27	-0.33	N/A
GMCL1	ENST00000282570.3	germ cell-less, spermatogenesis associated 1	360	1	1	0	0	0	rno-miR-27b-5p	-0.27	-0.29	N/A
CSNK1G1	ENST00000303052.7	casein kinase 1, gamma 1	149	2	0	0	2	1	rno-miR-27b-5p	-0.27	-0.27	N/A
PCBD1	ENST00000299299.3	pterin-4 alpha-carbinolamine dehydratase/dimerization cofactor of hepatocyte nuclear factor 1 alpha	286	1	0	1	0	0	rno-miR-27b-5p	-0.27	-0.41	N/A
DUSP22	ENST00000419235.2	dual specificity phosphatase 22	1330	1	0	0	1	1	rno-miR-27b-5p	-0.27	-0.27	N/A
AL163636.6	ENST00000553909.1	Homo sapiens ribonuclease, RNase A family, 4 (RNASE4), transcript variant 4, mRNA.	103	1	0	0	1	0	rno-miR-27b-5p	-0.27	-0.27	N/A
IVL	ENST00000368764.3	involucrin	5	1	0	0	1	0	rno-miR-27b-5p	-0.27	-0.27	N/A
SOCS5	ENST00000306503.5	suppressor of cytokine signaling 5	72	2	1	0	1	0	rno-miR-27b-5p	-0.27	-0.43	N/A
RAB22A	ENST00000244040.3	RAB22A, member RAS oncogene family	484	1	0	1	0	3	rno-miR-27b-5p	-0.27	-0.3	N/A
ETS1	ENST00000531611.1	v-ets avian erythroblastosis virus E26 oncogene homolog 1	1423	1	0	1	0	1	rno-miR-27b-5p	-0.27	-0.28	N/A
NDP	ENST00000378062.5	Norrie disease (pseudoglioma)	5	1	0	0	1	0	rno-miR-27b-5p	-0.27	-0.27	N/A
NRBF2	ENST00000277746.6	nuclear receptor binding factor 2	11	1	0	0	1	0	rno-miR-27b-5p	-0.27	-0.27	N/A
ZNF23	ENST00000497160.1	zinc finger protein 23	5	1	0	0	1	0	rno-miR-27b-5p	-0.26	-0.27	N/A
SMAP1	ENST00000370452.3	small ArfGAP 1	64	1	0	0	1	1	rno-miR-27b-5p	-0.26	-0.27	N/A
SYT5	ENST00000590851.1	synaptotagmin V	5	1	0	0	1	0	rno-miR-27b-5p	-0.26	-0.26	N/A
KPNA4	ENST00000334256.4	karyopherin alpha 4 (importin alpha 3)	111	3	0	3	0	1	rno-miR-27b-5p	-0.26	-0.42	N/A
RCOR1	ENST00000262241.6	REST corepressor 1	403	2	0	0	2	0	rno-miR-27b-5p	-0.26	-0.31	N/A
PGM3	ENST00000513973.1	phosphoglucomutase 3	707	1	0	1	0	1	rno-miR-27b-5p	-0.26	-0.34	N/A
TTC38	ENST00000381031.3	tetratricopeptide repeat domain 38	1352	1	0	1	0	0	rno-miR-27b-5p	-0.26	-0.26	N/A
SUSD2	ENST00000358321.3	sushi domain containing 2	16	1	0	0	1	1	rno-miR-27b-5p	-0.26	-0.26	N/A
PRKRA	ENST00000325748.4	protein kinase, interferon-inducible double stranded RNA dependent activator	632	1	0	1	0	0	rno-miR-27b-5p	-0.26	-0.27	N/A
SCD	ENST00000370355.2	stearoyl-CoA desaturase (delta-9-desaturase)	9726	1	0	0	1	1	rno-miR-27b-5p	-0.26	-0.26	N/A
BRPF3	ENST00000534400.1	bromodomain and PHD finger containing, 3	7032	2	0	0	2	0	rno-miR-27b-5p	-0.26	-0.26	N/A
RIT1	ENST00000368323.3	Ras-like without CAAX 1	192	1	1	0	0	0	rno-miR-27b-5p	-0.26	-0.34	N/A
IRF8	ENST00000268638.5	interferon regulatory factor 8	9	1	0	0	1	0	rno-miR-27b-5p	-0.26	-0.26	N/A
TRIM5	ENST00000396847.3	tripartite motif containing 5	435	1	0	1	0	0	rno-miR-27b-5p	-0.26	-0.26	N/A
F2RL2	ENST00000296641.4	coagulation factor II (thrombin) receptor-like 2	5	1	0	1	0	0	rno-miR-27b-5p	-0.26	-0.26	N/A
AC074389.6	ENST00000382528.1	LOC401296 protein; Uncharacterized protein	5	1	0	0	1	0	rno-miR-27b-5p	-0.26	-0.26	N/A
APMAP	ENST00000447138.1	adipocyte plasma membrane associated protein	186	1	0	1	0	0	rno-miR-27b-5p	-0.26	-0.28	N/A
RSPH10B	ENST00000539903.1	radial spoke head 10 homolog B (Chlamydomonas)	5	1	0	0	1	1	rno-miR-27b-5p	-0.26	-0.26	N/A
SPATA13	ENST00000382108.3	spermatogenesis associated 13	900	2	0	0	2	0	rno-miR-27b-5p	-0.26	-0.26	N/A
TRPV5	ENST00000265310.1	transient receptor potential cation channel, subfamily V, member 5	5	1	0	0	1	0	rno-miR-27b-5p	-0.26	-0.26	N/A
PROSC	ENST00000328195.3	proline synthetase co-transcribed homolog (bacterial)	414	1	0	0	1	1	rno-miR-27b-5p	-0.26	-0.26	N/A
FAM45A	ENST00000361432.2	family with sequence similarity 45, member A	149	1	0	1	0	0	rno-miR-27b-5p	-0.26	-0.26	N/A
RNASE4	ENST00000555835.1	ribonuclease, RNase A family, 4	103	1	0	0	1	0	rno-miR-27b-5p	-0.26	-0.26	N/A
PAPOLA	ENST00000557471.1	poly(A) polymerase alpha	1229	1	0	1	0	1	rno-miR-27b-5p	-0.26	-0.38	N/A
ZNF24	ENST00000589881.1	zinc finger protein 24	1796	2	0	0	2	1	rno-miR-27b-5p	-0.26	-0.32	N/A
PAQR7	ENST00000374296.3	progestin and adipoQ receptor family member VII	106	1	0	0	1	0	rno-miR-27b-5p	-0.26	-0.26	N/A
CCDC167	ENST00000373408.3	coiled-coil domain containing 167	1611	1	0	0	1	0	rno-miR-27b-5p	-0.26	-0.26	N/A
CHIA	ENST00000430615.1	chitinase, acidic	5	1	0	0	1	0	rno-miR-27b-5p	-0.26	-0.26	N/A
FRMD8	ENST00000317568.5	FERM domain containing 8	1094	1	1	0	0	0	rno-miR-27b-5p	-0.26	-0.26	N/A
ERG	ENST00000398905.1	v-ets avian erythroblastosis virus E26 oncogene homolog	184	1	0	0	1	0	rno-miR-27b-5p	-0.26	-0.26	N/A
KIAA0040	ENST00000423313.1	KIAA0040	15	1	0	0	1	1	rno-miR-27b-5p	-0.26	-0.26	N/A
FOXK1	ENST00000328914.4	forkhead box K1	368	2	0	1	1	1	rno-miR-27b-5p	-0.26	-0.28	N/A
ZNRF3	ENST00000544604.2	zinc and ring finger 3	179	3	0	1	2	0	rno-miR-27b-5p	-0.26	-0.32	N/A
CHMP4B	ENST00000217402.2	charged multivesicular body protein 4B	1230	1	0	1	0	0	rno-miR-27b-5p	-0.26	-0.27	N/A
ARL6	ENST00000463745.1	ADP-ribosylation factor-like 6	275	1	0	1	0	1	rno-miR-27b-5p	-0.26	-0.3	N/A
PLLP	ENST00000219207.5	plasmolipin	22	1	0	1	0	0	rno-miR-27b-5p	-0.26	-0.26	N/A
PAPPA	ENST00000328252.3	pregnancy-associated plasma protein A, pappalysin 1	350	2	0	1	1	1	rno-miR-27b-5p	-0.25	-0.28	N/A
NLGN1	ENST00000457714.1	neuroligin 1	36	3	1	0	2	0	rno-miR-27b-5p	-0.25	-0.27	N/A
MPHOSPH9	ENST00000302349.5	M-phase phosphoprotein 9	180	1	0	1	0	0	rno-miR-27b-5p	-0.25	-0.26	N/A
DRG2	ENST00000395726.4	developmentally regulated GTP binding protein 2	1552	1	0	1	0	0	rno-miR-27b-5p	-0.25	-0.26	N/A
ERN1	ENST00000433197.3	endoplasmic reticulum to nucleus signaling 1	182	2	0	0	2	0	rno-miR-27b-5p	-0.25	-0.26	N/A
SPTLC3	ENST00000399002.2	serine palmitoyltransferase, long chain base subunit 3	24	2	0	2	0	2	rno-miR-27b-5p	-0.25	-0.32	N/A
ABHD17B	ENST00000333421.6	abhydrolase domain containing 17B	104	1	0	0	1	0	rno-miR-27b-5p	-0.25	-0.26	N/A
FER	ENST00000281092.4	fer (fps/fes related) tyrosine kinase	665	3	0	1	2	0	rno-miR-27b-5p	-0.25	-0.25	N/A
YTHDC1	ENST00000344157.4	YTH domain containing 1	307	1	0	0	1	0	rno-miR-27b-5p	-0.25	-0.35	N/A
NXPE1	ENST00000536312.1	neurexophilin and PC-esterase domain family, member 1	5	1	0	0	1	0	rno-miR-27b-5p	-0.25	-0.25	N/A
PSME1	ENST00000382708.3	proteasome (prosome, macropain) activator subunit 1 (PA28 alpha)	1179	1	0	0	1	0	rno-miR-27b-5p	-0.25	-0.25	N/A
SLC7A6OS	ENST00000263997.6	solute carrier family 7, member 6 opposite strand	751	1	0	1	0	1	rno-miR-27b-5p	-0.25	-0.29	N/A
VPS25	ENST00000253794.2	vacuolar protein sorting 25 homolog (S. cerevisiae)	1196	1	0	0	1	0	rno-miR-27b-5p	-0.25	-0.25	N/A
RP11-17M16.1	ENST00000532511.1	Homo sapiens FLJ44313 protein (FLJ44313), mRNA.	9	2	0	1	1	0	rno-miR-27b-5p	-0.25	-0.38	N/A
RHO	ENST00000296271.3	rhodopsin	5	1	0	0	1	0	rno-miR-27b-5p	-0.25	-0.25	N/A
PTCHD4	ENST00000339488.4	patched domain containing 4	19	2	1	0	1	0	rno-miR-27b-5p	-0.25	-0.37	N/A
SBF2	ENST00000256190.8	SET binding factor 2	65	2	0	1	1	0	rno-miR-27b-5p	-0.25	-0.27	N/A
HAVCR2	ENST00000307851.4	hepatitis A virus cellular receptor 2	5	1	0	0	1	1	rno-miR-27b-5p	-0.25	-0.25	N/A
KIAA2022	ENST00000055682.6	KIAA2022	5	2	0	0	2	0	rno-miR-27b-5p	-0.25	-0.25	N/A
NCBP2	ENST00000447325.1	nuclear cap binding protein subunit 2, 20kDa	4301	1	0	0	1	0	rno-miR-27b-5p	-0.25	-0.27	N/A
KLF12	ENST00000377669.2	Kruppel-like factor 12	251	2	1	0	1	0	rno-miR-27b-5p	-0.25	-0.28	N/A
ITGB1	ENST00000396033.2	integrin, beta 1 (fibronectin receptor, beta polypeptide, antigen CD29 includes MDF2, MSK12)	2098	1	0	0	1	1	rno-miR-27b-5p	-0.25	-0.25	N/A
FBXO11	ENST00000402508.1	F-box protein 11	359	1	0	0	1	0	rno-miR-27b-5p	-0.25	-0.25	N/A
COPS5	ENST00000517736.1	COP9 signalosome subunit 5	129	1	0	0	1	0	rno-miR-27b-5p	-0.25	-0.25	N/A
KRIT1	ENST00000394507.1	KRIT1, ankyrin repeat containing	574	1	0	1	0	0	rno-miR-27b-5p	-0.25	-0.25	N/A
STX3	ENST00000535361.1	syntaxin 3	564	1	0	1	0	1	rno-miR-27b-5p	-0.25	-0.29	N/A
AP2B1	ENST00000262325.7	adaptor-related protein complex 2, beta 1 subunit	353	1	0	0	1	1	rno-miR-27b-5p	-0.25	-0.26	N/A
DSC2	ENST00000251081.6	desmocollin 2	145	1	1	0	0	0	rno-miR-27b-5p	-0.25	-0.28	N/A
DCAF7	ENST00000310827.4	DDB1 and CUL4 associated factor 7	3289	1	0	1	0	0	rno-miR-27b-5p	-0.25	-0.25	N/A
KLHL28	ENST00000396128.4	kelch-like family member 28	9	1	0	1	0	0	rno-miR-27b-5p	-0.25	-0.25	N/A
FSBP	ENST00000481490.2	fibrinogen silencer binding protein	36	1	0	0	1	0	rno-miR-27b-5p	-0.25	-0.25	N/A
RSPH10B2	ENST00000359718.3	radial spoke head 10 homolog B2 (Chlamydomonas)	5	1	0	0	1	1	rno-miR-27b-5p	-0.25	-0.25	N/A
GOLGA5	ENST00000355976.2	golgin A5	35	1	0	1	0	0	rno-miR-27b-5p	-0.25	-0.25	N/A
DPYSL3	ENST00000398514.3	dihydropyrimidinase-like 3	5209	1	0	0	1	2	rno-miR-27b-5p	-0.25	-0.27	N/A
PRRX2	ENST00000372469.4	paired related homeobox 2	59	1	0	1	0	0	rno-miR-27b-5p	-0.24	-0.34	N/A
LAMP1	ENST00000332556.4	lysosomal-associated membrane protein 1	566	1	0	0	1	0	rno-miR-27b-5p	-0.24	-0.24	N/A
SLA2	ENST00000262866.4	Src-like-adaptor 2	5	1	0	0	1	1	rno-miR-27b-5p	-0.24	-0.24	N/A
PP13439	ENST00000331659.2		289	1	0	1	0	0	rno-miR-27b-5p	-0.24	-0.25	N/A
CNTNAP3B	ENST00000377564.3	contactin associated protein-like 3B	5	1	0	1	0	0	rno-miR-27b-5p	-0.24	-0.24	N/A
SPIN4	ENST00000374884.2	spindlin family, member 4	202	1	0	1	0	0	rno-miR-27b-5p	-0.24	-0.24	N/A
SLX4IP	ENST00000334534.5	SLX4 interacting protein	0	2	0	1	1	0	rno-miR-27b-5p	-0.24	-0.24	N/A
MXI1	ENST00000332674.5	MAX interactor 1, dimerization protein	278	1	0	0	1	0	rno-miR-27b-5p	-0.24	-0.25	N/A
DHCR24	ENST00000371269.3	24-dehydrocholesterol reductase	7645	1	1	0	0	0	rno-miR-27b-5p	-0.24	-0.24	N/A
AC115618.1	ENST00000376775.2	Uncharacterized protein; cDNA FLJ26048 fis, clone PRS02384	5	1	0	1	0	0	rno-miR-27b-5p	-0.24	-0.24	N/A
ISLR	ENST00000249842.3	immunoglobulin superfamily containing leucine-rich repeat	6	1	0	1	0	0	rno-miR-27b-5p	-0.24	-0.24	N/A
AP3M1	ENST00000355264.4	adaptor-related protein complex 3, mu 1 subunit	601	1	0	0	1	0	rno-miR-27b-5p	-0.24	-0.24	N/A
FAM69A	ENST00000370310.4	family with sequence similarity 69, member A	171	1	0	0	1	1	rno-miR-27b-5p	-0.24	-0.29	N/A
TRIM44	ENST00000299413.5	tripartite motif containing 44	4203	2	0	0	2	0	rno-miR-27b-5p	-0.24	-0.25	N/A
EPM2AIP1	ENST00000322716.5	EPM2A (laforin) interacting protein 1	218	1	0	0	1	0	rno-miR-27b-5p	-0.24	-0.24	N/A
ROBO2	ENST00000461745.1	roundabout, axon guidance receptor, homolog 2 (Drosophila)	22	2	1	0	1	0	rno-miR-27b-5p	-0.24	-0.24	N/A
C17orf58	ENST00000536693.1	chromosome 17 open reading frame 58	48	1	0	0	1	1	rno-miR-27b-5p	-0.24	-0.24	N/A
MTPN	ENST00000393085.3	myotrophin	1296	2	0	0	2	0	rno-miR-27b-5p	-0.24	-0.24	N/A
RWDD2A	ENST00000369724.4	RWD domain containing 2A	286	1	0	0	1	1	rno-miR-27b-5p	-0.24	-0.26	N/A
CNTFR	ENST00000351266.4	ciliary neurotrophic factor receptor	19	1	0	1	0	0	rno-miR-27b-5p	-0.24	-0.24	N/A
ILVBL	ENST00000263383.3	ilvB (bacterial acetolactate synthase)-like	3333	1	0	0	1	0	rno-miR-27b-5p	-0.24	-0.24	N/A
MGAT5	ENST00000409645.1	mannosyl (alpha-1,6-)-glycoprotein beta-1,6-N-acetyl-glucosaminyltransferase	1627	2	0	1	1	0	rno-miR-27b-5p	-0.24	-0.25	N/A
SRP9	ENST00000366838.1	signal recognition particle 9kDa	21	1	0	0	1	0	rno-miR-27b-5p	-0.24	-0.24	N/A
GPR176	ENST00000299092.3	G protein-coupled receptor 176	2683	2	0	0	2	0	rno-miR-27b-5p	-0.24	-0.24	N/A
KIF17	ENST00000375044.1	kinesin family member 17	5	1	0	0	1	0	rno-miR-27b-5p	-0.24	-0.24	N/A
TOR2A	ENST00000458505.3	torsin family 2, member A	75	1	0	0	1	0	rno-miR-27b-5p	-0.24	-0.24	N/A
SOCS7	ENST00000577233.1	suppressor of cytokine signaling 7	15	2	1	1	0	0	rno-miR-27b-5p	-0.24	-0.38	N/A
CTNS	ENST00000046640.3	cystinosin, lysosomal cystine transporter	308	1	0	1	0	0	rno-miR-27b-5p	-0.24	-0.24	N/A
HECTD2	ENST00000371667.1	HECT domain containing E3 ubiquitin protein ligase 2	1514	1	0	0	1	0	rno-miR-27b-5p	-0.24	-0.24	N/A
UBE2W	ENST00000517608.1	ubiquitin-conjugating enzyme E2W (putative)	102	1	0	0	1	1	rno-miR-27b-5p	-0.24	-0.28	N/A
RNF24	ENST00000336095.6	ring finger protein 24	448	1	0	1	0	1	rno-miR-27b-5p	-0.24	-0.28	N/A
JPH1	ENST00000342232.4	junctophilin 1	53	1	0	0	1	1	rno-miR-27b-5p	-0.24	-0.28	N/A
FAM71E2	ENST00000424985.3	family with sequence similarity 71, member E2	5	1	0	0	1	0	rno-miR-27b-5p	-0.24	-0.24	N/A
SLC25A51	ENST00000380590.3	solute carrier family 25, member 51	170	1	1	0	0	0	rno-miR-27b-5p	-0.24	-0.26	N/A
CNTN6	ENST00000446702.2	contactin 6	5	1	0	1	0	0	rno-miR-27b-5p	-0.23	-0.23	N/A
KCNA1	ENST00000382545.3	potassium voltage-gated channel, shaker-related subfamily, member 1 (episodic ataxia with myokymia)	5	1	0	0	1	2	rno-miR-27b-5p	-0.23	-0.23	N/A
SEC22C	ENST00000264454.3	SEC22 vesicle trafficking protein homolog C (S. cerevisiae)	855	1	0	0	1	1	rno-miR-27b-5p	-0.23	-0.3	N/A
LIN7C	ENST00000278193.2	lin-7 homolog C (C. elegans)	1701	1	0	0	1	0	rno-miR-27b-5p	-0.23	-0.24	N/A
EIF4EBP2	ENST00000373218.4	eukaryotic translation initiation factor 4E binding protein 2	690	1	1	0	0	2	rno-miR-27b-5p	-0.23	-0.32	N/A
TGFB1I1	ENST00000361773.3	transforming growth factor beta 1 induced transcript 1	164	1	0	0	1	0	rno-miR-27b-5p	-0.23	-0.23	N/A
ZHX1	ENST00000395571.3	zinc fingers and homeoboxes 1	88	1	0	1	0	0	rno-miR-27b-5p	-0.23	-0.23	N/A
WT1	ENST00000379079.2	Wilms tumor 1	29	2	0	0	2	0	rno-miR-27b-5p	-0.23	-0.27	N/A
BMP1	ENST00000306349.8	bone morphogenetic protein 1	921	1	0	0	1	0	rno-miR-27b-5p	-0.23	-0.23	N/A
SRL	ENST00000399609.3	sarcalumenin	5	1	0	0	1	1	rno-miR-27b-5p	-0.23	-0.23	N/A
IQCJ	ENST00000482126.1	IQ motif containing J	5	1	0	1	0	0	rno-miR-27b-5p	-0.23	-0.23	N/A
TBX6	ENST00000395224.2	T-box 6	23	1	0	0	1	0	rno-miR-27b-5p	-0.23	-0.23	N/A
TFE3	ENST00000315869.7	transcription factor binding to IGHM enhancer 3	20	2	0	1	1	0	rno-miR-27b-5p	-0.23	-0.23	N/A
PCSK5	ENST00000376752.4	proprotein convertase subtilisin/kexin type 5	68	1	1	0	0	0	rno-miR-27b-5p	-0.23	-0.23	N/A
AC004466.1	ENST00000599515.1	Uncharacterized protein	5	1	0	0	1	0	rno-miR-27b-5p	-0.23	-0.23	N/A
DENND1A	ENST00000373624.2	DENN/MADD domain containing 1A	2794	1	0	0	1	1	rno-miR-27b-5p	-0.23	-0.23	N/A
PDE7A	ENST00000401827.3	phosphodiesterase 7A	84	2	0	1	1	0	rno-miR-27b-5p	-0.23	-0.28	N/A
TMEM54	ENST00000373463.3	transmembrane protein 54	35	1	0	0	1	0	rno-miR-27b-5p	-0.23	-0.23	N/A
PWWP2A	ENST00000456329.3	PWWP domain containing 2A	272	1	0	1	0	0	rno-miR-27b-5p	-0.23	-0.24	N/A
RGAG4	ENST00000545866.1	retrotransposon gag domain containing 4	34	1	0	0	1	1	rno-miR-27b-5p	-0.23	-0.23	N/A
NECAB1	ENST00000417640.2	N-terminal EF-hand calcium binding protein 1	5	1	0	1	0	1	rno-miR-27b-5p	-0.23	-0.23	N/A
PRSS33	ENST00000576886.1	protease, serine, 33	5	1	0	1	0	0	rno-miR-27b-5p	-0.23	-0.23	N/A
PYROXD1	ENST00000240651.9	pyridine nucleotide-disulphide oxidoreductase domain 1	5	1	0	1	0	0	rno-miR-27b-5p	-0.23	-0.23	N/A
DIO1	ENST00000322679.6	deiodinase, iodothyronine, type I	5	1	0	0	1	0	rno-miR-27b-5p	-0.23	-0.23	N/A
XCL1	ENST00000367818.3	chemokine (C motif) ligand 1	24	1	0	0	1	0	rno-miR-27b-5p	-0.23	-0.23	N/A
EXD2	ENST00000409018.3	exonuclease 3'-5' domain containing 2	3135	1	0	0	1	0	rno-miR-27b-5p	-0.23	-0.23	N/A
ZNF41	ENST00000313116.7	zinc finger protein 41	86	1	0	0	1	0	rno-miR-27b-5p	-0.23	-0.27	N/A
SNX25	ENST00000504273.1	sorting nexin 25	21	1	0	0	1	0	rno-miR-27b-5p	-0.23	-0.23	N/A
CKAP2L	ENST00000541405.1	cytoskeleton associated protein 2-like	162	1	0	0	1	0	rno-miR-27b-5p	-0.23	-0.23	N/A
ANKRD53	ENST00000272421.6	ankyrin repeat domain 53	14	1	0	0	1	0	rno-miR-27b-5p	-0.23	-0.23	N/A
S100A3	ENST00000368713.3	S100 calcium binding protein A3	93	1	0	0	1	0	rno-miR-27b-5p	-0.23	-0.23	N/A
PCNXL4	ENST00000535349.1	pecanex-like 4 (Drosophila)	268	1	0	0	1	0	rno-miR-27b-5p	-0.23	-0.23	N/A
OLFML2A	ENST00000288815.5	olfactomedin-like 2A	155	2	0	1	1	0	rno-miR-27b-5p	-0.23	-0.23	N/A
ATF7IP	ENST00000261168.4	activating transcription factor 7 interacting protein	667	2	0	0	2	0	rno-miR-27b-5p	-0.23	-0.25	N/A
POM121L12	ENST00000408890.4	POM121 transmembrane nucleoporin-like 12	5	1	0	0	1	0	rno-miR-27b-5p	-0.23	-0.23	N/A
PMP22	ENST00000395938.2	peripheral myelin protein 22	1152	1	0	0	1	0	rno-miR-27b-5p	-0.23	-0.23	N/A
ARID3B	ENST00000346246.5	AT rich interactive domain 3B (BRIGHT-like)	11	1	0	0	1	2	rno-miR-27b-5p	-0.23	-0.23	N/A
ARL2BP	ENST00000219204.3	ADP-ribosylation factor-like 2 binding protein	450	1	0	1	0	0	rno-miR-27b-5p	-0.23	-0.24	N/A
WISP3	ENST00000361714.1	WNT1 inducible signaling pathway protein 3	5	1	0	0	1	0	rno-miR-27b-5p	-0.23	-0.23	N/A
PCDH20	ENST00000409204.4	protocadherin 20	50	1	0	0	1	0	rno-miR-27b-5p	-0.23	-0.23	N/A
SERAC1	ENST00000367102.2	serine active site containing 1	129	1	0	1	0	0	rno-miR-27b-5p	-0.23	-0.23	N/A
YY1	ENST00000262238.4	YY1 transcription factor	1803	2	1	0	1	0	rno-miR-27b-5p	-0.22	-0.24	N/A
KCNE3	ENST00000310128.4	potassium voltage-gated channel, Isk-related family, member 3	16	1	0	0	1	0	rno-miR-27b-5p	-0.22	-0.22	N/A
HTR2C	ENST00000371950.3	5-hydroxytryptamine (serotonin) receptor 2C, G protein-coupled	5	1	0	0	1	2	rno-miR-27b-5p	-0.22	-0.22	N/A
SEC24D	ENST00000429811.2	SEC24 family, member D (S. cerevisiae)	50	1	0	0	1	0	rno-miR-27b-5p	-0.22	-0.22	N/A
MLST8	ENST00000301725.7	MTOR associated protein, LST8 homolog (S. cerevisiae)	493	1	0	0	1	0	rno-miR-27b-5p	-0.22	-0.23	N/A
GUCD1	ENST00000447813.2	guanylyl cyclase domain containing 1	2990	1	0	0	1	0	rno-miR-27b-5p	-0.22	-0.22	N/A
DST	ENST00000312431.6	dystonin	439	3	0	0	3	10	rno-miR-27b-5p	-0.22	-0.22	N/A
CDCP1	ENST00000296129.1	CUB domain containing protein 1	137	1	0	0	1	0	rno-miR-27b-5p	-0.22	-0.22	N/A
PHF12	ENST00000577226.1	PHD finger protein 12	307	3	2	0	1	2	rno-miR-27b-5p	-0.22	-0.22	N/A
ARHGAP12	ENST00000311380.4	Rho GTPase activating protein 12	190	2	0	1	1	0	rno-miR-27b-5p	-0.22	-0.22	N/A
PKP3	ENST00000331563.2	plakophilin 3	167	1	0	0	1	0	rno-miR-27b-5p	-0.22	-0.22	N/A
MAP10	ENST00000418460.1	microtubule-associated protein 10	5	1	1	0	0	0	rno-miR-27b-5p	-0.22	-0.22	N/A
HOXA7	ENST00000242159.3	homeobox A7	27	1	0	0	1	0	rno-miR-27b-5p	-0.22	-0.27	N/A
SLC35B4	ENST00000378509.4	solute carrier family 35 (UDP-xylose/UDP-N-acetylglucosamine transporter), member B4	899	1	0	1	0	1	rno-miR-27b-5p	-0.22	-0.25	N/A
GPC6	ENST00000377047.4	glypican 6	410	2	0	1	1	0	rno-miR-27b-5p	-0.22	-0.23	N/A
OTX2	ENST00000339475.5	orthodenticle homeobox 2	5	1	0	0	1	0	rno-miR-27b-5p	-0.22	-0.22	N/A
SLC41A2	ENST00000258538.3	solute carrier family 41 (magnesium transporter), member 2	224	1	0	0	1	1	rno-miR-27b-5p	-0.22	-0.26	N/A
PDE6A	ENST00000255266.5	phosphodiesterase 6A, cGMP-specific, rod, alpha	5	1	0	1	0	0	rno-miR-27b-5p	-0.22	-0.22	N/A
COL25A1	ENST00000399132.1	collagen, type XXV, alpha 1	270	1	0	1	0	1	rno-miR-27b-5p	-0.22	-0.27	N/A
RP11-247C2.2	ENST00000563727.1	HCG2004779; Uncharacterized protein	5	1	0	1	0	1	rno-miR-27b-5p	-0.22	-0.22	N/A
ZBTB5	ENST00000307750.4	zinc finger and BTB domain containing 5	281	1	1	0	0	1	rno-miR-27b-5p	-0.22	-0.24	N/A
TOMM40L	ENST00000367987.1	translocase of outer mitochondrial membrane 40 homolog (yeast)-like	13	1	0	0	1	1	rno-miR-27b-5p	-0.22	-0.22	N/A
PENK	ENST00000314922.3	proenkephalin	24	1	0	0	1	0	rno-miR-27b-5p	-0.22	-0.22	N/A
EDIL3	ENST00000296591.5	EGF-like repeats and discoidin I-like domains 3	2825	1	0	0	1	0	rno-miR-27b-5p	-0.22	-0.22	N/A
KLHL11	ENST00000319121.3	kelch-like family member 11	16	2	0	1	1	0	rno-miR-27b-5p	-0.22	-0.33	N/A
HS3ST1	ENST00000002596.5	heparan sulfate (glucosamine) 3-O-sulfotransferase 1	9	3	0	0	3	2	rno-miR-27b-5p	-0.22	-0.41	N/A
PARPBP	ENST00000378128.3	PARP1 binding protein	456	1	0	0	1	0	rno-miR-27b-5p	-0.22	-0.22	N/A
CENPBD1	ENST00000314994.3	CENPB DNA-binding domains containing 1	212	1	0	0	1	0	rno-miR-27b-5p	-0.22	-0.22	N/A
HES2	ENST00000377834.4	hairy and enhancer of split 2 (Drosophila)	5	2	0	1	1	0	rno-miR-27b-5p	-0.22	-0.22	N/A
MSRB3	ENST00000308259.5	methionine sulfoxide reductase B3	83	1	0	1	0	1	rno-miR-27b-5p	-0.22	-0.22	N/A
SH2D4B	ENST00000339284.2	SH2 domain containing 4B	5	1	0	0	1	0	rno-miR-27b-5p	-0.22	-0.22	N/A
ESRP2	ENST00000565858.1	epithelial splicing regulatory protein 2	320	1	0	0	1	2	rno-miR-27b-5p	-0.22	-0.33	N/A
DAPP1	ENST00000296414.7	dual adaptor of phosphotyrosine and 3-phosphoinositides	5	1	0	0	1	0	rno-miR-27b-5p	-0.22	-0.22	N/A
GDPD5	ENST00000443276.2	glycerophosphodiester phosphodiesterase domain containing 5	8	1	0	0	1	0	rno-miR-27b-5p	-0.22	-0.22	N/A
SACM1L	ENST00000389061.5	SAC1 suppressor of actin mutations 1-like (yeast)	159	1	0	0	1	0	rno-miR-27b-5p	-0.22	-0.25	N/A
MANBAL	ENST00000397150.1	mannosidase, beta A, lysosomal-like	2819	1	0	0	1	0	rno-miR-27b-5p	-0.22	-0.22	N/A
PIK3C2G	ENST00000433979.1	phosphatidylinositol-4-phosphate 3-kinase, catalytic subunit type 2 gamma	5	1	0	0	1	0	rno-miR-27b-5p	-0.21	-0.21	N/A
CHIC1	ENST00000373504.6	cysteine-rich hydrophobic domain 1	16	1	1	0	0	0	rno-miR-27b-5p	-0.21	-0.21	N/A
NCAM1	ENST00000316851.7	neural cell adhesion molecule 1	19	1	0	0	1	0	rno-miR-27b-5p	-0.21	-0.21	N/A
COL4A4	ENST00000396625.3	collagen, type IV, alpha 4	133	2	1	0	1	1	rno-miR-27b-5p	-0.21	-0.24	N/A
ITGBL1	ENST00000545560.2	integrin, beta-like 1 (with EGF-like repeat domains)	106	1	1	0	0	0	rno-miR-27b-5p	-0.21	-0.25	N/A
OVOL1	ENST00000335987.3	ovo-like 1(Drosophila)	5	1	0	1	0	0	rno-miR-27b-5p	-0.21	-0.21	N/A
C22orf23	ENST00000403305.1	chromosome 22 open reading frame 23	6	1	0	0	1	0	rno-miR-27b-5p	-0.21	-0.21	N/A
KCTD18	ENST00000359878.3	potassium channel tetramerization domain containing 18	12	1	0	0	1	0	rno-miR-27b-5p	-0.21	-0.21	N/A
DBNDD1	ENST00000304733.3	dysbindin (dystrobrevin binding protein 1) domain containing 1	303	1	0	0	1	0	rno-miR-27b-5p	-0.21	-0.21	N/A
PCNT	ENST00000359568.5	pericentrin	92	1	0	0	1	0	rno-miR-27b-5p	-0.21	-0.21	N/A
CCDC117	ENST00000249064.4	coiled-coil domain containing 117	211	1	1	0	0	0	rno-miR-27b-5p	-0.21	-0.24	N/A
THRB	ENST00000396671.2	thyroid hormone receptor, beta	55	1	1	0	0	0	rno-miR-27b-5p	-0.21	-0.32	N/A
HMGA2	ENST00000403681.2	high mobility group AT-hook 2	8021	1	0	0	1	1	rno-miR-27b-5p	-0.21	-0.22	N/A
HIATL1	ENST00000428393.2	hippocampus abundant transcript-like 1	767	1	0	0	1	0	rno-miR-27b-5p	-0.21	-0.22	N/A
SMPD3	ENST00000219334.5	sphingomyelin phosphodiesterase 3, neutral membrane (neutral sphingomyelinase II)	9	2	0	0	2	0	rno-miR-27b-5p	-0.21	-0.21	N/A
PROS1	ENST00000394236.3	protein S (alpha)	457	1	0	0	1	0	rno-miR-27b-5p	-0.21	-0.21	N/A
EPB41L2	ENST00000531410.1	erythrocyte membrane protein band 4.1-like 2	353	1	0	0	1	0	rno-miR-27b-5p	-0.21	-0.22	N/A
CLTCL1	ENST00000353891.5	clathrin, heavy chain-like 1	89	1	0	1	0	0	rno-miR-27b-5p	-0.21	-0.21	N/A
TTN	ENST00000342992.6	titin	5	1	1	0	0	0	rno-miR-27b-5p	-0.21	-0.21	N/A
C2orf88	ENST00000340623.4	chromosome 2 open reading frame 88	156	1	0	0	1	0	rno-miR-27b-5p	-0.21	-0.22	N/A
WDR45B	ENST00000392325.4	WD repeat domain 45B	962	1	0	0	1	0	rno-miR-27b-5p	-0.21	-0.21	N/A
HPCAL4	ENST00000372844.3	hippocalcin like 4	5	1	0	0	1	1	rno-miR-27b-5p	-0.21	-0.21	N/A
GJD3	ENST00000578689.1	gap junction protein, delta 3, 31.9kDa	0	1	0	1	0	0	rno-miR-27b-5p	-0.21	-0.21	N/A
LRRC38	ENST00000376085.3	leucine rich repeat containing 38	5	1	0	0	1	0	rno-miR-27b-5p	-0.21	-0.21	N/A
DAB2	ENST00000339788.6	Dab, mitogen-responsive phosphoprotein, homolog 2 (Drosophila)	2866	1	0	1	0	0	rno-miR-27b-5p	-0.21	-0.21	N/A
TRAPPC13	ENST00000399438.3	trafficking protein particle complex 13	361	2	0	0	2	0	rno-miR-27b-5p	-0.21	-0.39	N/A
GALNT12	ENST00000375011.3	UDP-N-acetyl-alpha-D-galactosamine:polypeptide N-acetylgalactosaminyltransferase 12 (GalNAc-T12)	73	1	0	0	1	0	rno-miR-27b-5p	-0.21	-0.27	N/A
MAFF	ENST00000338483.2	v-maf avian musculoaponeurotic fibrosarcoma oncogene homolog F	160	1	0	0	1	0	rno-miR-27b-5p	-0.21	-0.21	N/A
ST6GAL2	ENST00000361686.4	ST6 beta-galactosamide alpha-2,6-sialyltranferase 2	5	1	0	0	1	2	rno-miR-27b-5p	-0.21	-0.21	N/A
HORMAD2	ENST00000336726.6	HORMA domain containing 2	5	1	0	0	1	0	rno-miR-27b-5p	-0.21	-0.21	N/A
UBTF	ENST00000343638.5	upstream binding transcription factor, RNA polymerase I	1090	1	0	1	0	0	rno-miR-27b-5p	-0.21	-0.21	N/A
ZNF3	ENST00000424697.1	zinc finger protein 3	671	1	0	1	0	0	rno-miR-27b-5p	-0.21	-0.21	N/A
PCNX	ENST00000304743.2	pecanex homolog (Drosophila)	458	2	1	1	0	0	rno-miR-27b-5p	-0.21	-0.22	N/A
BEST3	ENST00000488961.1	bestrophin 3	5	1	0	0	1	2	rno-miR-27b-5p	-0.21	-0.24	N/A
RTP1	ENST00000312295.4	receptor (chemosensory) transporter protein 1	5	1	0	0	1	1	rno-miR-27b-5p	-0.21	-0.21	N/A
FAM171B	ENST00000304698.5	family with sequence similarity 171, member B	5	1	0	0	1	2	rno-miR-27b-5p	-0.21	-0.21	N/A
TNFAIP3	ENST00000237289.4	tumor necrosis factor, alpha-induced protein 3	150	2	0	1	1	0	rno-miR-27b-5p	-0.21	-0.21	N/A
KREMEN1	ENST00000400335.4	kringle containing transmembrane protein 1	606	1	1	0	0	3	rno-miR-27b-5p	-0.21	-0.21	N/A
SLAMF1	ENST00000302035.6	signaling lymphocytic activation molecule family member 1	5	1	0	0	1	2	rno-miR-27b-5p	-0.21	-0.21	N/A
VIP	ENST00000367244.3	vasoactive intestinal peptide	5	1	0	0	1	0	rno-miR-27b-5p	-0.21	-0.21	N/A
KLHDC3	ENST00000326974.4	kelch domain containing 3	349	1	0	0	1	0	rno-miR-27b-5p	-0.21	-0.21	N/A
MIS18BP1	ENST00000310806.4	MIS18 binding protein 1	74	1	0	0	1	0	rno-miR-27b-5p	-0.21	-0.28	N/A
BCAP29	ENST00000005259.4	B-cell receptor-associated protein 29	326	1	0	0	1	1	rno-miR-27b-5p	-0.21	-0.24	N/A
GFI1	ENST00000370332.1	growth factor independent 1 transcription repressor	154	1	0	0	1	0	rno-miR-27b-5p	-0.21	-0.21	N/A
CUL2	ENST00000374746.1	cullin 2	27	1	0	0	1	0	rno-miR-27b-5p	-0.21	-0.21	N/A
SHPRH	ENST00000367505.2	SNF2 histone linker PHD RING helicase, E3 ubiquitin protein ligase	757	1	0	0	1	0	rno-miR-27b-5p	-0.21	-0.21	N/A
NID2	ENST00000216286.5	nidogen 2 (osteonidogen)	4292	1	0	0	1	0	rno-miR-27b-5p	-0.21	-0.22	N/A
KLK3	ENST00000326003.2	kallikrein-related peptidase 3	5	1	0	0	1	0	rno-miR-27b-5p	-0.21	-0.21	N/A
TMED3	ENST00000299705.5	transmembrane emp24 protein transport domain containing 3	12499	1	0	0	1	0	rno-miR-27b-5p	-0.21	-0.21	N/A
DSC1	ENST00000257197.3	desmocollin 1	7	1	0	1	0	1	rno-miR-27b-5p	-0.21	-0.21	N/A
IKZF1	ENST00000331340.3	IKAROS family zinc finger 1 (Ikaros)	11	1	0	0	1	2	rno-miR-27b-5p	-0.21	-0.22	N/A
PSTK	ENST00000405485.1	phosphoseryl-tRNA kinase	530	1	0	0	1	0	rno-miR-27b-5p	-0.21	-0.21	N/A
SLC37A2	ENST00000298280.5	solute carrier family 37 (glucose-6-phosphate transporter), member 2	18	1	0	0	1	0	rno-miR-27b-5p	-0.21	-0.21	N/A
PDS5A	ENST00000303538.8	PDS5, regulator of cohesion maintenance, homolog A (S. cerevisiae)	1518	1	0	0	1	0	rno-miR-27b-5p	-0.21	-0.21	N/A
RANBP6	ENST00000259569.5	RAN binding protein 6	117	1	0	0	1	0	rno-miR-27b-5p	-0.21	-0.21	N/A
GPRC5B	ENST00000300571.2	G protein-coupled receptor, family C, group 5, member B	84	2	0	1	1	0	rno-miR-27b-5p	-0.21	-0.24	N/A
PLS1	ENST00000457734.2	plastin 1	467	1	0	1	0	1	rno-miR-27b-5p	-0.2	-0.21	N/A
PPP1R18	ENST00000399199.3	protein phosphatase 1, regulatory subunit 18	265	1	0	0	1	0	rno-miR-27b-5p	-0.2	-0.2	N/A
PRRT1	ENST00000211413.5	proline-rich transmembrane protein 1	19	1	0	1	0	1	rno-miR-27b-5p	-0.2	-0.2	N/A
MAP3K7CL	ENST00000286791.5	MAP3K7 C-terminal like	87	1	0	0	1	0	rno-miR-27b-5p	-0.2	-0.2	N/A
ANAPC10	ENST00000507656.1	anaphase promoting complex subunit 10	46	1	0	0	1	0	rno-miR-27b-5p	-0.2	-0.34	N/A
CPNE7	ENST00000268720.5	copine VII	26	1	0	0	1	0	rno-miR-27b-5p	-0.2	-0.24	N/A
C20orf194	ENST00000453730.2	chromosome 20 open reading frame 194	1083	1	0	1	0	3	rno-miR-27b-5p	-0.2	-0.2	N/A
SSPN	ENST00000242729.2	sarcospan	25	2	0	1	1	0	rno-miR-27b-5p	-0.2	-0.2	N/A
TPRN	ENST00000409012.4	taperin	1586	1	0	0	1	0	rno-miR-27b-5p	-0.2	-0.2	N/A
MTR	ENST00000366577.5	5-methyltetrahydrofolate-homocysteine methyltransferase	378	1	0	0	1	0	rno-miR-27b-5p	-0.2	-0.2	N/A
NEK9	ENST00000238616.5	NIMA-related kinase 9	733	2	0	0	2	0	rno-miR-27b-5p	-0.2	-0.22	N/A
GLCCI1	ENST00000223145.5	glucocorticoid induced transcript 1	654	1	0	1	0	0	rno-miR-27b-5p	-0.2	-0.2	N/A
ARIH1	ENST00000379887.4	ariadne RBR E3 ubiquitin protein ligase 1	671	2	0	0	2	0	rno-miR-27b-5p	-0.2	-0.34	N/A
KIAA1456	ENST00000524591.2	KIAA1456	24	1	0	0	1	2	rno-miR-27b-5p	-0.2	-0.22	N/A
SSFA2	ENST00000431877.2	sperm specific antigen 2	1434	1	0	0	1	0	rno-miR-27b-5p	-0.2	-0.21	N/A
SNRPA1	ENST00000254193.6	small nuclear ribonucleoprotein polypeptide A'	33	1	0	1	0	0	rno-miR-27b-5p	-0.2	-0.2	N/A
TXNDC2	ENST00000357775.5	thioredoxin domain containing 2 (spermatozoa)	5	1	0	1	0	1	rno-miR-27b-5p	-0.2	-0.2	N/A
AVIL	ENST00000537081.1	advillin	10	1	1	0	0	0	rno-miR-27b-5p	-0.2	-0.45	N/A
MAL2	ENST00000276681.6	mal, T-cell differentiation protein 2 (gene/pseudogene)	2056	1	0	0	1	0	rno-miR-27b-5p	-0.2	-0.23	N/A
RAD54B	ENST00000297592.5	RAD54 homolog B (S. cerevisiae)	36	1	0	0	1	0	rno-miR-27b-5p	-0.2	-0.21	N/A
SRSF11	ENST00000370950.3	serine/arginine-rich splicing factor 11	1201	1	0	0	1	0	rno-miR-27b-5p	-0.2	-0.2	N/A
NAALADL2	ENST00000454872.1	N-acetylated alpha-linked acidic dipeptidase-like 2	5	1	0	0	1	1	rno-miR-27b-5p	-0.2	-0.2	N/A
PCYT1A	ENST00000292823.2	phosphate cytidylyltransferase 1, choline, alpha	731	2	0	0	2	1	rno-miR-27b-5p	-0.2	-0.23	N/A
PAPPA2	ENST00000367662.3	pappalysin 2	5	1	1	0	0	1	rno-miR-27b-5p	-0.2	-0.2	N/A
IGSF5	ENST00000380588.4	immunoglobulin superfamily, member 5	7	1	0	0	1	0	rno-miR-27b-5p	-0.2	-0.2	N/A
ASCC3	ENST00000369162.2	activating signal cointegrator 1 complex subunit 3	159	1	0	1	0	0	rno-miR-27b-5p	-0.2	-0.2	N/A
IL2RA	ENST00000379959.3	interleukin 2 receptor, alpha	5	1	0	0	1	0	rno-miR-27b-5p	-0.2	-0.2	N/A
LAS1L	ENST00000312391.8	LAS1-like (S. cerevisiae)	26	1	0	1	0	1	rno-miR-27b-5p	-0.2	-0.2	N/A
KCND3	ENST00000369697.1	potassium voltage-gated channel, Shal-related subfamily, member 3	23	1	0	0	1	2	rno-miR-27b-5p	-0.2	-0.2	N/A
SSTR5	ENST00000397547.2	somatostatin receptor 5	5	1	0	0	1	0	rno-miR-27b-5p	-0.2	-0.2	N/A
PARM1	ENST00000513238.1	prostate androgen-regulated mucin-like protein 1	161	1	0	0	1	1	rno-miR-27b-5p	-0.2	-0.3	N/A
KL	ENST00000380099.3	klotho	5	1	0	0	1	0	rno-miR-27b-5p	-0.2	-0.2	N/A
USP27X	ENST00000508866.2	ubiquitin specific peptidase 27, X-linked	260	1	0	0	1	0	rno-miR-27b-5p	-0.2	-0.2	N/A
RPE65	ENST00000262340.5	retinal pigment epithelium-specific protein 65kDa	5	1	0	0	1	0	rno-miR-27b-5p	-0.2	-0.2	N/A
TULP4	ENST00000367094.2	tubby like protein 4	93	2	0	1	1	0	rno-miR-27b-5p	-0.2	-0.23	N/A
GDA	ENST00000358399.3	guanine deaminase	5	1	1	0	0	0	rno-miR-27b-5p	-0.2	-0.2	N/A
FSHB	ENST00000417547.1	follicle stimulating hormone, beta polypeptide	5	1	0	0	1	0	rno-miR-27b-5p	-0.2	-0.2	N/A
TNNI3K	ENST00000370891.2	TNNI3 interacting kinase	5	1	0	1	0	0	rno-miR-27b-5p	-0.2	-0.2	N/A
CHSY3	ENST00000305031.4	chondroitin sulfate synthase 3	221	1	0	0	1	1	rno-miR-27b-5p	-0.2	-0.25	N/A
PLCXD3	ENST00000377801.3	phosphatidylinositol-specific phospholipase C, X domain containing 3	81	1	0	0	1	2	rno-miR-27b-5p	-0.2	-0.21	N/A
POC1B-GALNT4	ENST00000547474.1	POC1B-GALNT4 readthrough	275	1	0	0	1	1	rno-miR-27b-5p	-0.2	-0.2	N/A
TRNP1	ENST00000522111.2	TMF1-regulated nuclear protein 1	4046	2	0	1	1	0	rno-miR-27b-5p	-0.2	-0.33	N/A
MOCS1	ENST00000373186.4	molybdenum cofactor synthesis 1	179	1	0	0	1	1	rno-miR-27b-5p	-0.2	-0.2	N/A
LBX2	ENST00000341396.2	ladybird homeobox 2	100	1	0	0	1	0	rno-miR-27b-5p	-0.2	-0.2	N/A
MARCH1	ENST00000274056.7	membrane-associated ring finger (C3HC4) 1, E3 ubiquitin protein ligase	5	1	0	0	1	0	rno-miR-27b-5p	-0.2	-0.2	N/A
FPGT-TNNI3K	ENST00000557284.2	FPGT-TNNI3K readthrough	0	1	0	1	0	0	rno-miR-27b-5p	-0.2	-0.2	N/A
C11orf82	ENST00000528759.1	chromosome 11 open reading frame 82	579	1	0	0	1	1	rno-miR-27b-5p	-0.2	-0.2	N/A
MATN2	ENST00000254898.5	matrilin 2	371	1	0	0	1	0	rno-miR-27b-5p	-0.2	-0.2	N/A
QKI	ENST00000392127.2	QKI, KH domain containing, RNA binding	323	2	0	0	2	1	rno-miR-27b-5p	-0.2	-0.29	N/A
METTL15	ENST00000342303.5	methyltransferase like 15	17	1	0	0	1	1	rno-miR-27b-5p	-0.2	-0.2	N/A
CLNK	ENST00000226951.6	cytokine-dependent hematopoietic cell linker	5	1	0	0	1	0	rno-miR-27b-5p	-0.2	-0.2	N/A
FZD9	ENST00000344575.3	frizzled family receptor 9	276	1	0	0	1	0	rno-miR-27b-5p	-0.2	-0.2	N/A
ENTPD6	ENST00000433259.2	ectonucleoside triphosphate diphosphohydrolase 6 (putative)	616	1	0	0	1	0	rno-miR-27b-5p	-0.19	-0.2	N/A
SEPT4	ENST00000426861.1	septin 4	40	1	0	0	1	0	rno-miR-27b-5p	-0.19	-0.19	N/A
C19orf12	ENST00000592153.1	chromosome 19 open reading frame 12	242	1	0	1	0	0	rno-miR-27b-5p	-0.19	-0.22	N/A
OTOP3	ENST00000328801.4	otopetrin 3	5	1	0	0	1	0	rno-miR-27b-5p	-0.19	-0.19	N/A
TAF4B	ENST00000269142.5	TAF4b RNA polymerase II, TATA box binding protein (TBP)-associated factor, 105kDa	52	1	0	0	1	0	rno-miR-27b-5p	-0.19	-0.19	N/A
CDC23	ENST00000394886.2	cell division cycle 23	740	1	0	1	0	0	rno-miR-27b-5p	-0.19	-0.19	N/A
DDX17	ENST00000396821.3	DEAD (Asp-Glu-Ala-Asp) box helicase 17	2204	1	0	1	0	1	rno-miR-27b-5p	-0.19	-0.2	N/A
UCP2	ENST00000536983.1	uncoupling protein 2 (mitochondrial, proton carrier)	32	1	0	0	1	0	rno-miR-27b-5p	-0.19	-0.23	N/A
IRX2	ENST00000382611.6	iroquois homeobox 2	5	1	0	0	1	0	rno-miR-27b-5p	-0.19	-0.19	N/A
ADO	ENST00000373783.1	2-aminoethanethiol (cysteamine) dioxygenase	686	2	0	0	2	0	rno-miR-27b-5p	-0.19	-0.34	N/A
ATRX	ENST00000373344.5	alpha thalassemia/mental retardation syndrome X-linked	77	1	0	0	1	1	rno-miR-27b-5p	-0.19	-0.29	N/A
TMEM41A	ENST00000296254.3	transmembrane protein 41A	382	1	0	1	0	0	rno-miR-27b-5p	-0.19	-0.2	N/A
AC105020.1	ENST00000435356.1	Uncharacterized protein; cDNA FLJ12988 fis, clone NT2RP3000080	5	1	0	0	1	1	rno-miR-27b-5p	-0.19	-0.19	N/A
SAMD7	ENST00000428432.2	sterile alpha motif domain containing 7	5	1	0	0	1	0	rno-miR-27b-5p	-0.19	-0.19	N/A
S100PBP	ENST00000373475.5	S100P binding protein	428	1	0	0	1	0	rno-miR-27b-5p	-0.19	-0.22	N/A
ST18	ENST00000276480.7	suppression of tumorigenicity 18 (breast carcinoma) (zinc finger protein)	5	1	0	0	1	0	rno-miR-27b-5p	-0.19	-0.19	N/A
RIC8B	ENST00000392837.4	RIC8 guanine nucleotide exchange factor B	49	1	0	1	0	0	rno-miR-27b-5p	-0.19	-0.19	N/A
SCRN3	ENST00000272732.6	secernin 3	80	1	0	0	1	0	rno-miR-27b-5p	-0.19	-0.24	N/A
PTRF	ENST00000357037.5	polymerase I and transcript release factor	987	2	0	1	1	1	rno-miR-27b-5p	-0.19	-0.2	N/A
CCDC176	ENST00000394009.3	coiled-coil domain containing 176	61	1	0	0	1	0	rno-miR-27b-5p	-0.19	-0.19	N/A
CIAPIN1	ENST00000565961.1	cytokine induced apoptosis inhibitor 1	423	1	0	1	0	0	rno-miR-27b-5p	-0.19	-0.19	N/A
RBM43	ENST00000331426.5	RNA binding motif protein 43	24	1	0	1	0	0	rno-miR-27b-5p	-0.19	-0.24	N/A
PGAP3	ENST00000579146.1	post-GPI attachment to proteins 3	6	1	0	0	1	0	rno-miR-27b-5p	-0.19	-0.19	N/A
FAM20A	ENST00000592554.1	family with sequence similarity 20, member A	198	1	0	0	1	2	rno-miR-27b-5p	-0.19	-0.3	N/A
TMEM128	ENST00000254742.2	transmembrane protein 128	5	1	0	0	1	0	rno-miR-27b-5p	-0.19	-0.19	N/A
LIN28B	ENST00000345080.4	lin-28 homolog B (C. elegans)	118	1	1	0	0	1	rno-miR-27b-5p	-0.19	-0.19	N/A
SUMF2	ENST00000434526.2	sulfatase modifying factor 2	182	1	0	0	1	0	rno-miR-27b-5p	-0.19	-0.19	N/A
NNAT	ENST00000062104.2	neuronatin	5	1	0	1	0	0	rno-miR-27b-5p	-0.19	-0.19	N/A
ZNF449	ENST00000339249.4	zinc finger protein 449	345	1	0	0	1	0	rno-miR-27b-5p	-0.19	-0.2	N/A
BET1	ENST00000222547.3	Bet1 golgi vesicular membrane trafficking protein	722	2	0	1	1	0	rno-miR-27b-5p	-0.19	-0.42	N/A
NPR3	ENST00000265074.8	natriuretic peptide receptor C/guanylate cyclase C (atrionatriuretic peptide receptor C)	517	1	0	0	1	1	rno-miR-27b-5p	-0.19	-0.2	N/A
SYNPO	ENST00000307662.4	synaptopodin	311	2	0	1	1	0	rno-miR-27b-5p	-0.19	-0.19	N/A
FUT1	ENST00000310160.3	fucosyltransferase 1 (galactoside 2-alpha-L-fucosyltransferase, H blood group)	17	1	0	0	1	0	rno-miR-27b-5p	-0.19	-0.19	N/A
KCTD6	ENST00000355076.6	potassium channel tetramerization domain containing 6	19	1	0	0	1	0	rno-miR-27b-5p	-0.19	-0.19	N/A
CHRNA2	ENST00000407991.1	cholinergic receptor, nicotinic, alpha 2 (neuronal)	5	1	0	0	1	1	rno-miR-27b-5p	-0.19	-0.19	N/A
MOXD1	ENST00000367963.3	monooxygenase, DBH-like 1	168	1	1	0	0	0	rno-miR-27b-5p	-0.19	-0.41	N/A
ITPRIPL2	ENST00000381440.3	inositol 1,4,5-trisphosphate receptor interacting protein-like 2	893	1	0	0	1	0	rno-miR-27b-5p	-0.19	-0.2	N/A
PIGN	ENST00000357637.5	phosphatidylinositol glycan anchor biosynthesis, class N	211	1	1	0	0	1	rno-miR-27b-5p	-0.19	-0.34	N/A
PARVA	ENST00000334956.8	parvin, alpha	1912	1	0	0	1	2	rno-miR-27b-5p	-0.19	-0.33	N/A
FBXO28	ENST00000424254.2	F-box protein 28	461	1	0	0	1	3	rno-miR-27b-5p	-0.19	-0.35	N/A
SOST	ENST00000301691.2	sclerostin	10	1	0	0	1	0	rno-miR-27b-5p	-0.19	-0.19	N/A
TRIQK	ENST00000521988.1	triple QxxK/R motif containing	210	1	0	0	1	0	rno-miR-27b-5p	-0.19	-0.19	N/A
METTL21B	ENST00000333012.5	methyltransferase like 21B	51	1	0	0	1	0	rno-miR-27b-5p	-0.19	-0.19	N/A
RNF40	ENST00000324685.6	ring finger protein 40, E3 ubiquitin protein ligase	773	1	0	0	1	0	rno-miR-27b-5p	-0.19	-0.19	N/A
ATP6V0D2	ENST00000285393.3	ATPase, H+ transporting, lysosomal 38kDa, V0 subunit d2	5	1	0	0	1	0	rno-miR-27b-5p	-0.19	-0.19	N/A
IKZF2	ENST00000457361.1	IKAROS family zinc finger 2 (Helios)	32	1	0	0	1	0	rno-miR-27b-5p	-0.19	-0.21	N/A
TNIP1	ENST00000520931.1	TNFAIP3 interacting protein 1	334	1	0	0	1	1	rno-miR-27b-5p	-0.19	-0.19	N/A
CA8	ENST00000317995.4	carbonic anhydrase VIII	197	1	1	0	0	0	rno-miR-27b-5p	-0.19	-0.42	N/A
OGDHL	ENST00000374103.4	oxoglutarate dehydrogenase-like	7	1	0	0	1	0	rno-miR-27b-5p	-0.19	-0.19	N/A
KCNN3	ENST00000271915.4	potassium intermediate/small conductance calcium-activated channel, subfamily N, member 3	5	2	0	0	2	2	rno-miR-27b-5p	-0.19	-0.19	N/A
FLJ27365	ENST00000360737.3	hsa-mir-4763	74	1	0	0	1	1	rno-miR-27b-5p	-0.19	-0.19	N/A
ELK1	ENST00000247161.3	ELK1, member of ETS oncogene family	11	1	0	1	0	0	rno-miR-27b-5p	-0.19	-0.19	N/A
ZNF780B	ENST00000434248.1	zinc finger protein 780B	77	1	0	0	1	0	rno-miR-27b-5p	-0.19	-0.2	N/A
MRGPRF	ENST00000441623.1	MAS-related GPR, member F	140	1	0	0	1	0	rno-miR-27b-5p	-0.19	-0.26	N/A
TMUB2	ENST00000590235.1	transmembrane and ubiquitin-like domain containing 2	1043	1	0	0	1	0	rno-miR-27b-5p	-0.19	-0.19	N/A
KDELC2	ENST00000323468.5	KDEL (Lys-Asp-Glu-Leu) containing 2	667	1	0	0	1	0	rno-miR-27b-5p	-0.19	-0.2	N/A
ZFP1	ENST00000464850.1	ZFP1 zinc finger protein	32	1	1	0	0	0	rno-miR-27b-5p	-0.19	-0.37	N/A
FERMT1	ENST00000217289.4	fermitin family member 1	245	1	0	1	0	0	rno-miR-27b-5p	-0.19	-0.19	N/A
TDRD1	ENST00000251864.2	tudor domain containing 1	5	1	0	1	0	0	rno-miR-27b-5p	-0.19	-0.19	N/A
CLLU1	ENST00000378485.1	chronic lymphocytic leukemia up-regulated 1	5	1	0	0	1	0	rno-miR-27b-5p	-0.19	-0.19	N/A
NMUR1	ENST00000305141.4	neuromedin U receptor 1	5	1	0	0	1	0	rno-miR-27b-5p	-0.19	-0.19	N/A
NUP210	ENST00000254508.5	nucleoporin 210kDa	246	1	0	0	1	0	rno-miR-27b-5p	-0.19	-0.19	N/A
PLEKHA7	ENST00000531066.1	pleckstrin homology domain containing, family A member 7	40	1	0	0	1	0	rno-miR-27b-5p	-0.19	-0.19	N/A
CACNG1	ENST00000226021.3	calcium channel, voltage-dependent, gamma subunit 1	5	1	0	0	1	0	rno-miR-27b-5p	-0.19	-0.19	N/A
SLC37A1	ENST00000398341.3	solute carrier family 37 (glucose-6-phosphate transporter), member 1	12	1	0	0	1	0	rno-miR-27b-5p	-0.19	-0.31	N/A
RALGPS1	ENST00000259351.5	Ral GEF with PH domain and SH3 binding motif 1	34	1	0	0	1	3	rno-miR-27b-5p	-0.19	-0.21	N/A
FIBCD1	ENST00000448616.1	fibrinogen C domain containing 1	44	2	0	0	2	0	rno-miR-27b-5p	-0.19	-0.23	N/A
SAMD14	ENST00000330175.4	sterile alpha motif domain containing 14	88	1	0	0	1	0	rno-miR-27b-5p	-0.18	-0.18	N/A
IL1R1	ENST00000410023.1	interleukin 1 receptor, type I	1713	2	0	1	1	0	rno-miR-27b-5p	-0.18	-0.18	N/A
TBX5	ENST00000349716.5	T-box 5	68	1	0	0	1	0	rno-miR-27b-5p	-0.18	-0.18	N/A
TMEM236	ENST00000480516.1		5	1	0	0	1	0	rno-miR-27b-5p	-0.18	-0.18	N/A
TBC1D22A	ENST00000337137.4	TBC1 domain family, member 22A	123	1	0	0	1	0	rno-miR-27b-5p	-0.18	-0.18	N/A
SIM2	ENST00000290399.6	single-minded homolog 2 (Drosophila)	108	2	0	1	1	2	rno-miR-27b-5p	-0.18	-0.46	N/A
USP31	ENST00000219689.7	ubiquitin specific peptidase 31	214	3	0	0	3	1	rno-miR-27b-5p	-0.18	-0.36	N/A
RNF43	ENST00000407977.2	ring finger protein 43	52	1	0	0	1	1	rno-miR-27b-5p	-0.18	-0.18	N/A
CTC-432M15.3	ENST00000514667.1	Folliculin-interacting protein 1	38	1	0	0	1	1	rno-miR-27b-5p	-0.18	-0.18	N/A
LRRK2	ENST00000298910.7	leucine-rich repeat kinase 2	37	1	0	0	1	0	rno-miR-27b-5p	-0.18	-0.18	N/A
LMTK2	ENST00000297293.5	lemur tyrosine kinase 2	51	1	0	0	1	0	rno-miR-27b-5p	-0.18	-0.18	N/A
RUNX1T1	ENST00000523629.1	runt-related transcription factor 1; translocated to, 1 (cyclin D-related)	9	1	1	0	0	0	rno-miR-27b-5p	-0.18	-0.18	N/A
C3orf52	ENST00000264848.5	chromosome 3 open reading frame 52	402	1	0	1	0	0	rno-miR-27b-5p	-0.18	-0.18	N/A
P2RY1	ENST00000305097.3	purinergic receptor P2Y, G-protein coupled, 1	58	2	0	1	1	0	rno-miR-27b-5p	-0.18	-0.19	N/A
TMEM236	ENST00000377495.1	transmembrane protein 236	5	1	0	0	1	0	rno-miR-27b-5p	-0.18	-0.18	N/A
HSPB7	ENST00000411503.1	heat shock 27kDa protein family, member 7 (cardiovascular)	5	1	0	0	1	0	rno-miR-27b-5p	-0.18	-0.18	N/A
RAB6A	ENST00000310653.6	RAB6A, member RAS oncogene family	9	1	0	0	1	0	rno-miR-27b-5p	-0.18	-0.18	N/A
ZNF746	ENST00000340622.3	zinc finger protein 746	54	1	0	0	1	0	rno-miR-27b-5p	-0.18	-0.18	N/A
FAM64A	ENST00000570337.2	family with sequence similarity 64, member A	392	1	0	1	0	1	rno-miR-27b-5p	-0.18	-0.26	N/A
PITPNA	ENST00000313486.7	phosphatidylinositol transfer protein, alpha	366	1	1	0	0	1	rno-miR-27b-5p	-0.18	-0.44	N/A
HPSE2	ENST00000370546.1	heparanase 2	12	3	0	1	2	0	rno-miR-27b-5p	-0.18	-0.34	N/A
THNSL1	ENST00000524413.1	threonine synthase-like 1 (S. cerevisiae)	140	1	0	0	1	0	rno-miR-27b-5p	-0.18	-0.24	N/A
YAP1	ENST00000282441.5	Yes-associated protein 1	1175	1	0	0	1	0	rno-miR-27b-5p	-0.18	-0.23	N/A
EDEM3	ENST00000318130.8	ER degradation enhancer, mannosidase alpha-like 3	535	1	0	0	1	0	rno-miR-27b-5p	-0.18	-0.18	N/A
MBTPS2	ENST00000379484.5	membrane-bound transcription factor peptidase, site 2	1711	1	1	0	0	0	rno-miR-27b-5p	-0.18	-0.18	N/A
TACC1	ENST00000330691.6	transforming, acidic coiled-coil containing protein 1	186	2	0	1	1	3	rno-miR-27b-5p	-0.18	-0.23	N/A
SPCS2	ENST00000263672.6	signal peptidase complex subunit 2 homolog (S. cerevisiae)	28	1	0	0	1	0	rno-miR-27b-5p	-0.18	-0.18	N/A
HHLA1	ENST00000434736.2	HERV-H LTR-associating 1	5	1	0	0	1	0	rno-miR-27b-5p	-0.18	-0.18	N/A
MADD	ENST00000406482.1	MAP-kinase activating death domain	282	1	0	0	1	1	rno-miR-27b-5p	-0.18	-0.18	N/A
UCHL1	ENST00000284440.4	ubiquitin carboxyl-terminal esterase L1 (ubiquitin thiolesterase)	21879	1	0	1	0	0	rno-miR-27b-5p	-0.18	-0.18	N/A
SRPR	ENST00000332118.6	signal recognition particle receptor (docking protein)	2980	1	0	1	0	0	rno-miR-27b-5p	-0.18	-0.18	N/A
ARHGEF26	ENST00000356448.4	Rho guanine nucleotide exchange factor (GEF) 26	164	1	0	0	1	0	rno-miR-27b-5p	-0.18	-0.18	N/A
CDKN2AIP	ENST00000302350.4	CDKN2A interacting protein	2313	1	0	0	1	1	rno-miR-27b-5p	-0.18	-0.18	N/A
PIK3R5	ENST00000447110.1	phosphoinositide-3-kinase, regulatory subunit 5	5	1	0	0	1	1	rno-miR-27b-5p	-0.18	-0.18	N/A
TAB3	ENST00000378933.1	TGF-beta activated kinase 1/MAP3K7 binding protein 3	201	1	1	0	0	1	rno-miR-27b-5p	-0.18	-0.3	N/A
ALKBH8	ENST00000428149.2	alkB, alkylation repair homolog 8 (E. coli)	23	1	0	1	0	0	rno-miR-27b-5p	-0.18	-0.18	N/A
FAM163A	ENST00000341785.4	family with sequence similarity 163, member A	23	1	0	1	0	1	rno-miR-27b-5p	-0.18	-0.18	N/A
SLC25A43	ENST00000217909.7	solute carrier family 25, member 43	5	1	0	1	0	0	rno-miR-27b-5p	-0.18	-0.18	N/A
TRIM54	ENST00000296098.4	tripartite motif containing 54	5	1	0	1	0	0	rno-miR-27b-5p	-0.18	-0.18	N/A
RORB	ENST00000376896.3	RAR-related orphan receptor B	5	1	0	0	1	0	rno-miR-27b-5p	-0.18	-0.18	N/A
SLCO3A1	ENST00000318445.6	solute carrier organic anion transporter family, member 3A1	133	1	0	1	0	1	rno-miR-27b-5p	-0.18	-0.27	N/A
NECAP2	ENST00000337132.5	NECAP endocytosis associated 2	1011	1	0	0	1	0	rno-miR-27b-5p	-0.18	-0.18	N/A
NHLRC2	ENST00000369301.3	NHL repeat containing 2	368	1	1	0	0	3	rno-miR-27b-5p	-0.18	-0.24	N/A
CHODL	ENST00000400128.1	chondrolectin	26	1	0	1	0	0	rno-miR-27b-5p	-0.18	-0.18	N/A
STX1B	ENST00000215095.5	syntaxin 1B	26	1	0	0	1	0	rno-miR-27b-5p	-0.18	-0.18	N/A
ACBD3	ENST00000366812.5	acyl-CoA binding domain containing 3	828	1	0	0	1	0	rno-miR-27b-5p	-0.18	-0.18	N/A
SLC44A1	ENST00000374720.3	solute carrier family 44 (choline transporter), member 1	407	1	0	0	1	2	rno-miR-27b-5p	-0.18	-0.2	N/A
DGCR8	ENST00000383024.2	DGCR8 microprocessor complex subunit	1018	1	0	1	0	0	rno-miR-27b-5p	-0.18	-0.18	N/A
CLEC5A	ENST00000546910.1	C-type lectin domain family 5, member A	5	1	0	0	1	0	rno-miR-27b-5p	-0.18	-0.18	N/A
LAMB3	ENST00000356082.4	laminin, beta 3	15	1	0	0	1	0	rno-miR-27b-5p	-0.18	-0.22	N/A
DCAF12	ENST00000361264.4	DDB1 and CUL4 associated factor 12	2075	1	0	0	1	0	rno-miR-27b-5p	-0.18	-0.18	N/A
TSPYL4	ENST00000420283.1	TSPY-like 4	5	1	0	0	1	1	rno-miR-27b-5p	-0.18	-0.18	N/A
CYP19A1	ENST00000396402.1	cytochrome P450, family 19, subfamily A, polypeptide 1	5	1	0	0	1	0	rno-miR-27b-5p	-0.18	-0.18	N/A
MCAM	ENST00000392814.1	melanoma cell adhesion molecule	398	1	0	1	0	0	rno-miR-27b-5p	-0.18	-0.18	N/A
PRKAR2B	ENST00000265717.4	protein kinase, cAMP-dependent, regulatory, type II, beta	148	1	0	0	1	1	rno-miR-27b-5p	-0.18	-0.2	N/A
ZNF784	ENST00000591479.1	zinc finger protein 784	19	1	0	1	0	0	rno-miR-27b-5p	-0.18	-0.25	N/A
CCNF	ENST00000397066.4	cyclin F	1432	1	0	0	1	1	rno-miR-27b-5p	-0.18	-0.18	N/A
TMEM206	ENST00000261455.4	transmembrane protein 206	26	1	0	1	0	2	rno-miR-27b-5p	-0.18	-0.42	N/A
DUSP9	ENST00000370167.4	dual specificity phosphatase 9	3766	1	0	0	1	0	rno-miR-27b-5p	-0.18	-0.18	N/A
GRIP1	ENST00000398016.3	glutamate receptor interacting protein 1	28	1	0	0	1	0	rno-miR-27b-5p	-0.18	-0.18	N/A
CXCR6	ENST00000304552.4	chemokine (C-X-C motif) receptor 6	5	1	0	1	0	0	rno-miR-27b-5p	-0.18	-0.18	N/A
DSG2	ENST00000261590.8	desmoglein 2	810	1	0	0	1	0	rno-miR-27b-5p	-0.18	-0.18	N/A
TEX2	ENST00000258991.3	testis expressed 2	127	1	0	0	1	1	rno-miR-27b-5p	-0.18	-0.18	N/A
AQP5	ENST00000293599.6	aquaporin 5	10	1	0	0	1	0	rno-miR-27b-5p	-0.18	-0.18	N/A
ATP2B4	ENST00000367218.3	ATPase, Ca++ transporting, plasma membrane 4	7311	1	0	1	0	0	rno-miR-27b-5p	-0.18	-0.18	N/A
TLK2	ENST00000582809.1	tousled-like kinase 2	5	1	1	0	0	1	rno-miR-27b-5p	-0.18	-0.24	N/A
TIMM22	ENST00000327158.4	translocase of inner mitochondrial membrane 22 homolog (yeast)	290	1	0	0	1	0	rno-miR-27b-5p	-0.18	-0.18	N/A
FAM179B	ENST00000382233.2	family with sequence similarity 179, member B	12	1	0	0	1	0	rno-miR-27b-5p	-0.18	-0.18	N/A
PCBD2	ENST00000512783.1	pterin-4 alpha-carbinolamine dehydratase/dimerization cofactor of hepatocyte nuclear factor 1 alpha (TCF1) 2	95	1	0	0	1	0	rno-miR-27b-5p	-0.18	-0.18	N/A
FAM217B	ENST00000358293.3	family with sequence similarity 217, member B	175	2	0	2	0	0	rno-miR-27b-5p	-0.18	-0.18	N/A
PXDC1	ENST00000380283.4	PX domain containing 1	1727	1	0	0	1	0	rno-miR-27b-5p	-0.18	-0.18	N/A
TMOD2	ENST00000249700.4	tropomodulin 2 (neuronal)	117	2	0	0	2	1	rno-miR-27b-5p	-0.18	-0.21	N/A
NCAN	ENST00000252575.6	neurocan	5	1	0	0	1	1	rno-miR-27b-5p	-0.17	-0.17	N/A
SLC38A4	ENST00000447411.1	solute carrier family 38, member 4	10	1	1	0	0	0	rno-miR-27b-5p	-0.17	-0.17	N/A
CHM	ENST00000357749.2	choroideremia (Rab escort protein 1)	217	1	0	1	0	1	rno-miR-27b-5p	-0.17	-0.17	N/A
ADAMTS13	ENST00000371916.1	ADAM metallopeptidase with thrombospondin type 1 motif, 13	41	1	0	0	1	1	rno-miR-27b-5p	-0.17	-0.17	N/A
NPFFR2	ENST00000344413.5	neuropeptide FF receptor 2	8	1	0	0	1	0	rno-miR-27b-5p	-0.17	-0.17	N/A
CORO2B	ENST00000261861.5	coronin, actin binding protein, 2B	751	1	0	0	1	2	rno-miR-27b-5p	-0.17	-0.17	N/A
NEFM	ENST00000433454.2	neurofilament, medium polypeptide	5	1	0	0	1	0	rno-miR-27b-5p	-0.17	-0.17	N/A
ANKRD34C	ENST00000421388.2	ankyrin repeat domain 34C	5	1	1	0	0	1	rno-miR-27b-5p	-0.17	-0.17	N/A
RGL1	ENST00000304685.4	ral guanine nucleotide dissociation stimulator-like 1	188	1	0	0	1	1	rno-miR-27b-5p	-0.17	-0.17	N/A
CYP26B1	ENST00000001146.2	cytochrome P450, family 26, subfamily B, polypeptide 1	1315	1	0	0	1	0	rno-miR-27b-5p	-0.17	-0.17	N/A
EPS15L1	ENST00000455140.2	epidermal growth factor receptor pathway substrate 15-like 1	57	1	0	0	1	0	rno-miR-27b-5p	-0.17	-0.17	N/A
SLC25A46	ENST00000355943.3	solute carrier family 25, member 46	391	1	0	0	1	0	rno-miR-27b-5p	-0.17	-0.17	N/A
PAH	ENST00000553106.1	phenylalanine hydroxylase	433	1	0	1	0	0	rno-miR-27b-5p	-0.17	-0.19	N/A
RAPGEF6	ENST00000509018.1	Rap guanine nucleotide exchange factor (GEF) 6	38	1	0	0	1	1	rno-miR-27b-5p	-0.17	-0.17	N/A
COTL1	ENST00000262428.4	coactosin-like 1 (Dictyostelium)	6558	1	0	1	0	0	rno-miR-27b-5p	-0.17	-0.17	N/A
CDH7	ENST00000397968.2	cadherin 7, type 2	42	1	1	0	0	0	rno-miR-27b-5p	-0.17	-0.2	N/A
MKLN1	ENST00000352689.6	muskelin 1, intracellular mediator containing kelch motifs	477	2	0	1	1	1	rno-miR-27b-5p	-0.17	-0.24	N/A
TBC1D8	ENST00000376840.4	TBC1 domain family, member 8 (with GRAM domain)	47	1	0	0	1	0	rno-miR-27b-5p	-0.17	-0.22	N/A
SERPINB13	ENST00000344731.5	serpin peptidase inhibitor, clade B (ovalbumin), member 13	5	1	0	0	1	0	rno-miR-27b-5p	-0.17	-0.17	N/A
HLF	ENST00000226067.5	hepatic leukemia factor	15	1	0	1	0	0	rno-miR-27b-5p	-0.17	-0.17	N/A
ZC3H12B	ENST00000338957.4	zinc finger CCCH-type containing 12B	29	3	1	2	0	0	rno-miR-27b-5p	-0.17	-0.17	N/A
PSMB11	ENST00000408907.2	proteasome (prosome, macropain) subunit, beta type, 11	5	1	0	0	1	1	rno-miR-27b-5p	-0.17	-0.17	N/A
ST6GALNAC5	ENST00000477717.1	ST6 (alpha-N-acetyl-neuraminyl-2,3-beta-galactosyl-1,3)-N-acetylgalactosaminide alpha-2,6-sialyltransferase 5	7	1	1	0	0	0	rno-miR-27b-5p	-0.17	-0.17	N/A
PTPN14	ENST00000366956.5	protein tyrosine phosphatase, non-receptor type 14	301	1	0	0	1	1	rno-miR-27b-5p	-0.17	-0.18	N/A
ZCCHC7	ENST00000336755.5	zinc finger, CCHC domain containing 7	1232	1	0	0	1	0	rno-miR-27b-5p	-0.17	-0.21	N/A
PAPLN	ENST00000381166.3	papilin, proteoglycan-like sulfated glycoprotein	78	1	0	0	1	1	rno-miR-27b-5p	-0.17	-0.19	N/A
VAMP2	ENST00000404970.3	vesicle-associated membrane protein 2 (synaptobrevin 2)	1840	1	0	0	1	0	rno-miR-27b-5p	-0.17	-0.17	N/A
LYSMD1	ENST00000368908.5	LysM, putative peptidoglycan-binding, domain containing 1	67	1	0	0	1	0	rno-miR-27b-5p	-0.17	-0.17	N/A
VAMP1	ENST00000361716.3	vesicle-associated membrane protein 1 (synaptobrevin 1)	8	1	0	0	1	0	rno-miR-27b-5p	-0.17	-0.17	N/A
PTPN7	ENST00000367279.4	protein tyrosine phosphatase, non-receptor type 7	5	1	0	0	1	0	rno-miR-27b-5p	-0.17	-0.17	N/A
CR2	ENST00000367058.3	complement component (3d/Epstein Barr virus) receptor 2	9	1	0	1	0	0	rno-miR-27b-5p	-0.17	-0.17	N/A
MED23	ENST00000368068.3	mediator complex subunit 23	1622	1	0	1	0	0	rno-miR-27b-5p	-0.17	-0.17	N/A
BDP1	ENST00000380675.2	B double prime 1, subunit of RNA polymerase III transcription initiation factor IIIB	12	1	0	0	1	1	rno-miR-27b-5p	-0.17	-0.17	N/A
ABHD12	ENST00000339157.5	abhydrolase domain containing 12	3572	1	0	0	1	0	rno-miR-27b-5p	-0.17	-0.17	N/A
FGF2	ENST00000264498.3	fibroblast growth factor 2 (basic)	123	2	0	0	2	0	rno-miR-27b-5p	-0.17	-0.3	N/A
UBE2Q2	ENST00000267938.4	ubiquitin-conjugating enzyme E2Q family member 2	106	1	0	0	1	1	rno-miR-27b-5p	-0.17	-0.27	N/A
TAF9B	ENST00000341864.5	TAF9B RNA polymerase II, TATA box binding protein (TBP)-associated factor, 31kDa	19	1	0	1	0	0	rno-miR-27b-5p	-0.17	-0.17	N/A
ATXN7	ENST00000295900.6	ataxin 7	264	2	1	0	1	0	rno-miR-27b-5p	-0.17	-0.18	N/A
PJA2	ENST00000361189.2	praja ring finger 2, E3 ubiquitin protein ligase	220	1	0	1	0	0	rno-miR-27b-5p	-0.17	-0.19	N/A
ASB7	ENST00000332783.7	ankyrin repeat and SOCS box containing 7	95	1	0	0	1	1	rno-miR-27b-5p	-0.17	-0.19	N/A
APPL2	ENST00000258530.3	adaptor protein, phosphotyrosine interaction, PH domain and leucine zipper containing 2	434	1	0	0	1	0	rno-miR-27b-5p	-0.17	-0.17	N/A
VANGL2	ENST00000368061.2	VANGL planar cell polarity protein 2	560	1	0	0	1	0	rno-miR-27b-5p	-0.17	-0.17	N/A
TMED8	ENST00000216468.7	transmembrane emp24 protein transport domain containing 8	53	1	0	0	1	0	rno-miR-27b-5p	-0.17	-0.17	N/A
MESDC2	ENST00000261758.4	mesoderm development candidate 2	1433	1	0	0	1	0	rno-miR-27b-5p	-0.17	-0.21	N/A
CLPX	ENST00000300107.3	caseinolytic mitochondrial matrix peptidase chaperone subunit	251	1	0	1	0	0	rno-miR-27b-5p	-0.17	-0.21	N/A
TNNI1	ENST00000361379.4	troponin I type 1 (skeletal, slow)	5	2	0	0	2	0	rno-miR-27b-5p	-0.17	-0.17	N/A
RNF38	ENST00000259605.6	ring finger protein 38	348	2	0	1	1	1	rno-miR-27b-5p	-0.17	-0.18	N/A
TNFRSF1B	ENST00000376259.3	tumor necrosis factor receptor superfamily, member 1B	243	1	0	0	1	0	rno-miR-27b-5p	-0.17	-0.17	N/A
ACPP	ENST00000336375.5	acid phosphatase, prostate	22	1	0	1	0	1	rno-miR-27b-5p	-0.17	-0.17	N/A
CREG2	ENST00000324768.5	cellular repressor of E1A-stimulated genes 2	38	1	1	0	0	1	rno-miR-27b-5p	-0.17	-0.19	N/A
CNTNAP4	ENST00000307431.8	contactin associated protein-like 4	14	1	0	0	1	0	rno-miR-27b-5p	-0.17	-0.17	N/A
TIPARP	ENST00000295924.7	TCDD-inducible poly(ADP-ribose) polymerase	166	1	0	0	1	1	rno-miR-27b-5p	-0.17	-0.17	N/A
GXYLT1	ENST00000398675.3	glucoside xylosyltransferase 1	126	1	0	1	0	0	rno-miR-27b-5p	-0.17	-0.17	N/A
FERMT3	ENST00000345728.5	fermitin family member 3	10	1	0	0	1	0	rno-miR-27b-5p	-0.17	-0.17	N/A
ARHGEF40	ENST00000298694.4	Rho guanine nucleotide exchange factor (GEF) 40	383	2	1	0	1	0	rno-miR-27b-5p	-0.16	-0.25	N/A
STAT3	ENST00000585517.1	signal transducer and activator of transcription 3 (acute-phase response factor)	478	1	0	0	1	0	rno-miR-27b-5p	-0.16	-0.18	N/A
ADAM30	ENST00000369400.1	ADAM metallopeptidase domain 30	5	1	0	0	1	0	rno-miR-27b-5p	-0.16	-0.16	N/A
EPGN	ENST00000413830.1	epithelial mitogen	26	1	0	0	1	0	rno-miR-27b-5p	-0.16	-0.16	N/A
MAPK4	ENST00000592595.1	mitogen-activated protein kinase 4	77	1	0	0	1	2	rno-miR-27b-5p	-0.16	-0.16	N/A
AFTPH	ENST00000238856.4	aftiphilin	6	1	0	0	1	0	rno-miR-27b-5p	-0.16	-0.16	N/A
CCDC88A	ENST00000336838.6	coiled-coil domain containing 88A	141	2	0	2	0	0	rno-miR-27b-5p	-0.16	-0.25	N/A
PRPH	ENST00000257860.4	peripherin	9	1	0	1	0	0	rno-miR-27b-5p	-0.16	-0.16	N/A
ANTXR2	ENST00000403729.2	anthrax toxin receptor 2	51	1	1	0	0	2	rno-miR-27b-5p	-0.16	-0.32	N/A
SUPT6H	ENST00000314616.6	suppressor of Ty 6 homolog (S. cerevisiae)	405	1	0	0	1	1	rno-miR-27b-5p	-0.16	-0.23	N/A
CD28	ENST00000324106.8	CD28 molecule	5	2	0	0	2	0	rno-miR-27b-5p	-0.16	-0.33	N/A
FBXO46	ENST00000317683.3	F-box protein 46	197	1	0	1	0	0	rno-miR-27b-5p	-0.16	-0.17	N/A
ZNF383	ENST00000352998.3	zinc finger protein 383	147	1	0	0	1	0	rno-miR-27b-5p	-0.16	-0.24	N/A
RDX	ENST00000343115.4	radixin	44	1	0	0	1	2	rno-miR-27b-5p	-0.16	-0.24	N/A
PNMA3	ENST00000447306.1	paraneoplastic Ma antigen 3	5	1	1	0	0	1	rno-miR-27b-5p	-0.16	-0.16	N/A
GRAP	ENST00000284154.5	GRB2-related adaptor protein	5	1	0	1	0	0	rno-miR-27b-5p	-0.16	-0.16	N/A
HS6ST2	ENST00000370836.2	heparan sulfate 6-O-sulfotransferase 2	4566	1	0	0	1	0	rno-miR-27b-5p	-0.16	-0.16	N/A
LIX1	ENST00000274382.4	Lix1 homolog (chicken)	5	1	0	0	1	0	rno-miR-27b-5p	-0.16	-0.16	N/A
MACROD2	ENST00000217246.4	MACRO domain containing 2	5	1	0	0	1	0	rno-miR-27b-5p	-0.16	-0.16	N/A
EPN2	ENST00000314728.5	epsin 2	1609	1	0	1	0	1	rno-miR-27b-5p	-0.16	-0.18	N/A
UBR3	ENST00000272793.5	ubiquitin protein ligase E3 component n-recognin 3 (putative)	200	2	0	0	2	0	rno-miR-27b-5p	-0.16	-0.27	N/A
BZW2	ENST00000258761.3	basic leucine zipper and W2 domains 2	3418	1	0	0	1	0	rno-miR-27b-5p	-0.16	-0.16	N/A
SREK1	ENST00000334121.6	splicing regulatory glutamine/lysine-rich protein 1	316	1	0	0	1	1	rno-miR-27b-5p	-0.16	-0.18	N/A
ISCA1	ENST00000375991.4	iron-sulfur cluster assembly 1	5	1	0	0	1	0	rno-miR-27b-5p	-0.16	-0.16	N/A
CERS2	ENST00000368954.5	ceramide synthase 2	4620	1	0	1	0	0	rno-miR-27b-5p	-0.16	-0.16	N/A
SMC3	ENST00000361804.4	structural maintenance of chromosomes 3	15	1	0	1	0	0	rno-miR-27b-5p	-0.16	-0.27	N/A
RCAN2	ENST00000330430.6	regulator of calcineurin 2	32	1	0	0	1	0	rno-miR-27b-5p	-0.16	-0.21	N/A
TMEM200C	ENST00000581347.2	transmembrane protein 200C	54	1	1	0	0	0	rno-miR-27b-5p	-0.16	-0.31	N/A
PHF20L1	ENST00000395386.2	PHD finger protein 20-like 1	169	1	0	0	1	0	rno-miR-27b-5p	-0.16	-0.16	N/A
FOXD2	ENST00000334793.5	forkhead box D2	118	1	0	0	1	0	rno-miR-27b-5p	-0.16	-0.16	N/A
PMEPA1	ENST00000341744.3	prostate transmembrane protein, androgen induced 1	736	1	0	0	1	0	rno-miR-27b-5p	-0.16	-0.16	N/A
SLC5A12	ENST00000396005.3	solute carrier family 5 (sodium/monocarboxylate cotransporter), member 12	8	1	0	0	1	1	rno-miR-27b-5p	-0.16	-0.27	N/A
SLC25A19	ENST00000416858.2	solute carrier family 25 (mitochondrial thiamine pyrophosphate carrier), member 19	108	1	0	0	1	0	rno-miR-27b-5p	-0.16	-0.16	N/A
FOXP2	ENST00000408937.3	forkhead box P2	169	1	1	0	0	0	rno-miR-27b-5p	-0.16	-0.16	N/A
XKR4	ENST00000327381.6	XK, Kell blood group complex subunit-related family, member 4	5	1	0	0	1	1	rno-miR-27b-5p	-0.16	-0.16	N/A
AC011897.1	ENST00000581929.1	Uncharacterized protein	12	1	0	0	1	0	rno-miR-27b-5p	-0.16	-0.16	N/A
SOGA2	ENST00000359865.3	SOGA family member 2	47	1	0	0	1	0	rno-miR-27b-5p	-0.16	-0.16	N/A
TRPS1	ENST00000395715.3	trichorhinophalangeal syndrome I	94	1	0	1	0	0	rno-miR-27b-5p	-0.16	-0.16	N/A
MICALCL	ENST00000256186.2	MICAL C-terminal like	62	2	0	0	2	1	rno-miR-27b-5p	-0.16	-0.2	N/A
CCDC74A	ENST00000467992.2	coiled-coil domain containing 74A	5	1	0	0	1	0	rno-miR-27b-5p	-0.16	-0.16	N/A
DNAH10OS	ENST00000514254.2	dynein, axonemal, heavy chain 10 opposite strand	89	1	0	0	1	0	rno-miR-27b-5p	-0.16	-0.16	N/A
PLEKHH2	ENST00000282406.4	pleckstrin homology domain containing, family H (with MyTH4 domain) member 2	9	1	0	0	1	0	rno-miR-27b-5p	-0.16	-0.16	N/A
FRMPD4	ENST00000380682.1	FERM and PDZ domain containing 4	25	2	0	0	2	1	rno-miR-27b-5p	-0.16	-0.16	N/A
SERINC5	ENST00000512721.1	serine incorporator 5	175	1	0	0	1	1	rno-miR-27b-5p	-0.16	-0.17	N/A
TAS2R5	ENST00000247883.4	taste receptor, type 2, member 5	16	1	0	0	1	0	rno-miR-27b-5p	-0.16	-0.23	N/A
ACPL2	ENST00000286353.4	acid phosphatase-like 2	72	1	0	0	1	0	rno-miR-27b-5p	-0.16	-0.16	N/A
PNMAL1	ENST00000313683.10	paraneoplastic Ma antigen family-like 1	313	1	0	0	1	0	rno-miR-27b-5p	-0.16	-0.16	N/A
CHRM2	ENST00000445907.2	cholinergic receptor, muscarinic 2	5	1	0	0	1	0	rno-miR-27b-5p	-0.16	-0.16	N/A
SLC24A1	ENST00000261892.6	solute carrier family 24 (sodium/potassium/calcium exchanger), member 1	92	1	0	0	1	0	rno-miR-27b-5p	-0.16	-0.16	N/A
NKX2-5	ENST00000424406.2	NK2 homeobox 5	47	1	0	0	1	0	rno-miR-27b-5p	-0.16	-0.16	N/A
GUF1	ENST00000281543.5	GUF1 GTPase homolog (S. cerevisiae)	110	1	0	0	1	0	rno-miR-27b-5p	-0.16	-0.23	N/A
CTTNBP2NL	ENST00000271277.6	CTTNBP2 N-terminal like	182	2	1	0	1	1	rno-miR-27b-5p	-0.15	-0.5	N/A
EPM2A	ENST00000367519.3	epilepsy, progressive myoclonus type 2A, Lafora disease (laforin)	197	1	0	0	1	0	rno-miR-27b-5p	-0.15	-0.15	N/A
KCNJ6	ENST00000609713.1	potassium inwardly-rectifying channel, subfamily J, member 6	5	2	1	0	1	1	rno-miR-27b-5p	-0.15	-0.15	N/A
TMEM130	ENST00000416379.2	transmembrane protein 130	169	1	0	0	1	0	rno-miR-27b-5p	-0.15	-0.15	N/A
PCYT1B	ENST00000379145.1	phosphate cytidylyltransferase 1, choline, beta	5	1	0	0	1	0	rno-miR-27b-5p	-0.15	-0.15	N/A
ITGA1	ENST00000282588.6	integrin, alpha 1	400	3	0	2	1	1	rno-miR-27b-5p	-0.15	-0.3	N/A
FAR1	ENST00000354817.3	fatty acyl CoA reductase 1	814	1	0	0	1	0	rno-miR-27b-5p	-0.15	-0.16	N/A
IDH3A	ENST00000299518.2	isocitrate dehydrogenase 3 (NAD+) alpha	915	1	0	1	0	0	rno-miR-27b-5p	-0.15	-0.21	N/A
SERPINF2	ENST00000382061.4	serpin peptidase inhibitor, clade F (alpha-2 antiplasmin, pigment epithelium derived factor), member 2	2334	1	0	0	1	0	rno-miR-27b-5p	-0.15	-0.15	N/A
BYSL	ENST00000230340.4	bystin-like	1995	1	1	0	0	0	rno-miR-27b-5p	-0.15	-0.34	N/A
PCDHB4	ENST00000194152.1	protocadherin beta 4	5	1	0	1	0	0	rno-miR-27b-5p	-0.15	-0.15	N/A
C17orf107	ENST00000381365.3	chromosome 17 open reading frame 107	11	1	0	0	1	0	rno-miR-27b-5p	-0.15	-0.15	N/A
FCAMR	ENST00000400962.3	Fc receptor, IgA, IgM, high affinity	5	1	0	1	0	0	rno-miR-27b-5p	-0.15	-0.15	N/A
TMEM255A	ENST00000309720.5	transmembrane protein 255A	113	1	0	0	1	0	rno-miR-27b-5p	-0.15	-0.15	N/A
SGPP2	ENST00000321276.7	sphingosine-1-phosphate phosphatase 2	182	1	0	0	1	1	rno-miR-27b-5p	-0.15	-0.26	N/A
SLC22A23	ENST00000436008.2	solute carrier family 22, member 23	353	2	0	1	1	0	rno-miR-27b-5p	-0.15	-0.18	N/A
ADIPOR2	ENST00000357103.4	adiponectin receptor 2	138	1	0	0	1	2	rno-miR-27b-5p	-0.15	-0.17	N/A
POU6F2	ENST00000518318.2	POU class 6 homeobox 2	5	1	0	0	1	2	rno-miR-27b-5p	-0.15	-0.15	N/A
ARHGEF12	ENST00000397843.2	Rho guanine nucleotide exchange factor (GEF) 12	815	1	0	0	1	1	rno-miR-27b-5p	-0.15	-0.29	N/A
KRAS	ENST00000256078.4	Kirsten rat sarcoma viral oncogene homolog	40	1	0	0	1	1	rno-miR-27b-5p	-0.15	-0.22	N/A
RBBP4	ENST00000373493.5	retinoblastoma binding protein 4	486	1	0	0	1	1	rno-miR-27b-5p	-0.15	-0.18	N/A
LAPTM5	ENST00000294507.3	lysosomal protein transmembrane 5	5	1	0	0	1	0	rno-miR-27b-5p	-0.15	-0.15	N/A
KIAA1045	ENST00000242315.3	KIAA1045	42	1	1	0	0	2	rno-miR-27b-5p	-0.15	-0.3	N/A
TCF12	ENST00000267811.5	transcription factor 12	101	2	1	0	1	1	rno-miR-27b-5p	-0.15	-0.29	N/A
SPRN	ENST00000414069.2	shadow of prion protein homolog (zebrafish)	5	1	0	0	1	0	rno-miR-27b-5p	-0.15	-0.15	N/A
PHACTR1	ENST00000379350.1	phosphatase and actin regulator 1	5	1	0	0	1	0	rno-miR-27b-5p	-0.15	-0.15	N/A
PRELID2	ENST00000334744.4	PRELI domain containing 2	63	1	0	0	1	1	rno-miR-27b-5p	-0.15	-0.22	N/A
RGS4	ENST00000531057.1	regulator of G-protein signaling 4	489	1	0	1	0	0	rno-miR-27b-5p	-0.15	-0.18	N/A
SH3D19	ENST00000409598.4	SH3 domain containing 19	245	1	1	0	0	0	rno-miR-27b-5p	-0.15	-0.25	N/A
VEGFC	ENST00000280193.2	vascular endothelial growth factor C	267	2	0	0	2	0	rno-miR-27b-5p	-0.15	-0.51	N/A
BMP5	ENST00000370830.3	bone morphogenetic protein 5	5	1	0	0	1	0	rno-miR-27b-5p	-0.15	-0.15	N/A
GALNT6	ENST00000543196.2	UDP-N-acetyl-alpha-D-galactosamine:polypeptide N-acetylgalactosaminyltransferase 6 (GalNAc-T6)	83	1	0	0	1	1	rno-miR-27b-5p	-0.15	-0.15	N/A
PER2	ENST00000254658.3	period circadian clock 2	106	1	0	1	0	0	rno-miR-27b-5p	-0.15	-0.15	N/A
UNC5C	ENST00000453304.1	unc-5 homolog C (C. elegans)	60	2	0	2	0	1	rno-miR-27b-5p	-0.15	-0.21	N/A
CNNM4	ENST00000540067.1	cyclin M4	1249	1	0	0	1	1	rno-miR-27b-5p	-0.15	-0.15	N/A
ABCC12	ENST00000416054.1	ATP-binding cassette, sub-family C (CFTR/MRP), member 12	5	1	0	0	1	1	rno-miR-27b-5p	-0.15	-0.15	N/A
TCEA2	ENST00000395053.3	transcription elongation factor A (SII), 2	181	1	0	1	0	0	rno-miR-27b-5p	-0.15	-0.15	N/A
DPY19L3	ENST00000586987.1	dpy-19-like 3 (C. elegans)	146	1	0	1	0	1	rno-miR-27b-5p	-0.15	-0.22	N/A
GCNT4	ENST00000322348.4	glucosaminyl (N-acetyl) transferase 4, core 2	19	1	0	0	1	1	rno-miR-27b-5p	-0.15	-0.15	N/A
KCNK10	ENST00000340700.5	potassium channel, subfamily K, member 10	5	1	0	1	0	1	rno-miR-27b-5p	-0.15	-0.16	N/A
BAHD1	ENST00000416165.1	bromo adjacent homology domain containing 1	76	1	0	1	0	0	rno-miR-27b-5p	-0.15	-0.15	N/A
LIN54	ENST00000395282.2	lin-54 homolog (C. elegans)	228	1	0	0	1	0	rno-miR-27b-5p	-0.15	-0.15	N/A
KIF1B	ENST00000377086.1	kinesin family member 1B	234	1	0	0	1	1	rno-miR-27b-5p	-0.15	-0.15	N/A
GOLIM4	ENST00000470487.1	golgi integral membrane protein 4	48	1	0	1	0	0	rno-miR-27b-5p	-0.15	-0.15	N/A
PRKCB	ENST00000303531.7	protein kinase C, beta	81	1	0	0	1	1	rno-miR-27b-5p	-0.15	-0.15	N/A
WNT10B	ENST00000407467.1	wingless-type MMTV integration site family, member 10B	13	1	0	0	1	0	rno-miR-27b-5p	-0.15	-0.15	N/A
CLSTN2	ENST00000458420.3	calsyntenin 2	119	2	0	0	2	1	rno-miR-27b-5p	-0.15	-0.26	N/A
KLHL14	ENST00000359358.4	kelch-like family member 14	66	2	0	1	1	0	rno-miR-27b-5p	-0.15	-0.31	N/A
CRTC3	ENST00000420329.2	CREB regulated transcription coactivator 3	612	2	0	1	1	0	rno-miR-27b-5p	-0.15	-0.15	N/A
PLS3	ENST00000420625.2	plastin 3	8789	1	0	0	1	0	rno-miR-27b-5p	-0.15	-0.15	N/A
PPFIA4	ENST00000447715.2	protein tyrosine phosphatase, receptor type, f polypeptide (PTPRF), interacting protein (liprin), alpha 4	21	1	0	0	1	1	rno-miR-27b-5p	-0.15	-0.15	N/A
JMY	ENST00000396137.4	junction mediating and regulatory protein, p53 cofactor	10	1	0	1	0	0	rno-miR-27b-5p	-0.15	-0.15	N/A
RFX4	ENST00000229387.5	regulatory factor X, 4 (influences HLA class II expression)	5	1	0	1	0	1	rno-miR-27b-5p	-0.15	-0.15	N/A
ANKH	ENST00000284268.6	ANKH inorganic pyrophosphate transport regulator	770	2	0	0	2	3	rno-miR-27b-5p	-0.15	-0.25	N/A
C12orf66	ENST00000544871.1	chromosome 12 open reading frame 66	98	1	0	1	0	0	rno-miR-27b-5p	-0.15	-0.23	N/A
SEC22A	ENST00000481965.2	SEC22 vesicle trafficking protein homolog A (S. cerevisiae)	294	1	1	0	0	2	rno-miR-27b-5p	-0.15	-0.58	N/A
MCM10	ENST00000378694.1	minichromosome maintenance complex component 10	838	1	0	1	0	2	rno-miR-27b-5p	-0.15	-0.21	N/A
QSOX2	ENST00000358701.5	quiescin Q6 sulfhydryl oxidase 2	905	1	0	0	1	0	rno-miR-27b-5p	-0.15	-0.18	N/A
HMBOX1	ENST00000397358.3	homeobox containing 1	27	1	0	0	1	0	rno-miR-27b-5p	-0.15	-0.15	N/A
SPTBN1	ENST00000356805.4	spectrin, beta, non-erythrocytic 1	959	1	0	0	1	0	rno-miR-27b-5p	-0.15	-0.15	N/A
ASPH	ENST00000356457.5	aspartate beta-hydroxylase	3013	1	0	1	0	2	rno-miR-27b-5p	-0.15	-0.23	N/A
TUBGCP6	ENST00000439308.2	tubulin, gamma complex associated protein 6	1062	1	0	0	1	0	rno-miR-27b-5p	-0.14	-0.14	N/A
NHSL2	ENST00000540800.1	NHS-like 2	5	2	0	0	2	1	rno-miR-27b-5p	-0.14	-0.14	N/A
ISCU	ENST00000338291.4	iron-sulfur cluster assembly enzyme	182	1	0	1	0	0	rno-miR-27b-5p	-0.14	-0.33	N/A
HIPK3	ENST00000303296.4	homeodomain interacting protein kinase 3	933	1	0	0	1	0	rno-miR-27b-5p	-0.14	-0.14	N/A
ZC3H6	ENST00000343936.4	zinc finger CCCH-type containing 6	10	1	0	1	0	1	rno-miR-27b-5p	-0.14	-0.14	N/A
ARHGAP36	ENST00000370922.1	Rho GTPase activating protein 36	5	1	0	0	1	0	rno-miR-27b-5p	-0.14	-0.14	N/A
HEPACAM	ENST00000298251.4	hepatic and glial cell adhesion molecule	5	1	0	0	1	0	rno-miR-27b-5p	-0.14	-0.14	N/A
RAB3D	ENST00000222120.3	RAB3D, member RAS oncogene family	111	1	0	0	1	0	rno-miR-27b-5p	-0.14	-0.15	N/A
DTNB	ENST00000496972.2	dystrobrevin, beta	11	1	0	0	1	0	rno-miR-27b-5p	-0.14	-0.14	N/A
HDX	ENST00000297977.5	highly divergent homeobox	20	2	0	1	1	0	rno-miR-27b-5p	-0.14	-0.22	N/A
NYNRIN	ENST00000382554.3	NYN domain and retroviral integrase containing	1928	1	0	0	1	0	rno-miR-27b-5p	-0.14	-0.14	N/A
DPYSL2	ENST00000311151.5	dihydropyrimidinase-like 2	3087	1	0	0	1	0	rno-miR-27b-5p	-0.14	-0.14	N/A
TMEM86A	ENST00000280734.2	transmembrane protein 86A	5	1	0	0	1	1	rno-miR-27b-5p	-0.14	-0.14	N/A
TENM2	ENST00000519204.1	teneurin transmembrane protein 2	162	1	0	0	1	0	rno-miR-27b-5p	-0.14	-0.14	N/A
SEMA3D	ENST00000284136.6	sema domain, immunoglobulin domain (Ig), short basic domain, secreted, (semaphorin) 3D	85	1	0	0	1	0	rno-miR-27b-5p	-0.14	-0.14	N/A
GABRA2	ENST00000507460.1	gamma-aminobutyric acid (GABA) A receptor, alpha 2	10	1	0	0	1	0	rno-miR-27b-5p	-0.14	-0.29	N/A
RP11-47I22.4	ENST00000556347.1		12	1	0	0	1	0	rno-miR-27b-5p	-0.14	-0.25	N/A
CDK13	ENST00000181839.4	cyclin-dependent kinase 13	32	1	0	0	1	1	rno-miR-27b-5p	-0.14	-0.21	N/A
WSCD1	ENST00000574946.1	WSC domain containing 1	403	1	0	0	1	0	rno-miR-27b-5p	-0.14	-0.18	N/A
ONECUT1	ENST00000560699.2	one cut homeobox 1	10	1	0	0	1	1	rno-miR-27b-5p	-0.14	-0.32	N/A
RNASEH2A	ENST00000221486.4	ribonuclease H2, subunit A	1519	1	0	1	0	0	rno-miR-27b-5p	-0.14	-0.19	N/A
IL17RD	ENST00000296318.7	interleukin 17 receptor D	108	1	0	0	1	2	rno-miR-27b-5p	-0.14	-0.17	N/A
KCNAB2	ENST00000378097.1	potassium voltage-gated channel, shaker-related subfamily, beta member 2	67	1	0	0	1	0	rno-miR-27b-5p	-0.14	-0.14	N/A
ARRDC3	ENST00000265138.3	arrestin domain containing 3	1313	1	0	0	1	0	rno-miR-27b-5p	-0.14	-0.14	N/A
CYBRD1	ENST00000375252.3	cytochrome b reductase 1	4467	1	0	1	0	0	rno-miR-27b-5p	-0.14	-0.14	N/A
ZBTB44	ENST00000525842.1	zinc finger and BTB domain containing 44	236	2	0	1	1	1	rno-miR-27b-5p	-0.14	-0.21	N/A
MOCS2	ENST00000450852.3	molybdenum cofactor synthesis 2	100	1	0	0	1	2	rno-miR-27b-5p	-0.14	-0.24	N/A
NUP214	ENST00000359428.5	nucleoporin 214kDa	452	1	0	0	1	0	rno-miR-27b-5p	-0.14	-0.16	N/A
NUP37	ENST00000552283.1	nucleoporin 37kDa	458	1	0	0	1	0	rno-miR-27b-5p	-0.14	-0.18	N/A
WNT2B	ENST00000369686.5	wingless-type MMTV integration site family, member 2B	5	1	0	0	1	0	rno-miR-27b-5p	-0.14	-0.14	N/A
LRRC20	ENST00000355790.4	leucine rich repeat containing 20	159	1	1	0	0	0	rno-miR-27b-5p	-0.14	-0.14	N/A
GPR173	ENST00000332582.4	G protein-coupled receptor 173	99	1	0	1	0	0	rno-miR-27b-5p	-0.14	-0.14	N/A
CYP27B1	ENST00000228606.4	cytochrome P450, family 27, subfamily B, polypeptide 1	11	1	0	1	0	0	rno-miR-27b-5p	-0.14	-0.14	N/A
PCDH11Y	ENST00000215473.6	protocadherin 11 Y-linked	0	2	0	0	2	0	rno-miR-27b-5p	-0.14	-0.14	N/A
RP5-850E9.3	ENST00000488788.2	Uncharacterized protein	10	1	0	1	0	1	rno-miR-27b-5p	-0.14	-0.2	N/A
EID3	ENST00000527879.1	EP300 interacting inhibitor of differentiation 3	10	1	0	1	0	0	rno-miR-27b-5p	-0.14	-0.3	N/A
COX17	ENST00000261070.2	COX17 cytochrome c oxidase copper chaperone	40	1	0	0	1	0	rno-miR-27b-5p	-0.14	-0.29	N/A
SMAP2	ENST00000539317.1	small ArfGAP2	1062	1	0	1	0	0	rno-miR-27b-5p	-0.14	-0.15	N/A
PDK1	ENST00000282077.3	pyruvate dehydrogenase kinase, isozyme 1	637	1	0	0	1	2	rno-miR-27b-5p	-0.14	-0.2	N/A
TMPO	ENST00000266732.4	thymopoietin	3196	1	0	1	0	0	rno-miR-27b-5p	-0.14	-0.14	N/A
MPP7	ENST00000375732.1	membrane protein, palmitoylated 7 (MAGUK p55 subfamily member 7)	50	1	1	0	0	0	rno-miR-27b-5p	-0.14	-0.24	N/A
HSPD1	ENST00000388968.3	heat shock 60kDa protein 1 (chaperonin)	42	1	0	0	1	0	rno-miR-27b-5p	-0.14	-0.14	N/A
ARL5B	ENST00000377275.3	ADP-ribosylation factor-like 5B	368	2	1	0	1	0	rno-miR-27b-5p	-0.14	-0.4	N/A
MPPED1	ENST00000417669.2	metallophosphoesterase domain containing 1	51	2	0	1	1	1	rno-miR-27b-5p	-0.14	-0.24	N/A
PCYOX1	ENST00000264441.5	prenylcysteine oxidase 1	407	1	0	0	1	1	rno-miR-27b-5p	-0.14	-0.26	N/A
TTC21B	ENST00000243344.7	tetratricopeptide repeat domain 21B	445	1	0	0	1	0	rno-miR-27b-5p	-0.14	-0.14	N/A
RCVRN	ENST00000226193.5	recoverin	5	1	0	1	0	0	rno-miR-27b-5p	-0.14	-0.14	N/A
SH3GL2	ENST00000380607.4	SH3-domain GRB2-like 2	125	1	0	0	1	0	rno-miR-27b-5p	-0.14	-0.14	N/A
ACTR1B	ENST00000289228.5	ARP1 actin-related protein 1 homolog B, centractin beta (yeast)	5716	1	0	0	1	0	rno-miR-27b-5p	-0.14	-0.14	N/A
XYLT2	ENST00000017003.2	xylosyltransferase II	514	1	0	0	1	0	rno-miR-27b-5p	-0.14	-0.14	N/A
FAM126B	ENST00000418596.3	family with sequence similarity 126, member B	132	1	0	0	1	0	rno-miR-27b-5p	-0.14	-0.14	N/A
EFR3A	ENST00000254624.5	EFR3 homolog A (S. cerevisiae)	372	1	0	0	1	1	rno-miR-27b-5p	-0.14	-0.14	N/A
NAIF1	ENST00000373078.4	nuclear apoptosis inducing factor 1	19	1	0	0	1	1	rno-miR-27b-5p	-0.14	-0.23	N/A
TRMT61A	ENST00000389749.4	tRNA methyltransferase 61 homolog A (S. cerevisiae)	296	1	1	0	0	0	rno-miR-27b-5p	-0.14	-0.14	N/A
PACRG	ENST00000366889.2	PARK2 co-regulated	9	1	0	1	0	0	rno-miR-27b-5p	-0.14	-0.25	N/A
SLC22A3	ENST00000392145.1	solute carrier family 22 (organic cation transporter), member 3	86	1	0	1	0	0	rno-miR-27b-5p	-0.14	-0.14	N/A
PPP2R5D	ENST00000485511.1	protein phosphatase 2, regulatory subunit B', delta	1755	1	0	1	0	0	rno-miR-27b-5p	-0.14	-0.14	N/A
CSRNP3	ENST00000314499.7	cysteine-serine-rich nuclear protein 3	24	1	0	0	1	1	rno-miR-27b-5p	-0.14	-0.14	N/A
SPRY3	ENST00000302805.2	sprouty homolog 3 (Drosophila)	5	1	0	0	1	0	rno-miR-27b-5p	-0.14	-0.14	N/A
PPP2R5C	ENST00000422945.2	protein phosphatase 2, regulatory subunit B', gamma	1584	1	0	0	1	1	rno-miR-27b-5p	-0.14	-0.14	N/A
WWC2	ENST00000403733.3	WW and C2 domain containing 2	717	1	0	0	1	1	rno-miR-27b-5p	-0.14	-0.16	N/A
CDK6	ENST00000265734.4	cyclin-dependent kinase 6	1116	1	0	0	1	0	rno-miR-27b-5p	-0.14	-0.15	N/A
CCNJ	ENST00000265992.5	cyclin J	5	1	0	0	1	1	rno-miR-27b-5p	-0.14	-0.14	N/A
DISC1	ENST00000439617.2	disrupted in schizophrenia 1	132	1	0	1	0	0	rno-miR-27b-5p	-0.14	-0.14	N/A
PITPNB	ENST00000335272.5	phosphatidylinositol transfer protein, beta	80	1	0	1	0	1	rno-miR-27b-5p	-0.14	-0.22	N/A
PLA2G2F	ENST00000375102.3	phospholipase A2, group IIF	5	1	0	0	1	0	rno-miR-27b-5p	-0.14	-0.14	N/A
SLC25A47	ENST00000361529.3	solute carrier family 25, member 47	5	1	0	0	1	0	rno-miR-27b-5p	-0.14	-0.14	N/A
TEX19	ENST00000333437.4	testis expressed 19	14	1	0	0	1	0	rno-miR-27b-5p	-0.14	-0.14	N/A
FAM83B	ENST00000306858.7	family with sequence similarity 83, member B	140	1	0	1	0	1	rno-miR-27b-5p	-0.14	-0.14	N/A
ALDH9A1	ENST00000354775.4	aldehyde dehydrogenase 9 family, member A1	4094	1	0	0	1	0	rno-miR-27b-5p	-0.14	-0.14	N/A
IL6R	ENST00000344086.4	interleukin 6 receptor	13	1	0	0	1	1	rno-miR-27b-5p	-0.14	-0.23	N/A
ZBTB12	ENST00000375527.2	zinc finger and BTB domain containing 12	18	1	0	0	1	1	rno-miR-27b-5p	-0.14	-0.26	N/A
PTEN	ENST00000371953.3	phosphatase and tensin homolog	118	1	0	0	1	3	rno-miR-27b-5p	-0.14	-0.19	N/A
TRIP11	ENST00000267622.4	thyroid hormone receptor interactor 11	13	1	0	0	1	0	rno-miR-27b-5p	-0.14	-0.14	N/A
FNTB	ENST00000246166.2	farnesyltransferase, CAAX box, beta	13	1	0	0	1	0	rno-miR-27b-5p	-0.14	-0.14	N/A
PLEKHH1	ENST00000329153.5	pleckstrin homology domain containing, family H (with MyTH4 domain) member 1	125	1	0	0	1	1	rno-miR-27b-5p	-0.14	-0.14	N/A
KCNJ10	ENST00000368089.3	potassium inwardly-rectifying channel, subfamily J, member 10	5	1	0	0	1	0	rno-miR-27b-5p	-0.14	-0.14	N/A
HIP1	ENST00000336926.6	huntingtin interacting protein 1	37	1	1	0	0	0	rno-miR-27b-5p	-0.14	-0.14	N/A
CUX1	ENST00000437600.4	cut-like homeobox 1	1205	1	0	0	1	0	rno-miR-27b-5p	-0.14	-0.14	N/A
UBAC2	ENST00000376440.2	UBA domain containing 2	902	1	0	0	1	0	rno-miR-27b-5p	-0.14	-0.14	N/A
TMEM194A	ENST00000379391.3	transmembrane protein 194A	43	1	0	0	1	1	rno-miR-27b-5p	-0.14	-0.2	N/A
ITIH6	ENST00000218436.6	inter-alpha-trypsin inhibitor heavy chain family, member 6	5	1	0	0	1	0	rno-miR-27b-5p	-0.14	-0.14	N/A
CBL	ENST00000264033.4	Cbl proto-oncogene, E3 ubiquitin protein ligase	309	1	0	0	1	0	rno-miR-27b-5p	-0.14	-0.14	N/A
STX1A	ENST00000395156.3	syntaxin 1A (brain)	82	1	0	0	1	0	rno-miR-27b-5p	-0.14	-0.14	N/A
KIAA1324L	ENST00000450689.2	KIAA1324-like	181	1	0	0	1	1	rno-miR-27b-5p	-0.13	-0.25	N/A
CACNA1E	ENST00000526775.1	calcium channel, voltage-dependent, R type, alpha 1E subunit	5	4	1	0	3	0	rno-miR-27b-5p	-0.13	-0.13	N/A
TRIM9	ENST00000298355.3	tripartite motif containing 9	45	1	0	0	1	0	rno-miR-27b-5p	-0.13	-0.13	N/A
CXCL9	ENST00000264888.5	chemokine (C-X-C motif) ligand 9	5	1	0	0	1	1	rno-miR-27b-5p	-0.13	-0.13	N/A
SEMA6D	ENST00000355997.3	sema domain, transmembrane domain (TM), and cytoplasmic domain, (semaphorin) 6D	179	1	0	1	0	1	rno-miR-27b-5p	-0.13	-0.16	N/A
GABRA4	ENST00000264318.3	gamma-aminobutyric acid (GABA) A receptor, alpha 4	5	1	0	1	0	2	rno-miR-27b-5p	-0.13	-0.13	N/A
TRPM6	ENST00000360774.1	transient receptor potential cation channel, subfamily M, member 6	21	1	1	0	0	0	rno-miR-27b-5p	-0.13	-0.13	N/A
MAP6D1	ENST00000318631.3	MAP6 domain containing 1	45	1	0	0	1	0	rno-miR-27b-5p	-0.13	-0.13	N/A
TFCP2L1	ENST00000263707.5	transcription factor CP2-like 1	36	1	0	0	1	0	rno-miR-27b-5p	-0.13	-0.13	N/A
FBXL20	ENST00000394294.3	F-box and leucine-rich repeat protein 20	455	2	0	0	2	0	rno-miR-27b-5p	-0.13	-0.17	N/A
C2CD2	ENST00000329623.7	C2 calcium-dependent domain containing 2	106	1	1	0	0	1	rno-miR-27b-5p	-0.13	-0.19	N/A
IGF2BP1	ENST00000290341.3	insulin-like growth factor 2 mRNA binding protein 1	460	2	1	1	0	2	rno-miR-27b-5p	-0.13	-0.19	N/A
GABRB2	ENST00000393959.1	gamma-aminobutyric acid (GABA) A receptor, beta 2	5	1	0	0	1	0	rno-miR-27b-5p	-0.13	-0.13	N/A
PREB	ENST00000260643.2	prolactin regulatory element binding	889	1	0	0	1	0	rno-miR-27b-5p	-0.13	-0.13	N/A
C11orf87	ENST00000327419.6	chromosome 11 open reading frame 87	5	1	0	0	1	0	rno-miR-27b-5p	-0.13	-0.13	N/A
CEP170	ENST00000366542.1	centrosomal protein 170kDa	6	1	1	0	0	0	rno-miR-27b-5p	-0.13	-0.13	N/A
NKTR	ENST00000232978.8	natural killer-tumor recognition sequence	798	1	0	0	1	0	rno-miR-27b-5p	-0.13	-0.13	N/A
SLC35A3	ENST00000465289.1	solute carrier family 35 (UDP-N-acetylglucosamine (UDP-GlcNAc) transporter), member A3	191	1	0	1	0	0	rno-miR-27b-5p	-0.13	-0.25	N/A
DCAF12L1	ENST00000371126.1	DDB1 and CUL4 associated factor 12-like 1	5	1	0	1	0	0	rno-miR-27b-5p	-0.13	-0.13	N/A
ALKBH5	ENST00000399138.4	alkB, alkylation repair homolog 5 (E. coli)	2211	1	0	0	1	0	rno-miR-27b-5p	-0.13	-0.13	N/A
PDCL3	ENST00000264254.6	phosducin-like 3	58	1	0	1	0	0	rno-miR-27b-5p	-0.13	-0.35	N/A
UFL1	ENST00000369278.4	UFM1-specific ligase 1	298	1	0	1	0	0	rno-miR-27b-5p	-0.13	-0.13	N/A
DIO3	ENST00000510508.4	deiodinase, iodothyronine, type III	7	1	0	0	1	0	rno-miR-27b-5p	-0.13	-0.13	N/A
SIN3A	ENST00000394947.3	SIN3 transcription regulator family member A	1142	1	0	0	1	0	rno-miR-27b-5p	-0.13	-0.13	N/A
ZNF805	ENST00000535550.1	zinc finger protein 805	58	1	0	0	1	0	rno-miR-27b-5p	-0.13	-0.19	N/A
AMFR	ENST00000290649.5	autocrine motility factor receptor, E3 ubiquitin protein ligase	1350	1	0	1	0	0	rno-miR-27b-5p	-0.13	-0.13	N/A
KCNA7	ENST00000221444.1	potassium voltage-gated channel, shaker-related subfamily, member 7	11	2	0	2	0	0	rno-miR-27b-5p	-0.13	-0.13	N/A
CRHR1	ENST00000398285.3	corticotropin releasing hormone receptor 1	9	1	0	0	1	0	rno-miR-27b-5p	-0.13	-0.13	N/A
KIF4A	ENST00000374403.3	kinesin family member 4A	259	1	0	1	0	0	rno-miR-27b-5p	-0.13	-0.13	N/A
BVES	ENST00000314641.5	blood vessel epicardial substance	30	1	0	0	1	0	rno-miR-27b-5p	-0.13	-0.13	N/A
SLC26A9	ENST00000367135.3	solute carrier family 26 (anion exchanger), member 9	18	1	1	0	0	0	rno-miR-27b-5p	-0.13	-0.13	N/A
TLR4	ENST00000355622.6	toll-like receptor 4	47	1	0	0	1	0	rno-miR-27b-5p	-0.13	-0.13	N/A
ECM1	ENST00000369047.4	extracellular matrix protein 1	575	1	0	1	0	0	rno-miR-27b-5p	-0.13	-0.22	N/A
SIAE	ENST00000263593.3	sialic acid acetylesterase	22	1	0	1	0	0	rno-miR-27b-5p	-0.13	-0.2	N/A
RAB2B	ENST00000397762.1	RAB2B, member RAS oncogene family	171	1	0	1	0	0	rno-miR-27b-5p	-0.13	-0.13	N/A
NSUN7	ENST00000316607.5	NOP2/Sun domain family, member 7	9	1	0	1	0	0	rno-miR-27b-5p	-0.13	-0.13	N/A
CDHR1	ENST00000372117.3	cadherin-related family member 1	13	1	0	1	0	1	rno-miR-27b-5p	-0.13	-0.13	N/A
KSR1	ENST00000398988.3	kinase suppressor of ras 1	256	2	0	1	1	0	rno-miR-27b-5p	-0.13	-0.13	N/A
ISX	ENST00000308700.6	intestine-specific homeobox	251	1	0	0	1	0	rno-miR-27b-5p	-0.13	-0.13	N/A
CYB5RL	ENST00000419823.2	cytochrome b5 reductase-like	7	1	0	0	1	0	rno-miR-27b-5p	-0.13	-0.13	N/A
PDZD4	ENST00000164640.4	PDZ domain containing 4	7	1	0	0	1	0	rno-miR-27b-5p	-0.13	-0.13	N/A
TCF7	ENST00000518915.1	transcription factor 7 (T-cell specific, HMG-box)	883	1	0	0	1	1	rno-miR-27b-5p	-0.13	-0.13	N/A
COL19A1	ENST00000322773.4	collagen, type XIX, alpha 1	5	2	0	0	2	0	rno-miR-27b-5p	-0.13	-0.23	N/A
BICD1	ENST00000548411.1	bicaudal D homolog 1 (Drosophila)	205	1	1	0	0	0	rno-miR-27b-5p	-0.13	-0.15	N/A
EN2	ENST00000297375.4	engrailed homeobox 2	86	1	0	1	0	0	rno-miR-27b-5p	-0.13	-0.17	N/A
PLA2G4E	ENST00000399518.3	phospholipase A2, group IVE	5	1	0	0	1	1	rno-miR-27b-5p	-0.13	-0.13	N/A
OTUD4	ENST00000454497.2	OTU domain containing 4	18	1	0	0	1	1	rno-miR-27b-5p	-0.13	-0.13	N/A
TAGLN2	ENST00000368096.1	transgelin 2	2192	1	0	1	0	0	rno-miR-27b-5p	-0.13	-0.13	N/A
B4GALT1	ENST00000379731.4	UDP-Gal:betaGlcNAc beta 1,4- galactosyltransferase, polypeptide 1	2265	1	0	0	1	1	rno-miR-27b-5p	-0.13	-0.14	N/A
NR5A2	ENST00000367362.3	nuclear receptor subfamily 5, group A, member 2	121	1	0	0	1	0	rno-miR-27b-5p	-0.13	-0.17	N/A
RAVER1	ENST00000293677.6	ribonucleoprotein, PTB-binding 1	362	1	0	0	1	0	rno-miR-27b-5p	-0.13	-0.13	N/A
LGR5	ENST00000266674.5	leucine-rich repeat containing G protein-coupled receptor 5	137	1	0	0	1	0	rno-miR-27b-5p	-0.13	-0.13	N/A
NID1	ENST00000366595.3	nidogen 1	303	1	0	0	1	0	rno-miR-27b-5p	-0.13	-0.13	N/A
PEX5L	ENST00000467460.1	peroxisomal biogenesis factor 5-like	5	1	0	0	1	1	rno-miR-27b-5p	-0.13	-0.13	N/A
TBX4	ENST00000393853.4	T-box 4	21	1	0	0	1	0	rno-miR-27b-5p	-0.13	-0.13	N/A
ELK4	ENST00000357992.4	ELK4, ETS-domain protein (SRF accessory protein 1)	39	1	0	0	1	1	rno-miR-27b-5p	-0.13	-0.17	N/A
CCDC3	ENST00000378825.3	coiled-coil domain containing 3	16	1	0	1	0	0	rno-miR-27b-5p	-0.13	-0.13	N/A
SLC7A14	ENST00000231706.5	solute carrier family 7, member 14	5	2	1	1	0	1	rno-miR-27b-5p	-0.13	-0.13	N/A
FAM101B	ENST00000329099.4	family with sequence similarity 101, member B	126	1	1	0	0	1	rno-miR-27b-5p	-0.13	-0.16	N/A
SS18L1	ENST00000331758.3	synovial sarcoma translocation gene on chromosome 18-like 1	274	1	0	0	1	1	rno-miR-27b-5p	-0.13	-0.15	N/A
OXCT1	ENST00000196371.5	3-oxoacid CoA transferase 1	1783	1	0	1	0	0	rno-miR-27b-5p	-0.13	-0.15	N/A
FAM196B	ENST00000377365.3	family with sequence similarity 196, member B	174	1	0	1	0	0	rno-miR-27b-5p	-0.13	-0.13	N/A
P2RX1	ENST00000225538.3	purinergic receptor P2X, ligand-gated ion channel, 1	7	1	0	1	0	0	rno-miR-27b-5p	-0.12	-0.12	N/A
PPP4R2	ENST00000356692.5	protein phosphatase 4, regulatory subunit 2	310	1	0	1	0	0	rno-miR-27b-5p	-0.12	-0.13	N/A
NDOR1	ENST00000427047.2	NADPH dependent diflavin oxidoreductase 1	1044	1	0	0	1	2	rno-miR-27b-5p	-0.12	-0.14	N/A
ZFP30	ENST00000392144.1	ZFP30 zinc finger protein	41	1	0	1	0	0	rno-miR-27b-5p	-0.12	-0.19	N/A
STC1	ENST00000290271.2	stanniocalcin 1	2932	1	0	1	0	0	rno-miR-27b-5p	-0.12	-0.26	N/A
GRSF1	ENST00000254799.6	G-rich RNA sequence binding factor 1	4414	1	0	0	1	0	rno-miR-27b-5p	-0.12	-0.27	N/A
SOCS4	ENST00000395472.2	suppressor of cytokine signaling 4	336	1	1	0	0	0	rno-miR-27b-5p	-0.12	-0.17	N/A
XPR1	ENST00000367590.4	xenotropic and polytropic retrovirus receptor 1	544	2	0	1	1	2	rno-miR-27b-5p	-0.12	-0.22	N/A
FEM1C	ENST00000274457.3	fem-1 homolog c (C. elegans)	222	1	0	0	1	0	rno-miR-27b-5p	-0.12	-0.13	N/A
AKAP11	ENST00000025301.2	A kinase (PRKA) anchor protein 11	71	1	0	1	0	1	rno-miR-27b-5p	-0.12	-0.12	N/A
GALNT4	ENST00000529983.2	UDP-N-acetyl-alpha-D-galactosamine:polypeptide N-acetylgalactosaminyltransferase 4 (GalNAc-T4)	275	1	0	0	1	1	rno-miR-27b-5p	-0.12	-0.12	N/A
ANGPTL7	ENST00000376819.3	angiopoietin-like 7	5	1	0	0	1	0	rno-miR-27b-5p	-0.12	-0.12	N/A
TVP23C-CDRT4	ENST00000522212.2	TVP23C-CDRT4 readthrough	109	1	0	0	1	1	rno-miR-27b-5p	-0.12	-0.12	N/A
CACHD1	ENST00000371073.2	cache domain containing 1	2071	1	0	1	0	0	rno-miR-27b-5p	-0.12	-0.12	N/A
SEZ6	ENST00000317338.12	seizure related 6 homolog (mouse)	5	1	0	0	1	0	rno-miR-27b-5p	-0.12	-0.12	N/A
TNFSF15	ENST00000374045.4	tumor necrosis factor (ligand) superfamily, member 15	29	1	0	0	1	1	rno-miR-27b-5p	-0.12	-0.12	N/A
ST8SIA1	ENST00000396037.4	ST8 alpha-N-acetyl-neuraminide alpha-2,8-sialyltransferase 1	5	1	0	1	0	2	rno-miR-27b-5p	-0.12	-0.12	N/A
MTUS1	ENST00000381869.3	microtubule associated tumor suppressor 1	215	1	0	1	0	0	rno-miR-27b-5p	-0.12	-0.12	N/A
HOXD3	ENST00000249440.3	homeobox D3	23	1	0	1	0	0	rno-miR-27b-5p	-0.12	-0.16	N/A
CDRT4	ENST00000312177.6	CMT1A duplicated region transcript 4	109	1	0	0	1	0	rno-miR-27b-5p	-0.12	-0.12	N/A
RHOG	ENST00000351018.4	ras homolog family member G	58	1	0	1	0	0	rno-miR-27b-5p	-0.12	-0.12	N/A
RAG1	ENST00000299440.5	recombination activating gene 1	5	1	0	0	1	0	rno-miR-27b-5p	-0.12	-0.12	N/A
DCT	ENST00000377028.5	dopachrome tautomerase	5	1	0	0	1	0	rno-miR-27b-5p	-0.12	-0.12	N/A
RBPJ	ENST00000504907.1	recombination signal binding protein for immunoglobulin kappa J region	70	1	0	0	1	0	rno-miR-27b-5p	-0.12	-0.26	N/A
MTSS1	ENST00000378017.3	metastasis suppressor 1	10	1	0	1	0	1	rno-miR-27b-5p	-0.12	-0.24	N/A
GUCY1A2	ENST00000526355.2	guanylate cyclase 1, soluble, alpha 2	24	4	0	1	3	4	rno-miR-27b-5p	-0.12	-0.46	N/A
EPG5	ENST00000282041.5	ectopic P-granules autophagy protein 5 homolog (C. elegans)	269	1	0	0	1	0	rno-miR-27b-5p	-0.12	-0.12	N/A
TPPP	ENST00000360578.5	tubulin polymerization promoting protein	7	1	0	0	1	0	rno-miR-27b-5p	-0.12	-0.12	N/A
UBE2D4	ENST00000222402.3	ubiquitin-conjugating enzyme E2D 4 (putative)	20	1	0	0	1	1	rno-miR-27b-5p	-0.12	-0.24	N/A
CALU	ENST00000535011.2	calumenin	3079	2	0	2	0	1	rno-miR-27b-5p	-0.12	-0.3	N/A
GDF11	ENST00000257868.5	growth differentiation factor 11	847	1	0	0	1	0	rno-miR-27b-5p	-0.12	-0.13	N/A
MIEF1	ENST00000325301.2	mitochondrial elongation factor 1	2319	1	0	0	1	0	rno-miR-27b-5p	-0.12	-0.17	N/A
DIAPH2	ENST00000324765.8	diaphanous-related formin 2	91	1	0	0	1	2	rno-miR-27b-5p	-0.12	-0.14	N/A
TAL1	ENST00000371884.2	T-cell acute lymphocytic leukemia 1	5	1	0	0	1	0	rno-miR-27b-5p	-0.12	-0.12	N/A
LRRC55	ENST00000497933.1	leucine rich repeat containing 55	5	1	0	1	0	0	rno-miR-27b-5p	-0.12	-0.12	N/A
PRELP	ENST00000343110.2	proline/arginine-rich end leucine-rich repeat protein	5	1	0	0	1	1	rno-miR-27b-5p	-0.12	-0.12	N/A
ARID2	ENST00000457135.1	AT rich interactive domain 2 (ARID, RFX-like)	891	1	0	0	1	0	rno-miR-27b-5p	-0.12	-0.12	N/A
KLK10	ENST00000309958.3	kallikrein-related peptidase 10	5	1	1	0	0	0	rno-miR-27b-5p	-0.12	-0.12	N/A
FOXJ3	ENST00000372571.1	forkhead box J3	329	1	0	0	1	0	rno-miR-27b-5p	-0.12	-0.12	N/A
WDR78	ENST00000371026.3	WD repeat domain 78	10	1	0	0	1	1	rno-miR-27b-5p	-0.12	-0.24	N/A
VGLL3	ENST00000398399.2	vestigial like 3 (Drosophila)	187	1	0	0	1	0	rno-miR-27b-5p	-0.12	-0.12	N/A
DDTL	ENST00000215770.5	D-dopachrome tautomerase-like	7	1	0	1	0	0	rno-miR-27b-5p	-0.12	-0.16	N/A
TM9SF4	ENST00000398022.2	transmembrane 9 superfamily protein member 4	3096	1	0	0	1	0	rno-miR-27b-5p	-0.12	-0.13	N/A
C3orf70	ENST00000335012.2	chromosome 3 open reading frame 70	19	1	0	0	1	0	rno-miR-27b-5p	-0.12	-0.19	N/A
TBC1D1	ENST00000261439.4	TBC1 (tre-2/USP6, BUB2, cdc16) domain family, member 1	150	1	0	0	1	0	rno-miR-27b-5p	-0.12	-0.16	N/A
LEPREL4	ENST00000355468.3	leprecan-like 4	221	1	0	0	1	0	rno-miR-27b-5p	-0.12	-0.12	N/A
CSF1R	ENST00000286301.3	colony stimulating factor 1 receptor	5	1	0	0	1	0	rno-miR-27b-5p	-0.12	-0.12	N/A
CPLX2	ENST00000359546.4	complexin 2	5	1	0	0	1	0	rno-miR-27b-5p	-0.12	-0.12	N/A
TNFSF4	ENST00000367718.1	tumor necrosis factor (ligand) superfamily, member 4	85	1	0	0	1	0	rno-miR-27b-5p	-0.12	-0.19	N/A
SYT14	ENST00000399639.2	synaptotagmin XIV	16	2	0	0	2	1	rno-miR-27b-5p	-0.12	-0.22	N/A
AFF3	ENST00000409236.2	AF4/FMR2 family, member 3	296	1	0	0	1	0	rno-miR-27b-5p	-0.12	-0.12	N/A
REEP1	ENST00000165698.5	receptor accessory protein 1	49	1	0	0	1	1	rno-miR-27b-5p	-0.12	-0.16	N/A
SGTB	ENST00000381007.4	small glutamine-rich tetratricopeptide repeat (TPR)-containing, beta	205	1	0	0	1	0	rno-miR-27b-5p	-0.12	-0.14	N/A
GRPEL2	ENST00000416916.2	GrpE-like 2, mitochondrial (E. coli)	79	1	0	1	0	0	rno-miR-27b-5p	-0.12	-0.15	N/A
IFT88	ENST00000382778.4	intraflagellar transport 88 homolog (Chlamydomonas)	48	1	0	0	1	0	rno-miR-27b-5p	-0.12	-0.12	N/A
ENTPD3	ENST00000301825.3	ectonucleoside triphosphate diphosphohydrolase 3	5	1	0	1	0	1	rno-miR-27b-5p	-0.12	-0.12	N/A
ZC3H7B	ENST00000352645.4	zinc finger CCCH-type containing 7B	888	1	0	0	1	1	rno-miR-27b-5p	-0.12	-0.12	N/A
CGNL1	ENST00000281282.5	cingulin-like 1	25	1	0	0	1	0	rno-miR-27b-5p	-0.12	-0.12	N/A
ARHGEF18	ENST00000319670.9	Rho/Rac guanine nucleotide exchange factor (GEF) 18	2596	1	0	0	1	0	rno-miR-27b-5p	-0.12	-0.12	N/A
METTL4	ENST00000319888.6	methyltransferase like 4	107	1	0	0	1	0	rno-miR-27b-5p	-0.12	-0.22	N/A
SLC19A2	ENST00000236137.5	solute carrier family 19 (thiamine transporter), member 2	229	1	0	0	1	0	rno-miR-27b-5p	-0.12	-0.12	N/A
MYLK4	ENST00000268446.5	myosin light chain kinase family, member 4	5	1	0	0	1	1	rno-miR-27b-5p	-0.12	-0.12	N/A
SMAD3	ENST00000327367.4	SMAD family member 3	1140	1	0	0	1	2	rno-miR-27b-5p	-0.12	-0.14	N/A
USP13	ENST00000263966.3	ubiquitin specific peptidase 13 (isopeptidase T-3)	379	1	0	0	1	1	rno-miR-27b-5p	-0.12	-0.13	N/A
FOXO3	ENST00000343882.6	forkhead box O3	32	1	0	0	1	0	rno-miR-27b-5p	-0.12	-0.12	N/A
DFNB59	ENST00000409117.3	deafness, autosomal recessive 59	11	1	0	0	1	0	rno-miR-27b-5p	-0.12	-0.22	N/A
E2F3	ENST00000346618.3	E2F transcription factor 3	91	1	0	0	1	0	rno-miR-27b-5p	-0.12	-0.12	N/A
CX3CL1	ENST00000006053.6	chemokine (C-X3-C motif) ligand 1	218	1	0	0	1	0	rno-miR-27b-5p	-0.12	-0.12	N/A
GPR64	ENST00000379873.2	G protein-coupled receptor 64	175	1	0	1	0	0	rno-miR-27b-5p	-0.12	-0.12	N/A
LYNX1	ENST00000395192.2	Ly6/neurotoxin 1	5	1	0	0	1	1	rno-miR-27b-5p	-0.12	-0.12	N/A
KIF5A	ENST00000455537.2	kinesin family member 5A	5	1	0	0	1	1	rno-miR-27b-5p	-0.12	-0.12	N/A
ADRA2B	ENST00000409345.3	adrenoceptor alpha 2B	7	1	0	1	0	0	rno-miR-27b-5p	-0.12	-0.12	N/A
GPR63	ENST00000229955.3	G protein-coupled receptor 63	5	1	0	0	1	0	rno-miR-27b-5p	-0.12	-0.12	N/A
ZNF740	ENST00000416904.3	zinc finger protein 740	2137	1	0	0	1	0	rno-miR-27b-5p	-0.11	-0.12	N/A
SCUBE3	ENST00000274938.7	signal peptide, CUB domain, EGF-like 3	47	1	0	0	1	2	rno-miR-27b-5p	-0.11	-0.16	N/A
CSTF1	ENST00000217109.4	cleavage stimulation factor, 3' pre-RNA, subunit 1, 50kDa	658	1	0	0	1	1	rno-miR-27b-5p	-0.11	-0.27	N/A
BBS9	ENST00000242067.6	Bardet-Biedl syndrome 9	52	1	0	0	1	0	rno-miR-27b-5p	-0.11	-0.11	N/A
PPM1F	ENST00000263212.5	protein phosphatase, Mg2+/Mn2+ dependent, 1F	786	1	0	0	1	0	rno-miR-27b-5p	-0.11	-0.11	N/A
ARHGEF37	ENST00000333677.6	Rho guanine nucleotide exchange factor (GEF) 37	5	1	0	0	1	0	rno-miR-27b-5p	-0.11	-0.11	N/A
ITFG3	ENST00000399932.3	integrin alpha FG-GAP repeat containing 3	1046	1	0	0	1	0	rno-miR-27b-5p	-0.11	-0.11	N/A
GRAP2	ENST00000344138.4	GRB2-related adaptor protein 2	5	1	0	0	1	3	rno-miR-27b-5p	-0.11	-0.14	N/A
MED1	ENST00000300651.6	mediator complex subunit 1	87	1	0	0	1	0	rno-miR-27b-5p	-0.11	-0.13	N/A
BRD4	ENST00000263377.2	bromodomain containing 4	849	1	1	0	0	0	rno-miR-27b-5p	-0.11	-0.16	N/A
ZFYVE20	ENST00000253699.3	zinc finger, FYVE domain containing 20	57	1	0	0	1	1	rno-miR-27b-5p	-0.11	-0.22	N/A
KRT74	ENST00000549343.1	keratin 74	5	1	0	0	1	0	rno-miR-27b-5p	-0.11	-0.11	N/A
PPAPDC2	ENST00000381883.2	phosphatidic acid phosphatase type 2 domain containing 2	263	1	0	1	0	0	rno-miR-27b-5p	-0.11	-0.14	N/A
PRLR	ENST00000342362.5	prolactin receptor	95	1	0	0	1	1	rno-miR-27b-5p	-0.11	-0.15	N/A
OLIG2	ENST00000382357.3	oligodendrocyte lineage transcription factor 2	15	1	0	1	0	0	rno-miR-27b-5p	-0.11	-0.13	N/A
POMP	ENST00000380842.4	proteasome maturation protein	1065	1	0	1	0	0	rno-miR-27b-5p	-0.11	-0.23	N/A
ZKSCAN4	ENST00000377294.2	zinc finger with KRAB and SCAN domains 4	139	2	0	0	2	0	rno-miR-27b-5p	-0.11	-0.45	N/A
MED22	ENST00000344469.5	mediator complex subunit 22	43	1	0	0	1	0	rno-miR-27b-5p	-0.11	-0.12	N/A
RHBDD1	ENST00000341329.3	rhomboid domain containing 1	667	1	0	0	1	0	rno-miR-27b-5p	-0.11	-0.19	N/A
APEH	ENST00000296456.5	acylaminoacyl-peptide hydrolase	794	1	0	1	0	0	rno-miR-27b-5p	-0.11	-0.11	N/A
CD82	ENST00000227155.4	CD82 molecule	1117	1	0	0	1	0	rno-miR-27b-5p	-0.11	-0.11	N/A
UBN1	ENST00000262376.6	ubinuclein 1	586	1	0	0	1	1	rno-miR-27b-5p	-0.11	-0.11	N/A
STX4	ENST00000313843.3	syntaxin 4	53	1	0	0	1	0	rno-miR-27b-5p	-0.11	-0.12	N/A
ATRNL1	ENST00000355044.3	attractin-like 1	26	1	0	0	1	2	rno-miR-27b-5p	-0.11	-0.11	N/A
GPR37L1	ENST00000367282.5	G protein-coupled receptor 37 like 1	5	1	0	0	1	3	rno-miR-27b-5p	-0.11	-0.11	N/A
HOXB9	ENST00000311177.5	homeobox B9	8	1	0	0	1	1	rno-miR-27b-5p	-0.11	-0.18	N/A
GSTK1	ENST00000358406.5	glutathione S-transferase kappa 1	299	1	0	1	0	0	rno-miR-27b-5p	-0.11	-0.26	N/A
HIPK1	ENST00000369558.1	homeodomain interacting protein kinase 1	930	1	0	0	1	1	rno-miR-27b-5p	-0.11	-0.11	N/A
KLHL42	ENST00000381271.2	kelch-like family member 42	2120	1	0	0	1	1	rno-miR-27b-5p	-0.11	-0.11	N/A
FBXW11	ENST00000296933.6	F-box and WD repeat domain containing 11	81	1	0	0	1	0	rno-miR-27b-5p	-0.11	-0.11	N/A
RSF1	ENST00000308488.6	remodeling and spacing factor 1	216	2*	0	1	0	0	rno-miR-27b-5p	-0.11	-0.13	N/A
CDKL1	ENST00000395834.1	cyclin-dependent kinase-like 1 (CDC2-related kinase)	90	1	0	0	1	0	rno-miR-27b-5p	-0.11	-0.12	N/A
SPAG9	ENST00000262013.7	sperm associated antigen 9	509	1	0	0	1	0	rno-miR-27b-5p	-0.11	-0.19	N/A
SYT11	ENST00000368324.4	synaptotagmin XI	750	1	0	0	1	0	rno-miR-27b-5p	-0.11	-0.11	N/A
JAM2	ENST00000480456.1	junctional adhesion molecule 2	41	1	0	0	1	1	rno-miR-27b-5p	-0.11	-0.16	N/A
PPIG	ENST00000260970.3	peptidylprolyl isomerase G (cyclophilin G)	470	2	0	1	1	0	rno-miR-27b-5p	-0.11	-0.26	N/A
ITPR2	ENST00000381340.3	inositol 1,4,5-trisphosphate receptor, type 2	334	1	0	0	1	0	rno-miR-27b-5p	-0.11	-0.12	N/A
AGPAT3	ENST00000291572.8	1-acylglycerol-3-phosphate O-acyltransferase 3	2443	1	0	0	1	1	rno-miR-27b-5p	-0.11	-0.16	N/A
MAL	ENST00000309988.4	mal, T-cell differentiation protein	5	1	0	0	1	1	rno-miR-27b-5p	-0.11	-0.33	N/A
DMRT3	ENST00000190165.2	doublesex and mab-3 related transcription factor 3	21	1	0	1	0	0	rno-miR-27b-5p	-0.11	-0.18	N/A
DNAJC5	ENST00000360864.4	DnaJ (Hsp40) homolog, subfamily C, member 5	1089	1	0	0	1	1	rno-miR-27b-5p	-0.11	-0.21	N/A
LCOR	ENST00000371103.3	ligand dependent nuclear receptor corepressor	94	1	0	0	1	1	rno-miR-27b-5p	-0.11	-0.11	N/A
YOD1	ENST00000315927.4	YOD1 deubiquitinase	55	1	0	1	0	1	rno-miR-27b-5p	-0.11	-0.28	N/A
CPEB2	ENST00000538197.1	cytoplasmic polyadenylation element binding protein 2	367	1	0	0	1	1	rno-miR-27b-5p	-0.11	-0.11	N/A
NPTXR	ENST00000333039.2	neuronal pentraxin receptor	578	1	0	1	0	0	rno-miR-27b-5p	-0.11	-0.11	N/A
CAMKK2	ENST00000538733.1	calcium/calmodulin-dependent protein kinase kinase 2, beta	1157	1	0	1	0	0	rno-miR-27b-5p	-0.11	-0.11	N/A
ZDHHC8	ENST00000334554.7	zinc finger, DHHC-type containing 8	5	1	0	0	1	0	rno-miR-27b-5p	-0.11	-0.11	N/A
SLC26A4	ENST00000265715.3	solute carrier family 26 (anion exchanger), member 4	5	1	0	1	0	0	rno-miR-27b-5p	-0.11	-0.11	N/A
DNAJC3	ENST00000602402.1	DnaJ (Hsp40) homolog, subfamily C, member 3	125	1	0	0	1	0	rno-miR-27b-5p	-0.11	-0.13	N/A
PTPN4	ENST00000263708.2	protein tyrosine phosphatase, non-receptor type 4 (megakaryocyte)	215	1	1	0	0	1	rno-miR-27b-5p	-0.11	-0.19	N/A
CREB5	ENST00000357727.2	cAMP responsive element binding protein 5	54	4	0	2	2	0	rno-miR-27b-5p	-0.11	-0.28	N/A
ADAMTS17	ENST00000268070.4	ADAM metallopeptidase with thrombospondin type 1 motif, 17	19	1	0	1	0	3	rno-miR-27b-5p	-0.11	-0.11	N/A
RUFY3	ENST00000381006.3	RUN and FYVE domain containing 3	162	1	0	0	1	0	rno-miR-27b-5p	-0.11	-0.13	N/A
STAM2	ENST00000263904.4	signal transducing adaptor molecule (SH3 domain and ITAM motif) 2	296	2	0	0	2	0	rno-miR-27b-5p	-0.11	-0.25	N/A
NFIA	ENST00000403491.3	nuclear factor I/A	5	1	1	0	0	0	rno-miR-27b-5p	-0.1	-0.1	N/A
KCNC1	ENST00000379472.3	potassium voltage-gated channel, Shaw-related subfamily, member 1	42	1	0	0	1	0	rno-miR-27b-5p	-0.1	-0.1	N/A
MMAA	ENST00000281317.5	methylmalonic aciduria (cobalamin deficiency) cblA type	38	2	1	0	1	0	rno-miR-27b-5p	-0.1	-0.59	N/A
GPD1L	ENST00000282541.5	glycerol-3-phosphate dehydrogenase 1-like	130	1	0	1	0	0	rno-miR-27b-5p	-0.1	-0.12	N/A
FAIM2	ENST00000320634.3	Fas apoptotic inhibitory molecule 2	5	1	0	0	1	0	rno-miR-27b-5p	-0.1	-0.1	N/A
NCKAP1L	ENST00000293373.6	NCK-associated protein 1-like	5	1	0	1	0	0	rno-miR-27b-5p	-0.1	-0.1	N/A
NCOA2	ENST00000452400.2	nuclear receptor coactivator 2	271	1	0	0	1	0	rno-miR-27b-5p	-0.1	-0.1	N/A
PVRL1	ENST00000264025.3	poliovirus receptor-related 1 (herpesvirus entry mediator C)	50	1	0	0	1	0	rno-miR-27b-5p	-0.1	-0.1	N/A
DCTN3	ENST00000447983.2	dynactin 3 (p22)	1816	1	0	0	1	0	rno-miR-27b-5p	-0.1	-0.1	N/A
NRCAM	ENST00000379028.3	neuronal cell adhesion molecule	152	1	1	0	0	2	rno-miR-27b-5p	-0.1	-0.16	N/A
TSPAN18	ENST00000340160.3	tetraspanin 18	332	1	0	0	1	0	rno-miR-27b-5p	-0.1	-0.13	N/A
SLC6A5	ENST00000525748.1	solute carrier family 6 (neurotransmitter transporter), member 5	5	1	0	0	1	0	rno-miR-27b-5p	-0.1	-0.1	N/A
GBAS	ENST00000322090.3	glioblastoma amplified sequence	273	1	0	1	0	0	rno-miR-27b-5p	-0.1	-0.1	N/A
TOX2	ENST00000372999.1	TOX high mobility group box family member 2	21	1	0	0	1	0	rno-miR-27b-5p	-0.1	-0.1	N/A
TPCN1	ENST00000335509.6	two pore segment channel 1	401	1	0	0	1	0	rno-miR-27b-5p	-0.1	-0.1	N/A
SERPINB5	ENST00000382771.4	serpin peptidase inhibitor, clade B (ovalbumin), member 5	295	1	0	0	1	0	rno-miR-27b-5p	-0.1	-0.26	N/A
IER5	ENST00000367577.4	immediate early response 5	11212	1	0	1	0	1	rno-miR-27b-5p	-0.1	-0.32	N/A
CD302	ENST00000259053.4	CD302 molecule	860	1	0	1	0	0	rno-miR-27b-5p	-0.1	-0.16	N/A
GTF3C3	ENST00000263956.3	general transcription factor IIIC, polypeptide 3, 102kDa	248	1	0	0	1	0	rno-miR-27b-5p	-0.1	-0.2	N/A
ZBTB46	ENST00000245663.4	zinc finger and BTB domain containing 46	71	1	0	0	1	1	rno-miR-27b-5p	-0.1	-0.1	N/A
USP54	ENST00000339859.4	ubiquitin specific peptidase 54	143	1	0	0	1	0	rno-miR-27b-5p	-0.1	-0.1	N/A
EHD4	ENST00000220325.4	EH-domain containing 4	515	1	0	0	1	0	rno-miR-27b-5p	-0.1	-0.1	N/A
TENM1	ENST00000371130.3	teneurin transmembrane protein 1	5	1	0	0	1	0	rno-miR-27b-5p	-0.1	-0.1	N/A
ERC2	ENST00000288221.6	ELKS/RAB6-interacting/CAST family member 2	11	1	0	0	1	0	rno-miR-27b-5p	-0.1	-0.1	N/A
DAG1	ENST00000515359.2	dystroglycan 1 (dystrophin-associated glycoprotein 1)	241	1	0	1	0	1	rno-miR-27b-5p	-0.1	-0.12	N/A
KCNB1	ENST00000371741.4	potassium voltage-gated channel, Shab-related subfamily, member 1	5	2	0	0	2	0	rno-miR-27b-5p	-0.1	-0.1	N/A
LEP	ENST00000308868.4	leptin	5	1	0	0	1	0	rno-miR-27b-5p	-0.1	-0.1	N/A
PDXDC1	ENST00000396410.4	pyridoxal-dependent decarboxylase domain containing 1	6417	1	0	0	1	0	rno-miR-27b-5p	-0.1	-0.1	N/A
AK4	ENST00000545314.1	adenylate kinase 4	116	1	0	0	1	0	rno-miR-27b-5p	-0.1	-0.1	N/A
ABCB5	ENST00000404938.2	ATP-binding cassette, sub-family B (MDR/TAP), member 5	5	1	0	1	0	0	rno-miR-27b-5p	-0.1	-0.1	N/A
TTC39B	ENST00000512701.2	tetratricopeptide repeat domain 39B	161	1	0	0	1	0	rno-miR-27b-5p	-0.1	-0.15	N/A
RBM11	ENST00000400577.3	RNA binding motif protein 11	79	1	0	1	0	0	rno-miR-27b-5p	-0.1	-0.13	N/A
TNFRSF21	ENST00000296861.2	tumor necrosis factor receptor superfamily, member 21	39	1	0	1	0	0	rno-miR-27b-5p	-0.1	-0.11	N/A
MAP4	ENST00000383737.4	microtubule-associated protein 4	3914	1	0	1	0	1	rno-miR-27b-5p	-0.1	-0.1	N/A
MFAP3	ENST00000436816.1	microfibrillar-associated protein 3	1139	1	0	0	1	0	rno-miR-27b-5p	-0.1	-0.1	N/A
KLF7	ENST00000423015.1	Kruppel-like factor 7 (ubiquitous)	737	1	0	0	1	1	rno-miR-27b-5p	-0.1	-0.15	N/A
IARS2	ENST00000366922.1	isoleucyl-tRNA synthetase 2, mitochondrial	2978	1	1	0	0	1	rno-miR-27b-5p	-0.1	-0.51	N/A
CNTNAP1	ENST00000264638.4	contactin associated protein 1	821	1	0	0	1	0	rno-miR-27b-5p	-0.1	-0.1	N/A
ST8SIA2	ENST00000268164.3	ST8 alpha-N-acetyl-neuraminide alpha-2,8-sialyltransferase 2	9	1	0	0	1	2	rno-miR-27b-5p	-0.1	-0.1	N/A
FOXJ2	ENST00000162391.3	forkhead box J2	9	1	0	0	1	0	rno-miR-27b-5p	-0.1	-0.1	N/A
C6orf89	ENST00000480824.2	chromosome 6 open reading frame 89	1972	1	0	0	1	0	rno-miR-27b-5p	-0.1	-0.14	N/A
TTC9	ENST00000256367.2	tetratricopeptide repeat domain 9	39	2	1	0	1	0	rno-miR-27b-5p	-0.1	-0.27	N/A
MED13	ENST00000397786.2	mediator complex subunit 13	561	1	0	1	0	0	rno-miR-27b-5p	-0.1	-0.16	N/A
TBC1D4	ENST00000377636.3	TBC1 domain family, member 4	96	1	0	1	0	0	rno-miR-27b-5p	-0.1	-0.1	N/A
BCKDHB	ENST00000545529.1	branched chain keto acid dehydrogenase E1, beta polypeptide	143	1	0	0	1	0	rno-miR-27b-5p	-0.1	-0.1	N/A
PCP4L1	ENST00000504449.1	Purkinje cell protein 4 like 1	23	1	1	0	0	0	rno-miR-27b-5p	-0.1	-0.58	N/A
CBX6	ENST00000407418.3	chromobox homolog 6	215	1	0	0	1	1	rno-miR-27b-5p	-0.1	-0.19	N/A
MORC2	ENST00000397641.3	MORC family CW-type zinc finger 2	216	1	0	0	1	0	rno-miR-27b-5p	-0.1	-0.14	N/A
ALS2	ENST00000457679.2	amyotrophic lateral sclerosis 2 (juvenile)	206	1	0	1	0	1	rno-miR-27b-5p	-0.1	-0.1	N/A
TMEM161B	ENST00000506536.1	transmembrane protein 161B	14	1	0	0	1	0	rno-miR-27b-5p	-0.1	-0.27	N/A
EBF2	ENST00000535548.1	early B-cell factor 2	11	1	0	1	0	1	rno-miR-27b-5p	-0.1	-0.18	N/A
KIAA0556	ENST00000261588.4	KIAA0556	169	1	0	0	1	0	rno-miR-27b-5p	-0.1	-0.1	N/A
TRIM46	ENST00000392451.2	tripartite motif containing 46	69	1	0	1	0	0	rno-miR-27b-5p	-0.1	-0.1	N/A
PLEKHG4	ENST00000450733.1	pleckstrin homology domain containing, family G (with RhoGef domain) member 4	276	1	0	1	0	0	rno-miR-27b-5p	-0.1	-0.1	N/A
ZNF518B	ENST00000326756.3	zinc finger protein 518B	95	1	0	1	0	0	rno-miR-27b-5p	-0.1	-0.1	N/A
MEX3B	ENST00000558133.1	mex-3 RNA binding family member B	1401	1	0	0	1	0	rno-miR-27b-5p	-0.1	-0.1	N/A
WDR37	ENST00000358220.1	WD repeat domain 37	107	1	0	0	1	0	rno-miR-27b-5p	-0.1	-0.14	N/A
DGKD	ENST00000264057.2	diacylglycerol kinase, delta 130kDa	200	1	0	0	1	1	rno-miR-27b-5p	-0.1	-0.1	N/A
INSR	ENST00000341500.5	insulin receptor	577	1	0	0	1	0	rno-miR-27b-5p	-0.1	-0.13	N/A
EGLN1	ENST00000366641.3	egl-9 family hypoxia-inducible factor 1	505	1	0	0	1	0	rno-miR-27b-5p	-0.1	-0.1	N/A
ABCB9	ENST00000280560.8	ATP-binding cassette, sub-family B (MDR/TAP), member 9	13	1	0	0	1	0	rno-miR-27b-5p	-0.1	-0.1	N/A
BTBD2	ENST00000255608.4	BTB (POZ) domain containing 2	77	1	0	0	1	0	rno-miR-27b-5p	-0.1	-0.1	N/A
GABRE	ENST00000370325.1	gamma-aminobutyric acid (GABA) A receptor, epsilon	6	1	0	0	1	0	rno-miR-27b-5p	-0.1	-0.1	N/A
KCTD7	ENST00000275532.3	potassium channel tetramerization domain containing 7	693	1	0	0	1	0	rno-miR-27b-5p	-0.1	-0.1	N/A
ABLIM1	ENST00000392952.3	actin binding LIM protein 1	1321	1	0	1	0	0	rno-miR-27b-5p	-0.1	-0.1	N/A
GP2	ENST00000302555.5	glycoprotein 2 (zymogen granule membrane)	29	1	0	1	0	0	rno-miR-27b-5p	-0.1	-0.18	N/A
SLC30A4	ENST00000261867.4	solute carrier family 30 (zinc transporter), member 4	19	1	0	0	1	1	rno-miR-27b-5p	-0.1	-0.12	N/A
STRN	ENST00000263918.4	striatin, calmodulin binding protein	476	1	0	0	1	0	rno-miR-27b-5p	-0.1	-0.1	N/A
MVB12B	ENST00000361171.3	multivesicular body subunit 12B	29	1	0	1	0	1	rno-miR-27b-5p	-0.1	-0.1	N/A
LPIN1	ENST00000256720.2	lipin 1	357	1	0	1	0	0	rno-miR-27b-5p	-0.1	-0.1	N/A
AC006486.1	ENST00000378108.1		5	1	0	1	0	0	rno-miR-27b-5p	-0.1	-0.1	N/A
HAUS6	ENST00000380502.3	HAUS augmin-like complex, subunit 6	24	1	0	0	1	0	rno-miR-27b-5p	-0.1	-0.1	N/A
KIAA0247	ENST00000342745.4	KIAA0247	161	1	0	0	1	0	rno-miR-27b-5p	-0.1	-0.1	N/A
NDEL1	ENST00000402554.3	nudE neurodevelopment protein 1-like 1	396	1	0	1	0	0	rno-miR-27b-5p	-0.1	-0.1	N/A
DOCK4	ENST00000428084.1	dedicator of cytokinesis 4	211	1	0	0	1	1	rno-miR-27b-5p	-0.09	-0.1	N/A
XKR7	ENST00000562532.2	XK, Kell blood group complex subunit-related family, member 7	5	2	0	0	2	0	rno-miR-27b-5p	-0.09	-0.09	N/A
TET2	ENST00000545826.1	tet methylcytosine dioxygenase 2	558	1	0	0	1	0	rno-miR-27b-5p	-0.09	-0.09	N/A
PER3	ENST00000377532.3	period circadian clock 3	16	1	0	0	1	1	rno-miR-27b-5p	-0.09	-0.09	N/A
VKORC1L1	ENST00000360768.3	vitamin K epoxide reductase complex, subunit 1-like 1	2291	1	0	0	1	1	rno-miR-27b-5p	-0.09	-0.25	N/A
MIER3	ENST00000381226.3	mesoderm induction early response 1, family member 3	112	1	0	1	0	0	rno-miR-27b-5p	-0.09	-0.1	N/A
MRO	ENST00000428869.2	maestro	11	1	0	0	1	0	rno-miR-27b-5p	-0.09	-0.18	N/A
ZEB2	ENST00000558170.2	zinc finger E-box binding homeobox 2	33	1	1	0	0	0	rno-miR-27b-5p	-0.09	-0.09	N/A
EPOR	ENST00000592375.2	erythropoietin receptor	96	1	0	1	0	0	rno-miR-27b-5p	-0.09	-0.09	N/A
SLC9A1	ENST00000263980.3	solute carrier family 9, subfamily A (NHE1, cation proton antiporter 1), member 1	147	1	0	0	1	0	rno-miR-27b-5p	-0.09	-0.1	N/A
TTBK2	ENST00000267890.6	tau tubulin kinase 2	18	1	1	0	0	0	rno-miR-27b-5p	-0.09	-0.1	N/A
RAB40C	ENST00000248139.3	RAB40C, member RAS oncogene family	421	1	0	0	1	0	rno-miR-27b-5p	-0.09	-0.09	N/A
PRRC2B	ENST00000372249.1	proline-rich coiled-coil 2B	97	1	0	0	1	2	rno-miR-27b-5p	-0.09	-0.17	N/A
IQGAP1	ENST00000268182.5	IQ motif containing GTPase activating protein 1	5523	1	0	1	0	0	rno-miR-27b-5p	-0.09	-0.09	N/A
ING5	ENST00000313552.6	inhibitor of growth family, member 5	529	1	0	0	1	0	rno-miR-27b-5p	-0.09	-0.13	N/A
PTPLB	ENST00000383657.5	protein tyrosine phosphatase-like (proline instead of catalytic arginine), member b	1275	1	0	0	1	0	rno-miR-27b-5p	-0.09	-0.09	N/A
DPY19L1	ENST00000310974.4	dpy-19-like 1 (C. elegans)	80	1	0	0	1	1	rno-miR-27b-5p	-0.09	-0.21	N/A
FAM19A5	ENST00000358295.5	family with sequence similarity 19 (chemokine (C-C motif)-like), member A5	14	1	0	0	1	1	rno-miR-27b-5p	-0.09	-0.27	N/A
IDE	ENST00000265986.6	insulin-degrading enzyme	446	1	0	0	1	0	rno-miR-27b-5p	-0.09	-0.12	N/A
CACUL1	ENST00000369151.3	CDK2-associated, cullin domain 1	213	4	0	1	3	0	rno-miR-27b-5p	-0.09	-0.51	N/A
QSER1	ENST00000399302.2	glutamine and serine rich 1	34	1	0	0	1	0	rno-miR-27b-5p	-0.09	-0.09	N/A
SPHKAP	ENST00000392056.3	SPHK1 interactor, AKAP domain containing	5	1	0	1	0	0	rno-miR-27b-5p	-0.09	-0.09	N/A
FAM13A	ENST00000395002.2	family with sequence similarity 13, member A	441	1	0	0	1	0	rno-miR-27b-5p	-0.09	-0.09	N/A
RTTN	ENST00000454359.1	rotatin	288	1	0	0	1	0	rno-miR-27b-5p	-0.09	-0.09	N/A
FBXL18	ENST00000382368.3	F-box and leucine-rich repeat protein 18	92	1	0	0	1	0	rno-miR-27b-5p	-0.09	-0.1	N/A
BTBD19	ENST00000453418.1	BTB (POZ) domain containing 19	61	1	0	0	1	1	rno-miR-27b-5p	-0.09	-0.24	N/A
ACTR8	ENST00000335754.3	ARP8 actin-related protein 8 homolog (yeast)	327	1	0	1	0	1	rno-miR-27b-5p	-0.09	-0.27	N/A
ALCAM	ENST00000306107.5	activated leukocyte cell adhesion molecule	371	1	0	0	1	0	rno-miR-27b-5p	-0.09	-0.11	N/A
EXPH5	ENST00000265843.4	exophilin 5	49	2	0	0	2	0	rno-miR-27b-5p	-0.09	-0.11	N/A
CYB5D1	ENST00000571846.1	cytochrome b5 domain containing 1	546	1	1	0	0	1	rno-miR-27b-5p	-0.09	-0.27	N/A
DCLK1	ENST00000379892.4	doublecortin-like kinase 1	9	1	1	0	0	0	rno-miR-27b-5p	-0.09	-0.2	N/A
LDOC1L	ENST00000341255.3	leucine zipper, down-regulated in cancer 1-like	348	1	0	0	1	0	rno-miR-27b-5p	-0.09	-0.09	N/A
NEURL1B	ENST00000369800.5	neuralized homolog 1B (Drosophila)	5	1	0	0	1	2	rno-miR-27b-5p	-0.09	-0.09	N/A
CDK12	ENST00000447079.4	cyclin-dependent kinase 12	748	1	0	1	0	0	rno-miR-27b-5p	-0.09	-0.1	N/A
PROM2	ENST00000317620.9	prominin 2	18	1	0	1	0	0	rno-miR-27b-5p	-0.09	-0.09	N/A
PSAPL1	ENST00000319098.4	prosaposin-like 1 (gene/pseudogene)	25	1	0	0	1	0	rno-miR-27b-5p	-0.09	-0.09	N/A
USP24	ENST00000294383.6	ubiquitin specific peptidase 24	306	1	0	1	0	1	rno-miR-27b-5p	-0.09	-0.13	N/A
PRR5L	ENST00000527487.1	proline rich 5 like	238	1	0	1	0	0	rno-miR-27b-5p	-0.09	-0.15	N/A
C10orf54	ENST00000394957.3	chromosome 10 open reading frame 54	78	1	0	0	1	2	rno-miR-27b-5p	-0.09	-0.21	N/A
DAP	ENST00000230895.6	death-associated protein	8552	1	0	0	1	1	rno-miR-27b-5p	-0.09	-0.35	N/A
PRKCI	ENST00000295797.4	protein kinase C, iota	103	1	0	1	0	0	rno-miR-27b-5p	-0.09	-0.09	N/A
NTRK2	ENST00000395882.1	neurotrophic tyrosine kinase, receptor, type 2	48	1	1	0	0	1	rno-miR-27b-5p	-0.09	-0.09	N/A
MLH3	ENST00000355774.2	mutL homolog 3	152	1	1	0	0	0	rno-miR-27b-5p	-0.09	-0.27	N/A
ATM	ENST00000452508.2	ataxia telangiectasia mutated	26	1	0	0	1	1	rno-miR-27b-5p	-0.09	-0.19	N/A
MUC20	ENST00000320736.6	mucin 20, cell surface associated	11	1	0	0	1	0	rno-miR-27b-5p	-0.09	-0.2	N/A
PLOD2	ENST00000461497.1	procollagen-lysine, 2-oxoglutarate 5-dioxygenase 2	141	1	0	0	1	1	rno-miR-27b-5p	-0.09	-0.16	N/A
PAFAH1B1	ENST00000397195.5	platelet-activating factor acetylhydrolase 1b, regulatory subunit 1 (45kDa)	1570	1	0	0	1	0	rno-miR-27b-5p	-0.09	-0.21	N/A
CECR6	ENST00000399875.1	cat eye syndrome chromosome region, candidate 6	5	1	0	0	1	0	rno-miR-27b-5p	-0.09	-0.09	N/A
TANK	ENST00000457476.1	TRAF family member-associated NFKB activator	176	1	0	1	0	0	rno-miR-27b-5p	-0.09	-0.35	N/A
SYT6	ENST00000607941.1	synaptotagmin VI	5	1	0	0	1	2	rno-miR-27b-5p	-0.09	-0.09	N/A
CLIP4	ENST00000320081.5	CAP-GLY domain containing linker protein family, member 4	490	1	0	1	0	0	rno-miR-27b-5p	-0.09	-0.09	N/A
ZNF654	ENST00000309495.5	zinc finger protein 654	456	1	0	1	0	0	rno-miR-27b-5p	-0.09	-0.09	N/A
AHCYL1	ENST00000369799.5	adenosylhomocysteinase-like 1	1279	1	0	0	1	0	rno-miR-27b-5p	-0.09	-0.09	N/A
HECTD4	ENST00000377560.5	HECT domain containing E3 ubiquitin protein ligase 4	222	1	0	0	1	1	rno-miR-27b-5p	-0.09	-0.09	N/A
GMPS	ENST00000496455.2	guanine monphosphate synthase	867	1	0	0	1	0	rno-miR-27b-5p	-0.09	-0.09	N/A
PAGR1	ENST00000609618.1	PAXIP1-associated glutamate-rich protein 1	2452	1	0	0	1	2	rno-miR-27b-5p	-0.09	-0.27	N/A
CAMSAP2	ENST00000358823.2	calmodulin regulated spectrin-associated protein family, member 2	235	1	0	0	1	0	rno-miR-27b-5p	-0.09	-0.13	N/A
SYNJ2BP	ENST00000256366.4	synaptojanin 2 binding protein	329	2	0	1	1	0	rno-miR-27b-5p	-0.09	-0.26	N/A
MAP3K3	ENST00000361357.3	mitogen-activated protein kinase kinase kinase 3	144	1	1	0	0	0	rno-miR-27b-5p	-0.09	-0.09	N/A
DCUN1D3	ENST00000324344.4	DCN1, defective in cullin neddylation 1, domain containing 3	53	1	0	0	1	0	rno-miR-27b-5p	-0.09	-0.16	N/A
CHRNA7	ENST00000306901.3	cholinergic receptor, nicotinic, alpha 7 (neuronal)	5	1	0	0	1	0	rno-miR-27b-5p	-0.09	-0.09	N/A
CHTOP	ENST00000368694.3	chromatin target of PRMT1	2499	1	0	1	0	0	rno-miR-27b-5p	-0.08	-0.23	N/A
TRIM33	ENST00000358465.2	tripartite motif containing 33	201	1	0	1	0	0	rno-miR-27b-5p	-0.08	-0.14	N/A
DDX31	ENST00000372159.3	DEAD (Asp-Glu-Ala-Asp) box polypeptide 31	174	1	0	0	1	0	rno-miR-27b-5p	-0.08	-0.18	N/A
QTRTD1	ENST00000281273.4	queuine tRNA-ribosyltransferase domain containing 1	123	1	1	0	0	0	rno-miR-27b-5p	-0.08	-0.14	N/A
SFMBT2	ENST00000361972.4	Scm-like with four mbt domains 2	107	1	0	1	0	2	rno-miR-27b-5p	-0.08	-0.08	N/A
HHAT	ENST00000413764.2	hedgehog acyltransferase	583	1	0	1	0	1	rno-miR-27b-5p	-0.08	-0.08	N/A
GJA3	ENST00000241125.3	gap junction protein, alpha 3, 46kDa	244	1	0	1	0	0	rno-miR-27b-5p	-0.08	-0.08	N/A
ZNF710	ENST00000268154.4	zinc finger protein 710	5	1	0	0	1	0	rno-miR-27b-5p	-0.08	-0.08	N/A
PPP1R12A	ENST00000261207.5	protein phosphatase 1, regulatory subunit 12A	276	1	0	0	1	0	rno-miR-27b-5p	-0.08	-0.09	N/A
CNOT6	ENST00000393356.1	CCR4-NOT transcription complex, subunit 6	300	1	1	0	0	0	rno-miR-27b-5p	-0.08	-0.25	N/A
KLF9	ENST00000377126.2	Kruppel-like factor 9	20	1	0	1	0	0	rno-miR-27b-5p	-0.08	-0.12	N/A
FSTL4	ENST00000265342.7	follistatin-like 4	60	1	0	0	1	0	rno-miR-27b-5p	-0.08	-0.12	N/A
FAM46C	ENST00000369448.3	family with sequence similarity 46, member C	74	1	0	0	1	1	rno-miR-27b-5p	-0.08	-0.3	N/A
CACNG4	ENST00000262138.3	calcium channel, voltage-dependent, gamma subunit 4	5	1	1	0	0	1	rno-miR-27b-5p	-0.08	-0.08	N/A
CACNG8	ENST00000270458.2	calcium channel, voltage-dependent, gamma subunit 8	5	1	0	0	1	0	rno-miR-27b-5p	-0.08	-0.08	N/A
N4BP1	ENST00000262384.3	NEDD4 binding protein 1	105	1	0	0	1	2	rno-miR-27b-5p	-0.08	-0.11	N/A
GRIK3	ENST00000373091.3	glutamate receptor, ionotropic, kainate 3	7	1	0	0	1	1	rno-miR-27b-5p	-0.08	-0.08	N/A
EPHB2	ENST00000374632.3	EPH receptor B2	297	1	0	1	0	0	rno-miR-27b-5p	-0.08	-0.08	N/A
CCDC80	ENST00000206423.3	coiled-coil domain containing 80	570	1	1	0	0	0	rno-miR-27b-5p	-0.08	-0.29	N/A
RGMB	ENST00000308234.7	RGM domain family, member B	6087	1	0	0	1	0	rno-miR-27b-5p	-0.08	-0.1	N/A
TMEM56	ENST00000370203.4	transmembrane protein 56	113	1	0	1	0	0	rno-miR-27b-5p	-0.08	-0.14	N/A
CDS1	ENST00000295887.5	CDP-diacylglycerol synthase (phosphatidate cytidylyltransferase) 1	720	1	0	0	1	0	rno-miR-27b-5p	-0.08	-0.1	N/A
DNAJC27	ENST00000264711.2	DnaJ (Hsp40) homolog, subfamily C, member 27	41	1	0	0	1	0	rno-miR-27b-5p	-0.08	-0.09	N/A
SUV39H2	ENST00000313519.5	suppressor of variegation 3-9 homolog 2 (Drosophila)	54	2	1	0	1	1	rno-miR-27b-5p	-0.08	-0.5	N/A
UBN2	ENST00000473989.3	ubinuclein 2	238	1	0	1	0	0	rno-miR-27b-5p	-0.08	-0.08	N/A
POU2F3	ENST00000260264.4	POU class 2 homeobox 3	5	1	0	1	0	0	rno-miR-27b-5p	-0.08	-0.08	N/A
ECE1	ENST00000415912.2	endothelin converting enzyme 1	1166	1	0	1	0	2	rno-miR-27b-5p	-0.08	-0.08	N/A
VTI1B	ENST00000554659.1	vesicle transport through interaction with t-SNAREs 1B	264	1	0	0	1	0	rno-miR-27b-5p	-0.08	-0.16	N/A
MRPL3	ENST00000264995.3	mitochondrial ribosomal protein L3	943	1	0	1	0	1	rno-miR-27b-5p	-0.08	-0.23	N/A
PRR18	ENST00000322583.3	proline rich 18	15	1	0	0	1	0	rno-miR-27b-5p	-0.08	-0.12	N/A
SEMA3A	ENST00000265362.4	sema domain, immunoglobulin domain (Ig), short basic domain, secreted, (semaphorin) 3A	162	3	0	0	3	0	rno-miR-27b-5p	-0.08	-0.38	N/A
FLT1	ENST00000282397.4	fms-related tyrosine kinase 1	7	1	0	1	0	1	rno-miR-27b-5p	-0.08	-0.08	N/A
CHURC1-FNTB	ENST00000549987.1	CHURC1-FNTB readthrough	13	1	0	0	1	0	rno-miR-27b-5p	-0.08	-0.13	N/A
ZNF831	ENST00000371030.2	zinc finger protein 831	5	1	0	0	1	0	rno-miR-27b-5p	-0.08	-0.08	N/A
EPAS1	ENST00000263734.3	endothelial PAS domain protein 1	3689	1	0	1	0	0	rno-miR-27b-5p	-0.08	-0.08	N/A
GABRA5	ENST00000335625.5	gamma-aminobutyric acid (GABA) A receptor, alpha 5	5	1	0	0	1	0	rno-miR-27b-5p	-0.08	-0.08	N/A
ROCK1	ENST00000399799.2	Rho-associated, coiled-coil containing protein kinase 1	7	1	0	0	1	0	rno-miR-27b-5p	-0.08	-0.08	N/A
SCN3B	ENST00000392770.2	sodium channel, voltage-gated, type III, beta subunit	10	1	0	0	1	0	rno-miR-27b-5p	-0.08	-0.17	N/A
NDST1	ENST00000261797.6	N-deacetylase/N-sulfotransferase (heparan glucosaminyl) 1	13660	1	0	0	1	1	rno-miR-27b-5p	-0.08	-0.08	N/A
RBMS3	ENST00000396583.3	RNA binding motif, single stranded interacting protein 3	56	1	0	1	0	2	rno-miR-27b-5p	-0.08	-0.17	N/A
FAM219B	ENST00000357635.5	family with sequence similarity 219, member B	270	1	0	0	1	0	rno-miR-27b-5p	-0.08	-0.19	N/A
KIAA1147	ENST00000536163.1	KIAA1147	73	1	0	0	1	1	rno-miR-27b-5p	-0.08	-0.09	N/A
PGM2L1	ENST00000298198.4	phosphoglucomutase 2-like 1	183	1	0	1	0	1	rno-miR-27b-5p	-0.08	-0.15	N/A
KIF5B	ENST00000302418.4	kinesin family member 5B	635	1	0	1	0	0	rno-miR-27b-5p	-0.08	-0.08	N/A
SYCP2	ENST00000357552.3	synaptonemal complex protein 2	28	1	0	1	0	0	rno-miR-27b-5p	-0.08	-0.16	N/A
ZNF827	ENST00000379448.4	zinc finger protein 827	17	1	0	0	1	1	rno-miR-27b-5p	-0.08	-0.08	N/A
ERBB2	ENST00000584450.1	v-erb-b2 avian erythroblastic leukemia viral oncogene homolog 2	511	1	0	0	1	0	rno-miR-27b-5p	-0.08	-0.08	N/A
KLF3	ENST00000261438.5	Kruppel-like factor 3 (basic)	515	1	0	0	1	0	rno-miR-27b-5p	-0.08	-0.09	N/A
STK17B	ENST00000263955.4	serine/threonine kinase 17b	113	1	0	0	1	0	rno-miR-27b-5p	-0.08	-0.25	N/A
ZNF365	ENST00000395254.3	zinc finger protein 365	173	1	0	0	1	0	rno-miR-27b-5p	-0.08	-0.08	N/A
PRIMA1	ENST00000393140.1	proline rich membrane anchor 1	5	1	0	0	1	0	rno-miR-27b-5p	-0.08	-0.08	N/A
SSTR3	ENST00000328544.3	somatostatin receptor 3	5	1	1	0	0	0	rno-miR-27b-5p	-0.08	-0.08	N/A
PFKFB2	ENST00000367080.3	6-phosphofructo-2-kinase/fructose-2,6-biphosphatase 2	83	1	1	0	0	1	rno-miR-27b-5p	-0.08	-0.08	N/A
SPTLC2	ENST00000216484.2	serine palmitoyltransferase, long chain base subunit 2	95	1	0	0	1	0	rno-miR-27b-5p	-0.08	-0.26	N/A
RGP1	ENST00000378078.4	RGP1 retrograde golgi transport homolog (S. cerevisiae)	203	2	0	1	1	0	rno-miR-27b-5p	-0.08	-0.19	N/A
LONRF2	ENST00000393437.3	LON peptidase N-terminal domain and ring finger 2	394	1	0	0	1	0	rno-miR-27b-5p	-0.08	-0.08	N/A
DGAT2	ENST00000228027.7	diacylglycerol O-acyltransferase 2	287	1	1	0	0	0	rno-miR-27b-5p	-0.08	-0.42	N/A
TIFA	ENST00000361717.3	TRAF-interacting protein with forkhead-associated domain	400	1	0	1	0	0	rno-miR-27b-5p	-0.08	-0.08	N/A
C17orf85	ENST00000158149.3	chromosome 17 open reading frame 85	718	2	0	1	1	0	rno-miR-27b-5p	-0.08	-0.16	N/A
SHROOM4	ENST00000376020.2	shroom family member 4	5	2	1	0	1	0	rno-miR-27b-5p	-0.08	-0.22	N/A
WDR91	ENST00000344400.5	WD repeat domain 91	46	2	0	1	1	0	rno-miR-27b-5p	-0.08	-0.4	N/A
C6orf223	ENST00000439969.2	chromosome 6 open reading frame 223	17	1	0	0	1	2	rno-miR-27b-5p	-0.08	-0.21	N/A
PKD1	ENST00000262304.4	polycystic kidney disease 1 (autosomal dominant)	14	1	0	1	0	0	rno-miR-27b-5p	-0.08	-0.08	N/A
IHH	ENST00000295731.6	indian hedgehog	238	1	0	1	0	0	rno-miR-27b-5p	-0.08	-0.08	N/A
DNALI1	ENST00000296218.7	dynein, axonemal, light intermediate chain 1	56	1	1	0	0	0	rno-miR-27b-5p	-0.08	-0.33	N/A
SNED1	ENST00000310397.8	sushi, nidogen and EGF-like domains 1	19	1	0	0	1	1	rno-miR-27b-5p	-0.08	-0.12	N/A
LANCL1	ENST00000443314.1	LanC lantibiotic synthetase component C-like 1 (bacterial)	3395	1	0	0	1	0	rno-miR-27b-5p	-0.08	-0.08	N/A
PTGFR	ENST00000370756.3	prostaglandin F receptor (FP)	20	1	0	1	0	0	rno-miR-27b-5p	-0.08	-0.08	N/A
PTPRT	ENST00000373187.1	protein tyrosine phosphatase, receptor type, T	5	2	1	1	0	2	rno-miR-27b-5p	-0.08	-0.08	N/A
BCAS1	ENST00000371440.3	breast carcinoma amplified sequence 1	0	1	0	0	1	1	rno-miR-27b-5p	-0.08	-0.08	N/A
IGF1R	ENST00000268035.6	insulin-like growth factor 1 receptor	561	2	1	0	1	0	rno-miR-27b-5p	-0.08	-0.1	N/A
ARHGAP23	ENST00000431231.2	Rho GTPase activating protein 23	289	1	0	1	0	0	rno-miR-27b-5p	-0.08	-0.08	N/A
USP37	ENST00000258399.3	ubiquitin specific peptidase 37	14	1	0	0	1	1	rno-miR-27b-5p	-0.08	-0.19	N/A
PRUNE2	ENST00000376718.3	prune homolog 2 (Drosophila)	121	1	0	0	1	0	rno-miR-27b-5p	-0.08	-0.1	N/A
FGF1	ENST00000360966.5	fibroblast growth factor 1 (acidic)	88	1	0	0	1	0	rno-miR-27b-5p	-0.08	-0.2	N/A
SCN2B	ENST00000278947.5	sodium channel, voltage-gated, type II, beta subunit	5	1	0	0	1	0	rno-miR-27b-5p	-0.07	-0.07	N/A
GNA13	ENST00000439174.2	guanine nucleotide binding protein (G protein), alpha 13	190	1	0	1	0	0	rno-miR-27b-5p	-0.07	-0.09	N/A
TMEM181	ENST00000367090.3	transmembrane protein 181	924	1	0	0	1	0	rno-miR-27b-5p	-0.07	-0.07	N/A
AGK	ENST00000355413.4	acylglycerol kinase	186	1	0	1	0	0	rno-miR-27b-5p	-0.07	-0.07	N/A
LANCL3	ENST00000378621.3	LanC lantibiotic synthetase component C-like 3 (bacterial)	15	2	0	0	2	1	rno-miR-27b-5p	-0.07	-0.23	N/A
LRRC14	ENST00000292524.1	leucine rich repeat containing 14	469	1	0	0	1	1	rno-miR-27b-5p	-0.07	-0.1	N/A
SPOCK2	ENST00000373109.2	sparc/osteonectin, cwcv and kazal-like domains proteoglycan (testican) 2	31	1	0	1	0	0	rno-miR-27b-5p	-0.07	-0.12	N/A
OPHN1	ENST00000355520.5	oligophrenin 1	54	1	0	1	0	1	rno-miR-27b-5p	-0.07	-0.07	N/A
GPATCH2	ENST00000366935.3	G patch domain containing 2	108	2	0	2	0	1	rno-miR-27b-5p	-0.07	-0.09	N/A
ZMIZ2	ENST00000309315.4	zinc finger, MIZ-type containing 2	761	1	0	0	1	1	rno-miR-27b-5p	-0.07	-0.11	N/A
BMPR2	ENST00000374574.2	bone morphogenetic protein receptor, type II (serine/threonine kinase)	287	2	0	0	2	1	rno-miR-27b-5p	-0.07	-0.15	N/A
ZNF135	ENST00000401053.4	zinc finger protein 135	12	1	0	1	0	1	rno-miR-27b-5p	-0.07	-0.17	N/A
CNTN5	ENST00000524871.1	contactin 5	5	1	0	0	1	0	rno-miR-27b-5p	-0.07	-0.07	N/A
TNR	ENST00000367674.2	tenascin R	5	1	0	0	1	0	rno-miR-27b-5p	-0.07	-0.07	N/A
ANKRD45	ENST00000333279.2	ankyrin repeat domain 45	10	1	0	0	1	0	rno-miR-27b-5p	-0.07	-0.14	N/A
LARP4B	ENST00000316157.3	La ribonucleoprotein domain family, member 4B	705	1	1	0	0	1	rno-miR-27b-5p	-0.07	-0.1	N/A
ANKRD54	ENST00000215941.4	ankyrin repeat domain 54	5	1	0	1	0	0	rno-miR-27b-5p	-0.07	-0.07	N/A
ABCA1	ENST00000374736.3	ATP-binding cassette, sub-family A (ABC1), member 1	184	1	0	0	1	0	rno-miR-27b-5p	-0.07	-0.07	N/A
SORT1	ENST00000256637.6	sortilin 1	2111	1	0	1	0	1	rno-miR-27b-5p	-0.07	-0.08	N/A
LHX4	ENST00000263726.2	LIM homeobox 4	13	1	0	0	1	0	rno-miR-27b-5p	-0.07	-0.15	N/A
ZDHHC21	ENST00000380916.4	zinc finger, DHHC-type containing 21	196	1	0	1	0	1	rno-miR-27b-5p	-0.07	-0.11	N/A
SLITRK1	ENST00000377084.2	SLIT and NTRK-like family, member 1	5	1	0	1	0	0	rno-miR-27b-5p	-0.07	-0.07	N/A
GPR111	ENST00000398742.2	G protein-coupled receptor 111	5	1	0	1	0	0	rno-miR-27b-5p	-0.07	-0.07	N/A
PLCE1	ENST00000371380.3	phospholipase C, epsilon 1	7	1	0	1	0	0	rno-miR-27b-5p	-0.07	-0.07	N/A
ATAD2B	ENST00000238789.5	ATPase family, AAA domain containing 2B	11	1	0	1	0	0	rno-miR-27b-5p	-0.07	-0.11	N/A
C17orf82	ENST00000335108.2	chromosome 17 open reading frame 82	10	1	0	0	1	0	rno-miR-27b-5p	-0.07	-0.15	N/A
ACVRL1	ENST00000550683.1	activin A receptor type II-like 1	68	1	0	0	1	0	rno-miR-27b-5p	-0.07	-0.12	N/A
NAPEPLD	ENST00000417955.1	N-acyl phosphatidylethanolamine phospholipase D	13	1	0	1	0	0	rno-miR-27b-5p	-0.07	-0.14	N/A
SYT7	ENST00000263846.4	synaptotagmin VII	192	1	0	0	1	0	rno-miR-27b-5p	-0.07	-0.1	N/A
FAM122B	ENST00000370790.1	family with sequence similarity 122B	334	1	0	0	1	0	rno-miR-27b-5p	-0.07	-0.16	N/A
ZNF385B	ENST00000410066.1	zinc finger protein 385B	17	1	0	0	1	0	rno-miR-27b-5p	-0.07	-0.07	N/A
ACVR2B	ENST00000352511.4	activin A receptor, type IIB	21	1	0	0	1	1	rno-miR-27b-5p	-0.07	-0.15	N/A
NIN	ENST00000389868.3	ninein (GSK3B interacting protein)	594	1	0	0	1	0	rno-miR-27b-5p	-0.07	-0.07	N/A
EVI5	ENST00000370331.1	ecotropic viral integration site 5	172	1	0	1	0	1	rno-miR-27b-5p	-0.07	-0.08	N/A
TRPM3	ENST00000377110.3	transient receptor potential cation channel, subfamily M, member 3	11	1	1	0	0	3	rno-miR-27b-5p	-0.07	-0.09	N/A
MTMR9	ENST00000221086.3	myotubularin related protein 9	400	2	1	1	0	0	rno-miR-27b-5p	-0.07	-0.09	N/A
HSPA12A	ENST00000369209.3	heat shock 70kDa protein 12A	37	1	0	0	1	0	rno-miR-27b-5p	-0.07	-0.11	N/A
TXNDC5	ENST00000539054.1	thioredoxin domain containing 5 (endoplasmic reticulum)	1190	1	0	0	1	0	rno-miR-27b-5p	-0.07	-0.11	N/A
DCHS2	ENST00000357232.4	dachsous cadherin-related 2	5	1	0	1	0	1	rno-miR-27b-5p	-0.07	-0.07	N/A
SYT9	ENST00000318881.6	synaptotagmin IX	5	1	0	0	1	0	rno-miR-27b-5p	-0.07	-0.07	N/A
EML5	ENST00000554922.1	echinoderm microtubule associated protein like 5	60	1	0	1	0	0	rno-miR-27b-5p	-0.07	-0.1	N/A
KIF3B	ENST00000375712.3	kinesin family member 3B	182	1	0	0	1	0	rno-miR-27b-5p	-0.07	-0.07	N/A
INO80D	ENST00000403263.1	INO80 complex subunit D	5	1	0	1	0	4	rno-miR-27b-5p	-0.07	-0.07	N/A
ATRN	ENST00000262919.5	attractin	39	1	0	0	1	0	rno-miR-27b-5p	-0.07	-0.07	N/A
SGCB	ENST00000381431.5	sarcoglycan, beta (43kDa dystrophin-associated glycoprotein)	1795	1	0	0	1	1	rno-miR-27b-5p	-0.07	-0.13	N/A
ETV5	ENST00000306376.5	ets variant 5	1085	1	0	0	1	0	rno-miR-27b-5p	-0.07	-0.07	N/A
KLHL24	ENST00000454652.2	kelch-like family member 24	143	1	0	1	0	0	rno-miR-27b-5p	-0.07	-0.17	N/A
GFRA1	ENST00000439649.3	GDNF family receptor alpha 1	69	3	1	0	2	1	rno-miR-27b-5p	-0.07	-0.18	N/A
ANKRD33B	ENST00000296657.5	ankyrin repeat domain 33B	9	1	0	0	1	1	rno-miR-27b-5p	-0.07	-0.16	N/A
RBM20	ENST00000369519.3	RNA binding motif protein 20	7	1	0	1	0	1	rno-miR-27b-5p	-0.07	-0.07	N/A
ST8SIA4	ENST00000231461.5	ST8 alpha-N-acetyl-neuraminide alpha-2,8-sialyltransferase 4	5	1	0	0	1	0	rno-miR-27b-5p	-0.07	-0.07	N/A
NMNAT2	ENST00000294868.4	nicotinamide nucleotide adenylyltransferase 2	18	1	0	1	0	0	rno-miR-27b-5p	-0.07	-0.07	N/A
CC2D1A	ENST00000318003.7	coiled-coil and C2 domain containing 1A	22	1	0	0	1	0	rno-miR-27b-5p	-0.07	-0.07	N/A
NAV1	ENST00000295624.6	neuron navigator 1	702	1	0	0	1	4	rno-miR-27b-5p	-0.07	-0.07	N/A
ELMSAN1	ENST00000394071.2	ELM2 and Myb/SANT-like domain containing 1	15	1	0	0	1	0	rno-miR-27b-5p	-0.07	-0.07	N/A
C16orf47	ENST00000358463.2	chromosome 16 open reading frame 47	8	1	0	1	0	0	rno-miR-27b-5p	-0.07	-0.07	N/A
KBTBD13	ENST00000432196.2	kelch repeat and BTB (POZ) domain containing 13	5	1	0	1	0	1	rno-miR-27b-5p	-0.07	-0.07	N/A
RBM17	ENST00000446108.1	RNA binding motif protein 17	449	1	1	0	0	0	rno-miR-27b-5p	-0.07	-0.43	N/A
MAML3	ENST00000509479.2	mastermind-like 3 (Drosophila)	159	1	0	1	0	0	rno-miR-27b-5p	-0.07	-0.07	N/A
IRF6	ENST00000367021.3	interferon regulatory factor 6	28	2	0	0	2	0	rno-miR-27b-5p	-0.06	-0.35	N/A
ZEB1	ENST00000361642.5	zinc finger E-box binding homeobox 1	59	1	0	0	1	1	rno-miR-27b-5p	-0.06	-0.28	N/A
GOLT1B	ENST00000540141.1	golgi transport 1B	848	1	0	0	1	1	rno-miR-27b-5p	-0.06	-0.23	N/A
RERE	ENST00000337907.3	arginine-glutamic acid dipeptide (RE) repeats	199	2	0	0	2	0	rno-miR-27b-5p	-0.06	-0.17	N/A
MOB3B	ENST00000262244.5	MOB kinase activator 3B	52	1	0	1	0	0	rno-miR-27b-5p	-0.06	-0.16	N/A
FAM83F	ENST00000333407.6	family with sequence similarity 83, member F	5	1	0	0	1	0	rno-miR-27b-5p	-0.06	-0.06	N/A
NAB1	ENST00000337386.5	NGFI-A binding protein 1 (EGR1 binding protein 1)	279	1	0	1	0	0	rno-miR-27b-5p	-0.06	-0.08	N/A
PTPRU	ENST00000428026.2	protein tyrosine phosphatase, receptor type, U	261	1	0	0	1	0	rno-miR-27b-5p	-0.06	-0.06	N/A
SMG1	ENST00000446231.2	SMG1 phosphatidylinositol 3-kinase-related kinase	339	1	0	0	1	0	rno-miR-27b-5p	-0.06	-0.06	N/A
RIOK2	ENST00000283109.3	RIO kinase 2	62	2	1	0	1	0	rno-miR-27b-5p	-0.06	-0.59	N/A
SLC26A2	ENST00000286298.4	solute carrier family 26 (anion exchanger), member 2	748	1	0	1	0	1	rno-miR-27b-5p	-0.06	-0.06	N/A
WASF2	ENST00000536657.1	WAS protein family, member 2	311	1	0	0	1	2	rno-miR-27b-5p	-0.06	-0.06	N/A
ZKSCAN2	ENST00000328086.7	zinc finger with KRAB and SCAN domains 2	81	1	0	0	1	0	rno-miR-27b-5p	-0.06	-0.07	N/A
KCNMB3	ENST00000497599.1	potassium large conductance calcium-activated channel, subfamily M beta member 3	8	1	0	0	1	1	rno-miR-27b-5p	-0.06	-0.17	N/A
HSDL2	ENST00000398805.3	hydroxysteroid dehydrogenase like 2	151	1	0	0	1	0	rno-miR-27b-5p	-0.06	-0.27	N/A
RBM7	ENST00000541475.1	RNA binding motif protein 7	46	1	0	0	1	0	rno-miR-27b-5p	-0.06	-0.27	N/A
UBE2K	ENST00000261427.5	ubiquitin-conjugating enzyme E2K	762	1	1	0	0	1	rno-miR-27b-5p	-0.06	-0.26	N/A
CD164	ENST00000368961.5	CD164 molecule, sialomucin	2038	1	0	1	0	0	rno-miR-27b-5p	-0.06	-0.15	N/A
GRIN2B	ENST00000609686.1	glutamate receptor, ionotropic, N-methyl D-aspartate 2B	5	2	1	1	0	0	rno-miR-27b-5p	-0.06	-0.06	N/A
RIMS4	ENST00000372851.3	regulating synaptic membrane exocytosis 4	30	1	0	1	0	1	rno-miR-27b-5p	-0.06	-0.06	N/A
RNF152	ENST00000312828.3	ring finger protein 152	57	1	0	0	1	0	rno-miR-27b-5p	-0.06	-0.13	N/A
AP4E1	ENST00000261842.5	adaptor-related protein complex 4, epsilon 1 subunit	57	1	0	1	0	0	rno-miR-27b-5p	-0.06	-0.06	N/A
MMP15	ENST00000219271.3	matrix metallopeptidase 15 (membrane-inserted)	605	1	0	1	0	1	rno-miR-27b-5p	-0.06	-0.06	N/A
PSD3	ENST00000327040.8	pleckstrin and Sec7 domain containing 3	133	1	0	0	1	0	rno-miR-27b-5p	-0.06	-0.07	N/A
FBN1	ENST00000316623.5	fibrillin 1	798	1	1	0	0	0	rno-miR-27b-5p	-0.06	-0.17	N/A
ATP2B2	ENST00000352432.4	ATPase, Ca++ transporting, plasma membrane 2	170	1	0	0	1	0	rno-miR-27b-5p	-0.06	-0.06	N/A
VCPIP1	ENST00000310421.4	valosin containing protein (p97)/p47 complex interacting protein 1	228	1	0	1	0	0	rno-miR-27b-5p	-0.06	-0.08	N/A
TMCC3	ENST00000261226.4	transmembrane and coiled-coil domain family 3	70	1	0	0	1	1	rno-miR-27b-5p	-0.06	-0.07	N/A
EIF1AD	ENST00000526451.1	eukaryotic translation initiation factor 1A domain containing	359	1	0	0	1	0	rno-miR-27b-5p	-0.06	-0.12	N/A
CDK9	ENST00000373264.4	cyclin-dependent kinase 9	197	2	0	1	1	0	rno-miR-27b-5p	-0.06	-0.29	N/A
AIDA	ENST00000340020.6	axin interactor, dorsalization associated	48	1	0	1	0	0	rno-miR-27b-5p	-0.06	-0.06	N/A
MKX	ENST00000375790.5	mohawk homeobox	165	1	0	1	0	1	rno-miR-27b-5p	-0.06	-0.06	N/A
PTPRJ	ENST00000418331.2	protein tyrosine phosphatase, receptor type, J	145	1	0	0	1	0	rno-miR-27b-5p	-0.06	-0.07	N/A
TEC	ENST00000381501.3	tec protein tyrosine kinase	11	1	1	0	0	0	rno-miR-27b-5p	-0.06	-0.14	N/A
UPK1A	ENST00000379013.2	uroplakin 1A	5	1	0	1	0	1	rno-miR-27b-5p	-0.06	-0.28	N/A
HTRA2	ENST00000258080.3	HtrA serine peptidase 2	216	1	0	1	0	1	rno-miR-27b-5p	-0.06	-0.23	N/A
TANC1	ENST00000263635.6	tetratricopeptide repeat, ankyrin repeat and coiled-coil containing 1	618	1	0	1	0	0	rno-miR-27b-5p	-0.06	-0.06	N/A
RORA	ENST00000335670.6	RAR-related orphan receptor A	102	1	0	0	1	0	rno-miR-27b-5p	-0.06	-0.07	N/A
CCDC141	ENST00000420890.2	coiled-coil domain containing 141	5	1	0	0	1	0	rno-miR-27b-5p	-0.06	-0.06	N/A
MED28	ENST00000237380.7	mediator complex subunit 28	1483	1	0	0	1	0	rno-miR-27b-5p	-0.06	-0.21	N/A
PLA2R1	ENST00000283243.7	phospholipase A2 receptor 1, 180kDa	41	1	1	0	0	0	rno-miR-27b-5p	-0.06	-0.15	N/A
GPR126	ENST00000230173.6	G protein-coupled receptor 126	604	1	0	0	1	0	rno-miR-27b-5p	-0.06	-0.06	N/A
XPO4	ENST00000400602.2	exportin 4	718	1	0	1	0	1	rno-miR-27b-5p	-0.06	-0.1	N/A
GALNT13	ENST00000409237.1	UDP-N-acetyl-alpha-D-galactosamine:polypeptide N-acetylgalactosaminyltransferase 13 (GalNAc-T13)	49	1	0	1	0	0	rno-miR-27b-5p	-0.06	-0.08	N/A
DHDDS	ENST00000360009.2	dehydrodolichyl diphosphate synthase	325	1	0	1	0	0	rno-miR-27b-5p	-0.06	-0.11	N/A
HDAC4	ENST00000345617.3	histone deacetylase 4	48	1	0	0	1	1	rno-miR-27b-5p	-0.06	-0.09	N/A
FRMD5	ENST00000484674.1	FERM domain containing 5	161	1	0	0	1	1	rno-miR-27b-5p	-0.06	-0.15	N/A
SLC16A7	ENST00000261187.4	solute carrier family 16 (monocarboxylate transporter), member 7	73	2	0	1	1	0	rno-miR-27b-5p	-0.06	-0.23	N/A
PDXP	ENST00000215904.6	pyridoxal (pyridoxine, vitamin B6) phosphatase	58	1	0	1	0	0	rno-miR-27b-5p	-0.06	-0.06	N/A
HCN1	ENST00000303230.4	hyperpolarization activated cyclic nucleotide-gated potassium channel 1	5	1	1	0	0	1	rno-miR-27b-5p	-0.06	-0.11	N/A
ARPP19	ENST00000566423.1	cAMP-regulated phosphoprotein, 19kDa	1316	1	0	0	1	0	rno-miR-27b-5p	-0.06	-0.2	N/A
TMEM132B	ENST00000299308.3	transmembrane protein 132B	5	1	0	1	0	0	rno-miR-27b-5p	-0.06	-0.06	N/A
GRHL2	ENST00000251808.3	grainyhead-like 2 (Drosophila)	5	1	0	1	0	1	rno-miR-27b-5p	-0.06	-0.06	N/A
PARP8	ENST00000503750.2	poly (ADP-ribose) polymerase family, member 8	80	1	0	0	1	1	rno-miR-27b-5p	-0.06	-0.09	N/A
MPP6	ENST00000222644.5	membrane protein, palmitoylated 6 (MAGUK p55 subfamily member 6)	389	1	0	1	0	1	rno-miR-27b-5p	-0.06	-0.15	N/A
RPS28	ENST00000600659.2	ribosomal protein S28	375	1	0	0	1	1	rno-miR-27b-5p	-0.06	-0.39	N/A
FBXO41	ENST00000295133.5	F-box protein 41	175	1	1	0	0	0	rno-miR-27b-5p	-0.06	-0.06	N/A
SPOCK1	ENST00000394945.1	sparc/osteonectin, cwcv and kazal-like domains proteoglycan (testican) 1	935	1	0	1	0	1	rno-miR-27b-5p	-0.06	-0.06	N/A
TTC28	ENST00000397906.2	tetratricopeptide repeat domain 28	227	2	1	0	1	0	rno-miR-27b-5p	-0.06	-0.28	N/A
ARHGAP5	ENST00000345122.3	Rho GTPase activating protein 5	757	1	0	0	1	0	rno-miR-27b-5p	-0.06	-0.15	N/A
MAPK3	ENST00000403394.1	mitogen-activated protein kinase 3	271	1	0	1	0	0	rno-miR-27b-5p	-0.06	-0.06	N/A
DSG1	ENST00000257192.4	desmoglein 1	5	1	0	1	0	1	rno-miR-27b-5p	-0.06	-0.06	N/A
DAB1	ENST00000371236.2	Dab, reelin signal transducer, homolog 1 (Drosophila)	490	1	0	0	1	0	rno-miR-27b-5p	-0.06	-0.09	N/A
KLHDC1	ENST00000359332.2	kelch domain containing 1	5	1	0	0	1	0	rno-miR-27b-5p	-0.06	-0.06	N/A
ATP5G1	ENST00000355938.5	ATP synthase, H+ transporting, mitochondrial Fo complex, subunit C1 (subunit 9)	24	1	0	0	1	0	rno-miR-27b-5p	-0.06	-0.21	N/A
CENPO	ENST00000380834.2	centromere protein O	298	1	0	0	1	1	rno-miR-27b-5p	-0.06	-0.18	N/A
FAF1	ENST00000396153.2	Fas (TNFRSF6) associated factor 1	428	1	0	0	1	1	rno-miR-27b-5p	-0.06	-0.22	N/A
PGR	ENST00000325455.5	progesterone receptor	8	1	1	0	0	3	rno-miR-27b-5p	-0.06	-0.09	N/A
GRIK2	ENST00000413795.1	glutamate receptor, ionotropic, kainate 2	28	1	0	0	1	0	rno-miR-27b-5p	-0.06	-0.06	N/A
ACSBG1	ENST00000258873.4	acyl-CoA synthetase bubblegum family member 1	5	1	0	1	0	0	rno-miR-27b-5p	-0.06	-0.06	N/A
IL16	ENST00000394660.2	interleukin 16	5	1	0	0	1	1	rno-miR-27b-5p	-0.06	-0.06	N/A
SLC24A2	ENST00000341998.2	solute carrier family 24 (sodium/potassium/calcium exchanger), member 2	5	1	0	1	0	1	rno-miR-27b-5p	-0.06	-0.06	N/A
TTC14	ENST00000412756.2	tetratricopeptide repeat domain 14	99	1	0	1	0	0	rno-miR-27b-5p	-0.05	-0.06	N/A
ACACA	ENST00000353139.5	acetyl-CoA carboxylase alpha	306	1	1	0	0	1	rno-miR-27b-5p	-0.05	-0.07	N/A
FAM199X	ENST00000493442.1	family with sequence similarity 199, X-linked	856	1	0	0	1	0	rno-miR-27b-5p	-0.05	-0.07	N/A
ZKSCAN8	ENST00000330236.6	zinc finger with KRAB and SCAN domains 8	281	1	0	1	0	0	rno-miR-27b-5p	-0.05	-0.06	N/A
SPECC1L	ENST00000314328.9	sperm antigen with calponin homology and coiled-coil domains 1-like	3720	1	0	1	0	1	rno-miR-27b-5p	-0.05	-0.05	N/A
GNA12	ENST00000275364.3	guanine nucleotide binding protein (G protein) alpha 12	565	1	1	0	0	0	rno-miR-27b-5p	-0.05	-0.05	N/A
PYGO1	ENST00000302000.6	pygopus homolog 1 (Drosophila)	104	1	0	0	1	1	rno-miR-27b-5p	-0.05	-0.18	N/A
TIAM1	ENST00000286827.3	T-cell lymphoma invasion and metastasis 1	20	1	0	0	1	1	rno-miR-27b-5p	-0.05	-0.22	N/A
ZNF106	ENST00000263805.4	zinc finger protein 106	406	1	0	0	1	0	rno-miR-27b-5p	-0.05	-0.05	N/A
CBX5	ENST00000209875.4	chromobox homolog 5	360	1	0	0	1	1	rno-miR-27b-5p	-0.05	-0.14	N/A
TRMT10A	ENST00000394877.3	tRNA methyltransferase 10 homolog A (S. cerevisiae)	89	1	0	0	1	0	rno-miR-27b-5p	-0.05	-0.24	N/A
FAM57A	ENST00000308278.8	family with sequence similarity 57, member A	978	1	0	0	1	1	rno-miR-27b-5p	-0.05	-0.24	N/A
PDHA1	ENST00000379806.5	pyruvate dehydrogenase (lipoamide) alpha 1	4824	1	0	1	0	0	rno-miR-27b-5p	-0.05	-0.2	N/A
TMEM241	ENST00000383233.3	transmembrane protein 241	115	1	0	0	1	1	rno-miR-27b-5p	-0.05	-0.23	N/A
C1orf56	ENST00000368926.5	chromosome 1 open reading frame 56	75	1	0	1	0	0	rno-miR-27b-5p	-0.05	-0.28	N/A
SRPX2	ENST00000373004.3	sushi-repeat containing protein, X-linked 2	69	1	0	0	1	0	rno-miR-27b-5p	-0.05	-0.16	N/A
AKAP13	ENST00000394518.2	A kinase (PRKA) anchor protein 13	53	1	0	0	1	0	rno-miR-27b-5p	-0.05	-0.05	N/A
RFX7	ENST00000423270.1	regulatory factor X, 7	1049	1	0	0	1	0	rno-miR-27b-5p	-0.05	-0.05	N/A
ADCY9	ENST00000294016.3	adenylate cyclase 9	166	2	0	0	2	0	rno-miR-27b-5p	-0.05	-0.06	N/A
CHURC1	ENST00000548752.2	churchill domain containing 1	869	1	0	0	1	0	rno-miR-27b-5p	-0.05	-0.15	N/A
DGKI	ENST00000453654.2	diacylglycerol kinase, iota	16	2	1	0	1	0	rno-miR-27b-5p	-0.05	-0.17	N/A
GLMN	ENST00000370360.3	glomulin, FKBP associated protein	112	1	0	0	1	0	rno-miR-27b-5p	-0.05	-0.29	N/A
ITPKB	ENST00000272117.3	inositol-trisphosphate 3-kinase B	5	1	0	1	0	0	rno-miR-27b-5p	-0.05	-0.05	N/A
ASXL3	ENST00000269197.5	additional sex combs like 3 (Drosophila)	65	1	0	0	1	0	rno-miR-27b-5p	-0.05	-0.05	N/A
UBE2H	ENST00000355621.3	ubiquitin-conjugating enzyme E2H	855	1	0	1	0	0	rno-miR-27b-5p	-0.05	-0.07	N/A
RIMKLA	ENST00000431473.3	ribosomal modification protein rimK-like family member A	100	3	0	0	3	3	rno-miR-27b-5p	-0.05	-0.35	N/A
STRBP	ENST00000447404.2	spermatid perinuclear RNA binding protein	575	2	0	2	0	2	rno-miR-27b-5p	-0.05	-0.36	N/A
LCA5	ENST00000369846.4	Leber congenital amaurosis 5	8	1	0	0	1	0	rno-miR-27b-5p	-0.05	-0.05	N/A
HCN2	ENST00000251287.2	hyperpolarization activated cyclic nucleotide-gated potassium channel 2	10	1	0	0	1	0	rno-miR-27b-5p	-0.05	-0.05	N/A
SRXN1	ENST00000381962.3	sulfiredoxin 1	10	1	0	1	0	0	rno-miR-27b-5p	-0.05	-0.1	N/A
SHE	ENST00000304760.2	Src homology 2 domain containing E	9	1	0	0	1	1	rno-miR-27b-5p	-0.05	-0.09	N/A
PDZD8	ENST00000334464.5	PDZ domain containing 8	99	1	0	0	1	1	rno-miR-27b-5p	-0.05	-0.24	N/A
KIF2A	ENST00000381103.2	kinesin heavy chain member 2A	905	1	0	1	0	2	rno-miR-27b-5p	-0.05	-0.16	N/A
ST7L	ENST00000360743.4	suppression of tumorigenicity 7 like	45	1	0	0	1	1	rno-miR-27b-5p	-0.05	-0.18	N/A
APOLD1	ENST00000356591.4	apolipoprotein L domain containing 1	27	1	0	1	0	1	rno-miR-27b-5p	-0.05	-0.07	N/A
CDK15	ENST00000450471.2	cyclin-dependent kinase 15	7	1	0	1	0	0	rno-miR-27b-5p	-0.05	-0.05	N/A
LRRFIP2	ENST00000421307.1	leucine rich repeat (in FLII) interacting protein 2	326	1	0	0	1	0	rno-miR-27b-5p	-0.05	-0.13	N/A
WHSC1L1	ENST00000317025.8	Wolf-Hirschhorn syndrome candidate 1-like 1	481	2	0	2	0	1	rno-miR-27b-5p	-0.05	-0.05	N/A
BCL2L11	ENST00000393256.3	BCL2-like 11 (apoptosis facilitator)	105	1	0	0	1	1	rno-miR-27b-5p	-0.05	-0.2	N/A
SIK2	ENST00000304987.3	salt-inducible kinase 2	378	1	0	1	0	3	rno-miR-27b-5p	-0.05	-0.12	N/A
GNB4	ENST00000232564.3	guanine nucleotide binding protein (G protein), beta polypeptide 4	343	2	0	0	2	0	rno-miR-27b-5p	-0.05	-0.3	N/A
ANKS6	ENST00000375018.1	ankyrin repeat and sterile alpha motif domain containing 6	98	1	0	0	1	0	rno-miR-27b-5p	-0.05	-0.08	N/A
RWDD1	ENST00000466444.2	RWD domain containing 1	296	1	0	0	1	0	rno-miR-27b-5p	-0.05	-0.25	N/A
ENOSF1	ENST00000383578.3	enolase superfamily member 1	95	2	0	0	2	1	rno-miR-27b-5p	-0.05	-0.37	N/A
SLMAP	ENST00000295951.3	sarcolemma associated protein	208	1	0	1	0	2	rno-miR-27b-5p	-0.05	-0.13	N/A
ANKRD50	ENST00000504087.1	ankyrin repeat domain 50	152	1	0	0	1	0	rno-miR-27b-5p	-0.05	-0.08	N/A
WNK2	ENST00000395475.2	WNK lysine deficient protein kinase 2	134	1	0	1	0	1	rno-miR-27b-5p	-0.05	-0.05	N/A
AMER1	ENST00000330258.3	APC membrane recruitment protein 1	11	1	0	1	0	1	rno-miR-27b-5p	-0.05	-0.05	N/A
LZTS3	ENST00000329152.3	Homo sapiens leucine zipper, putative tumor suppressor family member 3 (LZTS3), transcript variant 2, mRNA.	78	1	0	0	1	1	rno-miR-27b-5p	-0.05	-0.05	N/A
HS3ST3B1	ENST00000360954.2	heparan sulfate (glucosamine) 3-O-sulfotransferase 3B1	1489	1	0	0	1	0	rno-miR-27b-5p	-0.05	-0.05	N/A
STX17	ENST00000259400.6	syntaxin 17	510	1	0	0	1	0	rno-miR-27b-5p	-0.05	-0.07	N/A
LRBA	ENST00000535741.1	LPS-responsive vesicle trafficking, beach and anchor containing	603	1	0	0	1	0	rno-miR-27b-5p	-0.05	-0.05	N/A
TNRC6B	ENST00000335727.9	trinucleotide repeat containing 6B	69	2	0	0	2	0	rno-miR-27b-5p	-0.05	-0.06	N/A
APLN	ENST00000307484.6	apelin	48	1	0	0	1	0	rno-miR-27b-5p	-0.05	-0.17	N/A
CASC10	ENST00000377113.5	cancer susceptibility candidate 10	116	1	0	0	1	1	rno-miR-27b-5p	-0.05	-0.18	N/A
FBLN7	ENST00000331203.2	fibulin 7	44	1	0	0	1	0	rno-miR-27b-5p	-0.05	-0.12	N/A
FSD2	ENST00000334574.8	fibronectin type III and SPRY domain containing 2	5	1	0	0	1	0	rno-miR-27b-5p	-0.05	-0.05	N/A
C1orf204	ENST00000368102.1	chromosome 1 open reading frame 204	5	1	0	1	0	0	rno-miR-27b-5p	-0.05	-0.05	N/A
MAPK8IP3	ENST00000250894.4	mitogen-activated protein kinase 8 interacting protein 3	100	1	0	1	0	0	rno-miR-27b-5p	-0.05	-0.05	N/A
PPARGC1B	ENST00000309241.5	peroxisome proliferator-activated receptor gamma, coactivator 1 beta	12	1	0	0	1	0	rno-miR-27b-5p	-0.05	-0.06	N/A
DCLRE1C	ENST00000378289.4	DNA cross-link repair 1C	29	1	0	0	1	0	rno-miR-27b-5p	-0.05	-0.28	N/A
APH1B	ENST00000261879.5	APH1B gamma secretase subunit	223	1	0	0	1	0	rno-miR-27b-5p	-0.05	-0.22	N/A
NUCKS1	ENST00000367142.4	nuclear casein kinase and cyclin-dependent kinase substrate 1	1692	1	0	0	1	1	rno-miR-27b-5p	-0.05	-0.14	N/A
HERPUD2	ENST00000396081.1	HERPUD family member 2	30	1	0	1	0	0	rno-miR-27b-5p	-0.05	-0.24	N/A
UBE2G1	ENST00000396981.2	ubiquitin-conjugating enzyme E2G 1	5620	1	0	1	0	1	rno-miR-27b-5p	-0.05	-0.05	N/A
PIK3CG	ENST00000359195.3	phosphatidylinositol-4,5-bisphosphate 3-kinase, catalytic subunit gamma	5	1	0	1	0	1	rno-miR-27b-5p	-0.05	-0.12	N/A
ZFX	ENST00000539115.1	zinc finger protein, X-linked	583	1	0	0	1	0	rno-miR-27b-5p	-0.04	-0.08	N/A
ARHGAP19-SLIT1	ENST00000453547.2	ARHGAP19-SLIT1 readthrough (NMD candidate)	15	1	0	0	1	2	rno-miR-27b-5p	-0.04	-0.04	N/A
SAP30L	ENST00000297109.6	SAP30-like	335	1	0	1	0	1	rno-miR-27b-5p	-0.04	-0.12	N/A
HIC2	ENST00000407464.2	hypermethylated in cancer 2	28	3	0	0	3	0	rno-miR-27b-5p	-0.04	-0.27	N/A
GPR180	ENST00000376958.4	G protein-coupled receptor 180	161	1	0	0	1	0	rno-miR-27b-5p	-0.04	-0.15	N/A
NFKBIE	ENST00000275015.5	nuclear factor of kappa light polypeptide gene enhancer in B-cells inhibitor, epsilon	49	1	0	1	0	0	rno-miR-27b-5p	-0.04	-0.2	N/A
PACSIN1	ENST00000244458.2	protein kinase C and casein kinase substrate in neurons 1	25	1	0	0	1	0	rno-miR-27b-5p	-0.04	-0.04	N/A
ITGB3	ENST00000559488.1	integrin, beta 3 (platelet glycoprotein IIIa, antigen CD61)	176	1	0	0	1	0	rno-miR-27b-5p	-0.04	-0.04	N/A
TNKS	ENST00000310430.6	tankyrase, TRF1-interacting ankyrin-related ADP-ribose polymerase	943	1	1	0	0	1	rno-miR-27b-5p	-0.04	-0.06	N/A
GPR85	ENST00000297146.3	G protein-coupled receptor 85	21	1	0	0	1	0	rno-miR-27b-5p	-0.04	-0.19	N/A
ANKRD10	ENST00000375758.5	ankyrin repeat domain 10	37	1	0	0	1	0	rno-miR-27b-5p	-0.04	-0.27	N/A
FAM206A	ENST00000322940.6	family with sequence similarity 206, member A	266	1	0	1	0	0	rno-miR-27b-5p	-0.04	-0.21	N/A
GABRQ	ENST00000370306.2	gamma-aminobutyric acid (GABA) A receptor, theta	14	1	1	0	0	0	rno-miR-27b-5p	-0.04	-0.04	N/A
JMJD1C	ENST00000399251.1	jumonji domain containing 1C	60	1	0	1	0	0	rno-miR-27b-5p	-0.04	-0.04	N/A
CHD5	ENST00000262450.3	chromodomain helicase DNA binding protein 5	5	1	0	0	1	0	rno-miR-27b-5p	-0.04	-0.04	N/A
LY75	ENST00000554112.1	lymphocyte antigen 75	855	1	0	1	0	0	rno-miR-27b-5p	-0.04	-0.07	N/A
LY75-CD302	ENST00000504764.1	LY75-CD302 readthrough	855	1	0	1	0	0	rno-miR-27b-5p	-0.04	-0.07	N/A
FBXO30	ENST00000237281.4	F-box protein 30	224	1	0	0	1	0	rno-miR-27b-5p	-0.04	-0.09	N/A
SLC35F5	ENST00000245680.2	solute carrier family 35, member F5	136	1	0	0	1	1	rno-miR-27b-5p	-0.04	-0.23	N/A
FIGN	ENST00000333129.3	fidgetin	10	1	0	0	1	0	rno-miR-27b-5p	-0.04	-0.08	N/A
DNAJC16	ENST00000375847.3	DnaJ (Hsp40) homolog, subfamily C, member 16	366	1	0	1	0	0	rno-miR-27b-5p	-0.04	-0.05	N/A
TRAF6	ENST00000526995.1	TNF receptor-associated factor 6, E3 ubiquitin protein ligase	91	2	0	0	2	0	rno-miR-27b-5p	-0.04	-0.16	N/A
ZNF202	ENST00000336139.4	zinc finger protein 202	704	1	0	0	1	1	rno-miR-27b-5p	-0.04	-0.21	N/A
ZHX3	ENST00000309060.3	zinc fingers and homeoboxes 3	131	1	0	0	1	0	rno-miR-27b-5p	-0.04	-0.09	N/A
LONRF3	ENST00000304778.7	LON peptidase N-terminal domain and ring finger 3	36	1	1	0	0	0	rno-miR-27b-5p	-0.04	-0.1	N/A
CERS6	ENST00000305747.6	ceramide synthase 6	1932	1*	0	0	0	2	rno-miR-27b-5p	-0.04	-0.05	N/A
TCF21	ENST00000367882.4	transcription factor 21	552	2	1	1	0	0	rno-miR-27b-5p	-0.04	-0.43	N/A
PURB	ENST00000395699.2	purine-rich element binding protein B	497	1	0	0	1	0	rno-miR-27b-5p	-0.04	-0.09	N/A
ADCY2	ENST00000338316.4	adenylate cyclase 2 (brain)	13	1	0	0	1	0	rno-miR-27b-5p	-0.04	-0.11	N/A
IQCE	ENST00000402050.2	IQ motif containing E	687	1	0	1	0	1	rno-miR-27b-5p	-0.04	-0.04	N/A
CEP85L	ENST00000368491.3	centrosomal protein 85kDa-like	14	1	0	0	1	0	rno-miR-27b-5p	-0.04	-0.08	N/A
CCNT1	ENST00000261900.3	cyclin T1	86	1	0	0	1	0	rno-miR-27b-5p	-0.04	-0.05	N/A
FBXO7	ENST00000382058.3	F-box protein 7	179	1	0	0	1	0	rno-miR-27b-5p	-0.04	-0.27	N/A
YPEL1	ENST00000339468.3	yippee-like 1 (Drosophila)	81	1	0	0	1	0	rno-miR-27b-5p	-0.04	-0.08	N/A
PDK3	ENST00000441463.2	pyruvate dehydrogenase kinase, isozyme 3	659	1	0	1	0	1	rno-miR-27b-5p	-0.04	-0.07	N/A
KIF26B	ENST00000366518.4	kinesin family member 26B	25	1	0	1	0	1	rno-miR-27b-5p	-0.04	-0.04	N/A
LIFR	ENST00000263409.4	leukemia inhibitory factor receptor alpha	44	1	0	0	1	1	rno-miR-27b-5p	-0.04	-0.08	N/A
HNRNPA2B1	ENST00000354667.4	heterogeneous nuclear ribonucleoprotein A2/B1	25319	2	1	1	0	0	rno-miR-27b-5p	-0.04	-0.41	N/A
NARG2	ENST00000261520.4	NMDA receptor regulated 2	211	1	0	1	0	1	rno-miR-27b-5p	-0.04	-0.2	N/A
DIRAS2	ENST00000375765.3	DIRAS family, GTP-binding RAS-like 2	5	1	0	0	1	2	rno-miR-27b-5p	-0.04	-0.28	N/A
TMEM81	ENST00000367167.3	transmembrane protein 81	17	1	0	0	1	0	rno-miR-27b-5p	-0.04	-0.19	N/A
UBE2QL1	ENST00000399816.3	ubiquitin-conjugating enzyme E2Q family-like 1	10	1	0	0	1	0	rno-miR-27b-5p	-0.04	-0.08	N/A
SAMD12	ENST00000409003.4	sterile alpha motif domain containing 12	57	1	0	1	0	1	rno-miR-27b-5p	-0.04	-0.04	N/A
SLC7A11	ENST00000280612.5	solute carrier family 7 (anionic amino acid transporter light chain, xc- system), member 11	61	1	0	0	1	1	rno-miR-27b-5p	-0.04	-0.06	N/A
UST	ENST00000367463.4	uronyl-2-sulfotransferase	933	1	0	1	0	0	rno-miR-27b-5p	-0.04	-0.04	N/A
ERO1L	ENST00000395686.3	ERO1-like (S. cerevisiae)	1333	1	0	1	0	1	rno-miR-27b-5p	-0.04	-0.05	N/A
MARK1	ENST00000366918.4	MAP/microtubule affinity-regulating kinase 1	192	1	0	0	1	0	rno-miR-27b-5p	-0.04	-0.08	N/A
POLR1A	ENST00000263857.6	polymerase (RNA) I polypeptide A, 194kDa	675	1	0	0	1	0	rno-miR-27b-5p	-0.04	-0.07	N/A
CEP72	ENST00000444221.1	centrosomal protein 72kDa	230	1	1	0	0	0	rno-miR-27b-5p	-0.04	-0.37	N/A
TUBA8	ENST00000330423.3	tubulin, alpha 8	28	1	0	0	1	0	rno-miR-27b-5p	-0.04	-0.23	N/A
CFL2	ENST00000341223.3	cofilin 2 (muscle)	902	1	0	1	0	0	rno-miR-27b-5p	-0.04	-0.2	N/A
ILDR2	ENST00000469934.2	immunoglobulin-like domain containing receptor 2	7	1	0	0	1	0	rno-miR-27b-5p	-0.04	-0.13	N/A
NAA30	ENST00000556492.1	N(alpha)-acetyltransferase 30, NatC catalytic subunit	418	1	1	0	0	1	rno-miR-27b-5p	-0.04	-0.52	N/A
AMER2	ENST00000357816.2	APC membrane recruitment protein 2	7	1	0	1	0	0	rno-miR-27b-5p	-0.04	-0.05	N/A
SENP5	ENST00000323460.5	SUMO1/sentrin specific peptidase 5	125	1	0	1	0	0	rno-miR-27b-5p	-0.04	-0.09	N/A
SERTAD2	ENST00000313349.3	SERTA domain containing 2	119	1	0	1	0	0	rno-miR-27b-5p	-0.04	-0.08	N/A
MBD6	ENST00000355673.3	methyl-CpG binding domain protein 6	24	1	0	0	1	0	rno-miR-27b-5p	-0.04	-0.04	N/A
PTPRB	ENST00000334414.6	protein tyrosine phosphatase, receptor type, B	42	1	0	0	1	5	rno-miR-27b-5p	-0.04	-0.11	N/A
MED14	ENST00000324817.1	mediator complex subunit 14	1038	1	0	1	0	0	rno-miR-27b-5p	-0.04	-0.04	N/A
API5	ENST00000534600.1	apoptosis inhibitor 5	17	1	1	0	0	0	rno-miR-27b-5p	-0.04	-0.49	N/A
UBE4A	ENST00000252108.3	ubiquitination factor E4A	29	1	0	1	0	0	rno-miR-27b-5p	-0.04	-0.15	N/A
OXNAD1	ENST00000285083.5	oxidoreductase NAD-binding domain containing 1	230	2	0	0	2	1	rno-miR-27b-5p	-0.04	-0.19	N/A
CLDN11	ENST00000064724.3	claudin 11	1116	1*	0	0	0	1	rno-miR-27b-5p	-0.04	-0.04	N/A
NRG3	ENST00000372142.2	neuregulin 3	27	2	1	0	1	1	rno-miR-27b-5p	-0.04	-0.39	N/A
INPP5K	ENST00000421807.2	inositol polyphosphate-5-phosphatase K	265	1	0	0	1	0	rno-miR-27b-5p	-0.04	-0.16	N/A
UBE2V2	ENST00000523111.2	ubiquitin-conjugating enzyme E2 variant 2	1770	1	0	0	1	0	rno-miR-27b-5p	-0.04	-0.16	N/A
C2orf68	ENST00000306336.5	chromosome 2 open reading frame 68	565	1	0	1	0	1	rno-miR-27b-5p	-0.04	-0.25	N/A
BMPR1A	ENST00000372037.3	bone morphogenetic protein receptor, type IA	125	1	0	1	0	0	rno-miR-27b-5p	-0.04	-0.2	N/A
CLCN5	ENST00000376088.3	chloride channel, voltage-sensitive 5	154	2	0	1	1	0	rno-miR-27b-5p	-0.04	-0.08	N/A
IQSEC3	ENST00000538872.1	IQ motif and Sec7 domain 3	5	1	0	1	0	1	rno-miR-27b-5p	-0.04	-0.04	N/A
SH3BP2	ENST00000356331.5	SH3-domain binding protein 2	449	1	0	0	1	0	rno-miR-27b-5p	-0.03	-0.15	N/A
MTF1	ENST00000373036.4	metal-regulatory transcription factor 1	98	1	0	0	1	2	rno-miR-27b-5p	-0.03	-0.04	N/A
TM4SF1	ENST00000472441.1	transmembrane 4 L six family member 1	1401	1	0	0	1	0	rno-miR-27b-5p	-0.03	-0.18	N/A
RELT	ENST00000064780.2	RELT tumor necrosis factor receptor	412	2	0	0	2	1	rno-miR-27b-5p	-0.03	-0.35	N/A
ESCO1	ENST00000269214.5	establishment of sister chromatid cohesion N-acetyltransferase 1	94	1	1	0	0	1	rno-miR-27b-5p	-0.03	-0.08	N/A
PHKA1	ENST00000373542.4	phosphorylase kinase, alpha 1 (muscle)	277	1	1	0	0	0	rno-miR-27b-5p	-0.03	-0.17	N/A
FUT9	ENST00000302103.5	fucosyltransferase 9 (alpha (1,3) fucosyltransferase)	5	1	0	1	0	1	rno-miR-27b-5p	-0.03	-0.03	N/A
FNBP1L	ENST00000370253.2	formin binding protein 1-like	219	2	0	1	1	1	rno-miR-27b-5p	-0.03	-0.11	N/A
ZSCAN29	ENST00000562072.1	zinc finger and SCAN domain containing 29	32	2	0	1	1	1	rno-miR-27b-5p	-0.03	-0.25	N/A
SNAPC1	ENST00000216294.4	small nuclear RNA activating complex, polypeptide 1, 43kDa	267	1	1	0	0	0	rno-miR-27b-5p	-0.03	-0.4	N/A
HDAC9	ENST00000405010.3	histone deacetylase 9	13	1	0	1	0	0	rno-miR-27b-5p	-0.03	-0.09	N/A
TPRG1	ENST00000345063.3	tumor protein p63 regulated 1	24	1	0	0	1	1	rno-miR-27b-5p	-0.03	-0.17	N/A
LRCH3	ENST00000438796.2	leucine-rich repeats and calponin homology (CH) domain containing 3	399	1	0	1	0	0	rno-miR-27b-5p	-0.03	-0.13	N/A
LRRC15	ENST00000347624.3	leucine rich repeat containing 15	12	1	0	0	1	1	rno-miR-27b-5p	-0.03	-0.03	N/A
NRP1	ENST00000374875.1	neuropilin 1	586	2	0	2	0	0	rno-miR-27b-5p	-0.03	-0.12	N/A
ELFN2	ENST00000402918.2	extracellular leucine-rich repeat and fibronectin type III domain containing 2	22	1	0	1	0	2	rno-miR-27b-5p	-0.03	-0.1	N/A
A1CF	ENST00000374001.2	APOBEC1 complementation factor	80	1	0	0	1	2	rno-miR-27b-5p	-0.03	-0.12	N/A
CDCA2	ENST00000330560.3	cell division cycle associated 2	215	1	0	0	1	1	rno-miR-27b-5p	-0.03	-0.08	N/A
DNAJA4	ENST00000394855.3	DnaJ (Hsp40) homolog, subfamily A, member 4	24	1	0	1	0	0	rno-miR-27b-5p	-0.03	-0.1	N/A
BAMBI	ENST00000375533.3	BMP and activin membrane-bound inhibitor	515	1	0	1	0	1	rno-miR-27b-5p	-0.03	-0.3	N/A
KIAA1244	ENST00000251691.4	KIAA1244	169	1	1	0	0	1	rno-miR-27b-5p	-0.03	-0.04	N/A
RSU1	ENST00000377921.3	Ras suppressor protein 1	10596	1	0	0	1	2	rno-miR-27b-5p	-0.03	-0.42	N/A
RAP2A	ENST00000245304.4	RAP2A, member of RAS oncogene family	721	1	0	1	0	1	rno-miR-27b-5p	-0.03	-0.1	N/A
ARID5B	ENST00000279873.7	AT rich interactive domain 5B (MRF1-like)	397	1	0	0	1	0	rno-miR-27b-5p	-0.03	-0.03	N/A
XYLT1	ENST00000261381.6	xylosyltransferase I	159	1	0	0	1	0	rno-miR-27b-5p	-0.03	-0.03	N/A
GATAD2A	ENST00000360315.3	GATA zinc finger domain containing 2A	986	1	0	0	1	0	rno-miR-27b-5p	-0.03	-0.07	N/A
GAB2	ENST00000340149.2	GRB2-associated binding protein 2	627	1	0	1	0	1	rno-miR-27b-5p	-0.03	-0.03	N/A
AAK1	ENST00000409085.4	AP2 associated kinase 1	27	2	0	2	0	3	rno-miR-27b-5p	-0.03	-0.05	N/A
RPS6KA3	ENST00000379565.3	ribosomal protein S6 kinase, 90kDa, polypeptide 3	769	1	0	1	0	0	rno-miR-27b-5p	-0.03	-0.2	N/A
AVPR1A	ENST00000299178.2	arginine vasopressin receptor 1A	9	1	0	1	0	1	rno-miR-27b-5p	-0.03	-0.07	N/A
PHACTR4	ENST00000373839.3	phosphatase and actin regulator 4	85	1	0	0	1	0	rno-miR-27b-5p	-0.03	-0.03	N/A
EID2B	ENST00000326282.4	EP300 interacting inhibitor of differentiation 2B	156	1	0	0	1	0	rno-miR-27b-5p	-0.03	-0.24	N/A
YWHAZ	ENST00000395957.2	tyrosine 3-monooxygenase/tryptophan 5-monooxygenase activation protein, zeta polypeptide	184	1	0	1	0	0	rno-miR-27b-5p	-0.03	-0.1	N/A
CXADR	ENST00000356275.6	coxsackie virus and adenovirus receptor	56	1	0	1	0	0	rno-miR-27b-5p	-0.03	-0.14	N/A
TMED1	ENST00000214869.2	transmembrane emp24 protein transport domain containing 1	55	1	0	0	1	0	rno-miR-27b-5p	-0.03	-0.19	N/A
RTKN2	ENST00000373789.3	rhotekin 2	192	1	0	0	1	0	rno-miR-27b-5p	-0.03	-0.1	N/A
SRRM4	ENST00000267260.4	serine/arginine repetitive matrix 4	22	1	1	0	0	0	rno-miR-27b-5p	-0.03	-0.03	N/A
GRIN3A	ENST00000361820.3	glutamate receptor, ionotropic, N-methyl-D-aspartate 3A	5	1	1	0	0	0	rno-miR-27b-5p	-0.03	-0.03	N/A
LRIT3	ENST00000594814.1	leucine-rich repeat, immunoglobulin-like and transmembrane domains 3	5	1	1	0	0	0	rno-miR-27b-5p	-0.03	-0.03	N/A
RFX3	ENST00000382004.3	regulatory factor X, 3 (influences HLA class II expression)	37	1	0	0	1	0	rno-miR-27b-5p	-0.03	-0.05	N/A
ATP6V0E1	ENST00000519374.1	ATPase, H+ transporting, lysosomal 9kDa, V0 subunit e1	1195	2	0	1	1	1	rno-miR-27b-5p	-0.03	-0.64	N/A
PRDM16	ENST00000511072.1	PR domain containing 16	64	1	0	0	1	0	rno-miR-27b-5p	-0.03	-0.07	N/A
EFNA5	ENST00000333274.6	ephrin-A5	225	1	1	0	0	0	rno-miR-27b-5p	-0.03	-0.03	N/A
GATAD2B	ENST00000368655.4	GATA zinc finger domain containing 2B	48	1	0	0	1	0	rno-miR-27b-5p	-0.03	-0.06	N/A
SHQ1	ENST00000325599.8	SHQ1, H/ACA ribonucleoprotein assembly factor	29	1	0	0	1	0	rno-miR-27b-5p	-0.03	-0.18	N/A
SLC12A6	ENST00000397707.2	solute carrier family 12 (potassium/chloride transporter), member 6	17	1	0	1	0	0	rno-miR-27b-5p	-0.03	-0.06	N/A
PIGV	ENST00000078527.4	phosphatidylinositol glycan anchor biosynthesis, class V	122	1	0	0	1	1	rno-miR-27b-5p	-0.03	-0.17	N/A
COMMD10	ENST00000274458.4	COMM domain containing 10	108	1	0	1	0	0	rno-miR-27b-5p	-0.03	-0.38	N/A
TLN2	ENST00000561311.1	talin 2	371	2	0	1	1	1	rno-miR-27b-5p	-0.03	-0.1	N/A
HOXD12	ENST00000404162.2	homeobox D12	6	1	0	0	1	0	rno-miR-27b-5p	-0.03	-0.24	N/A
CNIH1	ENST00000395573.4	cornichon family AMPA receptor auxiliary protein 1	2182	3	0	2	1	1	rno-miR-27b-5p	-0.03	-0.59	N/A
HIVEP3	ENST00000372583.1	human immunodeficiency virus type I enhancer binding protein 3	84	1	0	1	0	1	rno-miR-27b-5p	-0.03	-0.03	N/A
UTP23	ENST00000309822.2	UTP23, small subunit (SSU) processome component, homolog (yeast)	54	1	0	1	0	0	rno-miR-27b-5p	-0.03	-0.29	N/A
OSBPL6	ENST00000190611.4	oxysterol binding protein-like 6	85	1	0	1	0	1	rno-miR-27b-5p	-0.03	-0.06	N/A
ADAM22	ENST00000398204.4	ADAM metallopeptidase domain 22	115	1	0	1	0	0	rno-miR-27b-5p	-0.03	-0.06	N/A
DMRTA1	ENST00000325870.2	DMRT-like family A1	124	1	0	0	1	0	rno-miR-27b-5p	-0.03	-0.12	N/A
EPB41L1	ENST00000441639.1	erythrocyte membrane protein band 4.1-like 1	369	1	0	0	1	2	rno-miR-27b-5p	-0.03	-0.09	N/A
FAM189A1	ENST00000261275.4	family with sequence similarity 189, member A1	12	1	0	0	1	0	rno-miR-27b-5p	-0.03	-0.03	N/A
SH3RF3	ENST00000309415.6	SH3 domain containing ring finger 3	15	1	0	1	0	0	rno-miR-27b-5p	-0.03	-0.03	N/A
TLN1	ENST00000314888.9	talin 1	266	1	0	1	0	1	rno-miR-27b-5p	-0.03	-0.06	N/A
AFAP1	ENST00000360265.4	actin filament associated protein 1	1966	1	0	0	1	0	rno-miR-27b-5p	-0.03	-0.03	N/A
LARP4	ENST00000398473.2	La ribonucleoprotein domain family, member 4	35	1	0	0	1	0	rno-miR-27b-5p	-0.03	-0.13	N/A
TFDP2	ENST00000499676.2	transcription factor Dp-2 (E2F dimerization partner 2)	128	2	0	1	1	1	rno-miR-27b-5p	-0.03	-0.28	N/A
SNX30	ENST00000374232.3	sorting nexin family member 30	33	1	1	0	0	1	rno-miR-27b-5p	-0.03	-0.03	N/A
PIP4K2B	ENST00000269554.3	phosphatidylinositol-5-phosphate 4-kinase, type II, beta	148	1	1	0	0	1	rno-miR-27b-5p	-0.03	-0.17	N/A
FZD4	ENST00000531380.1	frizzled family receptor 4	5	1	0	0	1	0	rno-miR-27b-5p	-0.03	-0.03	N/A
SORBS1	ENST00000371227.4	sorbin and SH3 domain containing 1	22	1	0	0	1	0	rno-miR-27b-5p	-0.03	-0.03	N/A
ATP5S	ENST00000245448.6	ATP synthase, H+ transporting, mitochondrial Fo complex, subunit s (factor B)	310	1	0	1	0	3	rno-miR-27b-5p	-0.03	-0.26	N/A
HHIPL1	ENST00000330710.5	HHIP-like 1	29	1	0	0	1	1	rno-miR-27b-5p	-0.03	-0.17	N/A
LTV1	ENST00000367576.5	LTV1 homolog (S. cerevisiae)	137	1	1	0	0	0	rno-miR-27b-5p	-0.03	-0.3	N/A
HS3ST3A1	ENST00000284110.1	heparan sulfate (glucosamine) 3-O-sulfotransferase 3A1	148	1	0	0	1	1	rno-miR-27b-5p	-0.03	-0.07	N/A
FRZB	ENST00000295113.4	frizzled-related protein	43	1	0	0	1	0	rno-miR-27b-5p	-0.03	-0.24	N/A
MBNL3	ENST00000370839.3	muscleblind-like splicing regulator 3	593	1	0	1	0	1	rno-miR-27b-5p	-0.03	-0.07	N/A
ETNK1	ENST00000266517.4	ethanolamine kinase 1	1047	1	0	1	0	2	rno-miR-27b-5p	-0.03	-0.14	N/A
FAM26E	ENST00000368599.3	family with sequence similarity 26, member E	32	1	0	1	0	0	rno-miR-27b-5p	-0.03	-0.03	N/A
RAB3B	ENST00000371655.3	RAB3B, member RAS oncogene family	611	1	0	1	0	1	rno-miR-27b-5p	-0.03	-0.05	N/A
CYLD	ENST00000540145.1	cylindromatosis (turban tumor syndrome)	696	1	0	0	1	0	rno-miR-27b-5p	-0.03	-0.1	N/A
RNF41	ENST00000345093.4	ring finger protein 41	152	1	1	0	0	0	rno-miR-27b-5p	-0.03	-0.18	N/A
KIAA1462	ENST00000375377.1	KIAA1462	360	1	1	0	0	1	rno-miR-27b-5p	-0.03	-0.03	N/A
LCORL	ENST00000326877.4	ligand dependent nuclear receptor corepressor-like	194	1	0	0	1	0	rno-miR-27b-5p	-0.03	-0.22	N/A
PTPRE	ENST00000254667.3	protein tyrosine phosphatase, receptor type, E	44	1	0	0	1	0	rno-miR-27b-5p	-0.03	-0.07	N/A
NFIB	ENST00000397575.3	nuclear factor I/B	1149	1	0	0	1	1	rno-miR-27b-5p	-0.02	-0.12	N/A
ACVR1C	ENST00000243349.8	activin A receptor, type IC	27	1	0	1	0	0	rno-miR-27b-5p	-0.02	-0.04	N/A
KAT2B	ENST00000263754.4	K(lysine) acetyltransferase 2B	117	1	0	1	0	1	rno-miR-27b-5p	-0.02	-0.13	N/A
SYNPO2	ENST00000429713.2	synaptopodin 2	105	1	1	0	0	1	rno-miR-27b-5p	-0.02	-0.04	N/A
TTC33	ENST00000337702.4	tetratricopeptide repeat domain 33	676	2	0	1	1	0	rno-miR-27b-5p	-0.02	-0.24	N/A
ADAT2	ENST00000606514.1	adenosine deaminase, tRNA-specific 2	303	1	0	0	1	0	rno-miR-27b-5p	-0.02	-0.22	N/A
ADD2	ENST00000264436.4	adducin 2 (beta)	59	1	1	0	0	1	rno-miR-27b-5p	-0.02	-0.05	N/A
RAD1	ENST00000382038.2	RAD1 homolog (S. pombe)	584	1	0	0	1	0	rno-miR-27b-5p	-0.02	-0.13	N/A
MSI2	ENST00000284073.2	musashi RNA-binding protein 2	283	1	1	0	0	0	rno-miR-27b-5p	-0.02	-0.15	N/A
IGFBPL1	ENST00000377694.1	insulin-like growth factor binding protein-like 1	13	1	0	0	1	0	rno-miR-27b-5p	-0.02	-0.08	N/A
MTPAP	ENST00000263063.4	mitochondrial poly(A) polymerase	137	1	0	0	1	0	rno-miR-27b-5p	-0.02	-0.15	N/A
STX11	ENST00000367568.4	syntaxin 11	13	1	0	1	0	0	rno-miR-27b-5p	-0.02	-0.22	N/A
GPRASP1	ENST00000361600.5	G protein-coupled receptor associated sorting protein 1	25	1	0	1	0	0	rno-miR-27b-5p	-0.02	-0.12	N/A
CCDC160	ENST00000517294.1	coiled-coil domain containing 160	12	1	0	1	0	0	rno-miR-27b-5p	-0.02	-0.09	N/A
SLC25A21	ENST00000331299.5	solute carrier family 25 (mitochondrial oxoadipate carrier), member 21	110	1	0	0	1	1	rno-miR-27b-5p	-0.02	-0.18	N/A
NECAB3	ENST00000246190.6	N-terminal EF-hand calcium binding protein 3	154	2	1	0	1	0	rno-miR-27b-5p	-0.02	-0.28	N/A
FAHD1	ENST00000427358.2	fumarylacetoacetate hydrolase domain containing 1	130	1	0	0	1	0	rno-miR-27b-5p	-0.02	-0.21	N/A
MFSD6	ENST00000392328.1	major facilitator superfamily domain containing 6	47	1	0	0	1	0	rno-miR-27b-5p	-0.02	-0.14	N/A
HEYL	ENST00000372852.3	hairy/enhancer-of-split related with YRPW motif-like	37	1	1	0	0	2	rno-miR-27b-5p	-0.02	-0.19	N/A
PCDH18	ENST00000412923.2	protocadherin 18	112	1	1	0	0	0	rno-miR-27b-5p	-0.02	-0.25	N/A
PEX19	ENST00000368072.5	peroxisomal biogenesis factor 19	1804	1	0	1	0	0	rno-miR-27b-5p	-0.02	-0.18	N/A
PPM1A	ENST00000395076.4	protein phosphatase, Mg2+/Mn2+ dependent, 1A	412	1	0	0	1	1	rno-miR-27b-5p	-0.02	-0.14	N/A
CRTAP	ENST00000320954.6	cartilage associated protein	3154	1	0	1	0	0	rno-miR-27b-5p	-0.02	-0.13	N/A
CDC27	ENST00000066544.3	cell division cycle 27	438	1	0	0	1	0	rno-miR-27b-5p	-0.02	-0.07	N/A
WAC	ENST00000375664.4	WW domain containing adaptor with coiled-coil	322	1	0	0	1	0	rno-miR-27b-5p	-0.02	-0.16	N/A
BUB1	ENST00000535254.1	BUB1 mitotic checkpoint serine/threonine kinase	515	1	0	0	1	0	rno-miR-27b-5p	-0.02	-0.3	N/A
CETN2	ENST00000370277.3	centrin, EF-hand protein, 2	514	1	0	1	0	0	rno-miR-27b-5p	-0.02	-0.36	N/A
FGD6	ENST00000343958.4	FYVE, RhoGEF and PH domain containing 6	21	1	1	0	0	0	rno-miR-27b-5p	-0.02	-0.03	N/A
VPS13C	ENST00000249837.3	vacuolar protein sorting 13 homolog C (S. cerevisiae)	85	1	0	1	0	0	rno-miR-27b-5p	-0.02	-0.02	N/A
DIP2B	ENST00000301180.5	DIP2 disco-interacting protein 2 homolog B (Drosophila)	1613	1	0	1	0	0	rno-miR-27b-5p	-0.02	-0.02	N/A
PLCG2	ENST00000359376.3	phospholipase C, gamma 2 (phosphatidylinositol-specific)	23	2	0	1	1	0	rno-miR-27b-5p	-0.02	-0.23	N/A
RHOQ	ENST00000238738.4	ras homolog family member Q	179	1	0	1	0	0	rno-miR-27b-5p	-0.02	-0.12	N/A
PCDHB16	ENST00000361016.2	protocadherin beta 16	36	1	0	0	1	0	rno-miR-27b-5p	-0.02	-0.12	N/A
SATB1	ENST00000338745.6	SATB homeobox 1	312	1	0	0	1	0	rno-miR-27b-5p	-0.02	-0.1	N/A
PTRH2	ENST00000393038.2	peptidyl-tRNA hydrolase 2	386	1	0	1	0	0	rno-miR-27b-5p	-0.02	-0.14	N/A
TFAP2B	ENST00000393655.3	transcription factor AP-2 beta (activating enhancer binding protein 2 beta)	23	1	0	0	1	0	rno-miR-27b-5p	-0.02	-0.1	N/A
KNDC1	ENST00000304613.3	kinase non-catalytic C-lobe domain (KIND) containing 1	5	1	0	0	1	0	rno-miR-27b-5p	-0.02	-0.02	N/A
NFASC	ENST00000401399.1	neurofascin	10	1	0	1	0	0	rno-miR-27b-5p	-0.02	-0.02	N/A
TET3	ENST00000409262.3	tet methylcytosine dioxygenase 3	1437	1	0	1	0	1	rno-miR-27b-5p	-0.02	-0.02	N/A
SETD1A	ENST00000262519.8	SET domain containing 1A	14	1	0	1	0	0	rno-miR-27b-5p	-0.02	-0.02	N/A
KCNJ2	ENST00000243457.3	potassium inwardly-rectifying channel, subfamily J, member 2	5	1	0	1	0	0	rno-miR-27b-5p	-0.02	-0.02	N/A
C19orf26	ENST00000590083.1	chromosome 19 open reading frame 26	24	1	0	1	0	0	rno-miR-27b-5p	-0.02	-0.02	N/A
OCRL	ENST00000371113.4	oculocerebrorenal syndrome of Lowe	818	1	0	1	0	0	rno-miR-27b-5p	-0.02	-0.02	N/A
B3GALT5	ENST00000380620.4	UDP-Gal:betaGlcNAc beta 1,3-galactosyltransferase, polypeptide 5	5	1	0	1	0	0	rno-miR-27b-5p	-0.02	-0.02	N/A
CHST15	ENST00000346248.5	carbohydrate (N-acetylgalactosamine 4-sulfate 6-O) sulfotransferase 15	59	1	0	1	0	0	rno-miR-27b-5p	-0.02	-0.02	N/A
AQP2	ENST00000199280.3	aquaporin 2 (collecting duct)	5	1	0	1	0	0	rno-miR-27b-5p	-0.02	-0.02	N/A
SHANK3	ENST00000414786.2	SH3 and multiple ankyrin repeat domains 3	5	1	0	1	0	0	rno-miR-27b-5p	-0.02	-0.02	N/A
ABCA3	ENST00000301732.5	ATP-binding cassette, sub-family A (ABC1), member 3	338	1	0	1	0	0	rno-miR-27b-5p	-0.02	-0.02	N/A
KSR2	ENST00000425217.1	kinase suppressor of ras 2	22	1	0	1	0	0	rno-miR-27b-5p	-0.02	-0.02	N/A
CACNA1I	ENST00000402142.3	calcium channel, voltage-dependent, T type, alpha 1I subunit	5	1	0	1	0	0	rno-miR-27b-5p	-0.02	-0.02	N/A
GADL1	ENST00000282538.5	glutamate decarboxylase-like 1	5	1	0	1	0	0	rno-miR-27b-5p	-0.02	-0.02	N/A
ZBTB40	ENST00000404138.1	zinc finger and BTB domain containing 40	124	1	0	1	0	0	rno-miR-27b-5p	-0.02	-0.02	N/A
MNT	ENST00000174618.4	MNT, MAX dimerization protein	146	1	0	1	0	0	rno-miR-27b-5p	-0.02	-0.02	N/A
ADAMTS4	ENST00000367996.5	ADAM metallopeptidase with thrombospondin type 1 motif, 4	23	1	0	1	0	0	rno-miR-27b-5p	-0.02	-0.09	N/A
MAP9	ENST00000311277.4	microtubule-associated protein 9	45	1	0	0	1	0	rno-miR-27b-5p	-0.02	-0.1	N/A
SLC38A9	ENST00000396865.2	solute carrier family 38, member 9	156	1	1	0	0	1	rno-miR-27b-5p	-0.02	-0.38	N/A
ALG9	ENST00000531154.1	ALG9, alpha-1,2-mannosyltransferase	586	2	0	0	2	0	rno-miR-27b-5p	-0.02	-0.25	N/A
LPGAT1	ENST00000366997.4	lysophosphatidylglycerol acyltransferase 1	135	1	0	0	1	1	rno-miR-27b-5p	-0.02	-0.03	N/A
LRRC8C	ENST00000370454.4	leucine rich repeat containing 8 family, member C	544	1	0	0	1	1	rno-miR-27b-5p	-0.02	-0.07	N/A
PDXK	ENST00000468090.1	pyridoxal (pyridoxine, vitamin B6) kinase	5653	1	0	0	1	0	rno-miR-27b-5p	-0.02	-0.14	N/A
JDP2	ENST00000435893.2	Jun dimerization protein 2	110	1	0	0	1	0	rno-miR-27b-5p	-0.02	-0.15	N/A
PCLO	ENST00000333891.9	piccolo presynaptic cytomatrix protein	22	1	0	0	1	1	rno-miR-27b-5p	-0.02	-0.02	N/A
SLC8A1	ENST00000406785.2	solute carrier family 8 (sodium/calcium exchanger), member 1	61	1	0	0	1	5	rno-miR-27b-5p	-0.02	-0.23	N/A
COLGALT1	ENST00000252599.4	collagen beta(1-O)galactosyltransferase 1	427	1	0	1	0	0	rno-miR-27b-5p	-0.02	-0.02	N/A
SESTD1	ENST00000428443.3	SEC14 and spectrin domains 1	478	2	0	1	1	1	rno-miR-27b-5p	-0.02	-0.28	N/A
MCF2L	ENST00000397030.1	MCF.2 cell line derived transforming sequence-like	79	1	0	0	1	0	rno-miR-27b-5p	-0.02	-0.31	N/A
XRCC5	ENST00000392133.3	X-ray repair complementing defective repair in Chinese hamster cells 5 (double-strand-break rejoining)	14802	1	0	1	0	2	rno-miR-27b-5p	-0.02	-0.19	N/A
SESN3	ENST00000536441.1	sestrin 3	260	2	1	0	1	2	rno-miR-27b-5p	-0.02	-0.24	N/A
G3BP1	ENST00000394123.3	GTPase activating protein (SH3 domain) binding protein 1	688	1	1	0	0	0	rno-miR-27b-5p	-0.02	-0.07	N/A
SLC22A9	ENST00000310969.4	solute carrier family 22 (organic anion transporter), member 9	188	1	0	0	1	0	rno-miR-27b-5p	-0.02	-0.26	N/A
POT1	ENST00000357628.3	protection of telomeres 1	142	1	1	0	0	0	rno-miR-27b-5p	-0.02	-0.26	N/A
GAS7	ENST00000437099.2	growth arrest-specific 7	186	2	0	0	2	1	rno-miR-27b-5p	-0.02	-0.18	N/A
EGFR	ENST00000275493.2	epidermal growth factor receptor	632	1	0	1	0	0	rno-miR-27b-5p	-0.02	-0.02	N/A
THSD4	ENST00000355327.3	thrombospondin, type I, domain containing 4	69	1	1	0	0	0	rno-miR-27b-5p	-0.02	-0.03	N/A
PHACTR2	ENST00000427704.2	phosphatase and actin regulator 2	274	1	0	1	0	1	rno-miR-27b-5p	-0.02	-0.02	N/A
PLXNA4	ENST00000321063.4	plexin A4	9	1	1	0	0	1	rno-miR-27b-5p	-0.02	-0.03	N/A
BTBD7	ENST00000334746.5	BTB (POZ) domain containing 7	590	1	0	1	0	0	rno-miR-27b-5p	-0.02	-0.02	N/A
RHNO1	ENST00000489288.2	RAD9-HUS1-RAD1 interacting nuclear orphan 1	786	1	0	0	1	0	rno-miR-27b-5p	-0.02	-0.28	N/A
SH3PXD2A	ENST00000369774.4	SH3 and PX domains 2A	152	1	0	1	0	1	rno-miR-27b-5p	-0.02	-0.02	N/A
SHANK2	ENST00000449833.2	SH3 and multiple ankyrin repeat domains 2	26	1	0	0	1	0	rno-miR-27b-5p	-0.02	-0.09	N/A
RC3H1	ENST00000367696.2	ring finger and CCCH-type domains 1	165	1	0	1	0	1	rno-miR-27b-5p	-0.02	-0.02	N/A
ANK3	ENST00000280772.2	ankyrin 3, node of Ranvier (ankyrin G)	74	1	0	1	0	0	rno-miR-27b-5p	-0.02	-0.02	N/A
TSLP	ENST00000379706.4	thymic stromal lymphopoietin	62	1	0	0	1	0	rno-miR-27b-5p	-0.02	-0.22	N/A
NAA50	ENST00000240922.3	N(alpha)-acetyltransferase 50, NatE catalytic subunit	260	2	1	0	1	0	rno-miR-27b-5p	-0.02	-0.53	N/A
SGCD	ENST00000435422.3	sarcoglycan, delta (35kDa dystrophin-associated glycoprotein)	39	1	0	1	0	0	rno-miR-27b-5p	-0.02	-0.02	N/A
HLX	ENST00000366903.6	H2.0-like homeobox	28	2	0	1	1	0	rno-miR-27b-5p	-0.02	-0.21	N/A
ICMT	ENST00000343813.5	isoprenylcysteine carboxyl methyltransferase	558	1	0	1	0	1	rno-miR-27b-5p	-0.02	-0.09	N/A
RBM39	ENST00000253363.6	RNA binding motif protein 39	182	1	0	1	0	0	rno-miR-27b-5p	-0.02	-0.22	N/A
TMEM242	ENST00000400788.4	transmembrane protein 242	593	1	0	1	0	1	rno-miR-27b-5p	-0.02	-0.13	N/A
MIA3	ENST00000344922.5	melanoma inhibitory activity family, member 3	647	2	0	1	1	0	rno-miR-27b-5p	-0.02	-0.34	N/A
LRRC28	ENST00000301981.3	leucine rich repeat containing 28	194	1	0	0	1	1	rno-miR-27b-5p	-0.02	-0.24	N/A
HYI	ENST00000372432.1	hydroxypyruvate isomerase (putative)	291	1	0	0	1	0	rno-miR-27b-5p	-0.02	-0.23	N/A
P2RY2	ENST00000311131.2	purinergic receptor P2Y, G-protein coupled, 2	66	1	0	1	0	0	rno-miR-27b-5p	-0.02	-0.06	N/A
CTIF	ENST00000256413.3	CBP80/20-dependent translation initiation factor	154	1	0	1	0	0	rno-miR-27b-5p	-0.02	-0.04	N/A
CDH1	ENST00000261769.5	cadherin 1, type 1, E-cadherin (epithelial)	128	1	0	0	1	0	rno-miR-27b-5p	-0.02	-0.16	N/A
KIAA0226	ENST00000273582.5	KIAA0226	89	1	0	1	0	0	rno-miR-27b-5p	-0.02	-0.02	N/A
VPS53	ENST00000437048.2	vacuolar protein sorting 53 homolog (S. cerevisiae)	1332	1	0	0	1	0	rno-miR-27b-5p	-0.01	-0.1	N/A
ZNF280D	ENST00000558320.1	zinc finger protein 280D	173	1	0	0	1	0	rno-miR-27b-5p	-0.01	-0.27	N/A
RHOBTB2	ENST00000251822.6	Rho-related BTB domain containing 2	32	1	0	1	0	0	rno-miR-27b-5p	-0.01	-0.02	N/A
RNF170	ENST00000534961.1	ring finger protein 170	203	1	0	1	0	1	rno-miR-27b-5p	-0.01	-0.1	N/A
EPB41L4B	ENST00000374557.4	erythrocyte membrane protein band 4.1 like 4B	135	1	0	0	1	0	rno-miR-27b-5p	-0.01	-0.17	N/A
UPK1B	ENST00000264234.3	uroplakin 1B	53	1	0	1	0	0	rno-miR-27b-5p	-0.01	-0.16	N/A
PSD4	ENST00000441564.3	pleckstrin and Sec7 domain containing 4	72	1	1	0	0	0	rno-miR-27b-5p	-0.01	-0.23	N/A
AHCY	ENST00000217426.2	adenosylhomocysteinase	27	1	0	0	1	0	rno-miR-27b-5p	-0.01	-0.18	N/A
SFMBT1	ENST00000394752.3	Scm-like with four mbt domains 1	116	1	1	0	0	2	rno-miR-27b-5p	-0.01	-0.14	N/A
BAG5	ENST00000299204.4	BCL2-associated athanogene 5	267	1	0	1	0	0	rno-miR-27b-5p	-0.01	-0.09	N/A
SLITRK4	ENST00000381779.4	SLIT and NTRK-like family, member 4	86	1	0	1	0	1	rno-miR-27b-5p	-0.01	-0.26	N/A
PTAR1	ENST00000377200.5	protein prenyltransferase alpha subunit repeat containing 1	161	1	0	0	1	0	rno-miR-27b-5p	-0.01	-0.03	N/A
AQR	ENST00000156471.5	aquarius intron-binding spliceosomal factor	314	1	0	0	1	1	rno-miR-27b-5p	-0.01	-0.09	N/A
TTC39A	ENST00000530004.1	tetratricopeptide repeat domain 39A	174	1	0	1	0	0	rno-miR-27b-5p	-0.01	-0.16	N/A
KLHL18	ENST00000232766.5	kelch-like family member 18	74	1	0	1	0	0	rno-miR-27b-5p	-0.01	-0.1	N/A
CLOCK	ENST00000309964.4	clock circadian regulator	86	1	0	0	1	1	rno-miR-27b-5p	-0.01	-0.01	N/A
RAB3C	ENST00000282878.4	RAB3C, member RAS oncogene family	242	1	0	0	1	1	rno-miR-27b-5p	-0.01	-0.2	N/A
CHML	ENST00000366553.1	choroideremia-like (Rab escort protein 2)	140	1	0	0	1	1	rno-miR-27b-5p	-0.01	-0.22	N/A
SPAST	ENST00000315285.3	spastin	239	1	0	1	0	0	rno-miR-27b-5p	-0.01	-0.02	N/A
NOP9	ENST00000396802.3	NOP9 nucleolar protein	353	1	0	1	0	0	rno-miR-27b-5p	-0.01	-0.02	N/A
CNTN2	ENST00000331830.4	contactin 2 (axonal)	5	1	0	0	1	1	rno-miR-27b-5p	-0.01	-0.01	N/A
RNF149	ENST00000295317.3	ring finger protein 149	318	1	0	0	1	0	rno-miR-27b-5p	-0.01	-0.31	N/A
SRGAP1	ENST00000355086.3	SLIT-ROBO Rho GTPase activating protein 1	64	1	0	1	0	2	rno-miR-27b-5p	-0.01	-0.02	N/A
CHD1	ENST00000284049.3	chromodomain helicase DNA binding protein 1	35	1	0	1	0	0	rno-miR-27b-5p	-0.01	-0.1	N/A
UBE2A	ENST00000371558.2	ubiquitin-conjugating enzyme E2A	618	1	0	1	0	0	rno-miR-27b-5p	-0.01	-0.2	N/A
KIAA1958	ENST00000337530.6	KIAA1958	117	1	0	1	0	0	rno-miR-27b-5p	-0.01	-0.06	N/A
CTTNBP2	ENST00000160373.3	cortactin binding protein 2	29	1	0	0	1	0	rno-miR-27b-5p	-0.01	-0.26	N/A
KCTD16	ENST00000507359.3	potassium channel tetramerization domain containing 16	36	1	1	0	0	0	rno-miR-27b-5p	-0.01	-0.07	N/A
C11orf30	ENST00000529032.1	chromosome 11 open reading frame 30	230	1	0	1	0	1	rno-miR-27b-5p	-0.01	-0.12	N/A
DDX19B	ENST00000288071.6	DEAD (Asp-Glu-Ala-Asp) box polypeptide 19B	690	1	0	0	1	0	rno-miR-27b-5p	-0.01	-0.16	N/A
SEMA3E	ENST00000307792.3	sema domain, immunoglobulin domain (Ig), short basic domain, secreted, (semaphorin) 3E	54	1	0	1	0	0	rno-miR-27b-5p	-0.01	-0.1	N/A
RASSF9	ENST00000361228.3	Ras association (RalGDS/AF-6) domain family (N-terminal) member 9	9	1	0	0	1	0	rno-miR-27b-5p	-0.01	-0.13	N/A
LAMC1	ENST00000258341.4	laminin, gamma 1 (formerly LAMB2)	1082	1	0	0	1	0	rno-miR-27b-5p	-0.01	-0.03	N/A
CDK19	ENST00000368911.3	cyclin-dependent kinase 19	51	1	0	1	0	0	rno-miR-27b-5p	-0.01	-0.02	N/A
SHC4	ENST00000332408.4	SHC (Src homology 2 domain containing) family, member 4	61	1	0	0	1	0	rno-miR-27b-5p	-0.01	-0.14	N/A
INVS	ENST00000262457.2	inversin	130	1	0	0	1	0	rno-miR-27b-5p	-0.01	-0.14	N/A
TGS1	ENST00000260129.5	trimethylguanosine synthase 1	662	1	0	1	0	0	rno-miR-27b-5p	-0.01	-0.17	N/A
PRKCA	ENST00000413366.3	protein kinase C, alpha	726	1	0	1	0	1	rno-miR-27b-5p	-0.01	-0.02	N/A
CENPP	ENST00000375587.3	centromere protein P	85	2	0	1	1	1	rno-miR-27b-5p	-0.01	-0.2	N/A
HOXA3	ENST00000396352.4	homeobox A3	57	2	0	1	1	0	rno-miR-27b-5p	-0.01	-0.13	N/A
RPRD1A	ENST00000399022.4	regulation of nuclear pre-mRNA domain containing 1A	333	1	0	0	1	0	rno-miR-27b-5p	-0.01	-0.11	N/A
FAM129B	ENST00000373314.3	family with sequence similarity 129, member B	516	1	0	0	1	1	rno-miR-27b-5p	-0.01	-0.3	N/A
NNMT	ENST00000535401.1	nicotinamide N-methyltransferase	522	1	0	0	1	0	rno-miR-27b-5p	-0.01	-0.2	N/A
NETO2	ENST00000562435.1	neuropilin (NRP) and tolloid (TLL)-like 2	723	1	0	1	0	0	rno-miR-27b-5p	-0.01	-0.1	N/A
DYRK3	ENST00000367108.3	dual-specificity tyrosine-(Y)-phosphorylation regulated kinase 3	173	1	0	0	1	2	rno-miR-27b-5p	-0.01	-0.24	N/A
CCDC93	ENST00000376300.2	coiled-coil domain containing 93	395	1	0	1	0	1	rno-miR-27b-5p	-0.01	-0.04	N/A
PON1	ENST00000222381.3	paraoxonase 1	64	1	0	0	1	0	rno-miR-27b-5p	-0.01	-0.14	N/A
WDR72	ENST00000396328.1	WD repeat domain 72	77	1	0	0	1	1	rno-miR-27b-5p	-0.01	-0.17	N/A
C14orf37	ENST00000267485.7	chromosome 14 open reading frame 37	25	1	0	1	0	1	rno-miR-27b-5p	-0.01	-0.06	N/A
SLC31A1	ENST00000374212.4	solute carrier family 31 (copper transporter), member 1	171	1	0	1	0	0	rno-miR-27b-5p	-0.01	-0.1	N/A
CRTC1	ENST00000338797.6	CREB regulated transcription coactivator 1	322	1	0	0	1	0	rno-miR-27b-5p	-0.01	-0.01	N/A
HDAC5	ENST00000225983.6	histone deacetylase 5	266	1	0	1	0	0	rno-miR-27b-5p	-0.01	-0.06	N/A
MAP2K6	ENST00000590474.1	mitogen-activated protein kinase kinase 6	235	1	0	1	0	3	rno-miR-27b-5p	-0.01	-0.06	N/A
CLMN	ENST00000298912.4	calmin (calponin-like, transmembrane)	53	1	0	1	0	3	rno-miR-27b-5p	-0.01	-0.04	N/A
NTN1	ENST00000173229.2	netrin 1	12	1	0	0	1	0	rno-miR-27b-5p	-0.01	-0.01	N/A
PLCH2	ENST00000449969.1	phospholipase C, eta 2	5	1	0	0	1	0	rno-miR-27b-5p	-0.01	-0.01	N/A
PPP1R12B	ENST00000608999.1	protein phosphatase 1, regulatory subunit 12B	18	1	0	0	1	0	rno-miR-27b-5p	-0.01	-0.01	N/A
ZNF747	ENST00000395094.3	zinc finger protein 747	101	1	0	0	1	0	rno-miR-27b-5p	-0.01	-0.14	N/A
U2SURP	ENST00000397933.2	U2 snRNP-associated SURP domain containing	1353	1	0	0	1	0	rno-miR-27b-5p	-0.01	-0.17	N/A
MGAT4A	ENST00000264968.3	mannosyl (alpha-1,3-)-glycoprotein beta-1,4-N-acetylglucosaminyltransferase, isozyme A	223	1	1	0	0	0	rno-miR-27b-5p	-0.01	-0.06	N/A
TNIK	ENST00000436636.2	TRAF2 and NCK interacting kinase	106	1	0	1	0	1	rno-miR-27b-5p	-0.01	-0.04	N/A
ASH2L	ENST00000343823.6	ash2 (absent, small, or homeotic)-like (Drosophila)	140	1	0	1	0	0	rno-miR-27b-5p	-0.01	-0.14	N/A
MAP1B	ENST00000296755.7	microtubule-associated protein 1B	259	1	0	0	1	0	rno-miR-27b-5p	-0.01	-0.01	N/A
RGS9BP	ENST00000334176.3	regulator of G protein signaling 9 binding protein	13	1	0	0	1	1	rno-miR-27b-5p	-0.01	-0.17	N/A
CLPTM1	ENST00000337392.5	cleft lip and palate associated transmembrane protein 1	1113	1	1	0	0	0	rno-miR-27b-5p	-0.01	-0.66	N/A
CREB3L2	ENST00000330387.6	cAMP responsive element binding protein 3-like 2	2872	1	0	0	1	0	rno-miR-27b-5p	-0.01	-0.01	N/A
JHDM1D	ENST00000397560.2	jumonji C domain containing histone demethylase 1 homolog D (S. cerevisiae)	470	1	0	0	1	0	rno-miR-27b-5p	-0.01	-0.01	N/A
RHBDL3	ENST00000269051.4	rhomboid, veinlet-like 3 (Drosophila)	100	1	0	1	0	1	rno-miR-27b-5p	-0.01	-0.08	N/A
LIPC	ENST00000433326.2	lipase, hepatic	1507	1	0	1	0	2	rno-miR-27b-5p	-0.01	-0.42	N/A
SH3GLB1	ENST00000370558.4	SH3-domain GRB2-like endophilin B1	3418	1	1	0	0	2	rno-miR-27b-5p	-0.01	-0.17	N/A
REST	ENST00000309042.7	RE1-silencing transcription factor	31	1	0	0	1	0	rno-miR-27b-5p	-0.01	-0.05	N/A
SETX	ENST00000224140.5	senataxin	270	1	0	1	0	0	rno-miR-27b-5p	-0.01	-0.02	N/A
HIPK2	ENST00000406875.3	homeodomain interacting protein kinase 2	48	1	0	0	1	2	rno-miR-27b-5p	-0.01	-0.01	N/A
FAM120B	ENST00000476287.1	family with sequence similarity 120B	764	1	0	0	1	0	rno-miR-27b-5p	-0.01	-0.09	N/A
SLC43A2	ENST00000301335.5	solute carrier family 43 (amino acid system L transporter), member 2	68	1	0	0	1	0	rno-miR-27b-5p	-0.01	-0.06	N/A
SUGT1	ENST00000310528.8	SGT1, suppressor of G2 allele of SKP1 (S. cerevisiae)	430	1	0	0	1	0	rno-miR-27b-5p	-0.01	-0.07	N/A
ZC3H15	ENST00000337859.6	zinc finger CCCH-type containing 15	395	1	0	1	0	0	rno-miR-27b-5p	-0.01	-0.21	N/A
RMND5A	ENST00000283632.4	required for meiotic nuclear division 5 homolog A (S. cerevisiae)	261	1	0	0	1	0	rno-miR-27b-5p	-0.01	-0.11	N/A
HNRNPU	ENST00000444376.2	heterogeneous nuclear ribonucleoprotein U (scaffold attachment factor A)	5343	1	1	0	0	0	rno-miR-27b-5p	-0.01	-0.15	N/A
GTF2F2	ENST00000340473.6	general transcription factor IIF, polypeptide 2, 30kDa	803	1	0	1	0	0	rno-miR-27b-5p	-0.01	-0.19	N/A
PAOX	ENST00000368539.4	polyamine oxidase (exo-N4-amino)	264	1	0	0	1	1	rno-miR-27b-5p	-0.01	-0.32	N/A
RBM12B	ENST00000399300.2	RNA binding motif protein 12B	143	1	0	0	1	1	rno-miR-27b-5p	-0.01	-0.26	N/A
CNKSR3	ENST00000607772.1	CNKSR family member 3	567	2	0	0	2	3	rno-miR-27b-5p	-0.01	-0.11	N/A
SNX24	ENST00000513881.1	sorting nexin 24	352	1	0	1	0	1	rno-miR-27b-5p	-0.01	-0.17	N/A
LRIG3	ENST00000379141.4	leucine-rich repeats and immunoglobulin-like domains 3	366	1	0	0	1	0	rno-miR-27b-5p	-0.01	-0.13	N/A
TMEM167A	ENST00000502346.1	transmembrane protein 167A	1029	1	0	1	0	0	rno-miR-27b-5p	-0.01	-0.22	N/A
ARRB1	ENST00000420843.2	arrestin, beta 1	598	1	0	0	1	0	rno-miR-27b-5p	-0.01	-0.04	N/A
IPO9	ENST00000361565.4	importin 9	3549	3	0	1	2	0	rno-miR-27b-5p	-0.01	-0.14	N/A
SAR1B	ENST00000402673.2	SAR1 homolog B (S. cerevisiae)	1404	1	0	0	1	0	rno-miR-27b-5p	-0.01	-0.26	N/A
HSPA9	ENST00000297185.3	heat shock 70kDa protein 9 (mortalin)	573	1	0	1	0	0	rno-miR-27b-5p	-0.01	-0.21	N/A
RCAN3	ENST00000374395.4	RCAN family member 3	395	1	0	0	1	0	rno-miR-27b-5p	-0.01	-0.01	N/A
CALCOCO1	ENST00000548263.1	calcium binding and coiled-coil domain 1	68	1	0	1	0	0	rno-miR-27b-5p	-0.01	-0.02	N/A
PCSK9	ENST00000302118.5	proprotein convertase subtilisin/kexin type 9	2345	1	0	0	1	0	rno-miR-27b-5p	-0.01	-0.09	N/A
CAND1	ENST00000545606.1	cullin-associated and neddylation-dissociated 1	1568	2	0	0	2	1	rno-miR-27b-5p	-0.01	-0.23	N/A
MRPL17	ENST00000288937.6	mitochondrial ribosomal protein L17	1447	1	0	0	1	0	rno-miR-27b-5p	-0.01	-0.28	N/A
POU6F1	ENST00000389243.4	POU class 6 homeobox 1	135	1	0	1	0	0	rno-miR-27b-5p	-0.01	-0.13	N/A
ETFDH	ENST00000511912.1	electron-transferring-flavoprotein dehydrogenase	117	1	0	1	0	0	rno-miR-27b-5p	-0.01	-0.18	N/A
CACNB1	ENST00000394303.3	calcium channel, voltage-dependent, beta 1 subunit	81	1	0	0	1	0	rno-miR-27b-5p	-0.01	-0.12	N/A
APOA1	ENST00000375320.1	apolipoprotein A-I	1201	1	0	0	1	0	rno-miR-27b-5p	-0.01	-0.18	N/A
FAM204A	ENST00000369183.4	family with sequence similarity 204, member A	296	1	0	1	0	0	rno-miR-27b-5p	-0.01	-0.14	N/A
UPRT	ENST00000373379.1	uracil phosphoribosyltransferase (FUR1) homolog (S. cerevisiae)	943	1	0	1	0	0	rno-miR-27b-5p	-0.01	-0.15	N/A
HIF1AN	ENST00000299163.6	hypoxia inducible factor 1, alpha subunit inhibitor	1545	1	0	1	0	1	rno-miR-27b-5p	-0.01	-0.03	N/A
SIK3	ENST00000375300.1	SIK family kinase 3	134	2	0	0	2	0	rno-miR-27b-5p	-0.01	-0.13	N/A
EFCAB2	ENST00000366523.1	EF-hand calcium binding domain 2	204	1	0	1	0	0	rno-miR-27b-5p	-0.01	-0.02	N/A
TSKU	ENST00000333090.4	tsukushi, small leucine rich proteoglycan	293	1	0	0	1	0	rno-miR-27b-5p	-0.01	-0.07	N/A
RAB24	ENST00000393611.2	RAB24, member RAS oncogene family	908	1	0	0	1	0	rno-miR-27b-5p	-0.01	-0.24	N/A
PLCB4	ENST00000378493.1	phospholipase C, beta 4	34	1	0	0	1	0	rno-miR-27b-5p	-0.01	-0.04	N/A
NAA38	ENST00000249299.2	N(alpha)-acetyltransferase 38, NatC auxiliary subunit	458	1	0	0	1	0	rno-miR-27b-5p	-0.01	-0.18	N/A
FZD5	ENST00000295417.3	frizzled family receptor 5	122	1	0	0	1	0	rno-miR-27b-5p	-0.01	-0.07	N/A
VPS18	ENST00000220509.5	vacuolar protein sorting 18 homolog (S. cerevisiae)	295	2	0	0	2	1	rno-miR-27b-5p	-0.01	-0.13	N/A
CADM1	ENST00000452722.3	cell adhesion molecule 1	676	2	0	2	0	1	rno-miR-27b-5p	-0.01	-0.1	N/A
C12orf4	ENST00000261250.3	chromosome 12 open reading frame 4	37	1	0	1	0	0	rno-miR-27b-5p	-0.01	-0.05	N/A
NDUFB9	ENST00000276689.3	NADH dehydrogenase (ubiquinone) 1 beta subcomplex, 9, 22kDa	225	1	1	0	0	0	rno-miR-27b-5p	-0.01	-0.38	N/A
LNPEP	ENST00000231368.5	leucyl/cystinyl aminopeptidase	28	1	0	0	1	0	rno-miR-27b-5p	-0.01	-0.04	N/A
INSIG2	ENST00000245787.4	insulin induced gene 2	562	1	0	0	1	0	rno-miR-27b-5p	-0.01	-0.1	N/A
MIIP	ENST00000235332.4	migration and invasion inhibitory protein	782	1	0	0	1	0	rno-miR-27b-5p	-0.01	-0.25	N/A
NAP1L1	ENST00000261182.8	nucleosome assembly protein 1-like 1	9072	1	0	1	0	0	rno-miR-27b-5p	-0.01	-0.23	N/A
PHC3	ENST00000495893.2	polyhomeotic homolog 3 (Drosophila)	366	1	0	1	0	1	rno-miR-27b-5p	-0.01	-0.02	N/A
TTC30B	ENST00000408939.3	tetratricopeptide repeat domain 30B	63	1	0	0	1	0	rno-miR-27b-5p	-0.01	-0.17	N/A
TRPA1	ENST00000262209.4	transient receptor potential cation channel, subfamily A, member 1	75	1	0	0	1	0	rno-miR-27b-5p	-0.01	-0.09	N/A
HUNK	ENST00000270112.2	hormonally up-regulated Neu-associated kinase	85	1	0	0	1	0	rno-miR-27b-5p	-0.01	-0.1	N/A
SHROOM2	ENST00000380913.3	shroom family member 2	121	1	0	1	0	0	rno-miR-27b-5p	-0.01	-0.03	N/A
C3	ENST00000245907.6	complement component 3	932	1	0	0	1	0	rno-miR-27b-5p	-0.01	-0.28	N/A
INF2	ENST00000392634.4	inverted formin, FH2 and WH2 domain containing	484	1	0	1	0	0	rno-miR-27b-5p	-0.01	-0.06	N/A
IWS1	ENST00000295321.4	IWS1 homolog (S. cerevisiae)	343	1	0	1	0	0	rno-miR-27b-5p	-0.01	-0.19	N/A
DNAJB5	ENST00000545841.1	DnaJ (Hsp40) homolog, subfamily B, member 5	379	1	0	1	0	0	rno-miR-27b-5p	-0.01	-0.13	N/A
UGGT1	ENST00000259253.6	UDP-glucose glycoprotein glucosyltransferase 1	1377	1	0	1	0	0	rno-miR-27b-5p	-0.01	-0.07	N/A
UQCRB	ENST00000287022.5	ubiquinol-cytochrome c reductase binding protein	1173	1	0	0	1	0	rno-miR-27b-5p	-0.01	-0.2	N/A
VRK1	ENST00000216639.3	vaccinia related kinase 1	624	1	0	0	1	0	rno-miR-27b-5p	-0.01	-0.16	N/A
KIAA1715	ENST00000272748.4	KIAA1715	858	1	0	0	1	1	rno-miR-27b-5p	-0.01	-0.17	N/A
ZNRF2	ENST00000323037.4	zinc and ring finger 2	403	1	0	1	0	1	rno-miR-27b-5p	-0.01	-0.26	N/A
KIAA0232	ENST00000425103.1	KIAA0232	119	1	0	0	1	0	rno-miR-27b-5p	-0.01	-0.12	N/A
OPTN	ENST00000378757.2	optineurin	1239	1	0	0	1	0	rno-miR-27b-5p	-0.01	-0.22	N/A
POMT2	ENST00000261534.4	protein-O-mannosyltransferase 2	526	1	1	0	0	0	rno-miR-27b-5p	-0.01	-0.15	N/A
STK25	ENST00000316586.4	serine/threonine kinase 25	699	1	0	1	0	0	rno-miR-27b-5p	0	-0.12	N/A
PAPD5	ENST00000357464.3	PAP associated domain containing 5	152	1	0	0	1	0	rno-miR-27b-5p	0	-0.16	N/A
FAM134A	ENST00000430297.2	family with sequence similarity 134, member A	3080	1	0	1	0	0	rno-miR-27b-5p	0	-0.08	N/A
SPTY2D1	ENST00000336349.5	SPT2, Suppressor of Ty, domain containing 1 (S. cerevisiae)	241	1	0	0	1	0	rno-miR-27b-5p	0	-0.22	N/A
LPHN3	ENST00000512091.2	latrophilin 3	93	1	0	0	1	1	rno-miR-27b-5p	0	-0.09	N/A
NOLC1	ENST00000405356.1	nucleolar and coiled-body phosphoprotein 1	375	1	1	0	0	0	rno-miR-27b-5p	0	-0.36	N/A
MAGIX	ENST00000376338.3	MAGI family member, X-linked	118	1	1	0	0	0	rno-miR-27b-5p	0	-0.12	N/A
NSUN3	ENST00000314622.4	NOP2/Sun domain family, member 3	220	1	0	1	0	0	rno-miR-27b-5p	0	-0.24	N/A
GGCX	ENST00000233838.4	gamma-glutamyl carboxylase	254	1	0	0	1	0	rno-miR-27b-5p	0	-0.26	N/A
ERP44	ENST00000262455.6	endoplasmic reticulum protein 44	1530	2	0	1	1	0	rno-miR-27b-5p	0	-0.31	N/A
VLDLR	ENST00000382100.3	very low density lipoprotein receptor	977	1	0	0	1	0	rno-miR-27b-5p	0	-0.16	N/A
AGPS	ENST00000264167.4	alkylglycerone phosphate synthase	1610	2	0	0	2	1	rno-miR-27b-5p	0	-0.36	N/A
SENP2	ENST00000296257.5	SUMO1/sentrin/SMT3 specific peptidase 2	1693	1	0	0	1	0	rno-miR-27b-5p	0	-0.04	N/A
PPP2R5E	ENST00000337537.3	protein phosphatase 2, regulatory subunit B', epsilon isoform	23	1	0	1	0	0	rno-miR-27b-5p	0	-0.02	N/A
NTPCR	ENST00000366628.5	nucleoside-triphosphatase, cancer-related	2755	1	1	0	0	1	rno-miR-27b-5p	0	-0.29	N/A
WDR3	ENST00000349139.5	WD repeat domain 3	1166	1	0	1	0	0	rno-miR-27b-5p	0	-0.14	N/A
FADS1	ENST00000350997.7	fatty acid desaturase 1	1170	1	0	0	1	0	rno-miR-27b-5p	0	-0.14	N/A
TSPAN14	ENST00000429989.3	tetraspanin 14	239	1	0	0	1	0	rno-miR-27b-5p	0	-0.05	N/A
EMC2	ENST00000220853.3	ER membrane protein complex subunit 2	756	1	1	0	0	0	rno-miR-27b-5p	0	-0.39	N/A
CD59	ENST00000395850.3	CD59 molecule, complement regulatory protein	19017	1	0	0	1	0	rno-miR-27b-5p	0	-0.18	N/A
LYRM9	ENST00000460380.2	LYR motif containing 9	191	1	0	0	1	0	rno-miR-27b-5p	0	-0.27	N/A
CSTF2	ENST00000415585.2	cleavage stimulation factor, 3' pre-RNA, subunit 2, 64kDa	385	1	0	0	1	1	rno-miR-27b-5p	0	-0.19	N/A
FAM114A2	ENST00000351797.4	family with sequence similarity 114, member A2	385	1	0	0	1	1	rno-miR-27b-5p	0	-0.21	N/A
ARL3	ENST00000260746.5	ADP-ribosylation factor-like 3	1387	1	0	0	1	2	rno-miR-27b-5p	0	-0.29	N/A
FAM53C	ENST00000513056.1	family with sequence similarity 53, member C	592	1	0	0	1	1	rno-miR-27b-5p	0	-0.16	N/A
SPA17	ENST00000532692.1	sperm autoantigenic protein 17	189	1	0	1	0	0	rno-miR-27b-5p	0	-0.08	N/A
SSBP2	ENST00000320672.4	single-stranded DNA binding protein 2	1996	1	0	0	1	0	rno-miR-27b-5p	0	-0.16	N/A
FAM179A	ENST00000379558.4	family with sequence similarity 179, member A	21	1	0	0	1	2	rno-miR-27b-5p	0	-0.01	N/A
LMOD1	ENST00000367288.4	leiomodin 1 (smooth muscle)	148	1	0	0	1	0	rno-miR-27b-5p	0	-0.11	N/A
CEP68	ENST00000377990.2	centrosomal protein 68kDa	60	1	0	1	0	0	rno-miR-27b-5p	0	-0.04	N/A
ADARB1	ENST00000539173.1	adenosine deaminase, RNA-specific, B1	860	1	0	1	0	0	rno-miR-27b-5p	0	-0.04	N/A
TTC4	ENST00000371281.3	tetratricopeptide repeat domain 4	575	1	0	0	1	0	rno-miR-27b-5p	0	-0.17	N/A
LTBP2	ENST00000261978.4	latent transforming growth factor beta binding protein 2	1616	1	0	0	1	1	rno-miR-27b-5p	0	-0.16	N/A
WDR41	ENST00000296679.4	WD repeat domain 41	313	1	0	1	0	0	rno-miR-27b-5p	0	-0.02	N/A
ARAP1	ENST00000359373.5	ArfGAP with RhoGAP domain, ankyrin repeat and PH domain 1	253	1	0	0	1	0	rno-miR-27b-5p	0	-0.05	N/A
MYNN	ENST00000544106.1	myoneurin	289	1	0	0	1	0	rno-miR-27b-5p	0	-0.21	N/A
TMEM218	ENST00000532156.1	transmembrane protein 218	553	1	0	0	1	0	rno-miR-27b-5p	0	-0.24	N/A
MAPK8	ENST00000374182.3	mitogen-activated protein kinase 8	227	1	0	0	1	0	rno-miR-27b-5p	0	-0.16	N/A
FANCC	ENST00000289081.3	Fanconi anemia, complementation group C	408	1	0	0	1	0	rno-miR-27b-5p	0	-0.3	N/A
SDHAF2	ENST00000543265.1	succinate dehydrogenase complex assembly factor 2	545	1	0	0	1	0	rno-miR-27b-5p	0	-0.22	N/A
CEP128	ENST00000281129.3	centrosomal protein 128kDa	280	1	0	1	0	0	rno-miR-27b-5p	0	-0.04	N/A
OSER1	ENST00000372970.2	oxidative stress responsive serine-rich 1	1082	1	0	0	1	0	rno-miR-27b-5p	0	-0.15	N/A
SUSD1	ENST00000374263.3	sushi domain containing 1	68	1	0	1	0	0	rno-miR-27b-5p	0	-0.02	N/A
NUP133	ENST00000261396.3	nucleoporin 133kDa	2054	1	0	1	0	0	rno-miR-27b-5p	0	-0.16	N/A
SHOC2	ENST00000369452.4	soc-2 suppressor of clear homolog (C. elegans)	437	1	0	0	1	0	rno-miR-27b-5p	0	-0.22	N/A
STK24	ENST00000397517.2	serine/threonine kinase 24	486	1	0	0	1	2	rno-miR-27b-5p	0	-0.19	N/A
MYH9	ENST00000216181.5	myosin, heavy chain 9, non-muscle	1317	1	0	0	1	1	rno-miR-27b-5p	0	-0.18	N/A
GIGYF2	ENST00000373566.3	GRB10 interacting GYF protein 2	361	1	0	1	0	1	rno-miR-27b-5p	0	-0.07	N/A
HTT	ENST00000355072.5	huntingtin	731	1	0	0	1	0	rno-miR-27b-5p	0	-0.08	N/A
VPS37A	ENST00000324849.4	vacuolar protein sorting 37 homolog A (S. cerevisiae)	339	1	0	0	1	0	rno-miR-27b-5p	0	-0.07	N/A
INPP4A	ENST00000409016.4	inositol polyphosphate-4-phosphatase, type I, 107kDa	387	1	0	1	0	0	rno-miR-27b-5p	0	-0.02	N/A
VAMP4	ENST00000236192.7	vesicle-associated membrane protein 4	282	1	0	0	1	0	rno-miR-27b-5p	0	-0.17	N/A
PKP4	ENST00000389757.3	plakophilin 4	373	1	0	0	1	0	rno-miR-27b-5p	0	-0.09	N/A
DNAL1	ENST00000553645.2	dynein, axonemal, light chain 1	81	1	0	0	1	0	rno-miR-27b-5p	0	-0.04	N/A
TBC1D19	ENST00000264866.4	TBC1 domain family, member 19	77	1	0	1	0	1	rno-miR-27b-5p	0	-0.04	N/A
TRIM11	ENST00000493030.2	tripartite motif containing 11	727	1	0	0	1	1	rno-miR-27b-5p	0	-0.21	N/A
RAB21	ENST00000261263.3	RAB21, member RAS oncogene family	1823	1	0	0	1	0	rno-miR-27b-5p	0	-0.12	N/A
MBD2	ENST00000256429.3	methyl-CpG binding domain protein 2	823	2	1	1	0	2	rno-miR-27b-5p	0	-0.18	N/A
CDKN2C	ENST00000262662.1	cyclin-dependent kinase inhibitor 2C (p18, inhibits CDK4)	708	1	0	1	0	0	rno-miR-27b-5p	0	-0.19	N/A
GATA6	ENST00000269216.3	GATA binding protein 6	691	2	0	1	1	0	rno-miR-27b-5p	0	-0.13	N/A
RFT1	ENST00000296292.3	RFT1 homolog (S. cerevisiae)	392	1	0	0	1	0	rno-miR-27b-5p	0	-0.12	N/A
PMVK	ENST00000368467.3	phosphomevalonate kinase	498	1	0	1	0	0	rno-miR-27b-5p	0	-0.14	N/A
ECHS1	ENST00000368547.3	enoyl CoA hydratase, short chain, 1, mitochondrial	2359	1	0	0	1	0	rno-miR-27b-5p	0	-0.3	N/A
OBFC1	ENST00000224950.3	oligonucleotide/oligosaccharide-binding fold containing 1	184	1	0	0	1	1	rno-miR-27b-5p	0	-0.1	N/A
STAU2	ENST00000522695.1	staufen double-stranded RNA binding protein 2	306	1	0	0	1	0	rno-miR-27b-5p	0	-0.08	N/A
TUBB2B	ENST00000259818.7	tubulin, beta 2B class IIb	8782	1	0	1	0	0	rno-miR-27b-5p	0	-0.37	N/A
PKIA	ENST00000396418.2	protein kinase (cAMP-dependent, catalytic) inhibitor alpha	542	1	1	0	0	0	rno-miR-27b-5p	0	-0.33	N/A
SKP1	ENST00000353411.6	S-phase kinase-associated protein 1	416	1	0	1	0	2	rno-miR-27b-5p	0	-0.14	N/A
SIPA1	ENST00000534313.1	signal-induced proliferation-associated 1	424	1	0	1	0	0	rno-miR-27b-5p	0	-0.11	N/A
PDS5B	ENST00000315596.10	PDS5, regulator of cohesion maintenance, homolog B (S. cerevisiae)	1493	2	0	1	1	0	rno-miR-27b-5p	0	-0.17	N/A
RBM23	ENST00000555209.1	RNA binding motif protein 23	1540	1	1	0	0	2	rno-miR-27b-5p	0	-0.12	N/A
ZNF445	ENST00000425708.2	zinc finger protein 445	370	1	0	0	1	0	rno-miR-27b-5p	0	-0.11	N/A
CDX2	ENST00000381020.7	caudal type homeobox 2	563	1	0	1	0	1	rno-miR-27b-5p	0	-0.15	N/A
ACP6	ENST00000369238.6	acid phosphatase 6, lysophosphatidic	657	2	0	1	1	1	rno-miR-27b-5p	0	-0.3	N/A
NFATC4	ENST00000413692.2	nuclear factor of activated T-cells, cytoplasmic, calcineurin-dependent 4	73	1	1	0	0	0	rno-miR-27b-5p	0	-0.03	N/A
PERP	ENST00000421351.3	PERP, TP53 apoptosis effector	437	1	0	1	0	0	rno-miR-27b-5p	0	-0.08	N/A
ELAC2	ENST00000338034.4	elaC ribonuclease Z 2	2017	1	0	0	1	1	rno-miR-27b-5p	0	-0.21	N/A
TAB1	ENST00000216160.6	TGF-beta activated kinase 1/MAP3K7 binding protein 1	577	2	0	0	2	2	rno-miR-27b-5p	0	-0.26	N/A
NXN	ENST00000575801.1	nucleoredoxin	811	1	0	0	1	0	rno-miR-27b-5p	0	-0.11	N/A
CNPPD1	ENST00000360507.5	cyclin Pas1/PHO80 domain containing 1	234	1	0	1	0	0	rno-miR-27b-5p	0	-0.2	N/A
PPP1R15A	ENST00000200453.5	protein phosphatase 1, regulatory subunit 15A	2130	1	1	0	0	0	rno-miR-27b-5p	0	-0.68	N/A
[truncated: 186 more rows]
