# Supplementary material for: MicroRNA-10a-3p Improves Cartilage Degeneration by Regulating CH25H-CYP7B1-RORα Mediated Cholesterol Metabolism in Knee Osteoarthritis Rats
Source: Front Pharmacol. 2021 Jun 3;12:690181. doi: 10.3389/fphar.2021.690181 (PMC8209416; doi:10.3389/fphar.2021.690181)
Supplement: Supplementary file 3 [file DataSheet2.ZIP › TargetScan7.2__miR-290_292-5p_293-5p.predicted_targets.xlsx]

## Sheet: TargetScan7
Ortholog of target gene	Representative transcript	Gene name	3P-seq tags + 5	Conserved sites total	Conserved 8mer sites	Conserved 7mer-m8 sites	Conserved 7mer-A1 sites	Poorly conserved sites total	Poorly conserved 8mer sites	Poorly conserved 7mer-m8 sites	Poorly conserved 7mer-A1 sites	6mer sites	Representative miRNA	Cumulative weighted context++ score	Total context++ score	Aggregate PCT	Previous TargetScan publication(s)
BTG3	ENST00000339775.6	BTG family, member 3	3656	2	1	1	0	0	0	0	0	1	rno-miR-292-5p	-0.74	-0.74	N/A	2007, 2009, 2011
SRSF3	ENST00000373715.6	serine/arginine-rich splicing factor 3	2593	1	1	0	0	1	0	0	1	0	rno-miR-292-5p	-0.53	-0.59	N/A	2007, 2009, 2011
BECN1	ENST00000438274.3	beclin 1, autophagy related	2879	1	1	0	0	1	0	0	1	0	rno-miR-293-5p	-0.49	-0.49	N/A	2009, 2011
RCAN2	ENST00000330430.6	regulator of calcineurin 2	32	1	1	0	0	2	0	2	0	1	rno-miR-293-5p	-0.43	-0.43	N/A	2011
SOX2	ENST00000325404.1	SRY (sex determining region Y)-box 2	506	1	1	0	0	0	0	0	0	0	rno-miR-293-5p	-0.4	-0.4	N/A	2007, 2009, 2011
PDE6D	ENST00000409772.1	phosphodiesterase 6D, cGMP-specific, rod, delta	1265	1	1	0	0	0	0	0	0	0	rno-miR-293-5p	-0.4	-0.4	N/A
CCDC23	ENST00000372522.1	coiled-coil domain containing 23	17	1	1	0	0	0	0	0	0	0	rno-miR-293-5p	-0.39	-0.71	N/A
MSL3	ENST00000312196.4	male-specific lethal 3 homolog (Drosophila)	9	1	1	0	0	0	0	0	0	1	rno-miR-292-5p	-0.35	-0.35	N/A	2011
HMOX2	ENST00000570646.1	heme oxygenase (decycling) 2	437	1	1	0	0	0	0	0	0	1	rno-miR-292-5p	-0.34	-0.34	N/A	2009, 2011
MORN4	ENST00000478953.1	MORN repeat containing 4	296	1	1	0	0	0	0	0	0	0	rno-miR-292-5p	-0.34	-0.34	N/A
DAB1	ENST00000371236.2	Dab, reelin signal transducer, homolog 1 (Drosophila)	490	1	1	0	0	2	1	0	1	0	rno-miR-293-5p	-0.29	-0.36	N/A
TRMT2A	ENST00000404751.3	tRNA methyltransferase 2 homolog A (S. cerevisiae)	455	1	1	0	0	0	0	0	0	0	rno-miR-292-5p	-0.29	-0.29	N/A
SCRG1	ENST00000296506.3	stimulator of chondrogenesis 1	5	1	1	0	0	0	0	0	0	0	rno-miR-293-5p	-0.28	-0.28	N/A
ADORA1	ENST00000367235.1	adenosine A1 receptor	5	1	1	0	0	0	0	0	0	0	rno-miR-293-5p	-0.25	-0.25	N/A
SSR3	ENST00000476217.1	signal sequence receptor, gamma (translocon-associated protein gamma)	6034	1	0	1	0	1	0	1	0	0	rno-miR-292-5p	-0.25	-0.27	N/A
GLUD2	ENST00000328078.1	glutamate dehydrogenase 2	22	1	0	0	1	0	0	0	0	0	rno-miR-293-5p	-0.25	-0.33	N/A
BUB3	ENST00000368865.4	BUB3 mitotic checkpoint protein	5237	1	0	1	0	2	1	0	1	0	rno-miR-293-5p	-0.24	-0.28	N/A	2011
SMIM21	ENST00000579022.1	small integral membrane protein 21	5	1	1	0	0	0	0	0	0	0	rno-miR-292-5p	-0.23	-0.23	N/A	2007, 2009, 2011
UBXN2A	ENST00000309033.4	UBX domain protein 2A	45	1	1	0	0	1	0	1	0	0	rno-miR-293-5p	-0.23	-0.3	N/A
RABIF	ENST00000367262.3	RAB interacting factor	948	1	1	0	0	1	0	0	1	0	rno-miR-293-5p	-0.21	-0.48	N/A	2011
GABARAP	ENST00000302386.5	GABA(A) receptor-associated protein	10137	1	0	1	0	0	0	0	0	0	rno-miR-293-5p	-0.21	-0.21	N/A
CITED2	ENST00000367651.2	Cbp/p300-interacting transactivator, with Glu/Asp-rich carboxy-terminal domain, 2	1071	1	1	0	0	0	0	0	0	0	rno-miR-292-5p	-0.21	-0.22	N/A	2009, 2011
EPN1	ENST00000270460.6	epsin 1	5464	1	0	1	0	0	0	0	0	0	rno-miR-290	-0.19	-0.19	N/A	2007, 2011
OTP	ENST00000306422.3	orthopedia homeobox	9	1	0	1	0	0	0	0	0	0	rno-miR-290	-0.18	-0.18	N/A	2007, 2009, 2011
EEF2K	ENST00000263026.5	eukaryotic elongation factor-2 kinase	115	1	1	0	0	1	0	0	1	0	rno-miR-293-5p	-0.18	-0.19	N/A	2007, 2009, 2011
COA3	ENST00000328434.7	cytochrome c oxidase assembly factor 3	576	1	1	0	0	1	1	0	0	0	rno-miR-292-5p	-0.17	-0.66	N/A	2007, 2011
LDB1	ENST00000361198.5	LIM domain binding 1	61	1	1	0	0	1	0	1	0	2	rno-miR-293-5p	-0.17	-0.32	N/A
ZKSCAN1	ENST00000324306.6	zinc finger with KRAB and SCAN domains 1	1314	1	1	0	0	1	1	0	0	1	rno-miR-292-5p	-0.17	-0.17	N/A	2009, 2011
C2orf69	ENST00000319974.5	chromosome 2 open reading frame 69	82	2	0	0	2	0	0	0	0	1	rno-miR-292-5p	-0.16	-0.16	N/A	2007, 2009, 2011
AATK	ENST00000326724.4	apoptosis-associated tyrosine kinase	307	1	0	1	0	0	0	0	0	0	rno-miR-293-5p	-0.16	-0.16	N/A	2011
SCRN1	ENST00000242059.5	secernin 1	29	1	0	1	0	2	1	1	0	0	rno-miR-293-5p	-0.16	-0.16	N/A	2009, 2011
OARD1	ENST00000373154.2	O-acyl-ADP-ribose deacylase 1	90	1	0	1	0	0	0	0	0	0	rno-miR-292-5p	-0.16	-0.16	N/A
RER1	ENST00000378512.1	RER1 retention in endoplasmic reticulum 1 homolog (S. cerevisiae)	2954	1	1	0	0	0	0	0	0	3	rno-miR-292-5p	-0.15	-0.29	N/A	2009, 2011
SRRM1	ENST00000323848.9	serine/arginine repetitive matrix 1	7	1	0	1	0	0	0	0	0	0	rno-miR-290	-0.15	-0.15	N/A	2007, 2009, 2011
NRF1	ENST00000393230.2	nuclear respiratory factor 1	321	2	1	0	1	0	0	0	0	0	rno-miR-292-5p	-0.15	-0.22	N/A	2007, 2009, 2011
MSL2	ENST00000309993.2	male-specific lethal 2 homolog (Drosophila)	175	1	1	0	0	0	0	0	0	1	rno-miR-293-5p	-0.15	-0.15	N/A	2007, 2009, 2011
KDM6A	ENST00000377967.4	lysine (K)-specific demethylase 6A	991	1	0	1	0	0	0	0	0	0	rno-miR-292-5p	-0.13	-0.18	N/A	2007, 2009, 2011
CNOT2	ENST00000229195.3	CCR4-NOT transcription complex, subunit 2	1189	1	0	1	0	1	0	0	1	1	rno-miR-293-5p	-0.13	-0.14	N/A	2009, 2011
PTPLAD1	ENST00000261875.5	protein tyrosine phosphatase-like A domain containing 1	11697	1	0	1	0	0	0	0	0	1	rno-miR-292-5p	-0.12	-0.12	N/A	2009, 2011
ZNF451	ENST00000370708.4	zinc finger protein 451	190	1	0	1	0	2	0	1	1	3	rno-miR-292-5p	-0.12	-0.13	N/A
ZC3H12D	ENST00000416573.2	zinc finger CCCH-type containing 12D	13	1	0	1	0	0	0	0	0	0	rno-miR-292-5p	-0.11	-0.18	N/A	2011
CDC42SE1	ENST00000439374.2	CDC42 small effector 1	231	1	0	1	0	0	0	0	0	2	rno-miR-292-5p	-0.11	-0.21	N/A
PTBP2	ENST00000609116.1	polypyrimidine tract binding protein 2	70	1	0	1	0	2	0	2	0	1	rno-miR-292-5p	-0.11	-0.24	N/A	2007
PKMYT1	ENST00000440027.2	protein kinase, membrane associated tyrosine/threonine 1	1704	1	0	1	0	0	0	0	0	1	rno-miR-292-5p	-0.11	-0.11	N/A
PRPF4B	ENST00000337659.6	pre-mRNA processing factor 4B	602	1	0	1	0	0	0	0	0	2	rno-miR-290	-0.1	-0.1	N/A	2007, 2009, 2011
RTN3	ENST00000339997.4	reticulon 3	85	1	1	0	0	1	0	0	1	0	rno-miR-293-5p	-0.1	-0.11	N/A	2011
KIAA2022	ENST00000055682.6	KIAA2022	5	1	1	0	0	3	2	0	1	3	rno-miR-290	-0.1	-0.1	N/A
KRR1	ENST00000229214.4	KRR1, small subunit (SSU) processome component, homolog (yeast)	380	1	0	0	1	0	0	0	0	2	rno-miR-293-5p	-0.1	-0.1	N/A	2009, 2011
ANKS1B	ENST00000546960.1	ankyrin repeat and sterile alpha motif domain containing 1B	21	1	1	0	0	0	0	0	0	1	rno-miR-293-5p	-0.1	-0.1	N/A	2007, 2011
CDC25A	ENST00000302506.3	cell division cycle 25A	5	1	0	1	0	0	0	0	0	0	rno-miR-293-5p	-0.1	-0.1	N/A	2007, 2009, 2011
CELF1	ENST00000395290.2	CUGBP, Elav-like family member 1	153	1	1	0	0	2	0	1	1	3	rno-miR-290	-0.1	-0.22	N/A	2011
YAF2	ENST00000327791.4	YY1 associated factor 2	413	1	0	0	1	0	0	0	0	1	rno-miR-293-5p	-0.1	-0.11	N/A	2007, 2009, 2011
FGFRL1	ENST00000264748.6	fibroblast growth factor receptor-like 1	1114	1	0	1	0	1	0	1	0	0	rno-miR-290	-0.1	-0.1	N/A	2007, 2009, 2011
BCLAF1	ENST00000531224.1	BCL2-associated transcription factor 1	1732	1	0	1	0	2	0	0	2	2	rno-miR-293-5p	-0.09	-0.1	N/A
STK40	ENST00000359297.2	serine/threonine kinase 40	214	1	1	0	0	0	0	0	0	1	rno-miR-292-5p	-0.09	-0.09	N/A
MYCN	ENST00000281043.3	v-myc avian myelocytomatosis viral oncogene neuroblastoma derived homolog	73	1	0	1	0	0	0	0	0	1	rno-miR-293-5p	-0.09	-0.09	N/A	2007, 2009, 2011
SENP6	ENST00000541192.1	SUMO1/sentrin specific peptidase 6	298	1	0	0	1	0	0	0	0	1	rno-miR-292-5p	-0.09	-0.09	N/A
SPTBN1	ENST00000356805.4	spectrin, beta, non-erythrocytic 1	959	1	0	1	0	0	0	0	0	0	rno-miR-292-5p	-0.09	-0.09	N/A	2007, 2009, 2011
KPNA4	ENST00000334256.4	karyopherin alpha 4 (importin alpha 3)	111	1	0	1	0	0	0	0	0	4	rno-miR-290	-0.09	-0.09	N/A	2007, 2011
GAB1	ENST00000262995.4	GRB2-associated binding protein 1	26	1	0	1	0	0	0	0	0	1	rno-miR-292-5p	-0.08	-0.18	N/A	2011
ZBTB37	ENST00000367701.5	zinc finger and BTB domain containing 37	213	1	1	0	0	4	1	0	3	5	rno-miR-290	-0.08	-0.09	N/A
PCDH17	ENST00000377918.3	protocadherin 17	477	1	0	1	0	2	0	1	1	2	rno-miR-293-5p	-0.07	-0.07	N/A	2007, 2009, 2011
HDAC1	ENST00000373548.3	histone deacetylase 1	83	1	0	0	1	0	0	0	0	0	rno-miR-292-5p	-0.07	-0.08	N/A	2007, 2011
SURF4	ENST00000545297.1	surfeit 4	3667	1	0	0	1	0	0	0	0	0	rno-miR-293-5p	-0.07	-0.08	N/A	2007, 2009, 2011
SSBP2	ENST00000320672.4	single-stranded DNA binding protein 2	1996	1	0	0	1	2	0	1	1	1	rno-miR-292-5p	-0.07	-0.15	N/A	2007
FURIN	ENST00000268171.3	furin (paired basic amino acid cleaving enzyme)	2306	1	0	1	0	0	0	0	0	0	rno-miR-293-5p	-0.07	-0.07	N/A	2007, 2009, 2011
C1QTNF7	ENST00000429690.1	C1q and tumor necrosis factor related protein 7	5	1	1	0	0	0	0	0	0	0	rno-miR-292-5p	-0.07	-0.07	N/A	2009, 2011
ARID5B	ENST00000279873.7	AT rich interactive domain 5B (MRF1-like)	397	1	0	1	0	1	1	0	0	3	rno-miR-293-5p	-0.07	-0.07	N/A	2007, 2009, 2011
PKNOX2	ENST00000298282.9	PBX/knotted 1 homeobox 2	46	1	0	0	1	0	0	0	0	0	rno-miR-292-5p	-0.07	-0.07	N/A	2007, 2009, 2011
FAM46C	ENST00000369448.3	family with sequence similarity 46, member C	74	1	1	0	0	0	0	0	0	3	rno-miR-292-5p	-0.07	-0.24	N/A	2009, 2011
TEF	ENST00000266304.4	thyrotrophic embryonic factor	60	1	0	0	1	1	0	0	1	0	rno-miR-292-5p	-0.07	-0.07	N/A	2009, 2011
CERK	ENST00000216264.8	ceramide kinase	123	1	1	0	0	0	0	0	0	1	rno-miR-293-5p	-0.07	-0.21	N/A	2007, 2009, 2011
ZFP36L2	ENST00000282388.3	ZFP36 ring finger protein-like 2	317	1	0	1	0	0	0	0	0	3	rno-miR-293-5p	-0.07	-0.11	N/A	2011
R3HDM2	ENST00000347140.3	R3H domain containing 2	5	1	0	1	0	0	0	0	0	0	rno-miR-293-5p	-0.06	-0.06	N/A	2007, 2009, 2011
NETO1	ENST00000327305.6	neuropilin (NRP) and tolloid (TLL)-like 1	5	1	1	0	0	0	0	0	0	2	rno-miR-293-5p	-0.06	-0.26	N/A	2011
UBE2V2	ENST00000523111.2	ubiquitin-conjugating enzyme E2 variant 2	1770	1	0	0	1	1	1	0	0	0	rno-miR-293-5p	-0.06	-0.33	N/A
VPS37A	ENST00000324849.4	vacuolar protein sorting 37 homolog A (S. cerevisiae)	339	1	0	0	1	2	0	0	2	1	rno-miR-292-5p	-0.06	-0.08	N/A
PTEN	ENST00000371953.3	phosphatase and tensin homolog	118	1	0	0	1	2	0	0	2	3	rno-miR-293-5p	-0.06	-0.11	N/A
BAHD1	ENST00000416165.1	bromo adjacent homology domain containing 1	76	1	0	0	1	0	0	0	0	0	rno-miR-292-5p	-0.06	-0.07	N/A	2009, 2011
DIAPH2	ENST00000324765.8	diaphanous-related formin 2	91	1	0	0	1	4	0	1	3	1	rno-miR-293-5p	-0.06	-0.06	N/A	2009
NRIP1	ENST00000400199.1	nuclear receptor interacting protein 1	342	1	0	0	1	0	0	0	0	1	rno-miR-292-5p	-0.06	-0.06	N/A	2009, 2011
CELF2	ENST00000379261.4	CUGBP, Elav-like family member 2	45	1	1	0	0	0	0	0	0	2	rno-miR-293-5p	-0.06	-0.06	N/A	2007, 2009, 2011
IMPAD1	ENST00000262644.4	inositol monophosphatase domain containing 1	1488	1	0	0	1	2	0	1	1	3	rno-miR-293-5p	-0.06	-0.07	N/A	2007, 2009, 2011
C3orf80	ENST00000326474.3	chromosome 3 open reading frame 80	296	1	0	0	1	0	0	0	0	0	rno-miR-293-5p	-0.06	-0.06	N/A	2011
CNPY3	ENST00000394142.3	canopy FGF signaling regulator 3	837	1	0	0	1	0	0	0	0	1	rno-miR-293-5p	-0.06	-0.06	N/A
COL1A1	ENST00000225964.5	collagen, type I, alpha 1	73360	1	0	0	1	0	0	0	0	2	rno-miR-293-5p	-0.05	-0.05	N/A	2011
TRAFD1	ENST00000257604.5	TRAF-type zinc finger domain containing 1	3418	1	0	0	1	1	0	1	0	0	rno-miR-293-5p	-0.05	-0.05	N/A	2009, 2011
MAP3K1	ENST00000399503.3	mitogen-activated protein kinase kinase kinase 1, E3 ubiquitin protein ligase	137	1	0	1	0	1	0	0	1	0	rno-miR-290	-0.05	-0.05	N/A	2009, 2011
PREX1	ENST00000396220.1	phosphatidylinositol-3,4,5-trisphosphate-dependent Rac exchange factor 1	14	1	1	0	0	1	0	1	0	1	rno-miR-290	-0.05	-0.05	N/A	2011
LPP	ENST00000312675.4	LIM domain containing preferred translocation partner in lipoma	1894	1	0	0	1	3	0	1	2	5	rno-miR-290	-0.05	-0.05	N/A	2011
SLC16A7	ENST00000261187.4	solute carrier family 16 (monocarboxylate transporter), member 7	73	1	1	0	0	4	0	0	4	1	rno-miR-292-5p	-0.05	-0.1	N/A
SETD1B	ENST00000267197.5	SET domain containing 1B	703	1	1	0	0	1	0	1	0	0	rno-miR-290	-0.05	-0.05	N/A	2011
ZNF281	ENST00000294740.3	zinc finger protein 281	595	1	0	0	1	4	0	2	2	0	rno-miR-293-5p	-0.05	-0.11	N/A	2007
KRIT1	ENST00000394507.1	KRIT1, ankyrin repeat containing	574	1	0	0	1	0	0	0	0	0	rno-miR-292-5p	-0.05	-0.05	N/A	2007, 2009, 2011
TANC1	ENST00000263635.6	tetratricopeptide repeat, ankyrin repeat and coiled-coil containing 1	618	1	1	0	0	1	0	1	0	0	rno-miR-290	-0.05	-0.05	N/A	2009, 2011
STAT3	ENST00000585517.1	signal transducer and activator of transcription 3 (acute-phase response factor)	478	1	0	1	0	0	0	0	0	0	rno-miR-292-5p	-0.05	-0.05	N/A
CALCRL	ENST00000392370.3	calcitonin receptor-like	18	1	1	0	0	0	0	0	0	0	rno-miR-292-5p	-0.05	-0.12	N/A	2007, 2011
YPEL2	ENST00000312655.4	yippee-like 2 (Drosophila)	62	1	0	0	1	0	0	0	0	1	rno-miR-293-5p	-0.05	-0.05	N/A	2007, 2009, 2011
SMEK1	ENST00000554684.1	SMEK homolog 1, suppressor of mek1 (Dictyostelium)	713	1	1	0	0	0	0	0	0	0	rno-miR-292-5p	-0.04	-0.04	N/A	2007
KDM3A	ENST00000409556.1	lysine (K)-specific demethylase 3A	2300	1	0	0	1	0	0	0	0	0	rno-miR-292-5p	-0.04	-0.04	N/A	2007
LPGAT1	ENST00000366997.4	lysophosphatidylglycerol acyltransferase 1	135	1	1	0	0	1	1	0	0	1	rno-miR-290	-0.04	-0.06	N/A	2011
AGO1	ENST00000373204.4	argonaute RISC catalytic component 1	402	1	0	0	1	2	1	0	1	3	rno-miR-290	-0.04	-0.05	N/A	2007
CALN1	ENST00000329008.5	calneuron 1	5	1	0	1	0	1	0	1	0	0	rno-miR-290	-0.04	-0.04	N/A	2009, 2011
ACVR1B	ENST00000257963.4	activin A receptor, type IB	3319	1	1	0	0	1	0	0	1	0	rno-miR-290	-0.04	-0.04	N/A	2007, 2009, 2011
KIAA0247	ENST00000342745.4	KIAA0247	161	1	0	1	0	2	0	0	2	0	rno-miR-290	-0.04	-0.04	N/A
FRRS1L	ENST00000561981.2	ferric-chelate reductase 1-like	11	2	0	0	2	0	0	0	0	3	rno-miR-293-5p	-0.04	-0.04	N/A
PGM3	ENST00000513973.1	phosphoglucomutase 3	707	1	0	1	0	0	0	0	0	0	rno-miR-290	-0.04	-0.05	N/A
CDK12	ENST00000447079.4	cyclin-dependent kinase 12	748	1	0	1	0	4	0	1	3	2	rno-miR-293-5p	-0.04	-0.08	N/A	2011
FZD3	ENST00000240093.3	frizzled family receptor 3	192	1	0	1	0	1	0	1	0	1	rno-miR-290	-0.04	-0.04	N/A	2011
PURB	ENST00000395699.2	purine-rich element binding protein B	497	2	0	1	1	1	0	0	1	2	rno-miR-290	-0.03	-0.04	N/A	2007, 2009, 2011
CLSTN2	ENST00000458420.3	calsyntenin 2	119	1	1	0	0	2	0	0	2	1	rno-miR-290	-0.03	-0.05	N/A
RLIM	ENST00000332687.6	ring finger protein, LIM domain interacting	662	1	0	0	1	2	1	0	1	1	rno-miR-293-5p	-0.03	-0.05	N/A	2011
ENDOD1	ENST00000278505.4	endonuclease domain containing 1	100	1	0	1	0	1	0	0	1	0	rno-miR-292-5p	-0.03	-0.05	N/A	2011
PTRH2	ENST00000393038.2	peptidyl-tRNA hydrolase 2	386	1	1	0	0	1	0	0	1	0	rno-miR-293-5p	-0.03	-0.23	N/A
TPBG	ENST00000369750.3	trophoblast glycoprotein	170	1	0	0	1	1	0	0	1	1	rno-miR-293-5p	-0.03	-0.04	N/A	2011
LIN52	ENST00000555028.1	lin-52 homolog (C. elegans)	116	1	0	0	1	0	0	0	0	1	rno-miR-293-5p	-0.03	-0.03	N/A
SSX2IP	ENST00000342203.3	synovial sarcoma, X breakpoint 2 interacting protein	197	1	0	0	1	0	0	0	0	0	rno-miR-293-5p	-0.03	-0.06	N/A	2007, 2009, 2011
GOLGA7	ENST00000405786.2	golgin A7	34	1	1	0	0	0	0	0	0	0	rno-miR-293-5p	-0.03	-0.22	N/A	2007
CASZ1	ENST00000377022.3	castor zinc finger 1	5	1	0	0	1	1	0	1	0	1	rno-miR-290	-0.03	-0.03	N/A	2007, 2009, 2011
FAM178A	ENST00000238961.4	family with sequence similarity 178, member A	130	1	1	0	0	0	0	0	0	1	rno-miR-290	-0.03	-0.03	N/A	2011
GPR173	ENST00000332582.4	G protein-coupled receptor 173	99	1	1	0	0	0	0	0	0	1	rno-miR-290	-0.03	-0.03	N/A
GLIS2	ENST00000262366.3	GLIS family zinc finger 2	17	1	1	0	0	0	0	0	0	0	rno-miR-290	-0.03	-0.03	N/A	2009, 2011
POU6F2	ENST00000518318.2	POU class 6 homeobox 2	5	1	1	0	0	0	0	0	0	1	rno-miR-290	-0.03	-0.03	N/A
KCNJ6	ENST00000609713.1	potassium inwardly-rectifying channel, subfamily J, member 6	5	1	1	0	0	0	0	0	0	1	rno-miR-290	-0.03	-0.03	N/A
STRN	ENST00000263918.4	striatin, calmodulin binding protein	476	1	1	0	0	1	0	0	1	1	rno-miR-290	-0.03	-0.04	N/A
RAP2B	ENST00000323534.2	RAP2B, member of RAS oncogene family	594	1	0	0	1	3	1	0	2	1	rno-miR-293-5p	-0.03	-0.26	N/A
CDC73	ENST00000367435.3	cell division cycle 73	579	1	1	0	0	3	1	1	1	2	rno-miR-293-5p	-0.03	-0.22	N/A	2011
REXO1	ENST00000170168.4	REX1, RNA exonuclease 1 homolog (S. cerevisiae)	282	1	1	0	0	0	0	0	0	0	rno-miR-290	-0.03	-0.03	N/A	2007, 2009, 2011
SHROOM3	ENST00000296043.6	shroom family member 3	2841	1	0	1	0	1	0	1	0	0	rno-miR-290	-0.03	-0.04	N/A	2007, 2009, 2011
SORCS1	ENST00000369698.1	sortilin-related VPS10 domain containing receptor 1	88	1	1	0	0	1	0	0	1	0	rno-miR-290	-0.03	-0.04	N/A
CALU	ENST00000535011.2	calumenin	3079	1	0	1	0	1	0	1	0	2	rno-miR-293-5p	-0.03	-0.07	N/A	2007, 2009, 2011
CNOT6	ENST00000393356.1	CCR4-NOT transcription complex, subunit 6	300	1	0	1	0	1	0	0	1	0	rno-miR-290	-0.03	-0.05	N/A	2007, 2009, 2011
BLOC1S5	ENST00000397457.2	biogenesis of lysosomal organelles complex-1, subunit 5, muted	187	1	0	0	1	0	0	0	0	1	rno-miR-292-5p	-0.03	-0.05	N/A	2011
NAV1	ENST00000295624.6	neuron navigator 1	702	1	0	0	1	2	0	1	1	0	rno-miR-290	-0.03	-0.04	N/A	2007, 2009, 2011
TKT	ENST00000462138.1	transketolase	1351	1	0	0	1	0	0	0	0	0	rno-miR-293-5p	-0.03	-0.09	N/A	2011
ZBTB7A	ENST00000322357.4	zinc finger and BTB domain containing 7A	37	1	0	0	1	1	0	1	0	1	rno-miR-290	-0.03	-0.03	N/A
SNIP1	ENST00000296215.6	Smad nuclear interacting protein 1	355	1	0	0	1	1	0	0	1	1	rno-miR-293-5p	-0.03	-0.08	N/A
ZNF644	ENST00000370440.1	zinc finger protein 644	40	1	1	0	0	0	0	0	0	0	rno-miR-293-5p	-0.03	-0.11	N/A	2007
VMP1	ENST00000262291.4	vacuole membrane protein 1	2505	1	0	0	1	0	0	0	0	0	rno-miR-293-5p	-0.03	-0.1	N/A
CREBZF	ENST00000398294.2	CREB/ATF bZIP transcription factor	1115	1	0	0	1	1	0	0	1	0	rno-miR-292-5p	-0.03	-0.03	N/A	2007
KIAA0232	ENST00000425103.1	KIAA0232	119	1	1	0	0	0	0	0	0	0	rno-miR-290	-0.03	-0.03	N/A	2007, 2009, 2011
MTERF	ENST00000419292.1	mitochondrial transcription termination factor	42	1	0	1	0	0	0	0	0	0	rno-miR-290	-0.03	-0.23	N/A
RAB18	ENST00000356940.6	RAB18, member RAS oncogene family	1410	1	0	0	1	0	0	0	0	1	rno-miR-293-5p	-0.02	-0.07	N/A
EEF1A1	ENST00000316292.9	eukaryotic translation elongation factor 1 alpha 1	129	1	0	0	1	0	0	0	0	0	rno-miR-293-5p	-0.02	-0.25	N/A	2007, 2009, 2011
ERP29	ENST00000455836.1	endoplasmic reticulum protein 29	1210	1	0	0	1	0	0	0	0	0	rno-miR-292-5p	-0.02	-0.02	N/A
ARAP2	ENST00000303965.4	ArfGAP with RhoGAP domain, ankyrin repeat and PH domain 2	121	1	0	0	1	0	0	0	0	3	rno-miR-293-5p	-0.02	-0.02	N/A	2007, 2009, 2011
CTDSPL2	ENST00000260327.4	CTD (carboxy-terminal domain, RNA polymerase II, polypeptide A) small phosphatase like 2	457	1	1	0	0	0	0	0	0	2	rno-miR-290	-0.02	-0.04	N/A
RPS6KA2	ENST00000265678.4	ribosomal protein S6 kinase, 90kDa, polypeptide 2	1043	1	1	0	0	0	0	0	0	0	rno-miR-290	-0.02	-0.03	N/A	2009, 2011
NOVA2	ENST00000263257.5	neuro-oncological ventral antigen 2	7	1	0	1	0	1	0	0	1	1	rno-miR-290	-0.02	-0.03	N/A
COL8A1	ENST00000261037.3	collagen, type VIII, alpha 1	601	1	0	0	1	1	0	0	1	1	rno-miR-293-5p	-0.02	-0.02	N/A
SCN2A	ENST00000375437.2	sodium channel, voltage-gated, type II, alpha subunit	7	1	0	1	0	0	0	0	0	1	rno-miR-290	-0.02	-0.02	N/A	2007, 2009, 2011
FLI1	ENST00000527786.2	Fli-1 proto-oncogene, ETS transcription factor	116	1	0	1	0	0	0	0	0	0	rno-miR-290	-0.02	-0.02	N/A	2007, 2011
MTA2	ENST00000278823.2	metastasis associated 1 family, member 2	1168	1	0	1	0	0	0	0	0	0	rno-miR-290	-0.02	-0.02	N/A
SH3BP5L	ENST00000366472.5	SH3-binding domain protein 5-like	379	1	0	1	0	0	0	0	0	0	rno-miR-290	-0.02	-0.02	N/A	2007, 2009, 2011
SMAD7	ENST00000262158.2	SMAD family member 7	142	1	0	0	1	1	0	0	1	1	rno-miR-290	-0.02	-0.02	N/A	2007, 2009, 2011
SCN1A	ENST00000423058.2	sodium channel, voltage-gated, type I, alpha subunit	21	1	0	1	0	2	0	0	2	0	rno-miR-290	-0.02	-0.04	N/A	2011
KMT2D	ENST00000301067.7	lysine (K)-specific methyltransferase 2D	78	1	0	1	0	0	0	0	0	0	rno-miR-290	-0.02	-0.02	N/A	2007, 2009, 2011
SNX27	ENST00000368843.3	sorting nexin family member 27	46	1	0	0	1	1	0	0	1	2	rno-miR-290	-0.02	-0.02	N/A	2009, 2011
ZBTB34	ENST00000319119.4	zinc finger and BTB domain containing 34	726	1	0	1	0	0	0	0	0	1	rno-miR-290	-0.02	-0.02	N/A	2009, 2011
RASAL2	ENST00000448150.3	RAS protein activator like 2	950	1	0	1	0	2	0	0	2	3	rno-miR-290	-0.02	-0.04	N/A	2011
WDR82	ENST00000296490.3	WD repeat domain 82	319	1	0	0	1	0	0	0	0	0	rno-miR-292-5p	-0.02	-0.02	N/A
DNAL1	ENST00000553645.2	dynein, axonemal, light chain 1	81	1	0	0	1	2	1	0	1	1	rno-miR-293-5p	-0.02	-0.16	N/A	2011
HNRNPA3	ENST00000411529.2	heterogeneous nuclear ribonucleoprotein A3	329	1	0	0	1	2	1	1	0	0	rno-miR-292-5p	-0.02	-0.08	N/A
RGS17	ENST00000367225.2	regulator of G-protein signaling 17	11	1	0	1	0	0	0	0	0	3	rno-miR-293-5p	-0.01	-0.03	N/A
PBX1	ENST00000367897.1	pre-B-cell leukemia homeobox 1	18	1	0	1	0	0	0	0	0	1	rno-miR-290	-0.01	-0.02	N/A
PAPSS2	ENST00000361175.4	3'-phosphoadenosine 5'-phosphosulfate synthase 2	874	1	0	0	1	1	0	0	1	0	rno-miR-290	-0.01	-0.02	N/A	2009, 2011
PNP	ENST00000361505.5	purine nucleoside phosphorylase	50	1	0	0	1	0	0	0	0	0	rno-miR-293-5p	-0.01	-0.06	N/A	2011
ROCK1	ENST00000399799.2	Rho-associated, coiled-coil containing protein kinase 1	7	1	0	0	1	0	0	0	0	0	rno-miR-292-5p	-0.01	-0.01	N/A
NAA40	ENST00000377793.4	N(alpha)-acetyltransferase 40, NatD catalytic subunit	217	1	0	0	1	1	0	0	1	0	rno-miR-290	-0.01	-0.02	N/A	2007
MYO6	ENST00000369981.3	myosin VI	297	1	0	0	1	1	0	0	1	2	rno-miR-290	-0.01	-0.02	N/A	2009, 2011
NAA50	ENST00000240922.3	N(alpha)-acetyltransferase 50, NatE catalytic subunit	260	1	0	0	1	2	0	1	1	4	rno-miR-293-5p	-0.01	-0.21	N/A	2007, 2011
THRA	ENST00000450525.2	thyroid hormone receptor, alpha	547	1	0	0	1	1	0	0	1	0	rno-miR-290	-0.01	-0.02	N/A
ATP2B2	ENST00000352432.4	ATPase, Ca++ transporting, plasma membrane 2	170	1	0	0	1	1	0	1	0	1	rno-miR-290	-0.01	-0.03	N/A	2007, 2011
BNC2	ENST00000380672.4	basonuclin 2	770	1	0	0	1	1	0	1	0	4	rno-miR-290	-0.01	-0.03	N/A	2011
CHD7	ENST00000423902.2	chromodomain helicase DNA binding protein 7	925	1	0	0	1	2	0	1	1	1	rno-miR-290	-0.01	-0.04	N/A
LEF1	ENST00000265165.1	lymphoid enhancer-binding factor 1	104	1	0	1	0	0	0	0	0	0	rno-miR-293-5p	-0.01	-0.12	N/A	2007, 2009, 2011
CFL2	ENST00000341223.3	cofilin 2 (muscle)	902	1	0	0	1	0	0	0	0	1	rno-miR-293-5p	-0.01	-0.05	N/A
TSHR	ENST00000541158.2	thyroid stimulating hormone receptor	5	1	1	0	0	1	0	0	1	2	rno-miR-290	-0.01	-0.04	N/A
CACNG4	ENST00000262138.3	calcium channel, voltage-dependent, gamma subunit 4	5	1	0	0	1	0	0	0	0	0	rno-miR-290	-0.01	-0.01	N/A	2007, 2009, 2011
PHLPP2	ENST00000568954.1	PH domain and leucine rich repeat protein phosphatase 2	172	1	0	0	1	0	0	0	0	2	rno-miR-290	-0.01	-0.01	N/A	2007, 2009, 2011
GPX3	ENST00000517973.1	glutathione peroxidase 3 (plasma)	1142	1	0	0	1	0	0	0	0	0	rno-miR-290	-0.01	-0.01	N/A
KREMEN1	ENST00000400335.4	kringle containing transmembrane protein 1	606	1	0	0	1	0	0	0	0	0	rno-miR-290	-0.01	-0.01	N/A	2007, 2009, 2011
ZC3H6	ENST00000343936.4	zinc finger CCCH-type containing 6	10	1	0	0	1	1*	0	0	0	1	rno-miR-290	-0.01	-0.01	N/A	2011
MARCKS	ENST00000368635.4	myristoylated alanine-rich protein kinase C substrate	188	2	0	0	2	1	0	1	0	2	rno-miR-290	-0.01	-0.04	N/A
CSNK1A1	ENST00000261798.5	casein kinase 1, alpha 1	769	1	0	0	1	0	0	0	0	0	rno-miR-290	-0.01	-0.01	N/A	2007
MMP16	ENST00000286614.6	matrix metallopeptidase 16 (membrane-inserted)	12	1	0	0	1	0	0	0	0	2	rno-miR-290	-0.01	-0.01	N/A	2007, 2011
NECAB1	ENST00000417640.2	N-terminal EF-hand calcium binding protein 1	5	1	0	0	1	0	0	0	0	0	rno-miR-290	-0.01	-0.01	N/A	2007, 2009, 2011
DLG4	ENST00000399506.2	discs, large homolog 4 (Drosophila)	75	1	0	0	1	0	0	0	0	1	rno-miR-290	-0.01	-0.01	N/A	2007, 2009, 2011
HOXC8	ENST00000040584.4	homeobox C8	5	1	0	0	1	0	0	0	0	0	rno-miR-290	-0.01	-0.01	N/A	2007
CACNG8	ENST00000270458.2	calcium channel, voltage-dependent, gamma subunit 8	5	1	0	0	1	0	0	0	0	0	rno-miR-290	-0.01	-0.01	N/A
ASB6	ENST00000277459.4	ankyrin repeat and SOCS box containing 6	725	1	0	0	1	0	0	0	0	0	rno-miR-290	-0.01	-0.01	N/A
FAM86A	ENST00000458008.4	family with sequence similarity 86, member A	5	1	0	0	1	0	0	0	0	0	rno-miR-290	-0.01	-0.01	N/A
ATP1A2	ENST00000361216.3	ATPase, Na+/K+ transporting, alpha 2 polypeptide	5	1	0	1	0	1	0	0	1	0	rno-miR-290	-0.01	-0.03	N/A	2011
SESTD1	ENST00000428443.3	SEC14 and spectrin domains 1	478	1	0	0	1	0	0	0	0	1	rno-miR-290	-0.01	-0.01	N/A	2011
PDAP1	ENST00000350498.3	PDGFA associated protein 1	208	1	0	0	1	0	0	0	0	0	rno-miR-290	-0.01	-0.01	N/A	2007, 2009, 2011
GSE1	ENST00000253458.7	Gse1 coiled-coil protein	133	1	0	0	1	0	0	0	0	0	rno-miR-290	-0.01	-0.01	N/A	2007, 2009, 2011
PIP4K2B	ENST00000269554.3	phosphatidylinositol-5-phosphate 4-kinase, type II, beta	148	1	0	0	1	1	0	1	0	1	rno-miR-290	-0.01	-0.03	N/A	2011
SLC7A1	ENST00000380752.5	solute carrier family 7 (cationic amino acid transporter, y+ system), member 1	338	1	0	0	1	0	0	0	0	0	rno-miR-290	-0.01	-0.01	N/A	2009, 2011
RNF150	ENST00000515673.2	ring finger protein 150	518	1	0	0	1	0	0	0	0	2	rno-miR-290	-0.01	-0.01	N/A
STRIP2	ENST00000249344.2	striatin interacting protein 2	87	1	0	0	1	1	0	0	1	1	rno-miR-290	-0.01	-0.02	N/A	2011
SYNCRIP	ENST00000355238.6	synaptotagmin binding, cytoplasmic RNA interacting protein	4864	1	0	1	0	0	0	0	0	1	rno-miR-290	-0.01	-0.02	N/A
SUV420H1	ENST00000304363.4	suppressor of variegation 4-20 homolog 1 (Drosophila)	62	1	0	0	1	2	0	0	2	1	rno-miR-290	-0.01	-0.03	N/A
FAM175A	ENST00000321945.7	family with sequence similarity 175, member A	13	1	0	0	1	0	0	0	0	0	rno-miR-292-5p	-0.01	-0.02	N/A
STXBP4	ENST00000376352.2	syntaxin binding protein 4	62	1	0	0	1	0	0	0	0	1	rno-miR-290	-0.01	-0.01	N/A	2009, 2011
C1orf52	ENST00000471115.1	chromosome 1 open reading frame 52	1516	1	0	0	1	1	0	1	0	0	rno-miR-290	-0.01	-0.18	N/A	2011
BCORL1	ENST00000540052.1	BCL6 corepressor-like 1	209	1	0	0	1	0	0	0	0	0	rno-miR-290	-0.01	-0.01	N/A	2007, 2011
NDRG4	ENST00000258187.5	NDRG family member 4	68	1	0	0	1	0	0	0	0	0	rno-miR-290	-0.01	-0.01	N/A
SRSF7	ENST00000313117.6	serine/arginine-rich splicing factor 7	16077	1	0	1	0	0	0	0	0	1	rno-miR-292-5p	-0.01	-0.19	N/A	2007
RIMKLB	ENST00000357529.3	ribosomal modification protein rimK-like family member B	164	1	0	0	1	0	0	0	0	0	rno-miR-290	-0.01	-0.01	N/A	2007, 2009, 2011
FRK	ENST00000606080.1	fyn-related kinase	37	1	0	0	1	0	0	0	0	0	rno-miR-290	0	-0.01	N/A	2007
DYRK3	ENST00000367108.3	dual-specificity tyrosine-(Y)-phosphorylation regulated kinase 3	173	1	0	0	1	1	0	1	0	0	rno-miR-293-5p	0	-0.08	N/A
HMGB1	ENST00000399489.1	high mobility group box 1	800	1	0	0	1	0	0	0	0	1	rno-miR-292-5p	0	-0.01	N/A
SHH	ENST00000297261.2	sonic hedgehog	32	1	0	0	1	0	0	0	0	1	rno-miR-290	0	-0.01	N/A
EFCAB2	ENST00000366523.1	EF-hand calcium binding domain 2	204	1	0	0	1	0	0	0	0	1	rno-miR-290	0	-0.01	N/A
GTF3C2	ENST00000359541.2	general transcription factor IIIC, polypeptide 2, beta 110kDa	981	1	0	0	1	0	0	0	0	0	rno-miR-290	0	-0.01	N/A	2011
CYLD	ENST00000540145.1	cylindromatosis (turban tumor syndrome)	696	1	0	0	1	0	0	0	0	0	rno-miR-290	0	-0.01	N/A	2011
RAB11A	ENST00000569896.1	RAB11A, member RAS oncogene family	5781	1	0	0	1	2	0	1	1	1	rno-miR-292-5p	0	-0.13	N/A	2007, 2011
SRCAP	ENST00000262518.4	Snf2-related CREBBP activator protein	643	1	0	1	0	1	0	0	1	2	rno-miR-290	0	-0.03	N/A
CCDC171	ENST00000380701.3	coiled-coil domain containing 171	25	1	0	0	1	2	1	0	1	1	rno-miR-290	0	-0.05	N/A
PRPF38B	ENST00000370025.4	pre-mRNA processing factor 38B	724	1	0	1	0	0	0	0	0	0	rno-miR-292-5p	0	-0.12	N/A
TMEM106B	ENST00000396667.3	transmembrane protein 106B	615	1	0	0	1	2	1	1	0	1	rno-miR-292-5p	0	-0.12	N/A	2007, 2009, 2011
GLG1	ENST00000422840.2	golgi glycoprotein 1	2175	1	0	0	1	1	0	0	1	0	rno-miR-290	0	-0.02	N/A	2011
ESCO1	ENST00000269214.5	establishment of sister chromatid cohesion N-acetyltransferase 1	94	1	1	0	0	2	0	1	1	0	rno-miR-290	0	-0.06	N/A
SIKE1	ENST00000369528.5	suppressor of IKBKE 1	281	1	0	0	1	1	0	0	1	0	rno-miR-290	0	-0.02	N/A	2007, 2009, 2011
NEGR1	ENST00000357731.5	neuronal growth regulator 1	28	1	0	0	1	0	0	0	0	2	rno-miR-290	0	-0.01	N/A
TENM4	ENST00000278550.7	teneurin transmembrane protein 4	34	1	0	0	1	0	0	0	0	0	rno-miR-290	0	-0.01	N/A	2009, 2011
RPRD2	ENST00000539519.1	regulation of nuclear pre-mRNA domain containing 2	280	1	0	0	1	0	0	0	0	1	rno-miR-290	0	-0.01	N/A
ANKLE2	ENST00000539605.1	ankyrin repeat and LEM domain containing 2	504	1	0	0	1	0	0	0	0	2	rno-miR-292-5p	0	-0.02	N/A	2009, 2011
NDFIP1	ENST00000253814.4	Nedd4 family interacting protein 1	2478	1	0	0	1	0	0	0	0	1	rno-miR-290	0	-0.01	N/A	2007, 2011
LRP12	ENST00000424843.2	low density lipoprotein receptor-related protein 12	378	1	0	1	0	0	0	0	0	0	rno-miR-290	0	-0.02	N/A
PLEKHG1	ENST00000367328.1	pleckstrin homology domain containing, family G (with RhoGef domain) member 1	106	1	0	0	1	0	0	0	0	2	rno-miR-290	0	-0.01	N/A	2007
GTDC1	ENST00000392869.2	glycosyltransferase-like domain containing 1	241	1	0	0	1	1	0	0	1	2	rno-miR-290	0	-0.02	N/A
VLDLR	ENST00000382100.3	very low density lipoprotein receptor	977	1	0	0	1	0	0	0	0	0	rno-miR-292-5p	0	-0.03	N/A
CDC6	ENST00000209728.4	cell division cycle 6	772	1	0	1	0	0	0	0	0	2	rno-miR-290	0	-0.02	N/A
GCA	ENST00000437150.2	grancalcin, EF-hand calcium binding protein	177	1	0	0	1	0	0	0	0	1	rno-miR-290	0	-0.01	N/A	2011
UBE2B	ENST00000265339.2	ubiquitin-conjugating enzyme E2B	3421	1	0	1	0	0	0	0	0	0	rno-miR-290	0	-0.02	N/A
DDI2	ENST00000480945.1	DNA-damage inducible 1 homolog 2 (S. cerevisiae)	357	1	0	0	1	2	0	0	2	3	rno-miR-290	0	-0.03	N/A
SLC36A1	ENST00000243389.3	solute carrier family 36 (proton/amino acid symporter), member 1	236	1	0	0	1	0	0	0	0	1	rno-miR-290	0	-0.01	N/A
SLC23A2	ENST00000338244.1	solute carrier family 23 (ascorbic acid transporter), member 2	121	1	0	0	1	0	0	0	0	0	rno-miR-290	0	-0.01	N/A	2007, 2009, 2011
MYCBP2	ENST00000544440.2	MYC binding protein 2, E3 ubiquitin protein ligase	343	1	0	1	0	0	0	0	0	0	rno-miR-290	0	-0.02	N/A	2009, 2011
SOX4	ENST00000244745.1	SRY (sex determining region Y)-box 4	2736	1	0	0	1	0	0	0	0	3	rno-miR-290	0	-0.02	N/A	2007
RNF115	ENST00000369291.5	ring finger protein 115	757	1	0	1	0	0	0	0	0	2	rno-miR-290	0	-0.02	N/A
SOCS5	ENST00000306503.5	suppressor of cytokine signaling 5	72	1	1	0	0	0	0	0	0	0	rno-miR-290	0	-0.03	N/A	2011
FBXL3	ENST00000355619.5	F-box and leucine-rich repeat protein 3	842	1	0	0	1	0	0	0	0	1	rno-miR-290	0	-0.01	N/A	2007
ORC4	ENST00000392857.5	origin recognition complex, subunit 4	1180	1	0	0	1	0	0	0	0	0	rno-miR-290	0	-0.01	N/A	2011
COLEC10	ENST00000332843.2	collectin sub-family member 10 (C-type lectin)	5	1	0	0	1	1	0	0	1	0	rno-miR-290	0	-0.02	N/A
RSBN1L	ENST00000334955.8	round spermatid basic protein 1-like	640	1	0	0	1	0	0	0	0	0	rno-miR-290	0	-0.01	N/A
XXYLT1	ENST00000310380.6	xyloside xylosyltransferase 1	1052	1	0	0	1	0	0	0	0	0	rno-miR-290	0	-0.01	N/A	2011
DNAJB1	ENST00000254322.2	DnaJ (Hsp40) homolog, subfamily B, member 1	29	1	0	1	0	0	0	0	0	0	rno-miR-290	0	-0.02	N/A
