# Supplementary material for: MicroRNA-10a-3p Improves Cartilage Degeneration by Regulating CH25H-CYP7B1-RORα Mediated Cholesterol Metabolism in Knee Osteoarthritis Rats
Source: Front Pharmacol. 2021 Jun 3;12:690181. doi: 10.3389/fphar.2021.690181 (PMC8209416; doi:10.3389/fphar.2021.690181)
Supplement: Supplementary file 3 [file DataSheet2.ZIP › TargetScan7.2__miR-344-3p_410-3p.predicted_targets.xlsx]

## Sheet: TargetScan7
Ortholog of target gene	Representative transcript	Gene name	3P-seq tags + 5	Conserved sites total	Conserved 8mer sites	Conserved 7mer-m8 sites	Conserved 7mer-A1 sites	Poorly conserved sites total	Poorly conserved 8mer sites	Poorly conserved 7mer-m8 sites	Poorly conserved 7mer-A1 sites	6mer sites	Representative miRNA	Cumulative weighted context++ score	Total context++ score	Aggregate PCT	Previous TargetScan publication(s)
CBFB	ENST00000290858.6	core-binding factor, beta subunit	3904	1	1	0	0	2	1	1	0	1	rno-miR-410-3p	-0.51	-0.56	N/A	2007
CHIC2	ENST00000263921.3	cysteine-rich hydrophobic domain 2	2509	1	0	0	1	2	1	0	1	1	rno-miR-410-3p	-0.5	-0.52	N/A
HMGB1	ENST00000399489.1	high mobility group box 1	800	3	1	2	0	0	0	0	0	0	rno-miR-410-3p	-0.43	-0.49	N/A	2007, 2009, 2011
XPO6	ENST00000565698.1	exportin 6	413	1	1	0	0	0	0	0	0	0	rno-miR-410-3p	-0.36	-0.37	N/A
TRAPPC3	ENST00000373166.3	trafficking protein particle complex 3	470	1	1	0	0	0	0	0	0	0	rno-miR-410-3p	-0.35	-0.35	N/A	2009, 2011
ADM	ENST00000278175.5	adrenomedullin	1541	1	1	0	0	0	0	0	0	1	rno-miR-410-3p	-0.33	-0.33	N/A	2007, 2009, 2011
SP3	ENST00000310015.6	Sp3 transcription factor	285	1	1	0	0	0	0	0	0	3	rno-miR-410-3p	-0.24	-0.25	N/A	2007, 2009, 2011
WDR44	ENST00000254029.3	WD repeat domain 44	392	1	1	0	0	1	1	0	0	0	rno-miR-410-3p	-0.24	-0.24	N/A	2011
MOB1B	ENST00000309395.2	MOB kinase activator 1B	54	1	1	0	0	2	0	2	0	2	rno-miR-410-3p	-0.23	-0.24	N/A	2007, 2009, 2011
OTX2	ENST00000339475.5	orthodenticle homeobox 2	5	1	1	0	0	1	0	0	1	1	rno-miR-410-3p	-0.23	-0.23	N/A	2007, 2009, 2011
SMAD7	ENST00000262158.2	SMAD family member 7	142	1	1	0	0	0	0	0	0	0	rno-miR-410-3p	-0.22	-0.22	N/A	2007, 2009, 2011
ATG16L1	ENST00000392017.4	autophagy related 16-like 1 (S. cerevisiae)	552	1	1	0	0	0	0	0	0	0	rno-miR-410-3p	-0.2	-0.2	N/A	2007, 2009, 2011
PRIMA1	ENST00000393140.1	proline rich membrane anchor 1	5	2	1	0	1	0	0	0	0	0	rno-miR-410-3p	-0.2	-0.2	N/A	2007, 2009, 2011
NUMB	ENST00000554546.1	numb homolog (Drosophila)	2707	1	1	0	0	0	0	0	0	0	rno-miR-410-3p	-0.19	-0.19	N/A	2007, 2009, 2011
IL4	ENST00000231449.2	interleukin 4	5	1	0	0	1	0	0	0	0	0	rno-miR-410-3p	-0.17	-0.17	N/A	2007, 2009, 2011
PCDH8	ENST00000377942.3	protocadherin 8	11	2	0	1	1	0	0	0	0	0	rno-miR-410-3p	-0.17	-0.17	N/A	2007, 2011
GLRB	ENST00000541722.1	glycine receptor, beta	118	1	1	0	0	0	0	0	0	0	rno-miR-410-3p	-0.17	-0.17	N/A
CSF2	ENST00000296871.2	colony stimulating factor 2 (granulocyte-macrophage)	103	1	0	0	1	0	0	0	0	1	rno-miR-410-3p	-0.17	-0.17	N/A	2007, 2009, 2011
RAP1A	ENST00000369709.3	RAP1A, member of RAS oncogene family	382	1	0	0	1	1	0	0	1	4	rno-miR-410-3p	-0.16	-0.17	N/A	2007
NDFIP2	ENST00000218652.7	Nedd4 family interacting protein 2	1747	1	1	0	0	0	0	0	0	1	rno-miR-410-3p	-0.16	-0.17	N/A	2007, 2011
ATAD1	ENST00000308448.7	ATPase family, AAA domain containing 1	276	1	1	0	0	1	0	0	1	3	rno-miR-410-3p	-0.16	-0.21	N/A	2009, 2011
SH3GLB1	ENST00000370558.4	SH3-domain GRB2-like endophilin B1	3418	1	0	0	1	2	0	1	1	0	rno-miR-410-3p	-0.15	-0.28	N/A	2007, 2009, 2011
YY1	ENST00000262238.4	YY1 transcription factor	1803	1	1	0	0	0	0	0	0	0	rno-miR-410-3p	-0.15	-0.15	N/A	2007, 2009, 2011
HS3ST1	ENST00000002596.5	heparan sulfate (glucosamine) 3-O-sulfotransferase 1	9	1	0	1	0	0	0	0	0	1	rno-miR-410-3p	-0.15	-0.15	N/A	2007, 2009, 2011
SMAD6	ENST00000288840.5	SMAD family member 6	660	1	0	0	1	2	0	1	1	1	rno-miR-410-3p	-0.15	-0.25	N/A	2009, 2011
YAF2	ENST00000327791.4	YY1 associated factor 2	413	1	0	1	0	0	0	0	0	0	rno-miR-410-3p	-0.14	-0.16	N/A	2007, 2009, 2011
CREB5	ENST00000357727.2	cAMP responsive element binding protein 5	54	1	1	0	0	2	0	1	1	2	rno-miR-410-3p	-0.14	-0.16	N/A	2007, 2009, 2011
TMEFF2	ENST00000392314.1	transmembrane protein with EGF-like and two follistatin-like domains 2	179	1	1	0	0	0	0	0	0	2	rno-miR-410-3p	-0.13	-0.38	N/A	2007, 2009, 2011
RPL17-C18orf32	ENST00000584895.1	RPL17-C18orf32 readthrough	733	1	0	1	0	0	0	0	0	1	rno-miR-410-3p	-0.13	-0.25	N/A
ELAVL4	ENST00000371824.1	ELAV like neuron-specific RNA binding protein 4	5	2	2	0	0	0	0	0	0	3	rno-miR-410-3p	-0.13	-0.13	N/A
CASK	ENST00000421587.2	calcium/calmodulin-dependent serine protein kinase (MAGUK family)	892	1	0	1	0	0	0	0	0	0	rno-miR-410-3p	-0.13	-0.13	N/A	2007, 2009, 2011
KLHL29	ENST00000486442.1	kelch-like family member 29	414	1	0	1	0	0	0	0	0	0	rno-miR-410-3p	-0.12	-0.12	N/A	2011
COL8A1	ENST00000261037.3	collagen, type VIII, alpha 1	601	1	0	1	0	1	0	0	1	1	rno-miR-410-3p	-0.12	-0.12	N/A
COX20	ENST00000411948.2	COX20 cytochrome C oxidase assembly factor	693	1	0	0	1	2	0	2	0	1	rno-miR-410-3p	-0.12	-0.44	N/A
VAT1L	ENST00000302536.2	vesicle amine transport 1-like	123	1	0	1	0	2	0	1	1	0	rno-miR-410-3p	-0.12	-0.12	N/A	2009, 2011
ING2	ENST00000302327.3	inhibitor of growth family, member 2	193	1	0	0	1	0	0	0	0	1	rno-miR-410-3p	-0.12	-0.12	N/A
ST8SIA4	ENST00000231461.5	ST8 alpha-N-acetyl-neuraminide alpha-2,8-sialyltransferase 4	5	1	1	0	0	4	2	1	1	3	rno-miR-344b-1-3p	-0.12	-0.12	N/A	2007, 2009, 2011
COPS7B	ENST00000373608.3	COP9 signalosome subunit 7B	331	1	0	1	0	0	0	0	0	0	rno-miR-410-3p	-0.11	-0.11	N/A	2007, 2009, 2011
RGS16	ENST00000367558.5	regulator of G-protein signaling 16	7	1	0	1	0	0	0	0	0	0	rno-miR-410-3p	-0.11	-0.14	N/A	2007
C11orf87	ENST00000327419.6	chromosome 11 open reading frame 87	5	2	1	0	1	2	1	0	1	2	rno-miR-410-3p	-0.11	-0.11	N/A	2007, 2009, 2011
TCEAL1	ENST00000372625.3	transcription elongation factor A (SII)-like 1	23	1	0	0	1	1	0	0	1	1	rno-miR-410-3p	-0.11	-0.11	N/A	2007, 2011
SIX6	ENST00000327720.5	SIX homeobox 6	5	1	1	0	0	1	1	0	0	0	rno-miR-410-3p	-0.11	-0.11	N/A	2009, 2011
SMPX	ENST00000379494.3	small muscle protein, X-linked	19	1	0	0	1	0	0	0	0	1	rno-miR-410-3p	-0.1	-0.1	N/A	2009, 2011
KLF6	ENST00000542957.1	Kruppel-like factor 6	4644	1	0	1	0	1	0	0	1	0	rno-miR-410-3p	-0.1	-0.1	N/A	2011
RHEB	ENST00000262187.5	Ras homolog enriched in brain	14	1	0	0	1	0	0	0	0	0	rno-miR-410-3p	-0.1	-0.1	N/A
SCAMP5	ENST00000425597.3	secretory carrier membrane protein 5	127	1	1	0	0	1	0	1	0	0	rno-miR-410-3p	-0.1	-0.1	N/A	2007, 2009, 2011
TMEM108	ENST00000321871.6	transmembrane protein 108	31	2	1	0	1	0	0	0	0	0	rno-miR-410-3p	-0.1	-0.18	N/A	2011
HDAC1	ENST00000373548.3	histone deacetylase 1	83	1	0	0	1	0	0	0	0	1	rno-miR-410-3p	-0.1	-0.1	N/A	2007, 2009, 2011
C18orf25	ENST00000282059.6	chromosome 18 open reading frame 25	688	1	1	0	0	0	0	0	0	0	rno-miR-410-3p	-0.1	-0.12	N/A	2007, 2009, 2011
BTF3L4	ENST00000489308.2	basic transcription factor 3-like 4	1245	1	0	0	1	2	0	2	0	1	rno-miR-410-3p	-0.1	-0.15	N/A	2007, 2009, 2011
ZFX	ENST00000539115.1	zinc finger protein, X-linked	583	1	1	0	0	3	0	1	2	3	rno-miR-410-3p	-0.1	-0.14	N/A	2007, 2011
SFMBT2	ENST00000361972.4	Scm-like with four mbt domains 2	107	1	0	1	0	1	1	0	0	0	rno-miR-410-3p	-0.09	-0.09	N/A	2011
RNF214	ENST00000530849.1	ring finger protein 214	271	1	0	0	1	0	0	0	0	0	rno-miR-410-3p	-0.09	-0.09	N/A	2007, 2009, 2011
RNF4	ENST00000511859.1	ring finger protein 4	33	1	0	0	1	0	0	0	0	0	rno-miR-410-3p	-0.09	-0.09	N/A
ACVR1C	ENST00000243349.8	activin A receptor, type IC	27	1	0	1	0	1	0	1	0	2	rno-miR-410-3p	-0.09	-0.14	N/A	2009, 2011
FGF7	ENST00000267843.4	fibroblast growth factor 7	5	1	1	0	0	0	0	0	0	1	rno-miR-410-3p	-0.09	-0.09	N/A	2007, 2009, 2011
CPSF6	ENST00000435070.2	cleavage and polyadenylation specific factor 6, 68kDa	5819	1	1	0	0	0	0	0	0	1	rno-miR-410-3p	-0.09	-0.1	N/A	2007, 2009, 2011
SLC30A1	ENST00000367001.4	solute carrier family 30 (zinc transporter), member 1	831	1	1	0	0	2	0	2	0	3	rno-miR-410-3p	-0.08	-0.12	N/A
SRSF11	ENST00000370950.3	serine/arginine-rich splicing factor 11	1201	1	1	0	0	1	0	1	0	0	rno-miR-410-3p	-0.08	-0.08	N/A
PDE3A	ENST00000359062.3	phosphodiesterase 3A, cGMP-inhibited	1182	1	0	1	0	5	1	0	4	3	rno-miR-410-3p	-0.08	-0.11	N/A
WNT11	ENST00000322563.3	wingless-type MMTV integration site family, member 11	59	2	0	0	2	1	0	0	1	0	rno-miR-410-3p	-0.08	-0.09	N/A	2007, 2009, 2011
LARP6	ENST00000299213.8	La ribonucleoprotein domain family, member 6	630	1	0	0	1	0	0	0	0	0	rno-miR-410-3p	-0.08	-0.08	N/A	2009, 2011
GAD1	ENST00000358196.3	glutamate decarboxylase 1 (brain, 67kDa)	16	1	1	0	0	1	0	0	1	2	rno-miR-410-3p	-0.08	-0.08	N/A	2007, 2009, 2011
MED13	ENST00000397786.2	mediator complex subunit 13	561	1	1	0	0	2	0	1	1	3	rno-miR-410-3p	-0.08	-0.1	N/A	2007
IP6K1	ENST00000468463.1	inositol hexakisphosphate kinase 1	406	1	0	1	0	0	0	0	0	0	rno-miR-410-3p	-0.08	-0.08	N/A	2007, 2009, 2011
PNPT1	ENST00000447944.2	polyribonucleotide nucleotidyltransferase 1	562	1	0	0	1	0	0	0	0	0	rno-miR-410-3p	-0.08	-0.09	N/A	2009, 2011
F3	ENST00000334047.7	coagulation factor III (thromboplastin, tissue factor)	13568	1	0	0	1	1	0	0	1	1	rno-miR-410-3p	-0.08	-0.08	N/A	2009, 2011
C10orf107	ENST00000330194.2	chromosome 10 open reading frame 107	6	1	0	0	1	0	0	0	0	0	rno-miR-410-3p	-0.07	-0.07	N/A
DNAJC19	ENST00000486355.1	DnaJ (Hsp40) homolog, subfamily C, member 19	223	1	0	0	1	0	0	0	0	0	rno-miR-410-3p	-0.07	-0.07	N/A
FAM19A5	ENST00000358295.5	family with sequence similarity 19 (chemokine (C-C motif)-like), member A5	14	1	1	0	0	0	0	0	0	1	rno-miR-410-3p	-0.07	-0.21	N/A	2007, 2009, 2011
ARID4B	ENST00000349213.3	AT rich interactive domain 4B (RBP1-like)	940	1	0	1	0	0	0	0	0	1	rno-miR-410-3p	-0.07	-0.07	N/A	2007, 2011
SENP3	ENST00000429205.2	SUMO1/sentrin/SMT3 specific peptidase 3	1262	1	0	0	1	0	0	0	0	0	rno-miR-410-3p	-0.07	-0.07	N/A	2007, 2009, 2011
TMEM158	ENST00000503771.1	transmembrane protein 158 (gene/pseudogene)	1645	1	0	0	1	0	0	0	0	0	rno-miR-410-3p	-0.07	-0.07	N/A	2007
GFPT1	ENST00000357308.4	glutamine--fructose-6-phosphate transaminase 1	1313	1	0	0	1	1	0	0	1	1	rno-miR-410-3p	-0.07	-0.08	N/A	2011
SHOC2	ENST00000369452.4	soc-2 suppressor of clear homolog (C. elegans)	437	1	0	0	1	0	0	0	0	1	rno-miR-410-3p	-0.07	-0.07	N/A
HBEGF	ENST00000230990.6	heparin-binding EGF-like growth factor	28	1	0	0	1	0	0	0	0	0	rno-miR-410-3p	-0.07	-0.07	N/A	2007, 2009, 2011
PRRX1	ENST00000367760.3	paired related homeobox 1	57	2	0	0	2	2	0	0	2	4	rno-miR-410-3p	-0.07	-0.07	N/A	2007, 2009, 2011
GRIA2	ENST00000296526.7	glutamate receptor, ionotropic, AMPA 2	5	1	0	1	0	1	0	0	1	0	rno-miR-410-3p	-0.07	-0.07	N/A	2007, 2009, 2011
ATN1	ENST00000356654.4	atrophin 1	187	1	0	0	1	0	0	0	0	0	rno-miR-410-3p	-0.07	-0.07	N/A	2007, 2009, 2011
UNCX	ENST00000316333.8	UNC homeobox	5	1	0	0	1	0	0	0	0	0	rno-miR-410-3p	-0.07	-0.07	N/A
MSL2	ENST00000309993.2	male-specific lethal 2 homolog (Drosophila)	175	1	0	1	0	1	0	0	1	1	rno-miR-410-3p	-0.07	-0.07	N/A	2007
NR2F2	ENST00000394166.3	nuclear receptor subfamily 2, group F, member 2	4428	1	0	1	0	0	0	0	0	1	rno-miR-410-3p	-0.06	-0.07	N/A	2007, 2009, 2011
EYA3	ENST00000373871.3	eyes absent homolog 3 (Drosophila)	50	1	0	1	0	0	0	0	0	0	rno-miR-410-3p	-0.06	-0.06	N/A	2011
CDK13	ENST00000181839.4	cyclin-dependent kinase 13	32	1	0	0	1	2	1	0	1	2	rno-miR-410-3p	-0.06	-0.1	N/A	2011
VAMP2	ENST00000404970.3	vesicle-associated membrane protein 2 (synaptobrevin 2)	1840	1	0	0	1	0	0	0	0	0	rno-miR-410-3p	-0.06	-0.06	N/A	2007, 2009, 2011
GPR137B	ENST00000366592.3	G protein-coupled receptor 137B	389	1	0	0	1	1	0	1	0	1	rno-miR-410-3p	-0.06	-0.22	N/A	2009, 2011
LPCAT4	ENST00000314891.6	lysophosphatidylcholine acyltransferase 4	346	1	0	0	1	0	0	0	0	0	rno-miR-410-3p	-0.06	-0.06	N/A	2007, 2009, 2011
AVL9	ENST00000318709.4	AVL9 homolog (S. cerevisiase)	246	1	0	1	0	0	0	0	0	3	rno-miR-410-3p	-0.06	-0.08	N/A
TCF4	ENST00000354452.3	transcription factor 4	394	1	0	1	0	0	0	0	0	2	rno-miR-410-3p	-0.06	-0.06	N/A	2009, 2011
VWC2	ENST00000340652.4	von Willebrand factor C domain containing 2	5	1	0	0	1	3	0	0	3	2	rno-miR-410-3p	-0.06	-0.06	N/A	2007
PRKAR2B	ENST00000265717.4	protein kinase, cAMP-dependent, regulatory, type II, beta	148	1	0	1	0	0	0	0	0	1	rno-miR-410-3p	-0.06	-0.07	N/A	2007, 2009, 2011
TMEM110	ENST00000355083.5	transmembrane protein 110	306	1	0	1	0	0	0	0	0	1	rno-miR-410-3p	-0.06	-0.11	N/A	2011
ITPKB	ENST00000272117.3	inositol-trisphosphate 3-kinase B	5	1	0	1	0	0	0	0	0	0	rno-miR-410-3p	-0.06	-0.06	N/A	2007, 2009, 2011
RAD9B	ENST00000409425.1	RAD9 homolog B (S. pombe)	10	1	0	1	0	0	0	0	0	0	rno-miR-410-3p	-0.05	-0.11	N/A
HEXIM1	ENST00000332499.2	hexamethylene bis-acetamide inducible 1	179	1	0	0	1	0	0	0	0	0	rno-miR-410-3p	-0.05	-0.05	N/A	2009, 2011
PRKD1	ENST00000331968.5	protein kinase D1	75	1	0	1	0	0	0	0	0	0	rno-miR-410-3p	-0.05	-0.15	N/A
AC012215.1	ENST00000437887.1	Uncharacterized protein	31	1	0	1	0	0	0	0	0	0	rno-miR-410-3p	-0.05	-0.09	N/A
ARHGAP5	ENST00000345122.3	Rho GTPase activating protein 5	757	1	1	0	0	3	0	1	2	4	rno-miR-344b-1-3p	-0.05	-0.07	N/A
KAT6A	ENST00000265713.2	K(lysine) acetyltransferase 6A	21	1	1	0	0	3	0	0	3	2	rno-miR-344b-1-3p	-0.05	-0.06	N/A	2007
METAP1	ENST00000296411.6	methionyl aminopeptidase 1	887	1	0	0	1	0	0	0	0	1	rno-miR-410-3p	-0.05	-0.05	N/A
RORA	ENST00000335670.6	RAR-related orphan receptor A	102	2	0	2	0	2	0	0	2	3	rno-miR-344b-1-3p	-0.05	-0.06	N/A	2011
BRWD3	ENST00000373275.4	bromodomain and WD repeat domain containing 3	506	1	0	0	1	3	0	2	1	6	rno-miR-344b-1-3p	-0.05	-0.06	N/A	2011
MAFG	ENST00000357736.4	v-maf avian musculoaponeurotic fibrosarcoma oncogene homolog G	5	1	1	0	0	1	0	1	0	1	rno-miR-344b-1-3p	-0.05	-0.05	N/A	2011
PBRM1	ENST00000356770.4	polybromo 1	689	1	0	0	1	2	1	0	1	1	rno-miR-344b-1-3p	-0.05	-0.05	N/A	2007, 2009, 2011
CEP128	ENST00000281129.3	centrosomal protein 128kDa	280	1	1	0	0	1	0	0	1	3	rno-miR-410-3p	-0.05	-0.08	N/A
MDN1	ENST00000369393.3	MDN1, midasin homolog (yeast)	42	1	0	1	0	0	0	0	0	1	rno-miR-410-3p	-0.05	-0.05	N/A
ZC3H12C	ENST00000278590.3	zinc finger CCCH-type containing 12C	150	2	0	1	1	2	0	1	1	4	rno-miR-344b-1-3p	-0.05	-0.06	N/A	2011
ITCH	ENST00000374864.4	itchy E3 ubiquitin protein ligase	769	1	0	1	0	0	0	0	0	0	rno-miR-410-3p	-0.05	-0.06	N/A	2011
CHD2	ENST00000394196.4	chromodomain helicase DNA binding protein 2	1237	1	0	0	1	0	0	0	0	1	rno-miR-410-3p	-0.05	-0.05	N/A	2007, 2009, 2011
SLC25A3	ENST00000188376.5	solute carrier family 25 (mitochondrial carrier; phosphate carrier), member 3	1677	1	0	0	1	0	0	0	0	0	rno-miR-410-3p	-0.05	-0.05	N/A	2007, 2009, 2011
NMNAT3	ENST00000511444.1	nicotinamide nucleotide adenylyltransferase 3	12	1	0	1	0	0	0	0	0	0	rno-miR-410-3p	-0.05	-0.13	N/A
H3F3B	ENST00000591890.1	H3 histone, family 3B (H3.3B)	336	1	0	0	1	0	0	0	0	0	rno-miR-410-3p	-0.05	-0.06	N/A	2007, 2009, 2011
TNPO1	ENST00000337273.5	transportin 1	2041	1	0	1	0	4	0	0	4	2	rno-miR-344b-1-3p	-0.05	-0.06	N/A	2007, 2009, 2011
TEC	ENST00000381501.3	tec protein tyrosine kinase	11	1	1	0	0	0	0	0	0	0	rno-miR-410-3p	-0.05	-0.1	N/A	2009, 2011
SMOC1	ENST00000381280.4	SPARC related modular calcium binding 1	2743	1	0	0	1	0	0	0	0	0	rno-miR-410-3p	-0.04	-0.05	N/A	2009, 2011
ST18	ENST00000276480.7	suppression of tumorigenicity 18 (breast carcinoma) (zinc finger protein)	5	1	1	0	0	0	0	0	0	2	rno-miR-410-3p	-0.04	-0.04	N/A	2007, 2009, 2011
MAP3K12	ENST00000267079.2	mitogen-activated protein kinase kinase kinase 12	61	1	0	0	1	0	0	0	0	0	rno-miR-410-3p	-0.04	-0.04	N/A	2007, 2009, 2011
YIPF4	ENST00000238831.4	Yip1 domain family, member 4	3482	1	0	1	0	0	0	0	0	1	rno-miR-410-3p	-0.04	-0.1	N/A	2007
C21orf91	ENST00000400558.3	chromosome 21 open reading frame 91	998	1	0	0	1	3	0	1	2	1	rno-miR-344b-1-3p	-0.04	-0.05	N/A	2011
IFRD1	ENST00000403825.3	interferon-related developmental regulator 1	1958	1	0	1	0	0	0	0	0	0	rno-miR-410-3p	-0.04	-0.16	N/A
XIAP	ENST00000371199.3	X-linked inhibitor of apoptosis	153	1	1	0	0	2	1	0	1	3	rno-miR-344b-1-3p	-0.04	-0.07	N/A	2011
RC3H1	ENST00000367696.2	ring finger and CCCH-type domains 1	165	4	0	0	4	1	0	0	1	3	rno-miR-344b-1-3p	-0.04	-0.05	N/A	2007, 2009, 2011
ZER1	ENST00000291900.2	zyg-11 related, cell cycle regulator	336	1	0	0	1	0	0	0	0	0	rno-miR-410-3p	-0.04	-0.04	N/A	2007, 2009, 2011
RGMB	ENST00000308234.7	RGM domain family, member B	6087	1	0	0	1	0	0	0	0	0	rno-miR-410-3p	-0.04	-0.05	N/A
CNTNAP1	ENST00000264638.4	contactin associated protein 1	821	1	0	0	1	1	0	0	1	0	rno-miR-410-3p	-0.04	-0.04	N/A	2007, 2009, 2011
OSBP	ENST00000263847.1	oxysterol binding protein	101	1	0	0	1	0	0	0	0	1	rno-miR-410-3p	-0.04	-0.04	N/A	2007, 2009, 2011
LMTK2	ENST00000297293.5	lemur tyrosine kinase 2	51	1	1	0	0	0	0	0	0	0	rno-miR-410-3p	-0.04	-0.12	N/A	2011
HTRA2	ENST00000258080.3	HtrA serine peptidase 2	216	1	0	0	1	0	0	0	0	0	rno-miR-410-3p	-0.04	-0.08	N/A	2007, 2009, 2011
CADM4	ENST00000222374.2	cell adhesion molecule 4	50	1	0	0	1	0	0	0	0	0	rno-miR-410-3p	-0.04	-0.04	N/A	2007, 2009, 2011
FRRS1L	ENST00000561981.2	ferric-chelate reductase 1-like	11	1	0	1	0	2	0	0	2	3	rno-miR-344b-1-3p	-0.04	-0.04	N/A
MTDH	ENST00000336273.3	metadherin	5192	1	0	0	1	0	0	0	0	2	rno-miR-410-3p	-0.04	-0.04	N/A	2007, 2011
KIAA1024	ENST00000305428.3	KIAA1024	5	1	1	0	0	1	0	0	1	2	rno-miR-344b-1-3p	-0.04	-0.04	N/A	2007, 2009, 2011
SP4	ENST00000222584.3	Sp4 transcription factor	131	1	1	0	0	1	0	0	1	0	rno-miR-344b-1-3p	-0.04	-0.04	N/A	2007, 2011
FOXQ1	ENST00000296839.2	forkhead box Q1	181	1	0	0	1	0	0	0	0	0	rno-miR-410-3p	-0.04	-0.04	N/A	2007, 2011
DNAJB14	ENST00000442697.2	DnaJ (Hsp40) homolog, subfamily B, member 14	10	1	0	1	0	2	0	1	1	3	rno-miR-410-3p	-0.04	-0.08	N/A
MPP6	ENST00000222644.5	membrane protein, palmitoylated 6 (MAGUK p55 subfamily member 6)	389	1	0	0	1	3	0	1	2	0	rno-miR-410-3p	-0.04	-0.09	N/A
PMEPA1	ENST00000341744.3	prostate transmembrane protein, androgen induced 1	736	1	0	0	1	1	0	0	1	1	rno-miR-410-3p	-0.04	-0.04	N/A	2007, 2009, 2011
ETS1	ENST00000531611.1	v-ets avian erythroblastosis virus E26 oncogene homolog 1	1423	3	0	1	2	0	0	0	0	2	rno-miR-344b-1-3p	-0.04	-0.04	N/A	2007, 2009, 2011
WNT7B	ENST00000339464.4	wingless-type MMTV integration site family, member 7B	40	1	1	0	0	0	0	0	0	2	rno-miR-410-3p	-0.04	-0.04	N/A	2011
LOXL3	ENST00000264094.3	lysyl oxidase-like 3	235	1	0	0	1	0	0	0	0	0	rno-miR-410-3p	-0.04	-0.04	N/A	2007, 2009, 2011
DCDC2	ENST00000378450.3	doublecortin domain containing 2	11	1	1	0	0	0	0	0	0	0	rno-miR-410-3p	-0.04	-0.08	N/A	2009, 2011
SLC8A1	ENST00000406785.2	solute carrier family 8 (sodium/calcium exchanger), member 1	61	1	0	0	1	4	1	3	0	1	rno-miR-344b-1-3p	-0.04	-0.1	N/A	2007, 2009, 2011
KIRREL	ENST00000368172.1	kin of IRRE like (Drosophila)	493	2	0	0	2	1	0	1	0	0	rno-miR-344b-1-3p	-0.04	-0.04	N/A
CDC42EP3	ENST00000295324.3	CDC42 effector protein (Rho GTPase binding) 3	1749	1	0	0	1	1	0	1	0	1	rno-miR-410-3p	-0.04	-0.06	N/A	2007, 2009, 2011
BMPER	ENST00000297161.2	BMP binding endothelial regulator	723	1	0	0	1	0	0	0	0	1	rno-miR-410-3p	-0.04	-0.04	N/A	2009, 2011
MNX1	ENST00000252971.6	motor neuron and pancreas homeobox 1	887	1	0	0	1	0	0	0	0	0	rno-miR-410-3p	-0.04	-0.04	N/A	2007, 2011
DPYSL2	ENST00000311151.5	dihydropyrimidinase-like 2	3087	1	0	1	0	0	0	0	0	1	rno-miR-410-3p	-0.03	-0.04	N/A	2007, 2009, 2011
SORT1	ENST00000256637.6	sortilin 1	2111	1	0	0	1	2	0	1	1	0	rno-miR-344b-1-3p	-0.03	-0.04	N/A	2007, 2009, 2011
BNIP2	ENST00000267859.3	BCL2/adenovirus E1B 19kDa interacting protein 2	1255	1	0	0	1	3	0	0	3	2	rno-miR-410-3p	-0.03	-0.04	N/A
CBX3	ENST00000409747.1	chromobox homolog 3	889	2	0	0	2	0	0	0	0	1	rno-miR-410-3p	-0.03	-0.05	N/A	2007, 2009, 2011
FMNL2	ENST00000475377.2	formin-like 2	31	1	0	1	0	0	0	0	0	0	rno-miR-410-3p	-0.03	-0.03	N/A	2007, 2009, 2011
GSK3B	ENST00000264235.8	glycogen synthase kinase 3 beta	498	1	1	0	0	2	0	0	2	3	rno-miR-410-3p	-0.03	-0.06	N/A	2011
ST6GAL2	ENST00000361686.4	ST6 beta-galactosamide alpha-2,6-sialyltranferase 2	5	1	1	0	0	0	0	0	0	2	rno-miR-410-3p	-0.03	-0.03	N/A	2011
NR3C1	ENST00000394464.2	nuclear receptor subfamily 3, group C, member 1 (glucocorticoid receptor)	682	1	1	0	0	1	0	1	0	2	rno-miR-344b-1-3p	-0.03	-0.05	N/A	2007, 2009, 2011
BHLHE40	ENST00000256495.3	basic helix-loop-helix family, member e40	1571	1	0	0	1	0	0	0	0	1	rno-miR-410-3p	-0.03	-0.03	N/A	2007, 2009, 2011
CHD7	ENST00000423902.2	chromodomain helicase DNA binding protein 7	925	1	1	0	0	0	0	0	0	0	rno-miR-410-3p	-0.03	-0.03	N/A	2011
CDK19	ENST00000368911.3	cyclin-dependent kinase 19	51	1	0	0	1	3	0	1	2	2	rno-miR-344b-1-3p	-0.03	-0.05	N/A	2007, 2009, 2011
APAF1	ENST00000333991.1	apoptotic peptidase activating factor 1	23	1	0	0	1	1	0	0	1	0	rno-miR-410-3p	-0.03	-0.03	N/A
SF1	ENST00000377390.3	splicing factor 1	17473	1	0	0	1	0	0	0	0	1	rno-miR-410-3p	-0.03	-0.03	N/A	2011
ARID2	ENST00000457135.1	AT rich interactive domain 2 (ARID, RFX-like)	891	2	2	0	0	0	0	0	0	3	rno-miR-410-3p	-0.03	-0.11	N/A	2007, 2009, 2011
CPEB4	ENST00000265085.5	cytoplasmic polyadenylation element binding protein 4	472	2	1	1	0	1	1	0	0	3	rno-miR-410-3p	-0.03	-0.09	N/A	2007, 2009, 2011
ATP2B2	ENST00000352432.4	ATPase, Ca++ transporting, plasma membrane 2	170	1	0	1	0	2	0	0	2	0	rno-miR-344b-1-3p	-0.03	-0.04	N/A	2007, 2011
HCN1	ENST00000303230.4	hyperpolarization activated cyclic nucleotide-gated potassium channel 1	5	2	0	0	2	2	0	1	1	3	rno-miR-410-3p	-0.03	-0.06	N/A	2007
PCSK5	ENST00000376752.4	proprotein convertase subtilisin/kexin type 5	68	1	1	0	0	0	0	0	0	0	rno-miR-344b-1-3p	-0.03	-0.03	N/A
RORB	ENST00000376896.3	RAR-related orphan receptor B	5	2	0	1	1	0	0	0	0	2	rno-miR-344b-1-3p	-0.03	-0.03	N/A	2007
PLXNA2	ENST00000367033.3	plexin A2	8	1	1	0	0	0	0	0	0	2	rno-miR-344b-1-3p	-0.03	-0.03	N/A	2007, 2009, 2011
SYT2	ENST00000367267.1	synaptotagmin II	5	1	1	0	0	0	0	0	0	0	rno-miR-344b-1-3p	-0.03	-0.03	N/A	2011
CSRNP3	ENST00000314499.7	cysteine-serine-rich nuclear protein 3	24	1	0	0	1	1	0	1	0	5	rno-miR-344b-1-3p	-0.03	-0.03	N/A	2011
KIAA2022	ENST00000055682.6	KIAA2022	5	1	0	1	0	1	0	0	1	3	rno-miR-344b-1-3p	-0.03	-0.03	N/A	2007, 2009, 2011
GLIS3	ENST00000324333.10	GLIS family zinc finger 3	47	1	1	0	0	0	0	0	0	0	rno-miR-344b-1-3p	-0.03	-0.03	N/A	2009, 2011
ZC3H7B	ENST00000352645.4	zinc finger CCCH-type containing 7B	888	1	0	0	1	1	0	1	0	1	rno-miR-344b-1-3p	-0.03	-0.03	N/A	2007, 2009, 2011
NDST1	ENST00000261797.6	N-deacetylase/N-sulfotransferase (heparan glucosaminyl) 1	13660	1	1	0	0	0	0	0	0	2	rno-miR-344b-1-3p	-0.03	-0.03	N/A	2007, 2009, 2011
CPED1	ENST00000310396.5	cadherin-like and PC-esterase domain containing 1	77	1	0	0	1	1	0	1	0	4	rno-miR-344b-1-3p	-0.03	-0.03	N/A
MAPK10	ENST00000395169.3	mitogen-activated protein kinase 10	5	1	1	0	0	0	0	0	0	0	rno-miR-344b-1-3p	-0.03	-0.03	N/A
SLC24A2	ENST00000341998.2	solute carrier family 24 (sodium/potassium/calcium exchanger), member 2	5	1	0	0	1	2	0	0	2	1	rno-miR-344b-1-3p	-0.03	-0.03	N/A	2011
CSNK1G1	ENST00000303052.7	casein kinase 1, gamma 1	149	1	0	1	0	1	0	0	1	0	rno-miR-344b-1-3p	-0.03	-0.03	N/A	2007, 2009, 2011
CXCR5	ENST00000292174.4	chemokine (C-X-C motif) receptor 5	5	2	0	0	2	1	0	0	1	1	rno-miR-344b-1-3p	-0.03	-0.03	N/A
FOXP2	ENST00000408937.3	forkhead box P2	169	1	1	0	0	0	0	0	0	1	rno-miR-344b-1-3p	-0.03	-0.03	N/A	2011
SHANK2	ENST00000449833.2	SH3 and multiple ankyrin repeat domains 2	26	1	1	0	0	0	0	0	0	0	rno-miR-344b-1-3p	-0.03	-0.03	N/A	2009, 2011
MEX3D	ENST00000402693.4	mex-3 RNA binding family member D	13	1	0	0	1	0	0	0	0	1	rno-miR-410-3p	-0.03	-0.03	N/A	2007, 2009, 2011
RASSF8	ENST00000541490.1	Ras association (RalGDS/AF-6) domain family (N-terminal) member 8	1290	1	0	0	1	1	0	1	0	2	rno-miR-344b-1-3p	-0.03	-0.03	N/A	2011
AFF4	ENST00000265343.5	AF4/FMR2 family, member 4	2755	2	0	0	2	1	0	0	1	2	rno-miR-344b-1-3p	-0.03	-0.03	N/A	2007, 2009, 2011
DLG3	ENST00000194900.4	discs, large homolog 3 (Drosophila)	185	3	0	0	3	0	0	0	0	0	rno-miR-344b-1-3p	-0.03	-0.03	N/A	2007, 2009, 2011
LRP6	ENST00000261349.4	low density lipoprotein receptor-related protein 6	157	1	0	0	1	1	0	1	0	0	rno-miR-344b-1-3p	-0.03	-0.03	N/A	2007, 2009, 2011
NFIB	ENST00000397575.3	nuclear factor I/B	1149	2	0	2	0	4	0	2	2	2	rno-miR-344b-1-3p	-0.03	-0.1	N/A	2007, 2009, 2011
JHDM1D	ENST00000397560.2	jumonji C domain containing histone demethylase 1 homolog D (S. cerevisiae)	470	2	0	0	2	1	0	0	1	1	rno-miR-344b-1-3p	-0.03	-0.03	N/A
KLHL15	ENST00000328046.8	kelch-like family member 15	42	1	0	0	1	2	0	1	1	4	rno-miR-344b-1-3p	-0.03	-0.04	N/A
BDNF	ENST00000439476.2	brain-derived neurotrophic factor	2696	1	0	0	1	0	0	0	0	1	rno-miR-410-3p	-0.03	-0.04	N/A	2007, 2009, 2011
FOXD3	ENST00000371116.2	forkhead box D3	7	1	0	0	1	0	0	0	0	1	rno-miR-410-3p	-0.03	-0.03	N/A	2009, 2011
TTBK2	ENST00000267890.6	tau tubulin kinase 2	18	2	0	0	2	1	0	0	1	1	rno-miR-344b-1-3p	-0.03	-0.03	N/A
RAI1	ENST00000353383.1	retinoic acid induced 1	277	1	1	0	0	0	0	0	0	1	rno-miR-344b-1-3p	-0.03	-0.03	N/A	2007, 2009, 2011
RERE	ENST00000337907.3	arginine-glutamic acid dipeptide (RE) repeats	199	1	1	0	0	0	0	0	0	0	rno-miR-410-3p	-0.03	-0.07	N/A	2007, 2009, 2011
ADCYAP1	ENST00000579794.1	adenylate cyclase activating polypeptide 1 (pituitary)	35	1	1	0	0	1	0	0	1	1	rno-miR-410-3p	-0.03	-0.2	N/A	2009, 2011
DGKE	ENST00000284061.3	diacylglycerol kinase, epsilon 64kDa	470	1	1	0	0	0	0	0	0	1	rno-miR-344b-1-3p	-0.03	-0.03	N/A	2011
HOXB8	ENST00000239144.4	homeobox B8	9	1	0	0	1	0	0	0	0	0	rno-miR-344b-1-3p	-0.03	-0.03	N/A	2007
DCTN6	ENST00000221114.3	dynactin 6	745	1	1	0	0	0	0	0	0	2	rno-miR-410-3p	-0.03	-0.33	N/A	2009, 2011
MMP16	ENST00000286614.6	matrix metallopeptidase 16 (membrane-inserted)	12	1	0	0	1	3	0	0	3	5	rno-miR-344b-1-3p	-0.03	-0.04	N/A	2007
USP1	ENST00000339950.4	ubiquitin specific peptidase 1	436	1	0	0	1	0	0	0	0	2	rno-miR-410-3p	-0.03	-0.03	N/A	2007
SH3PXD2A	ENST00000369774.4	SH3 and PX domains 2A	152	2	0	0	2	1	0	0	1	2	rno-miR-344b-1-3p	-0.03	-0.03	N/A	2007, 2009, 2011
GUCY1A2	ENST00000526355.2	guanylate cyclase 1, soluble, alpha 2	24	1	0	1	0	2	0	1	1	7	rno-miR-410-3p	-0.03	-0.13	N/A
HOXA11	ENST00000006015.3	homeobox A11	133	1	0	0	1	0	0	0	0	1	rno-miR-410-3p	-0.03	-0.03	N/A	2007, 2011
C16orf87	ENST00000394806.2	chromosome 16 open reading frame 87	95	1	0	1	0	1	0	0	1	0	rno-miR-410-3p	-0.02	-0.24	N/A	2007
SNX2	ENST00000379516.2	sorting nexin 2	397	1	0	0	1	0	0	0	0	0	rno-miR-410-3p	-0.02	-0.03	N/A	2007, 2011
FBXO33	ENST00000298097.7	F-box protein 33	306	1	0	1	0	0	0	0	0	3	rno-miR-410-3p	-0.02	-0.02	N/A	2007, 2009, 2011
PJA2	ENST00000361189.2	praja ring finger 2, E3 ubiquitin protein ligase	220	1	0	0	1	2	0	0	2	0	rno-miR-344b-1-3p	-0.02	-0.03	N/A	2007, 2009, 2011
MPP7	ENST00000375732.1	membrane protein, palmitoylated 7 (MAGUK p55 subfamily member 7)	50	1	0	0	1	1	0	0	1	1	rno-miR-410-3p	-0.02	-0.04	N/A	2009, 2011
MATR3	ENST00000510056.1	matrin 3	216	1	1	0	0	0	0	0	0	2	rno-miR-410-3p	-0.02	-0.05	N/A	2011
PCNP	ENST00000296024.5	PEST proteolytic signal containing nuclear protein	944	1	0	0	1	0	0	0	0	1	rno-miR-410-3p	-0.02	-0.02	N/A	2007
PCNX	ENST00000304743.2	pecanex homolog (Drosophila)	458	1	0	0	1	1	0	1	0	1	rno-miR-344b-1-3p	-0.02	-0.03	N/A	2007, 2009, 2011
GABPA	ENST00000354828.3	GA binding protein transcription factor, alpha subunit 60kDa	8	1	0	0	1	1	0	0	1	3	rno-miR-344b-1-3p	-0.02	-0.02	N/A
TBX20	ENST00000408931.3	T-box 20	0	1	0	0	1	1	0	0	1	1	rno-miR-344b-1-3p	-0.02	-0.02	N/A
TBX4	ENST00000393853.4	T-box 4	21	2	0	0	2	0	0	0	0	1	rno-miR-344b-1-3p	-0.02	-0.02	N/A
PAPPA2	ENST00000367662.3	pappalysin 2	5	2	0	0	2	0	0	0	0	1	rno-miR-344b-1-3p	-0.02	-0.02	N/A
HLF	ENST00000226067.5	hepatic leukemia factor	15	1	0	0	1	1	0	0	1	1	rno-miR-344b-1-3p	-0.02	-0.02	N/A	2007, 2009, 2011
SH3RF3	ENST00000309415.6	SH3 domain containing ring finger 3	15	1	0	0	1	1	0	0	1	0	rno-miR-344b-1-3p	-0.02	-0.02	N/A	2009, 2011
SYP	ENST00000263233.4	synaptophysin	15	1	0	0	1	1	0	0	1	0	rno-miR-344b-1-3p	-0.02	-0.02	N/A	2009, 2011
PDZD2	ENST00000438447.1	PDZ domain containing 2	5	1	0	0	1	1	0	0	1	0	rno-miR-344b-1-3p	-0.02	-0.02	N/A	2007, 2009, 2011
MAML2	ENST00000524717.1	mastermind-like 2 (Drosophila)	104	1	0	1	0	1	0	0	1	1	rno-miR-410-3p	-0.02	-0.04	N/A
ZC3H6	ENST00000343936.4	zinc finger CCCH-type containing 6	10	1	0	0	1	1	0	0	1	3	rno-miR-344b-1-3p	-0.02	-0.02	N/A	2007, 2009, 2011
ZZZ3	ENST00000370801.3	zinc finger, ZZ-type containing 3	338	1	0	1	0	0	0	0	0	2	rno-miR-344b-1-3p	-0.02	-0.02	N/A	2007, 2009, 2011
AHCTF1	ENST00000366508.1	AT hook containing transcription factor 1	5	2	0	0	2	0	0	0	0	1	rno-miR-344b-1-3p	-0.02	-0.02	N/A	2009, 2011
SNX27	ENST00000368843.3	sorting nexin family member 27	46	1	0	0	1	1	0	0	1	2	rno-miR-344b-1-3p	-0.02	-0.02	N/A	2007, 2009, 2011
GDF6	ENST00000287020.5	growth differentiation factor 6	14	1	0	1	0	0	0	0	0	1	rno-miR-344b-1-3p	-0.02	-0.02	N/A	2007
SLC25A42	ENST00000318596.7	solute carrier family 25, member 42	1088	2	0	0	2	0	0	0	0	0	rno-miR-344b-1-3p	-0.02	-0.02	N/A	2007, 2009, 2011
TRERF1	ENST00000541110.1	transcriptional regulating factor 1	52	1	0	1	0	0	0	0	0	0	rno-miR-344b-1-3p	-0.02	-0.02	N/A	2011
MTMR12	ENST00000280285.5	myotubularin related protein 12	156	1	0	0	1	1	0	1	0	3	rno-miR-410-3p	-0.02	-0.03	N/A	2007, 2009, 2011
KMT2D	ENST00000301067.7	lysine (K)-specific methyltransferase 2D	78	2	0	0	2	0	0	0	0	0	rno-miR-344b-1-3p	-0.02	-0.02	N/A	2007, 2009, 2011
KCTD16	ENST00000507359.3	potassium channel tetramerization domain containing 16	36	1	1	0	0	1	0	0	1	1	rno-miR-410-3p	-0.02	-0.14	N/A
CRK	ENST00000398970.5	v-crk avian sarcoma virus CT10 oncogene homolog	1841	1	0	0	1	1	0	0	1	2	rno-miR-344b-1-3p	-0.02	-0.02	N/A	2007
CDON	ENST00000392693.3	cell adhesion associated, oncogene regulated	173	1	0	0	1	1	0	0	1	3	rno-miR-344b-1-3p	-0.02	-0.02	N/A	2007, 2009, 2011
KDM2A	ENST00000398645.2	lysine (K)-specific demethylase 2A	729	1	0	0	1	1	0	0	1	0	rno-miR-344b-1-3p	-0.02	-0.02	N/A	2007, 2009, 2011
RASAL2	ENST00000448150.3	RAS protein activator like 2	950	1	0	1	0	2	0	1	1	1	rno-miR-344b-1-3p	-0.02	-0.05	N/A	2011
RAB21	ENST00000261263.3	RAB21, member RAS oncogene family	1823	1	0	0	1	2	0	1	1	0	rno-miR-410-3p	-0.02	-0.08	N/A	2007, 2011
TEAD1	ENST00000361905.4	TEA domain family member 1 (SV40 transcriptional enhancer factor)	740	1	0	1	0	0	0	0	0	2	rno-miR-344b-1-3p	-0.02	-0.02	N/A	2007, 2009, 2011
PAPPA	ENST00000328252.3	pregnancy-associated plasma protein A, pappalysin 1	350	1	0	0	1	1	0	0	1	2	rno-miR-344b-1-3p	-0.02	-0.02	N/A	2007, 2009, 2011
SETD3	ENST00000331768.5	SET domain containing 3	58	2	0	0	2	0	0	0	0	0	rno-miR-344b-1-3p	-0.02	-0.02	N/A	2007, 2009
SLIT3	ENST00000519560.1	slit homolog 3 (Drosophila)	13	1	0	0	1	1	0	0	1	3	rno-miR-344b-1-3p	-0.02	-0.02	N/A	2011
KLF12	ENST00000377669.2	Kruppel-like factor 12	251	1	0	0	1	1	0	0	1	2	rno-miR-344b-1-3p	-0.02	-0.02	N/A	2007, 2009, 2011
FOXF1	ENST00000262426.4	forkhead box F1	836	1	0	0	1	0	0	0	0	0	rno-miR-410-3p	-0.02	-0.02	N/A
PDPK1	ENST00000441549.3	3-phosphoinositide dependent protein kinase-1	104	2	0	0	2	0	0	0	0	0	rno-miR-344b-1-3p	-0.02	-0.02	N/A	2007, 2009, 2011
TMTC1	ENST00000256062.5	transmembrane and tetratricopeptide repeat containing 1	379	1	0	0	1	1	0	0	1	3	rno-miR-344b-1-3p	-0.02	-0.02	N/A	2007, 2009, 2011
STAT3	ENST00000585517.1	signal transducer and activator of transcription 3 (acute-phase response factor)	478	1	0	0	1	1	0	0	1	1	rno-miR-344b-1-3p	-0.02	-0.02	N/A	2011
SAMD4A	ENST00000392067.3	sterile alpha motif domain containing 4A	449	1	0	1	0	0	0	0	0	1	rno-miR-344b-1-3p	-0.02	-0.02	N/A	2011
NFAT5	ENST00000354436.2	nuclear factor of activated T-cells 5, tonicity-responsive	128	1	0	0	1	2	0	0	2	6	rno-miR-344b-1-3p	-0.02	-0.03	N/A	2007, 2009, 2011
ERO1L	ENST00000395686.3	ERO1-like (S. cerevisiae)	1333	2	0	0	2	0	0	0	0	0	rno-miR-344b-1-3p	-0.02	-0.02	N/A	2007, 2011
TMEM64	ENST00000458549.2	transmembrane protein 64	200	1	0	0	1	1	0	1	0	4	rno-miR-344b-1-3p	-0.02	-0.03	N/A	2007, 2011
FZD2	ENST00000315323.3	frizzled family receptor 2	807	1	0	0	1	0	0	0	0	0	rno-miR-410-3p	-0.02	-0.02	N/A	2011
FCHSD2	ENST00000311172.7	FCH and double SH3 domains 2	73	1	0	1	0	0	0	0	0	1	rno-miR-410-3p	-0.02	-0.06	N/A	2009, 2011
ROCK2	ENST00000315872.6	Rho-associated, coiled-coil containing protein kinase 2	142	2	0	0	2	0	0	0	0	1	rno-miR-344b-1-3p	-0.02	-0.02	N/A
TMEM170B	ENST00000379426.1	transmembrane protein 170B	489	1	0	0	1	1	0	1	0	2	rno-miR-344b-1-3p	-0.02	-0.03	N/A	2009, 2011
ANKRD12	ENST00000262126.4	ankyrin repeat domain 12	11	1	0	1	0	0	0	0	0	2	rno-miR-344b-1-3p	-0.02	-0.02	N/A	2009, 2011
ACVR2B	ENST00000352511.4	activin A receptor, type IIB	21	2	0	1	1	1	0	0	1	0	rno-miR-344b-1-3p	-0.02	-0.04	N/A	2007, 2009, 2011
PTEN	ENST00000371953.3	phosphatase and tensin homolog	118	2	0	0	2	0	0	0	0	6	rno-miR-344b-1-3p	-0.02	-0.02	N/A	2011
PPARGC1B	ENST00000309241.5	peroxisome proliferator-activated receptor gamma, coactivator 1 beta	12	2	0	0	2	0	0	0	0	1	rno-miR-344b-1-3p	-0.02	-0.02	N/A	2011
RAPGEF6	ENST00000509018.1	Rap guanine nucleotide exchange factor (GEF) 6	38	1	0	1	0	1	0	0	1	0	rno-miR-410-3p	-0.02	-0.05	N/A	2011
C3orf14	ENST00000494481.1	chromosome 3 open reading frame 14	67	1	1	0	0	0	0	0	0	1	rno-miR-410-3p	-0.01	-0.06	N/A
FBXO42	ENST00000375592.3	F-box protein 42	854	2	0	0	2	0	0	0	0	0	rno-miR-344b-1-3p	-0.01	-0.02	N/A	2007, 2011
COBLL1	ENST00000375458.2	cordon-bleu WH2 repeat protein-like 1	70	1	1	0	0	2	0	1	1	1	rno-miR-410-3p	-0.01	-0.12	N/A
ARFGEF2	ENST00000371917.4	ADP-ribosylation factor guanine nucleotide-exchange factor 2 (brefeldin A-inhibited)	111	1	0	0	1	1	0	1	0	1	rno-miR-344b-1-3p	-0.01	-0.03	N/A	2009, 2011
RDX	ENST00000343115.4	radixin	44	1	0	1	0	0	0	0	0	0	rno-miR-344b-1-3p	-0.01	-0.02	N/A	2007, 2009
WNT3	ENST00000225512.5	wingless-type MMTV integration site family, member 3	46	2	0	0	2	0	0	0	0	1	rno-miR-344b-1-3p	-0.01	-0.02	N/A
HIAT1	ENST00000370152.3	hippocampus abundant transcript 1	1473	1	0	1	0	0	0	0	0	1	rno-miR-410-3p	-0.01	-0.14	N/A	2007
SORL1	ENST00000260197.7	sortilin-related receptor, L(DLR class) A repeats containing	40	1	0	0	1	1	0	0	1	1	rno-miR-344b-1-3p	-0.01	-0.02	N/A	2011
BTG3	ENST00000339775.6	BTG family, member 3	3656	1	0	0	1	0	0	0	0	0	rno-miR-410-3p	-0.01	-0.01	N/A	2007, 2009, 2011
STARD13	ENST00000336934.5	StAR-related lipid transfer (START) domain containing 13	314	1	0	0	1	1	0	0	1	1	rno-miR-344b-1-3p	-0.01	-0.02	N/A	2007, 2009, 2011
UBXN7	ENST00000296328.4	UBX domain protein 7	95	1	0	0	1	2	1	0	1	6	rno-miR-344b-1-3p	-0.01	-0.05	N/A	2009, 2011
PIK3IP1	ENST00000441972.1	phosphoinositide-3-kinase interacting protein 1	22	1	0	0	1	1	0	0	1	0	rno-miR-410-3p	-0.01	-0.06	N/A	2007, 2009, 2011
CTC-432M15.3	ENST00000514667.1	Folliculin-interacting protein 1	38	1	0	1	0	1	0	0	1	0	rno-miR-410-3p	-0.01	-0.05	N/A
NSUN3	ENST00000314622.4	NOP2/Sun domain family, member 3	220	1	0	1	0	0	0	0	0	1	rno-miR-410-3p	-0.01	-0.04	N/A
CD47	ENST00000361309.5	CD47 molecule	520	1	0	0	1	1	1	0	0	2	rno-miR-410-3p	-0.01	-0.12	N/A	2007, 2009, 2011
GLCE	ENST00000559420.2	glucuronic acid epimerase	25	1	0	0	1	1	0	0	1	2	rno-miR-344b-1-3p	-0.01	-0.02	N/A	2009, 2011
QKI	ENST00000392127.2	QKI, KH domain containing, RNA binding	323	1	1	0	0	3	0	1	2	7	rno-miR-410-3p	-0.01	-0.07	N/A	2011
PPFIBP1	ENST00000318304.8	PTPRF interacting protein, binding protein 1 (liprin beta 1)	341	1	0	0	1	1	0	0	1	0	rno-miR-344b-1-3p	-0.01	-0.02	N/A	2007, 2009, 2011
PAG1	ENST00000220597.4	phosphoprotein associated with glycosphingolipid microdomains 1	53	2	0	0	2	1*	0	0	0	1	rno-miR-410-3p	-0.01	-0.02	N/A
CAPN12	ENST00000601953.1	calpain 12	14	1	0	0	1	0	0	0	0	0	rno-miR-410-3p	-0.01	-0.03	N/A	2007, 2009, 2011
DGKI	ENST00000453654.2	diacylglycerol kinase, iota	16	1	0	0	1	2	0	1	1	0	rno-miR-344b-1-3p	-0.01	-0.04	N/A
CALML4	ENST00000395465.3	calmodulin-like 4	307	1	0	0	1	0	0	0	0	0	rno-miR-410-3p	-0.01	-0.06	N/A	2009, 2011
TRPV3	ENST00000301365.4	transient receptor potential cation channel, subfamily V, member 3	13	1	0	0	1	1	0	0	1	1	rno-miR-344b-1-3p	-0.01	-0.02	N/A
UNC5D	ENST00000287272.2	unc-5 homolog D (C. elegans)	37	1	0	1	0	0	0	0	0	4	rno-miR-344b-1-3p	-0.01	-0.02	N/A
CCNA2	ENST00000274026.5	cyclin A2	1162	1	1	0	0	1	0	0	1	0	rno-miR-410-3p	-0.01	-0.28	N/A	2009
ETV3	ENST00000368192.4	ets variant 3	37	1	0	0	1	1	0	1	0	0	rno-miR-344b-1-3p	-0.01	-0.03	N/A
SCAI	ENST00000336505.6	suppressor of cancer cell invasion	74	2	0	1	1	0	0	0	0	5	rno-miR-344b-1-3p	-0.01	-0.03	N/A	2011
SNTB2	ENST00000336278.4	syntrophin, beta 2 (dystrophin-associated protein A1, 59kDa, basic component 2)	254	1	0	0	1	1	0	0	1	1	rno-miR-344b-1-3p	-0.01	-0.02	N/A	2007, 2009, 2011
ABHD13	ENST00000375898.3	abhydrolase domain containing 13	479	1	0	1	0	1	0	0	1	2	rno-miR-344b-1-3p	-0.01	-0.03	N/A	2009, 2011
RGS17	ENST00000367225.2	regulator of G-protein signaling 17	11	1	0	0	1	1	0	0	1	3	rno-miR-344b-1-3p	-0.01	-0.02	N/A
AFF1	ENST00000395146.4	AF4/FMR2 family, member 1	28	2	0	0	2	1	0	0	1	2	rno-miR-344b-1-3p	-0.01	-0.03	N/A	2007, 2009, 2011
ETV5	ENST00000306376.5	ets variant 5	1085	1	0	1	0	1	0	0	1	1	rno-miR-344b-1-3p	-0.01	-0.03	N/A	2011
LZTS3	ENST00000329152.3	Homo sapiens leucine zipper, putative tumor suppressor family member 3 (LZTS3), transcript variant 2, mRNA.	78	1	0	0	1	0	0	0	0	0	rno-miR-410-3p	-0.01	-0.01	N/A	2007, 2009, 2011
NPTX2	ENST00000265634.3	neuronal pentraxin II	56	1	0	0	1	0	0	0	0	0	rno-miR-410-3p	-0.01	-0.01	N/A	2007, 2009, 2011
NUFIP2	ENST00000225388.4	nuclear fragile X mental retardation protein interacting protein 2	440	1	0	1	0	2	0	0	2	3	rno-miR-344b-1-3p	-0.01	-0.04	N/A	2011
IL1RAPL1	ENST00000378993.1	interleukin 1 receptor accessory protein-like 1	5	1	0	0	1	2	0	1	1	3	rno-miR-344b-1-3p	-0.01	-0.04	N/A	2007
WDR31	ENST00000341761.4	WD repeat domain 31	23	1	0	0	1	0	0	0	0	0	rno-miR-344b-1-3p	-0.01	-0.01	N/A	2011
MMP14	ENST00000311852.6	matrix metallopeptidase 14 (membrane-inserted)	276	1	0	0	1	0	0	0	0	0	rno-miR-344b-1-3p	-0.01	-0.01	N/A	2007, 2009, 2011
CBL	ENST00000264033.4	Cbl proto-oncogene, E3 ubiquitin protein ligase	309	1	0	0	1	0	0	0	0	2	rno-miR-344b-1-3p	-0.01	-0.01	N/A	2011
CLSTN3	ENST00000266546.6	calsyntenin 3	5	1	0	0	1	0	0	0	0	0	rno-miR-344b-1-3p	-0.01	-0.01	N/A	2009, 2011
OSBPL3	ENST00000313367.2	oxysterol binding protein-like 3	200	1	0	0	1	0	0	0	0	1	rno-miR-344b-1-3p	-0.01	-0.01	N/A	2007, 2009, 2011
SOX21	ENST00000376945.2	SRY (sex determining region Y)-box 21	6	1	0	0	1	0	0	0	0	0	rno-miR-344b-1-3p	-0.01	-0.01	N/A	2009, 2011
UBTF	ENST00000343638.5	upstream binding transcription factor, RNA polymerase I	1090	1	0	0	1	0	0	0	0	0	rno-miR-344b-1-3p	-0.01	-0.01	N/A	2007, 2009, 2011
ZBTB7A	ENST00000322357.4	zinc finger and BTB domain containing 7A	37	1	0	0	1	0	0	0	0	1	rno-miR-344b-1-3p	-0.01	-0.01	N/A	2007, 2011
HOXC12	ENST00000243103.3	homeobox C12	5	1	0	0	1	0	0	0	0	0	rno-miR-344b-1-3p	-0.01	-0.01	N/A
MXD1	ENST00000264444.2	MAX dimerization protein 1	183	1	0	0	1	0	0	0	0	1	rno-miR-344b-1-3p	-0.01	-0.01	N/A	2007, 2009, 2011
CGNL1	ENST00000281282.5	cingulin-like 1	25	1	0	0	1	0	0	0	0	0	rno-miR-344b-1-3p	-0.01	-0.01	N/A	2007
VANGL2	ENST00000368061.2	VANGL planar cell polarity protein 2	560	1	0	0	1	0	0	0	0	0	rno-miR-344b-1-3p	-0.01	-0.01	N/A	2007, 2009, 2011
TGFBR2	ENST00000359013.4	transforming growth factor, beta receptor II (70/80kDa)	2168	2	0	0	2	0	0	0	0	1	rno-miR-344b-1-3p	-0.01	-0.02	N/A	2007, 2009, 2011
KCNJ3	ENST00000295101.2	potassium inwardly-rectifying channel, subfamily J, member 3	21	1	0	0	1	1	0	0	1	2	rno-miR-344b-1-3p	-0.01	-0.02	N/A	2007
SLITRK3	ENST00000475390.1	SLIT and NTRK-like family, member 3	5	1	0	0	1	2	0	0	2	3	rno-miR-344b-1-3p	-0.01	-0.03	N/A
TNRC18	ENST00000399537.4	trinucleotide repeat containing 18	5	1	0	0	1	0	0	0	0	0	rno-miR-344b-1-3p	-0.01	-0.01	N/A	2009, 2011
SPRED1	ENST00000299084.4	sprouty-related, EVH1 domain containing 1	547	1	0	0	1	0	0	0	0	6	rno-miR-344b-1-3p	-0.01	-0.01	N/A	2007, 2011
CD200	ENST00000315711.8	CD200 molecule	5	1	0	0	1	0	0	0	0	0	rno-miR-344b-1-3p	-0.01	-0.01	N/A	2009, 2011
SRCIN1	ENST00000264659.7	SRC kinase signaling inhibitor 1	5	1	0	0	1	0	0	0	0	1	rno-miR-344b-1-3p	-0.01	-0.01	N/A	2011
MAP3K3	ENST00000361357.3	mitogen-activated protein kinase kinase kinase 3	144	1	0	0	1	0	0	0	0	2	rno-miR-344b-1-3p	-0.01	-0.01	N/A	2007, 2009, 2011
ABLIM3	ENST00000326685.7	actin binding LIM protein family, member 3	9	1	0	0	1	0	0	0	0	0	rno-miR-344b-1-3p	-0.01	-0.01	N/A	2007, 2009, 2011
RP11-770J1.4	ENST00000532619.1		5	1	0	0	1	0	0	0	0	0	rno-miR-344b-1-3p	-0.01	-0.01	N/A
BSDC1	ENST00000341071.7	BSD domain containing 1	714	1	0	0	1	0	0	0	0	0	rno-miR-344b-1-3p	-0.01	-0.01	N/A	2007, 2009, 2011
RNF44	ENST00000274811.4	ring finger protein 44	1623	1	0	0	1	0	0	0	0	0	rno-miR-344b-1-3p	-0.01	-0.01	N/A	2007, 2009, 2011
DMRTA2	ENST00000418121.1	DMRT-like family A2	9	1	0	0	1	0	0	0	0	0	rno-miR-344b-1-3p	-0.01	-0.01	N/A	2009, 2011
RANBP10	ENST00000317506.3	RAN binding protein 10	140	1	0	0	1	0	0	0	0	0	rno-miR-344b-1-3p	-0.01	-0.01	N/A	2007, 2009, 2011
GRIN2B	ENST00000609686.1	glutamate receptor, ionotropic, N-methyl D-aspartate 2B	5	1	0	0	1	0	0	0	0	2	rno-miR-344b-1-3p	-0.01	-0.01	N/A	2007
IQCK	ENST00000320394.6	IQ motif containing K	42	1	0	0	1	0	0	0	0	0	rno-miR-344b-1-3p	-0.01	-0.01	N/A	2007, 2009, 2011
ELMO2	ENST00000290246.6	engulfment and cell motility 2	22	1	0	0	1	0	0	0	0	0	rno-miR-344b-1-3p	-0.01	-0.01	N/A	2007, 2009, 2011
FRMPD4	ENST00000380682.1	FERM and PDZ domain containing 4	25	1	0	0	1	0	0	0	0	2	rno-miR-344b-1-3p	-0.01	-0.01	N/A	2007, 2011
SAMD4B	ENST00000314471.6	sterile alpha motif domain containing 4B	46	1	0	0	1	0	0	0	0	0	rno-miR-344b-1-3p	-0.01	-0.01	N/A	2007, 2009, 2011
CSF1	ENST00000329608.6	colony stimulating factor 1 (macrophage)	290	1	0	0	1	0	0	0	0	1	rno-miR-344b-1-3p	-0.01	-0.01	N/A
ARHGAP39	ENST00000377307.2	Rho GTPase activating protein 39	14	1	0	0	1	0	0	0	0	0	rno-miR-344b-1-3p	-0.01	-0.01	N/A	2007, 2009, 2011
NFKBIZ	ENST00000394054.2	nuclear factor of kappa light polypeptide gene enhancer in B-cells inhibitor, zeta	236	1	0	0	1	0	0	0	0	2	rno-miR-344b-1-3p	-0.01	-0.01	N/A	2007, 2009, 2011
STRN3	ENST00000355683.5	striatin, calmodulin binding protein 3	697	1	0	0	1	0	0	0	0	1	rno-miR-344b-1-3p	-0.01	-0.01	N/A	2009, 2011
RTN4RL1	ENST00000331238.6	reticulon 4 receptor-like 1	82	1	0	0	1	0	0	0	0	1	rno-miR-344b-1-3p	-0.01	-0.01	N/A	2007, 2009, 2011
PLXNC1	ENST00000258526.4	plexin C1	47	1	0	0	1	0	0	0	0	0	rno-miR-344b-1-3p	-0.01	-0.01	N/A
TLL1	ENST00000061240.2	tolloid-like 1	247	1	0	0	1	0	0	0	0	0	rno-miR-344b-1-3p	-0.01	-0.01	N/A	2011
GRAMD1B	ENST00000529750.1	GRAM domain containing 1B	35	1	0	0	1	0	0	0	0	1	rno-miR-344b-1-3p	-0.01	-0.01	N/A	2011
LRRC4	ENST00000249363.3	leucine rich repeat containing 4	26	1	0	0	1	0	0	0	0	1	rno-miR-344b-1-3p	-0.01	-0.01	N/A	2007, 2009, 2011
FZD8	ENST00000374694.1	frizzled family receptor 8	791	1	0	0	1	1	0	1	0	0	rno-miR-344b-1-3p	-0.01	-0.03	N/A	2007, 2009, 2011
HTR2A	ENST00000378688.4	5-hydroxytryptamine (serotonin) receptor 2A, G protein-coupled	5	1	0	0	1	0	0	0	0	1	rno-miR-344b-1-3p	-0.01	-0.01	N/A
FAM19A1	ENST00000478136.1	family with sequence similarity 19 (chemokine (C-C motif)-like), member A1	5	1	0	0	1	1	0	0	1	0	rno-miR-344b-1-3p	-0.01	-0.02	N/A
NTN1	ENST00000173229.2	netrin 1	12	1	0	0	1	0	0	0	0	0	rno-miR-344b-1-3p	-0.01	-0.01	N/A	2009, 2011
FASLG	ENST00000340030.3	Fas ligand (TNF superfamily, member 6)	5	1	0	0	1	0	0	0	0	1	rno-miR-344b-1-3p	-0.01	-0.01	N/A
FOSB	ENST00000592811.1	FBJ murine osteosarcoma viral oncogene homolog B	11	1	0	0	1	0	0	0	0	1	rno-miR-344b-1-3p	-0.01	-0.01	N/A	2007, 2009, 2011
SYT14	ENST00000399639.2	synaptotagmin XIV	16	1	0	0	1	0	0	0	0	0	rno-miR-344b-1-3p	-0.01	-0.01	N/A
PDE8B	ENST00000264917.5	phosphodiesterase 8B	186	1	0	0	1	0	0	0	0	1	rno-miR-344b-1-3p	-0.01	-0.01	N/A
PSD2	ENST00000274710.3	pleckstrin and Sec7 domain containing 2	5	1	0	0	1	0	0	0	0	0	rno-miR-344b-1-3p	-0.01	-0.01	N/A
DFNB31	ENST00000265134.6	deafness, autosomal recessive 31	35	1	0	0	1	0	0	0	0	0	rno-miR-344b-1-3p	-0.01	-0.01	N/A	2009, 2011
SNIP1	ENST00000296215.6	Smad nuclear interacting protein 1	355	1	0	0	1	0	0	0	0	1	rno-miR-344b-1-3p	-0.01	-0.01	N/A	2007
DACT1	ENST00000395153.3	dishevelled-binding antagonist of beta-catenin 1	248	1	0	0	1	0	0	0	0	1	rno-miR-344b-1-3p	-0.01	-0.01	N/A	2007, 2009, 2011
BEND4	ENST00000504360.1	BEN domain containing 4	187	1	0	0	1	0	0	0	0	1	rno-miR-344b-1-3p	-0.01	-0.01	N/A	2009, 2011
ZDBF2	ENST00000374423.3	zinc finger, DBF-type containing 2	102	1	0	0	1	0	0	0	0	3	rno-miR-344b-1-3p	-0.01	-0.01	N/A	2009, 2011
LDLR	ENST00000558518.1	low density lipoprotein receptor	1462	1	0	0	1	0	0	0	0	0	rno-miR-344b-1-3p	-0.01	-0.01	N/A	2011
ACTN4	ENST00000252699.2	actinin, alpha 4	5688	1	0	0	1	0	0	0	0	0	rno-miR-344b-1-3p	-0.01	-0.01	N/A	2007, 2009, 2011
LRRFIP2	ENST00000421307.1	leucine rich repeat (in FLII) interacting protein 2	326	1	0	0	1	0	0	0	0	0	rno-miR-410-3p	-0.01	-0.02	N/A	2007, 2011
TRIOBP	ENST00000406386.3	TRIO and F-actin binding protein	1545	1	0	0	1	0	0	0	0	1	rno-miR-344b-1-3p	-0.01	-0.01	N/A	2007, 2009, 2011
KLF7	ENST00000423015.1	Kruppel-like factor 7 (ubiquitous)	737	1	0	0	1	0	0	0	0	4	rno-miR-344b-1-3p	-0.01	-0.01	N/A
DNMT3A	ENST00000380746.4	DNA (cytosine-5-)-methyltransferase 3 alpha	221	1	0	0	1	0	0	0	0	0	rno-miR-344b-1-3p	-0.01	-0.01	N/A	2007
UBE2H	ENST00000355621.3	ubiquitin-conjugating enzyme E2H	855	1	0	0	1	0	0	0	0	1	rno-miR-344b-1-3p	-0.01	-0.01	N/A	2007, 2009, 2011
ARMC8	ENST00000469044.1	armadillo repeat containing 8	398	1	0	0	1	0	0	0	0	0	rno-miR-344b-1-3p	-0.01	-0.01	N/A	2011
ZNRF1	ENST00000335325.4	zinc and ring finger 1, E3 ubiquitin protein ligase	519	1	0	0	1	0	0	0	0	0	rno-miR-344b-1-3p	-0.01	-0.01	N/A	2007, 2009, 2011
IPO7	ENST00000379719.3	importin 7	1331	1	0	0	1	0	0	0	0	1	rno-miR-344b-1-3p	-0.01	-0.01	N/A	2011
FBRS	ENST00000356166.6	fibrosin	1334	1	0	0	1	0	0	0	0	0	rno-miR-344b-1-3p	-0.01	-0.01	N/A	2007, 2009, 2011
CNTN4	ENST00000427331.1	contactin 4	191	1	0	0	1	0	0	0	0	2	rno-miR-344b-1-3p	-0.01	-0.01	N/A	2007, 2009, 2011
GTPBP1	ENST00000216044.5	GTP binding protein 1	1765	1	0	0	1	0	0	0	0	0	rno-miR-344b-1-3p	-0.01	-0.01	N/A	2009, 2011
MFAP3L	ENST00000393704.3	microfibrillar-associated protein 3-like	69	1	0	0	1	0	0	0	0	4	rno-miR-344b-1-3p	-0.01	-0.01	N/A	2009, 2011
NMT1	ENST00000592782.1	N-myristoyltransferase 1	1991	1	0	0	1	0	0	0	0	1	rno-miR-344b-1-3p	-0.01	-0.01	N/A	2007, 2009, 2011
KIAA0247	ENST00000342745.4	KIAA0247	161	1	0	0	1	0	0	0	0	1	rno-miR-344b-1-3p	-0.01	-0.01	N/A
ZNF516	ENST00000443185.2	zinc finger protein 516	311	1	0	0	1	0	0	0	0	2	rno-miR-344b-1-3p	-0.01	-0.01	N/A	2009, 2011
PTPLB	ENST00000383657.5	protein tyrosine phosphatase-like (proline instead of catalytic arginine), member b	1275	1	0	0	1	0	0	0	0	0	rno-miR-344b-1-3p	-0.01	-0.01	N/A	2007
TNRC6C	ENST00000335749.4	trinucleotide repeat containing 6C	248	1	0	0	1	0	0	0	0	0	rno-miR-344b-1-3p	-0.01	-0.01	N/A
RFTN2	ENST00000295049.4	raftlin family member 2	21	1	0	0	1	1	1	0	0	0	rno-miR-344b-1-3p	-0.01	-0.04	N/A
PTPRB	ENST00000334414.6	protein tyrosine phosphatase, receptor type, B	42	1	0	0	1	1	0	1	0	1	rno-miR-344b-1-3p	-0.01	-0.03	N/A	2007, 2009, 2011
ADIPOR2	ENST00000357103.4	adiponectin receptor 2	138	1	0	0	1	0	0	0	0	1	rno-miR-344b-1-3p	-0.01	-0.01	N/A	2007, 2009, 2011
CARM1	ENST00000327064.4	coactivator-associated arginine methyltransferase 1	663	1	0	0	1	0	0	0	0	0	rno-miR-344b-1-3p	-0.01	-0.01	N/A
MCFD2	ENST00000444761.2	multiple coagulation factor deficiency 2	1648	1	0	0	1	0	0	0	0	0	rno-miR-344b-1-3p	-0.01	-0.01	N/A	2007, 2009, 2011
DIAPH2	ENST00000324765.8	diaphanous-related formin 2	91	1	0	0	1	0	0	0	0	4	rno-miR-344b-1-3p	-0.01	-0.01	N/A	2007, 2009
ETV6	ENST00000396373.4	ets variant 6	44	1	0	0	1	0	0	0	0	0	rno-miR-344b-1-3p	-0.01	-0.01	N/A	2011
UBE2W	ENST00000517608.1	ubiquitin-conjugating enzyme E2W (putative)	102	1	1	0	0	0	0	0	0	5	rno-miR-410-3p	-0.01	-0.08	N/A
CCNT1	ENST00000261900.3	cyclin T1	86	1	0	0	1	0	0	0	0	1	rno-miR-344b-1-3p	-0.01	-0.01	N/A
SOX18	ENST00000340356.7	SRY (sex determining region Y)-box 18	71	1	0	0	1	0	0	0	0	0	rno-miR-410-3p	-0.01	-0.06	N/A	2011
APBB2	ENST00000295974.8	amyloid beta (A4) precursor protein-binding, family B, member 2	704	1	0	0	1	0	0	0	0	0	rno-miR-344b-1-3p	-0.01	-0.01	N/A	2011
WNT9B	ENST00000290015.2	wingless-type MMTV integration site family, member 9B	28	1	0	0	1	0	0	0	0	0	rno-miR-344b-1-3p	-0.01	-0.01	N/A
MAGI3	ENST00000307546.9	membrane associated guanylate kinase, WW and PDZ domain containing 3	70	2	0	0	2	1	0	0	1	2	rno-miR-344b-1-3p	-0.01	-0.03	N/A	2009, 2011
SAV1	ENST00000324679.4	salvador homolog 1 (Drosophila)	162	1	0	0	1	0	0	0	0	0	rno-miR-344b-1-3p	-0.01	-0.01	N/A	2007, 2009, 2011
LSAMP	ENST00000490035.2	limbic system-associated membrane protein	19	1	1	0	0	0	0	0	0	4	rno-miR-344b-1-3p	-0.01	-0.03	N/A	2011
KPNA6	ENST00000373625.3	karyopherin alpha 6 (importin alpha 7)	272	1	0	0	1	0	0	0	0	1	rno-miR-344b-1-3p	-0.01	-0.01	N/A
RCOR1	ENST00000262241.6	REST corepressor 1	403	1	0	0	1	0	0	0	0	0	rno-miR-344b-1-3p	-0.01	-0.01	N/A	2007, 2009, 2011
BCL9L	ENST00000334801.3	B-cell CLL/lymphoma 9-like	91	1	0	0	1	0	0	0	0	0	rno-miR-344b-1-3p	-0.01	-0.01	N/A	2007, 2009, 2011
SEC22C	ENST00000264454.3	SEC22 vesicle trafficking protein homolog C (S. cerevisiae)	855	1	0	0	1	0	0	0	0	0	rno-miR-344b-1-3p	-0.01	-0.01	N/A
FOXK1	ENST00000328914.4	forkhead box K1	368	1	0	0	1	0	0	0	0	0	rno-miR-344b-1-3p	-0.01	-0.01	N/A	2009, 2011
RHOBTB2	ENST00000251822.6	Rho-related BTB domain containing 2	32	1	0	0	1	0	0	0	0	0	rno-miR-344b-1-3p	-0.01	-0.01	N/A	2007, 2011
ATP11A	ENST00000487903.1	ATPase, class VI, type 11A	731	1	0	0	1	0	0	0	0	0	rno-miR-344b-1-3p	-0.01	-0.01	N/A	2007, 2009, 2011
NDRG4	ENST00000258187.5	NDRG family member 4	68	1	0	0	1	0	0	0	0	0	rno-miR-344b-1-3p	-0.01	-0.01	N/A	2009, 2011
STRN	ENST00000263918.4	striatin, calmodulin binding protein	476	1	0	0	1	1	1	0	0	2	rno-miR-344b-1-3p	-0.01	-0.04	N/A	2011
BRD4	ENST00000263377.2	bromodomain containing 4	849	1	0	0	1	0	0	0	0	0	rno-miR-344b-1-3p	-0.01	-0.01	N/A
UBE2B	ENST00000265339.2	ubiquitin-conjugating enzyme E2B	3421	1	0	0	1	0	0	0	0	0	rno-miR-410-3p	-0.01	-0.04	N/A	2007, 2009, 2011
SPPL2A	ENST00000261854.5	signal peptide peptidase like 2A	240	1	0	0	1	0	0	0	0	2	rno-miR-410-3p	-0.01	-0.01	N/A
TMEM184A	ENST00000297477.5	transmembrane protein 184A	28	1	0	0	1	0	0	0	0	0	rno-miR-344b-1-3p	-0.01	-0.01	N/A	2009, 2011
KIAA1468	ENST00000398130.2	KIAA1468	756	1	0	0	1	0	0	0	0	1	rno-miR-344b-1-3p	-0.01	-0.01	N/A
HOXD11	ENST00000249504.5	homeobox D11	124	1	0	1	0	0	0	0	0	1	rno-miR-344b-1-3p	-0.01	-0.02	N/A
LGALSL	ENST00000409537.2	lectin, galactoside-binding-like	334	1	0	0	1	1	1	0	0	2	rno-miR-410-3p	-0.01	-0.07	N/A	2009, 2011
ZNF384	ENST00000319770.3	zinc finger protein 384	8	1	0	0	1	0	0	0	0	0	rno-miR-410-3p	-0.01	-0.02	N/A	2007, 2009, 2011
HSPA4L	ENST00000296464.4	heat shock 70kDa protein 4-like	348	1	0	0	1	1	0	0	1	1	rno-miR-344b-1-3p	-0.01	-0.02	N/A
IGF2BP1	ENST00000290341.3	insulin-like growth factor 2 mRNA binding protein 1	460	1	0	0	1	0	0	0	0	2	rno-miR-344b-1-3p	-0.01	-0.01	N/A	2007, 2009, 2011
FGF12	ENST00000445105.2	fibroblast growth factor 12	150	1	0	0	1	2	1	1	0	2	rno-miR-410-3p	-0.01	-0.18	N/A	2011
C17orf85	ENST00000158149.3	chromosome 17 open reading frame 85	718	1	0	0	1	1	0	1	0	3	rno-miR-344b-1-3p	-0.01	-0.03	N/A	2009, 2011
GABPB2	ENST00000368918.3	GA binding protein transcription factor, beta subunit 2	35	1	0	0	1	0	0	0	0	1	rno-miR-344b-1-3p	-0.01	-0.01	N/A
PRRC2B	ENST00000372249.1	proline-rich coiled-coil 2B	97	1	0	0	1	0	0	0	0	1	rno-miR-344b-1-3p	-0.01	-0.01	N/A	2009, 2011
KIAA0355	ENST00000299505.6	KIAA0355	538	1	0	0	1	0	0	0	0	2	rno-miR-344b-1-3p	-0.01	-0.01	N/A	2007, 2009, 2011
IGSF3	ENST00000369486.3	immunoglobulin superfamily, member 3	141	1	0	0	1	0	0	0	0	0	rno-miR-344b-1-3p	-0.01	-0.01	N/A	2007, 2009, 2011
PRR12	ENST00000418929.2	proline rich 12	95	1	0	0	1	0	0	0	0	0	rno-miR-344b-1-3p	-0.01	-0.01	N/A	2009, 2011
SNTB1	ENST00000395601.3	syntrophin, beta 1 (dystrophin-associated protein A1, 59kDa, basic component 1)	217	1	0	0	1	2	0	0	2	1	rno-miR-344b-1-3p	-0.01	-0.03	N/A	2011
MAPRE2	ENST00000436190.2	microtubule-associated protein, RP/EB family, member 2	361	1	1	0	0	0	0	0	0	1	rno-miR-410-3p	0	-0.15	N/A
FAM179A	ENST00000379558.4	family with sequence similarity 179, member A	21	1	0	1	0	0	0	0	0	0	rno-miR-344b-1-3p	0	-0.02	N/A
ATP1B2	ENST00000250111.4	ATPase, Na+/K+ transporting, beta 2 polypeptide	34	1	0	0	1	0	0	0	0	0	rno-miR-410-3p	0	-0.03	N/A	2007, 2009, 2011
FGFR1OP	ENST00000366847.4	FGFR1 oncogene partner	552	1	0	1	0	0	0	0	0	1	rno-miR-410-3p	0	-0.06	N/A
ATP8B2	ENST00000368489.3	ATPase, aminophospholipid transporter, class I, type 8B, member 2	244	1	0	0	1	0	0	0	0	1	rno-miR-344b-1-3p	0	-0.01	N/A	2007, 2009, 2011
BAZ2A	ENST00000379441.3	bromodomain adjacent to zinc finger domain, 2A	48	1	0	0	1	0	0	0	0	2	rno-miR-344b-1-3p	0	-0.01	N/A	2007, 2009, 2011
ADD2	ENST00000264436.4	adducin 2 (beta)	59	1	0	0	1	0	0	0	0	1	rno-miR-344b-1-3p	0	-0.01	N/A
FBXL20	ENST00000394294.3	F-box and leucine-rich repeat protein 20	455	1	0	0	1	0	0	0	0	0	rno-miR-344b-1-3p	0	-0.01	N/A	2011
CTNND1	ENST00000524630.1	catenin (cadherin-associated protein), delta 1	743	1	0	0	1	1	0	0	1	0	rno-miR-344b-1-3p	0	-0.02	N/A	2009, 2011
C20orf112	ENST00000359676.5	chromosome 20 open reading frame 112	148	1	0	0	1	0	0	0	0	1	rno-miR-344b-1-3p	0	-0.01	N/A	2011
BEND3	ENST00000369042.1	BEN domain containing 3	13	1	0	0	1	0	0	0	0	0	rno-miR-344b-1-3p	0	-0.01	N/A	2007
CDH11	ENST00000394156.3	cadherin 11, type 2, OB-cadherin (osteoblast)	448	1	1	0	0	0	0	0	0	3	rno-miR-410-3p	0	-0.06	N/A
RPS6KA3	ENST00000379565.3	ribosomal protein S6 kinase, 90kDa, polypeptide 3	769	1	0	0	1	1	0	0	1	2	rno-miR-344b-1-3p	0	-0.02	N/A	2007, 2009, 2011
TPPP	ENST00000360578.5	tubulin polymerization promoting protein	7	1	0	0	1	0	0	0	0	0	rno-miR-344b-1-3p	0	-0.01	N/A	2009, 2011
TMED4	ENST00000457408.2	transmembrane emp24 protein transport domain containing 4	3117	1	0	0	1	1	0	0	1	1	rno-miR-410-3p	0	-0.1	N/A
MGA	ENST00000219905.7	MGA, MAX dimerization protein	250	1	0	0	1	0	0	0	0	2	rno-miR-344b-1-3p	0	-0.01	N/A	2007, 2009, 2011
ERG	ENST00000398905.1	v-ets avian erythroblastosis virus E26 oncogene homolog	184	2	0	0	2	0	0	0	0	0	rno-miR-344b-1-3p	0	-0.02	N/A	2007, 2009, 2011
FZD1	ENST00000287934.2	frizzled family receptor 1	391	1	0	0	1	0	0	0	0	3	rno-miR-344b-1-3p	0	-0.01	N/A	2007, 2009, 2011
BCL2L11	ENST00000393256.3	BCL2-like 11 (apoptosis facilitator)	105	1	0	0	1	0	0	0	0	0	rno-miR-344b-1-3p	0	-0.01	N/A	2009, 2011
NOL7	ENST00000451315.2	nucleolar protein 7, 27kDa	1168	1	0	0	1	0	0	0	0	1	rno-miR-410-3p	0	-0.04	N/A
CNOT2	ENST00000229195.3	CCR4-NOT transcription complex, subunit 2	1189	1	0	0	1	0	0	0	0	1	rno-miR-344b-1-3p	0	-0.01	N/A	2007, 2009, 2011
MBD5	ENST00000407073.1	methyl-CpG binding domain protein 5	7	1	0	0	1	1	0	0	1	2	rno-miR-344b-1-3p	0	-0.02	N/A
ZNRF2	ENST00000323037.4	zinc and ring finger 2	403	1	0	0	1	1	0	1	0	0	rno-miR-344b-1-3p	0	-0.03	N/A	2007
RBM3	ENST00000354480.2	RNA binding motif (RNP1, RRM) protein 3	1325	1	0	0	1	0	0	0	0	0	rno-miR-344b-1-3p	0	-0.01	N/A	2011
GTF2B	ENST00000370500.5	general transcription factor IIB	1311	1	0	1	0	1	0	1	0	0	rno-miR-410-3p	0	-0.37	N/A
COX15	ENST00000016171.5	cytochrome c oxidase assembly homolog 15 (yeast)	984	1	1	0	0	1	0	0	1	0	rno-miR-344b-1-3p	0	-0.04	N/A	2011
NRDE2	ENST00000354366.3	NRDE-2, necessary for RNA interference, domain containing	30	1	0	0	1	0	0	0	0	0	rno-miR-344b-1-3p	0	-0.01	N/A	2009, 2011
CREBBP	ENST00000262367.5	CREB binding protein	532	1	0	0	1	0	0	0	0	2	rno-miR-344b-1-3p	0	-0.01	N/A	2007, 2009, 2011
SLC2A12	ENST00000275230.5	solute carrier family 2 (facilitated glucose transporter), member 12	136	1	0	0	1	1	0	0	1	0	rno-miR-344b-1-3p	0	-0.02	N/A	2007, 2009, 2011
PDGFA	ENST00000354513.5	platelet-derived growth factor alpha polypeptide	25	1	0	0	1	0	0	0	0	0	rno-miR-344b-1-3p	0	-0.01	N/A	2009, 2011
PLAGL2	ENST00000246229.4	pleiomorphic adenoma gene-like 2	254	1	0	0	1	0	0	0	0	2	rno-miR-344b-1-3p	0	-0.01	N/A	2007, 2009, 2011
CALM1	ENST00000356978.4	calmodulin 1 (phosphorylase kinase, delta)	4046	1	0	0	1	0	0	0	0	1	rno-miR-344b-1-3p	0	-0.01	N/A	2007
GLG1	ENST00000422840.2	golgi glycoprotein 1	2175	1	0	0	1	0	0	0	0	0	rno-miR-344b-1-3p	0	-0.01	N/A	2011
USP6NL	ENST00000609104.1	USP6 N-terminal like	183	1	0	0	1	0	0	0	0	1	rno-miR-344b-1-3p	0	-0.01	N/A	2007, 2011
ZCCHC11	ENST00000257177.4	zinc finger, CCHC domain containing 11	97	1	0	0	1	0	0	0	0	0	rno-miR-344b-1-3p	0	-0.01	N/A	2007
BZW1	ENST00000409600.1	basic leucine zipper and W2 domains 1	470	1	0	0	1	0	0	0	0	1	rno-miR-344b-1-3p	0	-0.01	N/A
SLC44A1	ENST00000374720.3	solute carrier family 44 (choline transporter), member 1	407	1	0	0	1	0	0	0	0	3	rno-miR-344b-1-3p	0	-0.01	N/A	2007
STAU2	ENST00000522695.1	staufen double-stranded RNA binding protein 2	306	1	1	0	0	0	0	0	0	0	rno-miR-344b-1-3p	0	-0.03	N/A
DTNA	ENST00000283365.9	dystrobrevin, alpha	144	1	0	1	0	0	0	0	0	1	rno-miR-410-3p	0	-0.02	N/A	2007, 2011
TNFRSF10B	ENST00000276431.4	tumor necrosis factor receptor superfamily, member 10b	828	1	0	0	1	0	0	0	0	0	rno-miR-410-3p	0	-0.15	N/A	2007, 2009, 2011
CETN3	ENST00000283122.3	centrin, EF-hand protein, 3	498	1	0	0	1	0	0	0	0	0	rno-miR-410-3p	0	-0.08	N/A	2007
ORMDL2	ENST00000243045.5	ORM1-like 2 (S. cerevisiae)	1649	1	1	0	0	0	0	0	0	0	rno-miR-410-3p	0	-0.26	N/A	2009, 2011
C16orf80	ENST00000262498.3	chromosome 16 open reading frame 80	1562	1	0	0	1	0	0	0	0	0	rno-miR-410-3p	0	-0.08	N/A	2007
RP11-315D16.2	ENST00000562767.1	Uncharacterized protein	304	1	0	0	1	0	0	0	0	0	rno-miR-410-3p	0	-0.02	N/A
SSBP2	ENST00000320672.4	single-stranded DNA binding protein 2	1996	1	0	0	1	1	0	0	1	0	rno-miR-344b-1-3p	0	-0.02	N/A	2007
ZDHHC5	ENST00000287169.3	zinc finger, DHHC-type containing 5	1505	1	0	0	1	0	0	0	0	0	rno-miR-344b-1-3p	0	-0.01	N/A	2009, 2011
MYH9	ENST00000216181.5	myosin, heavy chain 9, non-muscle	1317	1	0	0	1	0	0	0	0	0	rno-miR-344b-1-3p	0	-0.01	N/A	2007, 2009, 2011
TCERG1	ENST00000296702.5	transcription elongation regulator 1	152	1	0	0	1	0	0	0	0	1	rno-miR-344b-1-3p	0	-0.01	N/A
CCNDBP1	ENST00000300213.4	cyclin D-type binding-protein 1	1136	1	0	0	1	0	0	0	0	0	rno-miR-410-3p	0	-0.04	N/A
CCDC6	ENST00000263102.6	coiled-coil domain containing 6	193	1	0	0	1	0	0	0	0	0	rno-miR-344b-1-3p	0	-0.01	N/A	2007, 2009, 2011
DCAF5	ENST00000341516.5	DDB1 and CUL4 associated factor 5	120	1	0	0	1	0	0	0	0	0	rno-miR-344b-1-3p	0	-0.01	N/A	2007, 2009, 2011
UBE2I	ENST00000355803.4	ubiquitin-conjugating enzyme E2I	291	1	0	0	1	0	0	0	0	1	rno-miR-344b-1-3p	0	-0.01	N/A	2007, 2011
FZD5	ENST00000295417.3	frizzled family receptor 5	122	1	0	0	1	0	0	0	0	4	rno-miR-344b-1-3p	0	-0.01	N/A
TBC1D15	ENST00000550746.1	TBC1 domain family, member 15	1164	1	0	0	1	0	0	0	0	1	rno-miR-344b-1-3p	0	-0.01	N/A	2011
DHX40	ENST00000251241.4	DEAH (Asp-Glu-Ala-His) box polypeptide 40	538	1	0	0	1	1	1	0	0	0	rno-miR-344b-1-3p	0	-0.04	N/A	2007
ZFAND5	ENST00000237937.3	zinc finger, AN1-type domain 5	2522	1	0	0	1	0	0	0	0	2	rno-miR-344b-1-3p	0	-0.01	N/A	2007, 2009, 2011
CDS2	ENST00000460006.1	CDP-diacylglycerol synthase (phosphatidate cytidylyltransferase) 2	782	1	0	0	1	0	0	0	0	0	rno-miR-344b-1-3p	0	-0.01	N/A	2011
PHF19	ENST00000373896.3	PHD finger protein 19	490	1	0	1	0	0	0	0	0	1	rno-miR-410-3p	0	-0.08	N/A	2009, 2011
MYNN	ENST00000544106.1	myoneurin	289	1	0	0	1	0	0	0	0	2	rno-miR-344b-1-3p	0	-0.01	N/A
KLHL9	ENST00000359039.4	kelch-like family member 9	222	1	0	0	1	0	0	0	0	1	rno-miR-344b-1-3p	0	-0.01	N/A	2007, 2011
RBMS2	ENST00000262031.5	RNA binding motif, single stranded interacting protein 2	451	1	1	0	0	0	0	0	0	0	rno-miR-410-3p	0	-0.05	N/A	2011
MTHFD1	ENST00000216605.8	methylenetetrahydrofolate dehydrogenase (NADP+ dependent) 1, methenyltetrahydrofolate cyclohydrolase, formyltetrahydrofolate synthetase	4677	1	0	0	1	0	0	0	0	0	rno-miR-344b-1-3p	0	-0.01	N/A
HERPUD1	ENST00000379792.2	homocysteine-inducible, endoplasmic reticulum stress-inducible, ubiquitin-like domain member 1	804	1	0	0	1	0	0	0	0	0	rno-miR-344b-1-3p	0	-0.01	N/A	2007
ZBTB20	ENST00000462705.1	zinc finger and BTB domain containing 20	5	1	0	0	1	2	1	0	1	4	rno-miR-344b-1-3p	0	-0.05	N/A
FBXO3	ENST00000526785.1	F-box protein 3	813	1	0	0	1	0	0	0	0	1	rno-miR-344b-1-3p	0	-0.01	N/A	2007
AHSA2	ENST00000394457.3	AHA1, activator of heat shock 90kDa protein ATPase homolog 2 (yeast)	820	1	0	0	1	0	0	0	0	0	rno-miR-344b-1-3p	0	-0.01	N/A
AGFG2	ENST00000262935.4	ArfGAP with FG repeats 2	3985	1	0	0	1	0	0	0	0	1	rno-miR-344b-1-3p	0	-0.01	N/A	2009, 2011
AKIRIN1	ENST00000432648.3	akirin 1	798	1	0	0	1	0	0	0	0	0	rno-miR-344b-1-3p	0	-0.01	N/A
APEX1	ENST00000557054.1	APEX nuclease (multifunctional DNA repair enzyme) 1	15798	1	1	0	0	0	0	0	0	0	rno-miR-344b-1-3p	0	-0.5	N/A
FAM118B	ENST00000533050.1	family with sequence similarity 118, member B	788	1	0	0	1	0	0	0	0	0	rno-miR-344b-1-3p	0	-0.01	N/A	2011
CADM1	ENST00000452722.3	cell adhesion molecule 1	676	1	0	0	1	0	0	0	0	0	rno-miR-344b-1-3p	0	-0.01	N/A
MAPK1	ENST00000215832.6	mitogen-activated protein kinase 1	630	1	0	0	1	0	0	0	0	4	rno-miR-344b-1-3p	0	-0.01	N/A
GNRHR	ENST00000420975.2	gonadotropin-releasing hormone receptor	5	1	0	0	1	0	0	0	0	0	rno-miR-344b-1-3p	0	-0.01	N/A
VCP	ENST00000358901.6	valosin containing protein	5387	1	0	0	1	0	0	0	0	0	rno-miR-344b-1-3p	0	-0.01	N/A	2011
NRXN3	ENST00000281127.7	neurexin 3	14	1	0	1	0	0	0	0	0	2	rno-miR-344b-1-3p	0	-0.02	N/A	2007
BAZ2B	ENST00000392782.1	bromodomain adjacent to zinc finger domain, 2B	25	2	1	0	1	0	0	0	0	0	rno-miR-344b-1-3p	0	-0.04	N/A	2011
CNOT7	ENST00000361272.4	CCR4-NOT transcription complex, subunit 7	415	1	0	0	1	0	0	0	0	1	rno-miR-344b-1-3p	0	-0.01	N/A	2007
SLC2A1	ENST00000426263.3	solute carrier family 2 (facilitated glucose transporter), member 1	13928	1	0	0	1	0	0	0	0	0	rno-miR-344b-1-3p	0	-0.01	N/A	2007, 2009, 2011
KLF3	ENST00000261438.5	Kruppel-like factor 3 (basic)	515	1	0	0	1	0	0	0	0	3	rno-miR-344b-1-3p	0	-0.01	N/A	2009, 2011
RAI14	ENST00000265109.3	retinoic acid induced 14	2228	1	0	1	0	0	0	0	0	0	rno-miR-344b-1-3p	0	-0.02	N/A	2007, 2011
NETO1	ENST00000327305.6	neuropilin (NRP) and tolloid (TLL)-like 1	5	1	0	0	1	0	0	0	0	4	rno-miR-344b-1-3p	0	-0.01	N/A	2011
VTI1A	ENST00000393077.2	vesicle transport through interaction with t-SNAREs 1A	376	1	0	1	0	0	0	0	0	0	rno-miR-344b-1-3p	0	-0.02	N/A
C18orf32	ENST00000579820.1	chromosome 18 open reading frame 32	733	1	0	1	0	0	0	0	0	1	rno-miR-344b-1-3p	0	-0.15	N/A
LRRC40	ENST00000370952.3	leucine rich repeat containing 40	88	1	0	0	1	0	0	0	0	1	rno-miR-344b-1-3p	0	-0.01	N/A
CUL4A	ENST00000326335.4	cullin 4A	4084	1	0	0	1	0	0	0	0	2	rno-miR-344b-1-3p	0	-0.01	N/A	2007
HACE1	ENST00000262903.4	HECT domain and ankyrin repeat containing E3 ubiquitin protein ligase 1	191	1	0	0	1	0	0	0	0	3	rno-miR-344b-1-3p	0	-0.01	N/A	2007, 2009, 2011
TYRP1	ENST00000388918.5	tyrosinase-related protein 1	16	1	0	1	0	0	0	0	0	1	rno-miR-344b-1-3p	0	-0.02	N/A
KITLG	ENST00000228280.5	KIT ligand	100	1	0	0	1	0	0	0	0	1	rno-miR-344b-1-3p	0	-0.01	N/A	2009, 2011
ZNF592	ENST00000299927.3	zinc finger protein 592	1128	1	0	0	1	0	0	0	0	0	rno-miR-344b-1-3p	0	-0.01	N/A	2007, 2009, 2011
PPAP2B	ENST00000371250.3	phosphatidic acid phosphatase type 2B	81	2	0	0	2	0	0	0	0	1	rno-miR-344b-1-3p	0	-0.02	N/A	2007, 2009, 2011
TEAD3	ENST00000402886.3	TEA domain family member 3	137	1	0	0	1	0	0	0	0	1	rno-miR-344b-1-3p	0	-0.01	N/A	2011
