# Supplementary material for: MicroRNA-10a-3p Improves Cartilage Degeneration by Regulating CH25H-CYP7B1-RORα Mediated Cholesterol Metabolism in Knee Osteoarthritis Rats
Source: Front Pharmacol. 2021 Jun 3;12:690181. doi: 10.3389/fphar.2021.690181 (PMC8209416; doi:10.3389/fphar.2021.690181)
Supplement: Supplementary file 3 [file DataSheet2.ZIP › TargetScan7.2__miR-351-3p.predicted_targets.xlsx]

## Sheet: TargetScan7
Ortholog of target gene	Representative transcript	Gene name	3P-seq tags + 5	Total sites	8mer sites	7mer-m8 sites	7mer-A1 sites	6mer sites	Representative miRNA	Cumulative weighted context++ score	Total context++ score	Aggregate PCT
RP6-24A23.6	ENST00000563887.1	Uncharacterized protein	937	4	1	2	1	0	rno-miR-351-3p	-0.74	-0.92	N/A
SELT	ENST00000471696.1	Selenoprotein T	538	3	1	1	1	1	rno-miR-351-3p	-0.73	-0.73	N/A
PGPEP1L	ENST00000535714.1	pyroglutamyl-peptidase I-like	5	1	1	0	0	0	rno-miR-351-3p	-0.67	-0.67	N/A
POLR2D	ENST00000272645.4	polymerase (RNA) II (DNA directed) polypeptide D	530	1	1	0	0	0	rno-miR-351-3p	-0.63	-0.63	N/A
AC012360.2	ENST00000595531.1	LOC644617 protein; Uncharacterized protein	430	1	1	0	0	0	rno-miR-351-3p	-0.62	-0.62	N/A
MED18	ENST00000373842.4	mediator complex subunit 18	1766	1	1	0	0	0	rno-miR-351-3p	-0.61	-0.61	N/A
RAB17	ENST00000264601.3	RAB17, member RAS oncogene family	84	1	1	0	0	0	rno-miR-351-3p	-0.59	-0.59	N/A
CRISP2	ENST00000339139.4	cysteine-rich secretory protein 2	5	1	1	0	0	0	rno-miR-351-3p	-0.58	-0.58	N/A
CTD-2228K2.5	ENST00000342584.3	Uncharacterized protein	199	1	1	0	0	0	rno-miR-351-3p	-0.54	-0.54	N/A
PTN	ENST00000393083.2	pleiotrophin	11	1	1	0	0	0	rno-miR-351-3p	-0.53	-0.53	N/A
PASD1	ENST00000370357.4	PAS domain containing 1	5	1	1	0	0	0	rno-miR-351-3p	-0.52	-0.52	N/A
ISCA2	ENST00000554924.1	iron-sulfur cluster assembly 2	135	1	1	0	0	0	rno-miR-351-3p	-0.51	-0.53	N/A
CNEP1R1	ENST00000562576.1	CTD nuclear envelope phosphatase 1 regulatory subunit 1	546	3	0	2	1	0	rno-miR-351-3p	-0.5	-0.5	N/A
RNF146	ENST00000356799.2	ring finger protein 146	1504	1	1	0	0	1	rno-miR-351-3p	-0.5	-0.5	N/A
C5orf64	ENST00000505642.1	chromosome 5 open reading frame 64	5	2	1	0	1	0	rno-miR-351-3p	-0.5	-0.5	N/A
CLLU1	ENST00000378485.1	chronic lymphocytic leukemia up-regulated 1	5	1	1	0	0	1	rno-miR-351-3p	-0.49	-0.49	N/A
PGR	ENST00000325455.5	progesterone receptor	8	2	2	0	0	4	rno-miR-351-3p	-0.48	-0.56	N/A
PAQR5	ENST00000395407.2	progestin and adipoQ receptor family member V	62	1	1	0	0	0	rno-miR-351-3p	-0.47	-0.48	N/A
GUCY2F	ENST00000218006.2	guanylate cyclase 2F, retinal	5	1	1	0	0	0	rno-miR-351-3p	-0.46	-0.46	N/A
RRS1	ENST00000320270.2	RRS1 ribosome biogenesis regulator homolog (S. cerevisiae)	1793	2	0	1	1	0	rno-miR-351-3p	-0.46	-0.46	N/A
TMEM170B	ENST00000379426.1	transmembrane protein 170B	489	4	0	1	3	0	rno-miR-351-3p	-0.45	-0.52	N/A
ITIH2	ENST00000358415.4	inter-alpha-trypsin inhibitor heavy chain 2	174	1	1	0	0	0	rno-miR-351-3p	-0.44	-0.44	N/A
ITM2A	ENST00000373298.2	integral membrane protein 2A	5	1	1	0	0	0	rno-miR-351-3p	-0.44	-0.44	N/A
C9orf40	ENST00000376854.5	chromosome 9 open reading frame 40	534	2	0	1	1	0	rno-miR-351-3p	-0.44	-0.44	N/A
NOP58	ENST00000264279.5	NOP58 ribonucleoprotein	72	1	1	0	0	0	rno-miR-351-3p	-0.43	-0.43	N/A
IL1F10	ENST00000393197.2	interleukin 1 family, member 10 (theta)	5	1	1	0	0	0	rno-miR-351-3p	-0.43	-0.43	N/A
MESDC2	ENST00000261758.4	mesoderm development candidate 2	1433	2	1	0	1	0	rno-miR-351-3p	-0.43	-0.52	N/A
SLC22A24	ENST00000326192.5	solute carrier family 22, member 24	5	2	0	0	2	0	rno-miR-351-3p	-0.42	-0.42	N/A
CYCS	ENST00000305786.2	cytochrome c, somatic	320	1	1	0	0	0	rno-miR-351-3p	-0.42	-0.46	N/A
LOH12CR2	ENST00000381800.2	loss of heterozygosity, 12, chromosomal region 2 (non-protein coding)	8	1	1	0	0	0	rno-miR-351-3p	-0.42	-0.42	N/A
ANGPT4	ENST00000381922.3	angiopoietin 4	5	1	1	0	0	1	rno-miR-351-3p	-0.42	-0.42	N/A
C1QTNF9B	ENST00000382145.1	C1q and tumor necrosis factor related protein 9B	5	1	1	0	0	0	rno-miR-351-3p	-0.42	-0.42	N/A
CCDC126	ENST00000307471.3	coiled-coil domain containing 126	846	2	0	1	1	0	rno-miR-351-3p	-0.41	-0.43	N/A
DLX1	ENST00000341900.6	distal-less homeobox 1	312	1	1	0	0	0	rno-miR-351-3p	-0.41	-0.41	N/A
TPD52	ENST00000379096.5	tumor protein D52	4585	1	1	0	0	0	rno-miR-351-3p	-0.41	-0.41	N/A
GPR146	ENST00000297468.3	G protein-coupled receptor 146	5	1	1	0	0	0	rno-miR-351-3p	-0.4	-0.4	N/A
SERPINB7	ENST00000398019.2	serpin peptidase inhibitor, clade B (ovalbumin), member 7	37	1	1	0	0	1	rno-miR-351-3p	-0.39	-0.39	N/A
CYP2B6	ENST00000324071.4	cytochrome P450, family 2, subfamily B, polypeptide 6	5	1	0	0	1	0	rno-miR-351-3p	-0.39	-0.39	N/A
NICN1	ENST00000273598.3	nicolin 1	244	1	1	0	0	0	rno-miR-351-3p	-0.39	-0.39	N/A
SH3GL3	ENST00000535412.1	SH3-domain GRB2-like 3	74	1	1	0	0	0	rno-miR-351-3p	-0.39	-0.42	N/A
USP16	ENST00000399975.3	ubiquitin specific peptidase 16	42	1	1	0	0	0	rno-miR-351-3p	-0.39	-0.39	N/A
ITM2B	ENST00000378565.5	integral membrane protein 2B	10367	1	1	0	0	1	rno-miR-351-3p	-0.38	-0.43	N/A
TOMM20	ENST00000366607.4	translocase of outer mitochondrial membrane 20 homolog (yeast)	674	2	1	0	1	0	rno-miR-351-3p	-0.38	-0.45	N/A
ALAD	ENST00000409155.3	aminolevulinate dehydratase	1922	1	1	0	0	0	rno-miR-351-3p	-0.38	-0.4	N/A
CRK	ENST00000398970.5	v-crk avian sarcoma virus CT10 oncogene homolog	1841	1	1	0	0	0	rno-miR-351-3p	-0.37	-0.39	N/A
TMEM229A	ENST00000455783.1	transmembrane protein 229A	5	1	1	0	0	0	rno-miR-351-3p	-0.37	-0.37	N/A
TBL2	ENST00000305632.5	transducin (beta)-like 2	990	1	1	0	0	1	rno-miR-351-3p	-0.37	-0.39	N/A
VSTM2A	ENST00000407838.3	V-set and transmembrane domain containing 2A	5	1	1	0	0	0	rno-miR-351-3p	-0.37	-0.37	N/A
PCOLCE	ENST00000223061.5	procollagen C-endopeptidase enhancer	316	1	0	1	0	0	rno-miR-351-3p	-0.37	-0.37	N/A
RYBP	ENST00000477973.2	RING1 and YY1 binding protein	342	2	2	0	0	1	rno-miR-351-3p	-0.37	-0.37	N/A
RPL36A	ENST00000427805.2	ribosomal protein L36a	47	1	0	1	0	0	rno-miR-351-3p	-0.36	-0.4	N/A
FAM180A	ENST00000338588.3	family with sequence similarity 180, member A	51	1	1	0	0	0	rno-miR-351-3p	-0.36	-0.36	N/A
CXADR	ENST00000356275.6	coxsackie virus and adenovirus receptor	56	1	1	0	0	1	rno-miR-351-3p	-0.35	-0.38	N/A
UTP11L	ENST00000537711.1	UTP11-like, U3 small nucleolar ribonucleoprotein, (yeast)	1460	2	0	0	2	0	rno-miR-351-3p	-0.35	-0.46	N/A
ZNF467	ENST00000302017.3	zinc finger protein 467	11	1	1	0	0	0	rno-miR-351-3p	-0.35	-0.35	N/A
DHRS2	ENST00000250383.6	dehydrogenase/reductase (SDR family) member 2	10	1	1	0	0	0	rno-miR-351-3p	-0.35	-0.35	N/A
HRK	ENST00000257572.5	harakiri, BCL2 interacting protein (contains only BH3 domain)	19	1	1	0	0	0	rno-miR-351-3p	-0.35	-0.35	N/A
TIMP2	ENST00000585421.1	TIMP metallopeptidase inhibitor 2	3147	1	1	0	0	1	rno-miR-351-3p	-0.34	-0.39	N/A
MPC1	ENST00000360961.6	mitochondrial pyruvate carrier 1	2761	1	0	1	0	0	rno-miR-351-3p	-0.34	-0.34	N/A
KCTD10	ENST00000228495.6	potassium channel tetramerization domain containing 10	147	1	1	0	0	0	rno-miR-351-3p	-0.34	-0.34	N/A
ATG12	ENST00000500945.2	autophagy related 12	1822	1	1	0	0	0	rno-miR-351-3p	-0.34	-0.41	N/A
TMEM47	ENST00000275954.3	transmembrane protein 47	129	1	1	0	0	0	rno-miR-351-3p	-0.34	-0.34	N/A
MAP7	ENST00000354570.3	microtubule-associated protein 7	444	3	0	2	1	0	rno-miR-351-3p	-0.33	-0.5	N/A
FBXO28	ENST00000424254.2	F-box protein 28	461	1	1	0	0	1	rno-miR-351-3p	-0.33	-0.34	N/A
SEPT10	ENST00000397712.2	septin 10	50	2	0	2	0	0	rno-miR-351-3p	-0.33	-0.36	N/A
AC002451.1	ENST00000601424.1	Protein LOC100996577	5	1	1	0	0	0	rno-miR-351-3p	-0.33	-0.33	N/A
USP38	ENST00000307017.4	ubiquitin specific peptidase 38	419	1	1	0	0	0	rno-miR-351-3p	-0.33	-0.34	N/A
TLE1	ENST00000376499.3	transducin-like enhancer of split 1 (E(sp1) homolog, Drosophila)	1996	1	1	0	0	1	rno-miR-351-3p	-0.33	-0.4	N/A
EEF2K	ENST00000263026.5	eukaryotic elongation factor-2 kinase	115	2	1	0	1	0	rno-miR-351-3p	-0.33	-0.34	N/A
C8orf86	ENST00000358138.1	chromosome 8 open reading frame 86	5	1	1	0	0	0	rno-miR-351-3p	-0.33	-0.33	N/A
PAFAH1B3	ENST00000262890.3	platelet-activating factor acetylhydrolase 1b, catalytic subunit 3 (29kDa)	282	1	0	0	1	0	rno-miR-351-3p	-0.33	-0.33	N/A
SLC10A5	ENST00000518568.1	solute carrier family 10, member 5	5	1	0	1	0	0	rno-miR-351-3p	-0.32	-0.32	N/A
HOXC8	ENST00000040584.4	homeobox C8	5	1	1	0	0	1	rno-miR-351-3p	-0.32	-0.32	N/A
UTP14C	ENST00000521776.2	UTP14, U3 small nucleolar ribonucleoprotein, homolog C (yeast)	174	1	0	0	1	0	rno-miR-351-3p	-0.32	-0.32	N/A
SMIM13	ENST00000416247.2	small integral membrane protein 13	199	2	1	1	0	0	rno-miR-351-3p	-0.32	-0.48	N/A
AGPAT5	ENST00000285518.6	1-acylglycerol-3-phosphate O-acyltransferase 5	879	3	2	0	1	0	rno-miR-351-3p	-0.32	-0.49	N/A
APLP1	ENST00000221891.4	amyloid beta (A4) precursor-like protein 1	65	1	1	0	0	0	rno-miR-351-3p	-0.32	-0.32	N/A
C1orf204	ENST00000368102.1	chromosome 1 open reading frame 204	5	1	1	0	0	0	rno-miR-351-3p	-0.32	-0.32	N/A
GPR75	ENST00000394705.2	G protein-coupled receptor 75	35	2	1	1	0	1	rno-miR-351-3p	-0.32	-0.38	N/A
TMEM255A	ENST00000309720.5	transmembrane protein 255A	113	2	0	1	1	0	rno-miR-351-3p	-0.32	-0.32	N/A
TPM4	ENST00000300933.4	tropomyosin 4	332	1	1	0	0	0	rno-miR-351-3p	-0.32	-0.32	N/A
PPP1R17	ENST00000342032.3	protein phosphatase 1, regulatory subunit 17	5	1	1	0	0	0	rno-miR-351-3p	-0.32	-0.32	N/A
NAALADL1	ENST00000339885.2	N-acetylated alpha-linked acidic dipeptidase-like 1	5	1	1	0	0	0	rno-miR-351-3p	-0.31	-0.31	N/A
CBX1	ENST00000393408.3	chromobox homolog 1	26	1	1	0	0	0	rno-miR-351-3p	-0.31	-0.31	N/A
C1QL4	ENST00000334221.3	complement component 1, q subcomponent-like 4	238	1	1	0	0	0	rno-miR-351-3p	-0.31	-0.31	N/A
ELF1	ENST00000442101.1	E74-like factor 1 (ets domain transcription factor)	466	2	0	1	1	1	rno-miR-351-3p	-0.31	-0.31	N/A
ASCL1	ENST00000266744.3	achaete-scute complex homolog 1 (Drosophila)	5	1	1	0	0	0	rno-miR-351-3p	-0.31	-0.31	N/A
KIAA1107	ENST00000370378.4	KIAA1107	7	2	0	2	0	0	rno-miR-351-3p	-0.31	-0.31	N/A
DNAJC30	ENST00000395176.2	DnaJ (Hsp40) homolog, subfamily C, member 30	766	1	0	1	0	0	rno-miR-351-3p	-0.31	-0.31	N/A
AL033381.1	ENST00000314040.1	Uncharacterized protein; cDNA FLJ34594 fis, clone KIDNE2009109	5	2	0	1	1	1	rno-miR-351-3p	-0.31	-0.31	N/A
BRD3	ENST00000303407.7	bromodomain containing 3	77	1	1	0	0	0	rno-miR-351-3p	-0.31	-0.31	N/A
WDR47	ENST00000400794.3	WD repeat domain 47	185	1	1	0	0	0	rno-miR-351-3p	-0.31	-0.31	N/A
DGUOK	ENST00000264093.4	deoxyguanosine kinase	18193	1	0	1	0	0	rno-miR-351-3p	-0.31	-0.31	N/A
MEX3C	ENST00000592416.1	mex-3 RNA binding family member C	5	1	1	0	0	2	rno-miR-351-3p	-0.3	-0.3	N/A
JAGN1	ENST00000307768.4	jagunal homolog 1 (Drosophila)	2639	1	0	1	0	0	rno-miR-351-3p	-0.3	-0.31	N/A
RAB41	ENST00000374473.2	RAB41, member RAS oncogene family	5	1	0	1	0	0	rno-miR-351-3p	-0.3	-0.3	N/A
MATN3	ENST00000407540.3	matrilin 3	113	2	0	0	2	0	rno-miR-351-3p	-0.3	-0.3	N/A
EID2	ENST00000390658.2	EP300 interacting inhibitor of differentiation 2	1085	1	0	0	1	1	rno-miR-351-3p	-0.3	-0.3	N/A
POC1B-GALNT4	ENST00000547474.1	POC1B-GALNT4 readthrough	275	2	0	1	1	1	rno-miR-351-3p	-0.3	-0.31	N/A
PPP1R1C	ENST00000409137.3	protein phosphatase 1, regulatory (inhibitor) subunit 1C	5	2	0	1	1	1	rno-miR-351-3p	-0.3	-0.3	N/A
HS6ST2	ENST00000370836.2	heparan sulfate 6-O-sulfotransferase 2	4566	2	0	1	1	1	rno-miR-351-3p	-0.3	-0.3	N/A
MMD	ENST00000262065.3	monocyte to macrophage differentiation-associated	558	1	1	0	0	1	rno-miR-351-3p	-0.3	-0.3	N/A
IL1RN	ENST00000361779.3	interleukin 1 receptor antagonist	19	2	0	1	1	0	rno-miR-351-3p	-0.3	-0.3	N/A
KRIT1	ENST00000394507.1	KRIT1, ankyrin repeat containing	574	1	1	0	0	0	rno-miR-351-3p	-0.3	-0.34	N/A
RAB39A	ENST00000320578.2	RAB39A, member RAS oncogene family	15	1	1	0	0	0	rno-miR-351-3p	-0.29	-0.29	N/A
TCEA1	ENST00000396401.3	transcription elongation factor A (SII), 1	20	1	1	0	0	1	rno-miR-351-3p	-0.29	-0.29	N/A
SCGB2A1	ENST00000244930.4	secretoglobin, family 2A, member 1	5	1	0	1	0	0	rno-miR-351-3p	-0.29	-0.29	N/A
MPPED2	ENST00000358117.5	metallophosphoesterase domain containing 2	42	1	1	0	0	0	rno-miR-351-3p	-0.29	-0.29	N/A
GATA5	ENST00000252997.2	GATA binding protein 5	7	1	1	0	0	0	rno-miR-351-3p	-0.29	-0.29	N/A
RAB11B	ENST00000328024.6	RAB11B, member RAS oncogene family	920	1	1	0	0	0	rno-miR-351-3p	-0.29	-0.29	N/A
ACTR3B	ENST00000256001.8	ARP3 actin-related protein 3 homolog B (yeast)	660	1	1	0	0	0	rno-miR-351-3p	-0.29	-0.29	N/A
ARIH2	ENST00000356401.4	ariadne RBR E3 ubiquitin protein ligase 2	938	2	1	0	1	0	rno-miR-351-3p	-0.29	-0.32	N/A
BTBD1	ENST00000379403.2	BTB (POZ) domain containing 1	84	1	1	0	0	0	rno-miR-351-3p	-0.29	-0.36	N/A
MYCBP	ENST00000397572.2	MYC binding protein	85	1	1	0	0	0	rno-miR-351-3p	-0.29	-0.39	N/A
ELP4	ENST00000395934.2	elongator acetyltransferase complex subunit 4	282	2	1	0	1	0	rno-miR-351-3p	-0.28	-0.36	N/A
NHP2	ENST00000314397.4	NHP2 ribonucleoprotein	77	1	0	1	0	0	rno-miR-351-3p	-0.28	-0.28	N/A
MAFG	ENST00000357736.4	v-maf avian musculoaponeurotic fibrosarcoma oncogene homolog G	5	2	1	1	0	0	rno-miR-351-3p	-0.28	-0.28	N/A
FZD3	ENST00000240093.3	frizzled family receptor 3	192	2	2	0	0	1	rno-miR-351-3p	-0.28	-0.31	N/A
OR4D1	ENST00000268912.5	olfactory receptor, family 4, subfamily D, member 1	5	1	0	0	1	0	rno-miR-351-3p	-0.28	-0.28	N/A
RIOK3	ENST00000339486.3	RIO kinase 3	757	1	1	0	0	0	rno-miR-351-3p	-0.28	-0.34	N/A
REEP3	ENST00000373758.4	receptor accessory protein 3	1095	1	1	0	0	2	rno-miR-351-3p	-0.28	-0.36	N/A
CETN1	ENST00000327228.3	centrin, EF-hand protein, 1	5	1	0	1	0	0	rno-miR-351-3p	-0.28	-0.28	N/A
DKK1	ENST00000373970.3	dickkopf WNT signaling pathway inhibitor 1	2384	1	0	1	0	0	rno-miR-351-3p	-0.28	-0.28	N/A
TMEM119	ENST00000392806.3	transmembrane protein 119	5	1	1	0	0	0	rno-miR-351-3p	-0.28	-0.28	N/A
NXPE3	ENST00000422132.1	neurexophilin and PC-esterase domain family, member 3	630	2	1	0	1	0	rno-miR-351-3p	-0.28	-0.36	N/A
SEMA4D	ENST00000450295.1	sema domain, immunoglobulin domain (Ig), transmembrane domain (TM) and short cytoplasmic domain, (semaphorin) 4D	76	1	1	0	0	1	rno-miR-351-3p	-0.28	-0.28	N/A
UCK2	ENST00000372212.4	uridine-cytidine kinase 2	437	1	0	1	0	3	rno-miR-351-3p	-0.28	-0.34	N/A
MUSTN1	ENST00000486659.1	musculoskeletal, embryonic nuclear protein 1	39	1	0	1	0	0	rno-miR-351-3p	-0.28	-0.28	N/A
ZC3HAV1L	ENST00000275766.1	zinc finger CCCH-type, antiviral 1-like	98	1	1	0	0	0	rno-miR-351-3p	-0.28	-0.28	N/A
ACE2	ENST00000252519.3	angiotensin I converting enzyme 2	5	1	0	0	1	1	rno-miR-351-3p	-0.28	-0.28	N/A
XKR4	ENST00000327381.6	XK, Kell blood group complex subunit-related family, member 4	5	3	0	3	0	3	rno-miR-351-3p	-0.27	-0.27	N/A
ST8SIA2	ENST00000268164.3	ST8 alpha-N-acetyl-neuraminide alpha-2,8-sialyltransferase 2	9	2	0	0	2	0	rno-miR-351-3p	-0.27	-0.27	N/A
IL23R	ENST00000371002.1	interleukin 23 receptor	5	1	1	0	0	0	rno-miR-351-3p	-0.27	-0.27	N/A
MRPS11	ENST00000325844.4	mitochondrial ribosomal protein S11	1452	1	0	1	0	0	rno-miR-351-3p	-0.27	-0.27	N/A
MAPK1	ENST00000215832.6	mitogen-activated protein kinase 1	630	2	0	2	0	0	rno-miR-351-3p	-0.27	-0.27	N/A
TMEM178B	ENST00000565468.1	transmembrane protein 178B	129	2	0	1	1	1	rno-miR-351-3p	-0.27	-0.27	N/A
CCDC15	ENST00000344762.5	coiled-coil domain containing 15	134	1	1	0	0	0	rno-miR-351-3p	-0.27	-0.27	N/A
PRDX5	ENST00000265462.4	peroxiredoxin 5	71116	1	0	0	1	0	rno-miR-351-3p	-0.27	-0.27	N/A
CCDC14	ENST00000488653.2	coiled-coil domain containing 14	275	1	0	0	1	1	rno-miR-351-3p	-0.27	-0.28	N/A
SH3TC2	ENST00000502274.1	SH3 domain and tetratricopeptide repeats 2	31	1	0	1	0	1	rno-miR-351-3p	-0.27	-0.27	N/A
NSG2	ENST00000303177.3	Neuron-specific protein family member 2	5	1	1	0	0	0	rno-miR-351-3p	-0.27	-0.27	N/A
MTMR2	ENST00000346299.5	myotubularin related protein 2	625	1	0	0	1	0	rno-miR-351-3p	-0.27	-0.27	N/A
PEX26	ENST00000329627.7	peroxisomal biogenesis factor 26	157	2	1	1	0	1	rno-miR-351-3p	-0.27	-0.42	N/A
NSG1	ENST00000421177.2	Neuron-specific protein family member 1	25	1	1	0	0	0	rno-miR-351-3p	-0.26	-0.44	N/A
ABHD14A	ENST00000491470.1	abhydrolase domain containing 14A	523	1	0	1	0	0	rno-miR-351-3p	-0.26	-0.26	N/A
GULP1	ENST00000409843.1	GULP, engulfment adaptor PTB domain containing 1	196	2	0	1	1	0	rno-miR-351-3p	-0.26	-0.27	N/A
NRG3	ENST00000372142.2	neuregulin 3	27	1	1	0	0	0	rno-miR-351-3p	-0.26	-0.29	N/A
GEMIN8	ENST00000380523.4	gem (nuclear organelle) associated protein 8	9	1	0	0	1	0	rno-miR-351-3p	-0.26	-0.26	N/A
CCDC109B	ENST00000394650.4	coiled-coil domain containing 109B	370	1	0	1	0	0	rno-miR-351-3p	-0.26	-0.26	N/A
TMEM192	ENST00000306480.6	transmembrane protein 192	278	1	0	1	0	0	rno-miR-351-3p	-0.26	-0.27	N/A
ZNF385A	ENST00000551109.1	zinc finger protein 385A	94	2	0	0	2	0	rno-miR-351-3p	-0.26	-0.26	N/A
ITGB3BP	ENST00000371092.3	integrin beta 3 binding protein (beta3-endonexin)	1136	2	0	2	0	1	rno-miR-351-3p	-0.26	-0.41	N/A
KIFAP3	ENST00000361580.2	kinesin-associated protein 3	42	1	0	1	0	0	rno-miR-351-3p	-0.26	-0.26	N/A
COQ10B	ENST00000263960.2	coenzyme Q10 homolog B (S. cerevisiae)	1070	1	0	1	0	1	rno-miR-351-3p	-0.26	-0.26	N/A
AC012215.1	ENST00000437887.1	Uncharacterized protein	31	1	1	0	0	0	rno-miR-351-3p	-0.26	-0.48	N/A
DUS2	ENST00000565263.1	dihydrouridine synthase 2	831	1	0	0	1	0	rno-miR-351-3p	-0.25	-0.25	N/A
HMGCS1	ENST00000325110.6	3-hydroxy-3-methylglutaryl-CoA synthase 1 (soluble)	3730	1	0	0	1	0	rno-miR-351-3p	-0.25	-0.27	N/A
EREG	ENST00000244869.2	epiregulin	5	2	0	0	2	0	rno-miR-351-3p	-0.25	-0.25	N/A
ONECUT1	ENST00000560699.2	one cut homeobox 1	10	4	1	2	1	0	rno-miR-351-3p	-0.25	-0.58	N/A
C17orf98	ENST00000398575.4	chromosome 17 open reading frame 98	5	1	0	1	0	0	rno-miR-351-3p	-0.25	-0.25	N/A
EPT1	ENST00000260585.7	ethanolaminephosphotransferase 1 (CDP-ethanolamine-specific)	449	2	0	1	1	3	rno-miR-351-3p	-0.25	-0.28	N/A
GLRA3	ENST00000274093.3	glycine receptor, alpha 3	5	2	1	1	0	1	rno-miR-351-3p	-0.25	-0.25	N/A
CBLN3	ENST00000267406.6	cerebellin 3 precursor	30	2	0	1	1	0	rno-miR-351-3p	-0.25	-0.25	N/A
GJB4	ENST00000339480.1	gap junction protein, beta 4, 30.3kDa	5	1	1	0	0	0	rno-miR-351-3p	-0.25	-0.25	N/A
ZNF740	ENST00000416904.3	zinc finger protein 740	2137	3	0	2	1	1	rno-miR-351-3p	-0.25	-0.25	N/A
GCNT1	ENST00000376730.4	glucosaminyl (N-acetyl) transferase 1, core 2	93	1	1	0	0	0	rno-miR-351-3p	-0.25	-0.35	N/A
SEC14L1	ENST00000413679.2	SEC14-like 1 (S. cerevisiae)	1399	2	1	1	0	0	rno-miR-351-3p	-0.25	-0.25	N/A
TUBB4A	ENST00000264071.2	tubulin, beta 4A class IVa	8	1	0	1	0	0	rno-miR-351-3p	-0.24	-0.24	N/A
PAQR3	ENST00000512733.1	progestin and adipoQ receptor family member III	217	2	2	0	0	0	rno-miR-351-3p	-0.24	-0.46	N/A
SH3BGRL3	ENST00000319041.6	SH3 domain binding glutamic acid-rich protein like 3	8719	1	0	1	0	0	rno-miR-351-3p	-0.24	-0.24	N/A
OSBPL9	ENST00000371710.3	oxysterol binding protein-like 9	4836	1	0	0	1	0	rno-miR-351-3p	-0.24	-0.24	N/A
ZNHIT3	ENST00000490126.2	zinc finger, HIT-type containing 3	1697	1	0	1	0	0	rno-miR-351-3p	-0.24	-0.24	N/A
PIN4	ENST00000218432.5	protein (peptidylprolyl cis/trans isomerase) NIMA-interacting, 4 (parvulin)	29	1	0	0	1	0	rno-miR-351-3p	-0.24	-0.24	N/A
WDR17	ENST00000393643.2	WD repeat domain 17	113	1	1	0	0	0	rno-miR-351-3p	-0.24	-0.24	N/A
DNAJC5G	ENST00000296097.3	DnaJ (Hsp40) homolog, subfamily C, member 5 gamma	5	1	1	0	0	0	rno-miR-351-3p	-0.24	-0.24	N/A
BCLAF1	ENST00000531224.1	BCL2-associated transcription factor 1	1732	1	0	0	1	0	rno-miR-351-3p	-0.24	-0.24	N/A
PRDX3	ENST00000356951.3	peroxiredoxin 3	141	1	0	0	1	0	rno-miR-351-3p	-0.24	-0.33	N/A
CCR9	ENST00000357632.2	chemokine (C-C motif) receptor 9	5	1	1	0	0	0	rno-miR-351-3p	-0.24	-0.24	N/A
PIFO	ENST00000369738.4	primary cilia formation	21	2	0	2	0	0	rno-miR-351-3p	-0.24	-0.42	N/A
POC1B	ENST00000378528.2	POC1 centriolar protein B	61	1	1	0	0	0	rno-miR-351-3p	-0.24	-0.37	N/A
TXNL4B	ENST00000268483.3	thioredoxin-like 4B	200	1	0	1	0	0	rno-miR-351-3p	-0.24	-0.25	N/A
C1QL3	ENST00000298943.3	complement component 1, q subcomponent-like 3	77	1	1	0	0	1	rno-miR-351-3p	-0.24	-0.25	N/A
SP9	ENST00000394967.2	Sp9 transcription factor	79	1	1	0	0	0	rno-miR-351-3p	-0.24	-0.3	N/A
DDX3Y	ENST00000336079.3	DEAD (Asp-Glu-Ala-Asp) box helicase 3, Y-linked	5	2	0	0	2	1	rno-miR-351-3p	-0.24	-0.24	N/A
DNAI2	ENST00000307504.5	dynein, axonemal, intermediate chain 2	5	1	1	0	0	0	rno-miR-351-3p	-0.24	-0.24	N/A
NOL8	ENST00000442668.2	nucleolar protein 8	108	1	1	0	0	0	rno-miR-351-3p	-0.24	-0.24	N/A
KLK6	ENST00000376851.3	kallikrein-related peptidase 6	5	1	0	1	0	0	rno-miR-351-3p	-0.23	-0.23	N/A
SRSF10	ENST00000343255.5	serine/arginine-rich splicing factor 10	1920	3	1	1	1	1	rno-miR-351-3p	-0.23	-0.25	N/A
MITF	ENST00000328528.6	microphthalmia-associated transcription factor	593	3	1	1	1	0	rno-miR-351-3p	-0.23	-0.32	N/A
PAK2	ENST00000327134.3	p21 protein (Cdc42/Rac)-activated kinase 2	145	3	0	0	3	1	rno-miR-351-3p	-0.23	-0.24	N/A
WWOX	ENST00000539474.2	WW domain containing oxidoreductase	48	1	0	1	0	2	rno-miR-351-3p	-0.23	-0.26	N/A
COIL	ENST00000240316.4	coilin	5	1	0	1	0	1	rno-miR-351-3p	-0.23	-0.23	N/A
PCM1	ENST00000524226.1	pericentriolar material 1	220	2	0	1	1	0	rno-miR-351-3p	-0.23	-0.27	N/A
RSRC2	ENST00000331738.7	arginine/serine-rich coiled-coil 2	320	1	0	0	1	0	rno-miR-351-3p	-0.23	-0.25	N/A
DDX19A	ENST00000302243.7	DEAD (Asp-Glu-Ala-Asp) box polypeptide 19A	148	2	0	0	2	0	rno-miR-351-3p	-0.23	-0.23	N/A
TBC1D23	ENST00000344949.5	TBC1 domain family, member 23	238	1	1	0	0	0	rno-miR-351-3p	-0.23	-0.25	N/A
TSPYL4	ENST00000420283.1	TSPY-like 4	5	2	0	0	2	2	rno-miR-351-3p	-0.23	-0.23	N/A
MYBPC1	ENST00000392934.3	myosin binding protein C, slow type	5	1	0	0	1	0	rno-miR-351-3p	-0.23	-0.23	N/A
AP000889.3	ENST00000600612.1	HCG2032453; Uncharacterized protein; cDNA FLJ25337 fis, clone TST00714	5	1	0	1	0	0	rno-miR-351-3p	-0.23	-0.23	N/A
PALMD	ENST00000263174.4	palmdelphin	66	1	0	0	1	1	rno-miR-351-3p	-0.23	-0.29	N/A
KCNIP3	ENST00000295225.5	Kv channel interacting protein 3, calsenilin	555	1	0	0	1	0	rno-miR-351-3p	-0.23	-0.23	N/A
LAGE3	ENST00000407062.1	L antigen family, member 3	335	1	0	1	0	0	rno-miR-351-3p	-0.23	-0.23	N/A
EMCN	ENST00000296420.4	endomucin	5	1	1	0	0	1	rno-miR-351-3p	-0.23	-0.23	N/A
SRSF4	ENST00000546138.1	serine/arginine-rich splicing factor 4	2524	1	0	0	1	0	rno-miR-351-3p	-0.23	-0.23	N/A
GPR143	ENST00000467482.1	G protein-coupled receptor 143	8	1	0	1	0	0	rno-miR-351-3p	-0.23	-0.23	N/A
NIPSNAP1	ENST00000216121.7	nipsnap homolog 1 (C. elegans)	2429	1	0	0	1	1	rno-miR-351-3p	-0.23	-0.23	N/A
UAP1L1	ENST00000360271.3	UDP-N-acteylglucosamine pyrophosphorylase 1-like 1	398	1	1	0	0	0	rno-miR-351-3p	-0.23	-0.23	N/A
MARCH2	ENST00000602117.1	membrane-associated ring finger (C3HC4) 2, E3 ubiquitin protein ligase	909	1	0	1	0	0	rno-miR-351-3p	-0.23	-0.23	N/A
ZNF143	ENST00000396602.2	zinc finger protein 143	380	1	1	0	0	0	rno-miR-351-3p	-0.23	-0.23	N/A
PSME1	ENST00000382708.3	proteasome (prosome, macropain) activator subunit 1 (PA28 alpha)	1179	1	0	1	0	0	rno-miR-351-3p	-0.23	-0.23	N/A
TMEM110-MUSTN1	ENST00000504329.1	TMEM110-MUSTN1 readthrough	39	1	0	1	0	0	rno-miR-351-3p	-0.22	-0.22	N/A
NMNAT2	ENST00000294868.4	nicotinamide nucleotide adenylyltransferase 2	18	1	0	1	0	2	rno-miR-351-3p	-0.22	-0.22	N/A
POLR3G	ENST00000504930.1	polymerase (RNA) III (DNA directed) polypeptide G (32kD)	67	1	1	0	0	0	rno-miR-351-3p	-0.22	-0.22	N/A
LYRM2	ENST00000520318.1	LYR motif containing 2	305	1	0	0	1	1	rno-miR-351-3p	-0.22	-0.26	N/A
IGJ	ENST00000254801.4	immunoglobulin J polypeptide, linker protein for immunoglobulin alpha and mu polypeptides	5	1	0	0	1	0	rno-miR-351-3p	-0.22	-0.22	N/A
CMPK1	ENST00000371873.5	cytidine monophosphate (UMP-CMP) kinase 1, cytosolic	4366	1	1	0	0	0	rno-miR-351-3p	-0.22	-0.22	N/A
CHTF8	ENST00000448552.2	CTF8, chromosome transmission fidelity factor 8 homolog (S. cerevisiae)	13	1	0	1	0	1	rno-miR-351-3p	-0.22	-0.22	N/A
GRIA2	ENST00000296526.7	glutamate receptor, ionotropic, AMPA 2	5	2	0	0	2	0	rno-miR-351-3p	-0.22	-0.22	N/A
FANCF	ENST00000327470.3	Fanconi anemia, complementation group F	282	1	0	0	1	0	rno-miR-351-3p	-0.22	-0.24	N/A
FAM72C	ENST00000369175.3	family with sequence similarity 72, member C	9	1	0	1	0	0	rno-miR-351-3p	-0.22	-0.22	N/A
ARID4B	ENST00000349213.3	AT rich interactive domain 4B (RBP1-like)	940	1	1	0	0	0	rno-miR-351-3p	-0.22	-0.22	N/A
UFM1	ENST00000239878.4	ubiquitin-fold modifier 1	1502	1	0	0	1	1	rno-miR-351-3p	-0.22	-0.22	N/A
SERPINB1	ENST00000380739.5	serpin peptidase inhibitor, clade B (ovalbumin), member 1	660	1	0	0	1	0	rno-miR-351-3p	-0.22	-0.27	N/A
ZCCHC24	ENST00000372336.3	zinc finger, CCHC domain containing 24	359	2	0	0	2	1	rno-miR-351-3p	-0.22	-0.22	N/A
RTN4	ENST00000394609.2	reticulon 4	34030	1	0	1	0	1	rno-miR-351-3p	-0.22	-0.22	N/A
KCTD21	ENST00000340067.3	potassium channel tetramerization domain containing 21	90	1	0	1	0	2	rno-miR-351-3p	-0.22	-0.22	N/A
ADA	ENST00000372874.4	adenosine deaminase	116	1	0	0	1	0	rno-miR-351-3p	-0.22	-0.22	N/A
GABRE	ENST00000370325.1	gamma-aminobutyric acid (GABA) A receptor, epsilon	6	1	0	1	0	1	rno-miR-351-3p	-0.22	-0.22	N/A
LINC00632	ENST00000370535.3	long intergenic non-protein coding RNA 632	5	1	0	0	1	0	rno-miR-351-3p	-0.22	-0.22	N/A
LYPD1	ENST00000397463.2	LY6/PLAUR domain containing 1	347	1	0	0	1	1	rno-miR-351-3p	-0.22	-0.23	N/A
TCF7L2	ENST00000369386.1	transcription factor 7-like 2 (T-cell specific, HMG-box)	650	1	0	1	0	0	rno-miR-351-3p	-0.22	-0.22	N/A
POU4F2	ENST00000281321.3	POU class 4 homeobox 2	5	1	1	0	0	0	rno-miR-351-3p	-0.22	-0.22	N/A
FKBP1B	ENST00000380991.4	FK506 binding protein 1B, 12.6 kDa	232	1	0	0	1	0	rno-miR-351-3p	-0.22	-0.22	N/A
MLTK	ENST00000375213.3	Mitogen-activated protein kinase kinase kinase MLT	734	1	0	0	1	0	rno-miR-351-3p	-0.22	-0.22	N/A
SULF2	ENST00000359930.4	sulfatase 2	103	2	1	0	1	0	rno-miR-351-3p	-0.21	-0.21	N/A
TNFAIP8	ENST00000504771.2	tumor necrosis factor, alpha-induced protein 8	608	1	0	1	0	0	rno-miR-351-3p	-0.21	-0.21	N/A
MAPK1IP1L	ENST00000395468.4	mitogen-activated protein kinase 1 interacting protein 1-like	4002	1	0	0	1	0	rno-miR-351-3p	-0.21	-0.21	N/A
MIEF1	ENST00000325301.2	mitochondrial elongation factor 1	2319	2	1	1	0	0	rno-miR-351-3p	-0.21	-0.22	N/A
LRRTM1	ENST00000295057.3	leucine rich repeat transmembrane neuronal 1	15	1	0	0	1	0	rno-miR-351-3p	-0.21	-0.21	N/A
RPRM	ENST00000325926.3	reprimo, TP53 dependent G2 arrest mediator candidate	91	1	0	1	0	0	rno-miR-351-3p	-0.21	-0.21	N/A
KCNQ3	ENST00000388996.4	potassium voltage-gated channel, KQT-like subfamily, member 3	5	1	0	0	1	1	rno-miR-351-3p	-0.21	-0.21	N/A
PALM	ENST00000338448.5	paralemmin	341	2	0	2	0	0	rno-miR-351-3p	-0.21	-0.21	N/A
LRRC69	ENST00000343709.3	leucine rich repeat containing 69	12	1	0	1	0	0	rno-miR-351-3p	-0.21	-0.37	N/A
FBXO30	ENST00000237281.4	F-box protein 30	224	3	0	1	2	0	rno-miR-351-3p	-0.21	-0.23	N/A
CALB2	ENST00000349553.5	calbindin 2	5	1	0	1	0	0	rno-miR-351-3p	-0.21	-0.21	N/A
SPRED3	ENST00000587013.1	sprouty-related, EVH1 domain containing 3	42	1	1	0	0	3	rno-miR-351-3p	-0.21	-0.26	N/A
RNF152	ENST00000312828.3	ring finger protein 152	57	3	2	0	1	0	rno-miR-351-3p	-0.21	-0.47	N/A
HAO1	ENST00000378789.3	hydroxyacid oxidase (glycolate oxidase) 1	5	1	0	0	1	0	rno-miR-351-3p	-0.21	-0.21	N/A
VIP	ENST00000367244.3	vasoactive intestinal peptide	5	1	0	0	1	0	rno-miR-351-3p	-0.21	-0.21	N/A
DYSF	ENST00000258104.3	dysferlin	47	1	0	1	0	0	rno-miR-351-3p	-0.21	-0.21	N/A
PDP1	ENST00000396200.3	pyruvate dehyrogenase phosphatase catalytic subunit 1	285	1	1	0	0	0	rno-miR-351-3p	-0.21	-0.21	N/A
GDAP1	ENST00000220822.7	ganglioside induced differentiation associated protein 1	37	1	1	0	0	2	rno-miR-351-3p	-0.21	-0.34	N/A
ACOT11	ENST00000343744.2	acyl-CoA thioesterase 11	36	1	1	0	0	1	rno-miR-351-3p	-0.21	-0.24	N/A
CCL13	ENST00000225844.2	chemokine (C-C motif) ligand 13	66	1	0	1	0	1	rno-miR-351-3p	-0.21	-0.22	N/A
PLA2G1B	ENST00000423423.3	phospholipase A2, group IB (pancreas)	5	1	0	0	1	0	rno-miR-351-3p	-0.2	-0.2	N/A
DEXI	ENST00000331808.4	Dexi homolog (mouse)	1646	1	0	1	0	0	rno-miR-351-3p	-0.2	-0.2	N/A
DND1	ENST00000542735.1	DND microRNA-mediated repression inhibitor 1	5	1	0	0	1	0	rno-miR-351-3p	-0.2	-0.2	N/A
SLC30A8	ENST00000427715.2	solute carrier family 30 (zinc transporter), member 8	5	1	1	0	0	0	rno-miR-351-3p	-0.2	-0.2	N/A
TMEM43	ENST00000306077.4	transmembrane protein 43	2575	2	0	0	2	0	rno-miR-351-3p	-0.2	-0.21	N/A
LEPR	ENST00000371060.3	leptin receptor	169	1	1	0	0	0	rno-miR-351-3p	-0.2	-0.21	N/A
AIFM2	ENST00000307864.1	apoptosis-inducing factor, mitochondrion-associated, 2	334	1	0	0	1	1	rno-miR-351-3p	-0.2	-0.22	N/A
RGS21	ENST00000417209.2	regulator of G-protein signaling 21	5	1	0	1	0	0	rno-miR-351-3p	-0.2	-0.2	N/A
FAM72A	ENST00000367128.3	family with sequence similarity 72, member A	5	1	0	1	0	0	rno-miR-351-3p	-0.2	-0.2	N/A
GABRA6	ENST00000523217.1	gamma-aminobutyric acid (GABA) A receptor, alpha 6	5	1	0	0	1	0	rno-miR-351-3p	-0.2	-0.2	N/A
MEX3D	ENST00000402693.4	mex-3 RNA binding family member D	13	1	1	0	0	0	rno-miR-351-3p	-0.2	-0.2	N/A
MAGI3	ENST00000307546.9	membrane associated guanylate kinase, WW and PDZ domain containing 3	70	1	0	1	0	1	rno-miR-351-3p	-0.2	-0.23	N/A
MTX2	ENST00000249442.6	metaxin 2	1837	1	0	1	0	0	rno-miR-351-3p	-0.2	-0.33	N/A
PELO	ENST00000274311.2	pelota homolog (Drosophila)	786	2	1	0	1	1	rno-miR-351-3p	-0.2	-0.44	N/A
FAM72B	ENST00000369390.3	family with sequence similarity 72, member B	5	1	0	1	0	0	rno-miR-351-3p	-0.2	-0.2	N/A
ILKAP	ENST00000254654.3	integrin-linked kinase-associated serine/threonine phosphatase	193	1	0	1	0	0	rno-miR-351-3p	-0.2	-0.2	N/A
CYBRD1	ENST00000375252.3	cytochrome b reductase 1	4467	1	0	1	0	0	rno-miR-351-3p	-0.2	-0.21	N/A
DNAJC7	ENST00000457167.4	DnaJ (Hsp40) homolog, subfamily C, member 7	25	1	0	1	0	0	rno-miR-351-3p	-0.2	-0.23	N/A
ALDH18A1	ENST00000371224.2	aldehyde dehydrogenase 18 family, member A1	585	1	0	1	0	1	rno-miR-351-3p	-0.2	-0.2	N/A
ALOX15B	ENST00000380183.4	arachidonate 15-lipoxygenase, type B	5	1	1	0	0	0	rno-miR-351-3p	-0.2	-0.2	N/A
PRND	ENST00000305817.2	prion protein 2 (dublet)	5	2	0	0	2	0	rno-miR-351-3p	-0.2	-0.2	N/A
HLA-DRA	ENST00000395388.2	major histocompatibility complex, class II, DR alpha	58	1	0	0	1	0	rno-miR-351-3p	-0.2	-0.2	N/A
DAZL	ENST00000250863.8	deleted in azoospermia-like	5	1	0	0	1	0	rno-miR-351-3p	-0.2	-0.2	N/A
CD86	ENST00000330540.2	CD86 molecule	5	1	0	1	0	0	rno-miR-351-3p	-0.2	-0.2	N/A
LIN28B	ENST00000345080.4	lin-28 homolog B (C. elegans)	118	1	1	0	0	2	rno-miR-351-3p	-0.2	-0.2	N/A
PRKAR2A	ENST00000265563.8	protein kinase, cAMP-dependent, regulatory, type II, alpha	583	2	0	2	0	0	rno-miR-351-3p	-0.2	-0.21	N/A
CSPP1	ENST00000262210.5	centrosome and spindle pole associated protein 1	101	1	1	0	0	0	rno-miR-351-3p	-0.2	-0.46	N/A
HMG20A	ENST00000336216.4	high mobility group 20A	391	2	1	0	1	0	rno-miR-351-3p	-0.2	-0.28	N/A
PDK3	ENST00000441463.2	pyruvate dehydrogenase kinase, isozyme 3	659	2	1	1	0	2	rno-miR-351-3p	-0.2	-0.25	N/A
PRG4	ENST00000367483.4	proteoglycan 4	5	1	0	0	1	0	rno-miR-351-3p	-0.2	-0.2	N/A
C19orf59	ENST00000333598.3	chromosome 19 open reading frame 59	5	1	0	1	0	0	rno-miR-351-3p	-0.2	-0.2	N/A
EMILIN1	ENST00000380320.4	elastin microfibril interfacer 1	5	1	0	1	0	0	rno-miR-351-3p	-0.2	-0.2	N/A
SPIN4	ENST00000374884.2	spindlin family, member 4	202	1	0	1	0	0	rno-miR-351-3p	-0.2	-0.2	N/A
KCNE3	ENST00000310128.4	potassium voltage-gated channel, Isk-related family, member 3	16	1	0	1	0	0	rno-miR-351-3p	-0.2	-0.2	N/A
PPP2R5C	ENST00000422945.2	protein phosphatase 2, regulatory subunit B', gamma	1584	1	0	0	1	2	rno-miR-351-3p	-0.2	-0.2	N/A
EPN3	ENST00000268933.3	epsin 3	5	1	0	0	1	0	rno-miR-351-3p	-0.2	-0.2	N/A
DAZ4	ENST00000382290.3	deleted in azoospermia 4	5	1	0	0	1	0	rno-miR-351-3p	-0.2	-0.2	N/A
ASB18	ENST00000330842.6	ankyrin repeat and SOCS box containing 18	5	1	0	0	1	0	rno-miR-351-3p	-0.2	-0.2	N/A
PTP4A1	ENST00000370651.3	protein tyrosine phosphatase type IVA, member 1	5740	1	0	0	1	0	rno-miR-351-3p	-0.19	-0.2	N/A
ZNF169	ENST00000481550.2	zinc finger protein 169	12	1	0	1	0	0	rno-miR-351-3p	-0.19	-0.19	N/A
HAND1	ENST00000231121.2	heart and neural crest derivatives expressed 1	5	1	0	1	0	0	rno-miR-351-3p	-0.19	-0.19	N/A
C17orf53	ENST00000245382.6	chromosome 17 open reading frame 53	12	2	0	1	1	0	rno-miR-351-3p	-0.19	-0.19	N/A
GMPS	ENST00000496455.2	guanine monphosphate synthase	867	1	1	0	0	0	rno-miR-351-3p	-0.19	-0.21	N/A
GPATCH1	ENST00000170564.2	G patch domain containing 1	448	1	0	0	1	0	rno-miR-351-3p	-0.19	-0.2	N/A
RAB30	ENST00000533486.1	RAB30, member RAS oncogene family	274	2	1	0	1	1	rno-miR-351-3p	-0.19	-0.23	N/A
FGF11	ENST00000293829.4	fibroblast growth factor 11	10	1	0	0	1	2	rno-miR-351-3p	-0.19	-0.21	N/A
PWWP2A	ENST00000456329.3	PWWP domain containing 2A	272	1	1	0	0	0	rno-miR-351-3p	-0.19	-0.19	N/A
FIZ1	ENST00000221665.3	FLT3-interacting zinc finger 1	136	1	0	1	0	2	rno-miR-351-3p	-0.19	-0.19	N/A
P2RY4	ENST00000374519.2	pyrimidinergic receptor P2Y, G-protein coupled, 4	5	1	0	0	1	0	rno-miR-351-3p	-0.19	-0.19	N/A
MOSPD1	ENST00000370783.3	motile sperm domain containing 1	83	1	1	0	0	0	rno-miR-351-3p	-0.19	-0.28	N/A
RNF7	ENST00000273480.3	ring finger protein 7	377	1	0	0	1	0	rno-miR-351-3p	-0.19	-0.19	N/A
GNB1L	ENST00000329517.6	guanine nucleotide binding protein (G protein), beta polypeptide 1-like	210	2	1	1	0	0	rno-miR-351-3p	-0.19	-0.31	N/A
CTGF	ENST00000367976.3	connective tissue growth factor	10083	1	0	0	1	0	rno-miR-351-3p	-0.19	-0.2	N/A
SGPL1	ENST00000373202.3	sphingosine-1-phosphate lyase 1	105	2	0	1	1	2	rno-miR-351-3p	-0.19	-0.21	N/A
PHF11	ENST00000378319.3	PHD finger protein 11	95	1	0	0	1	0	rno-miR-351-3p	-0.19	-0.21	N/A
PTEN	ENST00000371953.3	phosphatase and tensin homolog	118	2	0	1	1	1	rno-miR-351-3p	-0.19	-0.24	N/A
ME1	ENST00000369705.3	malic enzyme 1, NADP(+)-dependent, cytosolic	586	1	0	1	0	1	rno-miR-351-3p	-0.19	-0.22	N/A
DYNAP	ENST00000321600.1	dynactin associated protein	5	1	0	0	1	0	rno-miR-351-3p	-0.19	-0.19	N/A
EDA2R	ENST00000374719.3	ectodysplasin A2 receptor	64	1	1	0	0	0	rno-miR-351-3p	-0.19	-0.19	N/A
ANKZF1	ENST00000323348.5	ankyrin repeat and zinc finger domain containing 1	368	1	0	0	1	0	rno-miR-351-3p	-0.19	-0.19	N/A
MSL1	ENST00000398532.4	male-specific lethal 1 homolog (Drosophila)	4715	1	1	0	0	0	rno-miR-351-3p	-0.19	-0.19	N/A
OR51E2	ENST00000396950.3	olfactory receptor, family 51, subfamily E, member 2	5	1	0	1	0	0	rno-miR-351-3p	-0.19	-0.19	N/A
AGFG1	ENST00000310078.8	ArfGAP with FG repeats 1	2019	2	0	1	1	1	rno-miR-351-3p	-0.19	-0.2	N/A
HTRA1	ENST00000368984.3	HtrA serine peptidase 1	1012	1	0	0	1	0	rno-miR-351-3p	-0.19	-0.19	N/A
PXDC1	ENST00000380283.4	PX domain containing 1	1727	1	0	1	0	0	rno-miR-351-3p	-0.19	-0.19	N/A
KRT74	ENST00000549343.1	keratin 74	5	1	0	1	0	1	rno-miR-351-3p	-0.19	-0.19	N/A
SLC16A13	ENST00000308027.6	solute carrier family 16, member 13	137	1	0	0	1	0	rno-miR-351-3p	-0.19	-0.2	N/A
UBE2D1	ENST00000373910.4	ubiquitin-conjugating enzyme E2D 1	200	1	0	1	0	1	rno-miR-351-3p	-0.19	-0.27	N/A
LPAR1	ENST00000374431.3	lysophosphatidic acid receptor 1	2111	1	1	0	0	0	rno-miR-351-3p	-0.19	-0.21	N/A
TCL1B	ENST00000340722.7	T-cell leukemia/lymphoma 1B	5	1	0	1	0	0	rno-miR-351-3p	-0.19	-0.19	N/A
VSTM4	ENST00000332853.4	V-set and transmembrane domain containing 4	59	1	1	0	0	0	rno-miR-351-3p	-0.19	-0.19	N/A
NMT1	ENST00000592782.1	N-myristoyltransferase 1	1991	1	0	0	1	0	rno-miR-351-3p	-0.19	-0.19	N/A
HVCN1	ENST00000242607.8	hydrogen voltage-gated channel 1	8	1	0	0	1	0	rno-miR-351-3p	-0.19	-0.19	N/A
CCNY	ENST00000374706.1	cyclin Y	672	1	0	1	0	2	rno-miR-351-3p	-0.19	-0.38	N/A
MFAP2	ENST00000375534.3	microfibrillar-associated protein 2	10	1	0	1	0	0	rno-miR-351-3p	-0.19	-0.19	N/A
HYAL3	ENST00000359051.3	hyaluronoglucosaminidase 3	62	1	0	1	0	0	rno-miR-351-3p	-0.19	-0.19	N/A
PGP	ENST00000333503.7	phosphoglycolate phosphatase	153	1	1	0	0	0	rno-miR-351-3p	-0.19	-0.19	N/A
FAM72D	ENST00000400889.1	family with sequence similarity 72, member D	5	1	0	1	0	0	rno-miR-351-3p	-0.18	-0.18	N/A
PDIA4	ENST00000286091.4	protein disulfide isomerase family A, member 4	4336	1	0	1	0	0	rno-miR-351-3p	-0.18	-0.18	N/A
PSMD4	ENST00000368884.3	proteasome (prosome, macropain) 26S subunit, non-ATPase, 4	1167	1	0	0	1	0	rno-miR-351-3p	-0.18	-0.18	N/A
EPCAM	ENST00000263735.4	epithelial cell adhesion molecule	162	1	0	0	1	0	rno-miR-351-3p	-0.18	-0.18	N/A
TRIM2	ENST00000338700.5	tripartite motif containing 2	22	2	0	0	2	1	rno-miR-351-3p	-0.18	-0.18	N/A
SLC39A10	ENST00000409086.3	solute carrier family 39 (zinc transporter), member 10	511	1	0	0	1	1	rno-miR-351-3p	-0.18	-0.18	N/A
FRMD3	ENST00000304195.3	FERM domain containing 3	14	1	0	1	0	1	rno-miR-351-3p	-0.18	-0.18	N/A
RDH11	ENST00000381346.4	retinol dehydrogenase 11 (all-trans/9-cis/11-cis)	1177	1	0	0	1	0	rno-miR-351-3p	-0.18	-0.19	N/A
SLC12A3	ENST00000438926.2	solute carrier family 12 (sodium/chloride transporter), member 3	5	1	0	0	1	0	rno-miR-351-3p	-0.18	-0.18	N/A
CCSER1	ENST00000509176.1	coiled-coil serine-rich protein 1	5	1	1	0	0	0	rno-miR-351-3p	-0.18	-0.18	N/A
CD302	ENST00000259053.4	CD302 molecule	860	1	0	0	1	1	rno-miR-351-3p	-0.18	-0.28	N/A
ESYT3	ENST00000389567.4	extended synaptotagmin-like protein 3	17	1	1	0	0	0	rno-miR-351-3p	-0.18	-0.33	N/A
IL18RAP	ENST00000264260.2	interleukin 18 receptor accessory protein	5	1	0	0	1	0	rno-miR-351-3p	-0.18	-0.18	N/A
FAM173A	ENST00000564000.1	family with sequence similarity 173, member A	259	1	0	0	1	0	rno-miR-351-3p	-0.18	-0.18	N/A
VAPB	ENST00000395802.3	VAMP (vesicle-associated membrane protein)-associated protein B and C	391	3	0	2	1	0	rno-miR-351-3p	-0.18	-0.2	N/A
FAM46B	ENST00000289166.5	family with sequence similarity 46, member B	18	1	1	0	0	0	rno-miR-351-3p	-0.18	-0.18	N/A
WBP2NL	ENST00000328823.9	WBP2 N-terminal like	5	1	0	0	1	0	rno-miR-351-3p	-0.18	-0.18	N/A
PLEK2	ENST00000216446.4	pleckstrin 2	44	1	0	1	0	0	rno-miR-351-3p	-0.18	-0.18	N/A
C10orf105	ENST00000441508.2	chromosome 10 open reading frame 105	5	1	0	1	0	1	rno-miR-351-3p	-0.18	-0.18	N/A
DARS2	ENST00000361951.4	aspartyl-tRNA synthetase 2, mitochondrial	422	1	0	1	0	0	rno-miR-351-3p	-0.18	-0.26	N/A
ERBB4	ENST00000342788.4	v-erb-b2 avian erythroblastic leukemia viral oncogene homolog 4	27	3	2	0	1	0	rno-miR-351-3p	-0.18	-0.21	N/A
MIER1	ENST00000357692.2	mesoderm induction early response 1, transcriptional regulator	950	3	1	1	1	0	rno-miR-351-3p	-0.18	-0.27	N/A
RHBDF1	ENST00000262316.6	rhomboid 5 homolog 1 (Drosophila)	365	1	0	0	1	0	rno-miR-351-3p	-0.18	-0.18	N/A
C11orf87	ENST00000327419.6	chromosome 11 open reading frame 87	5	2	0	1	1	1	rno-miR-351-3p	-0.18	-0.18	N/A
GJA9	ENST00000454994.2	gap junction protein, alpha 9, 59kDa	85	1	1	0	0	0	rno-miR-351-3p	-0.18	-0.26	N/A
DAZ3	ENST00000382365.2	deleted in azoospermia 3	5	1	0	0	1	0	rno-miR-351-3p	-0.18	-0.18	N/A
C12orf76	ENST00000546651.2	chromosome 12 open reading frame 76	62	1	0	1	0	0	rno-miR-351-3p	-0.18	-0.21	N/A
ITSN1	ENST00000379960.5	intersectin 1 (SH3 domain protein)	194	1	1	0	0	0	rno-miR-351-3p	-0.18	-0.19	N/A
LGR6	ENST00000367278.3	leucine-rich repeat containing G protein-coupled receptor 6	18	1	0	1	0	0	rno-miR-351-3p	-0.18	-0.18	N/A
CDK8	ENST00000536792.1	cyclin-dependent kinase 8	280	1	0	0	1	1	rno-miR-351-3p	-0.18	-0.18	N/A
ZBTB32	ENST00000392197.2	zinc finger and BTB domain containing 32	5	1	0	0	1	0	rno-miR-351-3p	-0.18	-0.18	N/A
AC112693.2	ENST00000599897.1		5	1	0	0	1	0	rno-miR-351-3p	-0.18	-0.18	N/A
UNC5CL	ENST00000244565.3	unc-5 homolog C (C. elegans)-like	25	1	1	0	0	0	rno-miR-351-3p	-0.18	-0.18	N/A
CHTOP	ENST00000368694.3	chromatin target of PRMT1	2499	1	1	0	0	0	rno-miR-351-3p	-0.18	-0.43	N/A
NCAM2	ENST00000400546.1	neural cell adhesion molecule 2	64	1	1	0	0	0	rno-miR-351-3p	-0.18	-0.2	N/A
DGCR6L	ENST00000248879.3	DiGeorge syndrome critical region gene 6-like	18	2	0	1	1	0	rno-miR-351-3p	-0.18	-0.26	N/A
FAM45A	ENST00000361432.2	family with sequence similarity 45, member A	149	1	0	0	1	0	rno-miR-351-3p	-0.18	-0.18	N/A
ASCL4	ENST00000342331.4	achaete-scute complex homolog 4 (Drosophila)	5	1	0	0	1	0	rno-miR-351-3p	-0.17	-0.17	N/A
DERL2	ENST00000572834.1	derlin 2	261	1	0	0	1	0	rno-miR-351-3p	-0.17	-0.17	N/A
DAZ2	ENST00000382449.1	deleted in azoospermia 2	5	1	0	0	1	0	rno-miR-351-3p	-0.17	-0.17	N/A
ZNF777	ENST00000247930.4	zinc finger protein 777	122	1	0	0	1	0	rno-miR-351-3p	-0.17	-0.17	N/A
C9orf152	ENST00000400613.4	chromosome 9 open reading frame 152	5	1	0	1	0	0	rno-miR-351-3p	-0.17	-0.17	N/A
HTR2A	ENST00000378688.4	5-hydroxytryptamine (serotonin) receptor 2A, G protein-coupled	5	2	0	1	1	0	rno-miR-351-3p	-0.17	-0.17	N/A
REG4	ENST00000354219.1	regenerating islet-derived family, member 4	5	1	0	1	0	0	rno-miR-351-3p	-0.17	-0.17	N/A
SAPCD1	ENST00000415669.2	suppressor APC domain containing 1	12	1	0	0	1	0	rno-miR-351-3p	-0.17	-0.17	N/A
NKX3-1	ENST00000380871.4	NK3 homeobox 1	240	1	0	0	1	0	rno-miR-351-3p	-0.17	-0.17	N/A
IQCJ	ENST00000482126.1	IQ motif containing J	5	1	0	1	0	0	rno-miR-351-3p	-0.17	-0.17	N/A
FAM173B	ENST00000280330.8	family with sequence similarity 173, member B	257	1	0	0	1	0	rno-miR-351-3p	-0.17	-0.18	N/A
SLC25A21	ENST00000331299.5	solute carrier family 25 (mitochondrial oxoadipate carrier), member 21	110	3	0	1	2	0	rno-miR-351-3p	-0.17	-0.33	N/A
AEBP2	ENST00000266508.9	AE binding protein 2	1228	2	1	0	1	0	rno-miR-351-3p	-0.17	-0.2	N/A
UBFD1	ENST00000395878.3	ubiquitin family domain containing 1	6826	2	1	1	0	2	rno-miR-351-3p	-0.17	-0.18	N/A
DDX17	ENST00000396821.3	DEAD (Asp-Glu-Ala-Asp) box helicase 17	2204	1	0	0	1	0	rno-miR-351-3p	-0.17	-0.18	N/A
SOCS6	ENST00000397942.3	suppressor of cytokine signaling 6	140	3	0	2	1	0	rno-miR-351-3p	-0.17	-0.22	N/A
KLHL34	ENST00000379499.2	kelch-like family member 34	5	1	0	1	0	1	rno-miR-351-3p	-0.17	-0.17	N/A
ACSL6	ENST00000379264.2	acyl-CoA synthetase long-chain family member 6	7	1	1	0	0	2	rno-miR-351-3p	-0.17	-0.21	N/A
TMEM159	ENST00000572258.1	transmembrane protein 159	159	1	0	1	0	0	rno-miR-351-3p	-0.17	-0.18	N/A
TMEM230	ENST00000379277.2	transmembrane protein 230	57	1	0	0	1	0	rno-miR-351-3p	-0.17	-0.17	N/A
RAB44	ENST00000229824.8	RAB44, member RAS oncogene family	0	1	0	0	1	0	rno-miR-351-3p	-0.17	-0.17	N/A
DUSP1	ENST00000239223.3	dual specificity phosphatase 1	37211	1	0	0	1	1	rno-miR-351-3p	-0.17	-0.17	N/A
SUPT16H	ENST00000216297.2	suppressor of Ty 16 homolog (S. cerevisiae)	528	1	1	0	0	0	rno-miR-351-3p	-0.17	-0.17	N/A
TMEM164	ENST00000372073.1	transmembrane protein 164	711	2	1	0	1	1	rno-miR-351-3p	-0.17	-0.19	N/A
CADPS2	ENST00000334010.7	Ca++-dependent secretion activator 2	100	1	0	1	0	0	rno-miR-351-3p	-0.17	-0.17	N/A
ARCN1	ENST00000359415.4	archain 1	1139	1	1	0	0	0	rno-miR-351-3p	-0.17	-0.17	N/A
TKTL1	ENST00000369915.3	transketolase-like 1	6	1	0	1	0	0	rno-miR-351-3p	-0.17	-0.17	N/A
DAZ1	ENST00000405239.1	deleted in azoospermia 1	5	1	0	0	1	0	rno-miR-351-3p	-0.17	-0.17	N/A
ERGIC1	ENST00000393784.3	endoplasmic reticulum-golgi intermediate compartment (ERGIC) 1	4614	1	1	0	0	0	rno-miR-351-3p	-0.17	-0.2	N/A
CASP5	ENST00000393139.2	caspase 5, apoptosis-related cysteine peptidase	5	1	0	0	1	0	rno-miR-351-3p	-0.17	-0.17	N/A
MPZL3	ENST00000278949.4	myelin protein zero-like 3	59	1	0	0	1	0	rno-miR-351-3p	-0.17	-0.18	N/A
CERK	ENST00000216264.8	ceramide kinase	123	1	1	0	0	0	rno-miR-351-3p	-0.17	-0.18	N/A
PGAP2	ENST00000396993.4	post-GPI attachment to proteins 2	595	1	0	0	1	0	rno-miR-351-3p	-0.17	-0.17	N/A
PHF20	ENST00000439301.1	PHD finger protein 20	191	1	0	0	1	0	rno-miR-351-3p	-0.17	-0.17	N/A
FUOM	ENST00000278025.4	fucose mutarotase	1270	1	0	1	0	0	rno-miR-351-3p	-0.17	-0.17	N/A
FAM149B1	ENST00000242505.6	family with sequence similarity 149, member B1	33	1	0	0	1	0	rno-miR-351-3p	-0.17	-0.17	N/A
GJB3	ENST00000373362.3	gap junction protein, beta 3, 31kDa	18	1	0	0	1	0	rno-miR-351-3p	-0.17	-0.17	N/A
AKR1E2	ENST00000298375.7	aldo-keto reductase family 1, member E2	5	1	0	0	1	0	rno-miR-351-3p	-0.17	-0.17	N/A
SLC50A1	ENST00000368404.4	solute carrier family 50 (sugar efflux transporter), member 1	3317	1	0	0	1	0	rno-miR-351-3p	-0.17	-0.17	N/A
BTBD9	ENST00000314100.6	BTB (POZ) domain containing 9	65	1	0	0	1	0	rno-miR-351-3p	-0.17	-0.17	N/A
MTBP	ENST00000305949.1	Mdm2, transformed 3T3 cell double minute 2, p53 binding protein (mouse) binding protein, 104kDa	58	1	0	1	0	0	rno-miR-351-3p	-0.16	-0.27	N/A
SNPH	ENST00000381873.3	syntaphilin	13	1	1	0	0	1	rno-miR-351-3p	-0.16	-0.16	N/A
C2orf73	ENST00000398634.2	chromosome 2 open reading frame 73	5	1	0	0	1	1	rno-miR-351-3p	-0.16	-0.16	N/A
ITPRIPL2	ENST00000381440.3	inositol 1,4,5-trisphosphate receptor interacting protein-like 2	893	2	0	0	2	1	rno-miR-351-3p	-0.16	-0.17	N/A
CATSPERG	ENST00000215069.4	catsper channel auxiliary subunit gamma	5	2	0	1	1	0	rno-miR-351-3p	-0.16	-0.16	N/A
ANKRD23	ENST00000318357.4	ankyrin repeat domain 23	9	1	0	0	1	0	rno-miR-351-3p	-0.16	-0.16	N/A
G3BP2	ENST00000395719.3	GTPase activating protein (SH3 domain) binding protein 2	4413	1	0	0	1	0	rno-miR-351-3p	-0.16	-0.17	N/A
CACNA1S	ENST00000367338.3	calcium channel, voltage-dependent, L type, alpha 1S subunit	5	1	0	0	1	0	rno-miR-351-3p	-0.16	-0.16	N/A
CXCR1	ENST00000295683.2	chemokine (C-X-C motif) receptor 1	5	1	0	0	1	0	rno-miR-351-3p	-0.16	-0.16	N/A
SELL	ENST00000236147.4	selectin L	5	1	0	0	1	0	rno-miR-351-3p	-0.16	-0.16	N/A
RSPH10B2	ENST00000359718.3	radial spoke head 10 homolog B2 (Chlamydomonas)	5	1	0	0	1	0	rno-miR-351-3p	-0.16	-0.16	N/A
TMEM150C	ENST00000515780.2	transmembrane protein 150C	8	1	0	0	1	0	rno-miR-351-3p	-0.16	-0.16	N/A
DUSP9	ENST00000370167.4	dual specificity phosphatase 9	3766	1	1	0	0	0	rno-miR-351-3p	-0.16	-0.16	N/A
C18orf54	ENST00000300091.5	chromosome 18 open reading frame 54	183	1	0	0	1	0	rno-miR-351-3p	-0.16	-0.19	N/A
ERO1LB	ENST00000354619.5	ERO1-like beta (S. cerevisiae)	478	3	0	1	2	0	rno-miR-351-3p	-0.16	-0.25	N/A
ERAP1	ENST00000443439.2	endoplasmic reticulum aminopeptidase 1	133	1	0	0	1	0	rno-miR-351-3p	-0.16	-0.16	N/A
C1QBP	ENST00000225698.4	complement component 1, q subcomponent binding protein	2957	1	0	0	1	0	rno-miR-351-3p	-0.16	-0.16	N/A
SSTR1	ENST00000267377.2	somatostatin receptor 1	28	1	1	0	0	0	rno-miR-351-3p	-0.16	-0.16	N/A
COL6A2	ENST00000300527.4	collagen, type VI, alpha 2	9107	1	0	1	0	0	rno-miR-351-3p	-0.16	-0.16	N/A
GRB10	ENST00000398812.2	growth factor receptor-bound protein 10	1382	2	1	0	1	1	rno-miR-351-3p	-0.16	-0.17	N/A
SMIM6	ENST00000579469.1	small integral membrane protein 6	8	1	0	0	1	0	rno-miR-351-3p	-0.16	-0.16	N/A
GPR132	ENST00000329797.3	G protein-coupled receptor 132	5	1	0	0	1	0	rno-miR-351-3p	-0.16	-0.16	N/A
CHRNA2	ENST00000407991.1	cholinergic receptor, nicotinic, alpha 2 (neuronal)	5	2	1	1	0	0	rno-miR-351-3p	-0.16	-0.16	N/A
ANKRD34A	ENST00000323397.4	ankyrin repeat domain 34A	6	1	0	0	1	0	rno-miR-351-3p	-0.16	-0.16	N/A
IL33	ENST00000381434.3	interleukin 33	8	1	0	1	0	0	rno-miR-351-3p	-0.16	-0.16	N/A
COLCA1	ENST00000532918.1	colorectal cancer associated 1	5	1	0	1	0	0	rno-miR-351-3p	-0.16	-0.16	N/A
IGSF5	ENST00000380588.4	immunoglobulin superfamily, member 5	7	1	0	0	1	0	rno-miR-351-3p	-0.16	-0.16	N/A
USP40	ENST00000450966.1	ubiquitin specific peptidase 40	74	1	1	0	0	0	rno-miR-351-3p	-0.16	-0.22	N/A
NCEH1	ENST00000475381.1	neutral cholesterol ester hydrolase 1	1779	2	0	1	1	1	rno-miR-351-3p	-0.16	-0.24	N/A
TGDS	ENST00000261296.5	TDP-glucose 4,6-dehydratase	7	1	0	1	0	0	rno-miR-351-3p	-0.16	-0.16	N/A
RHOH	ENST00000381799.5	ras homolog family member H	16	1	0	1	0	1	rno-miR-351-3p	-0.16	-0.18	N/A
MPZL2	ENST00000278937.2	myelin protein zero-like 2	260	1	0	0	1	0	rno-miR-351-3p	-0.16	-0.16	N/A
SNRK	ENST00000429705.2	SNF related kinase	153	1	1	0	0	0	rno-miR-351-3p	-0.16	-0.16	N/A
GRIK2	ENST00000413795.1	glutamate receptor, ionotropic, kainate 2	28	1	1	0	0	0	rno-miR-351-3p	-0.16	-0.16	N/A
G6PD	ENST00000393562.2	glucose-6-phosphate dehydrogenase	9	1	0	0	1	0	rno-miR-351-3p	-0.16	-0.16	N/A
UNC119	ENST00000301032.4	unc-119 homolog (C. elegans)	49	1	0	1	0	0	rno-miR-351-3p	-0.16	-0.16	N/A
CDKN2B	ENST00000380142.4	cyclin-dependent kinase inhibitor 2B (p15, inhibits CDK4)	373	1	0	0	1	0	rno-miR-351-3p	-0.16	-0.16	N/A
PCYT1A	ENST00000292823.2	phosphate cytidylyltransferase 1, choline, alpha	731	1	1	0	0	1	rno-miR-351-3p	-0.16	-0.17	N/A
CCDC25	ENST00000356537.4	coiled-coil domain containing 25	654	1	0	1	0	0	rno-miR-351-3p	-0.16	-0.16	N/A
MFSD9	ENST00000258436.5	major facilitator superfamily domain containing 9	395	2	0	2	0	0	rno-miR-351-3p	-0.16	-0.21	N/A
UNC119B	ENST00000344651.4	unc-119 homolog B (C. elegans)	5	1	1	0	0	0	rno-miR-351-3p	-0.15	-0.15	N/A
HCN1	ENST00000303230.4	hyperpolarization activated cyclic nucleotide-gated potassium channel 1	5	1	1	0	0	0	rno-miR-351-3p	-0.15	-0.15	N/A
AMER3	ENST00000423981.1	APC membrane recruitment protein 3	5	2	0	0	2	0	rno-miR-351-3p	-0.15	-0.15	N/A
TFAM	ENST00000487519.1	transcription factor A, mitochondrial	1323	1	0	0	1	0	rno-miR-351-3p	-0.15	-0.15	N/A
OLFM1	ENST00000371796.3	olfactomedin 1	610	1	0	1	0	0	rno-miR-351-3p	-0.15	-0.15	N/A
IRF2	ENST00000393593.3	interferon regulatory factor 2	420	1	0	0	1	0	rno-miR-351-3p	-0.15	-0.15	N/A
SLC9A6	ENST00000370698.3	solute carrier family 9, subfamily A (NHE6, cation proton antiporter 6), member 6	547	2	0	1	1	1	rno-miR-351-3p	-0.15	-0.16	N/A
CNR1	ENST00000362094.5	cannabinoid receptor 1 (brain)	40	1	0	1	0	0	rno-miR-351-3p	-0.15	-0.21	N/A
FCGBP	ENST00000221347.6	Fc fragment of IgG binding protein	10	1	0	1	0	0	rno-miR-351-3p	-0.15	-0.15	N/A
SLC14A1	ENST00000321925.4	solute carrier family 14 (urea transporter), member 1	190	1	0	1	0	0	rno-miR-351-3p	-0.15	-0.15	N/A
UBE2M	ENST00000253023.3	ubiquitin-conjugating enzyme E2M	45	1	0	1	0	0	rno-miR-351-3p	-0.15	-0.15	N/A
OSTN	ENST00000445281.1	osteocrin	14	1	0	0	1	0	rno-miR-351-3p	-0.15	-0.15	N/A
TOPORS	ENST00000360538.2	topoisomerase I binding, arginine/serine-rich, E3 ubiquitin protein ligase	24	1	0	1	0	0	rno-miR-351-3p	-0.15	-0.15	N/A
FAM175A	ENST00000321945.7	family with sequence similarity 175, member A	13	1	1	0	0	0	rno-miR-351-3p	-0.15	-0.44	N/A
TEK	ENST00000380036.4	TEK tyrosine kinase, endothelial	1007	2	0	0	2	0	rno-miR-351-3p	-0.15	-0.15	N/A
TINF2	ENST00000558566.1	TERF1 (TRF1)-interacting nuclear factor 2	1214	1	0	0	1	0	rno-miR-351-3p	-0.15	-0.15	N/A
SPEF2	ENST00000509059.1	sperm flagellar 2	35	1	0	0	1	0	rno-miR-351-3p	-0.15	-0.15	N/A
AMMECR1L	ENST00000272647.5	AMMECR1-like	21	1	1	0	0	0	rno-miR-351-3p	-0.15	-0.15	N/A
WDR1	ENST00000499869.2	WD repeat domain 1	8818	1	0	1	0	0	rno-miR-351-3p	-0.15	-0.16	N/A
CDC14A	ENST00000370125.2	cell division cycle 14A	123	1	0	0	1	0	rno-miR-351-3p	-0.15	-0.15	N/A
CTTNBP2NL	ENST00000271277.6	CTTNBP2 N-terminal like	182	1	0	0	1	1	rno-miR-351-3p	-0.15	-0.16	N/A
HCAR3	ENST00000528880.2	hydroxycarboxylic acid receptor 3	5	1	0	0	1	0	rno-miR-351-3p	-0.15	-0.15	N/A
TMEM169	ENST00000295658.4	transmembrane protein 169	5	1	0	1	0	0	rno-miR-351-3p	-0.15	-0.15	N/A
EPB41L1	ENST00000441639.1	erythrocyte membrane protein band 4.1-like 1	369	1	1	0	0	1	rno-miR-351-3p	-0.15	-0.15	N/A
PSTPIP2	ENST00000409746.5	proline-serine-threonine phosphatase interacting protein 2	215	1	0	0	1	0	rno-miR-351-3p	-0.15	-0.15	N/A
KLRC4	ENST00000309384.1	killer cell lectin-like receptor subfamily C, member 4	9	1	1	0	0	0	rno-miR-351-3p	-0.15	-0.38	N/A
SLC25A1	ENST00000215882.5	solute carrier family 25 (mitochondrial carrier; citrate transporter), member 1	443	1	0	1	0	0	rno-miR-351-3p	-0.15	-0.15	N/A
RND3	ENST00000375734.2	Rho family GTPase 3	574	1	0	1	0	0	rno-miR-351-3p	-0.15	-0.15	N/A
THEM6	ENST00000336138.3	thioesterase superfamily member 6	1500	1	0	0	1	0	rno-miR-351-3p	-0.15	-0.15	N/A
TGFBRAP1	ENST00000393359.2	transforming growth factor, beta receptor associated protein 1	435	1	1	0	0	0	rno-miR-351-3p	-0.15	-0.15	N/A
CD28	ENST00000324106.8	CD28 molecule	5	2	1	0	1	2	rno-miR-351-3p	-0.15	-0.15	N/A
CITED2	ENST00000367651.2	Cbp/p300-interacting transactivator, with Glu/Asp-rich carboxy-terminal domain, 2	1071	1	0	0	1	0	rno-miR-351-3p	-0.15	-0.17	N/A
DRD2	ENST00000355319.2	dopamine receptor D2	5	1	0	0	1	1	rno-miR-351-3p	-0.15	-0.15	N/A
TDP2	ENST00000378198.4	tyrosyl-DNA phosphodiesterase 2	140	1	0	0	1	0	rno-miR-351-3p	-0.15	-0.15	N/A
SLC25A25	ENST00000373069.5	solute carrier family 25 (mitochondrial carrier; phosphate carrier), member 25	3454	1	1	0	0	0	rno-miR-351-3p	-0.15	-0.15	N/A
C11orf68	ENST00000438576.2	chromosome 11 open reading frame 68	1192	1	0	0	1	0	rno-miR-351-3p	-0.15	-0.15	N/A
PROK2	ENST00000353065.3	prokineticin 2	7	1	0	0	1	0	rno-miR-351-3p	-0.15	-0.15	N/A
TRIB1	ENST00000311922.3	tribbles pseudokinase 1	313	1	0	0	1	0	rno-miR-351-3p	-0.15	-0.15	N/A
CEP152	ENST00000380950.2	centrosomal protein 152kDa	20	1	0	0	1	0	rno-miR-351-3p	-0.15	-0.15	N/A
UNC5D	ENST00000287272.2	unc-5 homolog D (C. elegans)	37	1	1	0	0	1	rno-miR-351-3p	-0.15	-0.24	N/A
SLC25A23	ENST00000301454.4	solute carrier family 25 (mitochondrial carrier; phosphate carrier), member 23	5	1	1	0	0	0	rno-miR-351-3p	-0.15	-0.15	N/A
PPP4R1	ENST00000400556.3	protein phosphatase 4, regulatory subunit 1	665	1	0	1	0	0	rno-miR-351-3p	-0.15	-0.15	N/A
FOXP2	ENST00000408937.3	forkhead box P2	169	2	1	0	1	1	rno-miR-351-3p	-0.15	-0.24	N/A
DDX19B	ENST00000288071.6	DEAD (Asp-Glu-Ala-Asp) box polypeptide 19B	690	2	0	0	2	0	rno-miR-351-3p	-0.15	-0.21	N/A
AKT3	ENST00000366539.1	v-akt murine thymoma viral oncogene homolog 3	168	1	1	0	0	3	rno-miR-351-3p	-0.15	-0.15	N/A
NIPA1	ENST00000337435.4	non imprinted in Prader-Willi/Angelman syndrome 1	805	2	0	0	2	0	rno-miR-351-3p	-0.15	-0.2	N/A
ITGA6	ENST00000375221.2	integrin, alpha 6	1328	1	1	0	0	0	rno-miR-351-3p	-0.14	-0.14	N/A
COQ6	ENST00000334571.2	coenzyme Q6 monooxygenase	64	1	1	0	0	0	rno-miR-351-3p	-0.14	-0.44	N/A
C9orf9	ENST00000372136.3	chromosome 9 open reading frame 9	44	1	0	0	1	0	rno-miR-351-3p	-0.14	-0.15	N/A
HCAR2	ENST00000328880.5	hydroxycarboxylic acid receptor 2	5	1	0	0	1	0	rno-miR-351-3p	-0.14	-0.14	N/A
PURA	ENST00000331327.3	purine-rich element binding protein A	367	1	0	1	0	0	rno-miR-351-3p	-0.14	-0.14	N/A
EYA3	ENST00000373871.3	eyes absent homolog 3 (Drosophila)	50	1	0	1	0	2	rno-miR-351-3p	-0.14	-0.14	N/A
SH3D19	ENST00000409598.4	SH3 domain containing 19	245	2	0	0	2	0	rno-miR-351-3p	-0.14	-0.25	N/A
PBX3	ENST00000342287.5	pre-B-cell leukemia homeobox 3	1142	1	0	0	1	0	rno-miR-351-3p	-0.14	-0.14	N/A
SEC24B	ENST00000265175.5	SEC24 family, member B (S. cerevisiae)	24	2	0	0	2	0	rno-miR-351-3p	-0.14	-0.23	N/A
TSPAN14	ENST00000429989.3	tetraspanin 14	239	2	0	1	1	0	rno-miR-351-3p	-0.14	-0.16	N/A
CDC42EP3	ENST00000295324.3	CDC42 effector protein (Rho GTPase binding) 3	1749	1	0	0	1	2	rno-miR-351-3p	-0.14	-0.22	N/A
C15orf57	ENST00000358005.3	chromosome 15 open reading frame 57	79	1	0	0	1	1	rno-miR-351-3p	-0.14	-0.14	N/A
C2orf68	ENST00000306336.5	chromosome 2 open reading frame 68	565	1	0	0	1	0	rno-miR-351-3p	-0.14	-0.14	N/A
STAU2	ENST00000522695.1	staufen double-stranded RNA binding protein 2	306	1	0	0	1	0	rno-miR-351-3p	-0.14	-0.17	N/A
HMGA2	ENST00000403681.2	high mobility group AT-hook 2	8021	1	0	0	1	0	rno-miR-351-3p	-0.14	-0.14	N/A
PRR15L	ENST00000300557.2	proline rich 15-like	159	1	0	0	1	1	rno-miR-351-3p	-0.14	-0.19	N/A
PFKFB1	ENST00000375006.3	6-phosphofructo-2-kinase/fructose-2,6-biphosphatase 1	5	1	0	0	1	0	rno-miR-351-3p	-0.14	-0.14	N/A
EMB	ENST00000303221.5	embigin	17	1	1	0	0	0	rno-miR-351-3p	-0.14	-0.14	N/A
PPP2CB	ENST00000221138.4	protein phosphatase 2, catalytic subunit, beta isozyme	11	1	0	1	0	0	rno-miR-351-3p	-0.14	-0.14	N/A
TMEM173	ENST00000330794.4	transmembrane protein 173	676	1	0	1	0	0	rno-miR-351-3p	-0.14	-0.14	N/A
JAKMIP2	ENST00000507386.1	janus kinase and microtubule interacting protein 2	26	1	0	0	1	1	rno-miR-351-3p	-0.14	-0.14	N/A
SYT6	ENST00000607941.1	synaptotagmin VI	5	2	0	2	0	0	rno-miR-351-3p	-0.14	-0.14	N/A
EYA4	ENST00000367895.5	eyes absent homolog 4 (Drosophila)	242	1	1	0	0	0	rno-miR-351-3p	-0.14	-0.15	N/A
ATXN7L3B	ENST00000519948.2	ataxin 7-like 3B	55	1	0	1	0	0	rno-miR-351-3p	-0.14	-0.14	N/A
SLC2A10	ENST00000359271.2	solute carrier family 2 (facilitated glucose transporter), member 10	17	1	0	1	0	0	rno-miR-351-3p	-0.14	-0.14	N/A
OSTM1	ENST00000193322.3	osteopetrosis associated transmembrane protein 1	63	1	0	0	1	0	rno-miR-351-3p	-0.14	-0.15	N/A
HSP90AA1	ENST00000216281.8	heat shock protein 90kDa alpha (cytosolic), class A member 1	5	1	0	0	1	0	rno-miR-351-3p	-0.14	-0.14	N/A
KCNJ4	ENST00000303592.3	potassium inwardly-rectifying channel, subfamily J, member 4	17	1	0	1	0	0	rno-miR-351-3p	-0.14	-0.14	N/A
POLM	ENST00000335195.6	polymerase (DNA directed), mu	45	1	0	1	0	0	rno-miR-351-3p	-0.14	-0.14	N/A
PCMTD2	ENST00000308824.6	protein-L-isoaspartate (D-aspartate) O-methyltransferase domain containing 2	476	1	0	1	0	1	rno-miR-351-3p	-0.14	-0.14	N/A
TP53I11	ENST00000395648.3	tumor protein p53 inducible protein 11	90	1	0	1	0	0	rno-miR-351-3p	-0.14	-0.14	N/A
SCNN1B	ENST00000343070.2	sodium channel, non-voltage-gated 1, beta subunit	5	1	0	0	1	0	rno-miR-351-3p	-0.14	-0.14	N/A
IGSF11	ENST00000425327.2	immunoglobulin superfamily, member 11	5	1	0	1	0	0	rno-miR-351-3p	-0.14	-0.14	N/A
OXSR1	ENST00000311806.3	oxidative stress responsive 1	1790	1	0	1	0	2	rno-miR-351-3p	-0.14	-0.14	N/A
TP53INP1	ENST00000448464.2	tumor protein p53 inducible nuclear protein 1	39	1	0	0	1	0	rno-miR-351-3p	-0.14	-0.18	N/A
CMTR2	ENST00000338099.5	cap methyltransferase 2	259	1	0	0	1	0	rno-miR-351-3p	-0.14	-0.14	N/A
NIPAL2	ENST00000341166.3	NIPA-like domain containing 2	7	1	1	0	0	0	rno-miR-351-3p	-0.14	-0.14	N/A
MCM2	ENST00000265056.7	minichromosome maintenance complex component 2	843	1	0	1	0	0	rno-miR-351-3p	-0.14	-0.14	N/A
TMEM30B	ENST00000555868.1	transmembrane protein 30B	10	1	0	1	0	0	rno-miR-351-3p	-0.14	-0.14	N/A
AL590483.1	ENST00000598000.1	Uncharacterized protein; cDNA FLJ42623 fis, clone BRACE3015894	5	1	0	1	0	0	rno-miR-351-3p	-0.14	-0.14	N/A
PRKAA1	ENST00000397128.2	protein kinase, AMP-activated, alpha 1 catalytic subunit	1415	1	1	0	0	0	rno-miR-351-3p	-0.14	-0.15	N/A
PROSER2	ENST00000277570.5	proline and serine-rich protein 2	61	1	0	1	0	2	rno-miR-351-3p	-0.14	-0.16	N/A
SRI	ENST00000265729.2	sorcin	278	1	0	0	1	0	rno-miR-351-3p	-0.14	-0.16	N/A
RBM24	ENST00000379052.5	RNA binding motif protein 24	43	1	1	0	0	0	rno-miR-351-3p	-0.14	-0.3	N/A
KCNJ5	ENST00000529694.1	potassium inwardly-rectifying channel, subfamily J, member 5	12	1	0	1	0	0	rno-miR-351-3p	-0.14	-0.14	N/A
TPM3	ENST00000368531.2	tropomyosin 3	669	2	1	0	1	2	rno-miR-351-3p	-0.14	-0.47	N/A
CLSPN	ENST00000318121.3	claspin	92	1	0	0	1	0	rno-miR-351-3p	-0.14	-0.14	N/A
NECAP2	ENST00000337132.5	NECAP endocytosis associated 2	1011	1	1	0	0	0	rno-miR-351-3p	-0.14	-0.14	N/A
TMED2	ENST00000262225.3	transmembrane emp24 domain trafficking protein 2	3025	1	0	1	0	0	rno-miR-351-3p	-0.14	-0.14	N/A
RORB	ENST00000376896.3	RAR-related orphan receptor B	5	1	0	0	1	1	rno-miR-351-3p	-0.14	-0.14	N/A
MOB3C	ENST00000319928.3	MOB kinase activator 3C	141	1	0	1	0	0	rno-miR-351-3p	-0.14	-0.14	N/A
NOVA2	ENST00000263257.5	neuro-oncological ventral antigen 2	7	2	0	1	1	2	rno-miR-351-3p	-0.14	-0.17	N/A
APOBR	ENST00000564831.1	apolipoprotein B receptor	5	1	0	1	0	0	rno-miR-351-3p	-0.14	-0.14	N/A
NOVA1	ENST00000465357.2	neuro-oncological ventral antigen 1	5	1	0	1	0	0	rno-miR-351-3p	-0.14	-0.14	N/A
PDPK1	ENST00000441549.3	3-phosphoinositide dependent protein kinase-1	104	1	0	0	1	1	rno-miR-351-3p	-0.13	-0.14	N/A
BACE1	ENST00000313005.6	beta-site APP-cleaving enzyme 1	486	2	1	0	1	1	rno-miR-351-3p	-0.13	-0.24	N/A
SLC6A8	ENST00000253122.5	solute carrier family 6 (neurotransmitter transporter), member 8	5	2	0	0	2	0	rno-miR-351-3p	-0.13	-0.13	N/A
IRX4	ENST00000231357.2	iroquois homeobox 4	5	1	0	1	0	0	rno-miR-351-3p	-0.13	-0.13	N/A
ARFGAP3	ENST00000263245.5	ADP-ribosylation factor GTPase activating protein 3	6000	1	0	1	0	0	rno-miR-351-3p	-0.13	-0.13	N/A
MINOS1	ENST00000322753.6	mitochondrial inner membrane organizing system 1	287	1	0	0	1	0	rno-miR-351-3p	-0.13	-0.16	N/A
FAM199X	ENST00000493442.1	family with sequence similarity 199, X-linked	856	2	0	1	1	0	rno-miR-351-3p	-0.13	-0.17	N/A
PICALM	ENST00000532317.1	phosphatidylinositol binding clathrin assembly protein	1173	1	0	0	1	0	rno-miR-351-3p	-0.13	-0.14	N/A
TTBK2	ENST00000267890.6	tau tubulin kinase 2	18	2	0	0	2	0	rno-miR-351-3p	-0.13	-0.15	N/A
CD84	ENST00000534968.1	CD84 molecule	5	2	0	2	0	0	rno-miR-351-3p	-0.13	-0.17	N/A
TNR	ENST00000367674.2	tenascin R	5	1	0	0	1	2	rno-miR-351-3p	-0.13	-0.13	N/A
LPAR4	ENST00000435339.3	lysophosphatidic acid receptor 4	5	1	0	1	0	0	rno-miR-351-3p	-0.13	-0.13	N/A
XPNPEP1	ENST00000369683.1	X-prolyl aminopeptidase (aminopeptidase P) 1, soluble	38	1	0	0	1	0	rno-miR-351-3p	-0.13	-0.13	N/A
MGAT5	ENST00000409645.1	mannosyl (alpha-1,6-)-glycoprotein beta-1,6-N-acetyl-glucosaminyltransferase	1627	1	0	1	0	0	rno-miR-351-3p	-0.13	-0.13	N/A
WBP11	ENST00000261167.2	WW domain binding protein 11	130	1	0	1	0	0	rno-miR-351-3p	-0.13	-0.21	N/A
C17orf100	ENST00000391428.2	chromosome 17 open reading frame 100	39	1	0	1	0	0	rno-miR-351-3p	-0.13	-0.21	N/A
GSK3B	ENST00000264235.8	glycogen synthase kinase 3 beta	498	3	0	1	2	1	rno-miR-351-3p	-0.13	-0.2	N/A
TMEM165	ENST00000381334.5	transmembrane protein 165	2603	1	0	0	1	0	rno-miR-351-3p	-0.13	-0.14	N/A
RNF141	ENST00000265981.2	ring finger protein 141	345	1	0	0	1	0	rno-miR-351-3p	-0.13	-0.14	N/A
SALL2	ENST00000327430.3	sal-like 2 (Drosophila)	233	2	0	1	1	0	rno-miR-351-3p	-0.13	-0.13	N/A
ATF7IP2	ENST00000396559.1	activating transcription factor 7 interacting protein 2	50	1	0	0	1	0	rno-miR-351-3p	-0.13	-0.13	N/A
NDOR1	ENST00000427047.2	NADPH dependent diflavin oxidoreductase 1	1044	1	0	0	1	0	rno-miR-351-3p	-0.13	-0.13	N/A
PRR18	ENST00000322583.3	proline rich 18	15	1	0	0	1	0	rno-miR-351-3p	-0.13	-0.13	N/A
FHL1	ENST00000394155.2	four and a half LIM domains 1	239	1	0	0	1	0	rno-miR-351-3p	-0.13	-0.13	N/A
PCDH7	ENST00000543491.1	protocadherin 7	95	1	1	0	0	0	rno-miR-351-3p	-0.13	-0.13	N/A
EIF1	ENST00000469257.1	eukaryotic translation initiation factor 1	415	1	0	0	1	0	rno-miR-351-3p	-0.13	-0.13	N/A
ENOX1	ENST00000261488.6	ecto-NOX disulfide-thiol exchanger 1	41	1	0	1	0	0	rno-miR-351-3p	-0.13	-0.25	N/A
CDK18	ENST00000360066.2	cyclin-dependent kinase 18	262	2	0	0	2	0	rno-miR-351-3p	-0.13	-0.13	N/A
VAMP3	ENST00000054666.6	vesicle-associated membrane protein 3	515	1	1	0	0	0	rno-miR-351-3p	-0.13	-0.2	N/A
LRBA	ENST00000535741.1	LPS-responsive vesicle trafficking, beach and anchor containing	603	1	0	0	1	0	rno-miR-351-3p	-0.13	-0.13	N/A
NAA25	ENST00000261745.4	N(alpha)-acetyltransferase 25, NatB auxiliary subunit	919	1	1	0	0	0	rno-miR-351-3p	-0.13	-0.17	N/A
KCTD17	ENST00000402077.3	potassium channel tetramerization domain containing 17	187	1	0	0	1	0	rno-miR-351-3p	-0.13	-0.13	N/A
KCNV1	ENST00000524391.1	potassium channel, subfamily V, member 1	5	1	0	1	0	0	rno-miR-351-3p	-0.13	-0.13	N/A
DCUN1D3	ENST00000324344.4	DCN1, defective in cullin neddylation 1, domain containing 3	53	2	1	0	1	0	rno-miR-351-3p	-0.13	-0.23	N/A
GLO1	ENST00000373365.4	glyoxalase I	1773	1	0	0	1	0	rno-miR-351-3p	-0.13	-0.13	N/A
EHD3	ENST00000322054.5	EH-domain containing 3	206	1	0	0	1	1	rno-miR-351-3p	-0.13	-0.13	N/A
PRELP	ENST00000343110.2	proline/arginine-rich end leucine-rich repeat protein	5	1	0	0	1	0	rno-miR-351-3p	-0.13	-0.13	N/A
CYP26B1	ENST00000001146.2	cytochrome P450, family 26, subfamily B, polypeptide 1	1315	2	0	0	2	0	rno-miR-351-3p	-0.13	-0.13	N/A
AC129492.6	ENST00000399413.3		5	1	0	1	0	0	rno-miR-351-3p	-0.13	-0.13	N/A
RBMS3	ENST00000396583.3	RNA binding motif, single stranded interacting protein 3	56	2	0	1	1	0	rno-miR-351-3p	-0.13	-0.27	N/A
FAM161B	ENST00000286544.3	family with sequence similarity 161, member B	10	1	0	0	1	0	rno-miR-351-3p	-0.13	-0.13	N/A
ST8SIA3	ENST00000324000.3	ST8 alpha-N-acetyl-neuraminide alpha-2,8-sialyltransferase 3	5	1	0	0	1	2	rno-miR-351-3p	-0.13	-0.13	N/A
VTI1A	ENST00000393077.2	vesicle transport through interaction with t-SNAREs 1A	376	1	0	0	1	0	rno-miR-351-3p	-0.13	-0.18	N/A
PKD2	ENST00000237596.2	polycystic kidney disease 2 (autosomal dominant)	915	1	0	0	1	0	rno-miR-351-3p	-0.13	-0.13	N/A
TBC1D14	ENST00000448507.1	TBC1 domain family, member 14	1583	2	1	0	1	3	rno-miR-351-3p	-0.13	-0.13	N/A
FGF2	ENST00000264498.3	fibroblast growth factor 2 (basic)	123	2	0	0	2	0	rno-miR-351-3p	-0.13	-0.18	N/A
HOXD1	ENST00000331462.4	homeobox D1	35	1	0	0	1	0	rno-miR-351-3p	-0.13	-0.13	N/A
CALCR	ENST00000359558.2	calcitonin receptor	5	1	0	0	1	0	rno-miR-351-3p	-0.13	-0.13	N/A
MN1	ENST00000302326.4	meningioma (disrupted in balanced translocation) 1	15	2	0	1	1	0	rno-miR-351-3p	-0.13	-0.13	N/A
CRY2	ENST00000443527.2	cryptochrome 2 (photolyase-like)	63	2	0	1	1	0	rno-miR-351-3p	-0.13	-0.13	N/A
NIPAL1	ENST00000295461.5	NIPA-like domain containing 1	137	2	0	0	2	0	rno-miR-351-3p	-0.13	-0.13	N/A
ACTR2	ENST00000260641.5	ARP2 actin-related protein 2 homolog (yeast)	71	1	1	0	0	0	rno-miR-351-3p	-0.13	-0.13	N/A
TTC30A	ENST00000355689.5	tetratricopeptide repeat domain 30A	30	1	0	1	0	0	rno-miR-351-3p	-0.13	-0.13	N/A
TXLNA	ENST00000373610.3	taxilin alpha	564	1	0	0	1	0	rno-miR-351-3p	-0.13	-0.13	N/A
HDDC3	ENST00000559898.1	HD domain containing 3	1127	1	0	0	1	0	rno-miR-351-3p	-0.13	-0.13	N/A
YRDC	ENST00000373044.2	yrdC N(6)-threonylcarbamoyltransferase domain containing	2195	1	0	1	0	1	rno-miR-351-3p	-0.13	-0.31	N/A
TMEM257	ENST00000408967.2	transmembrane protein 257	5	1	0	0	1	0	rno-miR-351-3p	-0.13	-0.13	N/A
GPD1	ENST00000301149.3	glycerol-3-phosphate dehydrogenase 1 (soluble)	5	1	0	1	0	0	rno-miR-351-3p	-0.13	-0.13	N/A
WBP1L	ENST00000369889.4	WW domain binding protein 1-like	5	1	0	0	1	1	rno-miR-351-3p	-0.13	-0.13	N/A
PRRG3	ENST00000370353.3	proline rich Gla (G-carboxyglutamic acid) 3 (transmembrane)	5	2	0	1	1	0	rno-miR-351-3p	-0.13	-0.13	N/A
NPR2	ENST00000342694.2	natriuretic peptide receptor B/guanylate cyclase B (atrionatriuretic peptide receptor B)	9	1	0	0	1	0	rno-miR-351-3p	-0.13	-0.13	N/A
NAA40	ENST00000377793.4	N(alpha)-acetyltransferase 40, NatD catalytic subunit	217	1	0	1	0	2	rno-miR-351-3p	-0.13	-0.18	N/A
LY75	ENST00000554112.1	lymphocyte antigen 75	855	1	0	0	1	1	rno-miR-351-3p	-0.13	-0.19	N/A
LY75-CD302	ENST00000504764.1	LY75-CD302 readthrough	855	1	0	0	1	1	rno-miR-351-3p	-0.13	-0.19	N/A
RASSF6	ENST00000307439.5	Ras association (RalGDS/AF-6) domain family member 6	11	1	0	1	0	1	rno-miR-351-3p	-0.13	-0.13	N/A
ALDH8A1	ENST00000265605.2	aldehyde dehydrogenase 8 family, member A1	48	1	0	0	1	0	rno-miR-351-3p	-0.13	-0.13	N/A
STRADB	ENST00000392249.2	STE20-related kinase adaptor beta	12	1	0	0	1	0	rno-miR-351-3p	-0.13	-0.13	N/A
STOX2	ENST00000308497.4	storkhead box 2	379	2	0	0	2	0	rno-miR-351-3p	-0.13	-0.13	N/A
WDR26	ENST00000414423.2	WD repeat domain 26	1229	1	0	1	0	1	rno-miR-351-3p	-0.13	-0.14	N/A
ZBTB11	ENST00000312938.4	zinc finger and BTB domain containing 11	179	1	0	1	0	0	rno-miR-351-3p	-0.12	-0.12	N/A
TMEM163	ENST00000281924.6	transmembrane protein 163	24	1	0	0	1	1	rno-miR-351-3p	-0.12	-0.12	N/A
DKFZP779L1853	ENST00000595310.1		5	1	0	0	1	0	rno-miR-351-3p	-0.12	-0.12	N/A
C6	ENST00000337836.5	complement component 6	10	1	1	0	0	0	rno-miR-351-3p	-0.12	-0.26	N/A
NT5E	ENST00000369651.3	5'-nucleotidase, ecto (CD73)	285	1	1	0	0	0	rno-miR-351-3p	-0.12	-0.25	N/A
NCOA4	ENST00000452682.1	nuclear receptor coactivator 4	1665	2	0	1	1	0	rno-miR-351-3p	-0.12	-0.12	N/A
FAM91A1	ENST00000334705.7	family with sequence similarity 91, member A1	731	1	0	0	1	0	rno-miR-351-3p	-0.12	-0.12	N/A
ESYT1	ENST00000394048.5	extended synaptotagmin-like protein 1	401	1	1	0	0	0	rno-miR-351-3p	-0.12	-0.13	N/A
NUMB	ENST00000554546.1	numb homolog (Drosophila)	2707	1	0	0	1	0	rno-miR-351-3p	-0.12	-0.13	N/A
KDM2B	ENST00000536437.1	lysine (K)-specific demethylase 2B	647	1	1	0	0	0	rno-miR-351-3p	-0.12	-0.3	N/A
HMGCLL1	ENST00000274901.4	3-hydroxymethyl-3-methylglutaryl-CoA lyase-like 1	11	1	0	1	0	1	rno-miR-351-3p	-0.12	-0.12	N/A
RAB3B	ENST00000371655.3	RAB3B, member RAS oncogene family	611	1	0	1	0	0	rno-miR-351-3p	-0.12	-0.12	N/A
PRRC1	ENST00000296666.8	proline-rich coiled-coil 1	2351	1	0	1	0	2	rno-miR-351-3p	-0.12	-0.15	N/A
SDC2	ENST00000302190.4	syndecan 2	774	1	0	0	1	0	rno-miR-351-3p	-0.12	-0.16	N/A
RCAN3	ENST00000374395.4	RCAN family member 3	395	2	1	1	0	1	rno-miR-351-3p	-0.12	-0.16	N/A
MUC13	ENST00000311075.3	mucin 13, cell surface associated	43	1	0	1	0	0	rno-miR-351-3p	-0.12	-0.21	N/A
CYTH4	ENST00000248901.6	cytohesin 4	5	1	0	0	1	0	rno-miR-351-3p	-0.12	-0.12	N/A
SPRN	ENST00000414069.2	shadow of prion protein homolog (zebrafish)	5	1	0	1	0	0	rno-miR-351-3p	-0.12	-0.12	N/A
MOG	ENST00000376902.3	myelin oligodendrocyte glycoprotein	5	1	0	1	0	0	rno-miR-351-3p	-0.12	-0.12	N/A
PAPOLB	ENST00000404991.1	poly(A) polymerase beta (testis specific)	5	1	0	0	1	0	rno-miR-351-3p	-0.12	-0.12	N/A
MATN1	ENST00000373765.4	matrilin 1, cartilage matrix protein	5	1	0	1	0	0	rno-miR-351-3p	-0.12	-0.12	N/A
SHISA5	ENST00000296444.2	shisa family member 5	3921	1	0	0	1	0	rno-miR-351-3p	-0.12	-0.12	N/A
GALNT4	ENST00000529983.2	UDP-N-acetyl-alpha-D-galactosamine:polypeptide N-acetylgalactosaminyltransferase 4 (GalNAc-T4)	275	2	0	1	1	1	rno-miR-351-3p	-0.12	-0.12	N/A
FICD	ENST00000361549.2	FIC domain containing	54	2	0	0	2	0	rno-miR-351-3p	-0.12	-0.13	N/A
SLC25A51	ENST00000380590.3	solute carrier family 25, member 51	170	1	0	0	1	1	rno-miR-351-3p	-0.12	-0.12	N/A
SKIL	ENST00000458537.3	SKI-like oncogene	210	1	0	1	0	0	rno-miR-351-3p	-0.12	-0.12	N/A
STON2	ENST00000267540.2	stonin 2	40	1	0	0	1	1	rno-miR-351-3p	-0.12	-0.15	N/A
APLN	ENST00000307484.6	apelin	48	1	1	0	0	0	rno-miR-351-3p	-0.12	-0.46	N/A
MS4A6A	ENST00000528851.1	membrane-spanning 4-domains, subfamily A, member 6A	5	1	0	1	0	0	rno-miR-351-3p	-0.12	-0.12	N/A
PTGER4	ENST00000302472.3	prostaglandin E receptor 4 (subtype EP4)	326	1	0	0	1	0	rno-miR-351-3p	-0.12	-0.12	N/A
AK4	ENST00000545314.1	adenylate kinase 4	116	1	1	0	0	0	rno-miR-351-3p	-0.12	-0.12	N/A
HOXB3	ENST00000470495.1	homeobox B3	70	1	0	1	0	0	rno-miR-351-3p	-0.12	-0.12	N/A
TTYH1	ENST00000301194.4	tweety family member 1	5	1	0	1	0	0	rno-miR-351-3p	-0.12	-0.12	N/A
CYP51A1	ENST00000003100.8	cytochrome P450, family 51, subfamily A, polypeptide 1	6	1	0	1	0	0	rno-miR-351-3p	-0.12	-0.12	N/A
C10orf90	ENST00000284694.7	chromosome 10 open reading frame 90	5	1	0	1	0	0	rno-miR-351-3p	-0.12	-0.12	N/A
CBR4	ENST00000306193.3	carbonyl reductase 4	90	1	0	0	1	0	rno-miR-351-3p	-0.12	-0.18	N/A
MARCH8	ENST00000453424.2	membrane-associated ring finger (C3HC4) 8, E3 ubiquitin protein ligase	48	1	0	0	1	0	rno-miR-351-3p	-0.12	-0.12	N/A
MAT1A	ENST00000372213.3	methionine adenosyltransferase I, alpha	19	1	0	1	0	0	rno-miR-351-3p	-0.12	-0.12	N/A
GALNT16	ENST00000337827.4	UDP-N-acetyl-alpha-D-galactosamine:polypeptide N-acetylgalactosaminyltransferase 16	35	1	0	1	0	0	rno-miR-351-3p	-0.12	-0.12	N/A
TNS4	ENST00000254051.6	tensin 4	40	1	0	0	1	0	rno-miR-351-3p	-0.12	-0.12	N/A
NEDD9	ENST00000379446.5	neural precursor cell expressed, developmentally down-regulated 9	1164	1	0	1	0	1	rno-miR-351-3p	-0.12	-0.13	N/A
GFPT2	ENST00000253778.8	glutamine-fructose-6-phosphate transaminase 2	70	1	0	0	1	0	rno-miR-351-3p	-0.12	-0.12	N/A
GEMIN5	ENST00000285873.7	gem (nuclear organelle) associated protein 5	742	1	0	0	1	0	rno-miR-351-3p	-0.12	-0.12	N/A
SLC12A2	ENST00000262461.2	solute carrier family 12 (sodium/potassium/chloride transporter), member 2	655	2	0	0	2	0	rno-miR-351-3p	-0.12	-0.12	N/A
DKK2	ENST00000285311.3	dickkopf WNT signaling pathway inhibitor 2	5	1	0	0	1	0	rno-miR-351-3p	-0.12	-0.12	N/A
SLC25A32	ENST00000297578.4	solute carrier family 25 (mitochondrial folate carrier), member 32	554	1	0	1	0	0	rno-miR-351-3p	-0.12	-0.12	N/A
TXLNG	ENST00000380122.5	taxilin gamma	96	1	0	0	1	0	rno-miR-351-3p	-0.12	-0.17	N/A
C2orf49	ENST00000258457.2	chromosome 2 open reading frame 49	161	2	0	2	0	1	rno-miR-351-3p	-0.12	-0.25	N/A
RSPH10B	ENST00000539903.1	radial spoke head 10 homolog B (Chlamydomonas)	5	1	0	0	1	0	rno-miR-351-3p	-0.12	-0.12	N/A
OLA1	ENST00000284719.3	Obg-like ATPase 1	11	1	1	0	0	0	rno-miR-351-3p	-0.12	-0.26	N/A
SETD8	ENST00000402868.3	SET domain containing (lysine methyltransferase) 8	52	1	1	0	0	0	rno-miR-351-3p	-0.12	-0.12	N/A
TNFSF13	ENST00000338784.4	tumor necrosis factor (ligand) superfamily, member 13	5	1	0	1	0	0	rno-miR-351-3p	-0.12	-0.12	N/A
ALG10B	ENST00000308742.4	ALG10B, alpha-1,2-glucosyltransferase	471	1	0	0	1	0	rno-miR-351-3p	-0.12	-0.12	N/A
OPCML	ENST00000331898.7	opioid binding protein/cell adhesion molecule-like	5	1	0	1	0	0	rno-miR-351-3p	-0.12	-0.12	N/A
XKRX	ENST00000468904.1	XK, Kell blood group complex subunit-related, X-linked	11	1	0	1	0	0	rno-miR-351-3p	-0.12	-0.22	N/A
ELF4	ENST00000335997.7	E74-like factor 4 (ets domain transcription factor)	69	1	0	0	1	1	rno-miR-351-3p	-0.12	-0.13	N/A
KIF3B	ENST00000375712.3	kinesin family member 3B	182	1	1	0	0	1	rno-miR-351-3p	-0.12	-0.12	N/A
KCNE1	ENST00000399289.3	potassium voltage-gated channel, Isk-related family, member 1	5	1	0	0	1	0	rno-miR-351-3p	-0.12	-0.12	N/A
MLLT4	ENST00000400822.3	myeloid/lymphoid or mixed-lineage leukemia (trithorax homolog, Drosophila); translocated to, 4	232	1	1	0	0	0	rno-miR-351-3p	-0.12	-0.12	N/A
ALOXE3	ENST00000380149.1	arachidonate lipoxygenase 3	5	1	0	0	1	0	rno-miR-351-3p	-0.12	-0.12	N/A
GARNL3	ENST00000314904.5	GTPase activating Rap/RanGAP domain-like 3	117	1	0	1	0	0	rno-miR-351-3p	-0.12	-0.12	N/A
LSM11	ENST00000286307.5	LSM11, U7 small nuclear RNA associated	1458	1	1	0	0	2	rno-miR-351-3p	-0.11	-0.12	N/A
TNRC6B	ENST00000335727.9	trinucleotide repeat containing 6B	69	3	1	2	0	4	rno-miR-351-3p	-0.11	-0.13	N/A
TSPAN18	ENST00000340160.3	tetraspanin 18	332	1	0	0	1	0	rno-miR-351-3p	-0.11	-0.14	N/A
FBXL3	ENST00000355619.5	F-box and leucine-rich repeat protein 3	842	1	0	0	1	0	rno-miR-351-3p	-0.11	-0.12	N/A
STX16	ENST00000355957.5	syntaxin 16	756	1	0	0	1	1	rno-miR-351-3p	-0.11	-0.12	N/A
SAMD8	ENST00000372687.4	sterile alpha motif domain containing 8	100	2	1	1	0	0	rno-miR-351-3p	-0.11	-0.25	N/A
PFKFB3	ENST00000536985.1	6-phosphofructo-2-kinase/fructose-2,6-biphosphatase 3	29	1	0	1	0	0	rno-miR-351-3p	-0.11	-0.11	N/A
SLAMF6	ENST00000368059.3	SLAM family member 6	5	1	0	1	0	0	rno-miR-351-3p	-0.11	-0.11	N/A
PAN2	ENST00000425394.2	PAN2 poly(A) specific ribonuclease subunit homolog (S. cerevisiae)	310	1	0	0	1	0	rno-miR-351-3p	-0.11	-0.11	N/A
CNKSR2	ENST00000379510.3	connector enhancer of kinase suppressor of Ras 2	85	1	0	0	1	0	rno-miR-351-3p	-0.11	-0.11	N/A
TAF3	ENST00000344293.5	TAF3 RNA polymerase II, TATA box binding protein (TBP)-associated factor, 140kDa	225	1	0	1	0	0	rno-miR-351-3p	-0.11	-0.11	N/A
DSC1	ENST00000257197.3	desmocollin 1	7	1	0	0	1	0	rno-miR-351-3p	-0.11	-0.11	N/A
FAM78A	ENST00000372269.3	family with sequence similarity 78, member A	7	2	0	0	2	1	rno-miR-351-3p	-0.11	-0.17	N/A
MMGT1	ENST00000305963.2	membrane magnesium transporter 1	113	1	0	1	0	0	rno-miR-351-3p	-0.11	-0.12	N/A
SOX21	ENST00000376945.2	SRY (sex determining region Y)-box 21	6	1	0	1	0	0	rno-miR-351-3p	-0.11	-0.11	N/A
VGLL3	ENST00000398399.2	vestigial like 3 (Drosophila)	187	1	0	1	0	1	rno-miR-351-3p	-0.11	-0.15	N/A
KLHL42	ENST00000381271.2	kelch-like family member 42	2120	2	0	0	2	0	rno-miR-351-3p	-0.11	-0.12	N/A
XIAP	ENST00000371199.3	X-linked inhibitor of apoptosis	153	1	0	1	0	0	rno-miR-351-3p	-0.11	-0.18	N/A
NEDD8	ENST00000250495.5	neural precursor cell expressed, developmentally down-regulated 8	30	1	1	0	0	0	rno-miR-351-3p	-0.11	-0.62	N/A
DPF1	ENST00000420980.2	D4, zinc and double PHD fingers family 1	11	1	0	0	1	0	rno-miR-351-3p	-0.11	-0.11	N/A
SLC39A13	ENST00000524928.1	solute carrier family 39 (zinc transporter), member 13	845	1	0	0	1	0	rno-miR-351-3p	-0.11	-0.11	N/A
TTC6	ENST00000382320.3	tetratricopeptide repeat domain 6	5	1	0	0	1	0	rno-miR-351-3p	-0.11	-0.11	N/A
SLC45A3	ENST00000367145.3	solute carrier family 45, member 3	17	1	0	1	0	0	rno-miR-351-3p	-0.11	-0.11	N/A
ASB7	ENST00000332783.7	ankyrin repeat and SOCS box containing 7	95	1	0	1	0	0	rno-miR-351-3p	-0.11	-0.13	N/A
CNTN2	ENST00000331830.4	contactin 2 (axonal)	5	1	0	0	1	1	rno-miR-351-3p	-0.11	-0.11	N/A
RSPO4	ENST00000217260.4	R-spondin 4	5	1	0	0	1	0	rno-miR-351-3p	-0.11	-0.11	N/A
IRF4	ENST00000380956.4	interferon regulatory factor 4	10	2	1	0	1	0	rno-miR-351-3p	-0.11	-0.11	N/A
ANGPT1	ENST00000520734.1	angiopoietin 1	21	1	0	1	0	0	rno-miR-351-3p	-0.11	-0.11	N/A
C20orf194	ENST00000453730.2	chromosome 20 open reading frame 194	1083	1	0	1	0	1	rno-miR-351-3p	-0.11	-0.11	N/A
CDSN	ENST00000376288.2	corneodesmosin	5	1	0	1	0	1	rno-miR-351-3p	-0.11	-0.11	N/A
EML4	ENST00000318522.5	echinoderm microtubule associated protein like 4	62	1	0	1	0	0	rno-miR-351-3p	-0.11	-0.11	N/A
INIP	ENST00000374242.4	INTS3 and NABP interacting protein	423	1	0	0	1	0	rno-miR-351-3p	-0.11	-0.12	N/A
TAB1	ENST00000216160.6	TGF-beta activated kinase 1/MAP3K7 binding protein 1	577	2	2	0	0	0	rno-miR-351-3p	-0.11	-0.2	N/A
ANKRD44	ENST00000282272.8	ankyrin repeat domain 44	187	2	0	1	1	0	rno-miR-351-3p	-0.11	-0.11	N/A
CYS1	ENST00000381813.4	cystin 1	22	1	0	0	1	0	rno-miR-351-3p	-0.11	-0.11	N/A
KCNE4	ENST00000281830.3	potassium voltage-gated channel, Isk-related family, member 4	5	1	0	0	1	0	rno-miR-351-3p	-0.11	-0.11	N/A
SRCIN1	ENST00000264659.7	SRC kinase signaling inhibitor 1	5	2	0	0	2	1	rno-miR-351-3p	-0.11	-0.11	N/A
SAMD12	ENST00000409003.4	sterile alpha motif domain containing 12	57	1	0	0	1	0	rno-miR-351-3p	-0.11	-0.11	N/A
ATXN2	ENST00000550104.1	ataxin 2	7	1	0	0	1	0	rno-miR-351-3p	-0.11	-0.11	N/A
DKK3	ENST00000396505.2	dickkopf WNT signaling pathway inhibitor 3	5725	1	0	0	1	0	rno-miR-351-3p	-0.11	-0.11	N/A
NKX2-4	ENST00000351817.4	NK2 homeobox 4	132	1	0	0	1	0	rno-miR-351-3p	-0.11	-0.12	N/A
NAA30	ENST00000556492.1	N(alpha)-acetyltransferase 30, NatC catalytic subunit	418	1	0	1	0	1	rno-miR-351-3p	-0.11	-0.15	N/A
MAP4	ENST00000383737.4	microtubule-associated protein 4	3914	1	1	0	0	2	rno-miR-351-3p	-0.11	-0.12	N/A
USP46	ENST00000441222.3	ubiquitin specific peptidase 46	180	1	0	0	1	2	rno-miR-351-3p	-0.11	-0.15	N/A
TTC3	ENST00000399017.2	tetratricopeptide repeat domain 3	62	1	0	0	1	0	rno-miR-351-3p	-0.11	-0.12	N/A
TOM1L2	ENST00000581396.1	target of myb1-like 2 (chicken)	35	1	0	0	1	0	rno-miR-351-3p	-0.11	-0.11	N/A
C15orf54	ENST00000318578.3	chromosome 15 open reading frame 54	5	1	0	0	1	1	rno-miR-351-3p	-0.11	-0.11	N/A
CCBL2	ENST00000370485.2	cysteine conjugate-beta lyase 2	409	1	0	1	0	0	rno-miR-351-3p	-0.11	-0.11	N/A
COQ9	ENST00000262507.6	coenzyme Q9 homolog (S. cerevisiae)	1097	1	0	1	0	0	rno-miR-351-3p	-0.11	-0.11	N/A
TRIM62	ENST00000291416.5	tripartite motif containing 62	28	1	0	0	1	1	rno-miR-351-3p	-0.11	-0.11	N/A
ONECUT2	ENST00000491143.2	one cut homeobox 2	847	2	0	1	1	4	rno-miR-351-3p	-0.11	-0.12	N/A
CDCA5	ENST00000275517.3	cell division cycle associated 5	103	1	0	0	1	0	rno-miR-351-3p	-0.11	-0.11	N/A
AMMECR1	ENST00000262844.5	Alport syndrome, mental retardation, midface hypoplasia and elliptocytosis chromosomal region gene 1	5	1	0	0	1	0	rno-miR-351-3p	-0.11	-0.11	N/A
ZNF384	ENST00000319770.3	zinc finger protein 384	8	1	0	0	1	0	rno-miR-351-3p	-0.11	-0.11	N/A
SRL	ENST00000399609.3	sarcalumenin	5	2	0	0	2	0	rno-miR-351-3p	-0.11	-0.11	N/A
RAX	ENST00000256852.7	retina and anterior neural fold homeobox	5	1	0	1	0	1	rno-miR-351-3p	-0.11	-0.11	N/A
SLA	ENST00000338087.5	Src-like-adaptor	5	1	0	0	1	1	rno-miR-351-3p	-0.11	-0.11	N/A
SLC5A7	ENST00000264047.2	solute carrier family 5 (sodium/choline cotransporter), member 7	5	1	1	0	0	0	rno-miR-351-3p	-0.11	-0.11	N/A
TBCEL	ENST00000422003.2	tubulin folding cofactor E-like	89	1	1	0	0	2	rno-miR-351-3p	-0.11	-0.2	N/A
ARL5A	ENST00000295087.8	ADP-ribosylation factor-like 5A	112	1	0	0	1	2	rno-miR-351-3p	-0.11	-0.13	N/A
ANGPT2	ENST00000325203.5	angiopoietin 2	5	1	0	0	1	0	rno-miR-351-3p	-0.11	-0.11	N/A
TBX19	ENST00000367821.3	T-box 19	16	1	0	1	0	0	rno-miR-351-3p	-0.11	-0.11	N/A
TMX1	ENST00000457354.2	thioredoxin-related transmembrane protein 1	3176	2	0	2	0	1	rno-miR-351-3p	-0.11	-0.4	N/A
C5orf30	ENST00000319933.2	chromosome 5 open reading frame 30	889	1	0	1	0	0	rno-miR-351-3p	-0.11	-0.15	N/A
LONRF2	ENST00000393437.3	LON peptidase N-terminal domain and ring finger 2	394	1	1	0	0	2	rno-miR-351-3p	-0.11	-0.11	N/A
LEPREL4	ENST00000355468.3	leprecan-like 4	221	1	0	1	0	0	rno-miR-351-3p	-0.1	-0.1	N/A
CEND1	ENST00000330106.4	cell cycle exit and neuronal differentiation 1	28	1	0	0	1	0	rno-miR-351-3p	-0.1	-0.1	N/A
SIAH2	ENST00000312960.3	siah E3 ubiquitin protein ligase 2	228	1	1	0	0	1	rno-miR-351-3p	-0.1	-0.2	N/A
TGFBR2	ENST00000359013.4	transforming growth factor, beta receptor II (70/80kDa)	2168	1	0	0	1	0	rno-miR-351-3p	-0.1	-0.1	N/A
MAF	ENST00000393350.1	v-maf avian musculoaponeurotic fibrosarcoma oncogene homolog	608	3	1	0	2	1	rno-miR-351-3p	-0.1	-0.24	N/A
SRPK2	ENST00000393651.3	SRSF protein kinase 2	381	1	0	1	0	0	rno-miR-351-3p	-0.1	-0.13	N/A
HOXA7	ENST00000242159.3	homeobox A7	27	1	0	1	0	0	rno-miR-351-3p	-0.1	-0.12	N/A
FAHD2A	ENST00000233379.4	fumarylacetoacetate hydrolase domain containing 2A	9	1	0	0	1	0	rno-miR-351-3p	-0.1	-0.1	N/A
IMPAD1	ENST00000262644.4	inositol monophosphatase domain containing 1	1488	3	0	2	1	0	rno-miR-351-3p	-0.1	-0.21	N/A
PCMTD1	ENST00000360540.5	protein-L-isoaspartate (D-aspartate) O-methyltransferase domain containing 1	136	1	0	0	1	0	rno-miR-351-3p	-0.1	-0.1	N/A
ESRP1	ENST00000358397.5	epithelial splicing regulatory protein 1	74	1	0	0	1	1	rno-miR-351-3p	-0.1	-0.1	N/A
NXPH1	ENST00000405863.1	neurexophilin 1	5	1	0	1	0	0	rno-miR-351-3p	-0.1	-0.1	N/A
CYP7B1	ENST00000310193.3	cytochrome P450, family 7, subfamily B, polypeptide 1	53	1	0	0	1	0	rno-miR-351-3p	-0.1	-0.12	N/A
SFT2D1	ENST00000361731.3	SFT2 domain containing 1	433	1	1	0	0	0	rno-miR-351-3p	-0.1	-0.61	N/A
PLCD3	ENST00000322765.5	phospholipase C, delta 3	84	1	0	1	0	0	rno-miR-351-3p	-0.1	-0.11	N/A
LRAT	ENST00000336356.3	lecithin retinol acyltransferase (phosphatidylcholine--retinol O-acyltransferase)	9	2	1	1	0	0	rno-miR-351-3p	-0.1	-0.2	N/A
NRF1	ENST00000393230.2	nuclear respiratory factor 1	321	1	1	0	0	0	rno-miR-351-3p	-0.1	-0.13	N/A
CNBD2	ENST00000538900.1	cyclic nucleotide binding domain containing 2	5	1	0	0	1	0	rno-miR-351-3p	-0.1	-0.1	N/A
VPS52	ENST00000482399.1	vacuolar protein sorting 52 homolog (S. cerevisiae)	124	1	0	0	1	0	rno-miR-351-3p	-0.1	-0.1	N/A
TMEM131	ENST00000186436.5	transmembrane protein 131	111	1	0	1	0	0	rno-miR-351-3p	-0.1	-0.1	N/A
GPR151	ENST00000311104.2	G protein-coupled receptor 151	5	1	0	0	1	0	rno-miR-351-3p	-0.1	-0.1	N/A
P2RY13	ENST00000325602.5	purinergic receptor P2Y, G-protein coupled, 13	5	1	0	1	0	0	rno-miR-351-3p	-0.1	-0.1	N/A
C12orf60	ENST00000330828.2	chromosome 12 open reading frame 60	11	1	0	1	0	0	rno-miR-351-3p	-0.1	-0.2	N/A
LEPREL1	ENST00000319332.5	leprecan-like 1	875	1	0	0	1	0	rno-miR-351-3p	-0.1	-0.11	N/A
AMER1	ENST00000330258.3	APC membrane recruitment protein 1	11	3	1	2	0	1	rno-miR-351-3p	-0.1	-0.12	N/A
YPEL5	ENST00000379520.3	yippee-like 5 (Drosophila)	307	1	0	1	0	0	rno-miR-351-3p	-0.1	-0.1	N/A
TIMP3	ENST00000266085.6	TIMP metallopeptidase inhibitor 3	7421	1	0	1	0	0	rno-miR-351-3p	-0.1	-0.1	N/A
R3HDM2	ENST00000347140.3	R3H domain containing 2	5	1	0	0	1	0	rno-miR-351-3p	-0.1	-0.1	N/A
ARHGEF4	ENST00000392953.3	Rho guanine nucleotide exchange factor (GEF) 4	189	1	0	1	0	0	rno-miR-351-3p	-0.1	-0.1	N/A
NADK	ENST00000341426.5	NAD kinase	173	1	0	0	1	0	rno-miR-351-3p	-0.1	-0.1	N/A
PABPC1L	ENST00000537323.1	poly(A) binding protein, cytoplasmic 1-like	137	1	0	1	0	0	rno-miR-351-3p	-0.1	-0.1	N/A
TNFSF12-TNFSF13	ENST00000293826.4	TNFSF12-TNFSF13 readthrough	5	1	0	1	0	0	rno-miR-351-3p	-0.1	-0.1	N/A
SCAMP5	ENST00000425597.3	secretory carrier membrane protein 5	127	1	0	0	1	0	rno-miR-351-3p	-0.1	-0.1	N/A
ZMAT3	ENST00000311417.2	zinc finger, matrin-type 3	459	1	1	0	0	0	rno-miR-351-3p	-0.1	-0.1	N/A
REEP4	ENST00000334530.5	receptor accessory protein 4	78	1	0	0	1	0	rno-miR-351-3p	-0.1	-0.2	N/A
CRB2	ENST00000373631.3	crumbs homolog 2 (Drosophila)	8	2	1	0	1	0	rno-miR-351-3p	-0.1	-0.1	N/A
TMEM50A	ENST00000374358.4	transmembrane protein 50A	228	1	0	0	1	0	rno-miR-351-3p	-0.1	-0.18	N/A
PCDH15	ENST00000395432.2	protocadherin-related 15	5	1	0	1	0	0	rno-miR-351-3p	-0.1	-0.1	N/A
SNX22	ENST00000325881.4	sorting nexin 22	5	1	0	1	0	0	rno-miR-351-3p	-0.1	-0.1	N/A
NUPL1	ENST00000381736.3	nucleoporin like 1	268	1	0	0	1	1	rno-miR-351-3p	-0.1	-0.1	N/A
WNK3	ENST00000375169.3	WNK lysine deficient protein kinase 3	55	1	0	0	1	2	rno-miR-351-3p	-0.1	-0.1	N/A
LHX9	ENST00000367390.3	LIM homeobox 9	40	1	0	1	0	0	rno-miR-351-3p	-0.1	-0.1	N/A
CLEC1A	ENST00000315330.4	C-type lectin domain family 1, member A	5	1	0	1	0	0	rno-miR-351-3p	-0.1	-0.1	N/A
CBX5	ENST00000209875.4	chromobox homolog 5	360	2	1	1	0	1	rno-miR-351-3p	-0.1	-0.23	N/A
DCBLD2	ENST00000326840.6	discoidin, CUB and LCCL domain containing 2	798	1	0	0	1	1	rno-miR-351-3p	-0.1	-0.14	N/A
UBTD2	ENST00000393792.2	ubiquitin domain containing 2	297	1	0	0	1	0	rno-miR-351-3p	-0.1	-0.13	N/A
ARHGAP12	ENST00000311380.4	Rho GTPase activating protein 12	190	3	0	1	2	0	rno-miR-351-3p	-0.1	-0.19	N/A
ZBTB26	ENST00000373656.3	zinc finger and BTB domain containing 26	83	1	0	1	0	0	rno-miR-351-3p	-0.1	-0.11	N/A
TOMM40	ENST00000592434.1	translocase of outer mitochondrial membrane 40 homolog (yeast)	14	1	0	1	0	0	rno-miR-351-3p	-0.1	-0.1	N/A
GABRA4	ENST00000264318.3	gamma-aminobutyric acid (GABA) A receptor, alpha 4	5	1	1	0	0	0	rno-miR-351-3p	-0.1	-0.1	N/A
RAB20	ENST00000267328.3	RAB20, member RAS oncogene family	119	1	0	1	0	0	rno-miR-351-3p	-0.1	-0.1	N/A
LDOC1L	ENST00000341255.3	leucine zipper, down-regulated in cancer 1-like	348	1	0	0	1	2	rno-miR-351-3p	-0.1	-0.1	N/A
UGT8	ENST00000310836.6	UDP glycosyltransferase 8	682	2	0	0	2	0	rno-miR-351-3p	-0.1	-0.12	N/A
ZKSCAN2	ENST00000328086.7	zinc finger with KRAB and SCAN domains 2	81	1	0	0	1	0	rno-miR-351-3p	-0.1	-0.1	N/A
METTL20	ENST00000357721.3	methyltransferase like 20	47	1	0	1	0	0	rno-miR-351-3p	-0.1	-0.22	N/A
SCD	ENST00000370355.2	stearoyl-CoA desaturase (delta-9-desaturase)	9726	2	1	0	1	0	rno-miR-351-3p	-0.1	-0.1	N/A
LOXL3	ENST00000264094.3	lysyl oxidase-like 3	235	2	1	1	0	0	rno-miR-351-3p	-0.1	-0.29	N/A
B4GALT7	ENST00000029410.5	xylosylprotein beta 1,4-galactosyltransferase, polypeptide 7	2968	1	0	1	0	0	rno-miR-351-3p	-0.1	-0.1	N/A
CMKLR1	ENST00000312143.7	chemokine-like receptor 1	5	2	0	1	1	0	rno-miR-351-3p	-0.1	-0.1	N/A
SYT10	ENST00000228567.3	synaptotagmin X	5	1	0	0	1	0	rno-miR-351-3p	-0.1	-0.1	N/A
PLEKHH1	ENST00000329153.5	pleckstrin homology domain containing, family H (with MyTH4 domain) member 1	125	1	0	0	1	0	rno-miR-351-3p	-0.1	-0.1	N/A
OSR1	ENST00000272223.2	odd-skipped related 1 (Drosophila)	15	1	0	1	0	0	rno-miR-351-3p	-0.1	-0.1	N/A
AKAP5	ENST00000394718.4	A kinase (PRKA) anchor protein 5	75	1	0	0	1	0	rno-miR-351-3p	-0.1	-0.11	N/A
MAP7D2	ENST00000379651.3	MAP7 domain containing 2	490	1	0	1	0	0	rno-miR-351-3p	-0.1	-0.1	N/A
SRPX2	ENST00000373004.3	sushi-repeat containing protein, X-linked 2	69	2	0	1	1	0	rno-miR-351-3p	-0.1	-0.17	N/A
LRRC58	ENST00000295628.3	leucine rich repeat containing 58	940	1	0	0	1	1	rno-miR-351-3p	-0.1	-0.1	N/A
BEND4	ENST00000504360.1	BEN domain containing 4	187	2	0	1	1	1	rno-miR-351-3p	-0.1	-0.16	N/A
PLSCR4	ENST00000354952.2	phospholipid scramblase 4	133	1	0	0	1	1	rno-miR-351-3p	-0.1	-0.1	N/A
CDKN1A	ENST00000244741.5	cyclin-dependent kinase inhibitor 1A (p21, Cip1)	1458	1	0	0	1	0	rno-miR-351-3p	-0.1	-0.1	N/A
FGFR4	ENST00000292408.4	fibroblast growth factor receptor 4	1977	1	0	0	1	0	rno-miR-351-3p	-0.1	-0.1	N/A
KIAA1755	ENST00000279024.4	KIAA1755	5	1	0	0	1	0	rno-miR-351-3p	-0.1	-0.1	N/A
FRAS1	ENST00000264895.6	Fraser syndrome 1	709	1	0	1	0	1	rno-miR-351-3p	-0.1	-0.1	N/A
JOSD1	ENST00000216039.5	Josephin domain containing 1	24	1	1	0	0	0	rno-miR-351-3p	-0.1	-0.18	N/A
ZNF395	ENST00000344423.5	zinc finger protein 395	1044	2	0	1	1	0	rno-miR-351-3p	-0.1	-0.1	N/A
TAS2R5	ENST00000247883.4	taste receptor, type 2, member 5	16	1	1	0	0	0	rno-miR-351-3p	-0.1	-0.29	N/A
COL15A1	ENST00000375001.3	collagen, type XV, alpha 1	371	1	0	1	0	0	rno-miR-351-3p	-0.1	-0.12	N/A
FRS2	ENST00000550389.1	fibroblast growth factor receptor substrate 2	176	1	1	0	0	0	rno-miR-351-3p	-0.1	-0.1	N/A
BTN1A1	ENST00000244513.6	butyrophilin, subfamily 1, member A1	5	1	0	0	1	0	rno-miR-351-3p	-0.1	-0.1	N/A
ANKRD13A	ENST00000261739.4	ankyrin repeat domain 13A	1644	1	0	0	1	0	rno-miR-351-3p	-0.1	-0.1	N/A
EPGN	ENST00000413830.1	epithelial mitogen	26	1	0	1	0	0	rno-miR-351-3p	-0.1	-0.16	N/A
CSNK1A1	ENST00000261798.5	casein kinase 1, alpha 1	769	2	0	1	1	0	rno-miR-351-3p	-0.1	-0.27	N/A
KDSR	ENST00000406396.3	3-ketodihydrosphingosine reductase	322	2	0	2	0	1	rno-miR-351-3p	-0.1	-0.14	N/A
ZNF804B	ENST00000333190.4	zinc finger protein 804B	0	2	1	0	1	0	rno-miR-351-3p	-0.1	-0.1	N/A
MTMR9	ENST00000221086.3	myotubularin related protein 9	400	1	1	0	0	1	rno-miR-351-3p	-0.09	-0.25	N/A
MPP7	ENST00000375732.1	membrane protein, palmitoylated 7 (MAGUK p55 subfamily member 7)	50	1	0	0	1	0	rno-miR-351-3p	-0.09	-0.16	N/A
UBR5	ENST00000520539.1	ubiquitin protein ligase E3 component n-recognin 5	733	2	1	0	1	0	rno-miR-351-3p	-0.09	-0.18	N/A
EIF3J	ENST00000261868.5	eukaryotic translation initiation factor 3, subunit J	1646	1	0	0	1	0	rno-miR-351-3p	-0.09	-0.09	N/A
ZC3H12B	ENST00000338957.4	zinc finger CCCH-type containing 12B	29	1	0	1	0	2	rno-miR-351-3p	-0.09	-0.09	N/A
OLIG3	ENST00000367734.2	oligodendrocyte transcription factor 3	5	1	0	1	0	0	rno-miR-351-3p	-0.09	-0.09	N/A
HSF5	ENST00000323777.3	heat shock transcription factor family member 5	5	1	0	0	1	0	rno-miR-351-3p	-0.09	-0.09	N/A
CBY1	ENST00000216029.3	chibby homolog 1 (Drosophila)	27	1	0	1	0	0	rno-miR-351-3p	-0.09	-0.09	N/A
AMOTL1	ENST00000317837.9	angiomotin like 1	712	2	0	0	2	1	rno-miR-351-3p	-0.09	-0.1	N/A
MTMR10	ENST00000435680.1	myotubularin related protein 10	30	1	1	0	0	0	rno-miR-351-3p	-0.09	-0.1	N/A
SLC38A9	ENST00000396865.2	solute carrier family 38, member 9	156	1	0	1	0	0	rno-miR-351-3p	-0.09	-0.16	N/A
UBXN2B	ENST00000399598.2	UBX domain protein 2B	157	1	1	0	0	0	rno-miR-351-3p	-0.09	-0.09	N/A
SCN4A	ENST00000578147.1	sodium channel, voltage-gated, type IV, alpha subunit	5	1	0	0	1	0	rno-miR-351-3p	-0.09	-0.09	N/A
TAT	ENST00000355962.4	tyrosine aminotransferase	5	1	0	1	0	0	rno-miR-351-3p	-0.09	-0.09	N/A
RGAG1	ENST00000465301.2	retrotransposon gag domain containing 1	5	1	0	0	1	0	rno-miR-351-3p	-0.09	-0.09	N/A
PTPRU	ENST00000428026.2	protein tyrosine phosphatase, receptor type, U	261	1	0	0	1	0	rno-miR-351-3p	-0.09	-0.09	N/A
KLHDC7A	ENST00000400664.1	kelch domain containing 7A	5	2	1	1	0	2	rno-miR-351-3p	-0.09	-0.09	N/A
RHNO1	ENST00000489288.2	RAD9-HUS1-RAD1 interacting nuclear orphan 1	786	1	0	0	1	0	rno-miR-351-3p	-0.09	-0.15	N/A
MAN2A1	ENST00000261483.4	mannosidase, alpha, class 2A, member 1	1521	1	0	0	1	0	rno-miR-351-3p	-0.09	-0.1	N/A
ADAMTS18	ENST00000282849.5	ADAM metallopeptidase with thrombospondin type 1 motif, 18	7	2	1	0	1	1	rno-miR-351-3p	-0.09	-0.09	N/A
SPTBN4	ENST00000352632.3	spectrin, beta, non-erythrocytic 4	7	1	0	1	0	0	rno-miR-351-3p	-0.09	-0.09	N/A
PEA15	ENST00000360472.4	phosphoprotein enriched in astrocytes 15	5239	1	0	1	0	0	rno-miR-351-3p	-0.09	-0.09	N/A
NIPAL4	ENST00000311946.7	NIPA-like domain containing 4	17	2	0	0	2	0	rno-miR-351-3p	-0.09	-0.09	N/A
PNMAL2	ENST00000599531.1	paraneoplastic Ma antigen family-like 2	10	1	0	1	0	0	rno-miR-351-3p	-0.09	-0.09	N/A
COL6A6	ENST00000358511.6	collagen, type VI, alpha 6	5	2	0	1	1	1	rno-miR-351-3p	-0.09	-0.09	N/A
C3orf38	ENST00000486971.1	chromosome 3 open reading frame 38	683	1	0	0	1	0	rno-miR-351-3p	-0.09	-0.16	N/A
REL	ENST00000295025.8	v-rel avian reticuloendotheliosis viral oncogene homolog	116	1	0	0	1	1	rno-miR-351-3p	-0.09	-0.09	N/A
LPAR5	ENST00000329858.4	lysophosphatidic acid receptor 5	5	1	0	0	1	0	rno-miR-351-3p	-0.09	-0.09	N/A
ZNF451	ENST00000370708.4	zinc finger protein 451	190	2	0	2	0	2	rno-miR-351-3p	-0.09	-0.12	N/A
MTRF1	ENST00000430347.2	mitochondrial translational release factor 1	37	1	1	0	0	0	rno-miR-351-3p	-0.09	-0.49	N/A
BIVM	ENST00000448849.2	basic, immunoglobulin-like variable motif containing	440	1	0	1	0	0	rno-miR-351-3p	-0.09	-0.1	N/A
ATP9A	ENST00000311637.5	ATPase, class II, type 9A	1511	1	0	0	1	0	rno-miR-351-3p	-0.09	-0.09	N/A
POU2F1	ENST00000367866.2	POU class 2 homeobox 1	83	3	0	2	1	0	rno-miR-351-3p	-0.09	-0.1	N/A
TICRR	ENST00000268138.7	TOPBP1-interacting checkpoint and replication regulator	314	1	0	0	1	0	rno-miR-351-3p	-0.09	-0.09	N/A
TDG	ENST00000392872.3	thymine-DNA glycosylase	201	1	0	0	1	0	rno-miR-351-3p	-0.09	-0.09	N/A
GDNF	ENST00000326524.2	glial cell derived neurotrophic factor	7	2	0	1	1	0	rno-miR-351-3p	-0.09	-0.09	N/A
CNST	ENST00000366513.4	consortin, connexin sorting protein	303	1	0	0	1	1	rno-miR-351-3p	-0.09	-0.09	N/A
IKZF5	ENST00000368886.5	IKAROS family zinc finger 5 (Pegasus)	83	1	1	0	0	1	rno-miR-351-3p	-0.09	-0.21	N/A
TNFRSF19	ENST00000382263.3	tumor necrosis factor receptor superfamily, member 19	376	2	0	1	1	0	rno-miR-351-3p	-0.09	-0.09	N/A
STON1	ENST00000309835.3	stonin 1	254	1	0	1	0	0	rno-miR-351-3p	-0.09	-0.09	N/A
ACVR1C	ENST00000243349.8	activin A receptor, type IC	27	3	2	1	0	0	rno-miR-351-3p	-0.09	-0.13	N/A
ENTPD7	ENST00000370489.4	ectonucleoside triphosphate diphosphohydrolase 7	136	1	0	0	1	0	rno-miR-351-3p	-0.09	-0.09	N/A
ECM2	ENST00000375540.1	extracellular matrix protein 2, female organ and adipocyte specific	19	2	0	1	1	0	rno-miR-351-3p	-0.09	-0.37	N/A
DBNL	ENST00000494774.1	drebrin-like	1802	1	0	1	0	2	rno-miR-351-3p	-0.09	-0.24	N/A
STXBP4	ENST00000376352.2	syntaxin binding protein 4	62	1	0	0	1	0	rno-miR-351-3p	-0.09	-0.13	N/A
PTAR1	ENST00000377200.5	protein prenyltransferase alpha subunit repeat containing 1	161	3	1	2	0	0	rno-miR-351-3p	-0.09	-0.15	N/A
CTDSP2	ENST00000398073.2	CTD (carboxy-terminal domain, RNA polymerase II, polypeptide A) small phosphatase 2	991	1	0	1	0	1	rno-miR-351-3p	-0.09	-0.1	N/A
GK5	ENST00000392993.2	glycerol kinase 5 (putative)	73	2	0	1	1	0	rno-miR-351-3p	-0.09	-0.22	N/A
ADARB2	ENST00000381312.1	adenosine deaminase, RNA-specific, B2 (non-functional)	9	1	0	1	0	0	rno-miR-351-3p	-0.09	-0.09	N/A
PHLPP2	ENST00000568954.1	PH domain and leucine rich repeat protein phosphatase 2	172	2	0	1	1	1	rno-miR-351-3p	-0.09	-0.09	N/A
PRKCE	ENST00000306156.3	protein kinase C, epsilon	164	2	0	1	1	0	rno-miR-351-3p	-0.09	-0.09	N/A
NTRK2	ENST00000395882.1	neurotrophic tyrosine kinase, receptor, type 2	48	3	0	2	1	0	rno-miR-351-3p	-0.09	-0.09	N/A
PPP1R12A	ENST00000261207.5	protein phosphatase 1, regulatory subunit 12A	276	1	0	1	0	1	rno-miR-351-3p	-0.09	-0.12	N/A
CEP97	ENST00000341893.3	centrosomal protein 97kDa	290	1	0	1	0	0	rno-miR-351-3p	-0.09	-0.11	N/A
DDHD2	ENST00000397166.2	DDHD domain containing 2	961	2	0	1	1	0	rno-miR-351-3p	-0.09	-0.11	N/A
PALM2	ENST00000448454.2	paralemmin 2	35	1	1	0	0	1	rno-miR-351-3p	-0.09	-0.11	N/A
ADPRHL2	ENST00000373178.4	ADP-ribosylhydrolase like 2	160	1	0	0	1	0	rno-miR-351-3p	-0.09	-0.09	N/A
KLHDC10	ENST00000335420.5	kelch domain containing 10	347	2	0	1	1	1	rno-miR-351-3p	-0.09	-0.1	N/A
SLC7A3	ENST00000374299.3	solute carrier family 7 (cationic amino acid transporter, y+ system), member 3	5	1	0	1	0	0	rno-miR-351-3p	-0.09	-0.09	N/A
ALYREF	ENST00000331204.4	Aly/REF export factor	28673	1	0	1	0	0	rno-miR-351-3p	-0.09	-0.09	N/A
MAP4K5	ENST00000013125.4	mitogen-activated protein kinase kinase kinase kinase 5	634	1	0	0	1	0	rno-miR-351-3p	-0.09	-0.1	N/A
SLC38A2	ENST00000256689.5	solute carrier family 38, member 2	696	1	0	0	1	0	rno-miR-351-3p	-0.09	-0.1	N/A
UBN2	ENST00000473989.3	ubinuclein 2	238	4	2	2	0	0	rno-miR-351-3p	-0.09	-0.1	N/A
LAMC1	ENST00000258341.4	laminin, gamma 1 (formerly LAMB2)	1082	2	0	1	1	0	rno-miR-351-3p	-0.09	-0.09	N/A
MPP5	ENST00000261681.4	membrane protein, palmitoylated 5 (MAGUK p55 subfamily member 5)	354	1	1	0	0	2	rno-miR-351-3p	-0.09	-0.11	N/A
GPATCH8	ENST00000591680.1	G patch domain containing 8	337	2	1	0	1	0	rno-miR-351-3p	-0.09	-0.1	N/A
ZKSCAN1	ENST00000324306.6	zinc finger with KRAB and SCAN domains 1	1314	1	1	0	0	0	rno-miR-351-3p	-0.09	-0.09	N/A
FAM160B1	ENST00000369248.4	family with sequence similarity 160, member B1	91	1	0	0	1	0	rno-miR-351-3p	-0.09	-0.14	N/A
DEK	ENST00000397239.3	DEK oncogene	561	1	0	0	1	1	rno-miR-351-3p	-0.09	-0.18	N/A
HS3ST3B1	ENST00000360954.2	heparan sulfate (glucosamine) 3-O-sulfotransferase 3B1	1489	1	0	0	1	0	rno-miR-351-3p	-0.09	-0.09	N/A
ADNP	ENST00000371602.4	activity-dependent neuroprotector homeobox	635	1	0	0	1	1	rno-miR-351-3p	-0.09	-0.09	N/A
ZBTB18	ENST00000358704.4	zinc finger and BTB domain containing 18	935	1	0	0	1	0	rno-miR-351-3p	-0.09	-0.09	N/A
DYDC2	ENST00000372199.1	DPY30 domain containing 2	5	1	0	0	1	0	rno-miR-351-3p	-0.09	-0.09	N/A
C1orf226	ENST00000458626.2	chromosome 1 open reading frame 226	369	1	0	0	1	1	rno-miR-351-3p	-0.09	-0.09	N/A
MID1	ENST00000453318.2	midline 1 (Opitz/BBB syndrome)	677	1	0	1	0	0	rno-miR-351-3p	-0.09	-0.09	N/A
DOK6	ENST00000382713.5	docking protein 6	8	3	0	2	1	0	rno-miR-351-3p	-0.09	-0.09	N/A
TSGA10	ENST00000393483.3	testis specific, 10	8	1	0	0	1	0	rno-miR-351-3p	-0.09	-0.09	N/A
MEIS1	ENST00000488550.1	Meis homeobox 1	533	1	1	0	0	0	rno-miR-351-3p	-0.09	-0.09	N/A
ZNF697	ENST00000421812.2	zinc finger protein 697	43	1	0	1	0	0	rno-miR-351-3p	-0.09	-0.09	N/A
NRG1	ENST00000341377.5	neuregulin 1	113	1	1	0	0	1	rno-miR-351-3p	-0.09	-0.1	N/A
TAOK1	ENST00000261716.3	TAO kinase 1	164	1	1	0	0	0	rno-miR-351-3p	-0.09	-0.1	N/A
MRO	ENST00000428869.2	maestro	11	2	0	2	0	0	rno-miR-351-3p	-0.09	-0.17	N/A
MOB3B	ENST00000262244.5	MOB kinase activator 3B	52	1	0	1	0	2	rno-miR-351-3p	-0.09	-0.15	N/A
KCNJ14	ENST00000391884.1	potassium inwardly-rectifying channel, subfamily J, member 14	29	1	0	0	1	0	rno-miR-351-3p	-0.09	-0.11	N/A
PEX19	ENST00000368072.5	peroxisomal biogenesis factor 19	1804	2	0	1	1	0	rno-miR-351-3p	-0.09	-0.18	N/A
HSD11B2	ENST00000326152.5	hydroxysteroid (11-beta) dehydrogenase 2	29	1	0	1	0	0	rno-miR-351-3p	-0.09	-0.09	N/A
IL2RA	ENST00000379959.3	interleukin 2 receptor, alpha	5	1	0	1	0	0	rno-miR-351-3p	-0.09	-0.09	N/A
KCNK2	ENST00000444842.2	potassium channel, subfamily K, member 2	258	1	0	0	1	0	rno-miR-351-3p	-0.09	-0.09	N/A
MYO18A	ENST00000354329.4	myosin XVIIIA	159	1	0	0	1	0	rno-miR-351-3p	-0.09	-0.09	N/A
ZFC3H1	ENST00000378743.3	zinc finger, C3H1-type containing	129	1	0	0	1	0	rno-miR-351-3p	-0.09	-0.09	N/A
TP53INP2	ENST00000374810.3	tumor protein p53 inducible nuclear protein 2	12	1	0	0	1	0	rno-miR-351-3p	-0.09	-0.09	N/A
KANK4	ENST00000317477.4	KN motif and ankyrin repeat domains 4	80	1	0	0	1	0	rno-miR-351-3p	-0.09	-0.12	N/A
MASP1	ENST00000296280.6	mannan-binding lectin serine peptidase 1 (C4/C2 activating component of Ra-reactive factor)	838	1	0	0	1	0	rno-miR-351-3p	-0.09	-0.09	N/A
PI4K2A	ENST00000370649.3	Phosphatidylinositol 4-kinase type 2-alpha; Uncharacterized protein	1489	1	0	0	1	0	rno-miR-351-3p	-0.09	-0.09	N/A
HES2	ENST00000377834.4	hairy and enhancer of split 2 (Drosophila)	5	1	0	1	0	1	rno-miR-351-3p	-0.09	-0.09	N/A
GPR173	ENST00000332582.4	G protein-coupled receptor 173	99	2	0	2	0	1	rno-miR-351-3p	-0.09	-0.09	N/A
BCL6	ENST00000406870.2	B-cell CLL/lymphoma 6	20	1	0	0	1	0	rno-miR-351-3p	-0.09	-0.09	N/A
DCLK1	ENST00000379892.4	doublecortin-like kinase 1	9	2	0	0	2	0	rno-miR-351-3p	-0.09	-0.19	N/A
DHCR24	ENST00000371269.3	24-dehydrocholesterol reductase	7645	1	0	1	0	0	rno-miR-351-3p	-0.09	-0.09	N/A
DDX21	ENST00000354185.4	DEAD (Asp-Glu-Ala-Asp) box helicase 21	202	1	1	0	0	0	rno-miR-351-3p	-0.09	-0.1	N/A
DARS	ENST00000264161.4	aspartyl-tRNA synthetase	361	1	1	0	0	0	rno-miR-351-3p	-0.09	-0.47	N/A
HOXB9	ENST00000311177.5	homeobox B9	8	2	0	0	2	0	rno-miR-351-3p	-0.09	-0.14	N/A
NIPAL3	ENST00000003912.3	NIPA-like domain containing 3	775	1	0	1	0	0	rno-miR-351-3p	-0.09	-0.11	N/A
HOMEZ	ENST00000357460.5	homeobox and leucine zipper encoding	100	1	1	0	0	0	rno-miR-351-3p	-0.09	-0.19	N/A
TMPPE	ENST00000416695.2	transmembrane protein with metallophosphoesterase domain	22	2	1	1	0	0	rno-miR-351-3p	-0.09	-0.26	N/A
SOCS4	ENST00000395472.2	suppressor of cytokine signaling 4	336	1	0	1	0	1	rno-miR-351-3p	-0.09	-0.18	N/A
KLHL15	ENST00000328046.8	kelch-like family member 15	42	1	0	1	0	0	rno-miR-351-3p	-0.09	-0.09	N/A
TSKU	ENST00000333090.4	tsukushi, small leucine rich proteoglycan	293	1	0	0	1	1	rno-miR-351-3p	-0.09	-0.09	N/A
TAF2	ENST00000378164.2	TAF2 RNA polymerase II, TATA box binding protein (TBP)-associated factor, 150kDa	59	1	0	0	1	0	rno-miR-351-3p	-0.09	-0.09	N/A
MFSD6	ENST00000392328.1	major facilitator superfamily domain containing 6	47	1	0	0	1	0	rno-miR-351-3p	-0.09	-0.09	N/A
TAB3	ENST00000378933.1	TGF-beta activated kinase 1/MAP3K7 binding protein 3	201	1	0	0	1	0	rno-miR-351-3p	-0.08	-0.11	N/A
CLVS2	ENST00000275162.5	clavesin 2	19	1	0	0	1	1	rno-miR-351-3p	-0.08	-0.13	N/A
NUP214	ENST00000359428.5	nucleoporin 214kDa	452	1	0	0	1	1	rno-miR-351-3p	-0.08	-0.1	N/A
SLC1A3	ENST00000265113.4	solute carrier family 1 (glial high affinity glutamate transporter), member 3	34	1	1	0	0	0	rno-miR-351-3p	-0.08	-0.08	N/A
C1orf210	ENST00000523677.1	chromosome 1 open reading frame 210	43	1	0	0	1	1	rno-miR-351-3p	-0.08	-0.24	N/A
GABRA5	ENST00000335625.5	gamma-aminobutyric acid (GABA) A receptor, alpha 5	5	1	0	0	1	0	rno-miR-351-3p	-0.08	-0.08	N/A
TEX22	ENST00000451127.2	testis expressed 22	9	2	0	1	1	0	rno-miR-351-3p	-0.08	-0.14	N/A
MGAT4A	ENST00000264968.3	mannosyl (alpha-1,3-)-glycoprotein beta-1,4-N-acetylglucosaminyltransferase, isozyme A	223	1	0	0	1	0	rno-miR-351-3p	-0.08	-0.17	N/A
PEX1	ENST00000438045.1	peroxisomal biogenesis factor 1	24	1	0	1	0	0	rno-miR-351-3p	-0.08	-0.19	N/A
CLUAP1	ENST00000576634.1	clusterin associated protein 1	99	1	0	0	1	1	rno-miR-351-3p	-0.08	-0.22	N/A
ATRNL1	ENST00000355044.3	attractin-like 1	26	2	1	0	1	0	rno-miR-351-3p	-0.08	-0.08	N/A
XK	ENST00000378616.3	X-linked Kx blood group (McLeod syndrome)	39	1	0	1	0	1	rno-miR-351-3p	-0.08	-0.08	N/A
NELL2	ENST00000395487.2	NEL-like 2 (chicken)	32	1	0	0	1	0	rno-miR-351-3p	-0.08	-0.08	N/A
ZDHHC17	ENST00000426126.2	zinc finger, DHHC-type containing 17	117	1	0	0	1	0	rno-miR-351-3p	-0.08	-0.08	N/A
IL2RB	ENST00000216223.5	interleukin 2 receptor, beta	5	1	0	1	0	0	rno-miR-351-3p	-0.08	-0.08	N/A
CAMK2G	ENST00000351293.3	calcium/calmodulin-dependent protein kinase II gamma	14	1	1	0	0	0	rno-miR-351-3p	-0.08	-0.08	N/A
MAPKAPK2	ENST00000294981.4	mitogen-activated protein kinase-activated protein kinase 2	178	1	0	1	0	0	rno-miR-351-3p	-0.08	-0.09	N/A
RSF1	ENST00000308488.6	remodeling and spacing factor 1	216	2	0	1	1	0	rno-miR-351-3p	-0.08	-0.1	N/A
MYPOP	ENST00000322217.5	Myb-related transcription factor, partner of profilin	41	1	0	1	0	0	rno-miR-351-3p	-0.08	-0.14	N/A
SLC6A11	ENST00000254488.2	solute carrier family 6 (neurotransmitter transporter), member 11	83	1	0	0	1	1	rno-miR-351-3p	-0.08	-0.11	N/A
COL20A1	ENST00000422202.1	collagen, type XX, alpha 1	5	1	0	0	1	0	rno-miR-351-3p	-0.08	-0.08	N/A
FOXO3	ENST00000343882.6	forkhead box O3	32	2	0	0	2	0	rno-miR-351-3p	-0.08	-0.08	N/A
DPH1	ENST00000263083.6	diphthamide biosynthesis 1	2807	1	0	0	1	1	rno-miR-351-3p	-0.08	-0.08	N/A
LMX1B	ENST00000355497.5	LIM homeobox transcription factor 1, beta	8	2	1	0	1	0	rno-miR-351-3p	-0.08	-0.08	N/A
AQP2	ENST00000199280.3	aquaporin 2 (collecting duct)	5	1	0	0	1	2	rno-miR-351-3p	-0.08	-0.08	N/A
BNIP2	ENST00000267859.3	BCL2/adenovirus E1B 19kDa interacting protein 2	1255	1	0	0	1	2	rno-miR-351-3p	-0.08	-0.09	N/A
NRP1	ENST00000374875.1	neuropilin 1	586	1	0	1	0	1	rno-miR-351-3p	-0.08	-0.08	N/A
SPATA6	ENST00000371847.3	spermatogenesis associated 6	23	1	0	0	1	1	rno-miR-351-3p	-0.08	-0.12	N/A
DGKH	ENST00000261491.5	diacylglycerol kinase, eta	46	2	0	1	1	2	rno-miR-351-3p	-0.08	-0.13	N/A
SLC17A5	ENST00000355773.5	solute carrier family 17 (acidic sugar transporter), member 5	166	1	1	0	0	0	rno-miR-351-3p	-0.08	-0.17	N/A
GPBP1	ENST00000424459.3	GC-rich promoter binding protein 1	732	1	0	1	0	0	rno-miR-351-3p	-0.08	-0.19	N/A
UBR7	ENST00000013070.6	ubiquitin protein ligase E3 component n-recognin 7 (putative)	468	1	0	0	1	0	rno-miR-351-3p	-0.08	-0.09	N/A
RHOBTB2	ENST00000251822.6	Rho-related BTB domain containing 2	32	1	0	0	1	0	rno-miR-351-3p	-0.08	-0.08	N/A
FGF7	ENST00000267843.4	fibroblast growth factor 7	5	1	0	0	1	0	rno-miR-351-3p	-0.08	-0.08	N/A
NIN	ENST00000389868.3	ninein (GSK3B interacting protein)	594	1	0	0	1	1	rno-miR-351-3p	-0.08	-0.08	N/A
GPR56	ENST00000388812.4	G protein-coupled receptor 56	44	1	0	1	0	0	rno-miR-351-3p	-0.08	-0.08	N/A
GSG1L	ENST00000380898.2	GSG1-like	5	1	0	1	0	0	rno-miR-351-3p	-0.08	-0.08	N/A
ZFPM1	ENST00000319555.3	zinc finger protein, FOG family member 1	168	1	0	0	1	0	rno-miR-351-3p	-0.08	-0.17	N/A
OLR1	ENST00000543993.1	oxidized low density lipoprotein (lectin-like) receptor 1	15	1	0	0	1	1	rno-miR-351-3p	-0.08	-0.12	N/A
FAM102B	ENST00000370035.3	family with sequence similarity 102, member B	392	1	0	0	1	0	rno-miR-351-3p	-0.08	-0.09	N/A
ARSB	ENST00000264914.4	arylsulfatase B	86	1	0	0	1	0	rno-miR-351-3p	-0.08	-0.12	N/A
VKORC1L1	ENST00000360768.3	vitamin K epoxide reductase complex, subunit 1-like 1	2291	1	1	0	0	1	rno-miR-351-3p	-0.08	-0.17	N/A
EIF3H	ENST00000521861.1	eukaryotic translation initiation factor 3, subunit H	27	1	0	1	0	0	rno-miR-351-3p	-0.08	-0.12	N/A
TMEM65	ENST00000297632.6	transmembrane protein 65	769	1	1	0	0	0	rno-miR-351-3p	-0.08	-0.23	N/A
ST3GAL2	ENST00000342907.2	ST3 beta-galactoside alpha-2,3-sialyltransferase 2	102	1	0	0	1	1	rno-miR-351-3p	-0.08	-0.1	N/A
GSTM5	ENST00000369813.1	glutathione S-transferase mu 5	5	1	0	1	0	0	rno-miR-351-3p	-0.08	-0.08	N/A
KLHL29	ENST00000486442.1	kelch-like family member 29	414	1	0	0	1	0	rno-miR-351-3p	-0.08	-0.08	N/A
TLL1	ENST00000061240.2	tolloid-like 1	247	1	0	1	0	0	rno-miR-351-3p	-0.08	-0.08	N/A
C10orf11	ENST00000496424.2	chromosome 10 open reading frame 11	5	1	0	0	1	0	rno-miR-351-3p	-0.08	-0.08	N/A
NKIRAS2	ENST00000462043.2	NFKB inhibitor interacting Ras-like 2	9685	1	0	1	0	0	rno-miR-351-3p	-0.08	-0.08	N/A
INA	ENST00000369849.4	internexin neuronal intermediate filament protein, alpha	46	1	0	1	0	0	rno-miR-351-3p	-0.08	-0.09	N/A
VTI1B	ENST00000554659.1	vesicle transport through interaction with t-SNAREs 1B	264	1	0	1	0	0	rno-miR-351-3p	-0.08	-0.09	N/A
GNA12	ENST00000275364.3	guanine nucleotide binding protein (G protein) alpha 12	565	1	0	0	1	1	rno-miR-351-3p	-0.08	-0.12	N/A
PHLDB2	ENST00000431670.2	pleckstrin homology-like domain, family B, member 2	588	1	0	0	1	0	rno-miR-351-3p	-0.08	-0.08	N/A
AP1S2	ENST00000329235.2	adaptor-related protein complex 1, sigma 2 subunit	357	1	0	0	1	0	rno-miR-351-3p	-0.08	-0.08	N/A
TTC33	ENST00000337702.4	tetratricopeptide repeat domain 33	676	1	0	0	1	1	rno-miR-351-3p	-0.08	-0.15	N/A
HAS2	ENST00000303924.4	hyaluronan synthase 2	398	1	0	0	1	0	rno-miR-351-3p	-0.08	-0.08	N/A
PIK3IP1	ENST00000441972.1	phosphoinositide-3-kinase interacting protein 1	22	1	0	0	1	0	rno-miR-351-3p	-0.08	-0.08	N/A
HDGF	ENST00000357325.5	hepatoma-derived growth factor	10112	1	0	0	1	0	rno-miR-351-3p	-0.08	-0.08	N/A
GALM	ENST00000272252.5	galactose mutarotase (aldose 1-epimerase)	963	1	0	0	1	0	rno-miR-351-3p	-0.08	-0.1	N/A
MOB1B	ENST00000309395.2	MOB kinase activator 1B	54	2	0	0	2	0	rno-miR-351-3p	-0.08	-0.08	N/A
WDR70	ENST00000265107.4	WD repeat domain 70	23	1	0	1	0	0	rno-miR-351-3p	-0.08	-0.13	N/A
MTMR4	ENST00000579925.1	myotubularin related protein 4	150	1	0	0	1	0	rno-miR-351-3p	-0.08	-0.08	N/A
CAPRIN1	ENST00000341394.4	cell cycle associated protein 1	650	1	0	1	0	1	rno-miR-351-3p	-0.08	-0.22	N/A
WWC2	ENST00000403733.3	WW and C2 domain containing 2	717	1	0	0	1	0	rno-miR-351-3p	-0.08	-0.08	N/A
MBNL3	ENST00000370839.3	muscleblind-like splicing regulator 3	593	2	0	0	2	0	rno-miR-351-3p	-0.08	-0.14	N/A
NXF1	ENST00000531709.2	nuclear RNA export factor 1	1017	1	1	0	0	0	rno-miR-351-3p	-0.08	-0.08	N/A
ATCAY	ENST00000450849.2	ataxia, cerebellar, Cayman type	5	1	0	1	0	0	rno-miR-351-3p	-0.08	-0.08	N/A
CREBRF	ENST00000540014.1	CREB3 regulatory factor	24	2	1	1	0	1	rno-miR-351-3p	-0.08	-0.08	N/A
ISL1	ENST00000230658.7	ISL LIM homeobox 1	67	1	0	0	1	0	rno-miR-351-3p	-0.08	-0.08	N/A
CERS6	ENST00000305747.6	ceramide synthase 6	1932	1	0	0	1	0	rno-miR-351-3p	-0.08	-0.1	N/A
PLEKHA7	ENST00000531066.1	pleckstrin homology domain containing, family A member 7	40	1	0	0	1	1	rno-miR-351-3p	-0.08	-0.09	N/A
WIPF2	ENST00000323571.4	WAS/WASL interacting protein family, member 2	214	1	1	0	0	3	rno-miR-351-3p	-0.08	-0.1	N/A
CCDC71L	ENST00000523505.1	coiled-coil domain containing 71-like	410	2	0	1	1	1	rno-miR-351-3p	-0.08	-0.34	N/A
MBNL2	ENST00000345429.6	muscleblind-like splicing regulator 2	34	1	0	0	1	0	rno-miR-351-3p	-0.08	-0.09	N/A
ANO4	ENST00000392979.3	anoctamin 4	128	1	0	1	0	0	rno-miR-351-3p	-0.08	-0.08	N/A
TMEM82	ENST00000375782.1	transmembrane protein 82	10	1	0	1	0	0	rno-miR-351-3p	-0.08	-0.08	N/A
GPM6B	ENST00000454189.2	glycoprotein M6B	135	1	0	0	1	0	rno-miR-351-3p	-0.08	-0.08	N/A
MTCH2	ENST00000302503.3	mitochondrial carrier 2	4079	1	0	1	0	0	rno-miR-351-3p	-0.08	-0.1	N/A
KIAA1671	ENST00000401395.1	KIAA1671	549	1	0	0	1	1	rno-miR-351-3p	-0.07	-0.08	N/A
COX17	ENST00000261070.2	COX17 cytochrome c oxidase copper chaperone	40	1	0	0	1	0	rno-miR-351-3p	-0.07	-0.15	N/A
TMED7-TICAM2	ENST00000333314.3	TMED7-TICAM2 readthrough	202	1	0	1	0	0	rno-miR-351-3p	-0.07	-0.13	N/A
C12orf66	ENST00000544871.1	chromosome 12 open reading frame 66	98	1	0	0	1	0	rno-miR-351-3p	-0.07	-0.11	N/A
SLC2A13	ENST00000280871.4	solute carrier family 2 (facilitated glucose transporter), member 13	47	1	0	0	1	0	rno-miR-351-3p	-0.07	-0.09	N/A
CLIC5	ENST00000339561.6	chloride intracellular channel 5	21	1	0	0	1	1	rno-miR-351-3p	-0.07	-0.09	N/A
ELOVL6	ENST00000394607.3	ELOVL fatty acid elongase 6	901	1	0	0	1	1	rno-miR-351-3p	-0.07	-0.07	N/A
PCBD2	ENST00000512783.1	pterin-4 alpha-carbinolamine dehydratase/dimerization cofactor of hepatocyte nuclear factor 1 alpha (TCF1) 2	95	1	1	0	0	0	rno-miR-351-3p	-0.07	-0.07	N/A
PCGF6	ENST00000337211.4	polycomb group ring finger 6	5	1	0	1	0	0	rno-miR-351-3p	-0.07	-0.07	N/A
S1PR3	ENST00000358157.2	sphingosine-1-phosphate receptor 3	70	1	0	1	0	1	rno-miR-351-3p	-0.07	-0.07	N/A
NUS1	ENST00000368494.3	nuclear undecaprenyl pyrophosphate synthase 1 homolog (S. cerevisiae)	302	1	0	0	1	0	rno-miR-351-3p	-0.07	-0.07	N/A
NDUFAF5	ENST00000378106.5	NADH dehydrogenase (ubiquinone) complex I, assembly factor 5	68	1	1	0	0	0	rno-miR-351-3p	-0.07	-0.23	N/A
SURF4	ENST00000545297.1	surfeit 4	3667	1	0	0	1	1	rno-miR-351-3p	-0.07	-0.11	N/A
IKZF2	ENST00000457361.1	IKAROS family zinc finger 2 (Helios)	32	1	0	0	1	0	rno-miR-351-3p	-0.07	-0.08	N/A
TBX18	ENST00000369663.5	T-box 18	54	2	0	1	1	1	rno-miR-351-3p	-0.07	-0.09	N/A
RTTN	ENST00000454359.1	rotatin	288	1	0	1	0	1	rno-miR-351-3p	-0.07	-0.07	N/A
PPAP2B	ENST00000371250.3	phosphatidic acid phosphatase type 2B	81	2	0	1	1	0	rno-miR-351-3p	-0.07	-0.09	N/A
OLIG2	ENST00000382357.3	oligodendrocyte lineage transcription factor 2	15	1	0	0	1	0	rno-miR-351-3p	-0.07	-0.07	N/A
LIN54	ENST00000395282.2	lin-54 homolog (C. elegans)	228	1	0	0	1	0	rno-miR-351-3p	-0.07	-0.07	N/A
CLASP2	ENST00000539981.1	cytoplasmic linker associated protein 2	554	1	0	1	0	0	rno-miR-351-3p	-0.07	-0.09	N/A
TMEM55A	ENST00000285419.3	transmembrane protein 55A	151	1	0	0	1	0	rno-miR-351-3p	-0.07	-0.18	N/A
MORC4	ENST00000535534.1	MORC family CW-type zinc finger 4	112	1	0	0	1	0	rno-miR-351-3p	-0.07	-0.08	N/A
C2orf48	ENST00000381786.3	chromosome 2 open reading frame 48	32	1	0	0	1	0	rno-miR-351-3p	-0.07	-0.21	N/A
KIF13A	ENST00000378814.5	kinesin family member 13A	725	1	0	0	1	1	rno-miR-351-3p	-0.07	-0.08	N/A
RNF216	ENST00000425013.2	ring finger protein 216	649	1	0	0	1	0	rno-miR-351-3p	-0.07	-0.1	N/A
EFNA3	ENST00000505139.1	Ephrin-A3; Uncharacterized protein; cDNA FLJ57652, highly similar to Ephrin-A3	9	1	0	1	0	0	rno-miR-351-3p	-0.07	-0.17	N/A
ARHGAP23	ENST00000431231.2	Rho GTPase activating protein 23	289	1	1	0	0	0	rno-miR-351-3p	-0.07	-0.08	N/A
COPZ2	ENST00000006101.4	coatomer protein complex, subunit zeta 2	429	1	0	1	0	0	rno-miR-351-3p	-0.07	-0.32	N/A
SALL3	ENST00000575389.2	sal-like 3 (Drosophila)	64	2	0	0	2	0	rno-miR-351-3p	-0.07	-0.11	N/A
DNAJB14	ENST00000442697.2	DnaJ (Hsp40) homolog, subfamily B, member 14	10	1	0	0	1	0	rno-miR-351-3p	-0.07	-0.07	N/A
GPC5	ENST00000377067.3	glypican 5	65	1	0	1	0	1	rno-miR-351-3p	-0.07	-0.09	N/A
RAD21	ENST00000297338.2	RAD21 homolog (S. pombe)	5	1	0	0	1	0	rno-miR-351-3p	-0.07	-0.07	N/A
HLA-B	ENST00000412585.2	major histocompatibility complex, class I, B	344	1	0	0	1	1	rno-miR-351-3p	-0.07	-0.16	N/A
FAM84A	ENST00000295092.2	family with sequence similarity 84, member A	69	1	1	0	0	1	rno-miR-351-3p	-0.07	-0.19	N/A
SMCR8	ENST00000406438.3	Smith-Magenis syndrome chromosome region, candidate 8	219	3	0	0	3	1	rno-miR-351-3p	-0.07	-0.07	N/A
LMLN	ENST00000330198.4	leishmanolysin-like (metallopeptidase M8 family)	18	1	0	0	1	1	rno-miR-351-3p	-0.07	-0.09	N/A
CPLX1	ENST00000304062.6	complexin 1	49	1	1	0	0	1	rno-miR-351-3p	-0.07	-0.34	N/A
FITM2	ENST00000396825.3	fat storage-inducing transmembrane protein 2	215	1	0	0	1	0	rno-miR-351-3p	-0.07	-0.08	N/A
HEYL	ENST00000372852.3	hairy/enhancer-of-split related with YRPW motif-like	37	2	1	0	1	0	rno-miR-351-3p	-0.07	-0.1	N/A
WWTR1	ENST00000465804.1	WW domain containing transcription regulator 1	828	2	1	0	1	2	rno-miR-351-3p	-0.07	-0.14	N/A
CMIP	ENST00000537098.3	c-Maf inducing protein	2670	1	0	1	0	0	rno-miR-351-3p	-0.07	-0.07	N/A
GPR114	ENST00000340339.4	G protein-coupled receptor 114	5	1	0	0	1	0	rno-miR-351-3p	-0.07	-0.07	N/A
NUCKS1	ENST00000367142.4	nuclear casein kinase and cyclin-dependent kinase substrate 1	1692	1	0	0	1	1	rno-miR-351-3p	-0.07	-0.12	N/A
SAMD4A	ENST00000392067.3	sterile alpha motif domain containing 4A	449	1	0	1	0	0	rno-miR-351-3p	-0.07	-0.08	N/A
METAP2	ENST00000323666.5	methionyl aminopeptidase 2	23	1	0	0	1	0	rno-miR-351-3p	-0.07	-0.11	N/A
WDR89	ENST00000394942.2	WD repeat domain 89	20	1	0	0	1	0	rno-miR-351-3p	-0.07	-0.17	N/A
TBL1X	ENST00000407597.2	transducin (beta)-like 1X-linked	125	1	0	0	1	2	rno-miR-351-3p	-0.07	-0.08	N/A
IGF2BP1	ENST00000290341.3	insulin-like growth factor 2 mRNA binding protein 1	460	1	0	1	0	0	rno-miR-351-3p	-0.07	-0.08	N/A
CHFR	ENST00000315585.7	checkpoint with forkhead and ring finger domains, E3 ubiquitin protein ligase	168	1	0	0	1	1	rno-miR-351-3p	-0.07	-0.18	N/A
TRMT13	ENST00000370141.2	tRNA methyltransferase 13 homolog (S. cerevisiae)	45	1	0	0	1	0	rno-miR-351-3p	-0.07	-0.07	N/A
FOSB	ENST00000592811.1	FBJ murine osteosarcoma viral oncogene homolog B	11	1	0	0	1	3	rno-miR-351-3p	-0.07	-0.08	N/A
IRS2	ENST00000375856.3	insulin receptor substrate 2	231	1	1	0	0	1	rno-miR-351-3p	-0.07	-0.07	N/A
PHYHIP	ENST00000321613.3	phytanoyl-CoA 2-hydroxylase interacting protein	14	1	1	0	0	0	rno-miR-351-3p	-0.07	-0.07	N/A
PPAT	ENST00000264220.2	phosphoribosyl pyrophosphate amidotransferase	61	1	0	0	1	0	rno-miR-351-3p	-0.07	-0.11	N/A
RASSF5	ENST00000367117.3	Ras association (RalGDS/AF-6) domain family member 5	27	1	0	1	0	0	rno-miR-351-3p	-0.07	-0.09	N/A
ARHGEF38	ENST00000420470.2	Rho guanine nucleotide exchange factor (GEF) 38	5	1	0	1	0	0	rno-miR-351-3p	-0.07	-0.07	N/A
GADL1	ENST00000282538.5	glutamate decarboxylase-like 1	5	1	0	1	0	0	rno-miR-351-3p	-0.07	-0.07	N/A
NT5C1A	ENST00000235628.1	5'-nucleotidase, cytosolic IA	4	1	0	0	1	1	rno-miR-351-3p	-0.07	-0.07	N/A
BMP8B	ENST00000372827.3	bone morphogenetic protein 8b	88	1	0	0	1	0	rno-miR-351-3p	-0.07	-0.07	N/A
LPP	ENST00000312675.4	LIM domain containing preferred translocation partner in lipoma	1894	2	1	1	0	1	rno-miR-351-3p	-0.07	-0.07	N/A
CD44	ENST00000278386.6	CD44 molecule (Indian blood group)	1543	1	0	1	0	0	rno-miR-351-3p	-0.07	-0.12	N/A
S100PBP	ENST00000373475.5	S100P binding protein	428	1	1	0	0	0	rno-miR-351-3p	-0.07	-0.08	N/A
MPRIP	ENST00000341712.4	myosin phosphatase Rho interacting protein	521	2	1	0	1	0	rno-miR-351-3p	-0.07	-0.12	N/A
NRAS	ENST00000369535.4	neuroblastoma RAS viral (v-ras) oncogene homolog	551	1	1	0	0	0	rno-miR-351-3p	-0.07	-0.22	N/A
MAP9	ENST00000311277.4	microtubule-associated protein 9	45	1	0	1	0	1	rno-miR-351-3p	-0.07	-0.08	N/A
XPO4	ENST00000400602.2	exportin 4	718	2	1	1	0	0	rno-miR-351-3p	-0.07	-0.07	N/A
QSER1	ENST00000399302.2	glutamine and serine rich 1	34	2	1	1	0	2	rno-miR-351-3p	-0.07	-0.08	N/A
ZMYM4	ENST00000314607.6	zinc finger, MYM-type 4	280	2	0	1	1	0	rno-miR-351-3p	-0.07	-0.09	N/A
PGM2L1	ENST00000298198.4	phosphoglucomutase 2-like 1	183	1	0	0	1	0	rno-miR-351-3p	-0.07	-0.07	N/A
MAPRE2	ENST00000436190.2	microtubule-associated protein, RP/EB family, member 2	361	2	1	1	0	1	rno-miR-351-3p	-0.07	-0.14	N/A
PMFBP1	ENST00000537465.1	polyamine modulated factor 1 binding protein 1	5	1	0	1	0	0	rno-miR-351-3p	-0.07	-0.07	N/A
SEC31B	ENST00000370345.3	SEC31 homolog B (S. cerevisiae)	43	1	0	0	1	0	rno-miR-351-3p	-0.07	-0.07	N/A
TMEM86A	ENST00000280734.2	transmembrane protein 86A	5	1	0	0	1	1	rno-miR-351-3p	-0.07	-0.07	N/A
MCHR1	ENST00000249016.4	melanin-concentrating hormone receptor 1	5	1	0	0	1	0	rno-miR-351-3p	-0.07	-0.07	N/A
CCNC	ENST00000520371.1	cyclin C	524	1	0	0	1	0	rno-miR-351-3p	-0.07	-0.07	N/A
CCDC142	ENST00000393965.3	coiled-coil domain containing 142	8	1	0	0	1	0	rno-miR-351-3p	-0.07	-0.19	N/A
NPBWR1	ENST00000331251.3	neuropeptides B/W receptor 1	25	1	0	0	1	1	rno-miR-351-3p	-0.07	-0.08	N/A
PPP2R1B	ENST00000527614.1	protein phosphatase 2, regulatory subunit A, beta	341	1	0	1	0	2	rno-miR-351-3p	-0.07	-0.13	N/A
WNT2B	ENST00000369686.5	wingless-type MMTV integration site family, member 2B	5	2	1	0	1	0	rno-miR-351-3p	-0.07	-0.07	N/A
CSGALNACT1	ENST00000454498.2	chondroitin sulfate N-acetylgalactosaminyltransferase 1	77	1	1	0	0	0	rno-miR-351-3p	-0.07	-0.07	N/A
ID1	ENST00000376105.3	inhibitor of DNA binding 1, dominant negative helix-loop-helix protein	7992	1	0	1	0	0	rno-miR-351-3p	-0.07	-0.07	N/A
ANKRD45	ENST00000333279.2	ankyrin repeat domain 45	10	1	0	1	0	1	rno-miR-351-3p	-0.07	-0.1	N/A
RBM27	ENST00000265271.5	RNA binding motif protein 27	130	1	0	0	1	0	rno-miR-351-3p	-0.07	-0.11	N/A
RAP2B	ENST00000323534.2	RAP2B, member of RAS oncogene family	594	2	0	1	1	1	rno-miR-351-3p	-0.07	-0.24	N/A
TICAM2	ENST00000408996.4	toll-like receptor adaptor molecule 2	202	1	0	1	0	0	rno-miR-351-3p	-0.07	-0.11	N/A
PTGFR	ENST00000370756.3	prostaglandin F receptor (FP)	20	1	0	0	1	0	rno-miR-351-3p	-0.07	-0.07	N/A
NFAM1	ENST00000329021.5	NFAT activating protein with ITAM motif 1	7	1	1	0	0	1	rno-miR-351-3p	-0.07	-0.07	N/A
ANKRD10	ENST00000375758.5	ankyrin repeat domain 10	37	1	0	0	1	0	rno-miR-351-3p	-0.07	-0.07	N/A
HOXA11	ENST00000006015.3	homeobox A11	133	1	0	0	1	0	rno-miR-351-3p	-0.07	-0.07	N/A
DOK7	ENST00000507039.1	docking protein 7	19	1	0	0	1	0	rno-miR-351-3p	-0.07	-0.07	N/A
DDTL	ENST00000215770.5	D-dopachrome tautomerase-like	7	1	0	0	1	0	rno-miR-351-3p	-0.07	-0.09	N/A
IKZF4	ENST00000262032.5	IKAROS family zinc finger 4 (Eos)	329	1	0	1	0	3	rno-miR-351-3p	-0.07	-0.07	N/A
CDCP1	ENST00000296129.1	CUB domain containing protein 1	137	1	0	0	1	1	rno-miR-351-3p	-0.07	-0.1	N/A
CLDN2	ENST00000336803.1	claudin 2	19	1	0	1	0	0	rno-miR-351-3p	-0.07	-0.07	N/A
SLC24A3	ENST00000328041.6	solute carrier family 24 (sodium/potassium/calcium exchanger), member 3	63	1	0	0	1	0	rno-miR-351-3p	-0.07	-0.07	N/A
TMEM260	ENST00000261556.6	transmembrane protein 260	44	1	0	0	1	1	rno-miR-351-3p	-0.07	-0.07	N/A
GUCY1B3	ENST00000264424.8	guanylate cyclase 1, soluble, beta 3	729	1	0	1	0	0	rno-miR-351-3p	-0.06	-0.07	N/A
AKAP2	ENST00000374525.1	A kinase (PRKA) anchor protein 2	1287	1	0	0	1	0	rno-miR-351-3p	-0.06	-0.07	N/A
AGPAT4	ENST00000366911.5	1-acylglycerol-3-phosphate O-acyltransferase 4	142	1	0	1	0	0	rno-miR-351-3p	-0.06	-0.12	N/A
TBX4	ENST00000393853.4	T-box 4	21	1	1	0	0	0	rno-miR-351-3p	-0.06	-0.06	N/A
SEZ6	ENST00000317338.12	seizure related 6 homolog (mouse)	5	1	0	0	1	0	rno-miR-351-3p	-0.06	-0.06	N/A
VWC2	ENST00000340652.4	von Willebrand factor C domain containing 2	5	2	2	0	0	1	rno-miR-351-3p	-0.06	-0.06	N/A
VWA3A	ENST00000389398.5	von Willebrand factor A domain containing 3A	5	1	0	1	0	0	rno-miR-351-3p	-0.06	-0.06	N/A
ZC3H12D	ENST00000416573.2	zinc finger CCCH-type containing 12D	13	1	0	1	0	1	rno-miR-351-3p	-0.06	-0.09	N/A
IPCEF1	ENST00000265198.4	interaction protein for cytohesin exchange factors 1	16	1	0	0	1	1	rno-miR-351-3p	-0.06	-0.06	N/A
SHROOM2	ENST00000380913.3	shroom family member 2	121	1	0	0	1	2	rno-miR-351-3p	-0.06	-0.1	N/A
PROM1	ENST00000447510.2	prominin 1	5	1	0	0	1	0	rno-miR-351-3p	-0.06	-0.06	N/A
SCARA3	ENST00000301904.3	scavenger receptor class A, member 3	5318	1	0	1	0	2	rno-miR-351-3p	-0.06	-0.06	N/A
GMEB1	ENST00000373816.1	glucocorticoid modulatory element binding protein 1	154	1	0	1	0	0	rno-miR-351-3p	-0.06	-0.07	N/A
CHN2	ENST00000222792.6	chimerin 2	95	1	0	0	1	0	rno-miR-351-3p	-0.06	-0.07	N/A
AL031663.2	ENST00000595203.1	CDNA FLJ26875 fis, clone PRS08969; Uncharacterized protein	22	1	0	0	1	0	rno-miR-351-3p	-0.06	-0.31	N/A
TMEM220	ENST00000341871.3	transmembrane protein 220	143	1	1	0	0	0	rno-miR-351-3p	-0.06	-0.41	N/A
ANO5	ENST00000324559.8	anoctamin 5	12	1	0	0	1	0	rno-miR-351-3p	-0.06	-0.06	N/A
KIAA1239	ENST00000309447.5	KIAA1239	5	1	1	0	0	0	rno-miR-351-3p	-0.06	-0.06	N/A
ZBTB37	ENST00000367701.5	zinc finger and BTB domain containing 37	213	3	1	2	0	0	rno-miR-351-3p	-0.06	-0.07	N/A
CASK	ENST00000421587.2	calcium/calmodulin-dependent serine protein kinase (MAGUK family)	892	2	0	2	0	1	rno-miR-351-3p	-0.06	-0.09	N/A
HS3ST1	ENST00000002596.5	heparan sulfate (glucosamine) 3-O-sulfotransferase 1	9	1	0	1	0	3	rno-miR-351-3p	-0.06	-0.11	N/A
STAG1	ENST00000383202.2	stromal antigen 1	94	1	0	1	0	0	rno-miR-351-3p	-0.06	-0.07	N/A
CEP41	ENST00000223208.5	centrosomal protein 41kDa	346	1	0	0	1	0	rno-miR-351-3p	-0.06	-0.06	N/A
KLK13	ENST00000595793.1	kallikrein-related peptidase 13	9	1	0	0	1	0	rno-miR-351-3p	-0.06	-0.15	N/A
MXD1	ENST00000264444.2	MAX dimerization protein 1	183	2	0	1	1	2	rno-miR-351-3p	-0.06	-0.18	N/A
TECPR2	ENST00000359520.7	tectonin beta-propeller repeat containing 2	109	1	0	0	1	1	rno-miR-351-3p	-0.06	-0.06	N/A
SLC9B2	ENST00000503103.1	solute carrier family 9, subfamily B (NHA2, cation proton antiporter 2), member 2	22	1	0	1	0	0	rno-miR-351-3p	-0.06	-0.08	N/A
TMPRSS15	ENST00000284885.3	transmembrane protease, serine 15	5	1	0	1	0	0	rno-miR-351-3p	-0.06	-0.06	N/A
GGPS1	ENST00000282841.5	geranylgeranyl diphosphate synthase 1	184	1	0	0	1	0	rno-miR-351-3p	-0.06	-0.17	N/A
TNFRSF21	ENST00000296861.2	tumor necrosis factor receptor superfamily, member 21	39	1	0	0	1	1	rno-miR-351-3p	-0.06	-0.07	N/A
ITGA4	ENST00000397033.2	integrin, alpha 4 (antigen CD49D, alpha 4 subunit of VLA-4 receptor)	29	1	0	0	1	0	rno-miR-351-3p	-0.06	-0.06	N/A
PPP1R15B	ENST00000367188.4	protein phosphatase 1, regulatory subunit 15B	2154	1	0	1	0	0	rno-miR-351-3p	-0.06	-0.07	N/A
ELFN2	ENST00000402918.2	extracellular leucine-rich repeat and fibronectin type III domain containing 2	22	1	1	0	0	3	rno-miR-351-3p	-0.06	-0.1	N/A
ZBED6	ENST00000550078.1	zinc finger, BED-type containing 6	12	1	0	0	1	0	rno-miR-351-3p	-0.06	-0.1	N/A
CELF2	ENST00000379261.4	CUGBP, Elav-like family member 2	45	1	0	1	0	0	rno-miR-351-3p	-0.06	-0.06	N/A
THBS2	ENST00000366787.3	thrombospondin 2	372	1	0	0	1	0	rno-miR-351-3p	-0.06	-0.07	N/A
CCDC85C	ENST00000380243.4	coiled-coil domain containing 85C	86	1	0	0	1	0	rno-miR-351-3p	-0.06	-0.06	N/A
CACNB4	ENST00000539935.1	calcium channel, voltage-dependent, beta 4 subunit	57	1	0	1	0	0	rno-miR-351-3p	-0.06	-0.06	N/A
CX3CL1	ENST00000006053.6	chemokine (C-X3-C motif) ligand 1	218	1	0	0	1	0	rno-miR-351-3p	-0.06	-0.06	N/A
CHD9	ENST00000566029.1	chromodomain helicase DNA binding protein 9	447	1	0	0	1	0	rno-miR-351-3p	-0.06	-0.06	N/A
CCND2	ENST00000261254.3	cyclin D2	66	1	0	0	1	1	rno-miR-351-3p	-0.06	-0.07	N/A
PSEN1	ENST00000344094.3	presenilin 1	1340	1	0	1	0	0	rno-miR-351-3p	-0.06	-0.1	N/A
PPP4R1L	ENST00000334187.8	protein phosphatase 4, regulatory subunit 1-like	27	2	0	1	1	0	rno-miR-351-3p	-0.06	-0.1	N/A
TACR1	ENST00000305249.5	tachykinin receptor 1	5	1	0	0	1	0	rno-miR-351-3p	-0.06	-0.06	N/A
CDC27	ENST00000066544.3	cell division cycle 27	438	1	1	0	0	0	rno-miR-351-3p	-0.06	-0.16	N/A
NKAP	ENST00000371410.3	NFKB activating protein	422	1	0	0	1	0	rno-miR-351-3p	-0.06	-0.11	N/A
PRDM11	ENST00000263765.4	PR domain containing 11	11	1	0	1	0	0	rno-miR-351-3p	-0.06	-0.14	N/A
KLF12	ENST00000377669.2	Kruppel-like factor 12	251	1	0	0	1	0	rno-miR-351-3p	-0.06	-0.07	N/A
SKAP2	ENST00000345317.2	src kinase associated phosphoprotein 2	1085	1	0	0	1	0	rno-miR-351-3p	-0.06	-0.06	N/A
PLS3	ENST00000420625.2	plastin 3	8789	1	0	0	1	0	rno-miR-351-3p	-0.06	-0.06	N/A
STEAP2	ENST00000287908.3	STEAP family member 2, metalloreductase	266	1	0	1	0	1	rno-miR-351-3p	-0.06	-0.06	N/A
TMEM170A	ENST00000357613.4	transmembrane protein 170A	70	1	0	1	0	0	rno-miR-351-3p	-0.06	-0.09	N/A
COG1	ENST00000299886.4	component of oligomeric golgi complex 1	111	1	0	1	0	0	rno-miR-351-3p	-0.06	-0.18	N/A
PALM2-AKAP2	ENST00000374530.3	PALM2-AKAP2 readthrough	1287	1	0	0	1	0	rno-miR-351-3p	-0.06	-0.06	N/A
CRTC1	ENST00000338797.6	CREB regulated transcription coactivator 1	322	1	0	0	1	0	rno-miR-351-3p	-0.06	-0.06	N/A
ZNF500	ENST00000219478.6	zinc finger protein 500	14	1	0	0	1	0	rno-miR-351-3p	-0.06	-0.18	N/A
NTRK3	ENST00000394480.2	neurotrophic tyrosine kinase, receptor, type 3	7	2	0	1	1	1	rno-miR-351-3p	-0.06	-0.06	N/A
OTUD1	ENST00000376495.3	OTU domain containing 1	710	1	0	1	0	0	rno-miR-351-3p	-0.06	-0.06	N/A
ST8SIA4	ENST00000231461.5	ST8 alpha-N-acetyl-neuraminide alpha-2,8-sialyltransferase 4	5	1	0	0	1	1	rno-miR-351-3p	-0.06	-0.06	N/A
PLEKHM1	ENST00000430334.3	pleckstrin homology domain containing, family M (with RUN domain) member 1	90	1	0	1	0	0	rno-miR-351-3p	-0.06	-0.06	N/A
PPP1R3G	ENST00000405617.2	protein phosphatase 1, regulatory subunit 3G	29	1	0	1	0	0	rno-miR-351-3p	-0.06	-0.08	N/A
SFXN2	ENST00000369893.5	sideroflexin 2	547	1	0	1	0	1	rno-miR-351-3p	-0.06	-0.1	N/A
ZNF282	ENST00000479907.1	zinc finger protein 282	3014	1	0	0	1	0	rno-miR-351-3p	-0.06	-0.06	N/A
TOR1AIP2	ENST00000367612.3	torsin A interacting protein 2	569	1	0	1	0	0	rno-miR-351-3p	-0.06	-0.09	N/A
ZCCHC3	ENST00000382352.3	zinc finger, CCHC domain containing 3	1328	1	0	0	1	0	rno-miR-351-3p	-0.06	-0.06	N/A
KIAA1549	ENST00000440172.1	KIAA1549	508	2	0	0	2	0	rno-miR-351-3p	-0.06	-0.07	N/A
KCTD7	ENST00000275532.3	potassium channel tetramerization domain containing 7	693	1	0	1	0	0	rno-miR-351-3p	-0.06	-0.06	N/A
COL3A1	ENST00000304636.3	collagen, type III, alpha 1	215	1	0	0	1	0	rno-miR-351-3p	-0.06	-0.16	N/A
FDX1	ENST00000260270.2	ferredoxin 1	510	1	0	1	0	0	rno-miR-351-3p	-0.06	-0.17	N/A
DENND4C	ENST00000380432.2	DENN/MADD domain containing 4C	195	1	0	0	1	0	rno-miR-351-3p	-0.06	-0.06	N/A
TRIM44	ENST00000299413.5	tripartite motif containing 44	4203	1	0	0	1	2	rno-miR-351-3p	-0.06	-0.06	N/A
NDC1	ENST00000540001.1	NDC1 transmembrane nucleoporin	371	1	1	0	0	0	rno-miR-351-3p	-0.06	-0.18	N/A
TSPAN15	ENST00000373290.2	tetraspanin 15	15	1	0	1	0	0	rno-miR-351-3p	-0.06	-0.06	N/A
CLDN18	ENST00000343735.4	claudin 18	5	1	0	0	1	1	rno-miR-351-3p	-0.06	-0.06	N/A
GUCY1A3	ENST00000296518.7	guanylate cyclase 1, soluble, alpha 3	42	1	0	1	0	0	rno-miR-351-3p	-0.06	-0.07	N/A
RAD18	ENST00000264926.2	RAD18 homolog (S. cerevisiae)	211	1	0	0	1	0	rno-miR-351-3p	-0.06	-0.07	N/A
GOLT1B	ENST00000540141.1	golgi transport 1B	848	1	0	1	0	0	rno-miR-351-3p	-0.06	-0.2	N/A
BBX	ENST00000415149.2	bobby sox homolog (Drosophila)	141	1	1	0	0	1	rno-miR-351-3p	-0.06	-0.06	N/A
SLC19A1	ENST00000311124.4	solute carrier family 19 (folate transporter), member 1	463	1	0	0	1	0	rno-miR-351-3p	-0.06	-0.16	N/A
ARL5B	ENST00000377275.3	ADP-ribosylation factor-like 5B	368	1	0	0	1	0	rno-miR-351-3p	-0.06	-0.06	N/A
EHF	ENST00000257831.3	ets homologous factor	5	1	0	1	0	1	rno-miR-351-3p	-0.06	-0.09	N/A
TRIM71	ENST00000383763.5	tripartite motif containing 71, E3 ubiquitin protein ligase	67	1	0	0	1	0	rno-miR-351-3p	-0.06	-0.06	N/A
KIAA0430	ENST00000396368.3	KIAA0430	461	2	0	2	0	0	rno-miR-351-3p	-0.06	-0.06	N/A
SPRY3	ENST00000302805.2	sprouty homolog 3 (Drosophila)	5	1	0	1	0	0	rno-miR-351-3p	-0.06	-0.06	N/A
OPRK1	ENST00000265572.3	opioid receptor, kappa 1	5	1	0	0	1	0	rno-miR-351-3p	-0.06	-0.06	N/A
TMEM239	ENST00000361033.1	transmembrane protein 239	5	1	0	1	0	0	rno-miR-351-3p	-0.06	-0.06	N/A
TMEM183A	ENST00000367242.3	transmembrane protein 183A	241	1	0	0	1	0	rno-miR-351-3p	-0.06	-0.06	N/A
PRDM13	ENST00000369215.4	PR domain containing 13	17	1	0	0	1	0	rno-miR-351-3p	-0.06	-0.19	N/A
SGMS2	ENST00000394684.4	sphingomyelin synthase 2	111	1	0	1	0	0	rno-miR-351-3p	-0.06	-0.07	N/A
ADD1	ENST00000398125.1	adducin 1 (alpha)	460	1	0	1	0	0	rno-miR-351-3p	-0.06	-0.06	N/A
CCDC171	ENST00000380701.3	coiled-coil domain containing 171	25	2	0	0	2	1	rno-miR-351-3p	-0.06	-0.1	N/A
DLEC1	ENST00000308059.6	deleted in lung and esophageal cancer 1	5	1	0	0	1	0	rno-miR-351-3p	-0.06	-0.06	N/A
SLIT2	ENST00000504154.1	slit homolog 2 (Drosophila)	579	3	0	1	2	0	rno-miR-351-3p	-0.06	-0.07	N/A
TRAPPC11	ENST00000357207.4	trafficking protein particle complex 11	46	1	0	0	1	0	rno-miR-351-3p	-0.06	-0.06	N/A
CYP19A1	ENST00000396402.1	cytochrome P450, family 19, subfamily A, polypeptide 1	5	1	0	0	1	1	rno-miR-351-3p	-0.06	-0.06	N/A
EIF5A2	ENST00000474096.1	eukaryotic translation initiation factor 5A2	443	3	0	3	0	0	rno-miR-351-3p	-0.05	-0.31	N/A
TRIM25	ENST00000316881.4	tripartite motif containing 25	247	3	0	1	2	1	rno-miR-351-3p	-0.05	-0.06	N/A
FOXG1	ENST00000382535.3	forkhead box G1	40	1	0	0	1	0	rno-miR-351-3p	-0.05	-0.15	N/A
ZNF592	ENST00000299927.3	zinc finger protein 592	1128	1	0	0	1	0	rno-miR-351-3p	-0.05	-0.07	N/A
LTN1	ENST00000361371.5	listerin E3 ubiquitin protein ligase 1	56	2	0	1	1	0	rno-miR-351-3p	-0.05	-0.13	N/A
STXBP6	ENST00000396700.1	syntaxin binding protein 6 (amisyn)	40	1	1	0	0	0	rno-miR-351-3p	-0.05	-0.19	N/A
PDE12	ENST00000311180.8	phosphodiesterase 12	326	1	0	1	0	0	rno-miR-351-3p	-0.05	-0.1	N/A
TRIM32	ENST00000373983.2	tripartite motif containing 32	285	1	0	1	0	0	rno-miR-351-3p	-0.05	-0.06	N/A
BCKDHB	ENST00000545529.1	branched chain keto acid dehydrogenase E1, beta polypeptide	143	1	0	0	1	0	rno-miR-351-3p	-0.05	-0.05	N/A
LIMD1	ENST00000273317.4	LIM domains containing 1	1092	2	0	2	0	0	rno-miR-351-3p	-0.05	-0.07	N/A
ANKH	ENST00000284268.6	ANKH inorganic pyrophosphate transport regulator	770	1	0	1	0	0	rno-miR-351-3p	-0.05	-0.06	N/A
KDELR2	ENST00000258739.4	KDEL (Lys-Asp-Glu-Leu) endoplasmic reticulum protein retention receptor 2	5077	1	0	0	1	0	rno-miR-351-3p	-0.05	-0.12	N/A
MSANTD3	ENST00000395067.2	Myb/SANT-like DNA-binding domain containing 3	78	1	1	0	0	0	rno-miR-351-3p	-0.05	-0.1	N/A
TP73	ENST00000378280.1	tumor protein p73	831	1	0	0	1	0	rno-miR-351-3p	-0.05	-0.06	N/A
LSMEM2	ENST00000316436.3	leucine-rich single-pass membrane protein 2	7	1	0	1	0	0	rno-miR-351-3p	-0.05	-0.05	N/A
KIAA1467	ENST00000197268.8	KIAA1467	509	1	0	1	0	0	rno-miR-351-3p	-0.05	-0.05	N/A
PIGK	ENST00000370812.3	phosphatidylinositol glycan anchor biosynthesis, class K	1203	1	0	0	1	0	rno-miR-351-3p	-0.05	-0.11	N/A
PANK4	ENST00000378466.3	pantothenate kinase 4	72	1	0	1	0	0	rno-miR-351-3p	-0.05	-0.09	N/A
SGPP1	ENST00000247225.6	sphingosine-1-phosphate phosphatase 1	1340	1	0	1	0	0	rno-miR-351-3p	-0.05	-0.05	N/A
COLQ	ENST00000383785.2	collagen-like tail subunit (single strand of homotrimer) of asymmetric acetylcholinesterase	8	1	1	0	0	1	rno-miR-351-3p	-0.05	-0.05	N/A
TMEM39A	ENST00000319172.5	transmembrane protein 39A	1088	1	0	0	1	0	rno-miR-351-3p	-0.05	-0.15	N/A
FUBP1	ENST00000370767.1	far upstream element (FUSE) binding protein 1	2021	1	1	0	0	0	rno-miR-351-3p	-0.05	-0.14	N/A
IFFO2	ENST00000455833.2	intermediate filament family orphan 2	139	1	0	1	0	0	rno-miR-351-3p	-0.05	-0.06	N/A
OTUD3	ENST00000375120.3	OTU domain containing 3	438	1	0	0	1	0	rno-miR-351-3p	-0.05	-0.06	N/A
STC2	ENST00000265087.4	stanniocalcin 2	1112	1	0	0	1	2	rno-miR-351-3p	-0.05	-0.1	N/A
UBE2O	ENST00000319380.7	ubiquitin-conjugating enzyme E2O	239	1	0	0	1	0	rno-miR-351-3p	-0.05	-0.05	N/A
FERMT1	ENST00000217289.4	fermitin family member 1	245	1	1	0	0	0	rno-miR-351-3p	-0.05	-0.05	N/A
AK3	ENST00000381809.3	adenylate kinase 3	323	1	0	0	1	0	rno-miR-351-3p	-0.05	-0.06	N/A
MMP16	ENST00000286614.6	matrix metallopeptidase 16 (membrane-inserted)	12	3	0	1	2	2	rno-miR-351-3p	-0.05	-0.07	N/A
KCTD15	ENST00000284006.6	potassium channel tetramerization domain containing 15	2483	1	0	0	1	0	rno-miR-351-3p	-0.05	-0.05	N/A
FAM83B	ENST00000306858.7	family with sequence similarity 83, member B	140	1	1	0	0	0	rno-miR-351-3p	-0.05	-0.05	N/A
MSLN	ENST00000566549.1	mesothelin	117	1	0	1	0	0	rno-miR-351-3p	-0.05	-0.05	N/A
TCHH	ENST00000368804.1	trichohyalin	7	1	0	1	0	0	rno-miR-351-3p	-0.05	-0.05	N/A
SLITRK1	ENST00000377084.2	SLIT and NTRK-like family, member 1	5	1	0	1	0	0	rno-miR-351-3p	-0.05	-0.05	N/A
GRPEL2	ENST00000416916.2	GrpE-like 2, mitochondrial (E. coli)	79	1	0	0	1	0	rno-miR-351-3p	-0.05	-0.07	N/A
FREM1	ENST00000380881.4	FRAS1 related extracellular matrix 1	25	1	1	0	0	0	rno-miR-351-3p	-0.05	-0.06	N/A
EGR3	ENST00000519492.1	early growth response 3	21	1	0	0	1	0	rno-miR-351-3p	-0.05	-0.07	N/A
ORC4	ENST00000392857.5	origin recognition complex, subunit 4	1180	1	0	1	0	0	rno-miR-351-3p	-0.05	-0.26	N/A
HN1L	ENST00000248098.3	hematological and neurological expressed 1-like	1302	1	0	1	0	0	rno-miR-351-3p	-0.05	-0.05	N/A
FLRT2	ENST00000330753.4	fibronectin leucine rich transmembrane protein 2	73	1	0	0	1	1	rno-miR-351-3p	-0.05	-0.06	N/A
PCDH9	ENST00000377861.3	protocadherin 9	102	1	0	1	0	1	rno-miR-351-3p	-0.05	-0.07	N/A
RNF165	ENST00000269439.7	ring finger protein 165	18	2	1	1	0	0	rno-miR-351-3p	-0.05	-0.05	N/A
ASAH2	ENST00000395526.4	N-acylsphingosine amidohydrolase (non-lysosomal ceramidase) 2	5	2	1	1	0	0	rno-miR-351-3p	-0.05	-0.05	N/A
NPFFR1	ENST00000277942.6	neuropeptide FF receptor 1	5	2	1	1	0	1	rno-miR-351-3p	-0.05	-0.05	N/A
KSR2	ENST00000425217.1	kinase suppressor of ras 2	22	3	0	2	1	1	rno-miR-351-3p	-0.05	-0.05	N/A
ADAM28	ENST00000265769.4	ADAM metallopeptidase domain 28	5	1	0	1	0	0	rno-miR-351-3p	-0.05	-0.05	N/A
FAM109A	ENST00000361483.3	family with sequence similarity 109, member A	780	1	0	1	0	0	rno-miR-351-3p	-0.05	-0.05	N/A
FAM57B	ENST00000564806.1	family with sequence similarity 57, member B	5	1	0	0	1	0	rno-miR-351-3p	-0.05	-0.05	N/A
ADD2	ENST00000264436.4	adducin 2 (beta)	59	1	0	1	0	1	rno-miR-351-3p	-0.05	-0.05	N/A
DSCAM	ENST00000400454.1	Down syndrome cell adhesion molecule	5	1	0	1	0	0	rno-miR-351-3p	-0.05	-0.05	N/A
EYA1	ENST00000388742.4	eyes absent homolog 1 (Drosophila)	222	1	0	1	0	1	rno-miR-351-3p	-0.05	-0.05	N/A
PELI2	ENST00000267460.4	pellino E3 ubiquitin protein ligase family member 2	229	1	0	0	1	0	rno-miR-351-3p	-0.05	-0.05	N/A
PURG	ENST00000475541.1	purine-rich element binding protein G	29	2	0	1	1	1	rno-miR-351-3p	-0.05	-0.15	N/A
MARK1	ENST00000366918.4	MAP/microtubule affinity-regulating kinase 1	192	1	0	0	1	0	rno-miR-351-3p	-0.05	-0.11	N/A
TUSC5	ENST00000333813.3	tumor suppressor candidate 5	5	1	0	1	0	0	rno-miR-351-3p	-0.05	-0.05	N/A
TCTE1	ENST00000371505.4	t-complex-associated-testis-expressed 1	34	1	0	1	0	0	rno-miR-351-3p	-0.05	-0.05	N/A
CAP2	ENST00000229922.2	CAP, adenylate cyclase-associated protein, 2 (yeast)	2952	1	0	0	1	0	rno-miR-351-3p	-0.05	-0.05	N/A
ALDOB	ENST00000374855.4	aldolase B, fructose-bisphosphate	5	1	0	0	1	0	rno-miR-351-3p	-0.05	-0.05	N/A
GBF1	ENST00000369983.3	golgi brefeldin A resistant guanine nucleotide exchange factor 1	1009	1	0	0	1	0	rno-miR-351-3p	-0.05	-0.05	N/A
PTGER3	ENST00000370924.4	prostaglandin E receptor 3 (subtype EP3)	14	1	0	0	1	0	rno-miR-351-3p	-0.05	-0.05	N/A
USP47	ENST00000339865.5	ubiquitin specific peptidase 47	665	1	0	1	0	0	rno-miR-351-3p	-0.05	-0.05	N/A
FAM133B	ENST00000438306.1	family with sequence similarity 133, member B	32	1	0	0	1	0	rno-miR-351-3p	-0.05	-0.05	N/A
BHLHB9	ENST00000372735.1	basic helix-loop-helix domain containing, class B, 9	5	1	0	1	0	0	rno-miR-351-3p	-0.05	-0.05	N/A
NAA15	ENST00000296543.5	N(alpha)-acetyltransferase 15, NatA auxiliary subunit	546	1	1	0	0	2	rno-miR-351-3p	-0.05	-0.09	N/A
SPATA13	ENST00000382108.3	spermatogenesis associated 13	900	1	0	0	1	0	rno-miR-351-3p	-0.05	-0.05	N/A
SATB2	ENST00000417098.1	SATB homeobox 2	820	1	1	0	0	2	rno-miR-351-3p	-0.05	-0.05	N/A
HGSNAT	ENST00000379644.4	heparan-alpha-glucosaminide N-acetyltransferase	865	1	0	1	0	0	rno-miR-351-3p	-0.05	-0.05	N/A
LPPR5	ENST00000370188.3	Lipid phosphate phosphatase-related protein type 5	23	1	1	0	0	0	rno-miR-351-3p	-0.05	-0.24	N/A
SYNJ2BP	ENST00000256366.4	synaptojanin 2 binding protein	329	1	0	1	0	1	rno-miR-351-3p	-0.05	-0.1	N/A
TLR4	ENST00000355622.6	toll-like receptor 4	47	1	0	1	0	1	rno-miR-351-3p	-0.05	-0.07	N/A
TPBGL	ENST00000562197.2	trophoblast glycoprotein-like	8	1	0	0	1	0	rno-miR-351-3p	-0.05	-0.05	N/A
TMEM182	ENST00000412401.2	transmembrane protein 182	69	1	0	0	1	0	rno-miR-351-3p	-0.05	-0.05	N/A
KIAA1244	ENST00000251691.4	KIAA1244	169	3	0	1	2	1	rno-miR-351-3p	-0.05	-0.06	N/A
NEK9	ENST00000238616.5	NIMA-related kinase 9	733	1	0	0	1	0	rno-miR-351-3p	-0.05	-0.05	N/A
FAM3C	ENST00000359943.3	family with sequence similarity 3, member C	15	1	0	0	1	0	rno-miR-351-3p	-0.05	-0.07	N/A
PTPLB	ENST00000383657.5	protein tyrosine phosphatase-like (proline instead of catalytic arginine), member b	1275	2	0	1	1	1	rno-miR-351-3p	-0.05	-0.05	N/A
WASL	ENST00000223023.4	Wiskott-Aldrich syndrome-like	230	1	1	0	0	1	rno-miR-351-3p	-0.05	-0.05	N/A
C17orf82	ENST00000335108.2	chromosome 17 open reading frame 82	10	1	0	0	1	0	rno-miR-351-3p	-0.05	-0.1	N/A
TTC26	ENST00000430935.1	tetratricopeptide repeat domain 26	211	2	1	0	1	0	rno-miR-351-3p	-0.05	-0.07	N/A
RASGRP1	ENST00000559830.1	RAS guanyl releasing protein 1 (calcium and DAG-regulated)	7	2	0	1	1	0	rno-miR-351-3p	-0.05	-0.16	N/A
LSM14A	ENST00000433627.5	LSM14A, SCD6 homolog A (S. cerevisiae)	362	1	0	0	1	0	rno-miR-351-3p	-0.05	-0.12	N/A
ABCC2	ENST00000370449.4	ATP-binding cassette, sub-family C (CFTR/MRP), member 2	39	1	0	1	0	0	rno-miR-351-3p	-0.05	-0.07	N/A
KIAA1324L	ENST00000450689.2	KIAA1324-like	181	1	0	1	0	1	rno-miR-351-3p	-0.05	-0.09	N/A
HIPK2	ENST00000406875.3	homeodomain interacting protein kinase 2	48	3	0	2	1	0	rno-miR-351-3p	-0.05	-0.05	N/A
CLIP1	ENST00000361654.4	CAP-GLY domain containing linker protein 1	17	1	0	0	1	1	rno-miR-351-3p	-0.05	-0.08	N/A
SPOCK1	ENST00000394945.1	sparc/osteonectin, cwcv and kazal-like domains proteoglycan (testican) 1	935	1	0	1	0	0	rno-miR-351-3p	-0.05	-0.05	N/A
C18orf25	ENST00000282059.6	chromosome 18 open reading frame 25	688	1	0	0	1	1	rno-miR-351-3p	-0.05	-0.05	N/A
ZNF805	ENST00000535550.1	zinc finger protein 805	58	1	0	0	1	0	rno-miR-351-3p	-0.05	-0.07	N/A
P2RY2	ENST00000311131.2	purinergic receptor P2Y, G-protein coupled, 2	66	3	1	1	1	0	rno-miR-351-3p	-0.05	-0.17	N/A
AKAP6	ENST00000557272.1	A kinase (PRKA) anchor protein 6	5	1	0	0	1	1	rno-miR-351-3p	-0.05	-0.13	N/A
NTN1	ENST00000173229.2	netrin 1	12	1	0	0	1	0	rno-miR-351-3p	-0.05	-0.05	N/A
CEP350	ENST00000367607.3	centrosomal protein 350kDa	705	2	1	1	0	1	rno-miR-351-3p	-0.05	-0.05	N/A
PTRH2	ENST00000393038.2	peptidyl-tRNA hydrolase 2	386	1	1	0	0	0	rno-miR-351-3p	-0.05	-0.33	N/A
MKX	ENST00000375790.5	mohawk homeobox	165	1	1	0	0	0	rno-miR-351-3p	-0.05	-0.22	N/A
DIXDC1	ENST00000440460.2	DIX domain containing 1	307	2	0	0	2	0	rno-miR-351-3p	-0.05	-0.22	N/A
SLC6A6	ENST00000454876.2	solute carrier family 6 (neurotransmitter transporter), member 6	280	1	1	0	0	0	rno-miR-351-3p	-0.05	-0.05	N/A
SDC1	ENST00000254351.4	syndecan 1	3152	2	0	2	0	0	rno-miR-351-3p	-0.05	-0.05	N/A
PPCDC	ENST00000342932.3	phosphopantothenoylcysteine decarboxylase	26	1	0	1	0	0	rno-miR-351-3p	-0.05	-0.14	N/A
KLHL31	ENST00000370905.3	kelch-like family member 31	16	2	0	1	1	2	rno-miR-351-3p	-0.05	-0.22	N/A
RFWD3	ENST00000361070.4	ring finger and WD repeat domain 3	106	1	0	0	1	0	rno-miR-351-3p	-0.05	-0.08	N/A
GNAL	ENST00000334049.6	guanine nucleotide binding protein (G protein), alpha activating activity polypeptide, olfactory type	99	1	0	1	0	0	rno-miR-351-3p	-0.04	-0.04	N/A
AGL	ENST00000370161.2	amylo-alpha-1, 6-glucosidase, 4-alpha-glucanotransferase	48	1	0	0	1	0	rno-miR-351-3p	-0.04	-0.04	N/A
SLK	ENST00000335753.4	STE20-like kinase	260	1	1	0	0	0	rno-miR-351-3p	-0.04	-0.06	N/A
GPC6	ENST00000377047.4	glypican 6	410	1	0	1	0	0	rno-miR-351-3p	-0.04	-0.05	N/A
TBC1D9	ENST00000442267.2	TBC1 domain family, member 9 (with GRAM domain)	200	1	0	0	1	0	rno-miR-351-3p	-0.04	-0.11	N/A
LRCH2	ENST00000317135.8	leucine-rich repeats and calponin homology (CH) domain containing 2	52	1	0	0	1	0	rno-miR-351-3p	-0.04	-0.04	N/A
NPAS4	ENST00000311034.2	neuronal PAS domain protein 4	5	1	1	0	0	0	rno-miR-351-3p	-0.04	-0.04	N/A
PLEKHO2	ENST00000323544.4	pleckstrin homology domain containing, family O member 2	279	1	0	1	0	0	rno-miR-351-3p	-0.04	-0.04	N/A
KIAA1456	ENST00000524591.2	KIAA1456	24	1	0	1	0	1	rno-miR-351-3p	-0.04	-0.05	N/A
FAM155B	ENST00000252338.4	family with sequence similarity 155, member B	21	1	0	0	1	0	rno-miR-351-3p	-0.04	-0.19	N/A
PTGFRN	ENST00000393203.2	prostaglandin F2 receptor inhibitor	591	1	0	1	0	0	rno-miR-351-3p	-0.04	-0.04	N/A
DTX1	ENST00000257600.3	deltex homolog 1 (Drosophila)	10	1	0	1	0	0	rno-miR-351-3p	-0.04	-0.04	N/A
CACNA1D	ENST00000288139.4	calcium channel, voltage-dependent, L type, alpha 1D subunit	5	1	0	0	1	0	rno-miR-351-3p	-0.04	-0.04	N/A
SYT7	ENST00000263846.4	synaptotagmin VII	192	1	1	0	0	0	rno-miR-351-3p	-0.04	-0.06	N/A
GPR123	ENST00000607359.1	G protein-coupled receptor 123	5	1	1	0	0	0	rno-miR-351-3p	-0.04	-0.04	N/A
UBE2Q1	ENST00000292211.4	ubiquitin-conjugating enzyme E2Q family member 1	3046	1	0	1	0	0	rno-miR-351-3p	-0.04	-0.07	N/A
SLC24A2	ENST00000341998.2	solute carrier family 24 (sodium/potassium/calcium exchanger), member 2	5	1	0	0	1	0	rno-miR-351-3p	-0.04	-0.04	N/A
ERCC4	ENST00000311895.7	excision repair cross-complementing rodent repair deficiency, complementation group 4	261	2	1	1	0	0	rno-miR-351-3p	-0.04	-0.08	N/A
GAPVD1	ENST00000470056.1	GTPase activating protein and VPS9 domains 1	1805	1	0	0	1	0	rno-miR-351-3p	-0.04	-0.12	N/A
AC007375.1	ENST00000600936.1	Uncharacterized protein; cDNA FLJ43210 fis, clone FEBRA2020582	7	3	0	0	3	1	rno-miR-351-3p	-0.04	-0.14	N/A
ADAT2	ENST00000606514.1	adenosine deaminase, tRNA-specific 2	303	2	1	0	1	1	rno-miR-351-3p	-0.04	-0.4	N/A
ERO1L	ENST00000395686.3	ERO1-like (S. cerevisiae)	1333	1	0	0	1	0	rno-miR-351-3p	-0.04	-0.06	N/A
PRF1	ENST00000373209.2	perforin 1 (pore forming protein)	5	1	0	0	1	0	rno-miR-351-3p	-0.04	-0.04	N/A
CPSF2	ENST00000298875.4	cleavage and polyadenylation specific factor 2, 100kDa	945	1	0	1	0	1	rno-miR-351-3p	-0.04	-0.05	N/A
ZNF629	ENST00000262525.4	zinc finger protein 629	44	1	0	0	1	2	rno-miR-351-3p	-0.04	-0.04	N/A
TEX261	ENST00000272438.4	testis expressed 261	359	1	0	1	0	0	rno-miR-351-3p	-0.04	-0.06	N/A
IL17RD	ENST00000296318.7	interleukin 17 receptor D	108	1	0	1	0	1	rno-miR-351-3p	-0.04	-0.04	N/A
HYOU1	ENST00000404233.3	hypoxia up-regulated 1	29	1	0	0	1	0	rno-miR-351-3p	-0.04	-0.08	N/A
ATF3	ENST00000366983.1	activating transcription factor 3	2704	1	0	0	1	0	rno-miR-351-3p	-0.04	-0.04	N/A
FAM210B	ENST00000371384.3	family with sequence similarity 210, member B	55	1	0	0	1	0	rno-miR-351-3p	-0.04	-0.1	N/A
ZNF148	ENST00000360647.4	zinc finger protein 148	230	3	1	0	2	1	rno-miR-351-3p	-0.04	-0.14	N/A
MLEC	ENST00000228506.3	malectin	12084	1	0	1	0	1	rno-miR-351-3p	-0.04	-0.04	N/A
HNRNPA3	ENST00000411529.2	heterogeneous nuclear ribonucleoprotein A3	329	2	0	0	2	0	rno-miR-351-3p	-0.04	-0.12	N/A
TADA2B	ENST00000310074.7	transcriptional adaptor 2B	38	1	1	0	0	0	rno-miR-351-3p	-0.04	-0.11	N/A
SYT11	ENST00000368324.4	synaptotagmin XI	750	1	0	1	0	0	rno-miR-351-3p	-0.04	-0.04	N/A
PCGF3	ENST00000362003.5	polycomb group ring finger 3	503	1	0	1	0	1	rno-miR-351-3p	-0.04	-0.23	N/A
UBE2W	ENST00000517608.1	ubiquitin-conjugating enzyme E2W (putative)	102	1	0	1	0	1	rno-miR-351-3p	-0.04	-0.04	N/A
NHSL1	ENST00000427025.2	NHS-like 1	393	1	0	0	1	0	rno-miR-351-3p	-0.04	-0.04	N/A
MAGI2	ENST00000419488.1	membrane associated guanylate kinase, WW and PDZ domain containing 2	43	1	1	0	0	0	rno-miR-351-3p	-0.04	-0.05	N/A
TEF	ENST00000266304.4	thyrotrophic embryonic factor	60	2	1	0	1	1	rno-miR-351-3p	-0.04	-0.04	N/A
ZBTB8B	ENST00000609129.1	zinc finger and BTB domain containing 8B	18	1	0	1	0	1	rno-miR-351-3p	-0.04	-0.08	N/A
ARHGAP1	ENST00000311956.4	Rho GTPase activating protein 1	2229	1	0	1	0	1	rno-miR-351-3p	-0.04	-0.04	N/A
BMI1	ENST00000376663.3	BMI1 polycomb ring finger oncogene	200	1	0	0	1	0	rno-miR-351-3p	-0.04	-0.04	N/A
UTRN	ENST00000367545.3	utrophin	87	1	1	0	0	1	rno-miR-351-3p	-0.04	-0.04	N/A
SLC30A7	ENST00000370112.4	solute carrier family 30 (zinc transporter), member 7	204	2	0	1	1	2	rno-miR-351-3p	-0.04	-0.13	N/A
DDX20	ENST00000369702.4	DEAD (Asp-Glu-Ala-Asp) box polypeptide 20	729	1	1	0	0	1	rno-miR-351-3p	-0.04	-0.2	N/A
STT3B	ENST00000295770.2	STT3B, subunit of the oligosaccharyltransferase complex (catalytic)	4458	1	0	1	0	0	rno-miR-351-3p	-0.04	-0.05	N/A
TRPM3	ENST00000377110.3	transient receptor potential cation channel, subfamily M, member 3	11	2	1	1	0	0	rno-miR-351-3p	-0.04	-0.06	N/A
UTP15	ENST00000296792.4	UTP15, U3 small nucleolar ribonucleoprotein, homolog (S. cerevisiae)	280	1	0	1	0	0	rno-miR-351-3p	-0.04	-0.16	N/A
STARD3	ENST00000336308.5	StAR-related lipid transfer (START) domain containing 3	35	1	0	0	1	0	rno-miR-351-3p	-0.04	-0.05	N/A
NKD1	ENST00000268459.3	naked cuticle homolog 1 (Drosophila)	26	1	0	0	1	0	rno-miR-351-3p	-0.04	-0.09	N/A
RAB3GAP2	ENST00000358951.2	RAB3 GTPase activating protein subunit 2 (non-catalytic)	461	1	0	0	1	0	rno-miR-351-3p	-0.04	-0.07	N/A
DIP2C	ENST00000280886.6	DIP2 disco-interacting protein 2 homolog C (Drosophila)	359	2	0	1	1	0	rno-miR-351-3p	-0.04	-0.05	N/A
TOB2	ENST00000327492.3	transducer of ERBB2, 2	71	1	0	0	1	0	rno-miR-351-3p	-0.04	-0.04	N/A
SHISA6	ENST00000441885.3	shisa family member 6	5	2	0	2	0	0	rno-miR-351-3p	-0.04	-0.04	N/A
NAALADL2	ENST00000454872.1	N-acetylated alpha-linked acidic dipeptidase-like 2	5	1	0	0	1	0	rno-miR-351-3p	-0.04	-0.04	N/A
KIAA2018	ENST00000316407.4	KIAA2018	23	2	1	0	1	2	rno-miR-351-3p	-0.04	-0.04	N/A
NT5DC3	ENST00000392876.3	5'-nucleotidase domain containing 3	235	2	0	2	0	1	rno-miR-351-3p	-0.04	-0.04	N/A
KIAA2022	ENST00000055682.6	KIAA2022	5	2	0	2	0	0	rno-miR-351-3p	-0.04	-0.04	N/A
SEZ6L	ENST00000360929.3	seizure related 6 homolog (mouse)-like	5	2	0	2	0	0	rno-miR-351-3p	-0.04	-0.04	N/A
TMEM2	ENST00000377044.4	transmembrane protein 2	130	1	0	1	0	0	rno-miR-351-3p	-0.04	-0.04	N/A
NFATC2	ENST00000371564.3	nuclear factor of activated T-cells, cytoplasmic, calcineurin-dependent 2	105	2	1	0	1	1	rno-miR-351-3p	-0.04	-0.04	N/A
UBE2H	ENST00000355621.3	ubiquitin-conjugating enzyme E2H	855	1	0	1	0	2	rno-miR-351-3p	-0.04	-0.05	N/A
ABCB7	ENST00000253577.3	ATP-binding cassette, sub-family B (MDR/TAP), member 7	77	1	1	0	0	0	rno-miR-351-3p	-0.04	-0.2	N/A
TSHZ2	ENST00000371497.5	teashirt zinc finger homeobox 2	351	2	1	0	1	0	rno-miR-351-3p	-0.04	-0.04	N/A
BMP8A	ENST00000331593.5	bone morphogenetic protein 8a	13	1	0	0	1	0	rno-miR-351-3p	-0.04	-0.07	N/A
MSRB3	ENST00000308259.5	methionine sulfoxide reductase B3	83	1	0	1	0	0	rno-miR-351-3p	-0.04	-0.12	N/A
DDI2	ENST00000480945.1	DNA-damage inducible 1 homolog 2 (S. cerevisiae)	357	2	0	2	0	0	rno-miR-351-3p	-0.04	-0.06	N/A
PHF5A	ENST00000216252.3	PHD finger protein 5A	317	1	0	0	1	0	rno-miR-351-3p	-0.04	-0.15	N/A
GPAM	ENST00000348367.4	glycerol-3-phosphate acyltransferase, mitochondrial	153	2	0	2	0	0	rno-miR-351-3p	-0.04	-0.04	N/A
TMTC2	ENST00000321196.3	transmembrane and tetratricopeptide repeat containing 2	173	1	0	1	0	0	rno-miR-351-3p	-0.04	-0.04	N/A
ZNF827	ENST00000379448.4	zinc finger protein 827	17	1	1	0	0	0	rno-miR-351-3p	-0.04	-0.04	N/A
C20orf112	ENST00000359676.5	chromosome 20 open reading frame 112	148	2	0	1	1	0	rno-miR-351-3p	-0.04	-0.06	N/A
XRN1	ENST00000264951.4	5'-3' exoribonuclease 1	612	2	1	0	1	0	rno-miR-351-3p	-0.04	-0.04	N/A
PDXK	ENST00000468090.1	pyridoxal (pyridoxine, vitamin B6) kinase	5653	1	0	0	1	1	rno-miR-351-3p	-0.04	-0.19	N/A
CHD6	ENST00000373233.3	chromodomain helicase DNA binding protein 6	85	1	0	0	1	0	rno-miR-351-3p	-0.04	-0.12	N/A
MARC2	ENST00000366913.3	mitochondrial amidoxime reducing component 2	213	1	0	1	0	0	rno-miR-351-3p	-0.04	-0.07	N/A
DAB2	ENST00000339788.6	Dab, mitogen-responsive phosphoprotein, homolog 2 (Drosophila)	2866	1	0	1	0	0	rno-miR-351-3p	-0.04	-0.05	N/A
C9orf69	ENST00000561457.1	chromosome 9 open reading frame 69	134	1	0	0	1	0	rno-miR-351-3p	-0.04	-0.19	N/A
DUSP7	ENST00000495880.1	dual specificity phosphatase 7	68	1	0	1	0	0	rno-miR-351-3p	-0.04	-0.06	N/A
BTAF1	ENST00000265990.6	BTAF1 RNA polymerase II, B-TFIID transcription factor-associated, 170kDa	917	1	0	0	1	1	rno-miR-351-3p	-0.04	-0.04	N/A
ZNF354A	ENST00000335815.2	zinc finger protein 354A	5	1	0	1	0	1	rno-miR-351-3p	-0.04	-0.23	N/A
ASXL2	ENST00000435504.4	additional sex combs like 2 (Drosophila)	139	2	2	0	0	1	rno-miR-351-3p	-0.04	-0.06	N/A
YY1	ENST00000262238.4	YY1 transcription factor	1803	1	0	0	1	2	rno-miR-351-3p	-0.04	-0.06	N/A
SP7	ENST00000536324.2	Sp7 transcription factor	5	1	0	1	0	0	rno-miR-351-3p	-0.04	-0.04	N/A
AGO3	ENST00000373191.4	argonaute RISC catalytic component 3	198	1	0	0	1	1	rno-miR-351-3p	-0.04	-0.15	N/A
ABAT	ENST00000569156.1	4-aminobutyrate aminotransferase	66	1	0	1	0	2	rno-miR-351-3p	-0.04	-0.08	N/A
SPCS3	ENST00000503362.1	signal peptidase complex subunit 3 homolog (S. cerevisiae)	1645	2	0	1	1	0	rno-miR-351-3p	-0.04	-0.14	N/A
EFNA5	ENST00000333274.6	ephrin-A5	225	1	1	0	0	1	rno-miR-351-3p	-0.04	-0.12	N/A
IRF2BP2	ENST00000366610.3	interferon regulatory factor 2 binding protein 2	8690	4	0	2	2	1	rno-miR-351-3p	-0.04	-0.24	N/A
HECW2	ENST00000260983.3	HECT, C2 and WW domain containing E3 ubiquitin protein ligase 2	28	1	0	1	0	1	rno-miR-351-3p	-0.04	-0.07	N/A
ZCCHC14	ENST00000268616.4	zinc finger, CCHC domain containing 14	64	1	0	0	1	0	rno-miR-351-3p	-0.04	-0.04	N/A
GATAD2A	ENST00000360315.3	GATA zinc finger domain containing 2A	986	1	0	0	1	0	rno-miR-351-3p	-0.04	-0.04	N/A
PCBD1	ENST00000299299.3	pterin-4 alpha-carbinolamine dehydratase/dimerization cofactor of hepatocyte nuclear factor 1 alpha	286	1	0	1	0	1	rno-miR-351-3p	-0.04	-0.26	N/A
GTPBP1	ENST00000216044.5	GTP binding protein 1	1765	1	0	1	0	1	rno-miR-351-3p	-0.04	-0.04	N/A
PSD3	ENST00000327040.8	pleckstrin and Sec7 domain containing 3	133	1	0	0	1	2	rno-miR-351-3p	-0.04	-0.06	N/A
HELZ	ENST00000358691.5	helicase with zinc finger	571	3	0	2	1	2	rno-miR-351-3p	-0.04	-0.05	N/A
KCTD16	ENST00000507359.3	potassium channel tetramerization domain containing 16	36	2	0	1	1	1	rno-miR-351-3p	-0.04	-0.15	N/A
GPD2	ENST00000540309.1	glycerol-3-phosphate dehydrogenase 2 (mitochondrial)	196	1	0	0	1	0	rno-miR-351-3p	-0.04	-0.04	N/A
MDGA2	ENST00000439988.3	MAM domain-containing glycosylphosphatidylinositol anchor protein 2	0	1	0	0	1	0	rno-miR-351-3p	-0.04	-0.04	N/A
DNAJB13	ENST00000339764.1	DnaJ (Hsp40) homolog, subfamily B, member 13	7	3	0	2	1	1	rno-miR-351-3p	-0.04	-0.16	N/A
TACC1	ENST00000330691.6	transforming, acidic coiled-coil containing protein 1	186	1	0	0	1	0	rno-miR-351-3p	-0.04	-0.07	N/A
PTDSS1	ENST00000517309.1	phosphatidylserine synthase 1	91	1	1	0	0	0	rno-miR-351-3p	-0.04	-0.27	N/A
ADCYAP1	ENST00000579794.1	adenylate cyclase activating polypeptide 1 (pituitary)	35	1	1	0	0	0	rno-miR-351-3p	-0.04	-0.27	N/A
NAIF1	ENST00000373078.4	nuclear apoptosis inducing factor 1	19	1	0	1	0	0	rno-miR-351-3p	-0.04	-0.06	N/A
MAPK8IP1	ENST00000241014.2	mitogen-activated protein kinase 8 interacting protein 1	80	1	0	0	1	0	rno-miR-351-3p	-0.04	-0.04	N/A
PRKCH	ENST00000332981.5	protein kinase C, eta	400	1	1	0	0	0	rno-miR-351-3p	-0.04	-0.04	N/A
STYX	ENST00000354586.4	serine/threonine/tyrosine interacting protein	250	1	0	0	1	0	rno-miR-351-3p	-0.03	-0.08	N/A
MGA	ENST00000219905.7	MGA, MAX dimerization protein	250	1	0	0	1	1	rno-miR-351-3p	-0.03	-0.05	N/A
NXPH3	ENST00000328741.5	neurexophilin 3	65	3	1	0	2	0	rno-miR-351-3p	-0.03	-0.19	N/A
PARP8	ENST00000503750.2	poly (ADP-ribose) polymerase family, member 8	80	1	0	1	0	0	rno-miR-351-3p	-0.03	-0.05	N/A
EGFR	ENST00000275493.2	epidermal growth factor receptor	632	1	1	0	0	1	rno-miR-351-3p	-0.03	-0.04	N/A
AAK1	ENST00000409085.4	AP2 associated kinase 1	27	4	1	1	2	3	rno-miR-351-3p	-0.03	-0.07	N/A
HOXD11	ENST00000249504.5	homeobox D11	124	1	0	0	1	1	rno-miR-351-3p	-0.03	-0.1	N/A
GRM1	ENST00000392299.2	glutamate receptor, metabotropic 1	5	1	0	1	0	1	rno-miR-351-3p	-0.03	-0.03	N/A
HERC3	ENST00000402738.1	HECT and RLD domain containing E3 ubiquitin protein ligase 3	50	1	0	0	1	0	rno-miR-351-3p	-0.03	-0.03	N/A
CCDC117	ENST00000249064.4	coiled-coil domain containing 117	211	1	0	1	0	0	rno-miR-351-3p	-0.03	-0.04	N/A
MMP24	ENST00000246186.6	matrix metallopeptidase 24 (membrane-inserted)	201	1	0	1	0	1	rno-miR-351-3p	-0.03	-0.03	N/A
VANGL2	ENST00000368061.2	VANGL planar cell polarity protein 2	560	1	0	1	0	1	rno-miR-351-3p	-0.03	-0.03	N/A
SRGAP2	ENST00000414007.1	SLIT-ROBO Rho GTPase activating protein 2	98	1	0	0	1	1	rno-miR-351-3p	-0.03	-0.04	N/A
TPRG1	ENST00000345063.3	tumor protein p63 regulated 1	24	2	0	1	1	0	rno-miR-351-3p	-0.03	-0.17	N/A
RFX3	ENST00000382004.3	regulatory factor X, 3 (influences HLA class II expression)	37	1	0	1	0	2	rno-miR-351-3p	-0.03	-0.05	N/A
NLGN1	ENST00000457714.1	neuroligin 1	36	1	0	1	0	1	rno-miR-351-3p	-0.03	-0.04	N/A
GABRA2	ENST00000507460.1	gamma-aminobutyric acid (GABA) A receptor, alpha 2	10	1	0	1	0	0	rno-miR-351-3p	-0.03	-0.07	N/A
KIAA1715	ENST00000272748.4	KIAA1715	858	1	0	1	0	1	rno-miR-351-3p	-0.03	-0.06	N/A
TRIM8	ENST00000302424.7	tripartite motif containing 8	525	1	0	0	1	0	rno-miR-351-3p	-0.03	-0.04	N/A
MYO5A	ENST00000399231.3	myosin VA (heavy chain 12, myoxin)	573	2	0	0	2	0	rno-miR-351-3p	-0.03	-0.06	N/A
FAM196B	ENST00000377365.3	family with sequence similarity 196, member B	174	1	0	1	0	1	rno-miR-351-3p	-0.03	-0.04	N/A
RAB9B	ENST00000243298.2	RAB9B, member RAS oncogene family	21	1	0	0	1	0	rno-miR-351-3p	-0.03	-0.03	N/A
FBXO40	ENST00000338040.4	F-box protein 40	5	1	1	0	0	0	rno-miR-351-3p	-0.03	-0.03	N/A
CAP1	ENST00000372797.3	CAP, adenylate cyclase-associated protein 1 (yeast)	24	1	0	1	0	0	rno-miR-351-3p	-0.03	-0.03	N/A
GXYLT1	ENST00000398675.3	glucoside xylosyltransferase 1	126	1	0	0	1	0	rno-miR-351-3p	-0.03	-0.03	N/A
AFAP1	ENST00000360265.4	actin filament associated protein 1	1966	1	0	0	1	0	rno-miR-351-3p	-0.03	-0.03	N/A
LPL	ENST00000311322.8	lipoprotein lipase	7658	1	0	1	0	0	rno-miR-351-3p	-0.03	-0.03	N/A
DIAPH1	ENST00000389054.3	diaphanous-related formin 1	399	1	0	0	1	0	rno-miR-351-3p	-0.03	-0.03	N/A
ARHGAP28	ENST00000419673.2	Rho GTPase activating protein 28	31	1	1	0	0	1	rno-miR-351-3p	-0.03	-0.04	N/A
GFPT1	ENST00000357308.4	glutamine--fructose-6-phosphate transaminase 1	1313	1	0	1	0	1	rno-miR-351-3p	-0.03	-0.04	N/A
LSM14B	ENST00000253001.4	LSM14B, SCD6 homolog B (S. cerevisiae)	700	1	0	1	0	0	rno-miR-351-3p	-0.03	-0.04	N/A
SH3RF2	ENST00000511217.1	SH3 domain containing ring finger 2	53	1	0	0	1	0	rno-miR-351-3p	-0.03	-0.04	N/A
FBXO32	ENST00000517956.1	F-box protein 32	500	1	1	0	0	0	rno-miR-351-3p	-0.03	-0.08	N/A
DDX3X	ENST00000399959.2	DEAD (Asp-Glu-Ala-Asp) box helicase 3, X-linked	965	1	0	0	1	1	rno-miR-351-3p	-0.03	-0.15	N/A
RELT	ENST00000064780.2	RELT tumor necrosis factor receptor	412	1	1	0	0	1	rno-miR-351-3p	-0.03	-0.17	N/A
METTL16	ENST00000263092.6	methyltransferase like 16	8	1	0	1	0	0	rno-miR-351-3p	-0.03	-0.05	N/A
SMC1A	ENST00000322213.4	structural maintenance of chromosomes 1A	1626	1	0	0	1	0	rno-miR-351-3p	-0.03	-0.03	N/A
CBFA2T3	ENST00000327483.5	core-binding factor, runt domain, alpha subunit 2; translocated to, 3	7	1	0	1	0	0	rno-miR-351-3p	-0.03	-0.05	N/A
MECP2	ENST00000303391.6	methyl CpG binding protein 2 (Rett syndrome)	1474	1	1	0	0	1	rno-miR-351-3p	-0.03	-0.18	N/A
GLCCI1	ENST00000223145.5	glucocorticoid induced transcript 1	654	1	0	0	1	0	rno-miR-351-3p	-0.03	-0.04	N/A
SUB1	ENST00000265073.4	SUB1 homolog (S. cerevisiae)	242	1	0	0	1	0	rno-miR-351-3p	-0.03	-0.16	N/A
PLAGL2	ENST00000246229.4	pleiomorphic adenoma gene-like 2	254	1	0	1	0	1	rno-miR-351-3p	-0.03	-0.03	N/A
IDS	ENST00000422081.2	Iduronate 2-sulfatase (Hunter syndrome), isoform CRA_e; Iduronate 2-sulfatase 14 kDa chain; cDNA FLJ42669 fis, clone BRAMY2022168, highly similar to IDURONATE 2-SULFATASE	810	1	0	1	0	0	rno-miR-351-3p	-0.03	-0.04	N/A
ADAMTS17	ENST00000268070.4	ADAM metallopeptidase with thrombospondin type 1 motif, 17	19	1	0	0	1	1	rno-miR-351-3p	-0.03	-0.03	N/A
AJUBA	ENST00000262713.2	ajuba LIM protein	871	1	1	0	0	0	rno-miR-351-3p	-0.03	-0.19	N/A
COMMD3-BMI1	ENST00000602390.1	COMMD3-BMI1 readthrough	195	1	0	0	1	0	rno-miR-351-3p	-0.03	-0.03	N/A
RC3H1	ENST00000367696.2	ring finger and CCCH-type domains 1	165	2	0	0	2	2	rno-miR-351-3p	-0.03	-0.04	N/A
ZNF180	ENST00000391956.4	zinc finger protein 180	195	1	0	1	0	1	rno-miR-351-3p	-0.03	-0.09	N/A
KCNMB3	ENST00000497599.1	potassium large conductance calcium-activated channel, subfamily M beta member 3	8	1	1	0	0	0	rno-miR-351-3p	-0.03	-0.09	N/A
KCND3	ENST00000369697.1	potassium voltage-gated channel, Shal-related subfamily, member 3	23	1	1	0	0	0	rno-miR-351-3p	-0.03	-0.03	N/A
MAPRE1	ENST00000375571.5	microtubule-associated protein, RP/EB family, member 1	39	1	1	0	0	0	rno-miR-351-3p	-0.03	-0.26	N/A
POU2F2	ENST00000342301.4	POU class 2 homeobox 2	5	1	0	1	0	0	rno-miR-351-3p	-0.03	-0.03	N/A
FADS1	ENST00000350997.7	fatty acid desaturase 1	1170	1	1	0	0	0	rno-miR-351-3p	-0.03	-0.12	N/A
SLCO2A1	ENST00000310926.4	solute carrier organic anion transporter family, member 2A1	113	1	0	0	1	0	rno-miR-351-3p	-0.03	-0.03	N/A
METTL12	ENST00000532971.1	methyltransferase like 12	219	1	0	1	0	0	rno-miR-351-3p	-0.03	-0.21	N/A
SLC5A3	ENST00000608209.1	sodium/myo-inositol cotransporter	24	1	1	0	0	0	rno-miR-351-3p	-0.03	-0.04	N/A
GLG1	ENST00000422840.2	golgi glycoprotein 1	2175	2	0	1	1	0	rno-miR-351-3p	-0.03	-0.08	N/A
LCTL	ENST00000341509.5	lactase-like	26	1	0	0	1	0	rno-miR-351-3p	-0.03	-0.16	N/A
PTCHD1	ENST00000379361.4	patched domain containing 1	59	2	0	1	1	0	rno-miR-351-3p	-0.03	-0.15	N/A
SLC16A10	ENST00000368850.3	solute carrier family 16 (aromatic amino acid transporter), member 10	233	1	1	0	0	0	rno-miR-351-3p	-0.03	-0.22	N/A
NTM	ENST00000374791.3	neurotrimin	231	1	0	0	1	0	rno-miR-351-3p	-0.03	-0.05	N/A
CLMN	ENST00000298912.4	calmin (calponin-like, transmembrane)	53	1	0	0	1	1	rno-miR-351-3p	-0.03	-0.13	N/A
C10orf12	ENST00000286067.2	chromosome 10 open reading frame 12	49	1	0	0	1	2	rno-miR-351-3p	-0.03	-0.1	N/A
RALGPS2	ENST00000367635.3	Ral GEF with PH domain and SH3 binding motif 2	201	1	1	0	0	1	rno-miR-351-3p	-0.03	-0.03	N/A
SEMA4G	ENST00000210633.3	sema domain, immunoglobulin domain (Ig), transmembrane domain (TM) and short cytoplasmic domain, (semaphorin) 4G	1015	1	0	0	1	1	rno-miR-351-3p	-0.03	-0.08	N/A
CCDC141	ENST00000420890.2	coiled-coil domain containing 141	5	1	1	0	0	1	rno-miR-351-3p	-0.03	-0.03	N/A
CSRNP3	ENST00000314499.7	cysteine-serine-rich nuclear protein 3	24	1	1	0	0	1	rno-miR-351-3p	-0.03	-0.03	N/A
XKR7	ENST00000562532.2	XK, Kell blood group complex subunit-related family, member 7	5	2	0	1	1	0	rno-miR-351-3p	-0.03	-0.03	N/A
USP28	ENST00000003302.4	ubiquitin specific peptidase 28	85	1	1	0	0	0	rno-miR-351-3p	-0.03	-0.03	N/A
ADCYAP1R1	ENST00000304166.4	adenylate cyclase activating polypeptide 1 (pituitary) receptor type I	9	2	0	1	1	3	rno-miR-351-3p	-0.03	-0.05	N/A
ARAP1	ENST00000359373.5	ArfGAP with RhoGAP domain, ankyrin repeat and PH domain 1	253	1	0	1	0	0	rno-miR-351-3p	-0.03	-0.03	N/A
POU6F2	ENST00000518318.2	POU class 6 homeobox 2	5	1	1	0	0	0	rno-miR-351-3p	-0.03	-0.03	N/A
PHF6	ENST00000332070.3	PHD finger protein 6	630	1	1	0	0	0	rno-miR-351-3p	-0.03	-0.03	N/A
CHD2	ENST00000394196.4	chromodomain helicase DNA binding protein 2	1237	1	1	0	0	0	rno-miR-351-3p	-0.03	-0.03	N/A
FOXN2	ENST00000340553.3	forkhead box N2	441	1	1	0	0	0	rno-miR-351-3p	-0.03	-0.03	N/A
VPS13B	ENST00000395996.1	vacuolar protein sorting 13 homolog B (yeast)	262	1	1	0	0	2	rno-miR-351-3p	-0.03	-0.03	N/A
NRK	ENST00000243300.9	Nik related kinase	5	1	1	0	0	0	rno-miR-351-3p	-0.03	-0.03	N/A
PKP1	ENST00000367324.3	plakophilin 1 (ectodermal dysplasia/skin fragility syndrome)	12	1	0	0	1	0	rno-miR-351-3p	-0.03	-0.03	N/A
ST8SIA1	ENST00000396037.4	ST8 alpha-N-acetyl-neuraminide alpha-2,8-sialyltransferase 1	5	2	0	1	1	1	rno-miR-351-3p	-0.03	-0.03	N/A
CRAMP1L	ENST00000397412.3	Crm, cramped-like (Drosophila)	731	1	1	0	0	1	rno-miR-351-3p	-0.03	-0.03	N/A
PSME4	ENST00000404125.1	proteasome (prosome, macropain) activator subunit 4	146	1	1	0	0	0	rno-miR-351-3p	-0.03	-0.03	N/A
HGF	ENST00000222390.5	hepatocyte growth factor (hepapoietin A; scatter factor)	18	1	1	0	0	0	rno-miR-351-3p	-0.03	-0.03	N/A
ARHGAP35	ENST00000404338.3	Rho GTPase activating protein 35	278	1	1	0	0	0	rno-miR-351-3p	-0.03	-0.03	N/A
ABHD13	ENST00000375898.3	abhydrolase domain containing 13	479	1	0	1	0	0	rno-miR-351-3p	-0.03	-0.1	N/A
PIK3R3	ENST00000262741.5	phosphoinositide-3-kinase, regulatory subunit 3 (gamma)	335	1	0	1	0	0	rno-miR-351-3p	-0.03	-0.04	N/A
UBXN7	ENST00000296328.4	UBX domain protein 7	95	1	0	0	1	0	rno-miR-351-3p	-0.03	-0.11	N/A
NAA35	ENST00000361671.5	N(alpha)-acetyltransferase 35, NatC auxiliary subunit	69	1	1	0	0	0	rno-miR-351-3p	-0.03	-0.43	N/A
NUDT4	ENST00000337179.5	nudix (nucleoside diphosphate linked moiety X)-type motif 4	41	1	0	1	0	1	rno-miR-351-3p	-0.03	-0.26	N/A
LRRC8B	ENST00000330947.2	leucine rich repeat containing 8 family, member B	326	1	1	0	0	0	rno-miR-351-3p	-0.03	-0.03	N/A
FBXO48	ENST00000377957.3	F-box protein 48	13	1	0	1	0	0	rno-miR-351-3p	-0.03	-0.08	N/A
HEG1	ENST00000311127.4	heart development protein with EGF-like domains 1	380	1	1	0	0	1	rno-miR-351-3p	-0.03	-0.03	N/A
SUN1	ENST00000456758.2	Sad1 and UNC84 domain containing 1	376	1	1	0	0	0	rno-miR-351-3p	-0.03	-0.03	N/A
GAS7	ENST00000437099.2	growth arrest-specific 7	186	1	0	0	1	2	rno-miR-351-3p	-0.03	-0.13	N/A
UNC5C	ENST00000453304.1	unc-5 homolog C (C. elegans)	60	2	0	2	0	1	rno-miR-351-3p	-0.03	-0.04	N/A
DNAJB12	ENST00000338820.3	DnaJ (Hsp40) homolog, subfamily B, member 12	1458	1	0	0	1	0	rno-miR-351-3p	-0.03	-0.03	N/A
NRXN3	ENST00000281127.7	neurexin 3	14	1	0	0	1	1	rno-miR-351-3p	-0.03	-0.09	N/A
CDH6	ENST00000265071.2	cadherin 6, type 2, K-cadherin (fetal kidney)	213	1	0	0	1	1	rno-miR-351-3p	-0.03	-0.06	N/A
EEPD1	ENST00000242108.4	endonuclease/exonuclease/phosphatase family domain containing 1	39	1	0	1	0	0	rno-miR-351-3p	-0.03	-0.03	N/A
AIDA	ENST00000340020.6	axin interactor, dorsalization associated	48	1	0	1	0	0	rno-miR-351-3p	-0.03	-0.03	N/A
ST6GAL2	ENST00000361686.4	ST6 beta-galactosamide alpha-2,6-sialyltranferase 2	5	1	0	1	0	2	rno-miR-351-3p	-0.03	-0.03	N/A
TIMM10B	ENST00000254616.6	translocase of inner mitochondrial membrane 10 homolog B (yeast)	290	1	0	0	1	0	rno-miR-351-3p	-0.03	-0.07	N/A
MANEAL	ENST00000397631.3	mannosidase, endo-alpha-like	381	1	0	1	0	0	rno-miR-351-3p	-0.03	-0.12	N/A
SETD7	ENST00000274031.3	SET domain containing (lysine methyltransferase) 7	76	1	0	0	1	1	rno-miR-351-3p	-0.03	-0.15	N/A
EIF2S2	ENST00000374980.2	eukaryotic translation initiation factor 2, subunit 2 beta, 38kDa	575	1	0	1	0	0	rno-miR-351-3p	-0.03	-0.12	N/A
SYNCRIP	ENST00000355238.6	synaptotagmin binding, cytoplasmic RNA interacting protein	4864	1	0	0	1	1	rno-miR-351-3p	-0.03	-0.07	N/A
SLC7A6	ENST00000219343.6	solute carrier family 7 (amino acid transporter light chain, y+L system), member 6	1044	1	1	0	0	0	rno-miR-351-3p	-0.03	-0.05	N/A
GLI3	ENST00000395925.3	GLI family zinc finger 3	544	1	1	0	0	0	rno-miR-351-3p	-0.03	-0.03	N/A
CAMK1D	ENST00000378847.3	calcium/calmodulin-dependent protein kinase ID	258	3	0	0	3	0	rno-miR-351-3p	-0.03	-0.07	N/A
EDEM1	ENST00000256497.4	ER degradation enhancer, mannosidase alpha-like 1	948	1	1	0	0	0	rno-miR-351-3p	-0.03	-0.03	N/A
PAFAH1B2	ENST00000527958.1	platelet-activating factor acetylhydrolase 1b, catalytic subunit 2 (30kDa)	180	2	0	2	0	0	rno-miR-351-3p	-0.03	-0.2	N/A
NFRKB	ENST00000446488.3	nuclear factor related to kappaB binding protein	21	1	0	0	1	0	rno-miR-351-3p	-0.03	-0.04	N/A
CLCN6	ENST00000312413.6	chloride channel, voltage-sensitive 6	227	1	0	1	0	3	rno-miR-351-3p	-0.03	-0.03	N/A
FAM20B	ENST00000263733.4	family with sequence similarity 20, member B	113	2	0	0	2	0	rno-miR-351-3p	-0.03	-0.04	N/A
MYLK4	ENST00000268446.5	myosin light chain kinase family, member 4	5	1	0	1	0	1	rno-miR-351-3p	-0.03	-0.03	N/A
GNAI3	ENST00000369851.4	guanine nucleotide binding protein (G protein), alpha inhibiting activity polypeptide 3	2439	2	1	1	0	0	rno-miR-351-3p	-0.03	-0.23	N/A
PCDHB7	ENST00000231137.3	protocadherin beta 7	19	1	0	0	1	0	rno-miR-351-3p	-0.03	-0.11	N/A
ILDR2	ENST00000469934.2	immunoglobulin-like domain containing receptor 2	7	1	0	0	1	0	rno-miR-351-3p	-0.03	-0.09	N/A
DYNLL2	ENST00000579991.2	dynein, light chain, LC8-type 2	1162	1	0	0	1	3	rno-miR-351-3p	-0.03	-0.17	N/A
PTPN1	ENST00000371621.3	protein tyrosine phosphatase, non-receptor type 1	142	1	0	0	1	1	rno-miR-351-3p	-0.03	-0.04	N/A
PP13439	ENST00000331659.2		289	1	0	0	1	0	rno-miR-351-3p	-0.03	-0.03	N/A
BCL2L11	ENST00000393256.3	BCL2-like 11 (apoptosis facilitator)	105	1	0	0	1	0	rno-miR-351-3p	-0.03	-0.03	N/A
CHURC1	ENST00000548752.2	churchill domain containing 1	869	1	0	0	1	0	rno-miR-351-3p	-0.03	-0.08	N/A
TIA1	ENST00000433529.2	TIA1 cytotoxic granule-associated RNA binding protein	1370	1	0	0	1	0	rno-miR-351-3p	-0.03	-0.05	N/A
DGKE	ENST00000284061.3	diacylglycerol kinase, epsilon 64kDa	470	1	1	0	0	0	rno-miR-351-3p	-0.03	-0.03	N/A
PDZRN3	ENST00000263666.4	PDZ domain containing ring finger 3	146	1	0	0	1	0	rno-miR-351-3p	-0.03	-0.09	N/A
DHX9	ENST00000367549.3	DEAH (Asp-Glu-Ala-His) box helicase 9	320	1	0	0	1	0	rno-miR-351-3p	-0.03	-0.24	N/A
EZH1	ENST00000428826.2	enhancer of zeste homolog 1 (Drosophila)	70	1	0	0	1	1	rno-miR-351-3p	-0.03	-0.03	N/A
CNTN5	ENST00000524871.1	contactin 5	5	1	0	0	1	0	rno-miR-351-3p	-0.03	-0.03	N/A
BVES	ENST00000314641.5	blood vessel epicardial substance	30	1	0	1	0	1	rno-miR-351-3p	-0.03	-0.03	N/A
CDK6	ENST00000265734.4	cyclin-dependent kinase 6	1116	1	1	0	0	2	rno-miR-351-3p	-0.03	-0.03	N/A
SLC16A6	ENST00000327268.4	solute carrier family 16, member 6	17	1	0	1	0	0	rno-miR-351-3p	-0.03	-0.03	N/A
HECW1	ENST00000395891.2	HECT, C2 and WW domain containing E3 ubiquitin protein ligase 1	11	1	0	0	1	0	rno-miR-351-3p	-0.03	-0.06	N/A
WFS1	ENST00000226760.1	Wolfram syndrome 1 (wolframin)	3858	1	0	0	1	0	rno-miR-351-3p	-0.03	-0.03	N/A
SLC7A1	ENST00000380752.5	solute carrier family 7 (cationic amino acid transporter, y+ system), member 1	338	1	0	0	1	0	rno-miR-351-3p	-0.03	-0.03	N/A
NRCAM	ENST00000379028.3	neuronal cell adhesion molecule	152	1	0	0	1	1	rno-miR-351-3p	-0.03	-0.05	N/A
USP49	ENST00000394253.3	ubiquitin specific peptidase 49	44	1	0	1	0	1	rno-miR-351-3p	-0.03	-0.11	N/A
ZBTB5	ENST00000307750.4	zinc finger and BTB domain containing 5	281	1	1	0	0	0	rno-miR-351-3p	-0.03	-0.03	N/A
SPTBN1	ENST00000356805.4	spectrin, beta, non-erythrocytic 1	959	1	0	1	0	0	rno-miR-351-3p	-0.03	-0.03	N/A
AMER2	ENST00000357816.2	APC membrane recruitment protein 2	7	1	0	0	1	1	rno-miR-351-3p	-0.03	-0.03	N/A
PCNX	ENST00000304743.2	pecanex homolog (Drosophila)	458	1	1	0	0	0	rno-miR-351-3p	-0.03	-0.03	N/A
ADAM12	ENST00000368679.4	ADAM metallopeptidase domain 12	758	1	0	1	0	1	rno-miR-351-3p	-0.03	-0.03	N/A
RBM33	ENST00000341148.3	RNA binding motif protein 33	444	1	0	0	1	2	rno-miR-351-3p	-0.03	-0.11	N/A
RHOQ	ENST00000238738.4	ras homolog family member Q	179	1	0	0	1	0	rno-miR-351-3p	-0.03	-0.03	N/A
ANKIB1	ENST00000265742.3	ankyrin repeat and IBR domain containing 1	127	1	0	1	0	1	rno-miR-351-3p	-0.03	-0.04	N/A
SV2B	ENST00000394232.1	synaptic vesicle glycoprotein 2B	7	1	1	0	0	1	rno-miR-351-3p	-0.03	-0.03	N/A
SH3PXD2A	ENST00000369774.4	SH3 and PX domains 2A	152	2	0	1	1	1	rno-miR-351-3p	-0.03	-0.03	N/A
POLG	ENST00000268124.5	polymerase (DNA directed), gamma	16	1	0	0	1	0	rno-miR-351-3p	-0.02	-0.09	N/A
TMX4	ENST00000246024.2	thioredoxin-related transmembrane protein 4	466	1	0	0	1	0	rno-miR-351-3p	-0.02	-0.09	N/A
HDX	ENST00000297977.5	highly divergent homeobox	20	2	0	0	2	0	rno-miR-351-3p	-0.02	-0.04	N/A
CLOCK	ENST00000309964.4	clock circadian regulator	86	1	1	0	0	0	rno-miR-351-3p	-0.02	-0.03	N/A
JAZF1	ENST00000283928.5	JAZF zinc finger 1	869	1	0	1	0	0	rno-miR-351-3p	-0.02	-0.06	N/A
CXorf23	ENST00000379687.3	chromosome X open reading frame 23	30	1	0	1	0	1	rno-miR-351-3p	-0.02	-0.12	N/A
DSTYK	ENST00000367160.4	dual serine/threonine and tyrosine protein kinase	256	1	0	1	0	0	rno-miR-351-3p	-0.02	-0.03	N/A
STK38L	ENST00000389032.3	serine/threonine kinase 38 like	705	1	0	0	1	0	rno-miR-351-3p	-0.02	-0.03	N/A
ZSCAN16	ENST00000340487.4	zinc finger and SCAN domain containing 16	66	1	1	0	0	0	rno-miR-351-3p	-0.02	-0.41	N/A
CEP57L1	ENST00000368968.2	centrosomal protein 57kDa-like 1	90	1	0	0	1	1	rno-miR-351-3p	-0.02	-0.08	N/A
AFTPH	ENST00000238856.4	aftiphilin	6	1	0	0	1	0	rno-miR-351-3p	-0.02	-0.02	N/A
SOX11	ENST00000322002.3	SRY (sex determining region Y)-box 11	1100	2	0	1	1	0	rno-miR-351-3p	-0.02	-0.12	N/A
ETS2	ENST00000360214.3	v-ets avian erythroblastosis virus E26 oncogene homolog 2	3965	1	0	1	0	0	rno-miR-351-3p	-0.02	-0.12	N/A
BCAR1	ENST00000162330.5	breast cancer anti-estrogen resistance 1	432	1	1	0	0	1	rno-miR-351-3p	-0.02	-0.17	N/A
PHLDA1	ENST00000602540.1	pleckstrin homology-like domain, family A, member 1	3907	2	0	2	0	0	rno-miR-351-3p	-0.02	-0.16	N/A
ABI2	ENST00000295851.5	abl-interactor 2	877	3	0	2	1	3	rno-miR-351-3p	-0.02	-0.1	N/A
FAM122A	ENST00000394264.3	family with sequence similarity 122A	1277	3	1	1	1	1	rno-miR-351-3p	-0.02	-0.25	N/A
TOP2A	ENST00000423485.1	topoisomerase (DNA) II alpha 170kDa	9054	1	0	1	0	1	rno-miR-351-3p	-0.02	-0.02	N/A
PON1	ENST00000222381.3	paraoxonase 1	64	1	1	0	0	0	rno-miR-351-3p	-0.02	-0.33	N/A
LANCL2	ENST00000254770.2	LanC lantibiotic synthetase component C-like 2 (bacterial)	237	1	0	1	0	0	rno-miR-351-3p	-0.02	-0.03	N/A
INSR	ENST00000341500.5	insulin receptor	577	1	1	0	0	0	rno-miR-351-3p	-0.02	-0.03	N/A
C7orf41	ENST00000324453.8	chromosome 7 open reading frame 41	235	1	0	1	0	0	rno-miR-351-3p	-0.02	-0.1	N/A
ZNF771	ENST00000319296.5	zinc finger protein 771	87	1	1	0	0	0	rno-miR-351-3p	-0.02	-0.44	N/A
B3GAT2	ENST00000230053.6	beta-1,3-glucuronyltransferase 2 (glucuronosyltransferase S)	39	1	0	1	0	0	rno-miR-351-3p	-0.02	-0.02	N/A
TRAF3	ENST00000560371.1	TNF receptor-associated factor 3	833	1	1	0	0	0	rno-miR-351-3p	-0.02	-0.03	N/A
ATG9B	ENST00000605938.1	autophagy related 9B	5	1	0	1	0	0	rno-miR-351-3p	-0.02	-0.02	N/A
MFGE8	ENST00000539437.1	milk fat globule-EGF factor 8 protein	404	1	0	1	0	0	rno-miR-351-3p	-0.02	-0.02	N/A
ARHGAP26	ENST00000378004.3	Rho GTPase activating protein 26	131	1	0	0	1	0	rno-miR-351-3p	-0.02	-0.04	N/A
APC	ENST00000457016.1	adenomatous polyposis coli	794	1	0	0	1	0	rno-miR-351-3p	-0.02	-0.11	N/A
GPRIN3	ENST00000609438.1	GPRIN family member 3	213	2	0	2	0	0	rno-miR-351-3p	-0.02	-0.04	N/A
C10orf54	ENST00000394957.3	chromosome 10 open reading frame 54	78	1	1	0	0	0	rno-miR-351-3p	-0.02	-0.1	N/A
DNAJC16	ENST00000375847.3	DnaJ (Hsp40) homolog, subfamily C, member 16	366	2	0	0	2	1	rno-miR-351-3p	-0.02	-0.02	N/A
RFX7	ENST00000423270.1	regulatory factor X, 7	1049	1	0	1	0	0	rno-miR-351-3p	-0.02	-0.02	N/A
UCHL5	ENST00000367455.4	ubiquitin carboxyl-terminal hydrolase L5	1150	1	1	0	0	0	rno-miR-351-3p	-0.02	-0.05	N/A
SYNPO2	ENST00000429713.2	synaptopodin 2	105	2	0	2	0	1	rno-miR-351-3p	-0.02	-0.04	N/A
FLT1	ENST00000282397.4	fms-related tyrosine kinase 1	7	1	1	0	0	1	rno-miR-351-3p	-0.02	-0.03	N/A
RAPGEF3	ENST00000405493.2	Rap guanine nucleotide exchange factor (GEF) 3	19	1	0	0	1	0	rno-miR-351-3p	-0.02	-0.08	N/A
PHKA1	ENST00000373542.4	phosphorylase kinase, alpha 1 (muscle)	277	1	0	1	0	0	rno-miR-351-3p	-0.02	-0.1	N/A
SYNM	ENST00000560674.1	synemin, intermediate filament protein	36	1	0	0	1	0	rno-miR-351-3p	-0.02	-0.03	N/A
CAMK4	ENST00000282356.4	calcium/calmodulin-dependent protein kinase IV	73	2	0	1	1	0	rno-miR-351-3p	-0.02	-0.03	N/A
VPS33A	ENST00000267199.4	vacuolar protein sorting 33 homolog A (S. cerevisiae)	282	1	1	0	0	0	rno-miR-351-3p	-0.02	-0.12	N/A
DNM1L	ENST00000452533.2	dynamin 1-like	399	1	0	0	1	0	rno-miR-351-3p	-0.02	-0.1	N/A
ENY2	ENST00000520147.1	enhancer of yellow 2 homolog (Drosophila)	1814	1	0	0	1	0	rno-miR-351-3p	-0.02	-0.15	N/A
EMX1	ENST00000258106.6	empty spiracles homeobox 1	35	1	0	0	1	0	rno-miR-351-3p	-0.02	-0.04	N/A
CD38	ENST00000226279.3	CD38 molecule	23	1	0	0	1	0	rno-miR-351-3p	-0.02	-0.1	N/A
MIPOL1	ENST00000327441.7	mirror-image polydactyly 1	45	1	1	0	0	0	rno-miR-351-3p	-0.02	-0.14	N/A
APBB2	ENST00000295974.8	amyloid beta (A4) precursor protein-binding, family B, member 2	704	1	0	1	0	0	rno-miR-351-3p	-0.02	-0.02	N/A
CCDC177	ENST00000599174.1	Homo sapiens coiled-coil domain containing 177 (CCDC177), mRNA.	0	1	0	1	0	0	rno-miR-351-3p	-0.02	-0.02	N/A
KLHL18	ENST00000232766.5	kelch-like family member 18	74	1	0	1	0	0	rno-miR-351-3p	-0.02	-0.02	N/A
THRA	ENST00000450525.2	thyroid hormone receptor, alpha	547	1	0	1	0	0	rno-miR-351-3p	-0.02	-0.02	N/A
POU4F1	ENST00000377208.5	POU class 4 homeobox 1	61	1	0	1	0	0	rno-miR-351-3p	-0.02	-0.02	N/A
NFIA	ENST00000403491.3	nuclear factor I/A	5	1	0	1	0	0	rno-miR-351-3p	-0.02	-0.02	N/A
CACNA2D1	ENST00000356860.3	calcium channel, voltage-dependent, alpha 2/delta subunit 1	418	1	0	1	0	0	rno-miR-351-3p	-0.02	-0.02	N/A
MGRN1	ENST00000415496.1	mahogunin ring finger 1, E3 ubiquitin protein ligase	2337	1	0	1	0	0	rno-miR-351-3p	-0.02	-0.02	N/A
CD5	ENST00000347785.3	CD5 molecule	5	1	0	1	0	0	rno-miR-351-3p	-0.02	-0.02	N/A
C7orf60	ENST00000297145.4	chromosome 7 open reading frame 60	39	1	0	1	0	0	rno-miR-351-3p	-0.02	-0.02	N/A
FAXC	ENST00000389677.5	failed axon connections homolog (Drosophila)	95	1	0	1	0	2	rno-miR-351-3p	-0.02	-0.02	N/A
BRPF3	ENST00000534400.1	bromodomain and PHD finger containing, 3	7032	1	0	1	0	0	rno-miR-351-3p	-0.02	-0.02	N/A
FAM129B	ENST00000373314.3	family with sequence similarity 129, member B	516	1	0	1	0	0	rno-miR-351-3p	-0.02	-0.02	N/A
SLC17A6	ENST00000263160.3	solute carrier family 17 (vesicular glutamate transporter), member 6	5	1	0	1	0	0	rno-miR-351-3p	-0.02	-0.02	N/A
NEURL1B	ENST00000369800.5	neuralized homolog 1B (Drosophila)	5	1	0	1	0	0	rno-miR-351-3p	-0.02	-0.02	N/A
GNA11	ENST00000078429.4	guanine nucleotide binding protein (G protein), alpha 11 (Gq class)	1513	1	0	1	0	0	rno-miR-351-3p	-0.02	-0.02	N/A
POMT2	ENST00000261534.4	protein-O-mannosyltransferase 2	526	1	0	1	0	0	rno-miR-351-3p	-0.02	-0.02	N/A
KHNYN	ENST00000251343.5	KH and NYN domain containing	421	1	1	0	0	1	rno-miR-351-3p	-0.02	-0.13	N/A
KIF1B	ENST00000377086.1	kinesin family member 1B	234	1	0	1	0	0	rno-miR-351-3p	-0.02	-0.02	N/A
PPP1R12B	ENST00000608999.1	protein phosphatase 1, regulatory subunit 12B	18	1	0	1	0	1	rno-miR-351-3p	-0.02	-0.02	N/A
SLC2A4	ENST00000317370.8	solute carrier family 2 (facilitated glucose transporter), member 4	233	1	0	1	0	0	rno-miR-351-3p	-0.02	-0.02	N/A
RAB8B	ENST00000321437.4	RAB8B, member RAS oncogene family	45	1	0	1	0	0	rno-miR-351-3p	-0.02	-0.03	N/A
GPR153	ENST00000377893.2	G protein-coupled receptor 153	39	1	0	1	0	0	rno-miR-351-3p	-0.02	-0.02	N/A
VASH1	ENST00000167106.4	vasohibin 1	39	1	0	1	0	0	rno-miR-351-3p	-0.02	-0.02	N/A
NPNT	ENST00000379987.2	nephronectin	518	1	0	1	0	0	rno-miR-351-3p	-0.02	-0.02	N/A
TNFAIP3	ENST00000237289.4	tumor necrosis factor, alpha-induced protein 3	150	1	0	1	0	0	rno-miR-351-3p	-0.02	-0.02	N/A
CDH20	ENST00000262717.4	cadherin 20, type 2	5	1	0	1	0	0	rno-miR-351-3p	-0.02	-0.02	N/A
TNNI1	ENST00000361379.4	troponin I type 1 (skeletal, slow)	5	1	0	1	0	0	rno-miR-351-3p	-0.02	-0.02	N/A
TBX20	ENST00000408931.3	T-box 20	0	1	0	1	0	0	rno-miR-351-3p	-0.02	-0.02	N/A
SULF1	ENST00000458141.2	sulfatase 1	11	1	0	1	0	0	rno-miR-351-3p	-0.02	-0.02	N/A
CHRM5	ENST00000383263.5	cholinergic receptor, muscarinic 5	5	1	0	1	0	0	rno-miR-351-3p	-0.02	-0.02	N/A
AKAP11	ENST00000025301.2	A kinase (PRKA) anchor protein 11	71	1	0	1	0	0	rno-miR-351-3p	-0.02	-0.02	N/A
ESR2	ENST00000557772.1	estrogen receptor 2 (ER beta)	5	1	0	1	0	0	rno-miR-351-3p	-0.02	-0.02	N/A
PTPRT	ENST00000373187.1	protein tyrosine phosphatase, receptor type, T	5	1	0	1	0	3	rno-miR-351-3p	-0.02	-0.02	N/A
SPECC1L	ENST00000314328.9	sperm antigen with calponin homology and coiled-coil domains 1-like	3720	1	0	1	0	0	rno-miR-351-3p	-0.02	-0.02	N/A
CHRM2	ENST00000445907.2	cholinergic receptor, muscarinic 2	5	1	0	1	0	0	rno-miR-351-3p	-0.02	-0.02	N/A
PDE1B	ENST00000243052.3	phosphodiesterase 1B, calmodulin-dependent	6	1	0	1	0	0	rno-miR-351-3p	-0.02	-0.02	N/A
UNC13A	ENST00000519716.2	unc-13 homolog A (C. elegans)	5	1	0	1	0	1	rno-miR-351-3p	-0.02	-0.02	N/A
LHX4	ENST00000263726.2	LIM homeobox 4	13	1	1	0	0	0	rno-miR-351-3p	-0.02	-0.05	N/A
TUB	ENST00000305253.4	tubby bipartite transcription factor	743	1	0	1	0	0	rno-miR-351-3p	-0.02	-0.02	N/A
DLL4	ENST00000249749.5	delta-like 4 (Drosophila)	605	1	0	1	0	0	rno-miR-351-3p	-0.02	-0.02	N/A
ITPRIP	ENST00000337478.1	inositol 1,4,5-trisphosphate receptor interacting protein	1138	1	0	1	0	0	rno-miR-351-3p	-0.02	-0.02	N/A
RAD54L2	ENST00000409535.2	RAD54-like 2 (S. cerevisiae)	215	1	0	1	0	0	rno-miR-351-3p	-0.02	-0.02	N/A
ZKSCAN3	ENST00000377255.3	zinc finger with KRAB and SCAN domains 3	63	1	0	1	0	0	rno-miR-351-3p	-0.02	-0.02	N/A
ZNF783	ENST00000434415.1	zinc finger family member 783	88	1	0	1	0	0	rno-miR-351-3p	-0.02	-0.02	N/A
ARHGAP27	ENST00000532038.1	Rho GTPase activating protein 27	5	1	0	0	1	0	rno-miR-351-3p	-0.02	-0.02	N/A
CSF2RB	ENST00000403662.3	colony stimulating factor 2 receptor, beta, low-affinity (granulocyte-macrophage)	5	1	0	1	0	0	rno-miR-351-3p	-0.02	-0.02	N/A
DDX26B	ENST00000370752.4	DEAD/H (Asp-Glu-Ala-Asp/His) box polypeptide 26B	289	1	0	1	0	0	rno-miR-351-3p	-0.02	-0.02	N/A
SP1	ENST00000426431.2	Sp1 transcription factor	402	1	0	1	0	0	rno-miR-351-3p	-0.02	-0.02	N/A
PRRT2	ENST00000300797.6	proline-rich transmembrane protein 2	33	1	0	1	0	0	rno-miR-351-3p	-0.02	-0.02	N/A
C2orf71	ENST00000331664.5	chromosome 2 open reading frame 71	5	1	0	1	0	0	rno-miR-351-3p	-0.02	-0.02	N/A
PPP1R9B	ENST00000316878.6	protein phosphatase 1, regulatory subunit 9B	120	1	0	1	0	0	rno-miR-351-3p	-0.02	-0.02	N/A
KBTBD12	ENST00000405256.1	kelch repeat and BTB (POZ) domain containing 12	5	1	0	1	0	0	rno-miR-351-3p	-0.02	-0.02	N/A
SHISA7	ENST00000376325.4	shisa family member 7	5	1	0	1	0	0	rno-miR-351-3p	-0.02	-0.02	N/A
TNS3	ENST00000311160.9	tensin 3	28	1	0	1	0	0	rno-miR-351-3p	-0.02	-0.02	N/A
SHISA9	ENST00000558583.1	shisa family member 9	5	1	0	1	0	0	rno-miR-351-3p	-0.02	-0.02	N/A
C1QTNF7	ENST00000429690.1	C1q and tumor necrosis factor related protein 7	5	1	0	1	0	0	rno-miR-351-3p	-0.02	-0.02	N/A
RALGAPA2	ENST00000202677.7	Ral GTPase activating protein, alpha subunit 2 (catalytic)	24	1	0	1	0	0	rno-miR-351-3p	-0.02	-0.02	N/A
VPS37D	ENST00000451519.1	vacuolar protein sorting 37 homolog D (S. cerevisiae)	173	1	0	1	0	0	rno-miR-351-3p	-0.02	-0.02	N/A
CDKL1	ENST00000395834.1	cyclin-dependent kinase-like 1 (CDC2-related kinase)	90	1	0	1	0	0	rno-miR-351-3p	-0.02	-0.02	N/A
ZDHHC22	ENST00000319374.4	zinc finger, DHHC-type containing 22	32	1	0	1	0	0	rno-miR-351-3p	-0.02	-0.02	N/A
ZMIZ1	ENST00000334512.5	zinc finger, MIZ-type containing 1	568	1	0	1	0	0	rno-miR-351-3p	-0.02	-0.02	N/A
NRP2	ENST00000360409.3	neuropilin 2	146	1	0	1	0	0	rno-miR-351-3p	-0.02	-0.02	N/A
EMILIN3	ENST00000332312.3	elastin microfibril interfacer 3	12	1	0	1	0	0	rno-miR-351-3p	-0.02	-0.02	N/A
PCSK2	ENST00000377899.1	proprotein convertase subtilisin/kexin type 2	9	1	0	1	0	0	rno-miR-351-3p	-0.02	-0.02	N/A
CPLX2	ENST00000359546.4	complexin 2	5	1	0	1	0	0	rno-miR-351-3p	-0.02	-0.02	N/A
FAM216B	ENST00000537894.1	family with sequence similarity 216, member B	5	1	0	0	1	0	rno-miR-351-3p	-0.02	-0.02	N/A
LZTS1	ENST00000381569.1	leucine zipper, putative tumor suppressor 1	33	1	0	1	0	0	rno-miR-351-3p	-0.02	-0.02	N/A
SNX29	ENST00000566228.1	sorting nexin 29	266	1	0	1	0	0	rno-miR-351-3p	-0.02	-0.02	N/A
ABCC9	ENST00000261200.4	ATP-binding cassette, sub-family C (CFTR/MRP), member 9	5	1	0	1	0	0	rno-miR-351-3p	-0.02	-0.02	N/A
ASIC1	ENST00000228468.4	acid-sensing (proton-gated) ion channel 1	111	1	0	1	0	0	rno-miR-351-3p	-0.02	-0.02	N/A
PCDH12	ENST00000231484.3	protocadherin 12	5	1	0	1	0	1	rno-miR-351-3p	-0.02	-0.02	N/A
PAX5	ENST00000358127.4	paired box 5	5	1	0	1	0	1	rno-miR-351-3p	-0.02	-0.02	N/A
PCYT1B	ENST00000379145.1	phosphate cytidylyltransferase 1, choline, beta	5	1	0	1	0	1	rno-miR-351-3p	-0.02	-0.02	N/A
B4GALT3	ENST00000319769.5	UDP-Gal:betaGlcNAc beta 1,4- galactosyltransferase, polypeptide 3	46	1	0	1	0	0	rno-miR-351-3p	-0.02	-0.02	N/A
ZDHHC8	ENST00000334554.7	zinc finger, DHHC-type containing 8	5	1	0	1	0	0	rno-miR-351-3p	-0.02	-0.02	N/A
FAM53B	ENST00000337318.3	family with sequence similarity 53, member B	27	1	0	1	0	0	rno-miR-351-3p	-0.02	-0.02	N/A
MKL2	ENST00000318282.5	MKL/myocardin-like 2	992	1	0	1	0	1	rno-miR-351-3p	-0.02	-0.02	N/A
ZDHHC9	ENST00000357166.6	zinc finger, DHHC-type containing 9	1203	1	0	1	0	0	rno-miR-351-3p	-0.02	-0.02	N/A
NR6A1	ENST00000487099.2	nuclear receptor subfamily 6, group A, member 1	1082	1	0	1	0	1	rno-miR-351-3p	-0.02	-0.02	N/A
RASL10B	ENST00000268864.3	RAS-like, family 10, member B	1495	1	0	1	0	0	rno-miR-351-3p	-0.02	-0.02	N/A
ARHGAP42	ENST00000524892.2	Rho GTPase activating protein 42	36	1	0	0	1	1	rno-miR-351-3p	-0.02	-0.07	N/A
TRIP12	ENST00000283943.5	thyroid hormone receptor interactor 12	145	1	1	0	0	0	rno-miR-351-3p	-0.02	-0.03	N/A
KCTD5	ENST00000301738.4	potassium channel tetramerization domain containing 5	2296	1	0	1	0	0	rno-miR-351-3p	-0.02	-0.02	N/A
TET3	ENST00000409262.3	tet methylcytosine dioxygenase 3	1437	1	0	1	0	1	rno-miR-351-3p	-0.02	-0.02	N/A
PPM1F	ENST00000263212.5	protein phosphatase, Mg2+/Mn2+ dependent, 1F	786	1	0	1	0	1	rno-miR-351-3p	-0.02	-0.03	N/A
AFF3	ENST00000409236.2	AF4/FMR2 family, member 3	296	1	0	1	0	1	rno-miR-351-3p	-0.02	-0.02	N/A
MDGA1	ENST00000297153.7	MAM domain containing glycosylphosphatidylinositol anchor 1	240	1	0	1	0	0	rno-miR-351-3p	-0.02	-0.02	N/A
JHDM1D	ENST00000397560.2	jumonji C domain containing histone demethylase 1 homolog D (S. cerevisiae)	470	1	0	1	0	1	rno-miR-351-3p	-0.02	-0.02	N/A
PRR5L	ENST00000527487.1	proline rich 5 like	238	1	0	1	0	0	rno-miR-351-3p	-0.02	-0.02	N/A
MICAL3	ENST00000441493.2	microtubule associated monooxygenase, calponin and LIM domain containing 3	58	1	0	1	0	0	rno-miR-351-3p	-0.02	-0.02	N/A
CABLES2	ENST00000279101.5	Cdk5 and Abl enzyme substrate 2	450	1	0	1	0	0	rno-miR-351-3p	-0.02	-0.02	N/A
BRI3BP	ENST00000341446.8	BRI3 binding protein	820	1	0	1	0	1	rno-miR-351-3p	-0.02	-0.02	N/A
MCCC2	ENST00000340941.6	methylcrotonoyl-CoA carboxylase 2 (beta)	1590	1	0	1	0	0	rno-miR-351-3p	-0.02	-0.02	N/A
OXA1L	ENST00000285848.5	oxidase (cytochrome c) assembly 1-like	317	1	0	1	0	0	rno-miR-351-3p	-0.02	-0.12	N/A
DIAPH2	ENST00000324765.8	diaphanous-related formin 2	91	1	0	0	1	0	rno-miR-351-3p	-0.02	-0.02	N/A
KSR1	ENST00000398988.3	kinase suppressor of ras 1	256	1	0	1	0	0	rno-miR-351-3p	-0.02	-0.02	N/A
PSMB5	ENST00000493471.2	proteasome (prosome, macropain) subunit, beta type, 5	156	1	1	0	0	0	rno-miR-351-3p	-0.02	-0.19	N/A
UBR2	ENST00000372883.3	ubiquitin protein ligase E3 component n-recognin 2	728	2	0	2	0	0	rno-miR-351-3p	-0.02	-0.04	N/A
TMTC3	ENST00000266712.6	transmembrane and tetratricopeptide repeat containing 3	406	1	0	1	0	0	rno-miR-351-3p	-0.02	-0.02	N/A
CDON	ENST00000392693.3	cell adhesion associated, oncogene regulated	173	1	0	1	0	0	rno-miR-351-3p	-0.02	-0.02	N/A
PLEKHA8	ENST00000449726.1	pleckstrin homology domain containing, family A (phosphoinositide binding specific) member 8	661	1	0	1	0	0	rno-miR-351-3p	-0.02	-0.02	N/A
C3orf62	ENST00000343010.3	chromosome 3 open reading frame 62	146	1	0	0	1	0	rno-miR-351-3p	-0.02	-0.22	N/A
SENP8	ENST00000544411.1	SUMO/sentrin specific peptidase family member 8	80	1	0	1	0	1	rno-miR-351-3p	-0.02	-0.15	N/A
PRKAB2	ENST00000254101.3	protein kinase, AMP-activated, beta 2 non-catalytic subunit	363	1	0	0	1	0	rno-miR-351-3p	-0.02	-0.02	N/A
CTBP1	ENST00000382952.3	C-terminal binding protein 1	573	1	0	0	1	0	rno-miR-351-3p	-0.02	-0.02	N/A
TTYH3	ENST00000258796.7	tweety family member 3	188	1	0	0	1	0	rno-miR-351-3p	-0.02	-0.02	N/A
ASXL3	ENST00000269197.5	additional sex combs like 3 (Drosophila)	65	1	0	0	1	0	rno-miR-351-3p	-0.02	-0.02	N/A
OSBPL6	ENST00000190611.4	oxysterol binding protein-like 6	85	1	0	0	1	3	rno-miR-351-3p	-0.02	-0.03	N/A
CYP1B1	ENST00000260630.3	cytochrome P450, family 1, subfamily B, polypeptide 1	111	1	0	1	0	0	rno-miR-351-3p	-0.02	-0.02	N/A
SYTL4	ENST00000372989.1	synaptotagmin-like 4	84	1	0	1	0	2	rno-miR-351-3p	-0.02	-0.13	N/A
NBR1	ENST00000542611.1	neighbor of BRCA1 gene 1	1982	1	0	1	0	0	rno-miR-351-3p	-0.02	-0.02	N/A
CASP2	ENST00000310447.5	caspase 2, apoptosis-related cysteine peptidase	274	1	0	1	0	1	rno-miR-351-3p	-0.02	-0.02	N/A
AFF2	ENST00000370460.2	AF4/FMR2 family, member 2	8	1	1	0	0	1	rno-miR-351-3p	-0.02	-0.03	N/A
USP13	ENST00000263966.3	ubiquitin specific peptidase 13 (isopeptidase T-3)	379	1	0	1	0	0	rno-miR-351-3p	-0.02	-0.02	N/A
PHACTR4	ENST00000373839.3	phosphatase and actin regulator 4	85	1	0	1	0	0	rno-miR-351-3p	-0.02	-0.02	N/A
COL11A1	ENST00000370096.3	collagen, type XI, alpha 1	160	1	1	0	0	0	rno-miR-351-3p	-0.02	-0.24	N/A
EFR3B	ENST00000403714.3	EFR3 homolog B (S. cerevisiae)	14	1	0	1	0	0	rno-miR-351-3p	-0.02	-0.03	N/A
PRDM16	ENST00000511072.1	PR domain containing 16	64	1	0	1	0	0	rno-miR-351-3p	-0.02	-0.02	N/A
NFIB	ENST00000397575.3	nuclear factor I/B	1149	1	0	1	0	1	rno-miR-351-3p	-0.02	-0.04	N/A
NOTCH2	ENST00000256646.2	notch 2	734	1	0	1	0	0	rno-miR-351-3p	-0.02	-0.02	N/A
AK5	ENST00000354567.2	adenylate kinase 5	225	1	0	0	1	0	rno-miR-351-3p	-0.02	-0.06	N/A
RAB11FIP2	ENST00000355624.3	RAB11 family interacting protein 2 (class I)	449	1	0	0	1	0	rno-miR-351-3p	-0.02	-0.02	N/A
DSE	ENST00000452085.3	dermatan sulfate epimerase	975	1	0	0	1	1	rno-miR-351-3p	-0.02	-0.03	N/A
RTF1	ENST00000389629.4	Rtf1, Paf1/RNA polymerase II complex component, homolog (S. cerevisiae)	1869	1	0	1	0	0	rno-miR-351-3p	-0.02	-0.02	N/A
ITGA2	ENST00000296585.5	integrin, alpha 2 (CD49B, alpha 2 subunit of VLA-2 receptor)	50	1	0	0	1	1	rno-miR-351-3p	-0.02	-0.02	N/A
RNF150	ENST00000515673.2	ring finger protein 150	518	2	0	0	2	1	rno-miR-351-3p	-0.02	-0.02	N/A
GAREM	ENST00000399218.4	GRB2 associated, regulator of MAPK1	536	1	0	1	0	0	rno-miR-351-3p	-0.02	-0.03	N/A
ZNF770	ENST00000356321.4	zinc finger protein 770	52	1	0	1	0	0	rno-miR-351-3p	-0.02	-0.19	N/A
ADH5	ENST00000296412.8	alcohol dehydrogenase 5 (class III), chi polypeptide	217	1	0	1	0	0	rno-miR-351-3p	-0.02	-0.13	N/A
CNTN4	ENST00000427331.1	contactin 4	191	1	0	0	1	0	rno-miR-351-3p	-0.02	-0.02	N/A
TMTC1	ENST00000256062.5	transmembrane and tetratricopeptide repeat containing 1	379	1	0	1	0	0	rno-miR-351-3p	-0.02	-0.02	N/A
ASB1	ENST00000264607.4	ankyrin repeat and SOCS box containing 1	408	2	0	2	0	0	rno-miR-351-3p	-0.02	-0.04	N/A
APH1B	ENST00000261879.5	APH1B gamma secretase subunit	223	1	0	0	1	0	rno-miR-351-3p	-0.02	-0.08	N/A
SLC22A23	ENST00000436008.2	solute carrier family 22, member 23	353	1	0	1	0	0	rno-miR-351-3p	-0.02	-0.02	N/A
C7orf73	ENST00000507606.1	chromosome 7 open reading frame 73	847	1	0	0	1	0	rno-miR-351-3p	-0.02	-0.13	N/A
FEM1C	ENST00000274457.3	fem-1 homolog c (C. elegans)	222	1	0	1	0	0	rno-miR-351-3p	-0.02	-0.1	N/A
SMAD3	ENST00000327367.4	SMAD family member 3	1140	1	0	0	1	0	rno-miR-351-3p	-0.02	-0.02	N/A
GRIN3A	ENST00000361820.3	glutamate receptor, ionotropic, N-methyl-D-aspartate 3A	5	1	0	0	1	0	rno-miR-351-3p	-0.02	-0.02	N/A
CTSE	ENST00000358184.2	cathepsin E	42	1	0	0	1	0	rno-miR-351-3p	-0.02	-0.15	N/A
SYNRG	ENST00000339208.6	synergin, gamma	106	1	0	0	1	0	rno-miR-351-3p	-0.02	-0.02	N/A
METTL8	ENST00000375258.4	methyltransferase like 8	124	1	0	1	0	0	rno-miR-351-3p	-0.02	-0.02	N/A
PCDH1	ENST00000503492.1	protocadherin 1	30	1	0	1	0	1	rno-miR-351-3p	-0.02	-0.02	N/A
SLC12A6	ENST00000397707.2	solute carrier family 12 (potassium/chloride transporter), member 6	17	2	0	1	1	0	rno-miR-351-3p	-0.02	-0.03	N/A
GPR161	ENST00000367838.1	G protein-coupled receptor 161	1712	1	0	1	0	0	rno-miR-351-3p	-0.02	-0.02	N/A
DGKI	ENST00000453654.2	diacylglycerol kinase, iota	16	1	0	0	1	0	rno-miR-351-3p	-0.02	-0.05	N/A
COL14A1	ENST00000297848.3	collagen, type XIV, alpha 1	117	1	0	1	0	1	rno-miR-351-3p	-0.02	-0.02	N/A
SEC14L2	ENST00000312932.9	SEC14-like 2 (S. cerevisiae)	187	1	0	1	0	0	rno-miR-351-3p	-0.02	-0.02	N/A
LMAN1	ENST00000251047.5	lectin, mannose-binding, 1	2293	1	0	1	0	0	rno-miR-351-3p	-0.02	-0.02	N/A
INHBA	ENST00000242208.4	inhibin, beta A	1260	1	0	1	0	0	rno-miR-351-3p	-0.02	-0.02	N/A
ADAM22	ENST00000398204.4	ADAM metallopeptidase domain 22	115	2	0	1	1	0	rno-miR-351-3p	-0.02	-0.03	N/A
SGCD	ENST00000435422.3	sarcoglycan, delta (35kDa dystrophin-associated glycoprotein)	39	1	0	1	0	0	rno-miR-351-3p	-0.02	-0.02	N/A
CHRM3	ENST00000255380.4	cholinergic receptor, muscarinic 3	47	1	0	1	0	0	rno-miR-351-3p	-0.02	-0.02	N/A
KLF10	ENST00000285407.6	Kruppel-like factor 10	320	1	1	0	0	0	rno-miR-351-3p	-0.02	-0.21	N/A
TK2	ENST00000299697.7	thymidine kinase 2, mitochondrial	439	1	1	0	0	0	rno-miR-351-3p	-0.02	-0.14	N/A
ZNF48	ENST00000320159.2	zinc finger protein 48	426	1	0	1	0	0	rno-miR-351-3p	-0.02	-0.02	N/A
FAM210A	ENST00000322247.3	family with sequence similarity 210, member A	222	1	0	1	0	0	rno-miR-351-3p	-0.02	-0.06	N/A
HS6ST3	ENST00000376705.2	heparan sulfate 6-O-sulfotransferase 3	598	1	0	0	1	0	rno-miR-351-3p	-0.02	-0.02	N/A
UBL3	ENST00000380680.4	ubiquitin-like 3	431	1	0	1	0	1	rno-miR-351-3p	-0.02	-0.09	N/A
MYPN	ENST00000358913.5	myopalladin	73	1	0	0	1	0	rno-miR-351-3p	-0.02	-0.07	N/A
METTL22	ENST00000381920.3	methyltransferase like 22	553	2	1	1	0	1	rno-miR-351-3p	-0.02	-0.79	N/A
SRRD	ENST00000215917.7	SRR1 domain containing	1069	1	0	0	1	0	rno-miR-351-3p	-0.02	-0.05	N/A
SNRPE	ENST00000414487.2	small nuclear ribonucleoprotein polypeptide E	1075	1	0	0	1	0	rno-miR-351-3p	-0.02	-0.2	N/A
SDK1	ENST00000404826.2	sidekick cell adhesion molecule 1	60	1	0	1	0	0	rno-miR-351-3p	-0.02	-0.02	N/A
NPAT	ENST00000278612.8	nuclear protein, ataxia-telangiectasia locus	163	1	0	0	1	1	rno-miR-351-3p	-0.02	-0.13	N/A
KITLG	ENST00000228280.5	KIT ligand	100	1	0	0	1	0	rno-miR-351-3p	-0.02	-0.02	N/A
ALDH6A1	ENST00000553458.1	aldehyde dehydrogenase 6 family, member A1	196	1	0	0	1	0	rno-miR-351-3p	-0.02	-0.15	N/A
ZBTB24	ENST00000230122.3	zinc finger and BTB domain containing 24	84	1	0	1	0	0	rno-miR-351-3p	-0.02	-0.07	N/A
STX11	ENST00000367568.4	syntaxin 11	13	1	0	1	0	0	rno-miR-351-3p	-0.02	-0.13	N/A
GAN	ENST00000568107.2	gigaxonin	185	1	0	0	1	2	rno-miR-351-3p	-0.01	-0.03	N/A
MTF1	ENST00000373036.4	metal-regulatory transcription factor 1	98	1	0	0	1	0	rno-miR-351-3p	-0.01	-0.01	N/A
USP30	ENST00000257548.5	ubiquitin specific peptidase 30	76	1	0	0	1	0	rno-miR-351-3p	-0.01	-0.08	N/A
PPM1H	ENST00000228705.6	protein phosphatase, Mg2+/Mn2+ dependent, 1H	45	1	0	1	0	1	rno-miR-351-3p	-0.01	-0.03	N/A
GPR135	ENST00000395116.1	G protein-coupled receptor 135	40	1	0	1	0	0	rno-miR-351-3p	-0.01	-0.02	N/A
ATP8A2	ENST00000381655.2	ATPase, aminophospholipid transporter, class I, type 8A, member 2	22	1	1	0	0	0	rno-miR-351-3p	-0.01	-0.03	N/A
MOB1A	ENST00000396049.4	MOB kinase activator 1A	963	1	0	1	0	0	rno-miR-351-3p	-0.01	-0.02	N/A
MTR	ENST00000366577.5	5-methyltetrahydrofolate-homocysteine methyltransferase	378	1	1	0	0	0	rno-miR-351-3p	-0.01	-0.03	N/A
RBP2	ENST00000232217.2	retinol binding protein 2, cellular	46	1	0	0	1	0	rno-miR-351-3p	-0.01	-0.16	N/A
FAM83H	ENST00000388913.3	family with sequence similarity 83, member H	39	1	1	0	0	0	rno-miR-351-3p	-0.01	-0.04	N/A
HNF4A	ENST00000316099.4	hepatocyte nuclear factor 4, alpha	915	3	0	2	1	0	rno-miR-351-3p	-0.01	-0.05	N/A
ATP2C1	ENST00000505330.1	ATPase, Ca++ transporting, type 2C, member 1	771	1	0	0	1	0	rno-miR-351-3p	-0.01	-0.08	N/A
OPN1SW	ENST00000249389.2	opsin 1 (cone pigments), short-wave-sensitive	6	1	0	1	0	0	rno-miR-351-3p	-0.01	-0.12	N/A
SNRPD3	ENST00000215829.3	small nuclear ribonucleoprotein D3 polypeptide 18kDa	3251	1	0	0	1	0	rno-miR-351-3p	-0.01	-0.14	N/A
DSEL	ENST00000310045.7	dermatan sulfate epimerase-like	26	1	0	1	0	0	rno-miR-351-3p	-0.01	-0.02	N/A
CDC37L1	ENST00000381854.3	cell division cycle 37-like 1	280	1	0	0	1	1	rno-miR-351-3p	-0.01	-0.16	N/A
MORC2	ENST00000397641.3	MORC family CW-type zinc finger 2	216	1	0	1	0	0	rno-miR-351-3p	-0.01	-0.02	N/A
TM7SF3	ENST00000343028.4	transmembrane 7 superfamily member 3	35	1	0	1	0	1	rno-miR-351-3p	-0.01	-0.04	N/A
SAP30L	ENST00000297109.6	SAP30-like	335	1	0	1	0	1	rno-miR-351-3p	-0.01	-0.04	N/A
AHI1	ENST00000417892.2	Abelson helper integration site 1	72	1	0	1	0	1	rno-miR-351-3p	-0.01	-0.12	N/A
PTPRB	ENST00000334414.6	protein tyrosine phosphatase, receptor type, B	42	1	1	0	0	1	rno-miR-351-3p	-0.01	-0.03	N/A
EIF4E3	ENST00000425534.3	eukaryotic translation initiation factor 4E family member 3	475	1	0	0	1	1	rno-miR-351-3p	-0.01	-0.04	N/A
KIAA1644	ENST00000381176.4	KIAA1644	10	1	0	0	1	0	rno-miR-351-3p	-0.01	-0.03	N/A
NEMF	ENST00000298310.5	nuclear export mediator factor	18	1	0	1	0	0	rno-miR-351-3p	-0.01	-0.04	N/A
HOXD9	ENST00000249499.6	homeobox D9	78	1	0	0	1	1	rno-miR-351-3p	-0.01	-0.15	N/A
IPO11	ENST00000409534.1	importin 11	202	1	1	0	0	0	rno-miR-351-3p	-0.01	-0.4	N/A
PYGO1	ENST00000302000.6	pygopus homolog 1 (Drosophila)	104	1	0	0	1	0	rno-miR-351-3p	-0.01	-0.04	N/A
TRAPPC10	ENST00000291574.4	trafficking protein particle complex 10	302	2	0	0	2	0	rno-miR-351-3p	-0.01	-0.02	N/A
RRAS2	ENST00000537760.1	related RAS viral (r-ras) oncogene homolog 2	57	1	0	0	1	0	rno-miR-351-3p	-0.01	-0.16	N/A
HHIP	ENST00000296575.3	hedgehog interacting protein	65	1	0	1	0	1	rno-miR-351-3p	-0.01	-0.04	N/A
EML5	ENST00000554922.1	echinoderm microtubule associated protein like 5	60	1	0	1	0	0	rno-miR-351-3p	-0.01	-0.02	N/A
KIAA1598	ENST00000260777.10	KIAA1598	94	1	0	1	0	2	rno-miR-351-3p	-0.01	-0.04	N/A
ZMYM2	ENST00000382869.3	zinc finger, MYM-type 2	172	1	0	1	0	0	rno-miR-351-3p	-0.01	-0.02	N/A
GTPBP2	ENST00000307126.5	GTP binding protein 2	388	1	0	0	1	0	rno-miR-351-3p	-0.01	-0.01	N/A
TMCC3	ENST00000261226.4	transmembrane and coiled-coil domain family 3	70	1	0	1	0	0	rno-miR-351-3p	-0.01	-0.02	N/A
TRIM13	ENST00000378182.3	tripartite motif containing 13	139	2	1	1	0	1	rno-miR-351-3p	-0.01	-0.22	N/A
WIPF1	ENST00000392547.2	WAS/WASL interacting protein family, member 1	304	1	0	0	1	0	rno-miR-351-3p	-0.01	-0.1	N/A
MYOCD	ENST00000425538.1	myocardin	62	1	0	1	0	0	rno-miR-351-3p	-0.01	-0.02	N/A
SLC25A37	ENST00000519973.1	solute carrier family 25 (mitochondrial iron transporter), member 37	145	1	0	1	0	1	rno-miR-351-3p	-0.01	-0.03	N/A
B3GALNT2	ENST00000366600.3	beta-1,3-N-acetylgalactosaminyltransferase 2	106	1	0	0	1	0	rno-miR-351-3p	-0.01	-0.02	N/A
LSAMP	ENST00000490035.2	limbic system-associated membrane protein	19	1	0	1	0	2	rno-miR-351-3p	-0.01	-0.05	N/A
PCNA	ENST00000379143.5	proliferating cell nuclear antigen	157	1	0	1	0	0	rno-miR-351-3p	-0.01	-0.22	N/A
IGSF3	ENST00000369486.3	immunoglobulin superfamily, member 3	141	1	0	1	0	1	rno-miR-351-3p	-0.01	-0.02	N/A
TNRC6A	ENST00000395799.3	trinucleotide repeat containing 6A	267	1	0	0	1	0	rno-miR-351-3p	-0.01	-0.02	N/A
NUDT3	ENST00000607016.1	nudix (nucleoside diphosphate linked moiety X)-type motif 3	190	1	1	0	0	0	rno-miR-351-3p	-0.01	-0.03	N/A
UBR3	ENST00000272793.5	ubiquitin protein ligase E3 component n-recognin 3 (putative)	200	1	0	1	0	0	rno-miR-351-3p	-0.01	-0.02	N/A
WNT5A	ENST00000474267.1	wingless-type MMTV integration site family, member 5A	2080	1	0	1	0	0	rno-miR-351-3p	-0.01	-0.02	N/A
NEBL	ENST00000377122.4	nebulette	181	2	0	1	1	0	rno-miR-351-3p	-0.01	-0.04	N/A
CUL2	ENST00000374746.1	cullin 2	27	1	0	1	0	0	rno-miR-351-3p	-0.01	-0.04	N/A
SNX27	ENST00000368843.3	sorting nexin family member 27	46	1	0	0	1	0	rno-miR-351-3p	-0.01	-0.01	N/A
DDX31	ENST00000372159.3	DEAD (Asp-Glu-Ala-Asp) box polypeptide 31	174	1	0	0	1	0	rno-miR-351-3p	-0.01	-0.11	N/A
MYO15A	ENST00000205890.5	myosin XVA	5	1	0	0	1	1	rno-miR-351-3p	-0.01	-0.01	N/A
PTCD3	ENST00000254630.7	pentatricopeptide repeat domain 3	2308	2	0	0	2	1	rno-miR-351-3p	-0.01	-0.28	N/A
KDM5A	ENST00000399788.2	lysine (K)-specific demethylase 5A	118	1	0	0	1	1	rno-miR-351-3p	-0.01	-0.02	N/A
FAM172A	ENST00000395965.3	family with sequence similarity 172, member A	257	1	0	1	0	0	rno-miR-351-3p	-0.01	-0.05	N/A
HEMK1	ENST00000232854.4	HemK methyltransferase family member 1	99	1	0	1	0	1	rno-miR-351-3p	-0.01	-0.02	N/A
KLHL4	ENST00000373119.4	kelch-like family member 4	58	1	0	1	0	0	rno-miR-351-3p	-0.01	-0.05	N/A
C12orf23	ENST00000548125.1	chromosome 12 open reading frame 23	602	1	0	0	1	0	rno-miR-351-3p	-0.01	-0.03	N/A
RSU1	ENST00000377921.3	Ras suppressor protein 1	10596	1	0	1	0	0	rno-miR-351-3p	-0.01	-0.19	N/A
ENC1	ENST00000302351.4	ectodermal-neural cortex 1 (with BTB domain)	57	1	0	0	1	1	rno-miR-351-3p	-0.01	-0.01	N/A
RFX5	ENST00000290524.4	regulatory factor X, 5 (influences HLA class II expression)	360	1	0	1	0	0	rno-miR-351-3p	-0.01	-0.02	N/A
FAF2	ENST00000261942.6	Fas associated factor family member 2	1700	1	0	0	1	0	rno-miR-351-3p	-0.01	-0.01	N/A
PLAG1	ENST00000316981.3	pleiomorphic adenoma gene 1	58	1	0	0	1	1	rno-miR-351-3p	-0.01	-0.01	N/A
FRMD4A	ENST00000358621.4	FERM domain containing 4A	192	1	1	0	0	1	rno-miR-351-3p	-0.01	-0.03	N/A
KIAA0226	ENST00000273582.5	KIAA0226	89	1	0	0	1	0	rno-miR-351-3p	-0.01	-0.01	N/A
CELF1	ENST00000395290.2	CUGBP, Elav-like family member 1	153	1	0	1	0	0	rno-miR-351-3p	-0.01	-0.02	N/A
SLC43A2	ENST00000301335.5	solute carrier family 43 (amino acid system L transporter), member 2	68	1	0	0	1	1	rno-miR-351-3p	-0.01	-0.08	N/A
CREBBP	ENST00000262367.5	CREB binding protein	532	1	0	0	1	0	rno-miR-351-3p	-0.01	-0.08	N/A
LRRTM2	ENST00000274711.6	leucine rich repeat transmembrane neuronal 2	5	1	0	0	1	1	rno-miR-351-3p	-0.01	-0.01	N/A
RASGRF1	ENST00000558480.2	Ras protein-specific guanine nucleotide-releasing factor 1	5	1	0	0	1	0	rno-miR-351-3p	-0.01	-0.01	N/A
DTX4	ENST00000227451.3	deltex homolog 4 (Drosophila)	5	1	0	0	1	0	rno-miR-351-3p	-0.01	-0.01	N/A
MEIS2	ENST00000397624.3	Meis homeobox 2	63	1	0	0	1	0	rno-miR-351-3p	-0.01	-0.02	N/A
NAPG	ENST00000322897.6	N-ethylmaleimide-sensitive factor attachment protein, gamma	277	1	0	1	0	0	rno-miR-351-3p	-0.01	-0.02	N/A
ATPAF2	ENST00000474627.3	ATP synthase mitochondrial F1 complex assembly factor 2	307	1	0	1	0	1	rno-miR-351-3p	-0.01	-0.2	N/A
FMN1	ENST00000334528.9	formin 1	25	1	1	0	0	0	rno-miR-351-3p	-0.01	-0.06	N/A
USP31	ENST00000219689.7	ubiquitin specific peptidase 31	214	1	0	1	0	0	rno-miR-351-3p	-0.01	-0.02	N/A
DDX52	ENST00000349699.2	DEAD (Asp-Glu-Ala-Asp) box polypeptide 52	865	1	0	0	1	1	rno-miR-351-3p	-0.01	-0.19	N/A
CCDC97	ENST00000269967.3	coiled-coil domain containing 97	85	1	0	1	0	0	rno-miR-351-3p	-0.01	-0.02	N/A
FAM189B	ENST00000350210.2	family with sequence similarity 189, member B	587	1	0	1	0	0	rno-miR-351-3p	-0.01	-0.24	N/A
FST	ENST00000396947.3	follistatin	53	1	0	1	0	0	rno-miR-351-3p	-0.01	-0.11	N/A
TSPAN9	ENST00000537971.1	tetraspanin 9	1410	1	0	1	0	0	rno-miR-351-3p	-0.01	-0.02	N/A
POT1	ENST00000357628.3	protection of telomeres 1	142	1	0	1	0	0	rno-miR-351-3p	-0.01	-0.15	N/A
ZNF259	ENST00000227322.3	zinc finger protein 259	265	1	0	1	0	0	rno-miR-351-3p	-0.01	-0.14	N/A
BACH1	ENST00000286800.3	BTB and CNC homology 1, basic leucine zipper transcription factor 1	273	1	0	0	1	0	rno-miR-351-3p	-0.01	-0.01	N/A
ZBTB10	ENST00000430430.1	zinc finger and BTB domain containing 10	113	1	0	1	0	0	rno-miR-351-3p	-0.01	-0.02	N/A
RBM28	ENST00000223073.2	RNA binding motif protein 28	297	3	0	3	0	1	rno-miR-351-3p	-0.01	-0.06	N/A
INPP4B	ENST00000513000.1	inositol polyphosphate-4-phosphatase, type II, 105kDa	43	1	0	1	0	1	rno-miR-351-3p	-0.01	-0.02	N/A
TRPC6	ENST00000344327.3	transient receptor potential cation channel, subfamily C, member 6	68	1	0	0	1	0	rno-miR-351-3p	-0.01	-0.04	N/A
CCNT1	ENST00000261900.3	cyclin T1	86	1	0	0	1	1	rno-miR-351-3p	-0.01	-0.01	N/A
SUGT1	ENST00000310528.8	SGT1, suppressor of G2 allele of SKP1 (S. cerevisiae)	430	1	0	0	1	0	rno-miR-351-3p	-0.01	-0.08	N/A
SARM1	ENST00000457710.3	sterile alpha and TIR motif containing 1	130	1	0	0	1	1	rno-miR-351-3p	-0.01	-0.05	N/A
PPM1L	ENST00000498165.1	protein phosphatase, Mg2+/Mn2+ dependent, 1L	59	1	1	0	0	0	rno-miR-351-3p	-0.01	-0.12	N/A
SRA1	ENST00000336283.6	steroid receptor RNA activator 1	1775	1	0	0	1	0	rno-miR-351-3p	-0.01	-0.1	N/A
WDR72	ENST00000396328.1	WD repeat domain 72	77	1	0	0	1	1	rno-miR-351-3p	-0.01	-0.16	N/A
APBA1	ENST00000265381.4	amyloid beta (A4) precursor protein-binding, family A, member 1	12	1	0	0	1	0	rno-miR-351-3p	-0.01	-0.01	N/A
DCTN3	ENST00000447983.2	dynactin 3 (p22)	1816	1	0	0	1	0	rno-miR-351-3p	-0.01	-0.01	N/A
TBC1D1	ENST00000261439.4	TBC1 (tre-2/USP6, BUB2, cdc16) domain family, member 1	150	1	0	1	0	0	rno-miR-351-3p	-0.01	-0.02	N/A
OPHN1	ENST00000355520.5	oligophrenin 1	54	1	0	0	1	1	rno-miR-351-3p	-0.01	-0.01	N/A
PDE11A	ENST00000286063.6	phosphodiesterase 11A	7	1	0	0	1	1	rno-miR-351-3p	-0.01	-0.01	N/A
KMT2D	ENST00000301067.7	lysine (K)-specific methyltransferase 2D	78	1	0	0	1	1	rno-miR-351-3p	-0.01	-0.01	N/A
TENM1	ENST00000371130.3	teneurin transmembrane protein 1	5	1	0	0	1	0	rno-miR-351-3p	-0.01	-0.01	N/A
KCNN3	ENST00000271915.4	potassium intermediate/small conductance calcium-activated channel, subfamily N, member 3	5	1	0	0	1	1	rno-miR-351-3p	-0.01	-0.01	N/A
ARID4A	ENST00000431317.2	AT rich interactive domain 4A (RBP1-like)	33	1	0	0	1	0	rno-miR-351-3p	-0.01	-0.01	N/A
TMEM132B	ENST00000299308.3	transmembrane protein 132B	5	1	0	0	1	0	rno-miR-351-3p	-0.01	-0.01	N/A
KIF21B	ENST00000332129.2	kinesin family member 21B	12	1	0	0	1	0	rno-miR-351-3p	-0.01	-0.01	N/A
SCN1A	ENST00000423058.2	sodium channel, voltage-gated, type I, alpha subunit	21	1	0	0	1	0	rno-miR-351-3p	-0.01	-0.01	N/A
ZIC4	ENST00000383075.3	Zic family member 4	5	1	0	0	1	0	rno-miR-351-3p	-0.01	-0.01	N/A
ACADSB	ENST00000358776.4	acyl-CoA dehydrogenase, short/branched chain	239	1	0	0	1	1	rno-miR-351-3p	-0.01	-0.1	N/A
RHOV	ENST00000220507.4	ras homolog family member V	125	1	0	0	1	0	rno-miR-351-3p	-0.01	-0.01	N/A
INO80D	ENST00000403263.1	INO80 complex subunit D	5	1	0	0	1	1	rno-miR-351-3p	-0.01	-0.01	N/A
FAM221B	ENST00000423537.2	family with sequence similarity 221, member B	5	1	0	0	1	0	rno-miR-351-3p	-0.01	-0.01	N/A
ZNF831	ENST00000371030.2	zinc finger protein 831	5	1	0	0	1	0	rno-miR-351-3p	-0.01	-0.01	N/A
ZNF609	ENST00000326648.3	zinc finger protein 609	103	1	0	0	1	0	rno-miR-351-3p	-0.01	-0.01	N/A
MACC1	ENST00000400331.5	metastasis associated in colon cancer 1	5	1	0	0	1	0	rno-miR-351-3p	-0.01	-0.01	N/A
RAPGEF6	ENST00000509018.1	Rap guanine nucleotide exchange factor (GEF) 6	38	1	0	0	1	0	rno-miR-351-3p	-0.01	-0.01	N/A
KDM2A	ENST00000398645.2	lysine (K)-specific demethylase 2A	729	1	0	0	1	2	rno-miR-351-3p	-0.01	-0.01	N/A
PRICKLE2	ENST00000295902.6	prickle homolog 2 (Drosophila)	20	1	0	0	1	1	rno-miR-351-3p	-0.01	-0.01	N/A
ATXN1L	ENST00000427980.2	ataxin 1-like	12	1	0	0	1	2	rno-miR-351-3p	-0.01	-0.01	N/A
CNNM1	ENST00000356713.4	cyclin M1	45	1	0	0	1	0	rno-miR-351-3p	-0.01	-0.01	N/A
ETV5	ENST00000306376.5	ets variant 5	1085	1	0	0	1	0	rno-miR-351-3p	-0.01	-0.01	N/A
FBXO42	ENST00000375592.3	F-box protein 42	854	1	0	1	0	1	rno-miR-351-3p	-0.01	-0.02	N/A
FKBP9	ENST00000242209.4	FK506 binding protein 9, 63 kDa	43	1	0	0	1	0	rno-miR-351-3p	-0.01	-0.04	N/A
WDFY3	ENST00000322366.6	WD repeat and FYVE domain containing 3	596	1	0	0	1	0	rno-miR-351-3p	-0.01	-0.01	N/A
TRPC4	ENST00000379705.3	transient receptor potential cation channel, subfamily C, member 4	21	1	0	1	0	0	rno-miR-351-3p	-0.01	-0.03	N/A
PTPRJ	ENST00000418331.2	protein tyrosine phosphatase, receptor type, J	145	1	0	0	1	1	rno-miR-351-3p	-0.01	-0.01	N/A
GRAMD4	ENST00000361034.3	GRAM domain containing 4	403	1	0	0	1	0	rno-miR-351-3p	-0.01	-0.01	N/A
NUFIP2	ENST00000225388.4	nuclear fragile X mental retardation protein interacting protein 2	440	1	0	0	1	1	rno-miR-351-3p	-0.01	-0.09	N/A
CTSB	ENST00000353047.6	cathepsin B	23628	1	0	0	1	0	rno-miR-351-3p	-0.01	-0.15	N/A
BACE2	ENST00000328735.6	beta-site APP-cleaving enzyme 2	79	1	1	0	0	0	rno-miR-351-3p	-0.01	-0.03	N/A
KAT7	ENST00000259021.4	K(lysine) acetyltransferase 7	48	1	1	0	0	1	rno-miR-351-3p	-0.01	-0.26	N/A
MTA3	ENST00000405592.1	metastasis associated 1 family, member 3	194	1	0	0	1	0	rno-miR-351-3p	-0.01	-0.01	N/A
PTPN14	ENST00000366956.5	protein tyrosine phosphatase, non-receptor type 14	301	1	0	0	1	0	rno-miR-351-3p	-0.01	-0.01	N/A
FAM63B	ENST00000559228.1	family with sequence similarity 63, member B	41	1	0	0	1	2	rno-miR-351-3p	-0.01	-0.04	N/A
IGFBP5	ENST00000233813.4	insulin-like growth factor binding protein 5	10709	1	0	1	0	0	rno-miR-351-3p	-0.01	-0.02	N/A
C15orf38	ENST00000357484.5	chromosome 15 open reading frame 38	325	1	0	1	0	0	rno-miR-351-3p	-0.01	-0.07	N/A
MCM10	ENST00000378694.1	minichromosome maintenance complex component 10	838	1	0	1	0	1	rno-miR-351-3p	-0.01	-0.17	N/A
ZDHHC21	ENST00000380916.4	zinc finger, DHHC-type containing 21	196	1	1	0	0	0	rno-miR-351-3p	-0.01	-0.09	N/A
HNRNPUL2	ENST00000301785.5	heterogeneous nuclear ribonucleoprotein U-like 2	2321	1	1	0	0	0	rno-miR-351-3p	-0.01	-0.03	N/A
FAM177A1	ENST00000280987.4	family with sequence similarity 177, member A1	765	1	0	1	0	0	rno-miR-351-3p	-0.01	-0.09	N/A
CIT	ENST00000392521.2	citron (rho-interacting, serine/threonine kinase 21)	134	1	0	0	1	0	rno-miR-351-3p	-0.01	-0.01	N/A
SOCS2	ENST00000548537.1	suppressor of cytokine signaling 2	89	1	0	0	1	0	rno-miR-351-3p	-0.01	-0.11	N/A
PIK3R1	ENST00000521381.1	phosphoinositide-3-kinase, regulatory subunit 1 (alpha)	217	1	0	0	1	2	rno-miR-351-3p	-0.01	-0.01	N/A
CLCN5	ENST00000376088.3	chloride channel, voltage-sensitive 5	154	1	0	1	0	0	rno-miR-351-3p	-0.01	-0.02	N/A
ZNF236	ENST00000253159.8	zinc finger protein 236	60	1	0	0	1	1	rno-miR-351-3p	-0.01	-0.04	N/A
SMAD2	ENST00000262160.6	SMAD family member 2	1196	1	0	1	0	1	rno-miR-351-3p	-0.01	-0.07	N/A
GLE1	ENST00000309971.4	GLE1 RNA export mediator	303	1	0	1	0	0	rno-miR-351-3p	-0.01	-0.15	N/A
CCDC113	ENST00000443128.2	coiled-coil domain containing 113	29	1	0	0	1	0	rno-miR-351-3p	-0.01	-0.05	N/A
PEAK1	ENST00000312493.4	pseudopodium-enriched atypical kinase 1	209	1	0	0	1	1	rno-miR-351-3p	-0.01	-0.01	N/A
ARRB1	ENST00000420843.2	arrestin, beta 1	598	1	0	1	0	2	rno-miR-351-3p	-0.01	-0.03	N/A
CTC-432M15.3	ENST00000514667.1	Folliculin-interacting protein 1	38	1	0	0	1	0	rno-miR-351-3p	-0.01	-0.01	N/A
CLEC16A	ENST00000409790.1	C-type lectin domain family 16, member A	108	1	0	0	1	0	rno-miR-351-3p	-0.01	-0.01	N/A
LIMD2	ENST00000259006.3	LIM domain containing 2	90	1	0	1	0	0	rno-miR-351-3p	-0.01	-0.12	N/A
ZEB2	ENST00000558170.2	zinc finger E-box binding homeobox 2	33	1	0	0	1	0	rno-miR-351-3p	-0.01	-0.01	N/A
DPYSL5	ENST00000288699.6	dihydropyrimidinase-like 5	315	1	0	0	1	1	rno-miR-351-3p	-0.01	-0.01	N/A
ACAP2	ENST00000326793.6	ArfGAP with coiled-coil, ankyrin repeat and PH domains 2	253	1	0	0	1	0	rno-miR-351-3p	-0.01	-0.01	N/A
PDHB	ENST00000474765.1	pyruvate dehydrogenase (lipoamide) beta	1549	2	1	0	1	0	rno-miR-351-3p	-0.01	-0.39	N/A
PRPF40A	ENST00000410080.1	PRP40 pre-mRNA processing factor 40 homolog A (S. cerevisiae)	459	1	0	0	1	0	rno-miR-351-3p	-0.01	-0.07	N/A
SDHAF1	ENST00000378887.2	succinate dehydrogenase complex assembly factor 1	2317	1	0	1	0	0	rno-miR-351-3p	-0.01	-0.18	N/A
SLC8A1	ENST00000406785.2	solute carrier family 8 (sodium/calcium exchanger), member 1	61	3	0	2	1	1	rno-miR-351-3p	-0.01	-0.1	N/A
PDK1	ENST00000282077.3	pyruvate dehydrogenase kinase, isozyme 1	637	1	1	0	0	0	rno-miR-351-3p	-0.01	-0.19	N/A
GPN1	ENST00000264718.3	GPN-loop GTPase 1	648	2	0	2	0	0	rno-miR-351-3p	-0.01	-0.21	N/A
N4BP2L2	ENST00000267068.3	NEDD4 binding protein 2-like 2	74	1	1	0	0	0	rno-miR-351-3p	-0.01	-0.03	N/A
C6orf141	ENST00000529246.2	chromosome 6 open reading frame 141	28	1	0	1	0	0	rno-miR-351-3p	-0.01	-0.02	N/A
KCMF1	ENST00000409785.4	potassium channel modulatory factor 1	1285	1	0	0	1	0	rno-miR-351-3p	-0.01	-0.07	N/A
AP2A2	ENST00000448903.2	adaptor-related protein complex 2, alpha 2 subunit	385	1	0	1	0	0	rno-miR-351-3p	-0.01	-0.04	N/A
ATP2B1	ENST00000261173.2	ATPase, Ca++ transporting, plasma membrane 1	699	1	0	1	0	0	rno-miR-351-3p	-0.01	-0.02	N/A
WDFY2	ENST00000298125.5	WD repeat and FYVE domain containing 2	85	1	1	0	0	1	rno-miR-351-3p	-0.01	-0.06	N/A
CCAR1	ENST00000265872.6	cell division cycle and apoptosis regulator 1	1502	1	1	0	0	0	rno-miR-351-3p	-0.01	-0.14	N/A
RABL3	ENST00000273375.3	RAB, member of RAS oncogene family-like 3	165	1	0	1	0	0	rno-miR-351-3p	-0.01	-0.15	N/A
TBX3	ENST00000349155.2	T-box 3	71	1	0	0	1	0	rno-miR-351-3p	-0.01	-0.05	N/A
KCNH5	ENST00000322893.7	potassium voltage-gated channel, subfamily H (eag-related), member 5	157	1	0	0	1	1	rno-miR-351-3p	-0.01	-0.01	N/A
CCDC174	ENST00000383794.3	coiled-coil domain containing 174	107	1	0	1	0	0	rno-miR-351-3p	-0.01	-0.09	N/A
ARHGAP20	ENST00000260283.4	Rho GTPase activating protein 20	85	1	1	0	0	0	rno-miR-351-3p	-0.01	-0.23	N/A
SCUBE3	ENST00000274938.7	signal peptide, CUB domain, EGF-like 3	47	1	0	0	1	0	rno-miR-351-3p	-0.01	-0.01	N/A
ADARB1	ENST00000539173.1	adenosine deaminase, RNA-specific, B1	860	2	0	0	2	0	rno-miR-351-3p	-0.01	-0.07	N/A
ZC3H15	ENST00000337859.6	zinc finger CCCH-type containing 15	395	1	0	0	1	0	rno-miR-351-3p	-0.01	-0.18	N/A
SMURF2	ENST00000262435.9	SMAD specific E3 ubiquitin protein ligase 2	978	1	0	0	1	0	rno-miR-351-3p	-0.01	-0.06	N/A
ALG2	ENST00000476832.1	ALG2, alpha-1,3/1,6-mannosyltransferase	1301	1	0	0	1	0	rno-miR-351-3p	-0.01	-0.15	N/A
CLK4	ENST00000316308.4	CDC-like kinase 4	218	1	0	1	0	0	rno-miR-351-3p	-0.01	-0.2	N/A
FLVCR1	ENST00000366971.4	feline leukemia virus subgroup C cellular receptor 1	322	1	0	0	1	0	rno-miR-351-3p	-0.01	-0.01	N/A
NHLRC3	ENST00000470258.1	NHL repeat containing 3	49	1	0	0	1	0	rno-miR-351-3p	-0.01	-0.01	N/A
ATXN1	ENST00000244769.4	ataxin 1	106	1	0	0	1	0	rno-miR-351-3p	-0.01	-0.01	N/A
NACC2	ENST00000371753.1	NACC family member 2, BEN and BTB (POZ) domain containing	172	1	0	0	1	1	rno-miR-351-3p	-0.01	-0.01	N/A
SOX5	ENST00000546136.1	SRY (sex determining region Y)-box 5	43	1	0	1	0	0	rno-miR-351-3p	-0.01	-0.02	N/A
MPP2	ENST00000377184.3	membrane protein, palmitoylated 2 (MAGUK p55 subfamily member 2)	78	1	0	0	1	0	rno-miR-351-3p	-0.01	-0.01	N/A
QKI	ENST00000392127.2	QKI, KH domain containing, RNA binding	323	2	1	0	1	0	rno-miR-351-3p	-0.01	-0.29	N/A
ARHGAP11A	ENST00000361627.3	Rho GTPase activating protein 11A	410	1	0	1	0	0	rno-miR-351-3p	-0.01	-0.09	N/A
ELAVL1	ENST00000407627.2	ELAV like RNA binding protein 1	2812	2	0	1	1	2	rno-miR-351-3p	-0.01	-0.19	N/A
ZNF622	ENST00000308683.2	zinc finger protein 622	145	1	1	0	0	0	rno-miR-351-3p	-0.01	-0.18	N/A
ACPL2	ENST00000286353.4	acid phosphatase-like 2	72	1	0	0	1	0	rno-miR-351-3p	-0.01	-0.1	N/A
RGS17	ENST00000367225.2	regulator of G-protein signaling 17	11	1	0	0	1	0	rno-miR-351-3p	-0.01	-0.01	N/A
IPMK	ENST00000373935.3	inositol polyphosphate multikinase	196	1	0	1	0	1	rno-miR-351-3p	-0.01	-0.1	N/A
RAB9A	ENST00000464506.1	RAB9A, member RAS oncogene family	742	1	0	1	0	0	rno-miR-351-3p	-0.01	-0.34	N/A
AP5M1	ENST00000261558.3	adaptor-related protein complex 5, mu 1 subunit	198	1	0	0	1	0	rno-miR-351-3p	-0.01	-0.03	N/A
GRID1	ENST00000327946.7	glutamate receptor, ionotropic, delta 1	45	1	0	0	1	0	rno-miR-351-3p	-0.01	-0.06	N/A
SPRED1	ENST00000299084.4	sprouty-related, EVH1 domain containing 1	547	1	0	1	0	0	rno-miR-351-3p	-0.01	-0.05	N/A
LPHN3	ENST00000512091.2	latrophilin 3	93	2	1	0	1	0	rno-miR-351-3p	-0.01	-0.12	N/A
TTPAL	ENST00000372906.2	tocopherol (alpha) transfer protein-like	265	1	0	1	0	0	rno-miR-351-3p	-0.01	-0.02	N/A
PAX9	ENST00000361487.6	paired box 9	53	1	0	1	0	0	rno-miR-351-3p	-0.01	-0.05	N/A
ZMYND11	ENST00000381591.1	zinc finger, MYND-type containing 11	43	1	0	0	1	0	rno-miR-351-3p	-0.01	-0.04	N/A
THRB	ENST00000396671.2	thyroid hormone receptor, beta	55	1	0	0	1	1	rno-miR-351-3p	-0.01	-0.07	N/A
KB-1507C5.2	ENST00000524007.1	HCG15011, isoform CRA_a; Protein LOC100996457	103	1	1	0	0	0	rno-miR-351-3p	-0.01	-0.49	N/A
GPR160	ENST00000355897.5	G protein-coupled receptor 160	22	1	0	1	0	0	rno-miR-351-3p	-0.01	-0.02	N/A
ALX1	ENST00000316824.3	ALX homeobox 1	37	1	1	0	0	0	rno-miR-351-3p	-0.01	-0.15	N/A
NRG2	ENST00000394770.1	neuregulin 2	9	1	0	1	0	1	rno-miR-351-3p	-0.01	-0.02	N/A
CCDC104	ENST00000349456.4	coiled-coil domain containing 104	112	1	0	0	1	0	rno-miR-351-3p	-0.01	-0.14	N/A
VPS13D	ENST00000358136.3	vacuolar protein sorting 13 homolog D (S. cerevisiae)	290	1	0	1	0	1	rno-miR-351-3p	-0.01	-0.02	N/A
SESTD1	ENST00000428443.3	SEC14 and spectrin domains 1	478	2	0	2	0	0	rno-miR-351-3p	-0.01	-0.04	N/A
PTPDC1	ENST00000375360.3	protein tyrosine phosphatase domain containing 1	46	1	0	1	0	0	rno-miR-351-3p	-0.01	-0.05	N/A
ELK4	ENST00000357992.4	ELK4, ETS-domain protein (SRF accessory protein 1)	39	1	0	0	1	0	rno-miR-351-3p	-0.01	-0.01	N/A
TRIM67	ENST00000444294.3	tripartite motif containing 67	41	1	0	0	1	0	rno-miR-351-3p	-0.01	-0.01	N/A
HPSE2	ENST00000370546.1	heparanase 2	12	1	0	0	1	0	rno-miR-351-3p	-0.01	-0.01	N/A
PRKCA	ENST00000413366.3	protein kinase C, alpha	726	1	0	0	1	0	rno-miR-351-3p	-0.01	-0.01	N/A
COLGALT2	ENST00000367521.1	collagen beta(1-O)galactosyltransferase 2	70	1	0	1	0	0	rno-miR-351-3p	-0.01	-0.02	N/A
STK10	ENST00000176763.5	serine/threonine kinase 10	655	1	0	0	1	0	rno-miR-351-3p	-0.01	-0.06	N/A
TMEM167A	ENST00000502346.1	transmembrane protein 167A	1029	1	0	0	1	0	rno-miR-351-3p	-0.01	-0.15	N/A
SUV420H1	ENST00000304363.4	suppressor of variegation 4-20 homolog 1 (Drosophila)	62	1	0	1	0	0	rno-miR-351-3p	-0.01	-0.02	N/A
CLIC4	ENST00000374379.4	chloride intracellular channel 4	226	2	1	0	1	0	rno-miR-351-3p	-0.01	-0.26	N/A
FAM126B	ENST00000418596.3	family with sequence similarity 126, member B	132	1	0	1	0	0	rno-miR-351-3p	-0.01	-0.02	N/A
ANP32B	ENST00000339399.4	acidic (leucine-rich) nuclear phosphoprotein 32 family, member B	1003	1	0	0	1	0	rno-miR-351-3p	-0.01	-0.18	N/A
ARID1B	ENST00000346085.5	AT rich interactive domain 1B (SWI1-like)	220	1	0	0	1	0	rno-miR-351-3p	-0.01	-0.06	N/A
EMP1	ENST00000256951.5	epithelial membrane protein 1	814	1	0	0	1	0	rno-miR-351-3p	-0.01	-0.12	N/A
IRS1	ENST00000305123.5	insulin receptor substrate 1	804	1	0	1	0	0	rno-miR-351-3p	-0.01	-0.02	N/A
SLC25A46	ENST00000355943.3	solute carrier family 25, member 46	391	1	0	0	1	0	rno-miR-351-3p	-0.01	-0.01	N/A
CHRNA4	ENST00000370263.4	cholinergic receptor, nicotinic, alpha 4 (neuronal)	5	1	1	0	0	1	rno-miR-351-3p	-0.01	-0.07	N/A
[truncated: 356 more rows]
