# Supplementary material for: MicroRNA-10a-3p Improves Cartilage Degeneration by Regulating CH25H-CYP7B1-RORα Mediated Cholesterol Metabolism in Knee Osteoarthritis Rats
Source: Front Pharmacol. 2021 Jun 3;12:690181. doi: 10.3389/fphar.2021.690181 (PMC8209416; doi:10.3389/fphar.2021.690181)
Supplement: Supplementary file 3 [file DataSheet2.ZIP › TargetScan7.2__miR-377-5p_672-5p.predicted_targets.xlsx]

## Sheet: TargetScan7
Ortholog of target gene	Representative transcript	Gene name	3P-seq tags + 5	Total sites	8mer sites	7mer-m8 sites	7mer-A1 sites	6mer sites	Representative miRNA	Cumulative weighted context++ score	Total context++ score	Aggregate PCT
REEP6	ENST00000233596.3	receptor accessory protein 6	822	4	4	0	0	0	rno-miR-377-5p	-1.78	-1.78	N/A
HTR3D	ENST00000334128.2	5-hydroxytryptamine (serotonin) receptor 3D, ionotropic	5	2	1	0	1	1	rno-miR-377-5p	-1.1	-1.1	N/A
PODN	ENST00000371500.3	podocan	5	2	2	0	0	0	rno-miR-377-5p	-0.97	-0.97	N/A
GPR84	ENST00000267015.3	G protein-coupled receptor 84	5	1	1	0	0	0	rno-miR-377-5p	-0.82	-0.82	N/A
PRSS58	ENST00000547058.2	protease, serine, 58	5	1	1	0	0	0	rno-miR-377-5p	-0.76	-0.76	N/A
TINAGL1	ENST00000457433.2	tubulointerstitial nephritis antigen-like 1	48	2	1	1	0	0	rno-miR-377-5p	-0.76	-0.76	N/A
STAC	ENST00000273183.3	SH3 and cysteine rich domain	172	3	2	1	0	0	rno-miR-377-5p	-0.7	-0.77	N/A
WI2-3308P17.2	ENST00000436041.1	Uncharacterized protein	5	1	1	0	0	0	rno-miR-377-5p	-0.7	-0.7	N/A
ANGPTL4	ENST00000301455.2	angiopoietin-like 4	1395	1	1	0	0	0	rno-miR-377-5p	-0.7	-0.7	N/A
IFITM5	ENST00000382614.2	interferon induced transmembrane protein 5	5	1	1	0	0	1	rno-miR-377-5p	-0.66	-0.66	N/A
FGF3	ENST00000334134.2	fibroblast growth factor 3	5	1	1	0	0	0	rno-miR-377-5p	-0.66	-0.66	N/A
HIST3H2A	ENST00000366695.2	histone cluster 3, H2a	2164	1	1	0	0	0	rno-miR-377-5p	-0.65	-0.65	N/A
C10orf71	ENST00000323868.4	chromosome 10 open reading frame 71	5	1	1	0	0	1	rno-miR-377-5p	-0.64	-0.78	N/A
ZNF256	ENST00000598928.1	zinc finger protein 256	18	2	2	0	0	0	rno-miR-377-5p	-0.63	-0.89	N/A
CCDC51	ENST00000447018.1	coiled-coil domain containing 51	738	1	1	0	0	0	rno-miR-672-5p	-0.63	-0.63	N/A
TECTA	ENST00000392793.1	tectorin alpha	19	2	0	1	1	1	rno-miR-377-5p	-0.62	-0.62	N/A
COX6B2	ENST00000590900.1	cytochrome c oxidase subunit VIb polypeptide 2 (testis)	5	1	1	0	0	0	rno-miR-377-5p	-0.6	-0.6	N/A
PRAMEF4	ENST00000235349.5	PRAME family member 4	5	1	1	0	0	0	rno-miR-377-5p	-0.6	-0.6	N/A
MZF1	ENST00000594234.1	myeloid zinc finger 1	482	3	2	0	1	0	rno-miR-377-5p	-0.59	-0.59	N/A
CES5A	ENST00000521992.1	carboxylesterase 5A	5	1	1	0	0	0	rno-miR-377-5p	-0.59	-0.59	N/A
KRTAP5-8	ENST00000398534.3	keratin associated protein 5-8	5	1	1	0	0	1	rno-miR-377-5p	-0.59	-0.59	N/A
MANEAL	ENST00000397631.3	mannosidase, endo-alpha-like	381	1	1	0	0	0	rno-miR-377-5p	-0.59	-0.59	N/A
DDA1	ENST00000359866.4	DET1 and DDB1 associated 1	76	1	1	0	0	0	rno-miR-377-5p	-0.58	-0.58	N/A
PRAMEF11	ENST00000535591.1	PRAME family member 11	5	1	1	0	0	0	rno-miR-377-5p	-0.58	-0.58	N/A
PRAMEF5	ENST00000376168.1	PRAME family member 5	5	1	1	0	0	0	rno-miR-377-5p	-0.57	-0.57	N/A
PRAMEF7	ENST00000361079.2	PRAME family member 7	5	1	1	0	0	0	rno-miR-377-5p	-0.57	-0.57	N/A
PRAMEF9	ENST00000376152.1	PRAME family member 9	5	1	1	0	0	0	rno-miR-377-5p	-0.57	-0.57	N/A
AC090186.1	ENST00000415643.1	Uncharacterized protein	5	1	0	1	0	0	rno-miR-672-5p	-0.57	-0.57	N/A
LCN15	ENST00000316144.5	lipocalin 15	20	1	1	0	0	0	rno-miR-377-5p	-0.57	-0.57	N/A
NEIL3	ENST00000264596.3	nei endonuclease VIII-like 3 (E. coli)	500	1	1	0	0	0	rno-miR-377-5p	-0.56	-0.56	N/A
GSAP	ENST00000257626.7	gamma-secretase activating protein	5	1	1	0	0	0	rno-miR-377-5p	-0.56	-0.56	N/A
PRAMEF15	ENST00000330087.5	PRAME family member 15	5	1	1	0	0	0	rno-miR-377-5p	-0.56	-0.56	N/A
UCK2	ENST00000372212.4	uridine-cytidine kinase 2	437	1	1	0	0	1	rno-miR-377-5p	-0.55	-0.56	N/A
PRAMEF26	ENST00000423177.1	PRAME family member 26	5	1	1	0	0	0	rno-miR-377-5p	-0.55	-0.55	N/A
MAL2	ENST00000276681.6	mal, T-cell differentiation protein 2 (gene/pseudogene)	2056	2	1	0	1	0	rno-miR-672-5p	-0.54	-0.6	N/A
EBPL	ENST00000378284.2	emopamil binding protein-like	155	1	1	0	0	0	rno-miR-377-5p	-0.54	-0.54	N/A
SLC22A12	ENST00000377567.2	solute carrier family 22 (organic anion/urate transporter), member 12	5	1	1	0	0	0	rno-miR-377-5p	-0.53	-0.53	N/A
TEX35	ENST00000367642.3	testis expressed 35	5	3	0	3	0	0	rno-miR-672-5p	-0.53	-0.53	N/A
PRAMEF6	ENST00000376182.1	PRAME family member 6	5	1	1	0	0	0	rno-miR-377-5p	-0.53	-0.53	N/A
LAMP5	ENST00000246070.2	lysosomal-associated membrane protein family, member 5	26	1	1	0	0	0	rno-miR-672-5p	-0.52	-0.52	N/A
SDR16C5	ENST00000396721.2	short chain dehydrogenase/reductase family 16C, member 5	5	1	1	0	0	0	rno-miR-377-5p	-0.52	-0.52	N/A
ASB6	ENST00000277459.4	ankyrin repeat and SOCS box containing 6	725	1	1	0	0	0	rno-miR-377-5p	-0.52	-0.52	N/A
TERF1	ENST00000276602.6	telomeric repeat binding factor (NIMA-interacting) 1	5	1	1	0	0	0	rno-miR-377-5p	-0.52	-0.52	N/A
TRIB1	ENST00000311922.3	tribbles pseudokinase 1	313	2	0	0	2	1	rno-miR-377-5p	-0.51	-0.51	N/A
EVA1A	ENST00000393913.3	eva-1 homolog A (C. elegans)	45	3	0	2	1	0	rno-miR-672-5p	-0.5	-0.65	N/A
BDP1	ENST00000380675.2	B double prime 1, subunit of RNA polymerase III transcription initiation factor IIIB	12	2	1	0	1	2	rno-miR-377-5p	-0.5	-0.51	N/A
CHMP6	ENST00000325167.5	charged multivesicular body protein 6	227	1	1	0	0	0	rno-miR-377-5p	-0.5	-0.51	N/A
HLA-DRA	ENST00000395388.2	major histocompatibility complex, class II, DR alpha	58	1	1	0	0	0	rno-miR-672-5p	-0.49	-0.49	N/A
SSBP3	ENST00000417664.2	single stranded DNA binding protein 3	1474	1	1	0	0	1	rno-miR-377-5p	-0.49	-0.49	N/A
SLC22A2	ENST00000366953.3	solute carrier family 22 (organic cation transporter), member 2	5	1	1	0	0	0	rno-miR-377-5p	-0.48	-0.48	N/A
CINP	ENST00000541568.2	cyclin-dependent kinase 2 interacting protein	2407	1	1	0	0	0	rno-miR-377-5p	-0.48	-0.55	N/A
CLK2	ENST00000361168.5	CDC-like kinase 2	77	1	1	0	0	0	rno-miR-377-5p	-0.48	-0.51	N/A
POU5F1B	ENST00000465342.2	POU class 5 homeobox 1B	5	1	0	0	1	1	rno-miR-377-5p	-0.48	-0.48	N/A
SRPX	ENST00000538295.1	sushi-repeat containing protein, X-linked	1704	1	1	0	0	0	rno-miR-377-5p	-0.48	-0.48	N/A
RNF151	ENST00000569210.2	ring finger protein 151	5	1	1	0	0	0	rno-miR-377-5p	-0.48	-0.48	N/A
MMP3	ENST00000299855.5	matrix metallopeptidase 3 (stromelysin 1, progelatinase)	5	1	1	0	0	0	rno-miR-377-5p	-0.47	-0.47	N/A
UBA1	ENST00000377351.4	ubiquitin-like modifier activating enzyme 1	1312	1	1	0	0	0	rno-miR-377-5p	-0.47	-0.47	N/A
PBOV1	ENST00000527246.2	prostate and breast cancer overexpressed 1	5	2	0	1	1	1	rno-miR-672-5p	-0.47	-0.47	N/A
IL17D	ENST00000304920.3	interleukin 17D	130	1	1	0	0	0	rno-miR-377-5p	-0.47	-0.47	N/A
LENG9	ENST00000333834.4	leukocyte receptor cluster (LRC) member 9	5	1	1	0	0	0	rno-miR-377-5p	-0.47	-0.47	N/A
C1orf110	ENST00000367910.1	chromosome 1 open reading frame 110	5	1	1	0	0	0	rno-miR-377-5p	-0.46	-0.46	N/A
PMP22	ENST00000395938.2	peripheral myelin protein 22	1152	1	1	0	0	0	rno-miR-377-5p	-0.46	-0.46	N/A
RP11-345J4.3	ENST00000549950.1	Uncharacterized protein	5	1	1	0	0	0	rno-miR-377-5p	-0.46	-0.46	N/A
THG1L	ENST00000231198.7	tRNA-histidine guanylyltransferase 1-like (S. cerevisiae)	232	1	1	0	0	0	rno-miR-377-5p	-0.45	-0.45	N/A
C1orf158	ENST00000288048.5	chromosome 1 open reading frame 158	5	1	1	0	0	2	rno-miR-377-5p	-0.45	-0.45	N/A
TMEM106C	ENST00000429772.2	transmembrane protein 106C	27951	1	1	0	0	0	rno-miR-672-5p	-0.45	-0.46	N/A
PDE6G	ENST00000573076.1	phosphodiesterase 6G, cGMP-specific, rod, gamma	6	1	1	0	0	0	rno-miR-377-5p	-0.45	-0.45	N/A
G6PD	ENST00000393562.2	glucose-6-phosphate dehydrogenase	9	1	1	0	0	0	rno-miR-377-5p	-0.45	-0.45	N/A
APOLD1	ENST00000356591.4	apolipoprotein L domain containing 1	27	1	1	0	0	0	rno-miR-672-5p	-0.44	-0.44	N/A
ZNF41	ENST00000313116.7	zinc finger protein 41	86	1	1	0	0	0	rno-miR-377-5p	-0.44	-0.44	N/A
BROX	ENST00000537020.1	BRO1 domain and CAAX motif containing	149	2	0	0	2	1	rno-miR-377-5p	-0.44	-0.47	N/A
ARF3	ENST00000256682.4	ADP-ribosylation factor 3	1093	2	2	0	0	0	rno-miR-377-5p	-0.44	-0.55	N/A
HNRNPDL	ENST00000602300.1	heterogeneous nuclear ribonucleoprotein D-like	217	1	1	0	0	0	rno-miR-377-5p	-0.44	-0.48	N/A
EIF5A2	ENST00000474096.1	eukaryotic translation initiation factor 5A2	443	1	1	0	0	0	rno-miR-377-5p	-0.44	-0.46	N/A
GALNT9	ENST00000397325.2	UDP-N-acetyl-alpha-D-galactosamine:polypeptide N-acetylgalactosaminyltransferase 9 (GalNAc-T9)	5	1	1	0	0	0	rno-miR-377-5p	-0.43	-0.43	N/A
PIP5K1C	ENST00000335312.3	phosphatidylinositol-4-phosphate 5-kinase, type I, gamma	13	1	1	0	0	1	rno-miR-377-5p	-0.43	-0.43	N/A
GUCY2C	ENST00000261170.3	guanylate cyclase 2C (heat stable enterotoxin receptor)	5	2	0	1	1	0	rno-miR-672-5p	-0.43	-0.43	N/A
ZNF286B	ENST00000285274.5	zinc finger protein 286B	5	1	1	0	0	0	rno-miR-377-5p	-0.43	-0.43	N/A
PINLYP	ENST00000562365.2	phospholipase A2 inhibitor and LY6/PLAUR domain containing	5	1	0	0	1	0	rno-miR-672-5p	-0.43	-0.43	N/A
SCP2	ENST00000488965.1	sterol carrier protein 2	3640	2	1	0	1	0	rno-miR-377-5p	-0.43	-0.43	N/A
SLC45A2	ENST00000296589.4	solute carrier family 45, member 2	5	1	0	0	1	0	rno-miR-377-5p	-0.42	-0.42	N/A
SSH2	ENST00000582084.1	slingshot protein phosphatase 2	190	1	0	1	0	0	rno-miR-377-5p	-0.42	-0.42	N/A
SEMG1	ENST00000372781.3	semenogelin I	5	1	1	0	0	0	rno-miR-672-5p	-0.42	-0.42	N/A
GJB4	ENST00000339480.1	gap junction protein, beta 4, 30.3kDa	5	2	0	0	2	0	rno-miR-377-5p	-0.42	-0.42	N/A
XXbac-BPG32J3.20	ENST00000461287.1		1251	1	1	0	0	0	rno-miR-377-5p	-0.42	-0.42	N/A
CEP128	ENST00000281129.3	centrosomal protein 128kDa	280	1	1	0	0	0	rno-miR-377-5p	-0.41	-0.41	N/A
PNMA3	ENST00000447306.1	paraneoplastic Ma antigen 3	5	2	1	0	1	0	rno-miR-377-5p	-0.41	-0.41	N/A
SCNN1B	ENST00000343070.2	sodium channel, non-voltage-gated 1, beta subunit	5	1	1	0	0	0	rno-miR-377-5p	-0.41	-0.41	N/A
GPR62	ENST00000322241.4	G protein-coupled receptor 62	5	1	1	0	0	0	rno-miR-377-5p	-0.41	-0.41	N/A
CTXN1	ENST00000318978.4	cortexin 1	405	1	1	0	0	0	rno-miR-377-5p	-0.41	-0.41	N/A
ARHGAP19-SLIT1	ENST00000453547.2	ARHGAP19-SLIT1 readthrough (NMD candidate)	15	2	0	1	1	4	rno-miR-377-5p	-0.4	-0.4	N/A
SMAD6	ENST00000288840.5	SMAD family member 6	660	2	0	2	0	0	rno-miR-672-5p	-0.4	-0.4	N/A
KLK11	ENST00000600362.1	kallikrein-related peptidase 11	5	1	0	1	0	0	rno-miR-377-5p	-0.4	-0.4	N/A
CLDN18	ENST00000343735.4	claudin 18	5	1	1	0	0	1	rno-miR-672-5p	-0.4	-0.4	N/A
C8orf17	ENST00000507535.3	chromosome 8 open reading frame 17	5	1	0	1	0	0	rno-miR-377-5p	-0.4	-0.4	N/A
FAM219A	ENST00000379089.1	family with sequence similarity 219, member A	13	2	1	1	0	0	rno-miR-672-5p	-0.4	-0.4	N/A
FBXL8	ENST00000258200.3	F-box and leucine-rich repeat protein 8	5	1	1	0	0	0	rno-miR-377-5p	-0.39	-0.39	N/A
EIF3J	ENST00000261868.5	eukaryotic translation initiation factor 3, subunit J	1646	3	0	1	2	0	rno-miR-377-5p	-0.39	-0.46	N/A
HOXA9	ENST00000396345.1	homeobox A9	151	1	1	0	0	0	rno-miR-377-5p	-0.39	-0.39	N/A
AGO1	ENST00000373204.4	argonaute RISC catalytic component 1	402	3	3	0	0	2	rno-miR-377-5p	-0.39	-0.39	N/A
IL2RG	ENST00000374202.2	interleukin 2 receptor, gamma	10	1	0	0	1	1	rno-miR-377-5p	-0.39	-0.39	N/A
CMA1	ENST00000250378.3	chymase 1, mast cell	5	1	0	0	1	0	rno-miR-377-5p	-0.39	-0.39	N/A
PIRT	ENST00000580256.2	phosphoinositide-interacting regulator of transient receptor potential channels	5	1	1	0	0	0	rno-miR-377-5p	-0.39	-0.39	N/A
FAM78A	ENST00000372269.3	family with sequence similarity 78, member A	7	1	1	0	0	0	rno-miR-377-5p	-0.39	-0.39	N/A
LMX1A	ENST00000342310.3	LIM homeobox transcription factor 1, alpha	5	1	1	0	0	0	rno-miR-377-5p	-0.39	-0.39	N/A
GNA13	ENST00000439174.2	guanine nucleotide binding protein (G protein), alpha 13	190	2	2	0	0	0	rno-miR-377-5p	-0.38	-0.43	N/A
SLC12A1	ENST00000396577.3	solute carrier family 12 (sodium/potassium/chloride transporter), member 1	5	1	0	0	1	2	rno-miR-377-5p	-0.38	-0.38	N/A
SYT11	ENST00000368324.4	synaptotagmin XI	750	3	0	1	2	0	rno-miR-377-5p	-0.38	-0.38	N/A
LYSMD3	ENST00000509384.1	LysM, putative peptidoglycan-binding, domain containing 3	92	1	1	0	0	1	rno-miR-377-5p	-0.38	-0.41	N/A
SLC37A4	ENST00000545985.1	solute carrier family 37 (glucose-6-phosphate transporter), member 4	633	1	1	0	0	0	rno-miR-377-5p	-0.38	-0.38	N/A
BMF	ENST00000220446.4	Bcl2 modifying factor	179	3	2	1	0	0	rno-miR-377-5p	-0.38	-0.5	N/A
KRTAP8-1	ENST00000329621.4	keratin associated protein 8-1	5	1	0	1	0	0	rno-miR-377-5p	-0.38	-0.38	N/A
TNFAIP8L3	ENST00000327536.5	tumor necrosis factor, alpha-induced protein 8-like 3	259	1	0	1	0	0	rno-miR-672-5p	-0.38	-0.38	N/A
MB21D2	ENST00000392452.2	Mab-21 domain containing 2	48	1	1	0	0	0	rno-miR-377-5p	-0.37	-0.37	N/A
EPSTI1	ENST00000313624.7	epithelial stromal interaction 1 (breast)	11	1	1	0	0	1	rno-miR-377-5p	-0.37	-0.37	N/A
FLG	ENST00000368799.1	filaggrin	5	2	0	0	2	0	rno-miR-377-5p	-0.37	-0.37	N/A
RSPH10B2	ENST00000359718.3	radial spoke head 10 homolog B2 (Chlamydomonas)	5	2	0	1	1	0	rno-miR-377-5p	-0.37	-0.37	N/A
VNN1	ENST00000367928.4	vanin 1	5	1	1	0	0	0	rno-miR-672-5p	-0.37	-0.37	N/A
DCUN1D4	ENST00000334635.5	DCN1, defective in cullin neddylation 1, domain containing 4	1118	1	1	0	0	1	rno-miR-377-5p	-0.37	-0.38	N/A
HAVCR2	ENST00000307851.4	hepatitis A virus cellular receptor 2	5	1	1	0	0	0	rno-miR-377-5p	-0.37	-0.37	N/A
CFP	ENST00000396992.3	complement factor properdin	5	1	0	0	1	0	rno-miR-377-5p	-0.37	-0.37	N/A
CCNF	ENST00000397066.4	cyclin F	1432	2	0	2	0	0	rno-miR-672-5p	-0.37	-0.37	N/A
NKX3-1	ENST00000380871.4	NK3 homeobox 1	240	1	1	0	0	0	rno-miR-377-5p	-0.37	-0.37	N/A
LBP	ENST00000217407.2	lipopolysaccharide binding protein	104	2	0	2	0	1	rno-miR-377-5p	-0.37	-0.39	N/A
FOXP4	ENST00000373063.3	forkhead box P4	228	1	1	0	0	0	rno-miR-672-5p	-0.36	-0.36	N/A
PXN	ENST00000458477.2	paxillin	484	3	0	0	3	1	rno-miR-377-5p	-0.36	-0.38	N/A
BTBD3	ENST00000254977.3	BTB (POZ) domain containing 3	3798	2	0	1	1	0	rno-miR-672-5p	-0.36	-0.36	N/A
PTPN20A	ENST00000374346.3	protein tyrosine phosphatase, non-receptor type 20A	5	1	1	0	0	0	rno-miR-377-5p	-0.36	-0.36	N/A
PTPN20B	ENST00000374240.3	protein tyrosine phosphatase, non-receptor type 20B	5	1	1	0	0	0	rno-miR-377-5p	-0.36	-0.36	N/A
RP3-369A17.5	ENST00000565469.1	Homo sapiens uncharacterized LOC101928603 (LOC101928603), mRNA.	5	1	0	0	1	0	rno-miR-377-5p	-0.36	-0.36	N/A
TMEM117	ENST00000551577.1	transmembrane protein 117	381	2	0	0	2	0	rno-miR-377-5p	-0.36	-0.37	N/A
SALL1	ENST00000566102.1	sal-like 1 (Drosophila)	95	1	0	1	0	0	rno-miR-672-5p	-0.36	-0.38	N/A
CHRDL1	ENST00000372045.1	chordin-like 1	5	1	1	0	0	0	rno-miR-377-5p	-0.36	-0.36	N/A
AC107021.1	ENST00000422482.1	HCG1786590; PRO2533; Uncharacterized protein	5	1	0	1	0	1	rno-miR-672-5p	-0.35	-0.35	N/A
PTP4A1	ENST00000370651.3	protein tyrosine phosphatase type IVA, member 1	5740	1	0	1	0	1	rno-miR-672-5p	-0.35	-0.35	N/A
SLC9A9	ENST00000316549.6	solute carrier family 9, subfamily A (NHE9, cation proton antiporter 9), member 9	5	1	1	0	0	0	rno-miR-672-5p	-0.35	-0.35	N/A
KPNA6	ENST00000373625.3	karyopherin alpha 6 (importin alpha 7)	272	2	1	0	1	1	rno-miR-377-5p	-0.35	-0.46	N/A
C5orf45	ENST00000518219.1	chromosome 5 open reading frame 45	313	2	0	1	1	0	rno-miR-377-5p	-0.35	-0.35	N/A
MANBAL	ENST00000397150.1	mannosidase, beta A, lysosomal-like	2819	1	0	1	0	0	rno-miR-377-5p	-0.35	-0.35	N/A
MSANTD2	ENST00000239614.4	Myb/SANT-like DNA-binding domain containing 2	50	1	0	1	0	0	rno-miR-672-5p	-0.35	-0.35	N/A
ABCA1	ENST00000374736.3	ATP-binding cassette, sub-family A (ABC1), member 1	184	2	0	0	2	1	rno-miR-377-5p	-0.35	-0.35	N/A
P2RX6	ENST00000402329.3	purinergic receptor P2X, ligand-gated ion channel, 6	10	1	1	0	0	0	rno-miR-672-5p	-0.35	-0.38	N/A
PSKH1	ENST00000291041.5	protein serine kinase H1	699	4	0	2	2	0	rno-miR-672-5p	-0.35	-0.35	N/A
FAM19A4	ENST00000295569.7	family with sequence similarity 19 (chemokine (C-C motif)-like), member A4	5	2	0	1	1	0	rno-miR-672-5p	-0.35	-0.35	N/A
C2orf44	ENST00000406895.3	chromosome 2 open reading frame 44	104	1	1	0	0	0	rno-miR-672-5p	-0.35	-0.35	N/A
GSTM5	ENST00000369813.1	glutathione S-transferase mu 5	5	1	1	0	0	0	rno-miR-377-5p	-0.35	-0.35	N/A
GDI1	ENST00000447750.2	GDP dissociation inhibitor 1	21	1	0	1	0	1	rno-miR-377-5p	-0.35	-0.35	N/A
RSPH10B	ENST00000539903.1	radial spoke head 10 homolog B (Chlamydomonas)	5	2	0	1	1	1	rno-miR-377-5p	-0.35	-0.35	N/A
CREG1	ENST00000370509.4	cellular repressor of E1A-stimulated genes 1	318	1	1	0	0	0	rno-miR-377-5p	-0.35	-0.4	N/A
AC138655.1	ENST00000601243.1	CDNA: FLJ23120 fis, clone LNG07989; HCG1987724; Uncharacterized protein	5	2	0	0	2	0	rno-miR-377-5p	-0.34	-0.34	N/A
PEG10	ENST00000482108.1	paternally expressed 10	8778	1	0	1	0	1	rno-miR-672-5p	-0.34	-0.34	N/A
OXLD1	ENST00000571503.1	oxidoreductase-like domain containing 1	1608	2	0	0	2	0	rno-miR-377-5p	-0.34	-0.34	N/A
CBX2	ENST00000310942.4	chromobox homolog 2	1816	1	1	0	0	0	rno-miR-377-5p	-0.34	-0.34	N/A
CLINT1	ENST00000523094.1	clathrin interactor 1	581	2	1	1	0	0	rno-miR-377-5p	-0.34	-0.38	N/A
GPR27	ENST00000304411.2	G protein-coupled receptor 27	781	1	1	0	0	0	rno-miR-377-5p	-0.34	-0.34	N/A
DBNDD1	ENST00000304733.3	dysbindin (dystrobrevin binding protein 1) domain containing 1	303	1	1	0	0	0	rno-miR-377-5p	-0.34	-0.34	N/A
C9orf41	ENST00000376834.3	chromosome 9 open reading frame 41	248	1	1	0	0	0	rno-miR-672-5p	-0.34	-0.34	N/A
ELP4	ENST00000395934.2	elongator acetyltransferase complex subunit 4	282	1	1	0	0	0	rno-miR-377-5p	-0.34	-0.44	N/A
OCM2	ENST00000257627.4	oncomodulin 2	5	1	0	1	0	1	rno-miR-672-5p	-0.34	-0.34	N/A
OCM	ENST00000242104.5	oncomodulin	5	1	0	1	0	1	rno-miR-672-5p	-0.34	-0.34	N/A
DFFB	ENST00000378209.3	DNA fragmentation factor, 40kDa, beta polypeptide (caspase-activated DNase)	55	1	0	1	0	0	rno-miR-377-5p	-0.34	-0.34	N/A
TMEM81	ENST00000367167.3	transmembrane protein 81	17	1	1	0	0	0	rno-miR-377-5p	-0.34	-0.34	N/A
PLEKHB1	ENST00000354190.5	pleckstrin homology domain containing, family B (evectins) member 1	529	1	1	0	0	0	rno-miR-377-5p	-0.34	-0.34	N/A
PPEF2	ENST00000286719.7	protein phosphatase, EF-hand calcium binding domain 2	5	1	1	0	0	0	rno-miR-672-5p	-0.34	-0.34	N/A
ORC6	ENST00000568364.2	origin recognition complex, subunit 6	855	1	0	0	1	0	rno-miR-672-5p	-0.34	-0.34	N/A
GMIP	ENST00000203556.4	GEM interacting protein	9	1	0	1	0	0	rno-miR-672-5p	-0.34	-0.34	N/A
UPK1A	ENST00000379013.2	uroplakin 1A	5	1	0	1	0	0	rno-miR-377-5p	-0.34	-0.34	N/A
ZDHHC20	ENST00000320220.9	zinc finger, DHHC-type containing 20	1486	1	1	0	0	0	rno-miR-377-5p	-0.33	-0.34	N/A
ADRA2B	ENST00000409345.3	adrenoceptor alpha 2B	7	1	1	0	0	0	rno-miR-377-5p	-0.33	-0.33	N/A
FBXO33	ENST00000298097.7	F-box protein 33	306	1	1	0	0	1	rno-miR-672-5p	-0.33	-0.33	N/A
LDOC1L	ENST00000341255.3	leucine zipper, down-regulated in cancer 1-like	348	1	1	0	0	0	rno-miR-377-5p	-0.33	-0.33	N/A
ZNF384	ENST00000319770.3	zinc finger protein 384	8	2	0	1	1	0	rno-miR-377-5p	-0.33	-0.36	N/A
C8A	ENST00000361249.3	complement component 8, alpha polypeptide	5	1	0	1	0	1	rno-miR-672-5p	-0.33	-0.33	N/A
C14orf180	ENST00000557649.1	chromosome 14 open reading frame 180	5	1	1	0	0	0	rno-miR-377-5p	-0.33	-0.33	N/A
PLXDC1	ENST00000315392.4	plexin domain containing 1	9	2	2	0	0	1	rno-miR-377-5p	-0.33	-0.61	N/A
IL6ST	ENST00000381287.4	interleukin 6 signal transducer (gp130, oncostatin M receptor)	213	2	0	0	2	0	rno-miR-377-5p	-0.33	-0.33	N/A
DDB2	ENST00000378601.3	damage-specific DNA binding protein 2, 48kDa	198	1	1	0	0	0	rno-miR-377-5p	-0.33	-0.47	N/A
CAPRIN2	ENST00000395805.2	caprin family member 2	17	1	1	0	0	0	rno-miR-377-5p	-0.33	-0.33	N/A
CSF1	ENST00000329608.6	colony stimulating factor 1 (macrophage)	290	2	0	1	1	0	rno-miR-377-5p	-0.33	-0.33	N/A
MORN5	ENST00000373764.3	MORN repeat containing 5	6	1	0	1	0	0	rno-miR-672-5p	-0.33	-0.33	N/A
C9orf47	ENST00000375851.2	chromosome 9 open reading frame 47	5	2	1	0	1	2	rno-miR-377-5p	-0.33	-0.33	N/A
UCP2	ENST00000536983.1	uncoupling protein 2 (mitochondrial, proton carrier)	32	1	0	1	0	0	rno-miR-672-5p	-0.32	-0.32	N/A
YWHAH	ENST00000397492.1	tyrosine 3-monooxygenase/tryptophan 5-monooxygenase activation protein, eta polypeptide	7321	1	1	0	0	0	rno-miR-377-5p	-0.32	-0.32	N/A
CDH10	ENST00000264463.4	cadherin 10, type 2 (T2-cadherin)	5	1	1	0	0	0	rno-miR-377-5p	-0.32	-0.32	N/A
MSMO1	ENST00000261507.6	methylsterol monooxygenase 1	1413	1	1	0	0	0	rno-miR-377-5p	-0.32	-0.33	N/A
FAM198A	ENST00000430121.2	family with sequence similarity 198, member A	25	1	0	0	1	0	rno-miR-377-5p	-0.32	-0.32	N/A
KCNMB1	ENST00000274629.4	potassium large conductance calcium-activated channel, subfamily M, beta member 1	5	1	0	1	0	0	rno-miR-672-5p	-0.32	-0.32	N/A
AIF1L	ENST00000372300.1	allograft inflammatory factor 1-like	487	2	0	0	2	1	rno-miR-377-5p	-0.32	-0.36	N/A
UBE2L6	ENST00000340573.4	ubiquitin-conjugating enzyme E2L 6	4657	1	0	1	0	1	rno-miR-672-5p	-0.32	-0.32	N/A
PCBD2	ENST00000512783.1	pterin-4 alpha-carbinolamine dehydratase/dimerization cofactor of hepatocyte nuclear factor 1 alpha (TCF1) 2	95	1	1	0	0	0	rno-miR-377-5p	-0.32	-0.32	N/A
TSTA3	ENST00000529064.1	tissue specific transplantation antigen P35B	24	1	1	0	0	0	rno-miR-377-5p	-0.32	-0.43	N/A
MT-ND4L	ENST00000361335.1	mitochondrially encoded NADH dehydrogenase 4L	8219	2	0	1	1	1	rno-miR-377-5p	-0.32	-0.63	N/A
HSPB2	ENST00000537382.1	Homo sapiens heat shock 27kDa protein 2 (HSPB2), mRNA.	5	1	0	1	0	0	rno-miR-377-5p	-0.32	-0.32	N/A
RRAS	ENST00000246792.3	related RAS viral (r-ras) oncogene homolog	267	1	0	1	0	0	rno-miR-672-5p	-0.32	-0.32	N/A
RAB15	ENST00000436278.2	RAB15, member RAS oncogene family	23	2	0	1	1	0	rno-miR-377-5p	-0.32	-0.32	N/A
NPLOC4	ENST00000572760.1	nuclear protein localization 4 homolog (S. cerevisiae)	1360	2	0	1	1	1	rno-miR-377-5p	-0.32	-0.33	N/A
SCGB2A1	ENST00000244930.4	secretoglobin, family 2A, member 1	5	1	0	0	1	0	rno-miR-377-5p	-0.32	-0.32	N/A
GOT2	ENST00000245206.5	glutamic-oxaloacetic transaminase 2, mitochondrial	72	1	1	0	0	0	rno-miR-377-5p	-0.32	-0.37	N/A
POGK	ENST00000367875.1	pogo transposable element with KRAB domain	377	2	0	0	2	1	rno-miR-377-5p	-0.32	-0.36	N/A
KIAA1191	ENST00000298569.4	KIAA1191	23	2	0	0	2	0	rno-miR-377-5p	-0.31	-0.44	N/A
NXN	ENST00000575801.1	nucleoredoxin	811	1	0	1	0	1	rno-miR-377-5p	-0.31	-0.32	N/A
TFCP2L1	ENST00000263707.5	transcription factor CP2-like 1	36	2	1	1	0	0	rno-miR-377-5p	-0.31	-0.34	N/A
SLC1A2	ENST00000278379.3	solute carrier family 1 (glial high affinity glutamate transporter), member 2	5	3	0	1	2	1	rno-miR-377-5p	-0.31	-0.31	N/A
SLCO2A1	ENST00000310926.4	solute carrier organic anion transporter family, member 2A1	113	2	1	1	0	0	rno-miR-377-5p	-0.31	-0.32	N/A
CABLES1	ENST00000256925.7	Cdk5 and Abl enzyme substrate 1	341	1	1	0	0	0	rno-miR-377-5p	-0.31	-0.31	N/A
APBB3	ENST00000358580.5	amyloid beta (A4) precursor protein-binding, family B, member 3	9	1	1	0	0	0	rno-miR-377-5p	-0.31	-0.31	N/A
LPCAT1	ENST00000283415.3	lysophosphatidylcholine acyltransferase 1	298	2	1	0	1	0	rno-miR-377-5p	-0.31	-0.35	N/A
ZNF286A	ENST00000395894.2	Zinc finger protein 286A	19	1	1	0	0	0	rno-miR-377-5p	-0.31	-0.31	N/A
CHCHD5	ENST00000409719.1	coiled-coil-helix-coiled-coil-helix domain containing 5	1577	1	1	0	0	1	rno-miR-377-5p	-0.31	-0.31	N/A
GLB1L2	ENST00000339772.7	galactosidase, beta 1-like 2	38	1	1	0	0	0	rno-miR-377-5p	-0.31	-0.31	N/A
MAPRE1	ENST00000375571.5	microtubule-associated protein, RP/EB family, member 1	39	1	1	0	0	0	rno-miR-377-5p	-0.31	-0.31	N/A
PCYOX1L	ENST00000274569.4	prenylcysteine oxidase 1 like	546	1	1	0	0	0	rno-miR-377-5p	-0.31	-0.31	N/A
PDE7A	ENST00000401827.3	phosphodiesterase 7A	84	1	1	0	0	0	rno-miR-377-5p	-0.31	-0.31	N/A
RPS17L	ENST00000561157.1	ribosomal protein S17-like	5	1	0	1	0	0	rno-miR-672-5p	-0.31	-0.31	N/A
C10orf115	ENST00000376501.5	chromosome 10 open reading frame 115	5	1	0	1	0	0	rno-miR-672-5p	-0.31	-0.31	N/A
SLC41A1	ENST00000367137.3	solute carrier family 41 (magnesium transporter), member 1	300	3	1	2	0	1	rno-miR-377-5p	-0.31	-0.31	N/A
CASP2	ENST00000310447.5	caspase 2, apoptosis-related cysteine peptidase	274	1	1	0	0	0	rno-miR-377-5p	-0.31	-0.33	N/A
IMPG1	ENST00000369963.3	interphotoreceptor matrix proteoglycan 1	5	1	1	0	0	1	rno-miR-377-5p	-0.3	-0.3	N/A
LRRC20	ENST00000355790.4	leucine rich repeat containing 20	159	1	1	0	0	0	rno-miR-672-5p	-0.3	-0.3	N/A
CHRNA5	ENST00000299565.5	cholinergic receptor, nicotinic, alpha 5 (neuronal)	903	1	0	0	1	1	rno-miR-672-5p	-0.3	-0.33	N/A
LRRC8B	ENST00000330947.2	leucine rich repeat containing 8 family, member B	326	1	0	1	0	0	rno-miR-672-5p	-0.3	-0.32	N/A
FUT6	ENST00000524754.1	fucosyltransferase 6 (alpha (1,3) fucosyltransferase)	45	1	0	1	0	0	rno-miR-377-5p	-0.3	-0.3	N/A
SIN3A	ENST00000394947.3	SIN3 transcription regulator family member A	1142	1	1	0	0	0	rno-miR-377-5p	-0.3	-0.3	N/A
RNF182	ENST00000488300.1	ring finger protein 182	1122	1	1	0	0	0	rno-miR-377-5p	-0.3	-0.3	N/A
TLDC1	ENST00000343629.6	TBC/LysM-associated domain containing 1	545	1	0	1	0	0	rno-miR-377-5p	-0.3	-0.34	N/A
TOM1	ENST00000382034.5	target of myb1 (chicken)	309	1	0	1	0	0	rno-miR-377-5p	-0.3	-0.3	N/A
RPS17	ENST00000559187.1	ribosomal protein S17	5	1	0	1	0	0	rno-miR-672-5p	-0.3	-0.3	N/A
MBTPS2	ENST00000379484.5	membrane-bound transcription factor peptidase, site 2	1711	2	0	1	1	0	rno-miR-377-5p	-0.3	-0.3	N/A
PITPNM2	ENST00000280562.5	phosphatidylinositol transfer protein, membrane-associated 2	66	2	1	0	1	0	rno-miR-377-5p	-0.3	-0.33	N/A
FAM150B	ENST00000403610.4	family with sequence similarity 150, member B	7	1	0	0	1	0	rno-miR-377-5p	-0.3	-0.3	N/A
PGP	ENST00000333503.7	phosphoglycolate phosphatase	153	2	0	1	1	0	rno-miR-377-5p	-0.3	-0.3	N/A
FSTL5	ENST00000306100.5	follistatin-like 5	5	1	1	0	0	1	rno-miR-377-5p	-0.3	-0.3	N/A
TFEC	ENST00000265440.7	transcription factor EC	5	1	0	1	0	1	rno-miR-377-5p	-0.3	-0.3	N/A
PTPN22	ENST00000460620.1	protein tyrosine phosphatase, non-receptor type 22 (lymphoid)	5	1	0	1	0	0	rno-miR-672-5p	-0.3	-0.3	N/A
DIO2	ENST00000438257.4	deiodinase, iodothyronine, type II	98	1	1	0	0	1	rno-miR-377-5p	-0.3	-0.37	N/A
SLC22A9	ENST00000310969.4	solute carrier family 22 (organic anion transporter), member 9	188	1	0	1	0	0	rno-miR-377-5p	-0.29	-0.29	N/A
CTD-2616J11.4	ENST00000574814.1	uncharacterized protein LOC147646	23	1	0	1	0	0	rno-miR-672-5p	-0.29	-0.29	N/A
STK24	ENST00000397517.2	serine/threonine kinase 24	486	1	1	0	0	0	rno-miR-377-5p	-0.29	-0.29	N/A
PPP2R5A	ENST00000261461.2	protein phosphatase 2, regulatory subunit B', alpha	13	2	0	1	1	0	rno-miR-377-5p	-0.29	-0.44	N/A
GSX1	ENST00000302945.2	GS homeobox 1	5	1	0	1	0	0	rno-miR-672-5p	-0.29	-0.29	N/A
NMNAT3	ENST00000511444.1	nicotinamide nucleotide adenylyltransferase 3	12	1	0	1	0	1	rno-miR-672-5p	-0.29	-0.3	N/A
TSPAN17	ENST00000298564.10	tetraspanin 17	849	2	0	2	0	1	rno-miR-672-5p	-0.29	-0.29	N/A
VPS36	ENST00000378060.4	vacuolar protein sorting 36 homolog (S. cerevisiae)	57	2	0	0	2	0	rno-miR-377-5p	-0.29	-0.3	N/A
SGK223	ENST00000330777.4	Tyrosine-protein kinase SgK223	159	1	0	1	0	0	rno-miR-672-5p	-0.29	-0.29	N/A
PTPN9	ENST00000306726.2	protein tyrosine phosphatase, non-receptor type 9	644	1	0	1	0	0	rno-miR-377-5p	-0.29	-0.29	N/A
MLF2	ENST00000435120.1	myeloid leukemia factor 2	623	1	0	1	0	0	rno-miR-672-5p	-0.29	-0.29	N/A
FIZ1	ENST00000221665.3	FLT3-interacting zinc finger 1	136	1	0	0	1	0	rno-miR-377-5p	-0.29	-0.29	N/A
SCN3B	ENST00000392770.2	sodium channel, voltage-gated, type III, beta subunit	10	2	1	0	1	0	rno-miR-377-5p	-0.29	-0.29	N/A
NEUROG3	ENST00000242462.4	neurogenin 3	5	1	0	1	0	0	rno-miR-377-5p	-0.29	-0.29	N/A
NKIRAS1	ENST00000388759.3	NFKB inhibitor interacting Ras-like 1	123	2	0	1	1	0	rno-miR-377-5p	-0.29	-0.47	N/A
FAM20A	ENST00000592554.1	family with sequence similarity 20, member A	198	1	0	0	1	0	rno-miR-377-5p	-0.29	-0.29	N/A
NUTM1	ENST00000438749.3	NUT midline carcinoma, family member 1	5	1	1	0	0	0	rno-miR-672-5p	-0.29	-0.29	N/A
CEP57L1	ENST00000368968.2	centrosomal protein 57kDa-like 1	90	1	0	1	0	1	rno-miR-377-5p	-0.29	-0.33	N/A
INSR	ENST00000341500.5	insulin receptor	577	1	0	1	0	1	rno-miR-672-5p	-0.29	-0.32	N/A
DPH3	ENST00000488423.1	diphthamide biosynthesis 3	1281	1	0	1	0	0	rno-miR-672-5p	-0.29	-0.29	N/A
KRTAP4-1	ENST00000398472.1	keratin associated protein 4-1	5	1	0	0	1	0	rno-miR-377-5p	-0.29	-0.29	N/A
CCL17	ENST00000219244.4	chemokine (C-C motif) ligand 17	5	1	0	1	0	0	rno-miR-377-5p	-0.29	-0.29	N/A
TMEM132E	ENST00000321639.5	transmembrane protein 132E	461	1	1	0	0	0	rno-miR-377-5p	-0.29	-0.29	N/A
GPD1L	ENST00000282541.5	glycerol-3-phosphate dehydrogenase 1-like	130	2	0	1	1	0	rno-miR-377-5p	-0.29	-0.33	N/A
TTC7B	ENST00000328459.6	tetratricopeptide repeat domain 7B	20	1	1	0	0	0	rno-miR-377-5p	-0.29	-0.29	N/A
TBX19	ENST00000367821.3	T-box 19	16	1	1	0	0	0	rno-miR-377-5p	-0.29	-0.29	N/A
MSH4	ENST00000263187.3	mutS homolog 4	5	1	0	0	1	0	rno-miR-672-5p	-0.29	-0.29	N/A
COTL1	ENST00000262428.4	coactosin-like 1 (Dictyostelium)	6558	1	1	0	0	0	rno-miR-377-5p	-0.29	-0.29	N/A
ABHD14B	ENST00000461108.1	abhydrolase domain containing 14B	189	1	0	1	0	2	rno-miR-377-5p	-0.29	-0.29	N/A
TRPA1	ENST00000262209.4	transient receptor potential cation channel, subfamily A, member 1	75	1	0	1	0	0	rno-miR-672-5p	-0.29	-0.29	N/A
SMG6	ENST00000544865.1	SMG6 nonsense mediated mRNA decay factor	832	2	2	0	0	0	rno-miR-377-5p	-0.29	-0.29	N/A
CD5L	ENST00000368174.4	CD5 molecule-like	5	1	0	1	0	0	rno-miR-377-5p	-0.28	-0.28	N/A
XKR8	ENST00000373884.5	XK, Kell blood group complex subunit-related family, member 8	7	1	0	0	1	0	rno-miR-672-5p	-0.28	-0.28	N/A
SUMF2	ENST00000434526.2	sulfatase modifying factor 2	182	1	0	1	0	1	rno-miR-672-5p	-0.28	-0.28	N/A
GPCPD1	ENST00000379019.4	glycerophosphocholine phosphodiesterase GDE1 homolog (S. cerevisiae)	155	2	0	0	2	0	rno-miR-672-5p	-0.28	-0.28	N/A
CYP7B1	ENST00000310193.3	cytochrome P450, family 7, subfamily B, polypeptide 1	53	1	1	0	0	0	rno-miR-377-5p	-0.28	-0.32	N/A
FAM114A1	ENST00000358869.2	family with sequence similarity 114, member A1	1504	1	0	1	0	0	rno-miR-377-5p	-0.28	-0.28	N/A
ZFP1	ENST00000464850.1	ZFP1 zinc finger protein	32	3	0	0	3	0	rno-miR-377-5p	-0.28	-0.57	N/A
CD248	ENST00000311330.3	CD248 molecule, endosialin	439	1	1	0	0	2	rno-miR-377-5p	-0.28	-0.28	N/A
GPR155	ENST00000392552.2	G protein-coupled receptor 155	11	1	1	0	0	0	rno-miR-377-5p	-0.28	-0.28	N/A
GHRHR	ENST00000409316.1	growth hormone releasing hormone receptor	5	1	0	1	0	0	rno-miR-672-5p	-0.28	-0.28	N/A
REXO1	ENST00000170168.4	REX1, RNA exonuclease 1 homolog (S. cerevisiae)	282	1	1	0	0	0	rno-miR-377-5p	-0.28	-0.29	N/A
NRGN	ENST00000412681.2	neurogranin (protein kinase C substrate, RC3)	60	1	0	1	0	0	rno-miR-377-5p	-0.28	-0.28	N/A
RP5-850E9.3	ENST00000488788.2	Uncharacterized protein	10	1	0	1	0	1	rno-miR-672-5p	-0.28	-0.28	N/A
EIF1	ENST00000469257.1	eukaryotic translation initiation factor 1	415	1	0	0	1	0	rno-miR-377-5p	-0.28	-0.28	N/A
TAT	ENST00000355962.4	tyrosine aminotransferase	5	1	0	0	1	1	rno-miR-377-5p	-0.28	-0.28	N/A
TEX38	ENST00000334122.4	testis expressed 38	5	1	0	0	1	0	rno-miR-672-5p	-0.28	-0.28	N/A
PSMG4	ENST00000473000.2	proteasome (prosome, macropain) assembly chaperone 4	1452	1	0	1	0	0	rno-miR-672-5p	-0.28	-0.29	N/A
SYBU	ENST00000533895.1	syntabulin (syntaxin-interacting)	83	1	1	0	0	0	rno-miR-377-5p	-0.28	-0.28	N/A
DALRD3	ENST00000441576.2	DALR anticodon binding domain containing 3	112	1	0	0	1	0	rno-miR-377-5p	-0.28	-0.28	N/A
C1orf204	ENST00000368102.1	chromosome 1 open reading frame 204	5	2	0	0	2	0	rno-miR-377-5p	-0.28	-0.28	N/A
RP11-15E18.4	ENST00000592917.1	Uncharacterized protein	5	1	0	0	1	0	rno-miR-377-5p	-0.28	-0.28	N/A
FAM214B	ENST00000378566.1	family with sequence similarity 214, member B	8	1	1	0	0	1	rno-miR-377-5p	-0.28	-0.28	N/A
PCSK4	ENST00000300954.5	proprotein convertase subtilisin/kexin type 4	5	1	0	0	1	0	rno-miR-377-5p	-0.28	-0.28	N/A
B4GALT7	ENST00000029410.5	xylosylprotein beta 1,4-galactosyltransferase, polypeptide 7	2968	2	1	0	1	0	rno-miR-377-5p	-0.28	-0.54	N/A
RP6-24A23.6	ENST00000563887.1	Uncharacterized protein	937	2	0	0	2	1	rno-miR-377-5p	-0.28	-0.36	N/A
SPATA6	ENST00000371847.3	spermatogenesis associated 6	23	1	0	1	0	0	rno-miR-377-5p	-0.28	-0.28	N/A
FAM195A	ENST00000307650.4	family with sequence similarity 195, member A	7	1	0	0	1	0	rno-miR-377-5p	-0.28	-0.28	N/A
CCZ1	ENST00000325974.6	CCZ1 vacuolar protein trafficking and biogenesis associated homolog (S. cerevisiae)	5	1	0	0	1	0	rno-miR-377-5p	-0.27	-0.27	N/A
TCEAL7	ENST00000332431.4	transcription elongation factor A (SII)-like 7	15	1	0	0	1	0	rno-miR-377-5p	-0.27	-0.27	N/A
TMEM179B	ENST00000533861.1	transmembrane protein 179B	930	1	0	0	1	1	rno-miR-377-5p	-0.27	-0.28	N/A
RANGRF	ENST00000439238.3	RAN guanine nucleotide release factor	396	1	0	1	0	0	rno-miR-377-5p	-0.27	-0.28	N/A
C11orf34	ENST00000338832.2	chromosome 11 open reading frame 34	5	1	0	1	0	0	rno-miR-672-5p	-0.27	-0.27	N/A
SOX1	ENST00000330949.1	SRY (sex determining region Y)-box 1	5	1	0	1	0	0	rno-miR-672-5p	-0.27	-0.27	N/A
SLC17A7	ENST00000221485.3	solute carrier family 17 (vesicular glutamate transporter), member 7	12	1	0	1	0	0	rno-miR-672-5p	-0.27	-0.27	N/A
ASIC2	ENST00000225823.2	acid-sensing (proton-gated) ion channel 2	5	2	0	1	1	0	rno-miR-377-5p	-0.27	-0.27	N/A
KBTBD8	ENST00000295568.4	kelch repeat and BTB (POZ) domain containing 8	22	1	0	1	0	1	rno-miR-672-5p	-0.27	-0.27	N/A
SLC13A1	ENST00000194130.2	solute carrier family 13 (sodium/sulfate symporter), member 1	5	1	1	0	0	0	rno-miR-672-5p	-0.27	-0.27	N/A
C10orf126	ENST00000375520.1	chromosome 10 open reading frame 126	5	1	0	0	1	0	rno-miR-377-5p	-0.27	-0.27	N/A
NDUFAF5	ENST00000378106.5	NADH dehydrogenase (ubiquinone) complex I, assembly factor 5	68	1	1	0	0	0	rno-miR-377-5p	-0.27	-0.5	N/A
MS4A3	ENST00000278865.3	membrane-spanning 4-domains, subfamily A, member 3 (hematopoietic cell-specific)	5	1	0	1	0	0	rno-miR-377-5p	-0.27	-0.27	N/A
TMEM252	ENST00000377311.3	transmembrane protein 252	5	1	0	0	1	0	rno-miR-377-5p	-0.27	-0.27	N/A
FNDC1	ENST00000297267.9	fibronectin type III domain containing 1	137	1	0	1	0	0	rno-miR-672-5p	-0.27	-0.27	N/A
LBX2	ENST00000341396.2	ladybird homeobox 2	100	1	0	0	1	0	rno-miR-377-5p	-0.27	-0.28	N/A
CAPN9	ENST00000354537.1	calpain 9	5	1	0	0	1	0	rno-miR-377-5p	-0.27	-0.27	N/A
PPP1R42	ENST00000522909.1	protein phosphatase 1, regulatory subunit 42	5	1	0	0	1	0	rno-miR-377-5p	-0.27	-0.27	N/A
LSM11	ENST00000286307.5	LSM11, U7 small nuclear RNA associated	1458	4	1	0	3	0	rno-miR-377-5p	-0.27	-0.28	N/A
DTX4	ENST00000227451.3	deltex homolog 4 (Drosophila)	5	3	1	2	0	1	rno-miR-672-5p	-0.27	-0.27	N/A
SLC5A10	ENST00000317977.6	solute carrier family 5 (sodium/sugar cotransporter), member 10	5	1	1	0	0	0	rno-miR-672-5p	-0.27	-0.27	N/A
FAM222A	ENST00000538780.1	family with sequence similarity 222, member A	23	2	0	2	0	0	rno-miR-377-5p	-0.26	-0.26	N/A
PRPSAP2	ENST00000268835.2	phosphoribosyl pyrophosphate synthetase-associated protein 2	423	1	0	0	1	1	rno-miR-377-5p	-0.26	-0.34	N/A
UBR2	ENST00000372883.3	ubiquitin protein ligase E3 component n-recognin 2	728	1	1	0	0	0	rno-miR-377-5p	-0.26	-0.26	N/A
SFXN5	ENST00000410065.1	sideroflexin 5	56	2	0	1	1	0	rno-miR-672-5p	-0.26	-0.37	N/A
STX16	ENST00000355957.5	syntaxin 16	756	1	1	0	0	1	rno-miR-377-5p	-0.26	-0.28	N/A
MAT1A	ENST00000372213.3	methionine adenosyltransferase I, alpha	19	1	0	1	0	0	rno-miR-672-5p	-0.26	-0.26	N/A
MSL2	ENST00000309993.2	male-specific lethal 2 homolog (Drosophila)	175	2	0	0	2	0	rno-miR-377-5p	-0.26	-0.26	N/A
KCTD21	ENST00000340067.3	potassium channel tetramerization domain containing 21	90	2	0	0	2	0	rno-miR-377-5p	-0.26	-0.26	N/A
SLC26A1	ENST00000361661.2	solute carrier family 26 (anion exchanger), member 1	241	2	0	0	2	0	rno-miR-377-5p	-0.26	-0.27	N/A
SLC19A3	ENST00000258403.3	solute carrier family 19 (thiamine transporter), member 3	16	1	0	1	0	0	rno-miR-377-5p	-0.26	-0.26	N/A
ITGA1	ENST00000282588.6	integrin, alpha 1	400	3	0	1	2	0	rno-miR-377-5p	-0.26	-0.37	N/A
PROB1	ENST00000434752.2	proline-rich basic protein 1	126	1	0	0	1	0	rno-miR-377-5p	-0.26	-0.27	N/A
NIPSNAP1	ENST00000216121.7	nipsnap homolog 1 (C. elegans)	2429	1	0	1	0	0	rno-miR-377-5p	-0.26	-0.26	N/A
OPN5	ENST00000489301.2	opsin 5	5	1	0	1	0	0	rno-miR-377-5p	-0.26	-0.26	N/A
SFT2D1	ENST00000361731.3	SFT2 domain containing 1	433	1	0	0	1	1	rno-miR-377-5p	-0.26	-0.26	N/A
ZCCHC3	ENST00000382352.3	zinc finger, CCHC domain containing 3	1328	1	0	1	0	1	rno-miR-672-5p	-0.26	-0.26	N/A
PON2	ENST00000536183.1	paraoxonase 2	597	1	0	1	0	0	rno-miR-377-5p	-0.26	-0.27	N/A
RFTN2	ENST00000295049.4	raftlin family member 2	21	1	0	1	0	0	rno-miR-672-5p	-0.26	-0.26	N/A
KIAA1430	ENST00000458385.2	KIAA1430	75	1	1	0	0	0	rno-miR-377-5p	-0.26	-0.3	N/A
SORCS1	ENST00000369698.1	sortilin-related VPS10 domain containing receptor 1	88	2	0	1	1	0	rno-miR-377-5p	-0.26	-0.32	N/A
FAM154B	ENST00000339465.5	family with sequence similarity 154, member B	7	1	1	0	0	0	rno-miR-377-5p	-0.26	-0.26	N/A
KLK4	ENST00000324041.1	kallikrein-related peptidase 4	5	1	0	1	0	0	rno-miR-377-5p	-0.26	-0.26	N/A
KCTD13	ENST00000568000.1	potassium channel tetramerization domain containing 13	782	1	0	1	0	0	rno-miR-377-5p	-0.26	-0.26	N/A
GDNF	ENST00000326524.2	glial cell derived neurotrophic factor	7	1	1	0	0	0	rno-miR-377-5p	-0.26	-0.26	N/A
ZYX	ENST00000322764.5	zyxin	122	1	0	0	1	0	rno-miR-377-5p	-0.26	-0.26	N/A
HNF4A	ENST00000316099.4	hepatocyte nuclear factor 4, alpha	915	1	1	0	0	0	rno-miR-377-5p	-0.26	-0.26	N/A
SPARCL1	ENST00000282470.6	SPARC-like 1 (hevin)	5	1	0	0	1	0	rno-miR-672-5p	-0.26	-0.26	N/A
COL2A1	ENST00000380518.3	collagen, type II, alpha 1	1518	1	0	0	1	0	rno-miR-377-5p	-0.26	-0.26	N/A
FOXE1	ENST00000375123.3	forkhead box E1 (thyroid transcription factor 2)	497	1	0	0	1	1	rno-miR-377-5p	-0.26	-0.3	N/A
ERLIN2	ENST00000276461.5	ER lipid raft associated 2	887	3	1	1	1	0	rno-miR-377-5p	-0.26	-0.41	N/A
PLSCR4	ENST00000354952.2	phospholipid scramblase 4	133	1	0	1	0	0	rno-miR-377-5p	-0.26	-0.27	N/A
B3GNT9	ENST00000449549.3	UDP-GlcNAc:betaGal beta-1,3-N-acetylglucosaminyltransferase 9	56	1	0	0	1	1	rno-miR-377-5p	-0.26	-0.26	N/A
RAB44	ENST00000229824.8	RAB44, member RAS oncogene family	0	1	0	1	0	0	rno-miR-377-5p	-0.26	-0.26	N/A
DPAGT1	ENST00000409993.2	dolichyl-phosphate (UDP-N-acetylglucosamine) N-acetylglucosaminephosphotransferase 1 (GlcNAc-1-P transferase)	936	1	0	0	1	0	rno-miR-377-5p	-0.26	-0.26	N/A
PRDM10	ENST00000358825.5	PR domain containing 10	68	1	0	1	0	0	rno-miR-377-5p	-0.26	-0.26	N/A
IER5	ENST00000367577.4	immediate early response 5	11212	1	0	1	0	0	rno-miR-672-5p	-0.26	-0.26	N/A
GRIA4	ENST00000527669.1	glutamate receptor, ionotropic, AMPA 4	7	1	0	0	1	0	rno-miR-377-5p	-0.26	-0.26	N/A
GDPD5	ENST00000443276.2	glycerophosphodiester phosphodiesterase domain containing 5	8	1	0	1	0	1	rno-miR-672-5p	-0.26	-0.26	N/A
ZNF629	ENST00000262525.4	zinc finger protein 629	44	1	0	0	1	1	rno-miR-377-5p	-0.26	-0.26	N/A
PLP1	ENST00000303958.2	proteolipid protein 1	5	1	0	0	1	1	rno-miR-377-5p	-0.26	-0.26	N/A
DTNB	ENST00000496972.2	dystrobrevin, beta	11	1	0	1	0	0	rno-miR-672-5p	-0.25	-0.26	N/A
ST8SIA3	ENST00000324000.3	ST8 alpha-N-acetyl-neuraminide alpha-2,8-sialyltransferase 3	5	3	1	2	0	0	rno-miR-672-5p	-0.25	-0.25	N/A
VSX1	ENST00000376709.4	visual system homeobox 1	5	1	0	1	0	0	rno-miR-377-5p	-0.25	-0.25	N/A
PDCD10	ENST00000392750.2	programmed cell death 10	638	1	0	0	1	0	rno-miR-377-5p	-0.25	-0.25	N/A
SNRNP40	ENST00000446633.2	small nuclear ribonucleoprotein 40kDa (U5)	5826	1	0	1	0	0	rno-miR-377-5p	-0.25	-0.25	N/A
PARK7	ENST00000493678.1	parkinson protein 7	276	1	0	0	1	0	rno-miR-377-5p	-0.25	-0.26	N/A
ERBB2IP	ENST00000284037.5	erbb2 interacting protein	177	1	1	0	0	0	rno-miR-672-5p	-0.25	-0.25	N/A
SEC13	ENST00000397109.3	SEC13 homolog (S. cerevisiae)	54	1	0	1	0	0	rno-miR-377-5p	-0.25	-0.25	N/A
ZNF225	ENST00000592780.1	zinc finger protein 225	100	1	0	1	0	1	rno-miR-672-5p	-0.25	-0.26	N/A
ZNF618	ENST00000288466.7	zinc finger protein 618	778	1	0	0	1	1	rno-miR-377-5p	-0.25	-0.25	N/A
ZCCHC24	ENST00000372336.3	zinc finger, CCHC domain containing 24	359	1	1	0	0	1	rno-miR-377-5p	-0.25	-0.28	N/A
RRM2	ENST00000360566.2	ribonucleotide reductase M2	3907	1	1	0	0	0	rno-miR-377-5p	-0.25	-0.43	N/A
LRRC29	ENST00000409509.1	leucine rich repeat containing 29	5	1	0	1	0	0	rno-miR-672-5p	-0.25	-0.25	N/A
ZNF207	ENST00000394670.4	zinc finger protein 207	839	3	0	0	3	1	rno-miR-377-5p	-0.25	-0.4	N/A
TMEM200A	ENST00000296978.3	transmembrane protein 200A	1609	1	0	0	1	0	rno-miR-377-5p	-0.25	-0.25	N/A
SPG7	ENST00000268704.2	spastic paraplegia 7 (pure and complicated autosomal recessive)	1038	1	0	0	1	0	rno-miR-377-5p	-0.25	-0.25	N/A
CYP19A1	ENST00000396402.1	cytochrome P450, family 19, subfamily A, polypeptide 1	5	1	1	0	0	0	rno-miR-672-5p	-0.25	-0.25	N/A
SPAST	ENST00000315285.3	spastin	239	1	1	0	0	0	rno-miR-377-5p	-0.25	-0.34	N/A
PREP	ENST00000369110.3	prolyl endopeptidase	1155	1	0	0	1	0	rno-miR-377-5p	-0.25	-0.25	N/A
CACFD1	ENST00000291722.7	calcium channel flower domain containing 1	1315	1	0	1	0	0	rno-miR-377-5p	-0.25	-0.25	N/A
TRIAP1	ENST00000546954.1	TP53 regulated inhibitor of apoptosis 1	2541	1	0	1	0	0	rno-miR-672-5p	-0.25	-0.25	N/A
WDR38	ENST00000373574.1	WD repeat domain 38	5	1	0	0	1	0	rno-miR-377-5p	-0.25	-0.25	N/A
TSC22D3	ENST00000372390.4	TSC22 domain family, member 3	154	1	0	1	0	0	rno-miR-672-5p	-0.25	-0.25	N/A
TMCO4	ENST00000294543.6	transmembrane and coiled-coil domains 4	13	1	1	0	0	0	rno-miR-377-5p	-0.25	-0.25	N/A
NDST1	ENST00000261797.6	N-deacetylase/N-sulfotransferase (heparan glucosaminyl) 1	13660	3	0	3	0	0	rno-miR-672-5p	-0.25	-0.25	N/A
LY6H	ENST00000430474.2	lymphocyte antigen 6 complex, locus H	5	1	0	1	0	0	rno-miR-672-5p	-0.24	-0.24	N/A
TIE1	ENST00000372476.3	tyrosine kinase with immunoglobulin-like and EGF-like domains 1	5	1	0	1	0	0	rno-miR-377-5p	-0.24	-0.24	N/A
PDHX	ENST00000448838.3	pyruvate dehydrogenase complex, component X	40	1	1	0	0	1	rno-miR-377-5p	-0.24	-0.31	N/A
ERBB2	ENST00000584450.1	v-erb-b2 avian erythroblastic leukemia viral oncogene homolog 2	511	1	0	1	0	0	rno-miR-672-5p	-0.24	-0.24	N/A
CT62	ENST00000566432.1	cancer/testis antigen 62	5	1	0	1	0	0	rno-miR-377-5p	-0.24	-0.24	N/A
GJE1	ENST00000450456.2	gap junction protein, epsilon 1, 23kDa	5	1	0	0	1	0	rno-miR-377-5p	-0.24	-0.24	N/A
ACP2	ENST00000256997.3	acid phosphatase 2, lysosomal	235	1	1	0	0	0	rno-miR-672-5p	-0.24	-0.29	N/A
KCNA1	ENST00000382545.3	potassium voltage-gated channel, shaker-related subfamily, member 1 (episodic ataxia with myokymia)	5	2	1	1	0	0	rno-miR-672-5p	-0.24	-0.24	N/A
CCDC74A	ENST00000467992.2	coiled-coil domain containing 74A	5	2	0	1	1	0	rno-miR-377-5p	-0.24	-0.24	N/A
CPNE9	ENST00000383832.3	copine family member IX	5	1	0	0	1	0	rno-miR-672-5p	-0.24	-0.24	N/A
GNG10	ENST00000374293.4	guanine nucleotide binding protein (G protein), gamma 10	407	1	0	0	1	0	rno-miR-377-5p	-0.24	-0.24	N/A
RAB3B	ENST00000371655.3	RAB3B, member RAS oncogene family	611	1	1	0	0	0	rno-miR-377-5p	-0.24	-0.29	N/A
KIAA1045	ENST00000242315.3	KIAA1045	42	1	0	1	0	1	rno-miR-672-5p	-0.24	-0.28	N/A
ACBD4	ENST00000398322.3	acyl-CoA binding domain containing 4	10	1	0	0	1	0	rno-miR-377-5p	-0.24	-0.29	N/A
COL1A2	ENST00000297268.6	collagen, type I, alpha 2	877	1	0	1	0	0	rno-miR-672-5p	-0.24	-0.25	N/A
GLTP	ENST00000318348.4	glycolipid transfer protein	5	1	0	1	0	0	rno-miR-672-5p	-0.24	-0.24	N/A
MTX2	ENST00000249442.6	metaxin 2	1837	1	0	0	1	0	rno-miR-377-5p	-0.24	-0.24	N/A
TMUB2	ENST00000590235.1	transmembrane and ubiquitin-like domain containing 2	1043	1	0	1	0	0	rno-miR-377-5p	-0.24	-0.24	N/A
LEPR	ENST00000371060.3	leptin receptor	169	1	0	1	0	0	rno-miR-672-5p	-0.24	-0.24	N/A
PCSK1N	ENST00000218230.5	proprotein convertase subtilisin/kexin type 1 inhibitor	13	1	0	1	0	0	rno-miR-377-5p	-0.24	-0.24	N/A
IL7	ENST00000263851.4	interleukin 7	5	1	0	1	0	0	rno-miR-672-5p	-0.24	-0.24	N/A
STOX1	ENST00000399165.4	storkhead box 1	502	1	0	0	1	0	rno-miR-377-5p	-0.24	-0.24	N/A
NLRC5	ENST00000436936.1	NLR family, CARD domain containing 5	47	2	1	0	1	1	rno-miR-377-5p	-0.24	-0.24	N/A
C19orf73	ENST00000408991.2	chromosome 19 open reading frame 73	40	1	0	0	1	0	rno-miR-377-5p	-0.24	-0.24	N/A
TMEM95	ENST00000330767.4	transmembrane protein 95	5	1	0	0	1	0	rno-miR-377-5p	-0.24	-0.24	N/A
GMEB2	ENST00000370069.1	glucocorticoid modulatory element binding protein 2	240	1	1	0	0	0	rno-miR-377-5p	-0.24	-0.24	N/A
CCZ1B	ENST00000316731.8	CCZ1 vacuolar protein trafficking and biogenesis associated homolog B (S. cerevisiae)	5	1	0	0	1	0	rno-miR-377-5p	-0.24	-0.24	N/A
CCNG1	ENST00000340828.2	cyclin G1	1547	1	0	0	1	0	rno-miR-377-5p	-0.24	-0.24	N/A
SRF	ENST00000265354.4	serum response factor (c-fos serum response element-binding transcription factor)	596	1	0	0	1	1	rno-miR-377-5p	-0.23	-0.25	N/A
CTNNA2	ENST00000496558.1	catenin (cadherin-associated protein), alpha 2	5	3	0	0	3	0	rno-miR-377-5p	-0.23	-0.5	N/A
NR6A1	ENST00000487099.2	nuclear receptor subfamily 6, group A, member 1	1082	2	0	1	1	1	rno-miR-672-5p	-0.23	-0.23	N/A
MYC	ENST00000377970.2	v-myc avian myelocytomatosis viral oncogene homolog	22906	1	0	0	1	0	rno-miR-377-5p	-0.23	-0.23	N/A
C11orf68	ENST00000438576.2	chromosome 11 open reading frame 68	1192	1	0	1	0	1	rno-miR-377-5p	-0.23	-0.23	N/A
PLEKHG4	ENST00000450733.1	pleckstrin homology domain containing, family G (with RhoGef domain) member 4	276	1	0	1	0	0	rno-miR-377-5p	-0.23	-0.23	N/A
PCGF6	ENST00000337211.4	polycomb group ring finger 6	5	1	0	0	1	1	rno-miR-377-5p	-0.23	-0.23	N/A
PLBD2	ENST00000280800.3	phospholipase B domain containing 2	1144	1	1	0	0	0	rno-miR-377-5p	-0.23	-0.4	N/A
SLC35E1	ENST00000595753.1	solute carrier family 35, member E1	4273	2	0	1	1	0	rno-miR-672-5p	-0.23	-0.33	N/A
C4orf29	ENST00000388795.5	chromosome 4 open reading frame 29	67	1	0	0	1	0	rno-miR-377-5p	-0.23	-0.25	N/A
DDX23	ENST00000308025.3	DEAD (Asp-Glu-Ala-Asp) box polypeptide 23	170	1	0	1	0	0	rno-miR-377-5p	-0.23	-0.23	N/A
ERMN	ENST00000410096.1	ermin, ERM-like protein	5	1	0	0	1	1	rno-miR-377-5p	-0.23	-0.23	N/A
EPHA3	ENST00000494014.1	EPH receptor A3	100	1	1	0	0	0	rno-miR-377-5p	-0.23	-0.24	N/A
DHCR24	ENST00000371269.3	24-dehydrocholesterol reductase	7645	2	0	0	2	0	rno-miR-377-5p	-0.23	-0.23	N/A
USP3	ENST00000380324.3	ubiquitin specific peptidase 3	583	1	0	0	1	1	rno-miR-377-5p	-0.23	-0.25	N/A
RTP1	ENST00000312295.4	receptor (chemosensory) transporter protein 1	5	1	0	1	0	1	rno-miR-377-5p	-0.23	-0.23	N/A
BNIP1	ENST00000351486.5	BCL2/adenovirus E1B 19kDa interacting protein 1	288	1	0	0	1	0	rno-miR-377-5p	-0.23	-0.23	N/A
TTYH3	ENST00000258796.7	tweety family member 3	188	2	0	0	2	1	rno-miR-377-5p	-0.23	-0.23	N/A
CCDC138	ENST00000412964.2	coiled-coil domain containing 138	339	1	0	0	1	0	rno-miR-377-5p	-0.23	-0.23	N/A
JPH4	ENST00000356300.4	junctophilin 4	5	1	0	1	0	0	rno-miR-672-5p	-0.23	-0.23	N/A
CCND1	ENST00000227507.2	cyclin D1	4687	1	1	0	0	0	rno-miR-377-5p	-0.23	-0.23	N/A
TMTC2	ENST00000321196.3	transmembrane and tetratricopeptide repeat containing 2	173	2	0	1	1	1	rno-miR-672-5p	-0.23	-0.23	N/A
KDM6A	ENST00000377967.4	lysine (K)-specific demethylase 6A	991	1	0	1	0	0	rno-miR-377-5p	-0.23	-0.23	N/A
PNPLA3	ENST00000216180.3	patatin-like phospholipase domain containing 3	147	1	0	0	1	0	rno-miR-377-5p	-0.23	-0.26	N/A
GJA1	ENST00000282561.3	gap junction protein, alpha 1, 43kDa	1732	1	1	0	0	0	rno-miR-377-5p	-0.23	-0.23	N/A
RCN3	ENST00000270645.3	reticulocalbin 3, EF-hand calcium binding domain	3731	1	0	0	1	0	rno-miR-377-5p	-0.23	-0.23	N/A
UBXN10	ENST00000375099.3	UBX domain protein 10	5	2	0	2	0	0	rno-miR-377-5p	-0.23	-0.23	N/A
RGS19	ENST00000395042.1	regulator of G-protein signaling 19	195	1	0	0	1	0	rno-miR-377-5p	-0.23	-0.23	N/A
SAMD12	ENST00000409003.4	sterile alpha motif domain containing 12	57	1	0	1	0	1	rno-miR-377-5p	-0.23	-0.23	N/A
CNIH3	ENST00000272133.3	cornichon family AMPA receptor auxiliary protein 3	28	1	0	1	0	0	rno-miR-377-5p	-0.23	-0.23	N/A
SLC35E4	ENST00000343605.4	solute carrier family 35, member E4	15	1	0	0	1	0	rno-miR-377-5p	-0.23	-0.23	N/A
PIK3CD	ENST00000536656.1	phosphatidylinositol-4,5-bisphosphate 3-kinase, catalytic subunit delta	5	1	0	1	0	0	rno-miR-672-5p	-0.23	-0.23	N/A
DGKB	ENST00000403951.2	diacylglycerol kinase, beta 90kDa	5	1	1	0	0	0	rno-miR-377-5p	-0.23	-0.23	N/A
SAMD8	ENST00000372687.4	sterile alpha motif domain containing 8	100	1	0	1	0	0	rno-miR-672-5p	-0.23	-0.23	N/A
WDYHV1	ENST00000523984.1	WDYHV motif containing 1	32	1	0	1	0	0	rno-miR-377-5p	-0.23	-0.23	N/A
NKIRAS2	ENST00000462043.2	NFKB inhibitor interacting Ras-like 2	9685	1	0	1	0	0	rno-miR-377-5p	-0.23	-0.23	N/A
NID1	ENST00000366595.3	nidogen 1	303	1	1	0	0	0	rno-miR-377-5p	-0.23	-0.24	N/A
GXYLT2	ENST00000389617.4	glucoside xylosyltransferase 2	207	1	1	0	0	0	rno-miR-377-5p	-0.23	-0.44	N/A
PSMB5	ENST00000493471.2	proteasome (prosome, macropain) subunit, beta type, 5	156	1	0	1	0	0	rno-miR-672-5p	-0.23	-0.23	N/A
ST8SIA2	ENST00000268164.3	ST8 alpha-N-acetyl-neuraminide alpha-2,8-sialyltransferase 2	9	2	1	1	0	2	rno-miR-377-5p	-0.23	-0.23	N/A
TRAPPC6A	ENST00000588062.1	trafficking protein particle complex 6A	2469	1	0	0	1	0	rno-miR-377-5p	-0.23	-0.23	N/A
MCM5	ENST00000216122.4	minichromosome maintenance complex component 5	2838	1	0	1	0	0	rno-miR-377-5p	-0.23	-0.23	N/A
HARS	ENST00000504156.1	histidyl-tRNA synthetase	34	1	0	1	0	0	rno-miR-672-5p	-0.22	-0.28	N/A
MFHAS1	ENST00000276282.6	malignant fibrous histiocytoma amplified sequence 1	130	1	0	0	1	1	rno-miR-377-5p	-0.22	-0.24	N/A
KLF7	ENST00000423015.1	Kruppel-like factor 7 (ubiquitous)	737	3	1	0	2	2	rno-miR-377-5p	-0.22	-0.23	N/A
KLK7	ENST00000391807.1	kallikrein-related peptidase 7	5	1	0	0	1	0	rno-miR-377-5p	-0.22	-0.22	N/A
VWA8	ENST00000281496.6	von Willebrand factor A domain containing 8	36	1	0	0	1	0	rno-miR-377-5p	-0.22	-0.22	N/A
PI4K2B	ENST00000264864.6	phosphatidylinositol 4-kinase type 2 beta	931	1	0	0	1	0	rno-miR-377-5p	-0.22	-0.22	N/A
TTC29	ENST00000513335.1	tetratricopeptide repeat domain 29	5	1	0	0	1	0	rno-miR-377-5p	-0.22	-0.22	N/A
PCNXL4	ENST00000535349.1	pecanex-like 4 (Drosophila)	268	2	0	1	1	1	rno-miR-672-5p	-0.22	-0.22	N/A
SLC9A4	ENST00000295269.4	solute carrier family 9, subfamily A (NHE4, cation proton antiporter 4), member 4	5	1	0	0	1	0	rno-miR-377-5p	-0.22	-0.22	N/A
MOB3C	ENST00000319928.3	MOB kinase activator 3C	141	1	0	1	0	1	rno-miR-672-5p	-0.22	-0.22	N/A
CRCT1	ENST00000368790.3	cysteine-rich C-terminal 1	5	1	0	0	1	0	rno-miR-377-5p	-0.22	-0.22	N/A
FXR2	ENST00000250113.7	fragile X mental retardation, autosomal homolog 2	5	2	0	2	0	0	rno-miR-672-5p	-0.22	-0.22	N/A
YWHAE	ENST00000264335.8	tyrosine 3-monooxygenase/tryptophan 5-monooxygenase activation protein, epsilon polypeptide	144	1	0	1	0	0	rno-miR-377-5p	-0.22	-0.25	N/A
CLDN7	ENST00000538261.3	claudin 7	29	1	0	1	0	0	rno-miR-377-5p	-0.22	-0.37	N/A
DNAJC25-GNG10	ENST00000374294.3	DNAJC25-GNG10 readthrough	407	1	0	0	1	0	rno-miR-377-5p	-0.22	-0.22	N/A
PKP2	ENST00000340811.4	plakophilin 2	265	1	0	0	1	0	rno-miR-377-5p	-0.22	-0.22	N/A
LIN54	ENST00000395282.2	lin-54 homolog (C. elegans)	228	1	1	0	0	0	rno-miR-377-5p	-0.22	-0.22	N/A
IL2RA	ENST00000379959.3	interleukin 2 receptor, alpha	5	1	0	1	0	0	rno-miR-377-5p	-0.22	-0.22	N/A
SIX3	ENST00000260653.3	SIX homeobox 3	15	1	0	0	1	0	rno-miR-377-5p	-0.22	-0.22	N/A
IRG1	ENST00000377462.1	immunoresponsive 1 homolog (mouse)	5	1	0	0	1	0	rno-miR-672-5p	-0.22	-0.22	N/A
DNAJC25	ENST00000556107.1	DnaJ (Hsp40) homolog, subfamily C , member 25	407	1	0	0	1	0	rno-miR-377-5p	-0.22	-0.22	N/A
RNF152	ENST00000312828.3	ring finger protein 152	57	2	1	0	1	1	rno-miR-672-5p	-0.22	-0.27	N/A
ZBTB34	ENST00000319119.4	zinc finger and BTB domain containing 34	726	3	1	0	2	0	rno-miR-377-5p	-0.22	-0.22	N/A
FNTB	ENST00000246166.2	farnesyltransferase, CAAX box, beta	13	1	0	1	0	0	rno-miR-672-5p	-0.22	-0.22	N/A
LIMS2	ENST00000409286.1	LIM and senescent cell antigen-like domains 2	170	1	0	1	0	0	rno-miR-672-5p	-0.22	-0.22	N/A
CATSPERG	ENST00000215069.4	catsper channel auxiliary subunit gamma	5	1	0	1	0	0	rno-miR-377-5p	-0.22	-0.22	N/A
PTPRC	ENST00000367376.2	protein tyrosine phosphatase, receptor type, C	5	1	0	0	1	0	rno-miR-377-5p	-0.22	-0.22	N/A
TRAM2	ENST00000182527.3	translocation associated membrane protein 2	2774	3*	1	0	1	0	rno-miR-377-5p	-0.22	-0.22	N/A
TULP3	ENST00000448120.2	tubby like protein 3	191	1	0	1	0	0	rno-miR-377-5p	-0.22	-0.23	N/A
C1orf233	ENST00000422725.1	chromosome 1 open reading frame 233	210	1	0	0	1	0	rno-miR-377-5p	-0.22	-0.22	N/A
FAM103A1	ENST00000304191.3	family with sequence similarity 103, member A1	11	1	0	1	0	0	rno-miR-672-5p	-0.22	-0.22	N/A
TAB2	ENST00000367456.1	TGF-beta activated kinase 1/MAP3K7 binding protein 2	1129	1	1	0	0	0	rno-miR-377-5p	-0.22	-0.22	N/A
TMEM33	ENST00000504986.1	transmembrane protein 33	1470	2	1	0	1	1	rno-miR-377-5p	-0.22	-0.39	N/A
DAPK2	ENST00000261891.3	death-associated protein kinase 2	21	2	0	0	2	0	rno-miR-377-5p	-0.22	-0.28	N/A
NUAK2	ENST00000367157.3	NUAK family, SNF1-like kinase, 2	213	1	0	0	1	0	rno-miR-377-5p	-0.22	-0.26	N/A
MTOR	ENST00000376838.1	mechanistic target of rapamycin (serine/threonine kinase)	653	2	0	1	1	0	rno-miR-377-5p	-0.22	-0.22	N/A
MNAT1	ENST00000261245.4	MNAT CDK-activating kinase assembly factor 1	191	1	0	0	1	0	rno-miR-377-5p	-0.22	-0.22	N/A
CDYL2	ENST00000570137.2	chromodomain protein, Y-like 2	239	2	1	1	0	0	rno-miR-377-5p	-0.22	-0.27	N/A
C20orf196	ENST00000303142.6	chromosome 20 open reading frame 196	18	2	1	0	1	0	rno-miR-377-5p	-0.22	-0.31	N/A
ARPC4	ENST00000397261.3	actin related protein 2/3 complex, subunit 4, 20kDa	2513	1	0	1	0	0	rno-miR-672-5p	-0.22	-0.26	N/A
TRIO	ENST00000344204.4	trio Rho guanine nucleotide exchange factor	365	2	1	0	1	0	rno-miR-377-5p	-0.22	-0.27	N/A
CHST3	ENST00000373115.4	carbohydrate (chondroitin 6) sulfotransferase 3	217	1	0	1	0	1	rno-miR-672-5p	-0.22	-0.22	N/A
SEMA3A	ENST00000265362.4	sema domain, immunoglobulin domain (Ig), short basic domain, secreted, (semaphorin) 3A	162	1	0	0	1	0	rno-miR-377-5p	-0.21	-0.21	N/A
ADAP1	ENST00000265846.5	ArfGAP with dual PH domains 1	328	1	0	0	1	0	rno-miR-672-5p	-0.21	-0.21	N/A
PDE4A	ENST00000380702.2	phosphodiesterase 4A, cAMP-specific	48	1	1	0	0	0	rno-miR-377-5p	-0.21	-0.21	N/A
C1orf220	ENST00000319387.2	chromosome 1 open reading frame 220	5	1	0	0	1	1	rno-miR-672-5p	-0.21	-0.21	N/A
SLC12A8	ENST00000430155.2	solute carrier family 12, member 8	11	1	0	0	1	1	rno-miR-377-5p	-0.21	-0.21	N/A
ACY3	ENST00000255082.3	aspartoacylase (aminocyclase) 3	55	1	0	0	1	0	rno-miR-377-5p	-0.21	-0.21	N/A
GUCY1A3	ENST00000296518.7	guanylate cyclase 1, soluble, alpha 3	42	2	0	0	2	1	rno-miR-377-5p	-0.21	-0.39	N/A
GDPD4	ENST00000315938.4	glycerophosphodiester phosphodiesterase domain containing 4	5	1	0	0	1	0	rno-miR-377-5p	-0.21	-0.21	N/A
SGCG	ENST00000218867.3	sarcoglycan, gamma (35kDa dystrophin-associated glycoprotein)	5	1	0	0	1	0	rno-miR-377-5p	-0.21	-0.21	N/A
PRDX3	ENST00000356951.3	peroxiredoxin 3	141	1	0	0	1	0	rno-miR-377-5p	-0.21	-0.21	N/A
COL4A5	ENST00000361603.2	collagen, type IV, alpha 5	715	1	0	1	0	0	rno-miR-672-5p	-0.21	-0.25	N/A
GRAMD2	ENST00000309731.7	GRAM domain containing 2	5	1	0	0	1	0	rno-miR-377-5p	-0.21	-0.21	N/A
MAP4K1	ENST00000591517.1	mitogen-activated protein kinase kinase kinase kinase 1	9	1	0	1	0	0	rno-miR-377-5p	-0.21	-0.21	N/A
BRPF3	ENST00000534400.1	bromodomain and PHD finger containing, 3	7032	2	0	1	1	0	rno-miR-377-5p	-0.21	-0.21	N/A
KIF5B	ENST00000302418.4	kinesin family member 5B	635	1	0	1	0	1	rno-miR-672-5p	-0.21	-0.23	N/A
NFS1	ENST00000374092.4	NFS1 cysteine desulfurase	629	1	0	0	1	0	rno-miR-672-5p	-0.21	-0.21	N/A
CHST15	ENST00000346248.5	carbohydrate (N-acetylgalactosamine 4-sulfate 6-O) sulfotransferase 15	59	1	1	0	0	0	rno-miR-377-5p	-0.21	-0.21	N/A
ABCC12	ENST00000416054.1	ATP-binding cassette, sub-family C (CFTR/MRP), member 12	5	1	1	0	0	0	rno-miR-377-5p	-0.21	-0.21	N/A
C10orf113	ENST00000529198.1	chromosome 10 open reading frame 113	5	1	0	0	1	0	rno-miR-377-5p	-0.21	-0.21	N/A
RCVRN	ENST00000226193.5	recoverin	5	1	0	1	0	1	rno-miR-377-5p	-0.21	-0.21	N/A
HTATIP2	ENST00000451739.2	HIV-1 Tat interactive protein 2, 30kDa	380	1	0	0	1	0	rno-miR-377-5p	-0.21	-0.21	N/A
GSG1L	ENST00000380898.2	GSG1-like	5	1	0	1	0	0	rno-miR-672-5p	-0.21	-0.21	N/A
ADAMTS10	ENST00000595838.1	ADAM metallopeptidase with thrombospondin type 1 motif, 10	7	1	0	1	0	0	rno-miR-672-5p	-0.21	-0.21	N/A
OAZ3	ENST00000321531.5	ornithine decarboxylase antizyme 3	77	1	0	0	1	0	rno-miR-672-5p	-0.21	-0.21	N/A
PODNL1	ENST00000538517.2	podocan-like 1	9	1	0	0	1	0	rno-miR-377-5p	-0.21	-0.21	N/A
GOLPH3L	ENST00000271732.3	golgi phosphoprotein 3-like	274	1	1	0	0	0	rno-miR-377-5p	-0.21	-0.23	N/A
SCYL3	ENST00000367771.6	SCY1-like 3 (S. cerevisiae)	124	1	0	1	0	0	rno-miR-672-5p	-0.21	-0.27	N/A
ASB7	ENST00000332783.7	ankyrin repeat and SOCS box containing 7	95	2	0	1	1	0	rno-miR-672-5p	-0.21	-0.22	N/A
YWHAQ	ENST00000381844.4	tyrosine 3-monooxygenase/tryptophan 5-monooxygenase activation protein, theta polypeptide	473	1	0	1	0	0	rno-miR-672-5p	-0.21	-0.21	N/A
PDIA6	ENST00000272227.3	protein disulfide isomerase family A, member 6	23851	1	0	0	1	0	rno-miR-377-5p	-0.21	-0.21	N/A
MEP1A	ENST00000230588.4	meprin A, alpha (PABA peptide hydrolase)	8	1	0	0	1	0	rno-miR-377-5p	-0.21	-0.21	N/A
DACT3	ENST00000300875.4	dishevelled-binding antagonist of beta-catenin 3	59	1	0	1	0	1	rno-miR-672-5p	-0.21	-0.26	N/A
PLN	ENST00000357525.5	phospholamban	5	1	0	0	1	0	rno-miR-377-5p	-0.21	-0.21	N/A
KCNS3	ENST00000304101.4	potassium voltage-gated channel, delayed-rectifier, subfamily S, member 3	344	1	0	0	1	0	rno-miR-672-5p	-0.21	-0.21	N/A
CDK6	ENST00000265734.4	cyclin-dependent kinase 6	1116	2	0	2	0	0	rno-miR-377-5p	-0.21	-0.23	N/A
IGF2BP1	ENST00000290341.3	insulin-like growth factor 2 mRNA binding protein 1	460	2	0	1	1	0	rno-miR-377-5p	-0.21	-0.22	N/A
TSPAN18	ENST00000340160.3	tetraspanin 18	332	1	1	0	0	0	rno-miR-377-5p	-0.21	-0.26	N/A
GMFB	ENST00000554908.1	glia maturation factor, beta	15	1	0	1	0	1	rno-miR-377-5p	-0.21	-0.21	N/A
NPRL3	ENST00000399953.3	nitrogen permease regulator-like 3 (S. cerevisiae)	129	1	0	1	0	0	rno-miR-377-5p	-0.21	-0.21	N/A
FKBP1A	ENST00000400137.4	FK506 binding protein 1A, 12kDa	72	1	0	0	1	0	rno-miR-377-5p	-0.21	-0.21	N/A
ADIPOQ	ENST00000412955.2	adiponectin, C1Q and collagen domain containing	5	1	0	0	1	0	rno-miR-672-5p	-0.21	-0.21	N/A
ZNF385A	ENST00000551109.1	zinc finger protein 385A	94	1	1	0	0	0	rno-miR-377-5p	-0.21	-0.21	N/A
TUFT1	ENST00000368849.3	tuftelin 1	599	1	0	1	0	0	rno-miR-377-5p	-0.21	-0.21	N/A
NGB	ENST00000298352.4	neuroglobin	5	1	0	0	1	2	rno-miR-377-5p	-0.21	-0.21	N/A
CECR6	ENST00000399875.1	cat eye syndrome chromosome region, candidate 6	5	1	1	0	0	0	rno-miR-377-5p	-0.21	-0.21	N/A
UTY	ENST00000331397.4	ubiquitously transcribed tetratricopeptide repeat containing, Y-linked	5	1	0	1	0	0	rno-miR-377-5p	-0.21	-0.21	N/A
TBC1D8	ENST00000376840.4	TBC1 domain family, member 8 (with GRAM domain)	47	1	0	1	0	0	rno-miR-672-5p	-0.21	-0.21	N/A
AHRR	ENST00000316418.5	aryl-hydrocarbon receptor repressor	1049	2	0	0	2	1	rno-miR-377-5p	-0.21	-0.3	N/A
PBX1	ENST00000367897.1	pre-B-cell leukemia homeobox 1	18	2	1	0	1	0	rno-miR-377-5p	-0.21	-0.29	N/A
C5orf51	ENST00000381647.2	chromosome 5 open reading frame 51	124	1	0	1	0	1	rno-miR-672-5p	-0.21	-0.21	N/A
INTS2	ENST00000444766.3	integrator complex subunit 2	109	2	1	0	1	0	rno-miR-672-5p	-0.21	-0.22	N/A
RBM18	ENST00000417201.3	RNA binding motif protein 18	963	3	0	0	3	1	rno-miR-377-5p	-0.21	-0.43	N/A
GAS2	ENST00000454584.2	growth arrest-specific 2	13	1	0	1	0	0	rno-miR-377-5p	-0.21	-0.23	N/A
AGPAT9	ENST00000395226.2	1-acylglycerol-3-phosphate O-acyltransferase 9	89	1	1	0	0	0	rno-miR-377-5p	-0.21	-0.21	N/A
ENOX1	ENST00000261488.6	ecto-NOX disulfide-thiol exchanger 1	41	1	0	0	1	0	rno-miR-377-5p	-0.21	-0.21	N/A
STAC3	ENST00000554578.1	SH3 and cysteine rich domain 3	29	1	0	0	1	0	rno-miR-377-5p	-0.21	-0.21	N/A
PDE1A	ENST00000351439.5	phosphodiesterase 1A, calmodulin-dependent	379	1	0	0	1	0	rno-miR-377-5p	-0.21	-0.21	N/A
DOK5	ENST00000262593.5	docking protein 5	5	1	0	0	1	0	rno-miR-672-5p	-0.21	-0.21	N/A
NOL8	ENST00000442668.2	nucleolar protein 8	108	1	0	0	1	0	rno-miR-377-5p	-0.21	-0.21	N/A
MYH9	ENST00000216181.5	myosin, heavy chain 9, non-muscle	1317	1	0	0	1	0	rno-miR-377-5p	-0.21	-0.21	N/A
ZNF503	ENST00000372524.4	zinc finger protein 503	2647	1	0	0	1	0	rno-miR-377-5p	-0.21	-0.21	N/A
CD83	ENST00000379153.3	CD83 molecule	414	1	0	1	0	0	rno-miR-672-5p	-0.2	-0.2	N/A
FAM194B	ENST00000298738.2	family with sequence similarity 194, member B	5	1	0	0	1	0	rno-miR-377-5p	-0.2	-0.2	N/A
C9	ENST00000263408.4	complement component 9	5	1	0	1	0	0	rno-miR-672-5p	-0.2	-0.2	N/A
VEGFB	ENST00000309422.2	vascular endothelial growth factor B	4432	1	0	0	1	0	rno-miR-377-5p	-0.2	-0.2	N/A
TRPM1	ENST00000397795.2	transient receptor potential cation channel, subfamily M, member 1	5	1	0	0	1	0	rno-miR-377-5p	-0.2	-0.2	N/A
COL8A2	ENST00000303143.4	collagen, type VIII, alpha 2	15	1	1	0	0	0	rno-miR-377-5p	-0.2	-0.2	N/A
EOGT	ENST00000383701.3	EGF domain-specific O-linked N-acetylglucosamine (GlcNAc) transferase	302	1	0	1	0	0	rno-miR-672-5p	-0.2	-0.22	N/A
NOL12	ENST00000359114.4	nucleolar protein 12	536	1	0	1	0	0	rno-miR-672-5p	-0.2	-0.29	N/A
FNDC8	ENST00000158009.5	fibronectin type III domain containing 8	5	1	0	0	1	0	rno-miR-377-5p	-0.2	-0.2	N/A
AFTPH	ENST00000238856.4	aftiphilin	6	1	0	0	1	1	rno-miR-377-5p	-0.2	-0.2	N/A
KRT80	ENST00000313234.5	keratin 80	617	1	1	0	0	0	rno-miR-377-5p	-0.2	-0.2	N/A
NXPH3	ENST00000328741.5	neurexophilin 3	65	2	1	0	1	0	rno-miR-377-5p	-0.2	-0.22	N/A
C8orf44-SGK3	ENST00000519289.1	C8orf44-SGK3 readthrough	56	1	0	1	0	0	rno-miR-377-5p	-0.2	-0.2	N/A
TTC8	ENST00000345383.5	tetratricopeptide repeat domain 8	90	1	0	0	1	0	rno-miR-377-5p	-0.2	-0.2	N/A
CHRM1	ENST00000306960.3	cholinergic receptor, muscarinic 1	5	1	0	1	0	0	rno-miR-672-5p	-0.2	-0.2	N/A
MAN1B1	ENST00000371589.4	mannosidase, alpha, class 1B, member 1	604	1	0	0	1	0	rno-miR-377-5p	-0.2	-0.2	N/A
MROH9	ENST00000367759.4	maestro heat-like repeat family member 9	5	1	0	0	1	0	rno-miR-377-5p	-0.2	-0.2	N/A
DNAI2	ENST00000307504.5	dynein, axonemal, intermediate chain 2	5	1	0	1	0	0	rno-miR-377-5p	-0.2	-0.2	N/A
DACH1	ENST00000305425.4	dachshund homolog 1 (Drosophila)	18	1	0	1	0	0	rno-miR-672-5p	-0.2	-0.2	N/A
ELAVL3	ENST00000359227.3	ELAV like neuron-specific RNA binding protein 3	5	1	0	0	1	0	rno-miR-377-5p	-0.2	-0.2	N/A
SNIP1	ENST00000296215.6	Smad nuclear interacting protein 1	355	2	0	2	0	0	rno-miR-377-5p	-0.2	-0.46	N/A
FREM2	ENST00000280481.7	FRAS1 related extracellular matrix protein 2	33	1	0	0	1	1	rno-miR-377-5p	-0.2	-0.29	N/A
DEXI	ENST00000331808.4	Dexi homolog (mouse)	1646	1	0	1	0	0	rno-miR-377-5p	-0.2	-0.2	N/A
UNC45B	ENST00000268876.5	unc-45 homolog B (C. elegans)	5	1	1	0	0	0	rno-miR-377-5p	-0.2	-0.2	N/A
TRPM5	ENST00000155858.6	transient receptor potential cation channel, subfamily M, member 5	5	1	0	1	0	0	rno-miR-377-5p	-0.2	-0.2	N/A
SGK3	ENST00000345714.4	serum/glucocorticoid regulated kinase family, member 3	56	1	0	1	0	0	rno-miR-377-5p	-0.2	-0.2	N/A
ZNF16	ENST00000276816.4	zinc finger protein 16	144	1	0	0	1	0	rno-miR-377-5p	-0.2	-0.2	N/A
ERC2	ENST00000288221.6	ELKS/RAB6-interacting/CAST family member 2	11	1	0	0	1	0	rno-miR-672-5p	-0.2	-0.2	N/A
OPN3	ENST00000366554.2	opsin 3	208	1	0	0	1	0	rno-miR-377-5p	-0.2	-0.23	N/A
HOXB3	ENST00000470495.1	homeobox B3	70	1	0	1	0	0	rno-miR-377-5p	-0.2	-0.2	N/A
ARHGEF10L	ENST00000452522.1	Rho guanine nucleotide exchange factor (GEF) 10-like	1019	1	0	0	1	1	rno-miR-377-5p	-0.2	-0.2	N/A
THY1	ENST00000284240.5	Thy-1 cell surface antigen	2345	1	0	0	1	0	rno-miR-377-5p	-0.2	-0.2	N/A
PAFAH1B1	ENST00000397195.5	platelet-activating factor acetylhydrolase 1b, regulatory subunit 1 (45kDa)	1570	1	0	1	0	0	rno-miR-672-5p	-0.2	-0.23	N/A
SLC3A1	ENST00000260649.6	solute carrier family 3 (amino acid transporter heavy chain), member 1	5	1	0	0	1	0	rno-miR-377-5p	-0.2	-0.2	N/A
MADD	ENST00000406482.1	MAP-kinase activating death domain	282	1	0	1	0	0	rno-miR-672-5p	-0.2	-0.2	N/A
SLC37A2	ENST00000298280.5	solute carrier family 37 (glucose-6-phosphate transporter), member 2	18	1	0	0	1	0	rno-miR-377-5p	-0.2	-0.2	N/A
ASTN1	ENST00000361833.2	astrotactin 1	9	1	0	0	1	0	rno-miR-672-5p	-0.2	-0.2	N/A
IGFBP4	ENST00000269593.4	insulin-like growth factor binding protein 4	4053	2	0	1	1	0	rno-miR-377-5p	-0.2	-0.35	N/A
PSTPIP2	ENST00000409746.5	proline-serine-threonine phosphatase interacting protein 2	215	1	0	0	1	1	rno-miR-377-5p	-0.2	-0.2	N/A
ARTN	ENST00000372359.5	artemin	18	1	0	0	1	0	rno-miR-672-5p	-0.2	-0.2	N/A
DOT1L	ENST00000398665.3	DOT1-like histone H3K79 methyltransferase	439	1	0	1	0	0	rno-miR-377-5p	-0.2	-0.22	N/A
TRIM44	ENST00000299413.5	tripartite motif containing 44	4203	1	0	1	0	0	rno-miR-672-5p	-0.2	-0.2	N/A
GBAS	ENST00000322090.3	glioblastoma amplified sequence	273	1	0	1	0	0	rno-miR-377-5p	-0.2	-0.2	N/A
PRIMA1	ENST00000393140.1	proline rich membrane anchor 1	5	2	0	0	2	0	rno-miR-377-5p	-0.2	-0.2	N/A
NRBF2	ENST00000277746.6	nuclear receptor binding factor 2	11	1	0	0	1	0	rno-miR-377-5p	-0.2	-0.2	N/A
CHTF8	ENST00000448552.2	CTF8, chromosome transmission fidelity factor 8 homolog (S. cerevisiae)	13	1	0	0	1	0	rno-miR-377-5p	-0.2	-0.2	N/A
MBNL3	ENST00000370839.3	muscleblind-like splicing regulator 3	593	2	1	0	1	0	rno-miR-377-5p	-0.2	-0.26	N/A
EMP1	ENST00000256951.5	epithelial membrane protein 1	814	1	0	0	1	0	rno-miR-377-5p	-0.2	-0.2	N/A
ATP1B4	ENST00000218008.3	ATPase, Na+/K+ transporting, beta 4 polypeptide	5	1	0	0	1	0	rno-miR-377-5p	-0.2	-0.2	N/A
RECQL5	ENST00000423245.2	RecQ protein-like 5	129	1	0	0	1	0	rno-miR-377-5p	-0.2	-0.2	N/A
FBXO11	ENST00000402508.1	F-box protein 11	359	1	0	1	0	0	rno-miR-672-5p	-0.2	-0.2	N/A
RNF125	ENST00000217740.3	ring finger protein 125, E3 ubiquitin protein ligase	214	1	0	1	0	0	rno-miR-672-5p	-0.2	-0.2	N/A
CD177	ENST00000378009.4	CD177 molecule	5	1	0	1	0	0	rno-miR-377-5p	-0.2	-0.2	N/A
SULF2	ENST00000359930.4	sulfatase 2	103	1	0	0	1	1	rno-miR-377-5p	-0.2	-0.2	N/A
PPRC1	ENST00000278070.2	peroxisome proliferator-activated receptor gamma, coactivator-related 1	194	1	0	1	0	0	rno-miR-672-5p	-0.19	-0.19	N/A
IQGAP1	ENST00000268182.5	IQ motif containing GTPase activating protein 1	5523	1	0	0	1	1	rno-miR-377-5p	-0.19	-0.22	N/A
DLX3	ENST00000434704.2	distal-less homeobox 3	5	1	0	1	0	1	rno-miR-377-5p	-0.19	-0.19	N/A
SH2D4B	ENST00000339284.2	SH2 domain containing 4B	5	1	0	1	0	1	rno-miR-377-5p	-0.19	-0.19	N/A
TRIM54	ENST00000296098.4	tripartite motif containing 54	5	1	0	1	0	0	rno-miR-672-5p	-0.19	-0.19	N/A
LRRTM3	ENST00000361320.4	leucine rich repeat transmembrane neuronal 3	5	1	0	0	1	0	rno-miR-377-5p	-0.19	-0.19	N/A
CDK13	ENST00000181839.4	cyclin-dependent kinase 13	32	1	0	1	0	0	rno-miR-672-5p	-0.19	-0.19	N/A
SEC22A	ENST00000481965.2	SEC22 vesicle trafficking protein homolog A (S. cerevisiae)	294	1	0	1	0	0	rno-miR-377-5p	-0.19	-0.19	N/A
ARHGEF10	ENST00000520359.1	Rho guanine nucleotide exchange factor (GEF) 10	326	1	0	1	0	0	rno-miR-377-5p	-0.19	-0.19	N/A
P2RY4	ENST00000374519.2	pyrimidinergic receptor P2Y, G-protein coupled, 4	5	1	0	0	1	0	rno-miR-377-5p	-0.19	-0.19	N/A
TTC39B	ENST00000512701.2	tetratricopeptide repeat domain 39B	161	3	0	1	2	0	rno-miR-377-5p	-0.19	-0.27	N/A
LRRC49	ENST00000260382.5	leucine rich repeat containing 49	94	2	1	1	0	0	rno-miR-672-5p	-0.19	-0.54	N/A
GIPC3	ENST00000322315.5	GIPC PDZ domain containing family, member 3	48	2	0	0	2	0	rno-miR-377-5p	-0.19	-0.19	N/A
WIZ	ENST00000389282.4	widely interspaced zinc finger motifs	1321	1	0	0	1	0	rno-miR-377-5p	-0.19	-0.19	N/A
ERMAP	ENST00000372514.3	erythroblast membrane-associated protein (Scianna blood group)	121	1	0	0	1	0	rno-miR-377-5p	-0.19	-0.19	N/A
SH3D21	ENST00000453908.2	SH3 domain containing 21	11	1	0	0	1	0	rno-miR-377-5p	-0.19	-0.19	N/A
ABCB9	ENST00000280560.8	ATP-binding cassette, sub-family B (MDR/TAP), member 9	13	1	0	0	1	0	rno-miR-377-5p	-0.19	-0.19	N/A
C10orf11	ENST00000496424.2	chromosome 10 open reading frame 11	5	1	0	1	0	0	rno-miR-672-5p	-0.19	-0.19	N/A
ADAT1	ENST00000307921.3	adenosine deaminase, tRNA-specific 1	597	1	0	0	1	1	rno-miR-377-5p	-0.19	-0.21	N/A
GJB5	ENST00000338513.1	gap junction protein, beta 5, 31.1kDa	5	1	0	0	1	0	rno-miR-377-5p	-0.19	-0.19	N/A
EDA	ENST00000374553.2	ectodysplasin A	9	2	0	1	1	1	rno-miR-377-5p	-0.19	-0.19	N/A
KLHDC7A	ENST00000400664.1	kelch domain containing 7A	5	2	0	2	0	0	rno-miR-377-5p	-0.19	-0.19	N/A
KRT6A	ENST00000330722.6	keratin 6A	5	1	0	1	0	0	rno-miR-672-5p	-0.19	-0.19	N/A
CLEC7A	ENST00000298523.5	C-type lectin domain family 7, member A	5	1	0	0	1	0	rno-miR-377-5p	-0.19	-0.19	N/A
AL626787.1	ENST00000595430.1		5	1	0	0	1	0	rno-miR-377-5p	-0.19	-0.19	N/A
PUS1	ENST00000440818.2	pseudouridylate synthase 1	1162	1	0	0	1	0	rno-miR-377-5p	-0.19	-0.19	N/A
SOX10	ENST00000396884.2	SRY (sex determining region Y)-box 10	5	2	0	0	2	0	rno-miR-377-5p	-0.19	-0.19	N/A
LCA5	ENST00000369846.4	Leber congenital amaurosis 5	8	1	1	0	0	0	rno-miR-377-5p	-0.19	-0.19	N/A
PRRG4	ENST00000257836.3	proline rich Gla (G-carboxyglutamic acid) 4 (transmembrane)	47	1	1	0	0	1	rno-miR-377-5p	-0.19	-0.25	N/A
PRPF38A	ENST00000257181.9	pre-mRNA processing factor 38A	892	1	0	0	1	0	rno-miR-377-5p	-0.19	-0.2	N/A
AHCTF1	ENST00000366508.1	AT hook containing transcription factor 1	5	1	1	0	0	0	rno-miR-377-5p	-0.19	-0.19	N/A
PGAP3	ENST00000579146.1	post-GPI attachment to proteins 3	6	1	0	1	0	0	rno-miR-672-5p	-0.19	-0.19	N/A
RHOB	ENST00000272233.4	ras homolog family member B	6532	1	0	0	1	2	rno-miR-377-5p	-0.19	-0.19	N/A
SFXN1	ENST00000321442.5	sideroflexin 1	1018	2	0	0	2	1	rno-miR-377-5p	-0.19	-0.42	N/A
HFE	ENST00000357618.5	hemochromatosis	563	1	0	1	0	0	rno-miR-672-5p	-0.19	-0.19	N/A
CYB5R1	ENST00000367249.4	cytochrome b5 reductase 1	545	1	0	0	1	0	rno-miR-377-5p	-0.19	-0.19	N/A
ANGEL1	ENST00000251089.2	angel homolog 1 (Drosophila)	299	1	0	1	0	0	rno-miR-377-5p	-0.19	-0.19	N/A
DSTN	ENST00000246069.7	destrin (actin depolymerizing factor)	10116	1	0	0	1	0	rno-miR-377-5p	-0.19	-0.23	N/A
MCCC2	ENST00000340941.6	methylcrotonoyl-CoA carboxylase 2 (beta)	1590	1	0	0	1	0	rno-miR-377-5p	-0.19	-0.21	N/A
ASAP1	ENST00000357668.1	ArfGAP with SH3 domain, ankyrin repeat and PH domain 1	185	1	1	0	0	1	rno-miR-377-5p	-0.19	-0.21	N/A
TRIM2	ENST00000338700.5	tripartite motif containing 2	22	2	0	0	2	0	rno-miR-377-5p	-0.19	-0.19	N/A
GPR115	ENST00000371220.1	G protein-coupled receptor 115	8	1	0	1	0	0	rno-miR-377-5p	-0.19	-0.19	N/A
NEK8	ENST00000268766.6	NIMA-related kinase 8	134	1	0	1	0	0	rno-miR-672-5p	-0.19	-0.19	N/A
IDH3B	ENST00000380843.4	isocitrate dehydrogenase 3 (NAD+) beta	4469	1	0	0	1	0	rno-miR-672-5p	-0.18	-0.18	N/A
RNF19A	ENST00000519449.1	ring finger protein 19A, RBR E3 ubiquitin protein ligase	1674	1	0	0	1	0	rno-miR-377-5p	-0.18	-0.18	N/A
RAD23A	ENST00000586534.1	RAD23 homolog A (S. cerevisiae)	58	1	0	1	0	0	rno-miR-377-5p	-0.18	-0.2	N/A
ZNF233	ENST00000592581.1	zinc finger protein 233	6	1	0	1	0	1	rno-miR-672-5p	-0.18	-0.19	N/A
COLQ	ENST00000383785.2	collagen-like tail subunit (single strand of homotrimer) of asymmetric acetylcholinesterase	8	1	0	1	0	0	rno-miR-377-5p	-0.18	-0.18	N/A
ZKSCAN8	ENST00000330236.6	zinc finger with KRAB and SCAN domains 8	281	1	1	0	0	2	rno-miR-377-5p	-0.18	-0.18	N/A
HCCS	ENST00000321143.4	holocytochrome c synthase	1615	1	0	1	0	0	rno-miR-377-5p	-0.18	-0.31	N/A
CABP7	ENST00000216144.3	calcium binding protein 7	12	1	0	0	1	0	rno-miR-377-5p	-0.18	-0.18	N/A
FAM205A	ENST00000378788.3	family with sequence similarity 205, member A	5	1	0	1	0	0	rno-miR-672-5p	-0.18	-0.18	N/A
UNC79	ENST00000553484.1	unc-79 homolog (C. elegans)	5	1	0	1	0	0	rno-miR-672-5p	-0.18	-0.18	N/A
HCN4	ENST00000261917.3	hyperpolarization activated cyclic nucleotide-gated potassium channel 4	19	3	0	3	0	0	rno-miR-672-5p	-0.18	-0.23	N/A
ZFAND2B	ENST00000409594.1	zinc finger, AN1-type domain 2B	132	1	0	1	0	0	rno-miR-377-5p	-0.18	-0.18	N/A
TMCO3	ENST00000434316.2	transmembrane and coiled-coil domains 3	3482	1	0	0	1	0	rno-miR-377-5p	-0.18	-0.18	N/A
KMT2C	ENST00000262189.6	lysine (K)-specific methyltransferase 2C	417	1	1	0	0	0	rno-miR-377-5p	-0.18	-0.18	N/A
ASIC1	ENST00000228468.4	acid-sensing (proton-gated) ion channel 1	111	1	1	0	0	0	rno-miR-377-5p	-0.18	-0.19	N/A
GABRA3	ENST00000370314.4	gamma-aminobutyric acid (GABA) A receptor, alpha 3	55	1	0	0	1	0	rno-miR-377-5p	-0.18	-0.18	N/A
MTMR14	ENST00000353332.5	myotubularin related protein 14	173	1	0	1	0	0	rno-miR-377-5p	-0.18	-0.18	N/A
DLG2	ENST00000398309.2	discs, large homolog 2 (Drosophila)	15	3	0	1	2	2	rno-miR-377-5p	-0.18	-0.18	N/A
NSUN5	ENST00000428206.1	NOP2/Sun domain family, member 5	28	1	0	0	1	1	rno-miR-377-5p	-0.18	-0.18	N/A
CCR9	ENST00000357632.2	chemokine (C-C motif) receptor 9	5	1	0	0	1	0	rno-miR-377-5p	-0.18	-0.18	N/A
NPFFR1	ENST00000277942.6	neuropeptide FF receptor 1	5	1	0	1	0	0	rno-miR-672-5p	-0.18	-0.18	N/A
FAM129A	ENST00000367511.3	family with sequence similarity 129, member A	213	3	0	1	2	1	rno-miR-377-5p	-0.18	-0.19	N/A
MAT2B	ENST00000518095.1	methionine adenosyltransferase II, beta	1901	1	0	1	0	0	rno-miR-672-5p	-0.18	-0.18	N/A
FZD10	ENST00000539839.1	frizzled family receptor 10	36	1	0	0	1	0	rno-miR-377-5p	-0.18	-0.18	N/A
TAP2	ENST00000374897.2	transporter 2, ATP-binding cassette, sub-family B (MDR/TAP)	466	1	0	1	0	2	rno-miR-672-5p	-0.18	-0.19	N/A
MASP1	ENST00000296280.6	mannan-binding lectin serine peptidase 1 (C4/C2 activating component of Ra-reactive factor)	838	1	0	0	1	0	rno-miR-377-5p	-0.18	-0.18	N/A
RP11-366L20.2	ENST00000356215.2	Uncharacterized protein	5	1	0	0	1	0	rno-miR-377-5p	-0.18	-0.18	N/A
ABCC9	ENST00000261200.4	ATP-binding cassette, sub-family C (CFTR/MRP), member 9	5	1	1	0	0	0	rno-miR-377-5p	-0.18	-0.18	N/A
TASP1	ENST00000337743.4	taspase, threonine aspartase, 1	58	1	0	1	0	0	rno-miR-377-5p	-0.18	-0.18	N/A
BFAR	ENST00000261658.2	bifunctional apoptosis regulator	376	2	0	1	1	0	rno-miR-377-5p	-0.18	-0.47	N/A
AQP9	ENST00000219919.4	aquaporin 9	5	1	0	0	1	0	rno-miR-377-5p	-0.18	-0.18	N/A
ZFAND3	ENST00000287218.4	zinc finger, AN1-type domain 3	86	1	1	0	0	0	rno-miR-377-5p	-0.18	-0.29	N/A
TCEA2	ENST00000395053.3	transcription elongation factor A (SII), 2	181	1	0	0	1	1	rno-miR-377-5p	-0.18	-0.18	N/A
MTFR1	ENST00000458689.2	mitochondrial fission regulator 1	1051	1	0	0	1	0	rno-miR-377-5p	-0.18	-0.18	N/A
CCNT2	ENST00000295238.6	cyclin T2	381	3	1	1	1	0	rno-miR-377-5p	-0.18	-0.57	N/A
KCNQ5	ENST00000370398.1	potassium voltage-gated channel, KQT-like subfamily, member 5	50	1	0	1	0	1	rno-miR-672-5p	-0.18	-0.18	N/A
PRKCQ	ENST00000263125.5	protein kinase C, theta	7	1	0	1	0	0	rno-miR-672-5p	-0.18	-0.18	N/A
C17orf103	ENST00000468196.1	chromosome 17 open reading frame 103	54	1	0	1	0	1	rno-miR-377-5p	-0.18	-0.18	N/A
SLC16A9	ENST00000395348.3	solute carrier family 16, member 9	7	1	0	0	1	1	rno-miR-377-5p	-0.18	-0.18	N/A
TMEM178B	ENST00000565468.1	transmembrane protein 178B	129	2	0	1	1	1	rno-miR-672-5p	-0.18	-0.18	N/A
QRSL1	ENST00000369046.4	glutaminyl-tRNA synthase (glutamine-hydrolyzing)-like 1	53	2	1	0	1	0	rno-miR-377-5p	-0.18	-0.33	N/A
TATDN2	ENST00000448281.2	TatD DNase domain containing 2	894	1	0	0	1	0	rno-miR-377-5p	-0.18	-0.18	N/A
CTTNBP2	ENST00000160373.3	cortactin binding protein 2	29	1	0	0	1	0	rno-miR-377-5p	-0.18	-0.18	N/A
TUBB1	ENST00000217133.1	tubulin, beta 1 class VI	5	1	0	0	1	0	rno-miR-377-5p	-0.18	-0.18	N/A
ZIK1	ENST00000307468.4	zinc finger protein interacting with K protein 1	64	1	0	0	1	0	rno-miR-377-5p	-0.18	-0.18	N/A
MFSD6	ENST00000392328.1	major facilitator superfamily domain containing 6	47	2	0	1	1	2	rno-miR-672-5p	-0.18	-0.28	N/A
STARD3NL	ENST00000009041.7	STARD3 N-terminal like	1911	2	1	0	1	1	rno-miR-377-5p	-0.18	-0.49	N/A
PHYHIPL	ENST00000373880.4	phytanoyl-CoA 2-hydroxylase interacting protein-like	26	2	0	0	2	0	rno-miR-377-5p	-0.18	-0.25	N/A
VPS11	ENST00000300793.6	vacuolar protein sorting 11 homolog (S. cerevisiae)	54	1	0	1	0	0	rno-miR-377-5p	-0.18	-0.18	N/A
ARL6IP5	ENST00000273258.3	ADP-ribosylation-like factor 6 interacting protein 5	150	1	0	1	0	0	rno-miR-377-5p	-0.18	-0.19	N/A
RAB37	ENST00000392610.1	RAB37, member RAS oncogene family	875	1	0	0	1	1	rno-miR-377-5p	-0.18	-0.18	N/A
CD34	ENST00000356522.4	CD34 molecule	5	1	0	0	1	1	rno-miR-377-5p	-0.18	-0.18	N/A
GLI2	ENST00000452319.1	GLI family zinc finger 2	73	1	0	0	1	0	rno-miR-377-5p	-0.18	-0.18	N/A
RBM8A	ENST00000330165.8	RNA binding motif protein 8A	33	1	0	0	1	0	rno-miR-377-5p	-0.17	-0.17	N/A
KIAA1644	ENST00000381176.4	KIAA1644	10	1	0	1	0	1	rno-miR-377-5p	-0.17	-0.17	N/A
FCGR3B	ENST00000367964.2	Fc fragment of IgG, low affinity IIIb, receptor (CD16b)	5	1	0	0	1	0	rno-miR-377-5p	-0.17	-0.17	N/A
MEX3B	ENST00000558133.1	mex-3 RNA binding family member B	1401	2	0	1	1	0	rno-miR-377-5p	-0.17	-0.17	N/A
DCAF7	ENST00000310827.4	DDB1 and CUL4 associated factor 7	3289	1	0	0	1	1	rno-miR-672-5p	-0.17	-0.18	N/A
VPS54	ENST00000409558.4	vacuolar protein sorting 54 homolog (S. cerevisiae)	312	1	0	1	0	0	rno-miR-672-5p	-0.17	-0.27	N/A
MCU	ENST00000373053.3	mitochondrial calcium uniporter	2421	1	0	1	0	0	rno-miR-672-5p	-0.17	-0.18	N/A
TMEM135	ENST00000340353.7	transmembrane protein 135	963	3	1	1	1	1	rno-miR-377-5p	-0.17	-0.39	N/A
SERPIND1	ENST00000215727.5	serpin peptidase inhibitor, clade D (heparin cofactor), member 1	278	1	0	0	1	0	rno-miR-377-5p	-0.17	-0.19	N/A
SORBS2	ENST00000284776.7	sorbin and SH3 domain containing 2	1279	1	1	0	0	0	rno-miR-377-5p	-0.17	-0.19	N/A
TMEM192	ENST00000306480.6	transmembrane protein 192	278	1	0	0	1	0	rno-miR-377-5p	-0.17	-0.18	N/A
CXorf38	ENST00000378426.1	chromosome X open reading frame 38	238	1	0	0	1	0	rno-miR-377-5p	-0.17	-0.17	N/A
ST6GALNAC2	ENST00000225276.5	ST6 (alpha-N-acetyl-neuraminyl-2,3-beta-galactosyl-1,3)-N-acetylgalactosaminide alpha-2,6-sialyltransferase 2	37	1	0	1	0	0	rno-miR-377-5p	-0.17	-0.17	N/A
ATRN	ENST00000262919.5	attractin	39	3	0	2	1	0	rno-miR-377-5p	-0.17	-0.17	N/A
ANKRD61	ENST00000409061.1	ankyrin repeat domain 61	6	1	0	0	1	0	rno-miR-377-5p	-0.17	-0.17	N/A
LONRF1	ENST00000398246.3	LON peptidase N-terminal domain and ring finger 1	36	1	0	1	0	1	rno-miR-672-5p	-0.17	-0.17	N/A
FAM169B	ENST00000558256.1	family with sequence similarity 169, member B	5	1	0	0	1	0	rno-miR-377-5p	-0.17	-0.17	N/A
SPOCD1	ENST00000373648.2	SPOC domain containing 1	755	1	0	1	0	0	rno-miR-672-5p	-0.17	-0.17	N/A
MLXIP	ENST00000319080.7	MLX interacting protein	69	1	0	1	0	0	rno-miR-672-5p	-0.17	-0.17	N/A
HIVEP1	ENST00000379388.2	human immunodeficiency virus type I enhancer binding protein 1	781	1	0	0	1	0	rno-miR-672-5p	-0.17	-0.17	N/A
CCDC117	ENST00000249064.4	coiled-coil domain containing 117	211	1	0	1	0	0	rno-miR-672-5p	-0.17	-0.19	N/A
GRAMD1B	ENST00000529750.1	GRAM domain containing 1B	35	2	0	1	1	1	rno-miR-672-5p	-0.17	-0.2	N/A
ING4	ENST00000341550.4	inhibitor of growth family, member 4	548	1	0	1	0	0	rno-miR-672-5p	-0.17	-0.17	N/A
TMEM239	ENST00000361033.1	transmembrane protein 239	5	1	0	0	1	0	rno-miR-377-5p	-0.17	-0.17	N/A
CYP2C18	ENST00000285979.6	cytochrome P450, family 2, subfamily C, polypeptide 18	5	1	0	0	1	0	rno-miR-672-5p	-0.17	-0.17	N/A
ABCA9	ENST00000370732.2	ATP-binding cassette, sub-family A (ABC1), member 9	5	1	0	1	0	0	rno-miR-377-5p	-0.17	-0.17	N/A
CNNM4	ENST00000540067.1	cyclin M4	1249	1	0	1	0	0	rno-miR-377-5p	-0.17	-0.17	N/A
PPP2R3A	ENST00000264977.3	protein phosphatase 2, regulatory subunit B'', alpha	32	1	0	0	1	0	rno-miR-377-5p	-0.17	-0.18	N/A
FLI1	ENST00000527786.2	Fli-1 proto-oncogene, ETS transcription factor	116	1	0	1	0	0	rno-miR-377-5p	-0.17	-0.17	N/A
RBMS1	ENST00000348849.3	RNA binding motif, single stranded interacting protein 1	90	1	0	1	0	0	rno-miR-672-5p	-0.17	-0.17	N/A
ELF5	ENST00000257832.2	E74-like factor 5 (ets domain transcription factor)	5	1	0	0	1	0	rno-miR-672-5p	-0.17	-0.17	N/A
FIBCD1	ENST00000448616.1	fibrinogen C domain containing 1	44	1	0	1	0	1	rno-miR-672-5p	-0.17	-0.17	N/A
XPR1	ENST00000367590.4	xenotropic and polytropic retrovirus receptor 1	544	1	0	1	0	1	rno-miR-377-5p	-0.17	-0.17	N/A
GAREML	ENST00000401533.2	GRB2 associated, regulator of MAPK1-like	496	1	0	0	1	0	rno-miR-377-5p	-0.17	-0.17	N/A
CPT1B	ENST00000360719.2	carnitine palmitoyltransferase 1B (muscle)	407	1	0	1	0	0	rno-miR-672-5p	-0.17	-0.19	N/A
MYLK3	ENST00000394809.4	myosin light chain kinase 3	21	1	0	1	0	0	rno-miR-377-5p	-0.17	-0.23	N/A
WDR26	ENST00000414423.2	WD repeat domain 26	1229	2	0	0	2	0	rno-miR-377-5p	-0.17	-0.19	N/A
CCBL2	ENST00000370485.2	cysteine conjugate-beta lyase 2	409	1	0	0	1	0	rno-miR-377-5p	-0.17	-0.17	N/A
HMGXB3	ENST00000503427.1	HMG box domain containing 3	26	1	0	1	0	1	rno-miR-672-5p	-0.17	-0.17	N/A
KLHL26	ENST00000300976.4	kelch-like family member 26	238	1	0	1	0	0	rno-miR-377-5p	-0.17	-0.17	N/A
RNF185	ENST00000326132.6	ring finger protein 185	97	1	0	0	1	0	rno-miR-672-5p	-0.17	-0.17	N/A
MTA2	ENST00000278823.2	metastasis associated 1 family, member 2	1168	1	0	0	1	0	rno-miR-377-5p	-0.17	-0.17	N/A
C1orf85	ENST00000362007.1	chromosome 1 open reading frame 85	4649	1	0	0	1	0	rno-miR-377-5p	-0.17	-0.17	N/A
SLC24A2	ENST00000341998.2	solute carrier family 24 (sodium/potassium/calcium exchanger), member 2	5	1	0	1	0	1	rno-miR-672-5p	-0.17	-0.17	N/A
RUFY3	ENST00000381006.3	RUN and FYVE domain containing 3	162	1	0	0	1	0	rno-miR-377-5p	-0.17	-0.21	N/A
DONSON	ENST00000453626.1	downstream neighbor of SON	103	1	0	0	1	0	rno-miR-377-5p	-0.17	-0.17	N/A
C6orf223	ENST00000439969.2	chromosome 6 open reading frame 223	17	1	0	0	1	0	rno-miR-377-5p	-0.17	-0.24	N/A
CCDC120	ENST00000376396.3	coiled-coil domain containing 120	170	1	0	1	0	0	rno-miR-672-5p	-0.17	-0.17	N/A
RGS21	ENST00000417209.2	regulator of G-protein signaling 21	5	1	0	0	1	0	rno-miR-377-5p	-0.17	-0.17	N/A
P2RY13	ENST00000325602.5	purinergic receptor P2Y, G-protein coupled, 13	5	1	0	1	0	1	rno-miR-377-5p	-0.17	-0.17	N/A
SHC1	ENST00000368445.5	SHC (Src homology 2 domain containing) transforming protein 1	482	1	0	0	1	0	rno-miR-377-5p	-0.17	-0.17	N/A
GAS7	ENST00000437099.2	growth arrest-specific 7	186	2	0	2	0	0	rno-miR-377-5p	-0.17	-0.2	N/A
PSIP1	ENST00000380738.4	PC4 and SFRS1 interacting protein 1	377	1	0	0	1	0	rno-miR-672-5p	-0.17	-0.2	N/A
MYT1L	ENST00000399161.2	myelin transcription factor 1-like	5	1	0	1	0	0	rno-miR-672-5p	-0.17	-0.17	N/A
NRL	ENST00000397002.2	neural retina leucine zipper	9	1	0	0	1	0	rno-miR-377-5p	-0.17	-0.22	N/A
SFR1	ENST00000369729.3	SWI5-dependent recombination repair 1	56	1	0	0	1	0	rno-miR-377-5p	-0.17	-0.21	N/A
ACSL3	ENST00000357430.3	acyl-CoA synthetase long-chain family member 3	2533	1	0	0	1	0	rno-miR-672-5p	-0.17	-0.2	N/A
TP53INP2	ENST00000374810.3	tumor protein p53 inducible nuclear protein 2	12	1	0	1	0	1	rno-miR-377-5p	-0.17	-0.17	N/A
CADM2	ENST00000383699.3	cell adhesion molecule 2	5	1	0	0	1	0	rno-miR-672-5p	-0.17	-0.17	N/A
SERP1	ENST00000239944.2	stress-associated endoplasmic reticulum protein 1	3242	1	0	0	1	0	rno-miR-672-5p	-0.17	-0.2	N/A
CHL1	ENST00000256509.2	cell adhesion molecule L1-like	24	1	0	0	1	0	rno-miR-377-5p	-0.17	-0.17	N/A
COLCA1	ENST00000532918.1	colorectal cancer associated 1	5	1	0	0	1	0	rno-miR-377-5p	-0.17	-0.17	N/A
LGALS3BP	ENST00000591778.1	lectin, galactoside-binding, soluble, 3 binding protein	238	1	0	0	1	1	rno-miR-672-5p	-0.17	-0.17	N/A
NKX2-5	ENST00000424406.2	NK2 homeobox 5	47	1	0	1	0	0	rno-miR-672-5p	-0.17	-0.17	N/A
MAP10	ENST00000418460.1	microtubule-associated protein 10	5	1	0	0	1	0	rno-miR-377-5p	-0.17	-0.17	N/A
EMCN	ENST00000296420.4	endomucin	5	1	0	0	1	0	rno-miR-377-5p	-0.17	-0.17	N/A
PLEKHA7	ENST00000531066.1	pleckstrin homology domain containing, family A member 7	40	1	0	0	1	0	rno-miR-377-5p	-0.17	-0.19	N/A
RP11-111M22.2	ENST00000530460.1	Homo sapiens putative uncharacterized protein FLJ37770-like (LOC100506127), mRNA.	18	1	0	1	0	1	rno-miR-672-5p	-0.17	-0.29	N/A
CYB561D1	ENST00000496961.1	cytochrome b561 family, member D1	105	1	0	0	1	0	rno-miR-377-5p	-0.17	-0.17	N/A
ANKRD10	ENST00000375758.5	ankyrin repeat domain 10	37	1	0	1	0	0	rno-miR-672-5p	-0.17	-0.17	N/A
IQGAP3	ENST00000361170.2	IQ motif containing GTPase activating protein 3	7	1	0	1	0	0	rno-miR-377-5p	-0.17	-0.17	N/A
S100PBP	ENST00000373475.5	S100P binding protein	428	1	1	0	0	0	rno-miR-377-5p	-0.16	-0.17	N/A
CHST4	ENST00000338482.5	carbohydrate (N-acetylglucosamine 6-O) sulfotransferase 4	15	1	0	0	1	1	rno-miR-672-5p	-0.16	-0.16	N/A
CRHR1	ENST00000398285.3	corticotropin releasing hormone receptor 1	9	1	0	1	0	0	rno-miR-377-5p	-0.16	-0.16	N/A
FOXN1	ENST00000226247.2	forkhead box N1	5	1	0	0	1	0	rno-miR-377-5p	-0.16	-0.16	N/A
KIFAP3	ENST00000361580.2	kinesin-associated protein 3	42	2	0	0	2	0	rno-miR-377-5p	-0.16	-0.31	N/A
SELT	ENST00000471696.1	Selenoprotein T	538	1	0	0	1	1	rno-miR-377-5p	-0.16	-0.16	N/A
MSL1	ENST00000398532.4	male-specific lethal 1 homolog (Drosophila)	4715	1	0	0	1	1	rno-miR-377-5p	-0.16	-0.16	N/A
KRT74	ENST00000549343.1	keratin 74	5	1	0	1	0	0	rno-miR-377-5p	-0.16	-0.16	N/A
TNR	ENST00000367674.2	tenascin R	5	3	0	1	2	1	rno-miR-377-5p	-0.16	-0.16	N/A
FAM124A	ENST00000322475.8	family with sequence similarity 124A	5	1	1	0	0	0	rno-miR-377-5p	-0.16	-0.16	N/A
CLEC5A	ENST00000546910.1	C-type lectin domain family 5, member A	5	1	0	1	0	0	rno-miR-672-5p	-0.16	-0.16	N/A
NPC1	ENST00000269228.5	Niemann-Pick disease, type C1	257	1	0	0	1	0	rno-miR-672-5p	-0.16	-0.16	N/A
KIAA0355	ENST00000299505.6	KIAA0355	538	1	0	0	1	0	rno-miR-377-5p	-0.16	-0.16	N/A
RNF222	ENST00000344001.3	ring finger protein 222	5	1	0	0	1	0	rno-miR-377-5p	-0.16	-0.16	N/A
SLITRK4	ENST00000381779.4	SLIT and NTRK-like family, member 4	86	1	0	0	1	0	rno-miR-377-5p	-0.16	-0.16	N/A
SYT6	ENST00000607941.1	synaptotagmin VI	5	1	1	0	0	0	rno-miR-672-5p	-0.16	-0.16	N/A
MEST	ENST00000437945.1	mesoderm specific transcript	31	1	0	0	1	0	rno-miR-377-5p	-0.16	-0.2	N/A
SRSF10	ENST00000343255.5	serine/arginine-rich splicing factor 10	1920	1	0	0	1	1	rno-miR-377-5p	-0.16	-0.17	N/A
E2F7	ENST00000416496.2	E2F transcription factor 7	308	1	0	0	1	0	rno-miR-377-5p	-0.16	-0.17	N/A
VDAC1	ENST00000395044.3	voltage-dependent anion channel 1	106	1	0	0	1	0	rno-miR-377-5p	-0.16	-0.21	N/A
USP28	ENST00000003302.4	ubiquitin specific peptidase 28	85	1	0	0	1	0	rno-miR-377-5p	-0.16	-0.16	N/A
ZNF853	ENST00000457543.3	zinc finger protein 853	8	1	0	0	1	0	rno-miR-377-5p	-0.16	-0.16	N/A
VPS13B	ENST00000395996.1	vacuolar protein sorting 13 homolog B (yeast)	262	2	0	0	2	1	rno-miR-377-5p	-0.16	-0.16	N/A
NANOS2	ENST00000341294.2	nanos homolog 2 (Drosophila)	5	1	0	0	1	0	rno-miR-377-5p	-0.16	-0.16	N/A
TMX3	ENST00000299608.2	thioredoxin-related transmembrane protein 3	348	1	0	1	0	0	rno-miR-672-5p	-0.16	-0.18	N/A
GPRIN3	ENST00000609438.1	GPRIN family member 3	213	3	0	1	2	3	rno-miR-377-5p	-0.16	-0.19	N/A
SDCBP	ENST00000260130.4	syndecan binding protein (syntenin)	1071	1	0	0	1	0	rno-miR-377-5p	-0.16	-0.16	N/A
CELSR2	ENST00000271332.3	cadherin, EGF LAG seven-pass G-type receptor 2	2475	1	0	1	0	0	rno-miR-377-5p	-0.16	-0.16	N/A
CA13	ENST00000321764.3	carbonic anhydrase XIII	42	1	0	0	1	0	rno-miR-377-5p	-0.16	-0.16	N/A
GPRC5B	ENST00000300571.2	G protein-coupled receptor, family C, group 5, member B	84	2	0	2	0	1	rno-miR-377-5p	-0.16	-0.18	N/A
FAM43B	ENST00000332947.4	family with sequence similarity 43, member B	17	1	0	1	0	0	rno-miR-377-5p	-0.16	-0.16	N/A
GRHL3	ENST00000361548.4	grainyhead-like 3 (Drosophila)	15	1	0	1	0	0	rno-miR-377-5p	-0.16	-0.16	N/A
B4GALT5	ENST00000371711.4	UDP-Gal:betaGlcNAc beta 1,4- galactosyltransferase, polypeptide 5	1000	1	0	1	0	0	rno-miR-672-5p	-0.16	-0.16	N/A
ITGA9	ENST00000264741.5	integrin, alpha 9	9	2	1	0	1	1	rno-miR-377-5p	-0.16	-0.16	N/A
ABHD12B	ENST00000353130.1	abhydrolase domain containing 12B	5	1	0	0	1	0	rno-miR-377-5p	-0.16	-0.16	N/A
EML1	ENST00000262233.6	echinoderm microtubule associated protein like 1	371	1	0	0	1	0	rno-miR-377-5p	-0.16	-0.16	N/A
SLC7A6	ENST00000219343.6	solute carrier family 7 (amino acid transporter light chain, y+L system), member 6	1044	1	1	0	0	0	rno-miR-672-5p	-0.16	-0.25	N/A
SEC22C	ENST00000264454.3	SEC22 vesicle trafficking protein homolog C (S. cerevisiae)	855	1	0	0	1	1	rno-miR-377-5p	-0.16	-0.18	N/A
PALM2	ENST00000448454.2	paralemmin 2	35	2	1	1	0	2	rno-miR-377-5p	-0.16	-0.2	N/A
ZNF703	ENST00000331569.4	zinc finger protein 703	1557	1	0	1	0	0	rno-miR-377-5p	-0.16	-0.16	N/A
PNPLA8	ENST00000426128.2	patatin-like phospholipase domain containing 8	60	1	0	0	1	0	rno-miR-672-5p	-0.16	-0.16	N/A
MARCH3	ENST00000308660.5	membrane-associated ring finger (C3HC4) 3, E3 ubiquitin protein ligase	77	2	0	1	1	0	rno-miR-672-5p	-0.16	-0.23	N/A
RNF213	ENST00000582970.1	ring finger protein 213	630	1	0	1	0	0	rno-miR-672-5p	-0.16	-0.19	N/A
ASB15	ENST00000451558.1	ankyrin repeat and SOCS box containing 15	5	2	0	1	1	0	rno-miR-377-5p	-0.16	-0.21	N/A
SPTBN2	ENST00000529997.1	spectrin, beta, non-erythrocytic 2	910	1	0	0	1	0	rno-miR-377-5p	-0.16	-0.16	N/A
TPD52L3	ENST00000344545.5	tumor protein D52-like 3	5	1	0	0	1	0	rno-miR-377-5p	-0.16	-0.16	N/A
KBTBD13	ENST00000432196.2	kelch repeat and BTB (POZ) domain containing 13	5	1	0	1	0	0	rno-miR-672-5p	-0.16	-0.16	N/A
GRIK4	ENST00000527524.2	glutamate receptor, ionotropic, kainate 4	5	1	0	1	0	0	rno-miR-672-5p	-0.16	-0.16	N/A
SCD	ENST00000370355.2	stearoyl-CoA desaturase (delta-9-desaturase)	9726	1	0	1	0	0	rno-miR-672-5p	-0.16	-0.16	N/A
SEMA3G	ENST00000231721.2	sema domain, immunoglobulin domain (Ig), short basic domain, secreted, (semaphorin) 3G	85	1	0	1	0	0	rno-miR-672-5p	-0.16	-0.16	N/A
NIPAL1	ENST00000295461.5	NIPA-like domain containing 1	137	1	0	0	1	0	rno-miR-377-5p	-0.16	-0.16	N/A
RNF40	ENST00000324685.6	ring finger protein 40, E3 ubiquitin protein ligase	773	1	0	1	0	1	rno-miR-672-5p	-0.15	-0.15	N/A
SYN1	ENST00000340666.4	synapsin I	17	1	0	1	0	1	rno-miR-672-5p	-0.15	-0.15	N/A
TMEM154	ENST00000304385.3	transmembrane protein 154	5	1	0	0	1	1	rno-miR-377-5p	-0.15	-0.15	N/A
ELP5	ENST00000574993.1	elongator acetyltransferase complex subunit 5	123	1	0	0	1	0	rno-miR-672-5p	-0.15	-0.17	N/A
THAP11	ENST00000303596.1	THAP domain containing 11	1536	1	0	0	1	0	rno-miR-377-5p	-0.15	-0.15	N/A
SOWAHC	ENST00000356454.3	sosondowah ankyrin repeat domain family member C	431	1	0	1	0	0	rno-miR-672-5p	-0.15	-0.17	N/A
FAM47E-STBD1	ENST00000237642.6	FAM47E-STBD1 readthrough	503	1	0	0	1	0	rno-miR-377-5p	-0.15	-0.19	N/A
ZNF48	ENST00000320159.2	zinc finger protein 48	426	1	1	0	0	0	rno-miR-377-5p	-0.15	-0.2	N/A
HCN1	ENST00000303230.4	hyperpolarization activated cyclic nucleotide-gated potassium channel 1	5	1	0	0	1	0	rno-miR-377-5p	-0.15	-0.15	N/A
LHFPL2	ENST00000515007.2	lipoma HMGIC fusion partner-like 2	16	2	0	1	1	1	rno-miR-377-5p	-0.15	-0.15	N/A
REEP1	ENST00000165698.5	receptor accessory protein 1	49	1	0	1	0	1	rno-miR-672-5p	-0.15	-0.15	N/A
GP1BA	ENST00000329125.5	glycoprotein Ib (platelet), alpha polypeptide	5	1	0	1	0	0	rno-miR-672-5p	-0.15	-0.15	N/A
LZTFL1	ENST00000539217.1	leucine zipper transcription factor-like 1	593	1	0	0	1	0	rno-miR-377-5p	-0.15	-0.2	N/A
AP005482.1	ENST00000400514.2	Uncharacterized protein	44	1	0	0	1	0	rno-miR-377-5p	-0.15	-0.24	N/A
WDR11	ENST00000263461.6	WD repeat domain 11	110	1	0	0	1	0	rno-miR-377-5p	-0.15	-0.17	N/A
ACAP3	ENST00000354700.5	ArfGAP with coiled-coil, ankyrin repeat and PH domains 3	301	1	1	0	0	0	rno-miR-377-5p	-0.15	-0.29	N/A
PRLR	ENST00000342362.5	prolactin receptor	95	2	1	1	0	0	rno-miR-377-5p	-0.15	-0.21	N/A
GYG1	ENST00000345003.4	glycogenin 1	932	1	0	0	1	0	rno-miR-377-5p	-0.15	-0.15	N/A
TPGS2	ENST00000334295.4	tubulin polyglutamylase complex subunit 2	508	1	0	1	0	0	rno-miR-672-5p	-0.15	-0.15	N/A
ROBO1	ENST00000436010.2	roundabout, axon guidance receptor, homolog 1 (Drosophila)	546	1	1	0	0	3	rno-miR-377-5p	-0.15	-0.15	N/A
ADPRH	ENST00000478399.1	ADP-ribosylarginine hydrolase	5	1	0	0	1	0	rno-miR-377-5p	-0.15	-0.15	N/A
GYS1	ENST00000323798.3	glycogen synthase 1 (muscle)	100	1	0	1	0	0	rno-miR-377-5p	-0.15	-0.15	N/A
TMEM134	ENST00000393877.3	transmembrane protein 134	826	1	0	1	0	0	rno-miR-377-5p	-0.15	-0.15	N/A
CRK	ENST00000398970.5	v-crk avian sarcoma virus CT10 oncogene homolog	1841	1	0	0	1	1	rno-miR-377-5p	-0.15	-0.15	N/A
GBX1	ENST00000297537.4	gastrulation brain homeobox 1	0	1	0	0	1	0	rno-miR-377-5p	-0.15	-0.15	N/A
PPM1B	ENST00000409432.3	protein phosphatase, Mg2+/Mn2+ dependent, 1B	321	1	0	0	1	0	rno-miR-377-5p	-0.15	-0.15	N/A
AMDHD2	ENST00000302956.4	amidohydrolase domain containing 2	488	1	0	0	1	0	rno-miR-377-5p	-0.15	-0.15	N/A
GPR133	ENST00000376682.4	G protein-coupled receptor 133	57	1	0	1	0	0	rno-miR-672-5p	-0.15	-0.15	N/A
ALDH9A1	ENST00000354775.4	aldehyde dehydrogenase 9 family, member A1	4094	1	0	0	1	0	rno-miR-377-5p	-0.15	-0.15	N/A
FAM76A	ENST00000373954.6	family with sequence similarity 76, member A	173	2	0	1	1	0	rno-miR-377-5p	-0.15	-0.16	N/A
LYPD6	ENST00000334166.4	LY6/PLAUR domain containing 6	261	1	0	0	1	0	rno-miR-377-5p	-0.15	-0.15	N/A
SSH3	ENST00000376757.5	slingshot protein phosphatase 3	159	1	0	1	0	1	rno-miR-377-5p	-0.15	-0.15	N/A
MMS19	ENST00000327277.7	MMS19 nucleotide excision repair homolog (S. cerevisiae)	1062	1	0	0	1	0	rno-miR-377-5p	-0.15	-0.15	N/A
MAFA	ENST00000333480.2	v-maf avian musculoaponeurotic fibrosarcoma oncogene homolog A	7	1	1	0	0	1	rno-miR-377-5p	-0.15	-0.15	N/A
FNDC9	ENST00000312349.4	fibronectin type III domain containing 9	5	1	0	1	0	0	rno-miR-377-5p	-0.15	-0.15	N/A
PPP1R15B	ENST00000367188.4	protein phosphatase 1, regulatory subunit 15B	2154	1	0	1	0	0	rno-miR-672-5p	-0.15	-0.15	N/A
CXADR	ENST00000356275.6	coxsackie virus and adenovirus receptor	56	2	0	0	2	0	rno-miR-672-5p	-0.15	-0.2	N/A
TMEM245	ENST00000374586.3	transmembrane protein 245	1320	1	0	0	1	2	rno-miR-377-5p	-0.15	-0.16	N/A
TGIF2	ENST00000373874.2	TGFB-induced factor homeobox 2	192	1	1	0	0	0	rno-miR-377-5p	-0.15	-0.18	N/A
MARK2	ENST00000402010.2	MAP/microtubule affinity-regulating kinase 2	845	1	1	0	0	1	rno-miR-377-5p	-0.15	-0.15	N/A
CMIP	ENST00000537098.3	c-Maf inducing protein	2670	1	1	0	0	0	rno-miR-377-5p	-0.15	-0.15	N/A
PLCXD3	ENST00000377801.3	phosphatidylinositol-specific phospholipase C, X domain containing 3	81	2	0	1	1	0	rno-miR-377-5p	-0.15	-0.15	N/A
DDAH1	ENST00000535924.2	dimethylarginine dimethylaminohydrolase 1	46	1	0	1	0	0	rno-miR-672-5p	-0.15	-0.15	N/A
BACE2	ENST00000328735.6	beta-site APP-cleaving enzyme 2	79	1	1	0	0	2	rno-miR-377-5p	-0.15	-0.26	N/A
CLIP1	ENST00000361654.4	CAP-GLY domain containing linker protein 1	17	1	0	1	0	0	rno-miR-672-5p	-0.15	-0.26	N/A
TMPRSS12	ENST00000551456.1	transmembrane (C-terminal) protease, serine 12	5	1	0	1	0	0	rno-miR-672-5p	-0.15	-0.15	N/A
AQP2	ENST00000199280.3	aquaporin 2 (collecting duct)	5	2	0	2	0	1	rno-miR-672-5p	-0.15	-0.15	N/A
DPP6	ENST00000404039.1	dipeptidyl-peptidase 6	5	1	1	0	0	0	rno-miR-672-5p	-0.15	-0.15	N/A
NIPAL2	ENST00000341166.3	NIPA-like domain containing 2	7	1	0	0	1	1	rno-miR-377-5p	-0.15	-0.15	N/A
SURF4	ENST00000545297.1	surfeit 4	3667	1	0	0	1	1	rno-miR-377-5p	-0.15	-0.22	N/A
PCSK6	ENST00000348070.1	proprotein convertase subtilisin/kexin type 6	670	1	0	1	0	0	rno-miR-377-5p	-0.15	-0.15	N/A
NETO2	ENST00000562435.1	neuropilin (NRP) and tolloid (TLL)-like 2	723	1	0	1	0	1	rno-miR-672-5p	-0.15	-0.28	N/A
SKP2	ENST00000274255.6	S-phase kinase-associated protein 2, E3 ubiquitin protein ligase	340	1	0	0	1	1	rno-miR-672-5p	-0.15	-0.15	N/A
EFNB2	ENST00000245323.4	ephrin-B2	25	1	0	1	0	0	rno-miR-377-5p	-0.15	-0.15	N/A
ATXN2L	ENST00000336783.4	ataxin 2-like	5	1	0	0	1	0	rno-miR-377-5p	-0.15	-0.15	N/A
RIMS1	ENST00000348717.5	regulating synaptic membrane exocytosis 1	45	3	0	2	1	0	rno-miR-672-5p	-0.15	-0.15	N/A
VASP	ENST00000245932.6	vasodilator-stimulated phosphoprotein	1627	1	0	0	1	0	rno-miR-377-5p	-0.15	-0.16	N/A
AGMAT	ENST00000375826.3	agmatine ureohydrolase (agmatinase)	331	1	1	0	0	0	rno-miR-672-5p	-0.15	-0.31	N/A
PREB	ENST00000260643.2	prolactin regulatory element binding	889	1	0	0	1	0	rno-miR-377-5p	-0.15	-0.15	N/A
GAREM	ENST00000399218.4	GRB2 associated, regulator of MAPK1	536	3	0	2	1	1	rno-miR-377-5p	-0.15	-0.21	N/A
NFIC	ENST00000346156.5	nuclear factor I/C (CCAAT-binding transcription factor)	26	1	1	0	0	0	rno-miR-377-5p	-0.15	-0.18	N/A
CANX	ENST00000247461.4	calnexin	17053	1	0	0	1	0	rno-miR-377-5p	-0.15	-0.15	N/A
MPZL1	ENST00000474859.1	myelin protein zero-like 1	3146	1	0	0	1	0	rno-miR-672-5p	-0.15	-0.15	N/A
SEPHS1	ENST00000545675.1	selenophosphate synthetase 1	281	1	0	1	0	2	rno-miR-672-5p	-0.15	-0.21	N/A
OXCT1	ENST00000196371.5	3-oxoacid CoA transferase 1	1783	1	0	0	1	0	rno-miR-377-5p	-0.15	-0.17	N/A
CREBZF	ENST00000398294.2	CREB/ATF bZIP transcription factor	1115	1	0	0	1	1	rno-miR-377-5p	-0.15	-0.19	N/A
FGF11	ENST00000293829.4	fibroblast growth factor 11	10	1	0	0	1	2	rno-miR-672-5p	-0.15	-0.24	N/A
KBTBD12	ENST00000405256.1	kelch repeat and BTB (POZ) domain containing 12	5	1	0	1	0	0	rno-miR-377-5p	-0.15	-0.15	N/A
DCAF17	ENST00000375255.3	DDB1 and CUL4 associated factor 17	49	1	0	0	1	0	rno-miR-377-5p	-0.14	-0.14	N/A
GNAL	ENST00000334049.6	guanine nucleotide binding protein (G protein), alpha activating activity polypeptide, olfactory type	99	1	1	0	0	0	rno-miR-377-5p	-0.14	-0.23	N/A
HSPA12A	ENST00000369209.3	heat shock 70kDa protein 12A	37	1	0	0	1	3	rno-miR-672-5p	-0.14	-0.21	N/A
ADAMTS16	ENST00000274181.7	ADAM metallopeptidase with thrombospondin type 1 motif, 16	12	1	0	1	0	0	rno-miR-377-5p	-0.14	-0.14	N/A
BRSK1	ENST00000590333.1	BR serine/threonine kinase 1	117	1	0	1	0	0	rno-miR-672-5p	-0.14	-0.14	N/A
BAI3	ENST00000370598.1	brain-specific angiogenesis inhibitor 3	5	1	0	0	1	0	rno-miR-377-5p	-0.14	-0.14	N/A
FAM155A	ENST00000375915.2	family with sequence similarity 155, member A	118	1	0	0	1	1	rno-miR-377-5p	-0.14	-0.14	N/A
FKBP10	ENST00000321562.4	FK506 binding protein 10, 65 kDa	527	1	0	0	1	0	rno-miR-377-5p	-0.14	-0.14	N/A
ARHGEF33	ENST00000409978.1	Rho guanine nucleotide exchange factor (GEF) 33	9	2	0	0	2	0	rno-miR-377-5p	-0.14	-0.14	N/A
DLGAP5	ENST00000395425.2	discs, large (Drosophila) homolog-associated protein 5	1064	1	0	0	1	0	rno-miR-377-5p	-0.14	-0.14	N/A
HS6ST3	ENST00000376705.2	heparan sulfate 6-O-sulfotransferase 3	598	1	0	1	0	0	rno-miR-377-5p	-0.14	-0.14	N/A
CDX2	ENST00000381020.7	caudal type homeobox 2	563	1	0	0	1	0	rno-miR-377-5p	-0.14	-0.14	N/A
FAM172A	ENST00000395965.3	family with sequence similarity 172, member A	257	1	0	0	1	0	rno-miR-377-5p	-0.14	-0.14	N/A
CD160	ENST00000369290.1	CD160 molecule	5	1	0	0	1	0	rno-miR-377-5p	-0.14	-0.14	N/A
BOLL	ENST00000392296.4	bol, boule-like (Drosophila)	15	1	0	0	1	0	rno-miR-377-5p	-0.14	-0.14	N/A
LPHN2	ENST00000370715.1	latrophilin 2	407	2	0	1	1	0	rno-miR-672-5p	-0.14	-0.14	N/A
SRPX2	ENST00000373004.3	sushi-repeat containing protein, X-linked 2	69	2	0	1	1	0	rno-miR-377-5p	-0.14	-0.24	N/A
CLSPN	ENST00000318121.3	claspin	92	1	0	1	0	0	rno-miR-672-5p	-0.14	-0.15	N/A
PDCL	ENST00000259467.4	phosducin-like	154	2	0	0	2	0	rno-miR-377-5p	-0.14	-0.31	N/A
MTX3	ENST00000509852.1	metaxin 3	304	1	0	0	1	0	rno-miR-377-5p	-0.14	-0.15	N/A
LIN7A	ENST00000552864.1	lin-7 homolog A (C. elegans)	86	2	0	1	1	0	rno-miR-672-5p	-0.14	-0.31	N/A
PIGS	ENST00000395346.2	phosphatidylinositol glycan anchor biosynthesis, class S	1015	1	0	1	0	0	rno-miR-377-5p	-0.14	-0.14	N/A
LPPR4	ENST00000370185.3	Lipid phosphate phosphatase-related protein type 4	5	1	0	1	0	0	rno-miR-672-5p	-0.14	-0.14	N/A
KLHL15	ENST00000328046.8	kelch-like family member 15	42	1	0	0	1	0	rno-miR-377-5p	-0.14	-0.14	N/A
TMEM183A	ENST00000367242.3	transmembrane protein 183A	241	1	0	0	1	0	rno-miR-377-5p	-0.14	-0.14	N/A
MAK	ENST00000313243.2	male germ cell-associated kinase	7	1	0	1	0	1	rno-miR-377-5p	-0.14	-0.21	N/A
PIEZO2	ENST00000302079.6	piezo-type mechanosensitive ion channel component 2	158	1	0	1	0	0	rno-miR-377-5p	-0.14	-0.16	N/A
MRPL49	ENST00000279242.2	mitochondrial ribosomal protein L49	142	1	0	1	0	0	rno-miR-672-5p	-0.14	-0.14	N/A
CYP1A1	ENST00000379727.3	cytochrome P450, family 1, subfamily A, polypeptide 1	837	1	0	0	1	0	rno-miR-377-5p	-0.14	-0.14	N/A
RP11-625H11.1	ENST00000558940.1	Uncharacterized protein	5	1	0	0	1	0	rno-miR-377-5p	-0.14	-0.14	N/A
SLC30A9	ENST00000264451.7	solute carrier family 30 (zinc transporter), member 9	396	1	0	0	1	0	rno-miR-377-5p	-0.14	-0.14	N/A
ATP2B2	ENST00000352432.4	ATPase, Ca++ transporting, plasma membrane 2	170	1	1	0	0	0	rno-miR-377-5p	-0.14	-0.14	N/A
PA2G4	ENST00000303305.6	proliferation-associated 2G4, 38kDa	64	1	0	0	1	0	rno-miR-377-5p	-0.14	-0.14	N/A
ZNF398	ENST00000420008.2	zinc finger protein 398	305	1	0	0	1	0	rno-miR-377-5p	-0.14	-0.14	N/A
C20orf144	ENST00000375222.3	chromosome 20 open reading frame 144	10	1	1	0	0	0	rno-miR-377-5p	-0.14	-0.3	N/A
B3GNT7	ENST00000287590.5	UDP-GlcNAc:betaGal beta-1,3-N-acetylglucosaminyltransferase 7	5	1	0	0	1	0	rno-miR-377-5p	-0.14	-0.14	N/A
C2CD3	ENST00000334126.7	C2 calcium-dependent domain containing 3	605	1	0	1	0	0	rno-miR-377-5p	-0.14	-0.14	N/A
BNC2	ENST00000380672.4	basonuclin 2	770	1	0	0	1	0	rno-miR-377-5p	-0.14	-0.14	N/A
KLHDC8A	ENST00000367155.3	kelch domain containing 8A	8	1	0	0	1	1	rno-miR-377-5p	-0.14	-0.15	N/A
MIOS	ENST00000340080.4	missing oocyte, meiosis regulator, homolog (Drosophila)	77	1	0	1	0	0	rno-miR-377-5p	-0.14	-0.22	N/A
CAMKK2	ENST00000538733.1	calcium/calmodulin-dependent protein kinase kinase 2, beta	1157	1	0	0	1	0	rno-miR-672-5p	-0.14	-0.14	N/A
TMEM185B	ENST00000426077.2	transmembrane protein 185B	1146	1	0	0	1	0	rno-miR-377-5p	-0.14	-0.2	N/A
MXD1	ENST00000264444.2	MAX dimerization protein 1	183	1	0	0	1	0	rno-miR-377-5p	-0.14	-0.14	N/A
TAOK1	ENST00000261716.3	TAO kinase 1	164	1	1	0	0	2	rno-miR-377-5p	-0.14	-0.16	N/A
DLGAP2	ENST00000421627.2	discs, large (Drosophila) homolog-associated protein 2	5	3	2	0	1	0	rno-miR-377-5p	-0.14	-0.14	N/A
NIN	ENST00000389868.3	ninein (GSK3B interacting protein)	594	1	0	0	1	0	rno-miR-672-5p	-0.14	-0.14	N/A
AKT3	ENST00000366539.1	v-akt murine thymoma viral oncogene homolog 3	168	1	0	0	1	1	rno-miR-377-5p	-0.14	-0.15	N/A
VAPB	ENST00000395802.3	VAMP (vesicle-associated membrane protein)-associated protein B and C	391	1	0	0	1	1	rno-miR-377-5p	-0.14	-0.16	N/A
PEA15	ENST00000360472.4	phosphoprotein enriched in astrocytes 15	5239	1	0	1	0	0	rno-miR-672-5p	-0.14	-0.14	N/A
PDIK1L	ENST00000374271.4	PDLIM1 interacting kinase 1 like	5	1	0	0	1	1	rno-miR-377-5p	-0.14	-0.14	N/A
FAM65B	ENST00000259698.4	family with sequence similarity 65, member B	7	1	0	0	1	0	rno-miR-377-5p	-0.14	-0.14	N/A
HHAT	ENST00000413764.2	hedgehog acyltransferase	583	1	0	0	1	1	rno-miR-377-5p	-0.14	-0.14	N/A
CCNYL1	ENST00000295414.3	cyclin Y-like 1	111	1	0	0	1	0	rno-miR-377-5p	-0.14	-0.16	N/A
BTG2	ENST00000290551.4	BTG family, member 2	758	1	0	1	0	0	rno-miR-377-5p	-0.14	-0.14	N/A
SRC	ENST00000373578.2	v-src avian sarcoma (Schmidt-Ruppin A-2) viral oncogene homolog	170	1	1	0	0	0	rno-miR-672-5p	-0.14	-0.14	N/A
G2E3	ENST00000206595.6	G2/M-phase specific E3 ubiquitin protein ligase	286	1	0	1	0	0	rno-miR-672-5p	-0.14	-0.14	N/A
KLHL31	ENST00000370905.3	kelch-like family member 31	16	1	0	0	1	0	rno-miR-377-5p	-0.14	-0.14	N/A
CYP4F22	ENST00000269703.3	cytochrome P450, family 4, subfamily F, polypeptide 22	5	1	0	0	1	0	rno-miR-377-5p	-0.14	-0.14	N/A
RABIF	ENST00000367262.3	RAB interacting factor	948	1	0	0	1	0	rno-miR-672-5p	-0.13	-0.29	N/A
TMEM246	ENST00000374847.1	transmembrane protein 246	367	1	1	0	0	0	rno-miR-377-5p	-0.13	-0.2	N/A
PIGG	ENST00000296306.7	phosphatidylinositol glycan anchor biosynthesis, class G	487	1	0	0	1	2	rno-miR-377-5p	-0.13	-0.13	N/A
PRRT1	ENST00000211413.5	proline-rich transmembrane protein 1	19	1	0	1	0	1	rno-miR-377-5p	-0.13	-0.13	N/A
CTNNA3	ENST00000433211.2	catenin (cadherin-associated protein), alpha 3	5	1	0	1	0	0	rno-miR-377-5p	-0.13	-0.13	N/A
C17orf74	ENST00000574034.1	chromosome 17 open reading frame 74	8	1	0	0	1	0	rno-miR-377-5p	-0.13	-0.13	N/A
C5orf64	ENST00000505642.1	chromosome 5 open reading frame 64	5	1	0	0	1	0	rno-miR-377-5p	-0.13	-0.13	N/A
SLC5A12	ENST00000396005.3	solute carrier family 5 (sodium/monocarboxylate cotransporter), member 12	8	1	1	0	0	0	rno-miR-377-5p	-0.13	-0.22	N/A
PTGS2	ENST00000367468.5	prostaglandin-endoperoxide synthase 2 (prostaglandin G/H synthase and cyclooxygenase)	263	1	0	0	1	1	rno-miR-377-5p	-0.13	-0.14	N/A
AFAP1L1	ENST00000296721.4	actin filament associated protein 1-like 1	10	2	0	2	0	1	rno-miR-672-5p	-0.13	-0.27	N/A
MTHFD2	ENST00000394053.2	methylenetetrahydrofolate dehydrogenase (NADP+ dependent) 2, methenyltetrahydrofolate cyclohydrolase	330	2	0	1	1	0	rno-miR-672-5p	-0.13	-0.4	N/A
GCFC2	ENST00000541687.1	GC-rich sequence DNA-binding factor 2	88	1	0	1	0	0	rno-miR-377-5p	-0.13	-0.13	N/A
ATP6V1H	ENST00000355221.3	ATPase, H+ transporting, lysosomal 50/57kDa, V1 subunit H	550	1	0	0	1	1	rno-miR-377-5p	-0.13	-0.21	N/A
KCNIP2	ENST00000348850.5	Kv channel interacting protein 2	5	1	0	1	0	0	rno-miR-672-5p	-0.13	-0.13	N/A
HSDL1	ENST00000219439.4	hydroxysteroid dehydrogenase like 1	699	1	0	0	1	1	rno-miR-377-5p	-0.13	-0.14	N/A
PPP2R2D	ENST00000422256.2	protein phosphatase 2, regulatory subunit B, delta	169	1	0	1	0	0	rno-miR-377-5p	-0.13	-0.24	N/A
TNIP1	ENST00000520931.1	TNFAIP3 interacting protein 1	334	1	0	0	1	0	rno-miR-377-5p	-0.13	-0.13	N/A
PDLIM5	ENST00000437932.1	PDZ and LIM domain 5	1002	1	0	0	1	0	rno-miR-672-5p	-0.13	-0.17	N/A
FSHR	ENST00000406846.2	follicle stimulating hormone receptor	5	1	0	0	1	0	rno-miR-377-5p	-0.13	-0.13	N/A
MEIS2	ENST00000397624.3	Meis homeobox 2	63	1	0	0	1	0	rno-miR-377-5p	-0.13	-0.13	N/A
DHRS1	ENST00000288111.7	dehydrogenase/reductase (SDR family) member 1	82	1	0	0	1	0	rno-miR-377-5p	-0.13	-0.13	N/A
DDI1	ENST00000302259.3	DNA-damage inducible 1 homolog 1 (S. cerevisiae)	5	1	0	0	1	0	rno-miR-377-5p	-0.13	-0.13	N/A
TGFA	ENST00000295400.6	transforming growth factor, alpha	36	1	0	0	1	0	rno-miR-377-5p	-0.13	-0.13	N/A
CHTOP	ENST00000368694.3	chromatin target of PRMT1	2499	1	0	1	0	0	rno-miR-672-5p	-0.13	-0.31	N/A
FSCN1	ENST00000382361.3	fascin homolog 1, actin-bundling protein (Strongylocentrotus purpuratus)	192	1	0	0	1	0	rno-miR-672-5p	-0.13	-0.14	N/A
DNAJA3	ENST00000262375.6	DnaJ (Hsp40) homolog, subfamily A, member 3	3281	1	0	0	1	0	rno-miR-377-5p	-0.13	-0.13	N/A
ZBTB37	ENST00000367701.5	zinc finger and BTB domain containing 37	213	3	0	1	2	2	rno-miR-377-5p	-0.13	-0.14	N/A
CHIT1	ENST00000367229.1	chitinase 1 (chitotriosidase)	5	1	0	1	0	1	rno-miR-672-5p	-0.13	-0.13	N/A
SYT1	ENST00000457153.2	synaptotagmin I	13	1	0	1	0	0	rno-miR-672-5p	-0.13	-0.13	N/A
KCNAB2	ENST00000378097.1	potassium voltage-gated channel, shaker-related subfamily, beta member 2	67	1	0	1	0	0	rno-miR-672-5p	-0.13	-0.13	N/A
USP37	ENST00000258399.3	ubiquitin specific peptidase 37	14	3	0	1	2	1	rno-miR-377-5p	-0.13	-0.33	N/A
SLC16A2	ENST00000587091.1	solute carrier family 16, member 2 (thyroid hormone transporter)	22	1	0	0	1	0	rno-miR-377-5p	-0.13	-0.13	N/A
POLR2M	ENST00000299638.3	polymerase (RNA) II (DNA directed) polypeptide M	21	1	0	0	1	0	rno-miR-377-5p	-0.13	-0.13	N/A
SOX18	ENST00000340356.7	SRY (sex determining region Y)-box 18	71	1	0	0	1	0	rno-miR-377-5p	-0.13	-0.13	N/A
TACR3	ENST00000304883.2	tachykinin receptor 3	5	1	0	0	1	0	rno-miR-377-5p	-0.13	-0.13	N/A
BNIPL	ENST00000368931.3	BCL2/adenovirus E1B 19kD interacting protein like	13	1	0	0	1	0	rno-miR-377-5p	-0.13	-0.13	N/A
NUP98	ENST00000359171.4	nucleoporin 98kDa	371	1	1	0	0	2	rno-miR-377-5p	-0.13	-0.28	N/A
KIAA0040	ENST00000423313.1	KIAA0040	15	1	0	0	1	0	rno-miR-377-5p	-0.13	-0.13	N/A
ONECUT2	ENST00000491143.2	one cut homeobox 2	847	3	0	1	2	0	rno-miR-672-5p	-0.13	-0.13	N/A
RER1	ENST00000378512.1	RER1 retention in endoplasmic reticulum 1 homolog (S. cerevisiae)	2954	1	0	1	0	0	rno-miR-672-5p	-0.13	-0.24	N/A
CHURC1-FNTB	ENST00000549987.1	CHURC1-FNTB readthrough	13	1	0	1	0	0	rno-miR-672-5p	-0.13	-0.21	N/A
TMEM237	ENST00000409444.2	transmembrane protein 237	2209	1	0	0	1	0	rno-miR-377-5p	-0.13	-0.17	N/A
PLK3	ENST00000372201.4	polo-like kinase 3	229	1	0	0	1	0	rno-miR-377-5p	-0.13	-0.13	N/A
MEDAG	ENST00000380482.4	mesenteric estrogen-dependent adipogenesis	5	1	0	1	0	0	rno-miR-377-5p	-0.13	-0.13	N/A
MLEC	ENST00000228506.3	malectin	12084	2	1	0	1	0	rno-miR-377-5p	-0.13	-0.13	N/A
CLCN4	ENST00000380833.4	chloride channel, voltage-sensitive 4	182	1	0	0	1	1	rno-miR-377-5p	-0.13	-0.14	N/A
SEC14L2	ENST00000312932.9	SEC14-like 2 (S. cerevisiae)	187	1	0	0	1	0	rno-miR-377-5p	-0.13	-0.16	N/A
SRP72	ENST00000342756.5	signal recognition particle 72kDa	185	1	0	0	1	0	rno-miR-377-5p	-0.13	-0.19	N/A
UNC5B	ENST00000335350.6	unc-5 homolog B (C. elegans)	90	3	1	2	0	0	rno-miR-672-5p	-0.13	-0.13	N/A
OVOL1	ENST00000335987.3	ovo-like 1(Drosophila)	5	1	0	1	0	1	rno-miR-377-5p	-0.13	-0.13	N/A
C15orf52	ENST00000397536.2	chromosome 15 open reading frame 52	14	1	1	0	0	1	rno-miR-377-5p	-0.13	-0.13	N/A
KCNAB1	ENST00000302490.8	potassium voltage-gated channel, shaker-related subfamily, beta member 1	5	1	0	1	0	0	rno-miR-672-5p	-0.13	-0.13	N/A
MKL2	ENST00000318282.5	MKL/myocardin-like 2	992	1	0	1	0	1	rno-miR-672-5p	-0.13	-0.13	N/A
DSG1	ENST00000257192.4	desmoglein 1	5	1	0	1	0	0	rno-miR-672-5p	-0.13	-0.13	N/A
SETD7	ENST00000274031.3	SET domain containing (lysine methyltransferase) 7	76	1	0	0	1	1	rno-miR-377-5p	-0.13	-0.13	N/A
FAM222B	ENST00000582266.1	family with sequence similarity 222, member B	100	1	0	0	1	0	rno-miR-377-5p	-0.13	-0.32	N/A
ZNF235	ENST00000291182.4	zinc finger protein 235	69	1	0	0	1	0	rno-miR-672-5p	-0.12	-0.12	N/A
TMEM63B	ENST00000259746.9	transmembrane protein 63B	557	1	1	0	0	0	rno-miR-377-5p	-0.12	-0.12	N/A
IL1RAP	ENST00000072516.3	interleukin 1 receptor accessory protein	313	1	0	0	1	0	rno-miR-377-5p	-0.12	-0.12	N/A
GPR20	ENST00000377741.3	G protein-coupled receptor 20	34	1	0	1	0	0	rno-miR-672-5p	-0.12	-0.15	N/A
CACNB4	ENST00000539935.1	calcium channel, voltage-dependent, beta 4 subunit	57	1	0	0	1	1	rno-miR-377-5p	-0.12	-0.14	N/A
SRSF6	ENST00000244020.3	serine/arginine-rich splicing factor 6	1914	1	0	0	1	0	rno-miR-377-5p	-0.12	-0.14	N/A
IPO9	ENST00000361565.4	importin 9	3549	2	0	0	2	0	rno-miR-377-5p	-0.12	-0.21	N/A
SCRT1	ENST00000332135.4	scratch homolog 1, zinc finger protein (Drosophila)	5	1	0	0	1	1	rno-miR-377-5p	-0.12	-0.12	N/A
GRIN1	ENST00000371561.3	glutamate receptor, ionotropic, N-methyl D-aspartate 1	9	1	0	1	0	0	rno-miR-377-5p	-0.12	-0.12	N/A
GMNC	ENST00000442080.1	geminin coiled-coil domain containing	19	1	0	0	1	0	rno-miR-377-5p	-0.12	-0.12	N/A
SLC35C1	ENST00000314134.3	solute carrier family 35 (GDP-fucose transporter), member C1	856	1	0	0	1	0	rno-miR-377-5p	-0.12	-0.15	N/A
PPP2R2A	ENST00000380737.3	protein phosphatase 2, regulatory subunit B, alpha	236	1	0	0	1	1	rno-miR-377-5p	-0.12	-0.2	N/A
ITGB3	ENST00000559488.1	integrin, beta 3 (platelet glycoprotein IIIa, antigen CD61)	176	1	1	0	0	0	rno-miR-377-5p	-0.12	-0.13	N/A
MTRF1L	ENST00000367231.5	mitochondrial translational release factor 1-like	7	1	0	0	1	0	rno-miR-377-5p	-0.12	-0.12	N/A
SELV	ENST00000335426.4	Selenoprotein V	5	1	0	0	1	0	rno-miR-377-5p	-0.12	-0.12	N/A
CACNA2D1	ENST00000356860.3	calcium channel, voltage-dependent, alpha 2/delta subunit 1	418	1	0	0	1	0	rno-miR-377-5p	-0.12	-0.12	N/A
POU2F1	ENST00000367866.2	POU class 2 homeobox 1	83	3	1	0	2	0	rno-miR-377-5p	-0.12	-0.13	N/A
PTPN14	ENST00000366956.5	protein tyrosine phosphatase, non-receptor type 14	301	1	0	1	0	2	rno-miR-377-5p	-0.12	-0.14	N/A
SYT2	ENST00000367267.1	synaptotagmin II	5	2	0	1	1	0	rno-miR-377-5p	-0.12	-0.12	N/A
FHL1	ENST00000394155.2	four and a half LIM domains 1	239	1	0	1	0	0	rno-miR-377-5p	-0.12	-0.15	N/A
NHS	ENST00000380060.3	Nance-Horan syndrome (congenital cataracts and dental anomalies)	72	1	0	0	1	0	rno-miR-672-5p	-0.12	-0.12	N/A
C3orf70	ENST00000335012.2	chromosome 3 open reading frame 70	19	1	0	0	1	0	rno-miR-377-5p	-0.12	-0.19	N/A
ARL6IP1	ENST00000304414.7	ADP-ribosylation factor-like 6 interacting protein 1	25	1	0	1	0	0	rno-miR-672-5p	-0.12	-0.22	N/A
TXNDC2	ENST00000357775.5	thioredoxin domain containing 2 (spermatozoa)	5	1	0	1	0	0	rno-miR-377-5p	-0.12	-0.12	N/A
FLVCR2	ENST00000238667.4	feline leukemia virus subgroup C cellular receptor family, member 2	29	1	0	0	1	0	rno-miR-377-5p	-0.12	-0.12	N/A
FAM63B	ENST00000559228.1	family with sequence similarity 63, member B	41	2	0	0	2	0	rno-miR-377-5p	-0.12	-0.12	N/A
MFAP3L	ENST00000393704.3	microfibrillar-associated protein 3-like	69	1	0	0	1	2	rno-miR-377-5p	-0.12	-0.12	N/A
GDAP1	ENST00000220822.7	ganglioside induced differentiation associated protein 1	37	1	0	0	1	0	rno-miR-377-5p	-0.12	-0.12	N/A
GALNT10	ENST00000297107.6	UDP-N-acetyl-alpha-D-galactosamine:polypeptide N-acetylgalactosaminyltransferase 10 (GalNAc-T10)	3445	1	1	0	0	0	rno-miR-377-5p	-0.12	-0.12	N/A
ARID3A	ENST00000263620.3	AT rich interactive domain 3A (BRIGHT-like)	320	1	0	0	1	0	rno-miR-672-5p	-0.12	-0.18	N/A
ENGASE	ENST00000579016.1	endo-beta-N-acetylglucosaminidase	33	1	1	0	0	1	rno-miR-672-5p	-0.12	-0.16	N/A
C18orf54	ENST00000300091.5	chromosome 18 open reading frame 54	183	1	0	0	1	0	rno-miR-377-5p	-0.12	-0.14	N/A
COL24A1	ENST00000370571.2	collagen, type XXIV, alpha 1	5	1	0	0	1	0	rno-miR-377-5p	-0.12	-0.12	N/A
ARHGAP36	ENST00000370922.1	Rho GTPase activating protein 36	5	1	0	0	1	0	rno-miR-377-5p	-0.12	-0.12	N/A
PRR9	ENST00000368744.3	proline rich 9	5	1	0	0	1	0	rno-miR-377-5p	-0.12	-0.12	N/A
DLL4	ENST00000249749.5	delta-like 4 (Drosophila)	605	1	0	1	0	0	rno-miR-377-5p	-0.12	-0.12	N/A
ADAMTS19	ENST00000274487.4	ADAM metallopeptidase with thrombospondin type 1 motif, 19	8	1	0	0	1	0	rno-miR-672-5p	-0.12	-0.12	N/A
TOR2A	ENST00000458505.3	torsin family 2, member A	75	1	0	0	1	0	rno-miR-377-5p	-0.12	-0.12	N/A
PARP14	ENST00000474629.2	poly (ADP-ribose) polymerase family, member 14	502	1	0	0	1	0	rno-miR-377-5p	-0.12	-0.12	N/A
LSM12	ENST00000585388.1	LSM12 homolog (S. cerevisiae)	20	1	1	0	0	1	rno-miR-377-5p	-0.12	-0.18	N/A
SCML4	ENST00000369022.2	sex comb on midleg-like 4 (Drosophila)	10	1	0	1	0	0	rno-miR-672-5p	-0.12	-0.12	N/A
PRICKLE2	ENST00000295902.6	prickle homolog 2 (Drosophila)	20	1	0	0	1	0	rno-miR-377-5p	-0.12	-0.12	N/A
INPP5K	ENST00000421807.2	inositol polyphosphate-5-phosphatase K	265	1	0	1	0	0	rno-miR-672-5p	-0.12	-0.12	N/A
CUEDC1	ENST00000577830.1	CUE domain containing 1	1243	1	0	1	0	0	rno-miR-377-5p	-0.12	-0.13	N/A
FAM47E	ENST00000515604.1	Protein FAM47E	503	1	0	0	1	1	rno-miR-377-5p	-0.12	-0.14	N/A
FPGS	ENST00000373245.1	folylpolyglutamate synthase	117	1	0	1	0	1	rno-miR-672-5p	-0.12	-0.13	N/A
UBE2J2	ENST00000347370.2	ubiquitin-conjugating enzyme E2, J2	3002	1	0	1	0	1	rno-miR-672-5p	-0.12	-0.15	N/A
KCNJ6	ENST00000609713.1	potassium inwardly-rectifying channel, subfamily J, member 6	5	3	0	2	1	3	rno-miR-377-5p	-0.12	-0.12	N/A
TGFBR2	ENST00000359013.4	transforming growth factor, beta receptor II (70/80kDa)	2168	1	0	0	1	0	rno-miR-377-5p	-0.12	-0.12	N/A
STK35	ENST00000381482.3	serine/threonine kinase 35	263	1	0	1	0	1	rno-miR-672-5p	-0.12	-0.13	N/A
KLHL3	ENST00000541417.1	kelch-like family member 3	40	1	1	0	0	0	rno-miR-377-5p	-0.12	-0.14	N/A
CALU	ENST00000535011.2	calumenin	3079	1	0	0	1	1	rno-miR-672-5p	-0.12	-0.13	N/A
PCYT1A	ENST00000292823.2	phosphate cytidylyltransferase 1, choline, alpha	731	1	0	1	0	0	rno-miR-672-5p	-0.12	-0.14	N/A
SLC2A3	ENST00000075120.7	solute carrier family 2 (facilitated glucose transporter), member 3	5	1	0	1	0	1	rno-miR-377-5p	-0.12	-0.12	N/A
TCF7L2	ENST00000369386.1	transcription factor 7-like 2 (T-cell specific, HMG-box)	650	1	0	0	1	0	rno-miR-377-5p	-0.12	-0.12	N/A
ADAMTS7	ENST00000388820.4	ADAM metallopeptidase with thrombospondin type 1 motif, 7	5	1	0	0	1	0	rno-miR-377-5p	-0.12	-0.12	N/A
KIAA1755	ENST00000279024.4	KIAA1755	5	1	0	0	1	0	rno-miR-377-5p	-0.12	-0.12	N/A
C3orf52	ENST00000264848.5	chromosome 3 open reading frame 52	402	1	0	1	0	0	rno-miR-672-5p	-0.12	-0.12	N/A
ARVCF	ENST00000263207.3	armadillo repeat gene deleted in velocardiofacial syndrome	19	1	0	0	1	1	rno-miR-377-5p	-0.12	-0.12	N/A
SLC30A4	ENST00000261867.4	solute carrier family 30 (zinc transporter), member 4	19	2	0	0	2	0	rno-miR-377-5p	-0.12	-0.15	N/A
C6orf120	ENST00000332290.2	chromosome 6 open reading frame 120	1415	1	0	0	1	2	rno-miR-377-5p	-0.12	-0.16	N/A
GLRX3	ENST00000368644.1	glutaredoxin 3	213	1	0	1	0	1	rno-miR-672-5p	-0.12	-0.23	N/A
TXLNA	ENST00000373610.3	taxilin alpha	564	1	0	1	0	1	rno-miR-672-5p	-0.12	-0.12	N/A
JHDM1D	ENST00000397560.2	jumonji C domain containing histone demethylase 1 homolog D (S. cerevisiae)	470	1	0	0	1	1	rno-miR-377-5p	-0.12	-0.13	N/A
RABGAP1L	ENST00000489615.1	RAB GTPase activating protein 1-like	364	1	0	0	1	1	rno-miR-377-5p	-0.12	-0.12	N/A
FBXO46	ENST00000317683.3	F-box protein 46	197	1	0	0	1	0	rno-miR-377-5p	-0.12	-0.12	N/A
GAD2	ENST00000376261.3	glutamate decarboxylase 2 (pancreatic islets and brain, 65kDa)	5	1	0	0	1	1	rno-miR-672-5p	-0.12	-0.12	N/A
RYBP	ENST00000477973.2	RING1 and YY1 binding protein	342	2	0	1	1	0	rno-miR-377-5p	-0.12	-0.28	N/A
CDK14	ENST00000380050.3	cyclin-dependent kinase 14	226	1	1	0	0	0	rno-miR-377-5p	-0.12	-0.12	N/A
ZBTB8B	ENST00000609129.1	zinc finger and BTB domain containing 8B	18	1	0	1	0	0	rno-miR-377-5p	-0.11	-0.16	N/A
CGGBP1	ENST00000309534.6	CGG triplet repeat binding protein 1	990	2	0	0	2	0	rno-miR-377-5p	-0.11	-0.22	N/A
ZKSCAN1	ENST00000324306.6	zinc finger with KRAB and SCAN domains 1	1314	1	1	0	0	0	rno-miR-377-5p	-0.11	-0.12	N/A
NR2C2	ENST00000425241.1	nuclear receptor subfamily 2, group C, member 2	227	1	0	1	0	0	rno-miR-672-5p	-0.11	-0.17	N/A
SIAH2	ENST00000312960.3	siah E3 ubiquitin protein ligase 2	228	1	0	1	0	0	rno-miR-672-5p	-0.11	-0.21	N/A
L3MBTL3	ENST00000529410.1	l(3)mbt-like 3 (Drosophila)	60	1	0	1	0	1	rno-miR-672-5p	-0.11	-0.15	N/A
RNF41	ENST00000345093.4	ring finger protein 41	152	1	0	0	1	0	rno-miR-377-5p	-0.11	-0.22	N/A
APLNR	ENST00000606794.1	apelin receptor	5	1	0	0	1	0	rno-miR-377-5p	-0.11	-0.11	N/A
ACSL6	ENST00000379264.2	acyl-CoA synthetase long-chain family member 6	7	1	0	1	0	0	rno-miR-672-5p	-0.11	-0.11	N/A
RNF38	ENST00000259605.6	ring finger protein 38	348	1	0	1	0	0	rno-miR-672-5p	-0.11	-0.12	N/A
TESK2	ENST00000372084.1	testis-specific kinase 2	11	1	0	1	0	0	rno-miR-377-5p	-0.11	-0.11	N/A
RUNDC3B	ENST00000338056.3	RUN domain containing 3B	41	1	0	1	0	0	rno-miR-672-5p	-0.11	-0.11	N/A
SYNM	ENST00000560674.1	synemin, intermediate filament protein	36	1	0	0	1	1	rno-miR-377-5p	-0.11	-0.18	N/A
FEM1C	ENST00000274457.3	fem-1 homolog c (C. elegans)	222	2	1	0	1	0	rno-miR-672-5p	-0.11	-0.15	N/A
ANKRD46	ENST00000335659.3	ankyrin repeat domain 46	33	1	0	1	0	0	rno-miR-377-5p	-0.11	-0.22	N/A
GTF2IRD1	ENST00000476977.1	GTF2I repeat domain containing 1	5	1	0	0	1	0	rno-miR-377-5p	-0.11	-0.11	N/A
SF1	ENST00000377390.3	splicing factor 1	17473	1	0	0	1	0	rno-miR-377-5p	-0.11	-0.11	N/A
RTF1	ENST00000389629.4	Rtf1, Paf1/RNA polymerase II complex component, homolog (S. cerevisiae)	1869	1	1	0	0	0	rno-miR-377-5p	-0.11	-0.11	N/A
KCNC3	ENST00000376959.2	potassium voltage-gated channel, Shaw-related subfamily, member 3	5	2	0	0	2	1	rno-miR-377-5p	-0.11	-0.11	N/A
PAPD7	ENST00000230859.6	PAP associated domain containing 7	3195	1	0	0	1	0	rno-miR-377-5p	-0.11	-0.12	N/A
TAL2	ENST00000334077.3	T-cell acute lymphocytic leukemia 2	21	1	0	0	1	1	rno-miR-377-5p	-0.11	-0.15	N/A
PRRT2	ENST00000300797.6	proline-rich transmembrane protein 2	33	1	0	0	1	0	rno-miR-377-5p	-0.11	-0.11	N/A
CREBL2	ENST00000228865.2	cAMP responsive element binding protein-like 2	218	2	1	1	0	0	rno-miR-377-5p	-0.11	-0.35	N/A
TBC1D14	ENST00000448507.1	TBC1 domain family, member 14	1583	1	0	0	1	0	rno-miR-377-5p	-0.11	-0.11	N/A
ARFGAP2	ENST00000426335.2	ADP-ribosylation factor GTPase activating protein 2	3549	1	0	1	0	0	rno-miR-672-5p	-0.11	-0.11	N/A
ZNF362	ENST00000539719.1	zinc finger protein 362	27	1	1	0	0	0	rno-miR-377-5p	-0.11	-0.12	N/A
ADH6	ENST00000394897.1	alcohol dehydrogenase 6 (class V)	17	1	0	0	1	0	rno-miR-377-5p	-0.11	-0.15	N/A
MGAT3	ENST00000341184.6	mannosyl (beta-1,4-)-glycoprotein beta-1,4-N-acetylglucosaminyltransferase	9	1	0	1	0	1	rno-miR-377-5p	-0.11	-0.11	N/A
TBC1D9B	ENST00000519746.1	TBC1 domain family, member 9B (with GRAM domain)	5042	1	0	1	0	0	rno-miR-377-5p	-0.11	-0.11	N/A
KCNK12	ENST00000327876.4	potassium channel, subfamily K, member 12	5	2	0	1	1	0	rno-miR-377-5p	-0.11	-0.11	N/A
COL6A3	ENST00000295550.4	collagen, type VI, alpha 3	11346	1	0	1	0	0	rno-miR-672-5p	-0.11	-0.11	N/A
CCDC40	ENST00000397545.4	coiled-coil domain containing 40	34	1	0	1	0	0	rno-miR-377-5p	-0.11	-0.11	N/A
GPR64	ENST00000379873.2	G protein-coupled receptor 64	175	1	0	1	0	1	rno-miR-672-5p	-0.11	-0.11	N/A
FOXO3	ENST00000343882.6	forkhead box O3	32	1	0	1	0	0	rno-miR-377-5p	-0.11	-0.19	N/A
SPIN4	ENST00000374884.2	spindlin family, member 4	202	1	0	0	1	0	rno-miR-672-5p	-0.11	-0.11	N/A
PP13439	ENST00000331659.2		289	1	0	0	1	0	rno-miR-672-5p	-0.11	-0.11	N/A
PIK3R2	ENST00000222254.8	phosphoinositide-3-kinase, regulatory subunit 2 (beta)	1484	1	0	0	1	0	rno-miR-377-5p	-0.11	-0.11	N/A
GPC4	ENST00000370828.3	glypican 4	542	1	0	1	0	0	rno-miR-672-5p	-0.11	-0.14	N/A
ZC3H18	ENST00000301011.5	zinc finger CCCH-type containing 18	15	1	0	1	0	0	rno-miR-672-5p	-0.11	-0.11	N/A
MDGA2	ENST00000439988.3	MAM domain-containing glycosylphosphatidylinositol anchor protein 2	0	1	0	0	1	1	rno-miR-377-5p	-0.11	-0.11	N/A
TWIST1	ENST00000242261.5	twist basic helix-loop-helix transcription factor 1	190	2	0	0	2	0	rno-miR-377-5p	-0.11	-0.36	N/A
ENAH	ENST00000366844.3	enabled homolog (Drosophila)	415	2	0	1	1	1	rno-miR-377-5p	-0.11	-0.22	N/A
RHOBTB2	ENST00000251822.6	Rho-related BTB domain containing 2	32	1	1	0	0	1	rno-miR-377-5p	-0.11	-0.15	N/A
SPRTN	ENST00000391858.4	SprT-like N-terminal domain	1128	1	0	1	0	1	rno-miR-672-5p	-0.11	-0.12	N/A
MORN4	ENST00000478953.1	MORN repeat containing 4	296	1	0	0	1	0	rno-miR-377-5p	-0.11	-0.11	N/A
RAPGEF5	ENST00000401957.2	Rap guanine nucleotide exchange factor (GEF) 5	32	1	0	1	0	0	rno-miR-377-5p	-0.11	-0.11	N/A
NKAIN2	ENST00000368417.1	Na+/K+ transporting ATPase interacting 2	34	1	0	0	1	0	rno-miR-672-5p	-0.11	-0.11	N/A
RTTN	ENST00000454359.1	rotatin	288	1	0	1	0	1	rno-miR-672-5p	-0.11	-0.11	N/A
LMX1B	ENST00000355497.5	LIM homeobox transcription factor 1, beta	8	1	0	1	0	0	rno-miR-672-5p	-0.11	-0.11	N/A
CEP85	ENST00000252992.4	centrosomal protein 85kDa	471	1	0	1	0	0	rno-miR-672-5p	-0.11	-0.11	N/A
PCSK2	ENST00000377899.1	proprotein convertase subtilisin/kexin type 2	9	1	0	1	0	0	rno-miR-377-5p	-0.11	-0.11	N/A
RRP1B	ENST00000340648.4	ribosomal RNA processing 1B	314	1	0	1	0	0	rno-miR-672-5p	-0.11	-0.11	N/A
INA	ENST00000369849.4	internexin neuronal intermediate filament protein, alpha	46	1	0	0	1	0	rno-miR-377-5p	-0.11	-0.12	N/A
SOCS6	ENST00000397942.3	suppressor of cytokine signaling 6	140	1	0	1	0	0	rno-miR-672-5p	-0.11	-0.18	N/A
PELI1	ENST00000358912.4	pellino E3 ubiquitin protein ligase 1	134	1	0	1	0	0	rno-miR-672-5p	-0.11	-0.11	N/A
ATG9B	ENST00000605938.1	autophagy related 9B	5	1	0	0	1	1	rno-miR-672-5p	-0.11	-0.11	N/A
SEPSECS	ENST00000302922.3	Sep (O-phosphoserine) tRNA:Sec (selenocysteine) tRNA synthase	279	1	0	1	0	2	rno-miR-672-5p	-0.11	-0.14	N/A
KIAA0430	ENST00000396368.3	KIAA0430	461	1	0	0	1	0	rno-miR-377-5p	-0.1	-0.1	N/A
DHX35	ENST00000252011.3	DEAH (Asp-Glu-Ala-His) box polypeptide 35	58	1	0	1	0	1	rno-miR-672-5p	-0.1	-0.1	N/A
ADAM22	ENST00000398204.4	ADAM metallopeptidase domain 22	115	1	0	1	0	2	rno-miR-377-5p	-0.1	-0.15	N/A
HSPA4	ENST00000304858.2	heat shock 70kDa protein 4	1869	1	0	0	1	0	rno-miR-377-5p	-0.1	-0.13	N/A
ARHGEF12	ENST00000397843.2	Rho guanine nucleotide exchange factor (GEF) 12	815	1	0	0	1	2	rno-miR-377-5p	-0.1	-0.13	N/A
SGCD	ENST00000435422.3	sarcoglycan, delta (35kDa dystrophin-associated glycoprotein)	39	1	0	0	1	1	rno-miR-377-5p	-0.1	-0.13	N/A
ITK	ENST00000422843.3	IL2-inducible T-cell kinase	5	1	0	0	1	0	rno-miR-377-5p	-0.1	-0.1	N/A
CBL	ENST00000264033.4	Cbl proto-oncogene, E3 ubiquitin protein ligase	309	2	1	1	0	1	rno-miR-672-5p	-0.1	-0.1	N/A
XKRX	ENST00000468904.1	XK, Kell blood group complex subunit-related, X-linked	11	1	0	0	1	1	rno-miR-377-5p	-0.1	-0.2	N/A
ING5	ENST00000313552.6	inhibitor of growth family, member 5	529	1	0	1	0	0	rno-miR-377-5p	-0.1	-0.1	N/A
BCAS1	ENST00000371440.3	breast carcinoma amplified sequence 1	0	1	0	0	1	1	rno-miR-377-5p	-0.1	-0.1	N/A
VTI1A	ENST00000393077.2	vesicle transport through interaction with t-SNAREs 1A	376	1	0	1	0	0	rno-miR-377-5p	-0.1	-0.12	N/A
IL17RD	ENST00000296318.7	interleukin 17 receptor D	108	1	1	0	0	2	rno-miR-377-5p	-0.1	-0.12	N/A
RAB30	ENST00000533486.1	RAB30, member RAS oncogene family	274	1	0	1	0	3	rno-miR-672-5p	-0.1	-0.14	N/A
PER2	ENST00000254658.3	period circadian clock 2	106	1	0	1	0	0	rno-miR-672-5p	-0.1	-0.1	N/A
KIAA0907	ENST00000368320.3	KIAA0907	48	1	0	1	0	0	rno-miR-377-5p	-0.1	-0.1	N/A
SV2C	ENST00000502798.2	synaptic vesicle glycoprotein 2C	30	1	0	0	1	0	rno-miR-377-5p	-0.1	-0.1	N/A
C17orf107	ENST00000381365.3	chromosome 17 open reading frame 107	11	1	0	0	1	1	rno-miR-377-5p	-0.1	-0.1	N/A
CHRM2	ENST00000445907.2	cholinergic receptor, muscarinic 2	5	1	0	0	1	0	rno-miR-672-5p	-0.1	-0.1	N/A
TRIM71	ENST00000383763.5	tripartite motif containing 71, E3 ubiquitin protein ligase	67	1	0	0	1	1	rno-miR-377-5p	-0.1	-0.15	N/A
BEND4	ENST00000504360.1	BEN domain containing 4	187	1	1	0	0	1	rno-miR-377-5p	-0.1	-0.1	N/A
DENND1A	ENST00000373624.2	DENN/MADD domain containing 1A	2794	1	0	0	1	0	rno-miR-377-5p	-0.1	-0.1	N/A
WWC3	ENST00000380861.4	WWC family member 3	11	1	0	1	0	0	rno-miR-672-5p	-0.1	-0.13	N/A
LRTM2	ENST00000543818.1	leucine-rich repeats and transmembrane domains 2	5	1	0	1	0	0	rno-miR-672-5p	-0.1	-0.1	N/A
IRX4	ENST00000231357.2	iroquois homeobox 4	5	1	0	1	0	0	rno-miR-377-5p	-0.1	-0.1	N/A
ITGA2	ENST00000296585.5	integrin, alpha 2 (CD49B, alpha 2 subunit of VLA-2 receptor)	50	1	0	1	0	1	rno-miR-377-5p	-0.1	-0.1	N/A
GGA2	ENST00000309859.4	golgi-associated, gamma adaptin ear containing, ARF binding protein 2	645	1	0	1	0	0	rno-miR-672-5p	-0.1	-0.17	N/A
COX10	ENST00000261643.3	cytochrome c oxidase assembly homolog 10 (yeast)	72	1	0	1	0	0	rno-miR-672-5p	-0.1	-0.12	N/A
ZBTB25	ENST00000608382.1	zinc finger and BTB domain containing 25	149	1	0	1	0	1	rno-miR-672-5p	-0.1	-0.15	N/A
CUX2	ENST00000261726.6	cut-like homeobox 2	15	1	0	0	1	1	rno-miR-672-5p	-0.1	-0.21	N/A
PAFAH2	ENST00000374282.3	platelet-activating factor acetylhydrolase 2, 40kDa	287	1	0	1	0	0	rno-miR-672-5p	-0.1	-0.14	N/A
ANO3	ENST00000256737.3	anoctamin 3	5	1	0	0	1	0	rno-miR-377-5p	-0.1	-0.1	N/A
TLR4	ENST00000355622.6	toll-like receptor 4	47	2	0	0	2	0	rno-miR-377-5p	-0.1	-0.11	N/A
TWF1	ENST00000552521.1	twinfilin actin-binding protein 1	72	1	0	0	1	0	rno-miR-377-5p	-0.1	-0.1	N/A
KIF3B	ENST00000375712.3	kinesin family member 3B	182	1	0	0	1	0	rno-miR-377-5p	-0.1	-0.1	N/A
FMO2	ENST00000441535.1	flavin containing monooxygenase 2 (non-functional)	5	1	0	0	1	0	rno-miR-377-5p	-0.1	-0.1	N/A
RIT1	ENST00000368323.3	Ras-like without CAAX 1	192	1	0	0	1	1	rno-miR-377-5p	-0.1	-0.2	N/A
TEAD1	ENST00000361905.4	TEA domain family member 1 (SV40 transcriptional enhancer factor)	740	1	0	0	1	2	rno-miR-377-5p	-0.1	-0.1	N/A
KCND3	ENST00000369697.1	potassium voltage-gated channel, Shal-related subfamily, member 3	23	1	1	0	0	1	rno-miR-377-5p	-0.1	-0.1	N/A
MKLN1	ENST00000352689.6	muskelin 1, intracellular mediator containing kelch motifs	477	2	0	0	2	3	rno-miR-377-5p	-0.1	-0.15	N/A
GM2A	ENST00000357164.3	GM2 ganglioside activator	134	1	0	0	1	1	rno-miR-377-5p	-0.1	-0.26	N/A
SDC4	ENST00000372733.3	syndecan 4	1252	1	0	0	1	0	rno-miR-377-5p	-0.1	-0.18	N/A
ERI2	ENST00000569729.1	ERI1 exoribonuclease family member 2	96	1	0	0	1	0	rno-miR-377-5p	-0.1	-0.14	N/A
CC2D1B	ENST00000371586.2	coiled-coil and C2 domain containing 1B	42	1	1	0	0	1	rno-miR-377-5p	-0.1	-0.19	N/A
ZNF169	ENST00000481550.2	zinc finger protein 169	12	1	0	0	1	0	rno-miR-377-5p	-0.1	-0.18	N/A
SLC7A2	ENST00000494857.1	solute carrier family 7 (cationic amino acid transporter, y+ system), member 2	1233	1	1	0	0	1	rno-miR-377-5p	-0.1	-0.1	N/A
ARSG	ENST00000448504.2	arylsulfatase G	73	1	0	0	1	0	rno-miR-377-5p	-0.1	-0.1	N/A
FER	ENST00000281092.4	fer (fps/fes related) tyrosine kinase	665	1	0	1	0	3	rno-miR-672-5p	-0.1	-0.1	N/A
GLTSCR1	ENST00000396720.3	glioma tumor suppressor candidate region gene 1	36	1	0	1	0	0	rno-miR-672-5p	-0.1	-0.1	N/A
CSTF1	ENST00000217109.4	cleavage stimulation factor, 3' pre-RNA, subunit 1, 50kDa	658	1	1	0	0	0	rno-miR-377-5p	-0.1	-0.27	N/A
ARHGEF7	ENST00000426073.2	Rho guanine nucleotide exchange factor (GEF) 7	361	1	0	1	0	0	rno-miR-672-5p	-0.1	-0.1	N/A
ALX4	ENST00000329255.3	ALX homeobox 4	52	1	0	0	1	0	rno-miR-377-5p	-0.1	-0.1	N/A
ZHX2	ENST00000314393.4	zinc fingers and homeoboxes 2	414	1	0	0	1	0	rno-miR-377-5p	-0.1	-0.1	N/A
KCNK5	ENST00000359534.3	potassium channel, subfamily K, member 5	143	1	0	0	1	0	rno-miR-377-5p	-0.1	-0.1	N/A
SEPHS2	ENST00000542752.1	selenophosphate synthetase 2	62	1	0	0	1	0	rno-miR-377-5p	-0.1	-0.1	N/A
RDH11	ENST00000381346.4	retinol dehydrogenase 11 (all-trans/9-cis/11-cis)	1177	1	0	0	1	0	rno-miR-377-5p	-0.1	-0.1	N/A
DISC1	ENST00000439617.2	disrupted in schizophrenia 1	132	1	0	0	1	0	rno-miR-377-5p	-0.1	-0.1	N/A
ESYT3	ENST00000389567.4	extended synaptotagmin-like protein 3	17	1	0	0	1	1	rno-miR-377-5p	-0.1	-0.17	N/A
AMMECR1L	ENST00000272647.5	AMMECR1-like	21	1	0	1	0	0	rno-miR-672-5p	-0.1	-0.1	N/A
KLLN	ENST00000445946.3	killin, p53-regulated DNA replication inhibitor	5	1	0	0	1	0	rno-miR-377-5p	-0.1	-0.1	N/A
FZD4	ENST00000531380.1	frizzled family receptor 4	5	1	0	1	0	2	rno-miR-377-5p	-0.1	-0.1	N/A
FSD2	ENST00000334574.8	fibronectin type III and SPRY domain containing 2	5	1	0	1	0	0	rno-miR-672-5p	-0.1	-0.1	N/A
FOSB	ENST00000592811.1	FBJ murine osteosarcoma viral oncogene homolog B	11	1	0	1	0	0	rno-miR-672-5p	-0.1	-0.1	N/A
TMEM86A	ENST00000280734.2	transmembrane protein 86A	5	1	0	1	0	0	rno-miR-377-5p	-0.1	-0.1	N/A
LDB1	ENST00000361198.5	LIM domain binding 1	61	1	0	1	0	1	rno-miR-377-5p	-0.1	-0.1	N/A
RAB31	ENST00000578921.1	RAB31, member RAS oncogene family	726	1	0	0	1	1	rno-miR-377-5p	-0.1	-0.1	N/A
C1orf198	ENST00000366663.5	chromosome 1 open reading frame 198	1484	1	0	1	0	1	rno-miR-672-5p	-0.1	-0.12	N/A
DEPDC5	ENST00000382105.2	DEP domain containing 5	221	1	0	1	0	1	rno-miR-672-5p	-0.1	-0.1	N/A
TRIM23	ENST00000231524.9	tripartite motif containing 23	247	1	0	0	1	0	rno-miR-377-5p	-0.1	-0.14	N/A
TERF2	ENST00000254942.3	telomeric repeat binding factor 2	709	1	0	1	0	0	rno-miR-672-5p	-0.1	-0.1	N/A
KCNC1	ENST00000379472.3	potassium voltage-gated channel, Shaw-related subfamily, member 1	42	2	0	1	1	0	rno-miR-377-5p	-0.1	-0.1	N/A
RASL11B	ENST00000248706.3	RAS-like, family 11, member B	5	1	0	0	1	0	rno-miR-672-5p	-0.1	-0.1	N/A
FAM208B	ENST00000328090.5	family with sequence similarity 208, member B	42	1	0	0	1	0	rno-miR-377-5p	-0.09	-0.15	N/A
KIAA1462	ENST00000375377.1	KIAA1462	360	1	0	0	1	0	rno-miR-377-5p	-0.09	-0.11	N/A
GLIPR1	ENST00000266659.3	GLI pathogenesis-related 1	623	1	0	1	0	0	rno-miR-377-5p	-0.09	-0.15	N/A
SLC25A42	ENST00000318596.7	solute carrier family 25, member 42	1088	2	0	1	1	0	rno-miR-672-5p	-0.09	-0.14	N/A
ZDHHC9	ENST00000357166.6	zinc finger, DHHC-type containing 9	1203	2	0	1	1	0	rno-miR-377-5p	-0.09	-0.33	N/A
VRTN	ENST00000256362.4	vertebrae development associated	5	1	0	0	1	0	rno-miR-377-5p	-0.09	-0.09	N/A
MEMO1	ENST00000295065.5	mediator of cell motility 1	89	1	0	0	1	0	rno-miR-377-5p	-0.09	-0.09	N/A
CDC25C	ENST00000323760.6	cell division cycle 25C	125	1	0	1	0	1	rno-miR-377-5p	-0.09	-0.44	N/A
GTPBP1	ENST00000216044.5	GTP binding protein 1	1765	2	0	0	2	0	rno-miR-377-5p	-0.09	-0.1	N/A
PRKAR2B	ENST00000265717.4	protein kinase, cAMP-dependent, regulatory, type II, beta	148	1	0	1	0	0	rno-miR-672-5p	-0.09	-0.1	N/A
BCL2L11	ENST00000393256.3	BCL2-like 11 (apoptosis facilitator)	105	1	0	1	0	2	rno-miR-672-5p	-0.09	-0.11	N/A
GDF6	ENST00000287020.5	growth differentiation factor 6	14	1	0	0	1	2	rno-miR-672-5p	-0.09	-0.1	N/A
PHF19	ENST00000373896.3	PHD finger protein 19	490	3	0	2	1	0	rno-miR-377-5p	-0.09	-0.13	N/A
ADAMTS18	ENST00000282849.5	ADAM metallopeptidase with thrombospondin type 1 motif, 18	7	1	0	1	0	0	rno-miR-672-5p	-0.09	-0.09	N/A
SLC7A14	ENST00000231706.5	solute carrier family 7, member 14	5	2	1	1	0	2	rno-miR-377-5p	-0.09	-0.09	N/A
HTR7	ENST00000371719.2	5-hydroxytryptamine (serotonin) receptor 7, adenylate cyclase-coupled	12	1	0	1	0	0	rno-miR-672-5p	-0.09	-0.09	N/A
NFIA	ENST00000403491.3	nuclear factor I/A	5	2	1	1	0	0	rno-miR-672-5p	-0.09	-0.09	N/A
CPLX2	ENST00000359546.4	complexin 2	5	1	0	0	1	1	rno-miR-377-5p	-0.09	-0.09	N/A
ZDHHC8	ENST00000334554.7	zinc finger, DHHC-type containing 8	5	1	0	1	0	0	rno-miR-377-5p	-0.09	-0.09	N/A
CHIC1	ENST00000373504.6	cysteine-rich hydrophobic domain 1	16	1	0	0	1	0	rno-miR-377-5p	-0.09	-0.09	N/A
ZNF687	ENST00000368879.2	zinc finger protein 687	1250	1	0	0	1	0	rno-miR-377-5p	-0.09	-0.09	N/A
GRM4	ENST00000538487.2	glutamate receptor, metabotropic 4	5	1	0	1	0	1	rno-miR-672-5p	-0.09	-0.09	N/A
FNIP1	ENST00000307968.7	folliculin interacting protein 1	32	1	0	0	1	1	rno-miR-377-5p	-0.09	-0.1	N/A
DIP2B	ENST00000301180.5	DIP2 disco-interacting protein 2 homolog B (Drosophila)	1613	1	0	0	1	0	rno-miR-377-5p	-0.09	-0.1	N/A
AP5M1	ENST00000261558.3	adaptor-related protein complex 5, mu 1 subunit	198	3*	0	0	2	1	rno-miR-377-5p	-0.09	-0.11	N/A
PCGF3	ENST00000362003.5	polycomb group ring finger 3	503	1	0	0	1	0	rno-miR-377-5p	-0.09	-0.13	N/A
AGER	ENST00000375065.5	advanced glycosylation end product-specific receptor	7	1	0	1	0	0	rno-miR-377-5p	-0.09	-0.33	N/A
UTRN	ENST00000367545.3	utrophin	87	1	0	1	0	0	rno-miR-672-5p	-0.09	-0.1	N/A
MOB1B	ENST00000309395.2	MOB kinase activator 1B	54	1	0	0	1	0	rno-miR-377-5p	-0.09	-0.1	N/A
CREG2	ENST00000324768.5	cellular repressor of E1A-stimulated genes 2	38	2	0	1	1	0	rno-miR-377-5p	-0.09	-0.13	N/A
POGLUT1	ENST00000295588.4	protein O-glucosyltransferase 1	262	1	0	0	1	0	rno-miR-377-5p	-0.09	-0.11	N/A
GPM6B	ENST00000454189.2	glycoprotein M6B	135	1	0	0	1	0	rno-miR-672-5p	-0.09	-0.09	N/A
PRDM5	ENST00000515109.1	PR domain containing 5	22	1	1	0	0	1	rno-miR-377-5p	-0.09	-0.23	N/A
HTR4	ENST00000377888.3	5-hydroxytryptamine (serotonin) receptor 4, G protein-coupled	5	1	0	0	1	0	rno-miR-672-5p	-0.09	-0.09	N/A
MFI2	ENST00000296350.5	antigen p97 (melanoma associated) identified by monoclonal antibodies 133.2 and 96.5	143	1	0	1	0	1	rno-miR-377-5p	-0.09	-0.09	N/A
SLC38A11	ENST00000303735.4	solute carrier family 38, member 11	5	1	0	1	0	0	rno-miR-672-5p	-0.09	-0.09	N/A
SAMD4A	ENST00000392067.3	sterile alpha motif domain containing 4A	449	2	0	2	0	0	rno-miR-377-5p	-0.09	-0.1	N/A
NLRP1	ENST00000262467.5	NLR family, pyrin domain containing 1	547	2	0	2	0	0	rno-miR-377-5p	-0.09	-0.09	N/A
NMNAT2	ENST00000294868.4	nicotinamide nucleotide adenylyltransferase 2	18	1	0	0	1	0	rno-miR-672-5p	-0.09	-0.09	N/A
HK2	ENST00000290573.2	hexokinase 2	5	1	0	1	0	1	rno-miR-672-5p	-0.09	-0.09	N/A
ATP6V1D	ENST00000554236.1	ATPase, H+ transporting, lysosomal 34kDa, V1 subunit D	1271	1	0	1	0	0	rno-miR-672-5p	-0.09	-0.09	N/A
FBXO28	ENST00000424254.2	F-box protein 28	461	1	0	0	1	2	rno-miR-377-5p	-0.09	-0.11	N/A
UBE2QL1	ENST00000399816.3	ubiquitin-conjugating enzyme E2Q family-like 1	10	1	0	0	1	0	rno-miR-377-5p	-0.09	-0.19	N/A
PDPR	ENST00000568530.1	pyruvate dehydrogenase phosphatase regulatory subunit	69	1	1	0	0	0	rno-miR-377-5p	-0.09	-0.33	N/A
RND3	ENST00000375734.2	Rho family GTPase 3	574	1	0	0	1	0	rno-miR-377-5p	-0.09	-0.11	N/A
IKZF2	ENST00000457361.1	IKAROS family zinc finger 2 (Helios)	32	1	0	0	1	1	rno-miR-377-5p	-0.09	-0.1	N/A
ACTR2	ENST00000260641.5	ARP2 actin-related protein 2 homolog (yeast)	71	1	0	0	1	0	rno-miR-377-5p	-0.09	-0.09	N/A
CCSER1	ENST00000509176.1	coiled-coil serine-rich protein 1	5	1	0	1	0	0	rno-miR-672-5p	-0.09	-0.09	N/A
KLF8	ENST00000468660.1	Kruppel-like factor 8	8	2	0	1	1	0	rno-miR-672-5p	-0.09	-0.25	N/A
GRIN2B	ENST00000609686.1	glutamate receptor, ionotropic, N-methyl D-aspartate 2B	5	3	2	1	0	2	rno-miR-377-5p	-0.09	-0.09	N/A
TBC1D32	ENST00000275159.6	TBC1 domain family, member 32	14	1	0	0	1	0	rno-miR-377-5p	-0.09	-0.14	N/A
RALGPS1	ENST00000259351.5	Ral GEF with PH domain and SH3 binding motif 1	34	1	0	1	0	2	rno-miR-672-5p	-0.09	-0.1	N/A
PRELP	ENST00000343110.2	proline/arginine-rich end leucine-rich repeat protein	5	1	0	1	0	1	rno-miR-377-5p	-0.09	-0.09	N/A
KCNN3	ENST00000271915.4	potassium intermediate/small conductance calcium-activated channel, subfamily N, member 3	5	1	0	1	0	0	rno-miR-377-5p	-0.09	-0.09	N/A
PLEKHG2	ENST00000425673.1	pleckstrin homology domain containing, family G (with RhoGef domain) member 2	399	2	0	1	1	0	rno-miR-377-5p	-0.09	-0.28	N/A
TM9SF4	ENST00000398022.2	transmembrane 9 superfamily protein member 4	3096	1	0	0	1	0	rno-miR-377-5p	-0.09	-0.1	N/A
PPP6R1	ENST00000412770.2	protein phosphatase 6, regulatory subunit 1	292	1	0	1	0	0	rno-miR-377-5p	-0.09	-0.1	N/A
GGNBP2	ENST00000304718.4	gametogenetin binding protein 2	1011	1	0	0	1	0	rno-miR-377-5p	-0.09	-0.12	N/A
PRKAA2	ENST00000371244.4	protein kinase, AMP-activated, alpha 2 catalytic subunit	561	1	0	0	1	0	rno-miR-377-5p	-0.09	-0.11	N/A
CALCB	ENST00000523376.1	calcitonin-related polypeptide beta	39	1	0	0	1	0	rno-miR-672-5p	-0.09	-0.09	N/A
ASAH2	ENST00000395526.4	N-acylsphingosine amidohydrolase (non-lysosomal ceramidase) 2	5	1	0	1	0	0	rno-miR-672-5p	-0.09	-0.09	N/A
RAPGEF4	ENST00000409036.1	Rap guanine nucleotide exchange factor (GEF) 4	60	2	0	0	2	1	rno-miR-377-5p	-0.09	-0.21	N/A
GALNT7	ENST00000265000.4	UDP-N-acetyl-alpha-D-galactosamine:polypeptide N-acetylgalactosaminyltransferase 7 (GalNAc-T7)	953	1	0	0	1	1	rno-miR-377-5p	-0.09	-0.09	N/A
KPNA1	ENST00000344337.6	karyopherin alpha 1 (importin alpha 5)	1030	1	0	0	1	2	rno-miR-672-5p	-0.09	-0.1	N/A
EXT2	ENST00000395673.3	exostosin glycosyltransferase 2	896	2	0	0	2	0	rno-miR-377-5p	-0.09	-0.19	N/A
NCOR1	ENST00000268712.3	nuclear receptor corepressor 1	268	1	1	0	0	0	rno-miR-377-5p	-0.09	-0.23	N/A
SCN10A	ENST00000449082.2	sodium channel, voltage-gated, type X, alpha subunit	5	1	0	1	0	0	rno-miR-672-5p	-0.09	-0.09	N/A
PRR18	ENST00000322583.3	proline rich 18	15	1	0	0	1	1	rno-miR-377-5p	-0.09	-0.09	N/A
TBX18	ENST00000369663.5	T-box 18	54	1	0	0	1	1	rno-miR-377-5p	-0.09	-0.1	N/A
EXOC5	ENST00000413566.2	exocyst complex component 5	242	1	1	0	0	0	rno-miR-377-5p	-0.09	-0.14	N/A
ALDH5A1	ENST00000357578.3	aldehyde dehydrogenase 5 family, member A1	325	1	0	0	1	0	rno-miR-377-5p	-0.09	-0.15	N/A
KCNMB3	ENST00000497599.1	potassium large conductance calcium-activated channel, subfamily M beta member 3	8	1	1	0	0	0	rno-miR-377-5p	-0.09	-0.24	N/A
ABCC4	ENST00000412704.1	ATP-binding cassette, sub-family C (CFTR/MRP), member 4	721	1	0	0	1	0	rno-miR-377-5p	-0.09	-0.09	N/A
LPP	ENST00000312675.4	LIM domain containing preferred translocation partner in lipoma	1894	2	0	1	1	3	rno-miR-377-5p	-0.09	-0.09	N/A
FOXI2	ENST00000388920.4	forkhead box I2	5	1	0	0	1	0	rno-miR-377-5p	-0.09	-0.09	N/A
MN1	ENST00000302326.4	meningioma (disrupted in balanced translocation) 1	15	1	0	0	1	0	rno-miR-377-5p	-0.09	-0.09	N/A
ZDHHC3	ENST00000296127.3	zinc finger, DHHC-type containing 3	426	3	0	1	2	1	rno-miR-672-5p	-0.09	-0.12	N/A
SLC28A1	ENST00000394573.1	solute carrier family 28 (concentrative nucleoside transporter), member 1	5	1	0	0	1	0	rno-miR-377-5p	-0.09	-0.09	N/A
ARL5B	ENST00000377275.3	ADP-ribosylation factor-like 5B	368	1	0	1	0	2	rno-miR-377-5p	-0.09	-0.22	N/A
CACNA1D	ENST00000288139.4	calcium channel, voltage-dependent, L type, alpha 1D subunit	5	1	0	1	0	2	rno-miR-377-5p	-0.09	-0.33	N/A
TCP11L1	ENST00000334274.4	t-complex 11, testis-specific-like 1	140	1	0	1	0	0	rno-miR-672-5p	-0.09	-0.2	N/A
XKR7	ENST00000562532.2	XK, Kell blood group complex subunit-related family, member 7	5	1	0	0	1	0	rno-miR-377-5p	-0.09	-0.09	N/A
EIF4H	ENST00000265753.8	eukaryotic translation initiation factor 4H	5	1	0	0	1	1	rno-miR-672-5p	-0.09	-0.09	N/A
NOP2	ENST00000545200.1	NOP2 nucleolar protein	27	1	0	0	1	0	rno-miR-377-5p	-0.09	-0.09	N/A
NAA15	ENST00000296543.5	N(alpha)-acetyltransferase 15, NatA auxiliary subunit	546	1	0	0	1	0	rno-miR-377-5p	-0.09	-0.09	N/A
CXorf56	ENST00000320339.4	chromosome X open reading frame 56	279	1	0	0	1	0	rno-miR-377-5p	-0.08	-0.17	N/A
HNRNPU	ENST00000444376.2	heterogeneous nuclear ribonucleoprotein U (scaffold attachment factor A)	5343	1	0	0	1	0	rno-miR-377-5p	-0.08	-0.13	N/A
ARC	ENST00000356613.2	activity-regulated cytoskeleton-associated protein	5	1	0	0	1	1	rno-miR-377-5p	-0.08	-0.09	N/A
CISD1	ENST00000333926.5	CDGSH iron sulfur domain 1	367	2	1	0	1	0	rno-miR-377-5p	-0.08	-0.57	N/A
PARVA	ENST00000334956.8	parvin, alpha	1912	4	0	1	3	1	rno-miR-377-5p	-0.08	-0.43	N/A
ZFHX3	ENST00000268489.5	zinc finger homeobox 3	57	1	1	0	0	0	rno-miR-377-5p	-0.08	-0.1	N/A
PLAG1	ENST00000316981.3	pleiomorphic adenoma gene 1	58	1	0	1	0	0	rno-miR-672-5p	-0.08	-0.1	N/A
KCNA6	ENST00000433855.1	potassium voltage-gated channel, shaker-related subfamily, member 6	5	1	0	0	1	0	rno-miR-377-5p	-0.08	-0.08	N/A
ARRDC4	ENST00000268042.6	arrestin domain containing 4	10	1	0	1	0	0	rno-miR-672-5p	-0.08	-0.08	N/A
YEATS2	ENST00000305135.5	YEATS domain containing 2	499	1	1	0	0	0	rno-miR-672-5p	-0.08	-0.08	N/A
TRPS1	ENST00000395715.3	trichorhinophalangeal syndrome I	94	1	0	1	0	0	rno-miR-377-5p	-0.08	-0.08	N/A
ACTRT3	ENST00000330368.2	actin-related protein T3	244	1	0	0	1	0	rno-miR-377-5p	-0.08	-0.14	N/A
MTMR11	ENST00000406732.3	myotubularin related protein 11	16	1	0	1	0	0	rno-miR-672-5p	-0.08	-0.08	N/A
KLRC4	ENST00000309384.1	killer cell lectin-like receptor subfamily C, member 4	9	1	0	1	0	0	rno-miR-377-5p	-0.08	-0.2	N/A
MAPKAPK2	ENST00000294981.4	mitogen-activated protein kinase-activated protein kinase 2	178	1	0	1	0	0	rno-miR-672-5p	-0.08	-0.09	N/A
GMDS	ENST00000530927.1	GDP-mannose 4,6-dehydratase	46	1	0	1	0	0	rno-miR-672-5p	-0.08	-0.28	N/A
MLX	ENST00000435881.2	MLX, MAX dimerization protein	771	1	0	0	1	0	rno-miR-377-5p	-0.08	-0.1	N/A
KLHL29	ENST00000486442.1	kelch-like family member 29	414	1	0	0	1	0	rno-miR-377-5p	-0.08	-0.08	N/A
TMEM201	ENST00000340305.5	transmembrane protein 201	164	1	0	1	0	0	rno-miR-672-5p	-0.08	-0.08	N/A
C10orf76	ENST00000370033.4	chromosome 10 open reading frame 76	273	1	0	1	0	0	rno-miR-672-5p	-0.08	-0.12	N/A
HIF1AN	ENST00000299163.6	hypoxia inducible factor 1, alpha subunit inhibitor	1545	1	0	0	1	2	rno-miR-672-5p	-0.08	-0.1	N/A
PSD3	ENST00000327040.8	pleckstrin and Sec7 domain containing 3	133	1	0	0	1	1	rno-miR-672-5p	-0.08	-0.09	N/A
DENND4C	ENST00000380432.2	DENN/MADD domain containing 4C	195	1	0	0	1	0	rno-miR-377-5p	-0.08	-0.17	N/A
PRDM16	ENST00000511072.1	PR domain containing 16	64	3	2	1	0	0	rno-miR-672-5p	-0.08	-0.2	N/A
SPATA2L	ENST00000289805.5	spermatogenesis associated 2-like	10	1	0	0	1	0	rno-miR-377-5p	-0.08	-0.08	N/A
GNAQ	ENST00000286548.4	guanine nucleotide binding protein (G protein), q polypeptide	47	1	0	0	1	1	rno-miR-672-5p	-0.08	-0.08	N/A
FYCO1	ENST00000296137.2	FYVE and coiled-coil domain containing 1	91	1	0	0	1	0	rno-miR-377-5p	-0.08	-0.09	N/A
TTBK2	ENST00000267890.6	tau tubulin kinase 2	18	1	0	0	1	1	rno-miR-377-5p	-0.08	-0.09	N/A
RBM27	ENST00000265271.5	RNA binding motif protein 27	130	1	0	0	1	0	rno-miR-377-5p	-0.08	-0.13	N/A
STX2	ENST00000392373.2	syntaxin 2	216	1	0	0	1	0	rno-miR-377-5p	-0.08	-0.09	N/A
EEA1	ENST00000322349.8	early endosome antigen 1	78	2	1	0	1	0	rno-miR-377-5p	-0.08	-0.11	N/A
BAZ2A	ENST00000379441.3	bromodomain adjacent to zinc finger domain, 2A	48	1	0	0	1	0	rno-miR-377-5p	-0.08	-0.15	N/A
CALCOCO1	ENST00000548263.1	calcium binding and coiled-coil domain 1	68	1	0	1	0	0	rno-miR-377-5p	-0.08	-0.23	N/A
MAGI3	ENST00000307546.9	membrane associated guanylate kinase, WW and PDZ domain containing 3	70	1	0	1	0	0	rno-miR-672-5p	-0.08	-0.2	N/A
KLF12	ENST00000377669.2	Kruppel-like factor 12	251	1	0	1	0	2	rno-miR-672-5p	-0.08	-0.09	N/A
ENOX2	ENST00000370935.1	ecto-NOX disulfide-thiol exchanger 2	215	1	0	0	1	0	rno-miR-377-5p	-0.08	-0.17	N/A
COL25A1	ENST00000399132.1	collagen, type XXV, alpha 1	270	1	0	1	0	0	rno-miR-672-5p	-0.08	-0.15	N/A
JMY	ENST00000396137.4	junction mediating and regulatory protein, p53 cofactor	10	1	0	0	1	0	rno-miR-377-5p	-0.08	-0.08	N/A
CLCN7	ENST00000448525.1	chloride channel, voltage-sensitive 7	1022	1	0	0	1	0	rno-miR-377-5p	-0.08	-0.08	N/A
GRK5	ENST00000392870.2	G protein-coupled receptor kinase 5	337	2	0	1	1	2	rno-miR-377-5p	-0.08	-0.31	N/A
POLR1A	ENST00000263857.6	polymerase (RNA) I polypeptide A, 194kDa	675	2	1	1	0	1	rno-miR-377-5p	-0.08	-0.15	N/A
IFRG15	ENST00000553856.1	Homo sapiens torsin A interacting protein 2 (TOR1AIP2), transcript variant 1, mRNA.	482	1	0	0	1	0	rno-miR-377-5p	-0.08	-0.08	N/A
ALPL	ENST00000374840.3	alkaline phosphatase, liver/bone/kidney	251	1	0	1	0	0	rno-miR-377-5p	-0.08	-0.08	N/A
BACE1	ENST00000313005.6	beta-site APP-cleaving enzyme 1	486	1	0	0	1	0	rno-miR-377-5p	-0.08	-0.16	N/A
RIMS2	ENST00000507740.1	regulating synaptic membrane exocytosis 2	8	2	0	1	1	0	rno-miR-377-5p	-0.08	-0.1	N/A
GRHL2	ENST00000251808.3	grainyhead-like 2 (Drosophila)	5	1	0	0	1	0	rno-miR-377-5p	-0.08	-0.08	N/A
MAP1A	ENST00000382031.1	microtubule-associated protein 1A	223	1	0	0	1	0	rno-miR-377-5p	-0.08	-0.08	N/A
NUDT16	ENST00000359850.3	nudix (nucleoside diphosphate linked moiety X)-type motif 16	622	2	0	1	1	0	rno-miR-377-5p	-0.08	-0.25	N/A
PDGFD	ENST00000393158.2	platelet derived growth factor D	52	1	0	0	1	0	rno-miR-377-5p	-0.08	-0.22	N/A
N4BP2L2	ENST00000267068.3	NEDD4 binding protein 2-like 2	74	1	1	0	0	0	rno-miR-377-5p	-0.08	-0.23	N/A
NR2E1	ENST00000368986.4	nuclear receptor subfamily 2, group E, member 1	5	1	0	1	0	0	rno-miR-377-5p	-0.08	-0.08	N/A
SULF1	ENST00000458141.2	sulfatase 1	11	1	0	1	0	0	rno-miR-377-5p	-0.08	-0.08	N/A
TIFAB	ENST00000537858.1	TRAF-interacting protein with forkhead-associated domain, family member B	5	1	0	0	1	1	rno-miR-377-5p	-0.08	-0.08	N/A
MYH7B	ENST00000262873.7	myosin, heavy chain 7B, cardiac muscle, beta	5	1	0	0	1	0	rno-miR-377-5p	-0.08	-0.08	N/A
SMG1	ENST00000446231.2	SMG1 phosphatidylinositol 3-kinase-related kinase	339	2	0	1	1	0	rno-miR-672-5p	-0.08	-0.11	N/A
ADAM12	ENST00000368679.4	ADAM metallopeptidase domain 12	758	1	0	1	0	2	rno-miR-672-5p	-0.08	-0.09	N/A
RAD18	ENST00000264926.2	RAD18 homolog (S. cerevisiae)	211	1	0	0	1	0	rno-miR-377-5p	-0.08	-0.09	N/A
SGSM2	ENST00000426855.2	small G protein signaling modulator 2	381	1	0	1	0	0	rno-miR-672-5p	-0.08	-0.08	N/A
FAM114A2	ENST00000351797.4	family with sequence similarity 114, member A2	385	1	0	0	1	0	rno-miR-377-5p	-0.08	-0.2	N/A
WDR70	ENST00000265107.4	WD repeat domain 70	23	1	0	0	1	1	rno-miR-377-5p	-0.08	-0.13	N/A
YY1	ENST00000262238.4	YY1 transcription factor	1803	1	0	0	1	0	rno-miR-377-5p	-0.08	-0.11	N/A
CDC42BPA	ENST00000366767.3	CDC42 binding protein kinase alpha (DMPK-like)	122	1	0	0	1	0	rno-miR-377-5p	-0.08	-0.08	N/A
RUNX1T1	ENST00000523629.1	runt-related transcription factor 1; translocated to, 1 (cyclin D-related)	9	1	0	0	1	0	rno-miR-377-5p	-0.07	-0.07	N/A
CSNK1G1	ENST00000303052.7	casein kinase 1, gamma 1	149	1	0	0	1	0	rno-miR-377-5p	-0.07	-0.07	N/A
SYT4	ENST00000255224.3	synaptotagmin IV	11	1	0	0	1	0	rno-miR-377-5p	-0.07	-0.07	N/A
SYNPO	ENST00000307662.4	synaptopodin	311	1	0	0	1	0	rno-miR-377-5p	-0.07	-0.07	N/A
GRAP2	ENST00000344138.4	GRB2-related adaptor protein 2	5	1	0	1	0	0	rno-miR-377-5p	-0.07	-0.07	N/A
CLIP3	ENST00000360535.4	CAP-GLY domain containing linker protein 3	9	1	0	1	0	0	rno-miR-377-5p	-0.07	-0.13	N/A
ZC3H13	ENST00000242848.4	zinc finger CCCH-type containing 13	229	3	1	0	2	1	rno-miR-377-5p	-0.07	-0.21	N/A
KAZALD1	ENST00000370200.5	Kazal-type serine peptidase inhibitor domain 1	186	1	0	1	0	1	rno-miR-672-5p	-0.07	-0.1	N/A
FAM19A1	ENST00000478136.1	family with sequence similarity 19 (chemokine (C-C motif)-like), member A1	5	1	1	0	0	1	rno-miR-377-5p	-0.07	-0.39	N/A
GCNT4	ENST00000322348.4	glucosaminyl (N-acetyl) transferase 4, core 2	19	2	0	0	2	0	rno-miR-377-5p	-0.07	-0.16	N/A
SEMA5A	ENST00000382496.5	sema domain, seven thrombospondin repeats (type 1 and type 1-like), transmembrane domain (TM) and short cytoplasmic domain, (semaphorin) 5A	98	1	1	0	0	0	rno-miR-377-5p	-0.07	-0.08	N/A
RAPGEFL1	ENST00000264644.6	Rap guanine nucleotide exchange factor (GEF)-like 1	20	1	0	1	0	0	rno-miR-672-5p	-0.07	-0.32	N/A
KCNJ15	ENST00000328656.4	potassium inwardly-rectifying channel, subfamily J, member 15	5	1	0	1	0	1	rno-miR-672-5p	-0.07	-0.07	N/A
ZMIZ1	ENST00000334512.5	zinc finger, MIZ-type containing 1	568	1	0	0	1	0	rno-miR-377-5p	-0.07	-0.07	N/A
PIM1	ENST00000373509.5	pim-1 oncogene	2041	1	0	1	0	0	rno-miR-377-5p	-0.07	-0.07	N/A
SP8	ENST00000418710.2	Sp8 transcription factor	95	1	0	1	0	0	rno-miR-672-5p	-0.07	-0.08	N/A
HDX	ENST00000297977.5	highly divergent homeobox	20	1	0	1	0	0	rno-miR-377-5p	-0.07	-0.11	N/A
KIAA0586	ENST00000423743.3	KIAA0586	95	1	1	0	0	1	rno-miR-377-5p	-0.07	-0.12	N/A
SCML2	ENST00000398048.3	sex comb on midleg-like 2 (Drosophila)	7	1	0	0	1	1	rno-miR-377-5p	-0.07	-0.35	N/A
MAT2A	ENST00000306434.3	methionine adenosyltransferase II, alpha	8	1	0	0	1	0	rno-miR-377-5p	-0.07	-0.12	N/A
FAM83B	ENST00000306858.7	family with sequence similarity 83, member B	140	1	0	0	1	0	rno-miR-377-5p	-0.07	-0.08	N/A
GXYLT1	ENST00000398675.3	glucoside xylosyltransferase 1	126	1	0	0	1	3	rno-miR-377-5p	-0.07	-0.08	N/A
TMEM26	ENST00000399298.3	transmembrane protein 26	10	1	1	0	0	0	rno-miR-377-5p	-0.07	-0.15	N/A
HIF3A	ENST00000377670.4	hypoxia inducible factor 3, alpha subunit	5	1	0	1	0	1	rno-miR-377-5p	-0.07	-0.07	N/A
ZC3H11A	ENST00000332127.4	zinc finger CCCH-type containing 11A	71	1	0	0	1	1	rno-miR-377-5p	-0.07	-0.07	N/A
FAM126B	ENST00000418596.3	family with sequence similarity 126, member B	132	1	0	0	1	2	rno-miR-377-5p	-0.07	-0.08	N/A
MYOCD	ENST00000425538.1	myocardin	62	1	0	0	1	1	rno-miR-377-5p	-0.07	-0.11	N/A
ZC3H4	ENST00000253048.5	zinc finger CCCH-type containing 4	182	1	0	0	1	0	rno-miR-377-5p	-0.07	-0.07	N/A
IREB2	ENST00000258886.8	iron-responsive element binding protein 2	1096	1	0	0	1	0	rno-miR-377-5p	-0.07	-0.1	N/A
SHANK2	ENST00000449833.2	SH3 and multiple ankyrin repeat domains 2	26	1	0	1	0	0	rno-miR-377-5p	-0.07	-0.07	N/A
ITGA5	ENST00000293379.4	integrin, alpha 5 (fibronectin receptor, alpha polypeptide)	5599	1	0	0	1	0	rno-miR-377-5p	-0.07	-0.07	N/A
LCOR	ENST00000371103.3	ligand dependent nuclear receptor corepressor	94	1	0	0	1	1	rno-miR-377-5p	-0.07	-0.07	N/A
PURG	ENST00000475541.1	purine-rich element binding protein G	29	1	0	1	0	1	rno-miR-377-5p	-0.07	-0.08	N/A
ZCCHC14	ENST00000268616.4	zinc finger, CCHC domain containing 14	64	1	1	0	0	0	rno-miR-377-5p	-0.07	-0.08	N/A
AC010327.2	ENST00000598855.1	Uncharacterized protein; cDNA FLJ45856 fis, clone OCBBF2025631	7	1	0	1	0	0	rno-miR-377-5p	-0.07	-0.07	N/A
COIL	ENST00000240316.4	coilin	5	1	0	0	1	0	rno-miR-377-5p	-0.07	-0.07	N/A
FSTL4	ENST00000265342.7	follistatin-like 4	60	2	0	2	0	0	rno-miR-672-5p	-0.07	-0.1	N/A
SLIT1	ENST00000371070.4	slit homolog 1 (Drosophila)	15	1	0	1	0	1	rno-miR-672-5p	-0.07	-0.11	N/A
TSPAN9	ENST00000537971.1	tetraspanin 9	1410	1	0	0	1	1	rno-miR-377-5p	-0.07	-0.14	N/A
EFR3A	ENST00000254624.5	EFR3 homolog A (S. cerevisiae)	372	1	0	1	0	0	rno-miR-672-5p	-0.07	-0.14	N/A
C12orf66	ENST00000544871.1	chromosome 12 open reading frame 66	98	1	0	0	1	0	rno-miR-672-5p	-0.07	-0.11	N/A
SLC8A1	ENST00000406785.2	solute carrier family 8 (sodium/calcium exchanger), member 1	61	5	1	1	3	1	rno-miR-377-5p	-0.07	-0.23	N/A
ZXDB	ENST00000374888.1	zinc finger, X-linked, duplicated B	33	1	0	0	1	0	rno-miR-377-5p	-0.07	-0.18	N/A
MAPK11	ENST00000330651.6	mitogen-activated protein kinase 11	9	1	0	0	1	0	rno-miR-377-5p	-0.07	-0.07	N/A
PLCE1	ENST00000371380.3	phospholipase C, epsilon 1	7	1	0	0	1	2	rno-miR-377-5p	-0.07	-0.07	N/A
EPN2	ENST00000314728.5	epsin 2	1609	1	0	1	0	0	rno-miR-377-5p	-0.07	-0.08	N/A
TTC9	ENST00000256367.2	tetratricopeptide repeat domain 9	39	1	0	1	0	0	rno-miR-672-5p	-0.07	-0.19	N/A
CEP76	ENST00000262127.2	centrosomal protein 76kDa	313	1	0	0	1	0	rno-miR-377-5p	-0.07	-0.17	N/A
PRDM13	ENST00000369215.4	PR domain containing 13	17	1	0	1	0	0	rno-miR-377-5p	-0.07	-0.24	N/A
AFAP1	ENST00000360265.4	actin filament associated protein 1	1966	1	0	0	1	1	rno-miR-672-5p	-0.07	-0.07	N/A
DAGLA	ENST00000257215.5	diacylglycerol lipase, alpha	1262	1	0	1	0	0	rno-miR-377-5p	-0.07	-0.07	N/A
CLNK	ENST00000226951.6	cytokine-dependent hematopoietic cell linker	5	1	0	0	1	1	rno-miR-672-5p	-0.07	-0.07	N/A
ZNF862	ENST00000223210.4	zinc finger protein 862	7	1	0	0	1	0	rno-miR-377-5p	-0.07	-0.07	N/A
SLC35F3	ENST00000366618.3	solute carrier family 35, member F3	5	1	0	0	1	1	rno-miR-377-5p	-0.07	-0.07	N/A
POLG	ENST00000268124.5	polymerase (DNA directed), gamma	16	1	1	0	0	0	rno-miR-377-5p	-0.07	-0.24	N/A
C1orf21	ENST00000235307.6	chromosome 1 open reading frame 21	935	4	2	1	1	1	rno-miR-377-5p	-0.07	-0.63	N/A
PCSK5	ENST00000376752.4	proprotein convertase subtilisin/kexin type 5	68	1	0	1	0	0	rno-miR-672-5p	-0.07	-0.07	N/A
PPP1R12B	ENST00000608999.1	protein phosphatase 1, regulatory subunit 12B	18	2	0	0	2	2	rno-miR-377-5p	-0.07	-0.07	N/A
SYK	ENST00000375754.4	spleen tyrosine kinase	25	1	0	0	1	0	rno-miR-377-5p	-0.07	-0.07	N/A
DENND6B	ENST00000413817.3	DENN/MADD domain containing 6B	15	1	0	0	1	0	rno-miR-377-5p	-0.07	-0.12	N/A
ELFN2	ENST00000402918.2	extracellular leucine-rich repeat and fibronectin type III domain containing 2	22	1	0	0	1	0	rno-miR-377-5p	-0.07	-0.21	N/A
KLF9	ENST00000377126.2	Kruppel-like factor 9	20	1	0	0	1	0	rno-miR-377-5p	-0.07	-0.1	N/A
RBMS2	ENST00000262031.5	RNA binding motif, single stranded interacting protein 2	451	2	1	0	1	0	rno-miR-377-5p	-0.07	-0.25	N/A
GRK6	ENST00000393576.3	G protein-coupled receptor kinase 6	130	1	0	1	0	0	rno-miR-672-5p	-0.07	-0.07	N/A
FAM81A	ENST00000288228.5	family with sequence similarity 81, member A	53	1	0	1	0	1	rno-miR-672-5p	-0.07	-0.16	N/A
PRKCA	ENST00000413366.3	protein kinase C, alpha	726	1	0	1	0	1	rno-miR-672-5p	-0.07	-0.12	N/A
FBN2	ENST00000262464.4	fibrillin 2	167	1	0	0	1	0	rno-miR-377-5p	-0.07	-0.07	N/A
AC132186.1	ENST00000544589.1	CDNA FLJ27243 fis, clone SYN08134; Uncharacterized protein	5	1	0	0	1	0	rno-miR-377-5p	-0.07	-0.07	N/A
PAPOLG	ENST00000238714.3	poly(A) polymerase gamma	49	1	0	0	1	0	rno-miR-377-5p	-0.07	-0.08	N/A
PPIG	ENST00000260970.3	peptidylprolyl isomerase G (cyclophilin G)	470	1	1	0	0	0	rno-miR-377-5p	-0.07	-0.15	N/A
TGFB3	ENST00000238682.3	transforming growth factor, beta 3	53	1	0	0	1	0	rno-miR-672-5p	-0.07	-0.3	N/A
LRP10	ENST00000359591.4	low density lipoprotein receptor-related protein 10	939	1	0	0	1	0	rno-miR-377-5p	-0.07	-0.13	N/A
RASGRP3	ENST00000402538.3	RAS guanyl releasing protein 3 (calcium and DAG-regulated)	24	1	0	0	1	0	rno-miR-377-5p	-0.07	-0.26	N/A
WNT7A	ENST00000285018.4	wingless-type MMTV integration site family, member 7A	5	1	1	0	0	1	rno-miR-377-5p	-0.07	-0.07	N/A
GLP1R	ENST00000373256.4	glucagon-like peptide 1 receptor	5	1	0	0	1	0	rno-miR-377-5p	-0.07	-0.07	N/A
STXBP5L	ENST00000273666.6	syntaxin binding protein 5-like	19	1	0	0	1	0	rno-miR-672-5p	-0.07	-0.07	N/A
MPP5	ENST00000261681.4	membrane protein, palmitoylated 5 (MAGUK p55 subfamily member 5)	354	1	1	0	0	0	rno-miR-377-5p	-0.07	-0.17	N/A
RHPN2	ENST00000254260.3	rhophilin, Rho GTPase binding protein 2	5	1	0	0	1	0	rno-miR-377-5p	-0.07	-0.07	N/A
SEC14L1	ENST00000413679.2	SEC14-like 1 (S. cerevisiae)	1399	1	0	1	0	0	rno-miR-377-5p	-0.06	-0.07	N/A
ZNF805	ENST00000535550.1	zinc finger protein 805	58	1	0	1	0	0	rno-miR-377-5p	-0.06	-0.2	N/A
AMER2	ENST00000357816.2	APC membrane recruitment protein 2	7	1	0	0	1	1	rno-miR-377-5p	-0.06	-0.08	N/A
PDE4D	ENST00000340635.6	phosphodiesterase 4D, cAMP-specific	747	1	0	0	1	0	rno-miR-672-5p	-0.06	-0.07	N/A
SMCR8	ENST00000406438.3	Smith-Magenis syndrome chromosome region, candidate 8	219	1	0	0	1	0	rno-miR-377-5p	-0.06	-0.07	N/A
C1orf116	ENST00000359470.5	chromosome 1 open reading frame 116	17	1	0	0	1	0	rno-miR-377-5p	-0.06	-0.09	N/A
ZEB1	ENST00000361642.5	zinc finger E-box binding homeobox 1	59	1	0	0	1	0	rno-miR-377-5p	-0.06	-0.06	N/A
MRPS25	ENST00000253686.2	mitochondrial ribosomal protein S25	630	1	0	0	1	0	rno-miR-672-5p	-0.06	-0.2	N/A
IL10RA	ENST00000227752.3	interleukin 10 receptor, alpha	5	1	0	1	0	0	rno-miR-672-5p	-0.06	-0.06	N/A
CPA4	ENST00000445470.2	carboxypeptidase A4	1319	1	0	0	1	0	rno-miR-377-5p	-0.06	-0.06	N/A
BHLHA15	ENST00000609256.1	basic helix-loop-helix family, member a15	136	1	0	1	0	0	rno-miR-672-5p	-0.06	-0.07	N/A
GSPT1	ENST00000434724.2	G1 to S phase transition 1	1119	1	0	0	1	2	rno-miR-377-5p	-0.06	-0.1	N/A
REEP2	ENST00000254901.5	receptor accessory protein 2	606	1	0	0	1	0	rno-miR-377-5p	-0.06	-0.07	N/A
KMT2D	ENST00000301067.7	lysine (K)-specific methyltransferase 2D	78	1	0	1	0	1	rno-miR-672-5p	-0.06	-0.06	N/A
KCTD15	ENST00000284006.6	potassium channel tetramerization domain containing 15	2483	1	0	0	1	1	rno-miR-377-5p	-0.06	-0.07	N/A
COL5A1	ENST00000371817.3	collagen, type V, alpha 1	3111	1	0	1	0	0	rno-miR-377-5p	-0.06	-0.06	N/A
GRAMD3	ENST00000285689.3	GRAM domain containing 3	232	1	0	1	0	0	rno-miR-672-5p	-0.06	-0.06	N/A
ENOSF1	ENST00000383578.3	enolase superfamily member 1	95	1	0	1	0	0	rno-miR-672-5p	-0.06	-0.21	N/A
MLK4	ENST00000366624.3	Mitogen-activated protein kinase kinase kinase MLK4	405	1	0	0	1	0	rno-miR-377-5p	-0.06	-0.07	N/A
NSMF	ENST00000339554.3	NMDA receptor synaptonuclear signaling and neuronal migration factor	507	2	0	1	1	0	rno-miR-377-5p	-0.06	-0.17	N/A
C22orf46	ENST00000402966.1	chromosome 22 open reading frame 46	70	1	0	1	0	1	rno-miR-672-5p	-0.06	-0.06	N/A
SLAMF1	ENST00000302035.6	signaling lymphocytic activation molecule family member 1	5	1	0	0	1	0	rno-miR-377-5p	-0.06	-0.06	N/A
ETF1	ENST00000499810.2	eukaryotic translation termination factor 1	31	1	0	0	1	0	rno-miR-377-5p	-0.06	-0.07	N/A
EIF4E3	ENST00000425534.3	eukaryotic translation initiation factor 4E family member 3	475	2	0	1	1	2	rno-miR-672-5p	-0.06	-0.22	N/A
NRP2	ENST00000360409.3	neuropilin 2	146	1	1	0	0	0	rno-miR-377-5p	-0.06	-0.06	N/A
MYO5A	ENST00000399231.3	myosin VA (heavy chain 12, myoxin)	573	2	0	1	1	0	rno-miR-672-5p	-0.06	-0.12	N/A
CELF1	ENST00000395290.2	CUGBP, Elav-like family member 1	153	1	0	0	1	0	rno-miR-377-5p	-0.06	-0.07	N/A
IKZF4	ENST00000262032.5	IKAROS family zinc finger 4 (Eos)	329	1	0	0	1	1	rno-miR-377-5p	-0.06	-0.06	N/A
ATP6V1C2	ENST00000381661.3	ATPase, H+ transporting, lysosomal 42kDa, V1 subunit C2	8	1	0	0	1	0	rno-miR-377-5p	-0.06	-0.1	N/A
UNC5C	ENST00000453304.1	unc-5 homolog C (C. elegans)	60	1	0	0	1	0	rno-miR-377-5p	-0.06	-0.08	N/A
ANKRD13C	ENST00000370944.4	ankyrin repeat domain 13C	369	1	0	0	1	0	rno-miR-377-5p	-0.06	-0.15	N/A
SEC24A	ENST00000398844.2	SEC24 family, member A (S. cerevisiae)	679	1	0	0	1	0	rno-miR-377-5p	-0.06	-0.11	N/A
NR2C1	ENST00000333003.5	nuclear receptor subfamily 2, group C, member 1	55	1	1	0	0	0	rno-miR-377-5p	-0.06	-0.19	N/A
ITGA11	ENST00000423218.2	integrin, alpha 11	390	1	0	0	1	0	rno-miR-377-5p	-0.06	-0.11	N/A
RAD51D	ENST00000345365.6	RAD51 paralog D	73	1	0	1	0	1	rno-miR-672-5p	-0.06	-0.39	N/A
UVRAG	ENST00000356136.3	UV radiation resistance associated	116	1	0	0	1	0	rno-miR-377-5p	-0.06	-0.06	N/A
KIF24	ENST00000402558.2	kinesin family member 24	84	1	1	0	0	0	rno-miR-377-5p	-0.06	-0.06	N/A
CYP26B1	ENST00000001146.2	cytochrome P450, family 26, subfamily B, polypeptide 1	1315	1	0	0	1	0	rno-miR-672-5p	-0.06	-0.06	N/A
NFASC	ENST00000401399.1	neurofascin	10	3	1	1	1	1	rno-miR-377-5p	-0.06	-0.06	N/A
A1CF	ENST00000374001.2	APOBEC1 complementation factor	80	1	0	1	0	2	rno-miR-377-5p	-0.06	-0.07	N/A
ALS2	ENST00000457679.2	amyotrophic lateral sclerosis 2 (juvenile)	206	1	0	0	1	0	rno-miR-672-5p	-0.06	-0.06	N/A
RANBP10	ENST00000317506.3	RAN binding protein 10	140	1	0	1	0	0	rno-miR-672-5p	-0.06	-0.06	N/A
FOXJ2	ENST00000162391.3	forkhead box J2	9	1	0	1	0	1	rno-miR-672-5p	-0.06	-0.06	N/A
SNTB2	ENST00000336278.4	syntrophin, beta 2 (dystrophin-associated protein A1, 59kDa, basic component 2)	254	2	0	0	2	0	rno-miR-672-5p	-0.06	-0.2	N/A
RPRD2	ENST00000539519.1	regulation of nuclear pre-mRNA domain containing 2	280	1	0	0	1	0	rno-miR-672-5p	-0.06	-0.06	N/A
MTF1	ENST00000373036.4	metal-regulatory transcription factor 1	98	1	0	0	1	1	rno-miR-377-5p	-0.06	-0.06	N/A
TIMM10B	ENST00000254616.6	translocase of inner mitochondrial membrane 10 homolog B (yeast)	290	1	0	0	1	0	rno-miR-377-5p	-0.06	-0.14	N/A
SNX1	ENST00000353874.4	sorting nexin 1	1296	1	0	0	1	0	rno-miR-377-5p	-0.06	-0.08	N/A
TTYH2	ENST00000269346.4	tweety family member 2	16	1	0	1	0	1	rno-miR-672-5p	-0.06	-0.07	N/A
SYNCRIP	ENST00000355238.6	synaptotagmin binding, cytoplasmic RNA interacting protein	4864	1	0	0	1	0	rno-miR-377-5p	-0.06	-0.16	N/A
PIN4	ENST00000218432.5	protein (peptidylprolyl cis/trans isomerase) NIMA-interacting, 4 (parvulin)	29	1	0	0	1	0	rno-miR-377-5p	-0.06	-0.18	N/A
NCOA2	ENST00000452400.2	nuclear receptor coactivator 2	271	1	0	0	1	1	rno-miR-377-5p	-0.06	-0.06	N/A
PPP1R3G	ENST00000405617.2	protein phosphatase 1, regulatory subunit 3G	29	1	0	1	0	0	rno-miR-377-5p	-0.06	-0.12	N/A
INADL	ENST00000371158.2	InaD-like (Drosophila)	96	1	1	0	0	0	rno-miR-377-5p	-0.06	-0.06	N/A
CNNM2	ENST00000369878.4	cyclin M2	517	2	0	1	1	1	rno-miR-672-5p	-0.06	-0.22	N/A
ABHD4	ENST00000428304.2	abhydrolase domain containing 4	102	1	0	0	1	1	rno-miR-377-5p	-0.06	-0.09	N/A
SEH1L	ENST00000262124.11	SEH1-like (S. cerevisiae)	632	1	0	1	0	0	rno-miR-672-5p	-0.06	-0.12	N/A
PPARA	ENST00000396000.2	peroxisome proliferator-activated receptor alpha	82	1	0	0	1	0	rno-miR-377-5p	-0.06	-0.07	N/A
TTC28	ENST00000397906.2	tetratricopeptide repeat domain 28	227	1	1	0	0	0	rno-miR-377-5p	-0.06	-0.26	N/A
KLF15	ENST00000296233.3	Kruppel-like factor 15	7	1	0	1	0	0	rno-miR-672-5p	-0.06	-0.06	N/A
RAD54L2	ENST00000409535.2	RAD54-like 2 (S. cerevisiae)	215	1	0	1	0	0	rno-miR-377-5p	-0.06	-0.06	N/A
NAA10	ENST00000370015.4	N(alpha)-acetyltransferase 10, NatA catalytic subunit	960	1	1	0	0	0	rno-miR-377-5p	-0.06	-0.34	N/A
KRR1	ENST00000229214.4	KRR1, small subunit (SSU) processome component, homolog (yeast)	380	1	0	0	1	0	rno-miR-377-5p	-0.06	-0.25	N/A
SUDS3	ENST00000397564.2	suppressor of defective silencing 3 homolog (S. cerevisiae)	224	1	0	1	0	1	rno-miR-377-5p	-0.06	-0.06	N/A
WNT5A	ENST00000474267.1	wingless-type MMTV integration site family, member 5A	2080	1	0	0	1	0	rno-miR-377-5p	-0.06	-0.09	N/A
QKI	ENST00000392127.2	QKI, KH domain containing, RNA binding	323	2	0	1	1	2	rno-miR-377-5p	-0.06	-0.21	N/A
PHF20L1	ENST00000395386.2	PHD finger protein 20-like 1	169	1	0	0	1	0	rno-miR-377-5p	-0.06	-0.06	N/A
KCNQ3	ENST00000388996.4	potassium voltage-gated channel, KQT-like subfamily, member 3	5	1	0	1	0	3	rno-miR-672-5p	-0.06	-0.06	N/A
FYN	ENST00000368682.3	FYN oncogene related to SRC, FGR, YES	2659	1	0	1	0	1	rno-miR-672-5p	-0.06	-0.24	N/A
SLC38A2	ENST00000256689.5	solute carrier family 38, member 2	696	1	0	0	1	0	rno-miR-377-5p	-0.06	-0.1	N/A
ARHGEF37	ENST00000333677.6	Rho guanine nucleotide exchange factor (GEF) 37	5	1	1	0	0	1	rno-miR-377-5p	-0.06	-0.06	N/A
TTBK1	ENST00000259750.4	tau tubulin kinase 1	7	1	0	0	1	1	rno-miR-377-5p	-0.06	-0.06	N/A
PDK3	ENST00000441463.2	pyruvate dehydrogenase kinase, isozyme 3	659	1	0	0	1	0	rno-miR-377-5p	-0.06	-0.1	N/A
TSHZ3	ENST00000240587.4	teashirt zinc finger homeobox 3	81	1	0	1	0	0	rno-miR-672-5p	-0.06	-0.09	N/A
PTPN11	ENST00000351677.2	protein tyrosine phosphatase, non-receptor type 11	52	1	0	0	1	0	rno-miR-672-5p	-0.06	-0.06	N/A
CBLN1	ENST00000219197.6	cerebellin 1 precursor	12	1	0	1	0	0	rno-miR-377-5p	-0.06	-0.14	N/A
USP19	ENST00000398896.1	ubiquitin specific peptidase 19	323	1	0	0	1	0	rno-miR-377-5p	-0.06	-0.06	N/A
HAS3	ENST00000306560.1	hyaluronan synthase 3	15	1	0	0	1	0	rno-miR-377-5p	-0.06	-0.06	N/A
TNNI1	ENST00000361379.4	troponin I type 1 (skeletal, slow)	5	1	0	0	1	1	rno-miR-377-5p	-0.05	-0.12	N/A
ANKS6	ENST00000375018.1	ankyrin repeat and sterile alpha motif domain containing 6	98	1	0	1	0	0	rno-miR-672-5p	-0.05	-0.09	N/A
PTPLB	ENST00000383657.5	protein tyrosine phosphatase-like (proline instead of catalytic arginine), member b	1275	1	0	0	1	0	rno-miR-672-5p	-0.05	-0.06	N/A
BAALC	ENST00000438105.2	brain and acute leukemia, cytoplasmic	137	1	0	1	0	0	rno-miR-672-5p	-0.05	-0.3	N/A
FAM126A	ENST00000409923.1	family with sequence similarity 126, member A	241	2	1	0	1	2	rno-miR-377-5p	-0.05	-0.21	N/A
FBXL20	ENST00000394294.3	F-box and leucine-rich repeat protein 20	455	2	1	1	0	0	rno-miR-672-5p	-0.05	-0.13	N/A
ANO5	ENST00000324559.8	anoctamin 5	12	1	0	0	1	0	rno-miR-377-5p	-0.05	-0.11	N/A
NAV3	ENST00000228327.6	neuron navigator 3	277	1	0	0	1	1	rno-miR-377-5p	-0.05	-0.05	N/A
MEX3C	ENST00000592416.1	mex-3 RNA binding family member C	5	1	0	0	1	0	rno-miR-377-5p	-0.05	-0.05	N/A
VWC2	ENST00000340652.4	von Willebrand factor C domain containing 2	5	1	0	0	1	1	rno-miR-377-5p	-0.05	-0.05	N/A
SSH1	ENST00000360239.3	slingshot protein phosphatase 1	115	1	0	1	0	1	rno-miR-377-5p	-0.05	-0.12	N/A
KATNAL1	ENST00000380615.3	katanin p60 subunit A-like 1	335	1	0	0	1	0	rno-miR-377-5p	-0.05	-0.13	N/A
SMARCE1	ENST00000377808.4	SWI/SNF related, matrix associated, actin dependent regulator of chromatin, subfamily e, member 1	252	2	0	0	2	0	rno-miR-377-5p	-0.05	-0.23	N/A
CYB5RL	ENST00000419823.2	cytochrome b5 reductase-like	7	1	0	0	1	0	rno-miR-377-5p	-0.05	-0.08	N/A
RBPMS2	ENST00000560606.1	RNA binding protein with multiple splicing 2	34	1	0	0	1	0	rno-miR-377-5p	-0.05	-0.24	N/A
HS3ST3B1	ENST00000360954.2	heparan sulfate (glucosamine) 3-O-sulfotransferase 3B1	1489	1	1	0	0	0	rno-miR-377-5p	-0.05	-0.05	N/A
ZNF740	ENST00000416904.3	zinc finger protein 740	2137	1	0	0	1	0	rno-miR-377-5p	-0.05	-0.05	N/A
FOXR2	ENST00000339140.3	forkhead box R2	5	1	0	1	0	0	rno-miR-672-5p	-0.05	-0.05	N/A
MECOM	ENST00000460814.1	MDS1 and EVI1 complex locus	138	1	0	0	1	0	rno-miR-377-5p	-0.05	-0.06	N/A
SLC4A5	ENST00000423644.1	solute carrier family 4 (sodium bicarbonate cotransporter), member 5	6	1	1	0	0	0	rno-miR-377-5p	-0.05	-0.05	N/A
PRKCI	ENST00000295797.4	protein kinase C, iota	103	1	0	0	1	0	rno-miR-377-5p	-0.05	-0.06	N/A
ZDHHC18	ENST00000374142.4	zinc finger, DHHC-type containing 18	268	2	0	1	1	0	rno-miR-377-5p	-0.05	-0.13	N/A
IL5RA	ENST00000438560.1	interleukin 5 receptor, alpha	5	2	0	1	1	1	rno-miR-377-5p	-0.05	-0.33	N/A
PPARGC1B	ENST00000309241.5	peroxisome proliferator-activated receptor gamma, coactivator 1 beta	12	2	0	2	0	1	rno-miR-672-5p	-0.05	-0.07	N/A
PAFAH1B2	ENST00000527958.1	platelet-activating factor acetylhydrolase 1b, catalytic subunit 2 (30kDa)	180	1	0	0	1	0	rno-miR-377-5p	-0.05	-0.15	N/A
SHISA6	ENST00000441885.3	shisa family member 6	5	1	0	1	0	2	rno-miR-672-5p	-0.05	-0.05	N/A
RAG1	ENST00000299440.5	recombination activating gene 1	5	1	0	0	1	1	rno-miR-377-5p	-0.05	-0.05	N/A
GBA	ENST00000368373.3	glucosidase, beta, acid	27	1	0	0	1	1	rno-miR-377-5p	-0.05	-0.06	N/A
DGKI	ENST00000453654.2	diacylglycerol kinase, iota	16	3	0	2	1	0	rno-miR-377-5p	-0.05	-0.17	N/A
DPY19L1	ENST00000310974.4	dpy-19-like 1 (C. elegans)	80	1	0	0	1	1	rno-miR-377-5p	-0.05	-0.11	N/A
FGD6	ENST00000343958.4	FYVE, RhoGEF and PH domain containing 6	21	1	0	1	0	1	rno-miR-377-5p	-0.05	-0.07	N/A
PMEPA1	ENST00000341744.3	prostate transmembrane protein, androgen induced 1	736	1	0	0	1	0	rno-miR-377-5p	-0.05	-0.09	N/A
GOPC	ENST00000368498.2	golgi-associated PDZ and coiled-coil motif containing	451	1	0	0	1	0	rno-miR-377-5p	-0.05	-0.06	N/A
FXN	ENST00000396366.2	frataxin	99	1	0	1	0	0	rno-miR-377-5p	-0.05	-0.22	N/A
JAKMIP2	ENST00000507386.1	janus kinase and microtubule interacting protein 2	26	1	1	0	0	1	rno-miR-377-5p	-0.05	-0.21	N/A
EFEMP2	ENST00000307998.6	EGF containing fibulin-like extracellular matrix protein 2	2062	1	0	0	1	0	rno-miR-377-5p	-0.05	-0.05	N/A
TIMM8B	ENST00000504148.2	translocase of inner mitochondrial membrane 8 homolog B (yeast)	12	1	1	0	0	0	rno-miR-377-5p	-0.05	-0.46	N/A
KLF13	ENST00000307145.3	Kruppel-like factor 13	5	1	0	1	0	0	rno-miR-672-5p	-0.05	-0.05	N/A
CACNA1E	ENST00000526775.1	calcium channel, voltage-dependent, R type, alpha 1E subunit	5	2	1	1	0	2	rno-miR-377-5p	-0.05	-0.05	N/A
N4BP2	ENST00000261435.6	NEDD4 binding protein 2	16	1	0	0	1	0	rno-miR-377-5p	-0.05	-0.05	N/A
FAM102B	ENST00000370035.3	family with sequence similarity 102, member B	392	1	0	0	1	0	rno-miR-377-5p	-0.05	-0.06	N/A
SOAT1	ENST00000367619.3	sterol O-acyltransferase 1	654	2	0	1	1	1	rno-miR-377-5p	-0.05	-0.21	N/A
DGKE	ENST00000284061.3	diacylglycerol kinase, epsilon 64kDa	470	1	0	0	1	1	rno-miR-377-5p	-0.05	-0.08	N/A
PANK3	ENST00000239231.6	pantothenate kinase 3	522	1	0	0	1	0	rno-miR-377-5p	-0.05	-0.15	N/A
EPHA5	ENST00000273854.3	EPH receptor A5	48	1	0	0	1	0	rno-miR-377-5p	-0.05	-0.11	N/A
AFF2	ENST00000370460.2	AF4/FMR2 family, member 2	8	1	0	0	1	0	rno-miR-672-5p	-0.05	-0.08	N/A
APOOL	ENST00000373173.2	apolipoprotein O-like	109	1	0	0	1	0	rno-miR-377-5p	-0.05	-0.14	N/A
ELK3	ENST00000228741.3	ELK3, ETS-domain protein (SRF accessory protein 2)	2719	1	0	0	1	0	rno-miR-377-5p	-0.05	-0.05	N/A
HPCAL4	ENST00000372844.3	hippocalcin like 4	5	1	0	0	1	0	rno-miR-377-5p	-0.05	-0.05	N/A
MPDZ	ENST00000319217.7	multiple PDZ domain protein	341	1	0	0	1	1	rno-miR-377-5p	-0.05	-0.05	N/A
RALGAPA2	ENST00000202677.7	Ral GTPase activating protein, alpha subunit 2 (catalytic)	24	1	0	0	1	0	rno-miR-377-5p	-0.05	-0.05	N/A
B3GALTL	ENST00000343307.4	beta 1,3-galactosyltransferase-like	200	1	0	0	1	0	rno-miR-672-5p	-0.05	-0.1	N/A
GCOM1	ENST00000380568.3	GRINL1A complex locus 1	21	1	0	0	1	0	rno-miR-377-5p	-0.05	-0.06	N/A
MAPK8	ENST00000374182.3	mitogen-activated protein kinase 8	227	1	0	0	1	1	rno-miR-377-5p	-0.05	-0.2	N/A
RAN	ENST00000543796.1	RAN, member RAS oncogene family	1418	1	0	0	1	0	rno-miR-377-5p	-0.05	-0.13	N/A
FXYD2	ENST00000528014.1	FXYD domain containing ion transport regulator 2	35	1	0	1	0	0	rno-miR-377-5p	-0.05	-0.37	N/A
COL4A3BP	ENST00000380494.5	collagen, type IV, alpha 3 (Goodpasture antigen) binding protein	134	1	0	0	1	0	rno-miR-377-5p	-0.05	-0.16	N/A
FAM179A	ENST00000379558.4	family with sequence similarity 179, member A	21	2	0	1	1	0	rno-miR-377-5p	-0.05	-0.2	N/A
HS3ST3A1	ENST00000284110.1	heparan sulfate (glucosamine) 3-O-sulfotransferase 3A1	148	1	0	1	0	1	rno-miR-377-5p	-0.05	-0.09	N/A
PPAT	ENST00000264220.2	phosphoribosyl pyrophosphate amidotransferase	61	1	0	1	0	1	rno-miR-672-5p	-0.05	-0.09	N/A
EPHA10	ENST00000373048.4	EPH receptor A10	11	1	0	0	1	0	rno-miR-377-5p	-0.05	-0.05	N/A
DPH1	ENST00000263083.6	diphthamide biosynthesis 1	2807	1	0	1	0	0	rno-miR-672-5p	-0.05	-0.05	N/A
FAXC	ENST00000389677.5	failed axon connections homolog (Drosophila)	95	2	0	1	1	0	rno-miR-672-5p	-0.05	-0.08	N/A
FBXO30	ENST00000237281.4	F-box protein 30	224	1	1	0	0	0	rno-miR-377-5p	-0.05	-0.09	N/A
COPS7B	ENST00000373608.3	COP9 signalosome subunit 7B	331	1	0	0	1	1	rno-miR-377-5p	-0.05	-0.19	N/A
CAMKK1	ENST00000381769.2	calcium/calmodulin-dependent protein kinase kinase 1, alpha	34	1	0	1	0	0	rno-miR-377-5p	-0.05	-0.05	N/A
SDK2	ENST00000392650.3	sidekick cell adhesion molecule 2	8	1	0	0	1	0	rno-miR-377-5p	-0.05	-0.05	N/A
GLMN	ENST00000370360.3	glomulin, FKBP associated protein	112	1	0	1	0	0	rno-miR-672-5p	-0.05	-0.26	N/A
EHD4	ENST00000220325.4	EH-domain containing 4	515	2	1	0	1	2	rno-miR-377-5p	-0.05	-0.12	N/A
CMTM4	ENST00000394106.2	CKLF-like MARVEL transmembrane domain containing 4	22	2	0	1	1	1	rno-miR-377-5p	-0.05	-0.15	N/A
OTUD3	ENST00000375120.3	OTU domain containing 3	438	2	0	0	2	0	rno-miR-377-5p	-0.05	-0.05	N/A
TMEM30A	ENST00000230461.6	transmembrane protein 30A	1221	1	0	0	1	0	rno-miR-377-5p	-0.05	-0.13	N/A
C5orf47	ENST00000340147.6	chromosome 5 open reading frame 47	15	1	0	0	1	0	rno-miR-377-5p	-0.05	-0.14	N/A
NPR3	ENST00000265074.8	natriuretic peptide receptor C/guanylate cyclase C (atrionatriuretic peptide receptor C)	517	2	0	0	2	1	rno-miR-377-5p	-0.05	-0.12	N/A
FAM168A	ENST00000064778.4	family with sequence similarity 168, member A	68	1	0	0	1	1	rno-miR-377-5p	-0.05	-0.06	N/A
SMC1A	ENST00000322213.4	structural maintenance of chromosomes 1A	1626	2	0	0	2	1	rno-miR-377-5p	-0.05	-0.06	N/A
DIAPH1	ENST00000389054.3	diaphanous-related formin 1	399	1	0	0	1	1	rno-miR-672-5p	-0.04	-0.04	N/A
ATL3	ENST00000398868.3	atlastin GTPase 3	734	1	1	0	0	0	rno-miR-377-5p	-0.04	-0.14	N/A
RSF1	ENST00000308488.6	remodeling and spacing factor 1	216	1	0	0	1	1	rno-miR-377-5p	-0.04	-0.05	N/A
FAM117B	ENST00000392238.2	family with sequence similarity 117, member B	245	1	0	0	1	0	rno-miR-377-5p	-0.04	-0.05	N/A
ARMCX3	ENST00000341189.4	armadillo repeat containing, X-linked 3	353	1	0	0	1	0	rno-miR-377-5p	-0.04	-0.18	N/A
MSANTD3	ENST00000395067.2	Myb/SANT-like DNA-binding domain containing 3	78	1	0	0	1	0	rno-miR-377-5p	-0.04	-0.09	N/A
KIAA1199	ENST00000220244.3	KIAA1199	660	1	0	1	0	0	rno-miR-377-5p	-0.04	-0.04	N/A
SETX	ENST00000224140.5	senataxin	270	1	1	0	0	1	rno-miR-377-5p	-0.04	-0.1	N/A
CDC42BPB	ENST00000361246.2	CDC42 binding protein kinase beta (DMPK-like)	615	1	0	0	1	0	rno-miR-377-5p	-0.04	-0.04	N/A
WNT7B	ENST00000339464.4	wingless-type MMTV integration site family, member 7B	40	1	0	0	1	0	rno-miR-377-5p	-0.04	-0.04	N/A
ELK4	ENST00000357992.4	ELK4, ETS-domain protein (SRF accessory protein 1)	39	1	0	1	0	1	rno-miR-672-5p	-0.04	-0.1	N/A
LRRFIP2	ENST00000421307.1	leucine rich repeat (in FLII) interacting protein 2	326	1	0	0	1	0	rno-miR-377-5p	-0.04	-0.12	N/A
RWDD1	ENST00000466444.2	RWD domain containing 1	296	1	0	0	1	0	rno-miR-672-5p	-0.04	-0.22	N/A
FAM26E	ENST00000368599.3	family with sequence similarity 26, member E	32	1	0	0	1	1	rno-miR-377-5p	-0.04	-0.09	N/A
PHF20	ENST00000439301.1	PHD finger protein 20	191	1	0	0	1	0	rno-miR-377-5p	-0.04	-0.12	N/A
GPR180	ENST00000376958.4	G protein-coupled receptor 180	161	1	0	0	1	0	rno-miR-377-5p	-0.04	-0.14	N/A
PTPDC1	ENST00000375360.3	protein tyrosine phosphatase domain containing 1	46	2	0	1	1	0	rno-miR-672-5p	-0.04	-0.27	N/A
OTUD7B	ENST00000369135.4	OTU domain containing 7B	299	1	0	1	0	2	rno-miR-672-5p	-0.04	-0.04	N/A
XKR4	ENST00000327381.6	XK, Kell blood group complex subunit-related family, member 4	5	1	0	1	0	1	rno-miR-377-5p	-0.04	-0.04	N/A
SPRY3	ENST00000302805.2	sprouty homolog 3 (Drosophila)	5	1	0	0	1	1	rno-miR-672-5p	-0.04	-0.04	N/A
EDEM1	ENST00000256497.4	ER degradation enhancer, mannosidase alpha-like 1	948	1	0	0	1	1	rno-miR-377-5p	-0.04	-0.04	N/A
NOVA2	ENST00000263257.5	neuro-oncological ventral antigen 2	7	1	0	0	1	2	rno-miR-377-5p	-0.04	-0.06	N/A
ACVR1C	ENST00000243349.8	activin A receptor, type IC	27	1	0	0	1	1	rno-miR-377-5p	-0.04	-0.06	N/A
ITPRIPL2	ENST00000381440.3	inositol 1,4,5-trisphosphate receptor interacting protein-like 2	893	1	0	0	1	0	rno-miR-377-5p	-0.04	-0.04	N/A
NR1D2	ENST00000312521.4	nuclear receptor subfamily 1, group D, member 2	154	1	0	0	1	0	rno-miR-377-5p	-0.04	-0.1	N/A
FAM184B	ENST00000265018.3	family with sequence similarity 184, member B	22	1	0	0	1	0	rno-miR-377-5p	-0.04	-0.19	N/A
SLAIN2	ENST00000264313.6	SLAIN motif family, member 2	859	1	0	0	1	0	rno-miR-377-5p	-0.04	-0.14	N/A
RREB1	ENST00000379938.2	ras responsive element binding protein 1	340	1	0	1	0	0	rno-miR-672-5p	-0.04	-0.04	N/A
BACH2	ENST00000257749.4	BTB and CNC homology 1, basic leucine zipper transcription factor 2	74	1	1	0	0	0	rno-miR-377-5p	-0.04	-0.04	N/A
PGM2	ENST00000381967.4	phosphoglucomutase 2	232	2	0	1	1	0	rno-miR-377-5p	-0.04	-0.31	N/A
MACF1	ENST00000567887.1	microtubule-actin crosslinking factor 1	668	2	0	1	1	0	rno-miR-672-5p	-0.04	-0.04	N/A
CSRNP3	ENST00000314499.7	cysteine-serine-rich nuclear protein 3	24	1	0	1	0	0	rno-miR-377-5p	-0.04	-0.04	N/A
B3GAT1	ENST00000392580.1	beta-1,3-glucuronyltransferase 1 (glucuronosyltransferase P)	77	1	0	0	1	0	rno-miR-377-5p	-0.04	-0.04	N/A
MAP3K1	ENST00000399503.3	mitogen-activated protein kinase kinase kinase 1, E3 ubiquitin protein ligase	137	1	0	0	1	0	rno-miR-377-5p	-0.04	-0.04	N/A
ATP2B4	ENST00000367218.3	ATPase, Ca++ transporting, plasma membrane 4	7311	1	0	1	0	0	rno-miR-377-5p	-0.04	-0.04	N/A
KDM5A	ENST00000399788.2	lysine (K)-specific demethylase 5A	118	1	0	1	0	0	rno-miR-672-5p	-0.04	-0.16	N/A
ALG6	ENST00000371108.4	ALG6, alpha-1,3-glucosyltransferase	140	1	0	0	1	1	rno-miR-377-5p	-0.04	-0.17	N/A
RNF181	ENST00000441634.1	ring finger protein 181	329	1	1	0	0	1	rno-miR-377-5p	-0.04	-0.45	N/A
EML4	ENST00000318522.5	echinoderm microtubule associated protein like 4	62	1	0	0	1	0	rno-miR-377-5p	-0.04	-0.11	N/A
SETBP1	ENST00000282030.5	SET binding protein 1	77	2	1	0	1	1	rno-miR-672-5p	-0.04	-0.05	N/A
CERS1	ENST00000427170.2	ceramide synthase 1	167	1	0	0	1	0	rno-miR-672-5p	-0.04	-0.04	N/A
GJC1	ENST00000426548.1	gap junction protein, gamma 1, 45kDa	195	1	0	1	0	1	rno-miR-672-5p	-0.04	-0.23	N/A
REEP5	ENST00000545426.1	receptor accessory protein 5	4440	1	1	0	0	0	rno-miR-377-5p	-0.04	-0.3	N/A
FADS1	ENST00000350997.7	fatty acid desaturase 1	1170	1	0	0	1	0	rno-miR-377-5p	-0.04	-0.16	N/A
PAN3	ENST00000282391.5	PAN3 poly(A) specific ribonuclease subunit homolog (S. cerevisiae)	361	1	0	0	1	0	rno-miR-377-5p	-0.04	-0.04	N/A
WDFY4	ENST00000413659.2	WDFY family member 4	5	1	0	1	0	0	rno-miR-672-5p	-0.04	-0.04	N/A
SRRM4	ENST00000267260.4	serine/arginine repetitive matrix 4	22	1	0	0	1	2	rno-miR-377-5p	-0.04	-0.04	N/A
CLSTN2	ENST00000458420.3	calsyntenin 2	119	1	1	0	0	0	rno-miR-377-5p	-0.04	-0.07	N/A
ABCF2	ENST00000287844.2	ATP-binding cassette, sub-family F (GCN20), member 2	48	2	1	0	1	1	rno-miR-377-5p	-0.04	-0.6	N/A
CAMK1D	ENST00000378847.3	calcium/calmodulin-dependent protein kinase ID	258	1	0	0	1	0	rno-miR-377-5p	-0.04	-0.09	N/A
CAPN5	ENST00000531028.1	calpain 5	89	1	0	1	0	1	rno-miR-672-5p	-0.04	-0.28	N/A
TRDMT1	ENST00000377799.3	tRNA aspartic acid methyltransferase 1	248	1	0	0	1	1	rno-miR-377-5p	-0.04	-0.16	N/A
CAMK2D	ENST00000296402.5	calcium/calmodulin-dependent protein kinase II delta	938	1	0	1	0	0	rno-miR-377-5p	-0.04	-0.14	N/A
IGFBP5	ENST00000233813.4	insulin-like growth factor binding protein 5	10709	1	0	1	0	0	rno-miR-377-5p	-0.04	-0.08	N/A
AVL9	ENST00000318709.4	AVL9 homolog (S. cerevisiase)	246	1	0	1	0	0	rno-miR-672-5p	-0.04	-0.06	N/A
SLC38A1	ENST00000398637.5	solute carrier family 38, member 1	1967	2	0	1	1	1	rno-miR-377-5p	-0.04	-0.06	N/A
UHRF1BP1L	ENST00000279907.7	UHRF1 binding protein 1-like	369	1	0	0	1	0	rno-miR-377-5p	-0.04	-0.07	N/A
HIPK2	ENST00000406875.3	homeodomain interacting protein kinase 2	48	1	0	0	1	1	rno-miR-377-5p	-0.04	-0.04	N/A
ESRRG	ENST00000361525.3	estrogen-related receptor gamma	5	1	0	1	0	1	rno-miR-377-5p	-0.04	-0.04	N/A
ADIPOR2	ENST00000357103.4	adiponectin receptor 2	138	1	0	0	1	0	rno-miR-377-5p	-0.04	-0.04	N/A
ADAM23	ENST00000264377.3	ADAM metallopeptidase domain 23	113	1	1	0	0	1	rno-miR-377-5p	-0.04	-0.09	N/A
PTAR1	ENST00000377200.5	protein prenyltransferase alpha subunit repeat containing 1	161	1	0	0	1	1	rno-miR-377-5p	-0.04	-0.04	N/A
C1ORF220	ENST00000367636.4		5	1	0	0	1	1	rno-miR-672-5p	-0.04	-0.21	N/A
EHF	ENST00000257831.3	ets homologous factor	5	1	0	0	1	2	rno-miR-377-5p	-0.04	-0.17	N/A
PAIP2B	ENST00000244221.8	poly(A) binding protein interacting protein 2B	42	1	0	1	0	2	rno-miR-672-5p	-0.04	-0.23	N/A
LYN	ENST00000520220.2	v-yes-1 Yamaguchi sarcoma viral related oncogene homolog	61	1	1	0	0	0	rno-miR-377-5p	-0.04	-0.5	N/A
LTBP4	ENST00000243562.9	latent transforming growth factor beta binding protein 4	32	1	0	1	0	0	rno-miR-672-5p	-0.04	-0.04	N/A
IL16	ENST00000394660.2	interleukin 16	5	2	0	0	2	0	rno-miR-377-5p	-0.04	-0.04	N/A
ICK	ENST00000350082.5	intestinal cell (MAK-like) kinase	18	1	0	0	1	0	rno-miR-377-5p	-0.04	-0.1	N/A
FAM46B	ENST00000289166.5	family with sequence similarity 46, member B	18	1	0	1	0	0	rno-miR-672-5p	-0.04	-0.04	N/A
PACSIN2	ENST00000263246.3	protein kinase C and casein kinase substrate in neurons 2	402	1	0	0	1	0	rno-miR-377-5p	-0.04	-0.04	N/A
PCDH9	ENST00000377861.3	protocadherin 9	102	1	0	0	1	1	rno-miR-672-5p	-0.04	-0.07	N/A
PTCHD4	ENST00000339488.4	patched domain containing 4	19	1	1	0	0	1	rno-miR-377-5p	-0.04	-0.1	N/A
SLC25A37	ENST00000519973.1	solute carrier family 25 (mitochondrial iron transporter), member 37	145	1	0	1	0	0	rno-miR-377-5p	-0.04	-0.08	N/A
PPP2R5E	ENST00000337537.3	protein phosphatase 2, regulatory subunit B', epsilon isoform	23	1	0	0	1	0	rno-miR-377-5p	-0.04	-0.18	N/A
UTP15	ENST00000296792.4	UTP15, U3 small nucleolar ribonucleoprotein, homolog (S. cerevisiae)	280	1	0	0	1	0	rno-miR-377-5p	-0.04	-0.14	N/A
SNX30	ENST00000374232.3	sorting nexin family member 30	33	1	0	1	0	1	rno-miR-377-5p	-0.04	-0.04	N/A
TMEM107	ENST00000532998.1	transmembrane protein 107	585	1	0	0	1	0	rno-miR-377-5p	-0.04	-0.11	N/A
IMPAD1	ENST00000262644.4	inositol monophosphatase domain containing 1	1488	1	0	0	1	0	rno-miR-377-5p	-0.04	-0.09	N/A
TTC39A	ENST00000530004.1	tetratricopeptide repeat domain 39A	174	2	1	0	1	0	rno-miR-377-5p	-0.04	-0.38	N/A
ELOVL4	ENST00000369816.4	ELOVL fatty acid elongase 4	129	1	0	1	0	1	rno-miR-377-5p	-0.03	-0.19	N/A
CHD3	ENST00000380358.4	chromodomain helicase DNA binding protein 3	700	1	0	0	1	0	rno-miR-377-5p	-0.03	-0.04	N/A
MTHFR	ENST00000376592.1	methylenetetrahydrofolate reductase (NAD(P)H)	207	1	0	0	1	1	rno-miR-672-5p	-0.03	-0.09	N/A
TNFSF4	ENST00000367718.1	tumor necrosis factor (ligand) superfamily, member 4	85	1	0	0	1	1	rno-miR-377-5p	-0.03	-0.05	N/A
PPP2R2B	ENST00000394413.3	protein phosphatase 2, regulatory subunit B, beta	24	1	0	1	0	0	rno-miR-377-5p	-0.03	-0.17	N/A
RGS17	ENST00000367225.2	regulator of G-protein signaling 17	11	1	0	1	0	0	rno-miR-672-5p	-0.03	-0.06	N/A
SFT2D2	ENST00000271375.4	SFT2 domain containing 2	97	1	0	0	1	1	rno-miR-672-5p	-0.03	-0.16	N/A
LARP1	ENST00000336314.4	La ribonucleoprotein domain family, member 1	4979	1	0	0	1	0	rno-miR-377-5p	-0.03	-0.03	N/A
PTPRT	ENST00000373187.1	protein tyrosine phosphatase, receptor type, T	5	1	0	1	0	0	rno-miR-377-5p	-0.03	-0.03	N/A
TGFBR3	ENST00000212355.4	transforming growth factor, beta receptor III	245	1	0	0	1	0	rno-miR-377-5p	-0.03	-0.03	N/A
SLC5A7	ENST00000264047.2	solute carrier family 5 (sodium/choline cotransporter), member 7	5	1	0	0	1	0	rno-miR-377-5p	-0.03	-0.03	N/A
NSD1	ENST00000439151.2	nuclear receptor binding SET domain protein 1	685	2	1	0	1	0	rno-miR-377-5p	-0.03	-0.12	N/A
NCAM2	ENST00000400546.1	neural cell adhesion molecule 2	64	1	0	1	0	0	rno-miR-377-5p	-0.03	-0.15	N/A
WSB1	ENST00000262394.2	WD repeat and SOCS box containing 1	175	2	0	2	0	0	rno-miR-672-5p	-0.03	-0.15	N/A
RRP15	ENST00000366932.3	ribosomal RNA processing 15 homolog (S. cerevisiae)	243	1	0	0	1	1	rno-miR-377-5p	-0.03	-0.14	N/A
GK5	ENST00000392993.2	glycerol kinase 5 (putative)	73	1	0	0	1	0	rno-miR-377-5p	-0.03	-0.1	N/A
NSG1	ENST00000421177.2	Neuron-specific protein family member 1	25	1	0	1	0	0	rno-miR-377-5p	-0.03	-0.17	N/A
THRA	ENST00000450525.2	thyroid hormone receptor, alpha	547	1	0	1	0	2	rno-miR-377-5p	-0.03	-0.03	N/A
HEMK1	ENST00000232854.4	HemK methyltransferase family member 1	99	1	0	0	1	0	rno-miR-377-5p	-0.03	-0.13	N/A
TMPPE	ENST00000416695.2	transmembrane protein with metallophosphoesterase domain	22	1	0	0	1	1	rno-miR-377-5p	-0.03	-0.13	N/A
CAND1	ENST00000545606.1	cullin-associated and neddylation-dissociated 1	1568	1	0	0	1	1	rno-miR-377-5p	-0.03	-0.14	N/A
GLG1	ENST00000422840.2	golgi glycoprotein 1	2175	1	0	0	1	1	rno-miR-377-5p	-0.03	-0.32	N/A
C11orf45	ENST00000310799.3	chromosome 11 open reading frame 45	14	1	0	1	0	0	rno-miR-672-5p	-0.03	-0.09	N/A
GDAP1L1	ENST00000342560.5	ganglioside induced differentiation associated protein 1-like 1	28	1	0	1	0	0	rno-miR-377-5p	-0.03	-0.19	N/A
LSAMP	ENST00000490035.2	limbic system-associated membrane protein	19	1	0	0	1	2	rno-miR-377-5p	-0.03	-0.13	N/A
DPY19L4	ENST00000414645.2	dpy-19-like 4 (C. elegans)	362	1	0	0	1	0	rno-miR-377-5p	-0.03	-0.1	N/A
SEMA6A	ENST00000343348.6	sema domain, transmembrane domain (TM), and cytoplasmic domain, (semaphorin) 6A	106	1	1	0	0	1	rno-miR-377-5p	-0.03	-0.07	N/A
SLCO3A1	ENST00000318445.6	solute carrier organic anion transporter family, member 3A1	133	1	0	0	1	1	rno-miR-377-5p	-0.03	-0.03	N/A
SMURF2	ENST00000262435.9	SMAD specific E3 ubiquitin protein ligase 2	978	1	0	0	1	0	rno-miR-377-5p	-0.03	-0.17	N/A
KPNA4	ENST00000334256.4	karyopherin alpha 4 (importin alpha 3)	111	1	0	1	0	1	rno-miR-672-5p	-0.03	-0.05	N/A
NRK	ENST00000243300.9	Nik related kinase	5	1	0	0	1	0	rno-miR-377-5p	-0.03	-0.03	N/A
GABRB2	ENST00000393959.1	gamma-aminobutyric acid (GABA) A receptor, beta 2	5	1	0	0	1	0	rno-miR-377-5p	-0.03	-0.03	N/A
LPIN2	ENST00000261596.4	lipin 2	376	1	0	1	0	0	rno-miR-672-5p	-0.03	-0.03	N/A
COLGALT2	ENST00000367521.1	collagen beta(1-O)galactosyltransferase 2	70	1	0	0	1	0	rno-miR-377-5p	-0.03	-0.12	N/A
ZNF324	ENST00000536459.2	zinc finger protein 324	82	1	0	0	1	0	rno-miR-377-5p	-0.03	-0.28	N/A
SH3PXD2A	ENST00000369774.4	SH3 and PX domains 2A	152	2	0	1	1	1	rno-miR-377-5p	-0.03	-0.03	N/A
ARRB1	ENST00000420843.2	arrestin, beta 1	598	1	1	0	0	3	rno-miR-377-5p	-0.03	-0.17	N/A
SKIL	ENST00000458537.3	SKI-like oncogene	210	1	0	0	1	1	rno-miR-672-5p	-0.03	-0.04	N/A
FAM110B	ENST00000361488.3	family with sequence similarity 110, member B	60	1	0	1	0	0	rno-miR-672-5p	-0.03	-0.17	N/A
MYL9	ENST00000279022.2	myosin, light chain 9, regulatory	1779	1	0	0	1	0	rno-miR-377-5p	-0.03	-0.18	N/A
AQP4	ENST00000383168.4	aquaporin 4	10	1	0	1	0	1	rno-miR-377-5p	-0.03	-0.04	N/A
CCND2	ENST00000261254.3	cyclin D2	66	1	0	1	0	0	rno-miR-672-5p	-0.03	-0.04	N/A
WNT9B	ENST00000290015.2	wingless-type MMTV integration site family, member 9B	28	1	0	0	1	0	rno-miR-377-5p	-0.03	-0.04	N/A
FAT3	ENST00000298047.6	FAT atypical cadherin 3	30	1	0	1	0	1	rno-miR-672-5p	-0.03	-0.03	N/A
GOLGA4	ENST00000361924.2	golgin A4	7	1	0	0	1	0	rno-miR-377-5p	-0.03	-0.03	N/A
THSD7A	ENST00000423059.4	thrombospondin, type I, domain containing 7A	5	1	0	1	0	0	rno-miR-377-5p	-0.03	-0.03	N/A
RAB35	ENST00000534951.1	RAB35, member RAS oncogene family	1051	1	0	1	0	0	rno-miR-672-5p	-0.03	-0.03	N/A
CLMN	ENST00000298912.4	calmin (calponin-like, transmembrane)	53	1	0	0	1	1	rno-miR-377-5p	-0.03	-0.13	N/A
PSEN1	ENST00000344094.3	presenilin 1	1340	1	0	0	1	0	rno-miR-672-5p	-0.03	-0.05	N/A
MAGI1	ENST00000330909.8	membrane associated guanylate kinase, WW and PDZ domain containing 1	258	1	0	0	1	0	rno-miR-377-5p	-0.03	-0.07	N/A
RNLS	ENST00000331772.4	renalase, FAD-dependent amine oxidase	48	1	0	0	1	0	rno-miR-377-5p	-0.03	-0.32	N/A
SRGAP1	ENST00000355086.3	SLIT-ROBO Rho GTPase activating protein 1	64	1	0	1	0	0	rno-miR-377-5p	-0.03	-0.05	N/A
TET3	ENST00000409262.3	tet methylcytosine dioxygenase 3	1437	1	0	0	1	1	rno-miR-377-5p	-0.03	-0.03	N/A
CALN1	ENST00000329008.5	calneuron 1	5	1	1	0	0	1	rno-miR-377-5p	-0.03	-0.03	N/A
SPTBN4	ENST00000352632.3	spectrin, beta, non-erythrocytic 4	7	1	1	0	0	0	rno-miR-377-5p	-0.03	-0.03	N/A
XYLT1	ENST00000261381.6	xylosyltransferase I	159	1	1	0	0	0	rno-miR-377-5p	-0.03	-0.03	N/A
TM7SF2	ENST00000540748.1	transmembrane 7 superfamily member 2	667	1	0	0	1	0	rno-miR-377-5p	-0.03	-0.23	N/A
CRYZ	ENST00000370872.3	crystallin, zeta (quinone reductase)	317	1	0	1	0	0	rno-miR-377-5p	-0.03	-0.23	N/A
RAB1A	ENST00000409892.1	RAB1A, member RAS oncogene family	472	1	1	0	0	0	rno-miR-377-5p	-0.03	-0.31	N/A
SZT2	ENST00000562955.1	seizure threshold 2 homolog (mouse)	123	3	0	1	2	1	rno-miR-377-5p	-0.03	-0.07	N/A
PCDH20	ENST00000409204.4	protocadherin 20	50	1	0	1	0	0	rno-miR-672-5p	-0.03	-0.11	N/A
SLC43A2	ENST00000301335.5	solute carrier family 43 (amino acid system L transporter), member 2	68	1	1	0	0	1	rno-miR-377-5p	-0.03	-0.06	N/A
ZNF395	ENST00000344423.5	zinc finger protein 395	1044	1	1	0	0	0	rno-miR-377-5p	-0.03	-0.03	N/A
AP1G1	ENST00000299980.4	adaptor-related protein complex 1, gamma 1 subunit	436	1	1	0	0	0	rno-miR-377-5p	-0.03	-0.03	N/A
CWC22	ENST00000410053.3	CWC22 spliceosome-associated protein homolog (S. cerevisiae)	16	1	0	0	1	0	rno-miR-377-5p	-0.03	-0.08	N/A
ATG4C	ENST00000317868.4	autophagy related 4C, cysteine peptidase	82	1	0	1	0	0	rno-miR-672-5p	-0.03	-0.08	N/A
RXRA	ENST00000481739.1	retinoid X receptor, alpha	609	1	0	1	0	0	rno-miR-672-5p	-0.03	-0.09	N/A
IKZF3	ENST00000346872.3	IKAROS family zinc finger 3 (Aiolos)	7	1	1	0	0	2	rno-miR-377-5p	-0.03	-0.08	N/A
KIAA1324	ENST00000369939.3	KIAA1324	41	1	0	1	0	1	rno-miR-672-5p	-0.03	-0.05	N/A
HNRNPC	ENST00000336053.6	heterogeneous nuclear ribonucleoprotein C (C1/C2)	1103	1	0	1	0	0	rno-miR-672-5p	-0.03	-0.31	N/A
ITCH	ENST00000374864.4	itchy E3 ubiquitin protein ligase	769	1	0	0	1	0	rno-miR-377-5p	-0.03	-0.03	N/A
OR1L8	ENST00000304865.2	olfactory receptor, family 1, subfamily L, member 8	8	1	0	0	1	0	rno-miR-377-5p	-0.03	-0.08	N/A
SLC30A8	ENST00000427715.2	solute carrier family 30 (zinc transporter), member 8	5	1	0	1	0	2	rno-miR-672-5p	-0.03	-0.03	N/A
TRPM8	ENST00000324695.4	transient receptor potential cation channel, subfamily M, member 8	5	1	0	1	0	0	rno-miR-377-5p	-0.03	-0.03	N/A
DLEU1	ENST00000378180.4	deleted in lymphocytic leukemia 1 (non-protein coding)	22	1	0	0	1	0	rno-miR-377-5p	-0.03	-0.22	N/A
CP	ENST00000264613.6	ceruloplasmin (ferroxidase)	11	1	0	0	1	0	rno-miR-377-5p	-0.03	-0.06	N/A
CLPB	ENST00000294053.3	ClpB caseinolytic peptidase B homolog (E. coli)	476	1	0	0	1	0	rno-miR-377-5p	-0.03	-0.17	N/A
GALNT5	ENST00000259056.4	UDP-N-acetyl-alpha-D-galactosamine:polypeptide N-acetylgalactosaminyltransferase 5 (GalNAc-T5)	462	1	0	1	0	0	rno-miR-672-5p	-0.03	-0.13	N/A
USP31	ENST00000219689.7	ubiquitin specific peptidase 31	214	2	1	0	1	0	rno-miR-377-5p	-0.03	-0.05	N/A
ZER1	ENST00000291900.2	zyg-11 related, cell cycle regulator	336	1	1	0	0	0	rno-miR-377-5p	-0.03	-0.05	N/A
SH3BP2	ENST00000356331.5	SH3-domain binding protein 2	449	1	0	0	1	2	rno-miR-672-5p	-0.03	-0.12	N/A
OSTF1	ENST00000346234.6	osteoclast stimulating factor 1	107	1	0	0	1	0	rno-miR-377-5p	-0.03	-0.18	N/A
DESI1	ENST00000263256.6	desumoylating isopeptidase 1	1513	1	0	0	1	0	rno-miR-377-5p	-0.03	-0.12	N/A
MMP16	ENST00000286614.6	matrix metallopeptidase 16 (membrane-inserted)	12	1	0	0	1	2	rno-miR-377-5p	-0.03	-0.05	N/A
SWSAP1	ENST00000312423.2	SWIM-type zinc finger 7 associated protein 1	55	1	0	1	0	0	rno-miR-672-5p	-0.03	-0.32	N/A
SPATA18	ENST00000295213.4	spermatogenesis associated 18	19	1	0	1	0	0	rno-miR-377-5p	-0.03	-0.1	N/A
APH1B	ENST00000261879.5	APH1B gamma secretase subunit	223	1	0	1	0	0	rno-miR-377-5p	-0.03	-0.12	N/A
SRL	ENST00000399609.3	sarcalumenin	5	1	0	1	0	0	rno-miR-672-5p	-0.03	-0.03	N/A
SLC16A13	ENST00000308027.6	solute carrier family 16, member 13	137	1	0	0	1	0	rno-miR-377-5p	-0.03	-0.21	N/A
WDR5	ENST00000425041.1	WD repeat domain 5	889	1	0	0	1	0	rno-miR-377-5p	-0.03	-0.1	N/A
PQLC2	ENST00000375155.3	PQ loop repeat containing 2	94	1	0	0	1	0	rno-miR-672-5p	-0.03	-0.24	N/A
ESYT2	ENST00000251527.5	extended synaptotagmin-like protein 2	529	1	0	0	1	2	rno-miR-672-5p	-0.03	-0.14	N/A
FCHSD2	ENST00000311172.7	FCH and double SH3 domains 2	73	1	0	0	1	0	rno-miR-377-5p	-0.03	-0.1	N/A
SLC35F1	ENST00000360388.4	solute carrier family 35, member F1	56	1	1	0	0	0	rno-miR-377-5p	-0.03	-0.22	N/A
MSX2	ENST00000239243.6	msh homeobox 2	316	1	0	0	1	1	rno-miR-672-5p	-0.03	-0.16	N/A
ST8SIA4	ENST00000231461.5	ST8 alpha-N-acetyl-neuraminide alpha-2,8-sialyltransferase 4	5	1	0	0	1	0	rno-miR-672-5p	-0.03	-0.03	N/A
PLCB1	ENST00000378641.3	phospholipase C, beta 1 (phosphoinositide-specific)	21	1	0	0	1	0	rno-miR-377-5p	-0.03	-0.03	N/A
METAP1D	ENST00000315796.4	methionyl aminopeptidase type 1D (mitochondrial)	86	1	0	0	1	0	rno-miR-377-5p	-0.02	-0.04	N/A
KIAA1958	ENST00000337530.6	KIAA1958	117	1	0	0	1	3	rno-miR-377-5p	-0.02	-0.11	N/A
SPRY1	ENST00000394339.2	sprouty homolog 1, antagonist of FGF signaling (Drosophila)	150	1	0	1	0	0	rno-miR-672-5p	-0.02	-0.05	N/A
CECR2	ENST00000400573.5	cat eye syndrome chromosome region, candidate 2	46	1	0	0	1	0	rno-miR-377-5p	-0.02	-0.05	N/A
TIMP3	ENST00000266085.6	TIMP metallopeptidase inhibitor 3	7421	1	1	0	0	1	rno-miR-377-5p	-0.02	-0.23	N/A
RC3H1	ENST00000367696.2	ring finger and CCCH-type domains 1	165	1	1	0	0	0	rno-miR-377-5p	-0.02	-0.03	N/A
WDR33	ENST00000322313.4	WD repeat domain 33	537	2	1	0	1	1	rno-miR-377-5p	-0.02	-0.26	N/A
PLXDC2	ENST00000377252.4	plexin domain containing 2	506	2*	0	0	1	1	rno-miR-672-5p	-0.02	-0.07	N/A
SCN2B	ENST00000278947.5	sodium channel, voltage-gated, type II, beta subunit	5	1	0	0	1	0	rno-miR-377-5p	-0.02	-0.02	N/A
IGSF3	ENST00000369486.3	immunoglobulin superfamily, member 3	141	1	0	0	1	0	rno-miR-377-5p	-0.02	-0.04	N/A
FBLN5	ENST00000267620.10	fibulin 5	146	1	0	0	1	0	rno-miR-672-5p	-0.02	-0.19	N/A
KIAA0930	ENST00000336156.5	KIAA0930	1107	1	0	1	0	1	rno-miR-672-5p	-0.02	-0.08	N/A
FUT3	ENST00000458379.2	fucosyltransferase 3 (galactoside 3(4)-L-fucosyltransferase, Lewis blood group)	29	1	0	1	0	0	rno-miR-672-5p	-0.02	-0.14	N/A
CEP72	ENST00000444221.1	centrosomal protein 72kDa	230	1	0	0	1	1	rno-miR-377-5p	-0.02	-0.26	N/A
IGF1	ENST00000337514.6	insulin-like growth factor 1 (somatomedin C)	19	1	0	0	1	0	rno-miR-377-5p	-0.02	-0.09	N/A
BNIP2	ENST00000267859.3	BCL2/adenovirus E1B 19kDa interacting protein 2	1255	1	1	0	0	0	rno-miR-377-5p	-0.02	-0.05	N/A
RBM28	ENST00000223073.2	RNA binding motif protein 28	297	1	0	0	1	1	rno-miR-377-5p	-0.02	-0.05	N/A
UQCC1	ENST00000349714.5	ubiquinol-cytochrome c reductase complex assembly factor 1	500	1	0	0	1	1	rno-miR-377-5p	-0.02	-0.09	N/A
STON2	ENST00000267540.2	stonin 2	40	1	0	0	1	0	rno-miR-672-5p	-0.02	-0.03	N/A
NCOA1	ENST00000405141.1	nuclear receptor coactivator 1	200	1	1	0	0	0	rno-miR-377-5p	-0.02	-0.43	N/A
COBLL1	ENST00000375458.2	cordon-bleu WH2 repeat protein-like 1	70	1	0	0	1	1	rno-miR-377-5p	-0.02	-0.06	N/A
EPHA4	ENST00000281821.2	EPH receptor A4	64	1	1	0	0	0	rno-miR-377-5p	-0.02	-0.03	N/A
FGF1	ENST00000360966.5	fibroblast growth factor 1 (acidic)	88	1	0	1	0	0	rno-miR-377-5p	-0.02	-0.21	N/A
LRRC8C	ENST00000370454.4	leucine rich repeat containing 8 family, member C	544	2	0	2	0	1	rno-miR-672-5p	-0.02	-0.09	N/A
H2AFJ	ENST00000544848.1	H2A histone family, member J	482	1	0	1	0	0	rno-miR-377-5p	-0.02	-0.27	N/A
PKIA	ENST00000396418.2	protein kinase (cAMP-dependent, catalytic) inhibitor alpha	542	1	0	1	0	0	rno-miR-672-5p	-0.02	-0.23	N/A
EHD3	ENST00000322054.5	EH-domain containing 3	206	1	0	0	1	3	rno-miR-377-5p	-0.02	-0.05	N/A
DNMT3A	ENST00000380746.4	DNA (cytosine-5-)-methyltransferase 3 alpha	221	1	0	1	0	0	rno-miR-672-5p	-0.02	-0.08	N/A
C15orf62	ENST00000344320.6	chromosome 15 open reading frame 62	8	1	0	0	1	0	rno-miR-377-5p	-0.02	-0.06	N/A
MECP2	ENST00000303391.6	methyl CpG binding protein 2 (Rett syndrome)	1474	1	0	1	0	2	rno-miR-377-5p	-0.02	-0.12	N/A
ZNF148	ENST00000360647.4	zinc finger protein 148	230	1	0	0	1	0	rno-miR-377-5p	-0.02	-0.04	N/A
FGFR1	ENST00000397091.5	fibroblast growth factor receptor 1	650	1	0	1	0	1	rno-miR-672-5p	-0.02	-0.03	N/A
TUBA4A	ENST00000248437.4	tubulin, alpha 4a	397	1	0	1	0	0	rno-miR-377-5p	-0.02	-0.15	N/A
BRD4	ENST00000263377.2	bromodomain containing 4	849	1	0	0	1	0	rno-miR-377-5p	-0.02	-0.03	N/A
EPT1	ENST00000260585.7	ethanolaminephosphotransferase 1 (CDP-ethanolamine-specific)	449	1	0	0	1	0	rno-miR-377-5p	-0.02	-0.03	N/A
PROX1	ENST00000366958.4	prospero homeobox 1	131	1	0	0	1	0	rno-miR-377-5p	-0.02	-0.02	N/A
CBLB	ENST00000264122.4	Cbl proto-oncogene B, E3 ubiquitin protein ligase	469	1	0	0	1	1	rno-miR-377-5p	-0.02	-0.12	N/A
KANK2	ENST00000586659.1	KN motif and ankyrin repeat domains 2	1735	1	0	0	1	0	rno-miR-377-5p	-0.02	-0.02	N/A
SORL1	ENST00000260197.7	sortilin-related receptor, L(DLR class) A repeats containing	40	1	1	0	0	0	rno-miR-377-5p	-0.02	-0.03	N/A
REPS2	ENST00000357277.3	RALBP1 associated Eps domain containing 2	36	1	1	0	0	1	rno-miR-672-5p	-0.02	-0.14	N/A
CRYGS	ENST00000392499.2	crystallin, gamma S	55	1	0	0	1	0	rno-miR-377-5p	-0.02	-0.25	N/A
ARID1B	ENST00000346085.5	AT rich interactive domain 1B (SWI1-like)	220	1	0	1	0	0	rno-miR-672-5p	-0.02	-0.14	N/A
TMEM241	ENST00000383233.3	transmembrane protein 241	115	1	0	0	1	1	rno-miR-377-5p	-0.02	-0.09	N/A
CTDSPL	ENST00000443503.2	CTD (carboxy-terminal domain, RNA polymerase II, polypeptide A) small phosphatase-like	372	1	0	0	1	0	rno-miR-377-5p	-0.02	-0.03	N/A
VPS13D	ENST00000358136.3	vacuolar protein sorting 13 homolog D (S. cerevisiae)	290	1	1	0	0	0	rno-miR-377-5p	-0.02	-0.07	N/A
GREM1	ENST00000560677.1	gremlin 1, DAN family BMP antagonist	752	1	0	0	1	2	rno-miR-377-5p	-0.02	-0.14	N/A
CEP41	ENST00000223208.5	centrosomal protein 41kDa	346	2	0	1	1	1	rno-miR-377-5p	-0.02	-0.11	N/A
LRRC27	ENST00000392638.2	leucine rich repeat containing 27	68	1	0	1	0	0	rno-miR-672-5p	-0.02	-0.3	N/A
C15orf38	ENST00000357484.5	chromosome 15 open reading frame 38	325	1	0	1	0	0	rno-miR-672-5p	-0.02	-0.14	N/A
SLC38A9	ENST00000396865.2	solute carrier family 38, member 9	156	1	0	0	1	1	rno-miR-672-5p	-0.02	-0.07	N/A
BSN	ENST00000296452.4	bassoon presynaptic cytomatrix protein	31	2	0	2	0	1	rno-miR-377-5p	-0.02	-0.24	N/A
TXNL4A	ENST00000588162.1	thioredoxin-like 4A	4755	1	1	0	0	0	rno-miR-377-5p	-0.02	-0.62	N/A
EML5	ENST00000554922.1	echinoderm microtubule associated protein like 5	60	1	0	1	0	0	rno-miR-377-5p	-0.02	-0.02	N/A
PAG1	ENST00000220597.4	phosphoprotein associated with glycosphingolipid microdomains 1	53	1	0	1	0	0	rno-miR-377-5p	-0.02	-0.02	N/A
B3GNT5	ENST00000326505.3	UDP-GlcNAc:betaGal beta-1,3-N-acetylglucosaminyltransferase 5	57	1	0	0	1	0	rno-miR-377-5p	-0.02	-0.02	N/A
ITPKB	ENST00000272117.3	inositol-trisphosphate 3-kinase B	5	1	0	1	0	0	rno-miR-377-5p	-0.02	-0.02	N/A
RP11-195F19.5	ENST00000416454.1	HCG2040265, isoform CRA_a; Uncharacterized protein; cDNA FLJ50015	18	1	0	0	1	0	rno-miR-377-5p	-0.02	-0.16	N/A
MAN2A2	ENST00000360468.3	mannosidase, alpha, class 2A, member 2	340	1	0	1	0	1	rno-miR-377-5p	-0.02	-0.02	N/A
ZNF469	ENST00000437464.1	zinc finger protein 469	139	1	0	1	0	0	rno-miR-377-5p	-0.02	-0.02	N/A
B4GALNT3	ENST00000266383.5	beta-1,4-N-acetyl-galactosaminyl transferase 3	5	1	0	1	0	0	rno-miR-377-5p	-0.02	-0.02	N/A
KCNS2	ENST00000287042.4	potassium voltage-gated channel, delayed-rectifier, subfamily S, member 2	5	1	0	1	0	0	rno-miR-377-5p	-0.02	-0.02	N/A
BCL2	ENST00000398117.1	B-cell CLL/lymphoma 2	55	1	0	1	0	1	rno-miR-377-5p	-0.02	-0.02	N/A
DST	ENST00000312431.6	dystonin	439	1	0	1	0	2	rno-miR-377-5p	-0.02	-0.02	N/A
NIPA1	ENST00000337435.4	non imprinted in Prader-Willi/Angelman syndrome 1	805	1	0	1	0	0	rno-miR-672-5p	-0.02	-0.11	N/A
STRBP	ENST00000447404.2	spermatid perinuclear RNA binding protein	575	1	0	0	1	1	rno-miR-377-5p	-0.02	-0.2	N/A
SCRN1	ENST00000242059.5	secernin 1	29	1	1	0	0	0	rno-miR-377-5p	-0.02	-0.03	N/A
KMT2A	ENST00000534358.1	lysine (K)-specific methyltransferase 2A	1092	1	0	1	0	1	rno-miR-377-5p	-0.02	-0.02	N/A
CAMK4	ENST00000282356.4	calcium/calmodulin-dependent protein kinase IV	73	1	0	0	1	0	rno-miR-377-5p	-0.02	-0.05	N/A
SMUG1	ENST00000505128.1	single-strand-selective monofunctional uracil-DNA glycosylase 1	242	1	0	1	0	1	rno-miR-672-5p	-0.02	-0.12	N/A
APBB2	ENST00000295974.8	amyloid beta (A4) precursor protein-binding, family B, member 2	704	1	0	1	0	1	rno-miR-377-5p	-0.02	-0.02	N/A
PHIP	ENST00000275034.4	pleckstrin homology domain interacting protein	668	1	0	1	0	0	rno-miR-377-5p	-0.02	-0.02	N/A
PAPLN	ENST00000381166.3	papilin, proteoglycan-like sulfated glycoprotein	78	1	0	1	0	0	rno-miR-377-5p	-0.02	-0.02	N/A
SLC39A11	ENST00000255559.3	solute carrier family 39, member 11	544	1	0	1	0	0	rno-miR-377-5p	-0.02	-0.02	N/A
RICTOR	ENST00000357387.3	RPTOR independent companion of MTOR, complex 2	441	1	0	1	0	0	rno-miR-377-5p	-0.02	-0.02	N/A
FIGN	ENST00000333129.3	fidgetin	10	1	1	0	0	1	rno-miR-377-5p	-0.02	-0.04	N/A
AAK1	ENST00000409085.4	AP2 associated kinase 1	27	1	1	0	0	4	rno-miR-377-5p	-0.02	-0.04	N/A
CRTC1	ENST00000338797.6	CREB regulated transcription coactivator 1	322	1	0	1	0	0	rno-miR-377-5p	-0.02	-0.02	N/A
HSPG2	ENST00000374695.3	heparan sulfate proteoglycan 2	616	1	0	1	0	0	rno-miR-377-5p	-0.02	-0.02	N/A
HEPH	ENST00000519389.1	hephaestin	44	1	0	1	0	0	rno-miR-672-5p	-0.02	-0.17	N/A
AMER1	ENST00000330258.3	APC membrane recruitment protein 1	11	1	0	1	0	1	rno-miR-377-5p	-0.02	-0.03	N/A
ARMC8	ENST00000469044.1	armadillo repeat containing 8	398	1	0	0	1	0	rno-miR-377-5p	-0.02	-0.12	N/A
PGR	ENST00000325455.5	progesterone receptor	8	1	1	0	0	2	rno-miR-377-5p	-0.02	-0.03	N/A
UHMK1	ENST00000538489.1	U2AF homology motif (UHM) kinase 1	48	1	0	0	1	1	rno-miR-672-5p	-0.02	-0.03	N/A
VEGFC	ENST00000280193.2	vascular endothelial growth factor C	267	1	0	1	0	0	rno-miR-672-5p	-0.02	-0.23	N/A
UBXN7	ENST00000296328.4	UBX domain protein 7	95	1	0	0	1	1	rno-miR-377-5p	-0.02	-0.07	N/A
UNC5D	ENST00000287272.2	unc-5 homolog D (C. elegans)	37	1	0	1	0	0	rno-miR-672-5p	-0.02	-0.02	N/A
FAM46C	ENST00000369448.3	family with sequence similarity 46, member C	74	1	0	1	0	0	rno-miR-672-5p	-0.02	-0.06	N/A
TOR1B	ENST00000259339.2	torsin family 1, member B (torsin B)	222	1	1	0	0	0	rno-miR-377-5p	-0.02	-0.23	N/A
CHCHD7	ENST00000518801.1	coiled-coil-helix-coiled-coil-helix domain containing 7	1416	1	0	0	1	0	rno-miR-377-5p	-0.02	-0.19	N/A
LUZP1	ENST00000418342.1	leucine zipper protein 1	434	1	0	1	0	0	rno-miR-377-5p	-0.02	-0.02	N/A
EXTL3	ENST00000220562.4	exostosin-like glycosyltransferase 3	358	1	0	0	1	0	rno-miR-672-5p	-0.02	-0.02	N/A
PRKAG2	ENST00000287878.4	protein kinase, AMP-activated, gamma 2 non-catalytic subunit	273	1	0	1	0	0	rno-miR-377-5p	-0.02	-0.02	N/A
PGM2L1	ENST00000298198.4	phosphoglucomutase 2-like 1	183	1	0	0	1	1	rno-miR-377-5p	-0.02	-0.04	N/A
PTPRB	ENST00000334414.6	protein tyrosine phosphatase, receptor type, B	42	1	0	0	1	1	rno-miR-377-5p	-0.02	-0.08	N/A
PKNOX2	ENST00000298282.9	PBX/knotted 1 homeobox 2	46	1	0	1	0	0	rno-miR-377-5p	-0.02	-0.17	N/A
YWHAZ	ENST00000395957.2	tyrosine 3-monooxygenase/tryptophan 5-monooxygenase activation protein, zeta polypeptide	184	1	1	0	0	0	rno-miR-377-5p	-0.02	-0.38	N/A
GPR85	ENST00000297146.3	G protein-coupled receptor 85	21	1	0	0	1	0	rno-miR-377-5p	-0.02	-0.07	N/A
TRIOBP	ENST00000406386.3	TRIO and F-actin binding protein	1545	1	0	1	0	0	rno-miR-672-5p	-0.02	-0.03	N/A
PCDHB16	ENST00000361016.2	protocadherin beta 16	36	1	0	1	0	1	rno-miR-672-5p	-0.02	-0.1	N/A
VKORC1L1	ENST00000360768.3	vitamin K epoxide reductase complex, subunit 1-like 1	2291	1	0	0	1	0	rno-miR-377-5p	-0.02	-0.04	N/A
SEMA3E	ENST00000307792.3	sema domain, immunoglobulin domain (Ig), short basic domain, secreted, (semaphorin) 3E	54	1	0	0	1	2	rno-miR-377-5p	-0.02	-0.03	N/A
SLC31A1	ENST00000374212.4	solute carrier family 31 (copper transporter), member 1	171	1	0	0	1	0	rno-miR-377-5p	-0.02	-0.15	N/A
LGALS8	ENST00000526589.1	lectin, galactoside-binding, soluble, 8	188	1	1	0	0	1	rno-miR-672-5p	-0.02	-0.17	N/A
POT1	ENST00000357628.3	protection of telomeres 1	142	1	0	0	1	1	rno-miR-377-5p	-0.02	-0.15	N/A
PLCG2	ENST00000359376.3	phospholipase C, gamma 2 (phosphatidylinositol-specific)	23	1	0	1	0	1	rno-miR-377-5p	-0.02	-0.18	N/A
MLLT3	ENST00000380338.4	myeloid/lymphoid or mixed-lineage leukemia (trithorax homolog, Drosophila); translocated to, 3	385	1	0	1	0	0	rno-miR-672-5p	-0.02	-0.15	N/A
GPR107	ENST00000372410.3	G protein-coupled receptor 107	1429	1	0	1	0	0	rno-miR-377-5p	-0.02	-0.02	N/A
TRIM66	ENST00000299550.6	tripartite motif containing 66	33	1	0	1	0	1	rno-miR-377-5p	-0.02	-0.02	N/A
MESDC2	ENST00000261758.4	mesoderm development candidate 2	1433	1	0	0	1	0	rno-miR-377-5p	-0.02	-0.17	N/A
PTPRG	ENST00000474889.1	protein tyrosine phosphatase, receptor type, G	696	1	0	1	0	1	rno-miR-377-5p	-0.02	-0.02	N/A
KAT6A	ENST00000265713.2	K(lysine) acetyltransferase 6A	21	1	0	0	1	2	rno-miR-377-5p	-0.02	-0.03	N/A
SLC30A10	ENST00000366926.3	solute carrier family 30, member 10	66	1	0	0	1	0	rno-miR-377-5p	-0.02	-0.11	N/A
STIM1	ENST00000527651.1	stromal interaction molecule 1	1672	1	0	0	1	1	rno-miR-377-5p	-0.02	-0.06	N/A
ATF6	ENST00000367942.3	activating transcription factor 6	382	1	0	1	0	0	rno-miR-672-5p	-0.02	-0.09	N/A
REST	ENST00000309042.7	RE1-silencing transcription factor	31	1	0	0	1	1	rno-miR-377-5p	-0.02	-0.1	N/A
S1PR1	ENST00000305352.6	sphingosine-1-phosphate receptor 1	251	2	0	0	2	1	rno-miR-377-5p	-0.02	-0.24	N/A
GCA	ENST00000437150.2	grancalcin, EF-hand calcium binding protein	177	1	0	1	0	0	rno-miR-377-5p	-0.02	-0.29	N/A
RIMKLA	ENST00000431473.3	ribosomal modification protein rimK-like family member A	100	1	1	0	0	0	rno-miR-377-5p	-0.02	-0.12	N/A
ERBB4	ENST00000342788.4	v-erb-b2 avian erythroblastic leukemia viral oncogene homolog 4	27	1	0	1	0	1	rno-miR-377-5p	-0.02	-0.02	N/A
SHC4	ENST00000332408.4	SHC (Src homology 2 domain containing) family, member 4	61	1	0	1	0	0	rno-miR-672-5p	-0.02	-0.2	N/A
SNED1	ENST00000310397.8	sushi, nidogen and EGF-like domains 1	19	1	0	0	1	1	rno-miR-377-5p	-0.02	-0.04	N/A
TNRC6B	ENST00000335727.9	trinucleotide repeat containing 6B	69	1	0	1	0	2	rno-miR-377-5p	-0.01	-0.02	N/A
FSD1L	ENST00000374710.3	fibronectin type III and SPRY domain containing 1-like	16	1	0	0	1	1	rno-miR-672-5p	-0.01	-0.03	N/A
N4BP1	ENST00000262384.3	NEDD4 binding protein 1	105	1	0	1	0	0	rno-miR-377-5p	-0.01	-0.02	N/A
EPG5	ENST00000282041.5	ectopic P-granules autophagy protein 5 homolog (C. elegans)	269	2	0	0	2	1	rno-miR-377-5p	-0.01	-0.03	N/A
UBE2F	ENST00000272930.4	ubiquitin-conjugating enzyme E2F (putative)	905	2	0	1	1	0	rno-miR-377-5p	-0.01	-0.26	N/A
SVIP	ENST00000354193.4	small VCP/p97-interacting protein	521	1	0	0	1	0	rno-miR-377-5p	-0.01	-0.15	N/A
HELZ	ENST00000358691.5	helicase with zinc finger	571	1	0	1	0	0	rno-miR-377-5p	-0.01	-0.02	N/A
TOX	ENST00000361421.1	thymocyte selection-associated high mobility group box	139	1	0	0	1	0	rno-miR-377-5p	-0.01	-0.14	N/A
NDUFC1	ENST00000394228.1	NADH dehydrogenase (ubiquinone) 1, subcomplex unknown, 1, 6kDa	84	1	0	0	1	0	rno-miR-377-5p	-0.01	-0.29	N/A
PRPF4	ENST00000374199.4	pre-mRNA processing factor 4	2735	1	0	1	0	1	rno-miR-672-5p	-0.01	-0.28	N/A
PTER	ENST00000378000.1	phosphotriesterase related	217	1	1	0	0	0	rno-miR-377-5p	-0.01	-0.32	N/A
AGO3	ENST00000373191.4	argonaute RISC catalytic component 3	198	2	0	1	1	1	rno-miR-377-5p	-0.01	-0.03	N/A
CA5B	ENST00000454127.2	carbonic anhydrase VB, mitochondrial	245	1	0	1	0	0	rno-miR-377-5p	-0.01	-0.17	N/A
LRRC3DN	ENST00000596691.1	LRRC3 downstream neighbor (non-protein coding)	221	1	0	1	0	0	rno-miR-672-5p	-0.01	-0.48	N/A
ESRP1	ENST00000358397.5	epithelial splicing regulatory protein 1	74	1	0	0	1	0	rno-miR-377-5p	-0.01	-0.22	N/A
SOX6	ENST00000316399.6	SRY (sex determining region Y)-box 6	22	1	0	1	0	1	rno-miR-672-5p	-0.01	-0.04	N/A
NR1H4	ENST00000548884.1	nuclear receptor subfamily 1, group H, member 4	99	1	1	0	0	0	rno-miR-377-5p	-0.01	-0.29	N/A
MYO1A	ENST00000300119.3	myosin IA	106	1	1	0	0	0	rno-miR-377-5p	-0.01	-0.03	N/A
ANKH	ENST00000284268.6	ANKH inorganic pyrophosphate transport regulator	770	1	0	1	0	0	rno-miR-377-5p	-0.01	-0.02	N/A
ATP8A2	ENST00000381655.2	ATPase, aminophospholipid transporter, class I, type 8A, member 2	22	1	0	1	0	0	rno-miR-377-5p	-0.01	-0.03	N/A
WHSC1L1	ENST00000317025.8	Wolf-Hirschhorn syndrome candidate 1-like 1	481	1	0	0	1	1	rno-miR-672-5p	-0.01	-0.01	N/A
MRPL42	ENST00000549982.1	mitochondrial ribosomal protein L42	1172	1	1	0	0	0	rno-miR-377-5p	-0.01	-0.48	N/A
CDC73	ENST00000367435.3	cell division cycle 73	579	2	0	1	1	2	rno-miR-377-5p	-0.01	-0.17	N/A
ACOT9	ENST00000379303.5	acyl-CoA thioesterase 9	185	1	0	0	1	0	rno-miR-377-5p	-0.01	-0.13	N/A
ADCYAP1R1	ENST00000304166.4	adenylate cyclase activating polypeptide 1 (pituitary) receptor type I	9	1	0	0	1	1	rno-miR-377-5p	-0.01	-0.01	N/A
COL4A3	ENST00000396578.3	collagen, type IV, alpha 3 (Goodpasture antigen)	286	1	0	0	1	0	rno-miR-377-5p	-0.01	-0.01	N/A
EFR3B	ENST00000403714.3	EFR3 homolog B (S. cerevisiae)	14	1	0	1	0	0	rno-miR-377-5p	-0.01	-0.02	N/A
KHNYN	ENST00000251343.5	KH and NYN domain containing	421	1	0	0	1	0	rno-miR-377-5p	-0.01	-0.08	N/A
DGKH	ENST00000261491.5	diacylglycerol kinase, eta	46	1	0	0	1	0	rno-miR-377-5p	-0.01	-0.02	N/A
TRMT10A	ENST00000394877.3	tRNA methyltransferase 10 homolog A (S. cerevisiae)	89	1	0	0	1	0	rno-miR-672-5p	-0.01	-0.05	N/A
EFCAB6	ENST00000356087.4	EF-hand calcium binding domain 6	23	1	0	0	1	1	rno-miR-377-5p	-0.01	-0.02	N/A
PPM1L	ENST00000498165.1	protein phosphatase, Mg2+/Mn2+ dependent, 1L	59	1	0	0	1	1	rno-miR-377-5p	-0.01	-0.01	N/A
NNMT	ENST00000535401.1	nicotinamide N-methyltransferase	522	1	0	1	0	1	rno-miR-377-5p	-0.01	-0.26	N/A
CREBBP	ENST00000262367.5	CREB binding protein	532	1	0	1	0	0	rno-miR-672-5p	-0.01	-0.09	N/A
GATAD2B	ENST00000368655.4	GATA zinc finger domain containing 2B	48	1	0	0	1	0	rno-miR-377-5p	-0.01	-0.06	N/A
PYGO1	ENST00000302000.6	pygopus homolog 1 (Drosophila)	104	1	0	0	1	0	rno-miR-377-5p	-0.01	-0.04	N/A
GALNT1	ENST00000269195.5	UDP-N-acetyl-alpha-D-galactosamine:polypeptide N-acetylgalactosaminyltransferase 1 (GalNAc-T1)	2466	1	0	1	0	0	rno-miR-377-5p	-0.01	-0.31	N/A
CCBE1	ENST00000439986.4	collagen and calcium binding EGF domains 1	54	2	1	0	1	0	rno-miR-377-5p	-0.01	-0.14	N/A
LRIG3	ENST00000379141.4	leucine-rich repeats and immunoglobulin-like domains 3	366	1	0	1	0	0	rno-miR-672-5p	-0.01	-0.2	N/A
NECAB3	ENST00000246190.6	N-terminal EF-hand calcium binding protein 3	154	1	0	1	0	0	rno-miR-377-5p	-0.01	-0.14	N/A
PPM1H	ENST00000228705.6	protein phosphatase, Mg2+/Mn2+ dependent, 1H	45	1	0	1	0	1	rno-miR-672-5p	-0.01	-0.03	N/A
KIAA1549L	ENST00000321505.4	KIAA1549-like	117	1	1	0	0	0	rno-miR-377-5p	-0.01	-0.03	N/A
NR4A3	ENST00000330847.1	nuclear receptor subfamily 4, group A, member 3	244	2	0	0	2	0	rno-miR-377-5p	-0.01	-0.17	N/A
ARL5A	ENST00000295087.8	ADP-ribosylation factor-like 5A	112	2	2	0	0	0	rno-miR-377-5p	-0.01	-0.6	N/A
CTBS	ENST00000370630.5	chitobiase, di-N-acetyl-	33	1	0	0	1	0	rno-miR-377-5p	-0.01	-0.08	N/A
LOX	ENST00000231004.4	lysyl oxidase	3441	1	0	0	1	1	rno-miR-377-5p	-0.01	-0.14	N/A
CDCA4	ENST00000336219.3	cell division cycle associated 4	194	1	0	0	1	0	rno-miR-377-5p	-0.01	-0.23	N/A
RBFOX2	ENST00000449924.2	RNA binding protein, fox-1 homolog (C. elegans) 2	262	1	1	0	0	3	rno-miR-377-5p	-0.01	-0.14	N/A
ANKRD12	ENST00000262126.4	ankyrin repeat domain 12	11	1	0	0	1	0	rno-miR-377-5p	-0.01	-0.01	N/A
SHH	ENST00000297261.2	sonic hedgehog	32	1	0	1	0	0	rno-miR-672-5p	-0.01	-0.04	N/A
PLXNA1	ENST00000393409.2	plexin A1	189	1	0	1	0	0	rno-miR-377-5p	-0.01	-0.02	N/A
C5orf24	ENST00000394976.3	chromosome 5 open reading frame 24	2668	1	0	0	1	0	rno-miR-377-5p	-0.01	-0.01	N/A
ABI2	ENST00000295851.5	abl-interactor 2	877	1	0	0	1	3	rno-miR-377-5p	-0.01	-0.04	N/A
SOX5	ENST00000546136.1	SRY (sex determining region Y)-box 5	43	1	0	0	1	0	rno-miR-377-5p	-0.01	-0.03	N/A
SP9	ENST00000394967.2	Sp9 transcription factor	79	1	0	0	1	0	rno-miR-377-5p	-0.01	-0.11	N/A
XRRA1	ENST00000527087.1	X-ray radiation resistance associated 1	136	2	0	1	1	0	rno-miR-672-5p	-0.01	-0.15	N/A
RBM23	ENST00000555209.1	RNA binding motif protein 23	1540	3	1	0	2	2	rno-miR-377-5p	-0.01	-0.47	N/A
DNM3	ENST00000367731.1	dynamin 3	59	1	0	0	1	1	rno-miR-377-5p	-0.01	-0.01	N/A
APPBP2	ENST00000083182.3	amyloid beta precursor protein (cytoplasmic tail) binding protein 2	907	1	1	0	0	0	rno-miR-377-5p	-0.01	-0.07	N/A
SHANK3	ENST00000414786.2	SH3 and multiple ankyrin repeat domains 3	5	1	0	0	1	0	rno-miR-377-5p	-0.01	-0.01	N/A
GLYR1	ENST00000436648.5	glyoxylate reductase 1 homolog (Arabidopsis)	31	1	0	0	1	0	rno-miR-377-5p	-0.01	-0.01	N/A
TGFBRAP1	ENST00000393359.2	transforming growth factor, beta receptor associated protein 1	435	1	0	0	1	0	rno-miR-377-5p	-0.01	-0.01	N/A
KCNB1	ENST00000371741.4	potassium voltage-gated channel, Shab-related subfamily, member 1	5	1	0	0	1	0	rno-miR-377-5p	-0.01	-0.01	N/A
SLC6A5	ENST00000525748.1	solute carrier family 6 (neurotransmitter transporter), member 5	5	1	0	0	1	0	rno-miR-377-5p	-0.01	-0.01	N/A
FHDC1	ENST00000260008.3	FH2 domain containing 1	53	1	0	0	1	0	rno-miR-377-5p	-0.01	-0.01	N/A
MAPT	ENST00000344290.5	microtubule-associated protein tau	11	1	0	0	1	0	rno-miR-377-5p	-0.01	-0.01	N/A
HIVEP3	ENST00000372583.1	human immunodeficiency virus type I enhancer binding protein 3	84	1	0	0	1	2	rno-miR-377-5p	-0.01	-0.01	N/A
TANC2	ENST00000424789.2	tetratricopeptide repeat, ankyrin repeat and coiled-coil containing 2	155	1	0	0	1	0	rno-miR-377-5p	-0.01	-0.01	N/A
FAM135B	ENST00000395297.1	family with sequence similarity 135, member B	5	1	0	0	1	0	rno-miR-377-5p	-0.01	-0.01	N/A
CNST	ENST00000366513.4	consortin, connexin sorting protein	303	1	0	0	1	0	rno-miR-377-5p	-0.01	-0.01	N/A
FAM83F	ENST00000333407.6	family with sequence similarity 83, member F	5	1	0	0	1	0	rno-miR-377-5p	-0.01	-0.01	N/A
NTRK3	ENST00000394480.2	neurotrophic tyrosine kinase, receptor, type 3	7	1	0	0	1	0	rno-miR-377-5p	-0.01	-0.01	N/A
TMEM143	ENST00000293261.3	transmembrane protein 143	160	1	0	0	1	1	rno-miR-377-5p	-0.01	-0.01	N/A
NOTCH2NL	ENST00000369340.3	notch 2 N-terminal like	5	1	0	0	1	0	rno-miR-377-5p	-0.01	-0.01	N/A
SETD1B	ENST00000267197.5	SET domain containing 1B	703	1	0	0	1	1	rno-miR-377-5p	-0.01	-0.01	N/A
ATRX	ENST00000373344.5	alpha thalassemia/mental retardation syndrome X-linked	77	1	0	0	1	0	rno-miR-377-5p	-0.01	-0.04	N/A
RBP2	ENST00000232217.2	retinol binding protein 2, cellular	46	1	0	0	1	1	rno-miR-377-5p	-0.01	-0.1	N/A
RPS6KA3	ENST00000379565.3	ribosomal protein S6 kinase, 90kDa, polypeptide 3	769	1	0	0	1	0	rno-miR-377-5p	-0.01	-0.06	N/A
FBXO42	ENST00000375592.3	F-box protein 42	854	1	0	1	0	0	rno-miR-377-5p	-0.01	-0.02	N/A
FOXK1	ENST00000328914.4	forkhead box K1	368	1	0	0	1	0	rno-miR-377-5p	-0.01	-0.01	N/A
VIL1	ENST00000248444.5	villin 1	390	2	0	1	1	0	rno-miR-377-5p	-0.01	-0.18	N/A
FZD8	ENST00000374694.1	frizzled family receptor 8	791	1	0	0	1	1	rno-miR-377-5p	-0.01	-0.18	N/A
FAM105A	ENST00000274217.3	family with sequence similarity 105, member A	2613	1	1	0	0	0	rno-miR-377-5p	-0.01	-0.39	N/A
KDM1B	ENST00000388870.2	lysine (K)-specific demethylase 1B	238	1	0	1	0	0	rno-miR-377-5p	-0.01	-0.18	N/A
ZNF189	ENST00000374861.3	zinc finger protein 189	202	1	0	0	1	1	rno-miR-377-5p	-0.01	-0.19	N/A
TSC1	ENST00000298552.3	tuberous sclerosis 1	838	1	0	0	1	0	rno-miR-377-5p	-0.01	-0.01	N/A
AHCYL2	ENST00000325006.3	adenosylhomocysteinase-like 2	51	1	0	0	1	0	rno-miR-377-5p	-0.01	-0.04	N/A
GOLGA3	ENST00000204726.3	golgin A3	944	1	0	0	1	0	rno-miR-377-5p	-0.01	-0.01	N/A
PAWR	ENST00000328827.4	PRKC, apoptosis, WT1, regulator	1872	1	0	0	1	1	rno-miR-377-5p	-0.01	-0.05	N/A
TRIM13	ENST00000378182.3	tripartite motif containing 13	139	1	0	0	1	0	rno-miR-377-5p	-0.01	-0.14	N/A
FOXN3	ENST00000345097.4	forkhead box N3	42	1	0	1	0	2	rno-miR-377-5p	-0.01	-0.04	N/A
ZFP14	ENST00000270001.7	ZFP14 zinc finger protein	109	2	0	1	1	0	rno-miR-377-5p	-0.01	-0.35	N/A
MTUS2	ENST00000431530.3	microtubule associated tumor suppressor candidate 2	17	1	0	1	0	0	rno-miR-377-5p	-0.01	-0.02	N/A
PAK4	ENST00000599386.1	p21 protein (Cdc42/Rac)-activated kinase 4	130	2	0	2	0	0	rno-miR-377-5p	-0.01	-0.23	N/A
RPP14	ENST00000445193.3	ribonuclease P/MRP 14kDa subunit	1612	1	0	1	0	0	rno-miR-672-5p	-0.01	-0.27	N/A
MYO9A	ENST00000564571.1	myosin IXA	137	1	0	0	1	0	rno-miR-377-5p	-0.01	-0.01	N/A
PANX1	ENST00000227638.3	pannexin 1	576	1	0	1	0	2	rno-miR-377-5p	-0.01	-0.07	N/A
SMURF1	ENST00000361368.2	SMAD specific E3 ubiquitin protein ligase 1	58	1	0	1	0	0	rno-miR-672-5p	-0.01	-0.03	N/A
PITPNC1	ENST00000580974.1	phosphatidylinositol transfer protein, cytoplasmic 1	797	1	1	0	0	0	rno-miR-377-5p	-0.01	-0.11	N/A
CDH7	ENST00000397968.2	cadherin 7, type 2	42	1	0	0	1	0	rno-miR-377-5p	-0.01	-0.07	N/A
LHFPL4	ENST00000287585.6	lipoma HMGIC fusion partner-like 4	6	1	1	0	0	0	rno-miR-377-5p	-0.01	-0.06	N/A
GLRX2	ENST00000367439.3	glutaredoxin 2	310	1	0	0	1	0	rno-miR-377-5p	-0.01	-0.18	N/A
STRIP1	ENST00000369795.3	striatin interacting protein 1	114	1	0	0	1	0	rno-miR-672-5p	-0.01	-0.05	N/A
AGPAT5	ENST00000285518.6	1-acylglycerol-3-phosphate O-acyltransferase 5	879	1	0	0	1	0	rno-miR-377-5p	-0.01	-0.1	N/A
IGF1R	ENST00000268035.6	insulin-like growth factor 1 receptor	561	1	0	0	1	0	rno-miR-377-5p	-0.01	-0.01	N/A
SLC5A3	ENST00000608209.1	sodium/myo-inositol cotransporter	24	1	0	0	1	2	rno-miR-672-5p	-0.01	-0.04	N/A
GPATCH1	ENST00000170564.2	G patch domain containing 1	448	1	0	0	1	0	rno-miR-377-5p	-0.01	-0.18	N/A
HIC2	ENST00000407464.2	hypermethylated in cancer 2	28	2	0	0	2	0	rno-miR-377-5p	-0.01	-0.04	N/A
DNAL1	ENST00000553645.2	dynein, axonemal, light chain 1	81	1	0	1	0	1	rno-miR-672-5p	-0.01	-0.12	N/A
URGCP	ENST00000223341.7	upregulator of cell proliferation	180	2	0	0	2	1	rno-miR-377-5p	-0.01	-0.17	N/A
CA12	ENST00000178638.3	carbonic anhydrase XII	42	1	0	1	0	2	rno-miR-672-5p	-0.01	-0.28	N/A
NFYA	ENST00000341376.6	nuclear transcription factor Y, alpha	177	1	0	0	1	0	rno-miR-377-5p	-0.01	-0.16	N/A
TPBG	ENST00000369750.3	trophoblast glycoprotein	170	1	0	1	0	1	rno-miR-672-5p	-0.01	-0.24	N/A
MCMBP	ENST00000360003.3	minichromosome maintenance complex binding protein	1411	1	0	0	1	0	rno-miR-377-5p	-0.01	-0.17	N/A
ANTXR2	ENST00000403729.2	anthrax toxin receptor 2	51	1	0	0	1	1	rno-miR-672-5p	-0.01	-0.05	N/A
THUMPD3	ENST00000345094.3	THUMP domain containing 3	445	1	0	0	1	0	rno-miR-377-5p	-0.01	-0.2	N/A
NADK	ENST00000341426.5	NAD kinase	173	1	1	0	0	0	rno-miR-377-5p	-0.01	-0.23	N/A
TNPO1	ENST00000337273.5	transportin 1	2041	1	0	0	1	0	rno-miR-377-5p	-0.01	-0.01	N/A
[truncated: 284 more rows]
