# Supplementary material for: MicroRNA-10a-3p Improves Cartilage Degeneration by Regulating CH25H-CYP7B1-RORα Mediated Cholesterol Metabolism in Knee Osteoarthritis Rats
Source: Front Pharmacol. 2021 Jun 3;12:690181. doi: 10.3389/fphar.2021.690181 (PMC8209416; doi:10.3389/fphar.2021.690181)
Supplement: Supplementary file 3 [file DataSheet2.ZIP › TargetScan7.2__miR-490-3p.predicted_targets.xlsx]

## Sheet: TargetScan7
Ortholog of target gene	Representative transcript	Gene name	3P-seq tags + 5	Conserved sites total	Conserved 8mer sites	Conserved 7mer-m8 sites	Conserved 7mer-A1 sites	Poorly conserved sites total	Poorly conserved 8mer sites	Poorly conserved 7mer-m8 sites	Poorly conserved 7mer-A1 sites	6mer sites	Representative miRNA	Cumulative weighted context++ score	Total context++ score	Aggregate PCT	Previous TargetScan publication(s)
CD63	ENST00000548898.1	CD63 molecule	7483	1	0	1	0	0	0	0	0	0	rno-miR-490-3p	-0.51	-0.51	< 0.1	2007, 2011
RAB11FIP1	ENST00000287263.4	RAB11 family interacting protein 1 (class I)	106	1	1	0	0	0	0	0	0	0	rno-miR-490-3p	-0.51	-0.51	< 0.1	2011
DDX17	ENST00000396821.3	DEAD (Asp-Glu-Ala-Asp) box helicase 17	2204	1	0	1	0	1	1	0	0	0	rno-miR-490-3p	-0.45	-0.46	< 0.1	2007
HNRNPA1	ENST00000546500.1	heterogeneous nuclear ribonucleoprotein A1	2079	2	0	0	2	0	0	0	0	0	rno-miR-490-3p	-0.42	-0.42	0.54	2007, 2011
PPP4R2	ENST00000356692.5	protein phosphatase 4, regulatory subunit 2	310	1	1	0	0	0	0	0	0	2	rno-miR-490-3p	-0.42	-0.42	< 0.1
PCBP2	ENST00000455667.3	poly(rC) binding protein 2	24310	1	0	1	0	0	0	0	0	0	rno-miR-490-3p	-0.4	-0.4	< 0.1	2007, 2011
CPM	ENST00000551568.1	carboxypeptidase M	125	1	1	0	0	0	0	0	0	0	rno-miR-490-3p	-0.4	-0.41	< 0.1	2011
PCBP1	ENST00000303577.5	poly(rC) binding protein 1	4294	1	0	1	0	0	0	0	0	0	rno-miR-490-3p	-0.38	-0.38	< 0.1	2007, 2011
FZD2	ENST00000315323.3	frizzled family receptor 2	807	1	0	1	0	1	1	0	0	0	rno-miR-490-3p	-0.37	-0.41	< 0.1	2011
KCNK7	ENST00000394216.2	potassium channel, subfamily K, member 7	5	1	1	0	0	0	0	0	0	0	rno-miR-490-3p	-0.36	-0.36	ORF	2007
SMAP1	ENST00000370452.3	small ArfGAP 1	64	1	0	1	0	0	0	0	0	2	rno-miR-490-3p	-0.36	-0.36	< 0.1
NEUROG2	ENST00000313341.3	neurogenin 2	5	1	1	0	0	0	0	0	0	0	rno-miR-490-3p	-0.35	-0.35	< 0.1	2007, 2011
AHCTF1	ENST00000366508.1	AT hook containing transcription factor 1	5	1	1	0	0	1	0	0	1	1	rno-miR-490-3p	-0.34	-0.34	< 0.1	2007, 2011
PPME1	ENST00000328257.8	protein phosphatase methylesterase 1	343	1	1	0	0	0	0	0	0	0	rno-miR-490-3p	-0.33	-0.33	< 0.1	2007, 2011
ACER3	ENST00000532485.1	alkaline ceramidase 3	295	1	0	0	1	1	0	0	1	2	rno-miR-490-3p	-0.32	-0.36	0.26	2007
GABPA	ENST00000354828.3	GA binding protein transcription factor, alpha subunit 60kDa	8	1	0	1	0	1	0	0	1	1	rno-miR-490-3p	-0.31	-0.31	< 0.1	2007, 2011
TMEM170B	ENST00000379426.1	transmembrane protein 170B	489	1	0	0	1	2	0	0	2	1	rno-miR-490-3p	-0.29	-0.35	0.4	2011
SP5	ENST00000375281.3	Sp5 transcription factor	36	1	0	0	1	0	0	0	0	1	rno-miR-490-3p	-0.28	-0.32	0.3	2007, 2011
SLC6A6	ENST00000454876.2	solute carrier family 6 (neurotransmitter transporter), member 6	280	1	0	1	0	1	0	1	0	0	rno-miR-490-3p	-0.28	-0.28	< 0.1	2007, 2011
HMGA2	ENST00000403681.2	high mobility group AT-hook 2	8021	1	0	1	0	0	0	0	0	1	rno-miR-490-3p	-0.27	-0.27	< 0.1	2007, 2011
COPS5	ENST00000517736.1	COP9 signalosome subunit 5	129	1	0	0	1	0	0	0	0	0	rno-miR-490-3p	-0.27	-0.27	ORF
KPNA4	ENST00000334256.4	karyopherin alpha 4 (importin alpha 3)	111	2	1	1	0	1	1	0	0	0	rno-miR-490-3p	-0.27	-0.37	0.12	2011
RIMS4	ENST00000372851.3	regulating synaptic membrane exocytosis 4	30	1	1	0	0	1	0	1	0	0	rno-miR-490-3p	-0.26	-0.26	< 0.1	2011
SMARCD1	ENST00000394963.4	SWI/SNF related, matrix associated, actin dependent regulator of chromatin, subfamily d, member 1	952	1	0	1	0	2	0	2	0	2	rno-miR-490-3p	-0.26	-0.28	< 0.1	2007, 2011
SRGAP1	ENST00000355086.3	SLIT-ROBO Rho GTPase activating protein 1	64	1	1	0	0	1	0	1	0	0	rno-miR-490-3p	-0.26	-0.36	< 0.1
CNOT7	ENST00000361272.4	CCR4-NOT transcription complex, subunit 7	415	1	0	0	1	0	0	0	0	0	rno-miR-490-3p	-0.26	-0.26	0.31	2007
ITGA9	ENST00000264741.5	integrin, alpha 9	9	1	0	1	0	1	0	1	0	3	rno-miR-490-3p	-0.26	-0.26	< 0.1
JHDM1D	ENST00000397560.2	jumonji C domain containing histone demethylase 1 homolog D (S. cerevisiae)	470	2	0	1	1	0	0	0	0	1	rno-miR-490-3p	-0.25	-0.26	0.34
MDGA2	ENST00000439988.3	MAM domain-containing glycosylphosphatidylinositol anchor protein 2	0	1	1	0	0	0	0	0	0	0	rno-miR-490-3p	-0.25	-0.25	< 0.1
MAML2	ENST00000524717.1	mastermind-like 2 (Drosophila)	104	1	0	1	0	2	0	2	0	0	rno-miR-490-3p	-0.25	-0.27	< 0.1
EI24	ENST00000343678.4	etoposide induced 2.4	646	1	0	0	1	0	0	0	0	1	rno-miR-490-3p	-0.25	-0.25	0.22	2007, 2011
ALS2	ENST00000457679.2	amyotrophic lateral sclerosis 2 (juvenile)	206	1	1	0	0	0	0	0	0	0	rno-miR-490-3p	-0.25	-0.25	ORF
RSRC2	ENST00000331738.7	arginine/serine-rich coiled-coil 2	320	1	0	0	1	0	0	0	0	0	rno-miR-490-3p	-0.25	-0.26	0.36
RAB14	ENST00000373840.4	RAB14, member RAS oncogene family	586	1	0	0	1	0	0	0	0	0	rno-miR-490-3p	-0.24	-0.24	0.28	2007, 2011
STAG2	ENST00000371160.1	stromal antigen 2	216	2	0	0	2	0	0	0	0	0	rno-miR-490-3p	-0.24	-0.28	0.48	2007, 2011
RPRD1A	ENST00000399022.4	regulation of nuclear pre-mRNA domain containing 1A	333	1	0	0	1	0	0	0	0	2	rno-miR-490-3p	-0.23	-0.23	0.24	2007
IL1RAP	ENST00000072516.3	interleukin 1 receptor accessory protein	313	1	1	0	0	0	0	0	0	0	rno-miR-490-3p	-0.22	-0.22	< 0.1
FAM76A	ENST00000373954.6	family with sequence similarity 76, member A	173	1	0	1	0	1	0	1	0	0	rno-miR-490-3p	-0.22	-0.29	< 0.1	2007, 2011
SOWAHB	ENST00000334306.2	sosondowah ankyrin repeat domain family member B	25	1	0	1	0	0	0	0	0	0	rno-miR-490-3p	-0.22	-0.22	< 0.1	2011
NRIP3	ENST00000309166.3	nuclear receptor interacting protein 3	58	1	0	1	0	0	0	0	0	1	rno-miR-490-3p	-0.22	-0.23	< 0.1	2011
TNPO2	ENST00000425528.1	transportin 2	1620	1	0	1	0	0	0	0	0	0	rno-miR-490-3p	-0.22	-0.22	< 0.1	2011
WWC2	ENST00000403733.3	WW and C2 domain containing 2	717	2	0	1	1	1	0	0	1	0	rno-miR-490-3p	-0.22	-0.24	0.33	2007, 2011
HNRNPA2B1	ENST00000354667.4	heterogeneous nuclear ribonucleoprotein A2/B1	25319	1	0	0	1	0	0	0	0	2	rno-miR-490-3p	-0.22	-0.28	0.27	2007, 2011
CLEC4F	ENST00000272367.2	C-type lectin domain family 4, member F	5	1	0	1	0	0	0	0	0	0	rno-miR-490-3p	-0.21	-0.21	< 0.1	2011
PGBD5	ENST00000391860.1	piggyBac transposable element derived 5	20	1	0	0	1	0	0	0	0	0	rno-miR-490-3p	-0.21	-0.21	0.32	2007
ITGA4	ENST00000397033.2	integrin, alpha 4 (antigen CD49D, alpha 4 subunit of VLA-4 receptor)	29	1	0	0	1	0	0	0	0	0	rno-miR-490-3p	-0.21	-0.21	0.28	2011
KCNC3	ENST00000376959.2	potassium voltage-gated channel, Shaw-related subfamily, member 3	5	1	1	0	0	1	0	0	1	0	rno-miR-490-3p	-0.21	-0.21	< 0.1	2011
HNRNPA3	ENST00000411529.2	heterogeneous nuclear ribonucleoprotein A3	329	1	0	0	1	1	0	0	1	0	rno-miR-490-3p	-0.2	-0.31	0.35
GAL3ST3	ENST00000312006.4	galactose-3-O-sulfotransferase 3	5	1	0	1	0	1	0	1	0	0	rno-miR-490-3p	-0.2	-0.3	< 0.1	2007, 2011
AZIN1	ENST00000337198.5	antizyme inhibitor 1	2287	1	0	0	1	0	0	0	0	0	rno-miR-490-3p	-0.2	-0.2	0.29	2007
UBE2QL1	ENST00000399816.3	ubiquitin-conjugating enzyme E2Q family-like 1	10	1	0	1	0	1	1	0	0	0	rno-miR-490-3p	-0.2	-0.43	< 0.1	2011
CACNA1H	ENST00000358590.4	calcium channel, voltage-dependent, T type, alpha 1H subunit	11	1	0	0	1	0	0	0	0	2	rno-miR-490-3p	-0.2	-0.2	0.33	2007, 2011
GTDC1	ENST00000392869.2	glycosyltransferase-like domain containing 1	241	1	1	0	0	1	0	1	0	0	rno-miR-490-3p	-0.2	-0.22	< 0.1	2007, 2011
PIAS4	ENST00000262971.2	protein inhibitor of activated STAT, 4	521	1	0	0	1	0	0	0	0	0	rno-miR-490-3p	-0.19	-0.19	0.26
RASAL2	ENST00000448150.3	RAS protein activator like 2	950	1	0	1	0	2	0	0	2	0	rno-miR-490-3p	-0.19	-0.21	< 0.1	2007, 2011
MRPS18B	ENST00000506373.2	mitochondrial ribosomal protein S18B	1667	1	0	1	0	0	0	0	0	0	rno-miR-490-3p	-0.19	-0.19	ORF
SHANK2	ENST00000449833.2	SH3 and multiple ankyrin repeat domains 2	26	1	0	1	0	0	0	0	0	0	rno-miR-490-3p	-0.17	-0.17	< 0.1	2011
PAPOLA	ENST00000557471.1	poly(A) polymerase alpha	1229	1	0	0	1	0	0	0	0	2	rno-miR-490-3p	-0.17	-0.25	< 0.1	2007, 2011
KMT2C	ENST00000262189.6	lysine (K)-specific methyltransferase 2C	417	1	1	0	0	0	0	0	0	1	rno-miR-490-3p	-0.17	-0.18	< 0.1	2007, 2011
MCTP1	ENST00000515393.1	multiple C2 domains, transmembrane 1	81	1	0	1	0	0	0	0	0	0	rno-miR-490-3p	-0.17	-0.18	< 0.1
STT3A	ENST00000392708.4	STT3A, subunit of the oligosaccharyltransferase complex (catalytic)	3595	1	0	0	1	0	0	0	0	1	rno-miR-490-3p	-0.17	-0.19	0.33	2007, 2011
RNPS1	ENST00000397086.2	RNA binding protein S1, serine-rich domain	5	1	0	0	1	0	0	0	0	0	rno-miR-490-3p	-0.17	-0.17	0.22	2007, 2011
FRMD6	ENST00000395718.2	FERM domain containing 6	508	1	0	1	0	0	0	0	0	0	rno-miR-490-3p	-0.16	-0.17	< 0.1
BACH2	ENST00000257749.4	BTB and CNC homology 1, basic leucine zipper transcription factor 2	74	1	0	0	1	3	0	2	1	0	rno-miR-490-3p	-0.16	-0.19	0.27	2007, 2011
PLEKHO1	ENST00000369124.4	pleckstrin homology domain containing, family O member 1	144	1	0	1	0	0	0	0	0	0	rno-miR-490-3p	-0.16	-0.19	< 0.1
FAM135B	ENST00000395297.1	family with sequence similarity 135, member B	5	1	0	0	1	0	0	0	0	1	rno-miR-490-3p	-0.16	-0.16	0.34	2007, 2011
RUNX1T1	ENST00000523629.1	runt-related transcription factor 1; translocated to, 1 (cyclin D-related)	9	2	1	0	1	0	0	0	0	0	rno-miR-490-3p	-0.16	-0.16	0.33	2011
WWC3	ENST00000380861.4	WWC family member 3	11	1	0	0	1	1	0	1	0	0	rno-miR-490-3p	-0.16	-0.16	0.26	2011
AL590483.1	ENST00000598000.1	Uncharacterized protein; cDNA FLJ42623 fis, clone BRACE3015894	5	1	0	1	0	0	0	0	0	1	rno-miR-490-3p	-0.16	-0.16	< 0.1
SLC39A14	ENST00000381237.1	solute carrier family 39 (zinc transporter), member 14	2413	1	0	1	0	0	0	0	0	0	rno-miR-490-3p	-0.16	-0.16	< 0.1	2007, 2011
PPP1R18	ENST00000399199.3	protein phosphatase 1, regulatory subunit 18	265	1	0	1	0	0	0	0	0	0	rno-miR-490-3p	-0.16	-0.16	< 0.1
CHRDL1	ENST00000372045.1	chordin-like 1	5	1	0	0	1	0	0	0	0	1	rno-miR-490-3p	-0.15	-0.15	0.24	2011
MOB1B	ENST00000309395.2	MOB kinase activator 1B	54	1	0	0	1	0	0	0	0	2	rno-miR-490-3p	-0.15	-0.15	0.24	2007, 2011
CSF1	ENST00000329608.6	colony stimulating factor 1 (macrophage)	290	1	0	1	0	0	0	0	0	1	rno-miR-490-3p	-0.15	-0.15	< 0.1
SP1	ENST00000426431.2	Sp1 transcription factor	402	1	0	0	1	2	0	1	1	0	rno-miR-490-3p	-0.15	-0.18	0.23	2011
NRIP1	ENST00000400199.1	nuclear receptor interacting protein 1	342	1	1	0	0	0	0	0	0	1	rno-miR-490-3p	-0.15	-0.15	< 0.1	2007, 2011
MAN2A1	ENST00000261483.4	mannosidase, alpha, class 2A, member 1	1521	1	0	0	1	0	0	0	0	1	rno-miR-490-3p	-0.15	-0.15	0.27	2007, 2011
KIAA0087	ENST00000242109.3	KIAA0087	5	1	0	0	1	0	0	0	0	0	rno-miR-490-3p	-0.14	-0.14	0.29
NAA40	ENST00000377793.4	N(alpha)-acetyltransferase 40, NatD catalytic subunit	217	1	0	0	1	0	0	0	0	0	rno-miR-490-3p	-0.14	-0.21	0.24
AVL9	ENST00000318709.4	AVL9 homolog (S. cerevisiase)	246	1	0	1	0	0	0	0	0	3	rno-miR-490-3p	-0.14	-0.14	< 0.1	2007
ZADH2	ENST00000322342.3	zinc binding alcohol dehydrogenase domain containing 2	207	1	0	1	0	0	0	0	0	2	rno-miR-490-3p	-0.13	-0.28	< 0.1	2011
ZNF280C	ENST00000370978.4	zinc finger protein 280C	138	1	0	0	1	0	0	0	0	0	rno-miR-490-3p	-0.13	-0.13	0.31	2007, 2011
PTPN12	ENST00000248594.6	protein tyrosine phosphatase, non-receptor type 12	167	1	0	0	1	0	0	0	0	0	rno-miR-490-3p	-0.13	-0.13	0.27	2007, 2011
CIC	ENST00000575354.2	capicua transcriptional repressor	260	1	0	0	1	0	0	0	0	0	rno-miR-490-3p	-0.12	-0.12	0.23	2011
FBXL19	ENST00000338343.4	F-box and leucine-rich repeat protein 19	75	1	1	0	0	0	0	0	0	0	rno-miR-490-3p	-0.12	-0.12	< 0.1
CDC73	ENST00000367435.3	cell division cycle 73	579	1	0	0	1	1	0	1	0	1	rno-miR-490-3p	-0.11	-0.2	0.35	2011
SETBP1	ENST00000282030.5	SET binding protein 1	77	2	1	0	1	0	0	0	0	0	rno-miR-490-3p	-0.11	-0.14	0.38	2011
SCN4B	ENST00000324727.4	sodium channel, voltage-gated, type IV, beta subunit	13	1	0	1	0	0	0	0	0	1	rno-miR-490-3p	-0.1	-0.1	< 0.1	2011
TNKS2	ENST00000371627.4	tankyrase, TRF1-interacting ankyrin-related ADP-ribose polymerase 2	205	1	0	1	0	0	0	0	0	3	rno-miR-490-3p	-0.1	-0.11	< 0.1	2007, 2011
ZC3H10	ENST00000257940.2	zinc finger CCCH-type containing 10	49	1	0	1	0	0	0	0	0	0	rno-miR-490-3p	-0.1	-0.12	< 0.1
RNF207	ENST00000377948.2	ring finger protein 207	5	1	0	1	0	0	0	0	0	0	rno-miR-490-3p	-0.09	-0.09	ORF
YWHAE	ENST00000264335.8	tyrosine 3-monooxygenase/tryptophan 5-monooxygenase activation protein, epsilon polypeptide	144	1	0	0	1	0	0	0	0	0	rno-miR-490-3p	-0.09	-0.1	0.27	2007
CTDSPL	ENST00000443503.2	CTD (carboxy-terminal domain, RNA polymerase II, polypeptide A) small phosphatase-like	372	1	1	0	0	0	0	0	0	1	rno-miR-490-3p	-0.09	-0.11	< 0.1	2011
HIPK2	ENST00000406875.3	homeodomain interacting protein kinase 2	48	1	0	0	1	3	1	2	0	0	rno-miR-490-3p	-0.09	-0.09	0.24	2011
B4GALT1	ENST00000379731.4	UDP-Gal:betaGlcNAc beta 1,4- galactosyltransferase, polypeptide 1	2265	1	0	1	0	0	0	0	0	1	rno-miR-490-3p	-0.08	-0.09	< 0.1
PAPPA	ENST00000328252.3	pregnancy-associated plasma protein A, pappalysin 1	350	1	0	1	0	1	0	0	1	0	rno-miR-490-3p	-0.08	-0.09	< 0.1	2007, 2011
SLAIN2	ENST00000264313.6	SLAIN motif family, member 2	859	1	0	0	1	1	0	1	0	0	rno-miR-490-3p	-0.08	-0.32	0.28	2011
TET3	ENST00000409262.3	tet methylcytosine dioxygenase 3	1437	2	0	2	0	2	0	2	0	1	rno-miR-490-3p	-0.08	-0.08	< 0.1	2011
ZNF395	ENST00000344423.5	zinc finger protein 395	1044	1	0	1	0	0	0	0	0	0	rno-miR-490-3p	-0.08	-0.08	< 0.1	2007, 2011
TYRO3	ENST00000263798.3	TYRO3 protein tyrosine kinase	70	1	0	1	0	0	0	0	0	1	rno-miR-490-3p	-0.08	-0.12	< 0.1
DR1	ENST00000370272.4	down-regulator of transcription 1, TBP-binding (negative cofactor 2)	2994	1	0	0	1	0	0	0	0	2	rno-miR-490-3p	-0.08	-0.28	0.36	2007
SLC1A3	ENST00000265113.4	solute carrier family 1 (glial high affinity glutamate transporter), member 3	34	1	0	1	0	0	0	0	0	0	rno-miR-490-3p	-0.08	-0.08	< 0.1	2007, 2011
C11orf30	ENST00000529032.1	chromosome 11 open reading frame 30	230	1	1	0	0	0	0	0	0	0	rno-miR-490-3p	-0.08	-0.16	< 0.1
AGO1	ENST00000373204.4	argonaute RISC catalytic component 1	402	1	0	1	0	1	0	1	0	2	rno-miR-490-3p	-0.07	-0.07	< 0.1
UBA2	ENST00000246548.4	ubiquitin-like modifier activating enzyme 2	122	1	0	0	1	0	0	0	0	0	rno-miR-490-3p	-0.07	-0.28	0.36	2011
FOXO1	ENST00000379561.5	forkhead box O1	480	1	0	0	1	0	0	0	0	0	rno-miR-490-3p	-0.07	-0.07	0.23	2011
LRCH3	ENST00000438796.2	leucine-rich repeats and calponin homology (CH) domain containing 3	399	1	0	1	0	0	0	0	0	0	rno-miR-490-3p	-0.07	-0.07	ORF
TAOK1	ENST00000261716.3	TAO kinase 1	164	1	0	1	0	1	0	0	1	3	rno-miR-490-3p	-0.06	-0.08	< 0.1	2011
SBNO1	ENST00000420886.2	strawberry notch homolog 1 (Drosophila)	87	1	0	1	0	0	0	0	0	3	rno-miR-490-3p	-0.06	-0.15	< 0.1	2011
RBM3	ENST00000354480.2	RNA binding motif (RNP1, RRM) protein 3	1325	1	1	0	0	0	0	0	0	0	rno-miR-490-3p	-0.05	-0.29	< 0.1	2011
ZFHX3	ENST00000268489.5	zinc finger homeobox 3	57	1	0	1	0	1	0	1	0	0	rno-miR-490-3p	-0.05	-0.06	< 0.1	2007, 2011
TIMP4	ENST00000287814.4	TIMP metallopeptidase inhibitor 4	38	1	1	0	0	2	0	2	0	1	rno-miR-490-3p	-0.05	-0.38	< 0.1
ZNF207	ENST00000394670.4	zinc finger protein 207	839	1	0	0	1	0	0	0	0	2	rno-miR-490-3p	-0.05	-0.12	0.36
SPATS2L	ENST00000358677.5	spermatogenesis associated, serine-rich 2-like	3387	1	0	1	0	1	0	0	1	1	rno-miR-490-3p	-0.05	-0.2	< 0.1	2011
LSM6	ENST00000502781.1	LSM6 homolog, U6 small nuclear RNA associated (S. cerevisiae)	660	1	1	0	0	0	0	0	0	2	rno-miR-490-3p	-0.04	-0.48	< 0.1
SCRT2	ENST00000246104.6	scratch homolog 2, zinc finger protein (Drosophila)	5	1	0	1	0	1	0	1	0	1	rno-miR-490-3p	-0.04	-0.04	< 0.1	2007, 2011
CCDC180	ENST00000395220.1	coiled-coil domain containing 180	10	1	0	1	0	0	0	0	0	0	rno-miR-490-3p	-0.04	-0.04	ORF
POU3F2	ENST00000328345.5	POU class 3 homeobox 2	274	1	1	0	0	0	0	0	0	1	rno-miR-490-3p	-0.04	-0.24	< 0.1
RXRB	ENST00000374685.4	retinoid X receptor, beta	46	1	0	1	0	0	0	0	0	0	rno-miR-490-3p	-0.03	-0.05	< 0.1	2011
CSNK1G3	ENST00000360683.2	casein kinase 1, gamma 3	28	1	0	0	1	0	0	0	0	0	rno-miR-490-3p	-0.03	-0.14	0.23	2007, 2011
CBL	ENST00000264033.4	Cbl proto-oncogene, E3 ubiquitin protein ligase	309	1	1	0	0	0	0	0	0	0	rno-miR-490-3p	-0.03	-0.03	< 0.1	2011
EDA	ENST00000374553.2	ectodysplasin A	9	1	0	1	0	1	0	0	1	0	rno-miR-490-3p	-0.03	-0.03	< 0.1	2011
MSI1	ENST00000257552.2	musashi RNA-binding protein 1	287	1	0	1	0	1	0	1	0	0	rno-miR-490-3p	-0.03	-0.33	< 0.1	2007, 2011
KIAA1045	ENST00000242315.3	KIAA1045	42	1	0	1	0	0	0	0	0	1	rno-miR-490-3p	-0.03	-0.03	< 0.1	2011
LUC7L	ENST00000337351.4	LUC7-like (S. cerevisiae)	898	1	0	1	0	0	0	0	0	1	rno-miR-490-3p	-0.03	-0.14	< 0.1	2007
CTDSP2	ENST00000398073.2	CTD (carboxy-terminal domain, RNA polymerase II, polypeptide A) small phosphatase 2	991	1	0	1	0	0	0	0	0	0	rno-miR-490-3p	-0.02	-0.03	< 0.1
TMEM178B	ENST00000565468.1	transmembrane protein 178B	129	1	0	1	0	0	0	0	0	1	rno-miR-490-3p	-0.02	-0.03	< 0.1	2011
ERC2	ENST00000288221.6	ELKS/RAB6-interacting/CAST family member 2	11	1	0	1	0	0	0	0	0	0	rno-miR-490-3p	-0.02	-0.02	< 0.1	2007, 2011
MEX3B	ENST00000558133.1	mex-3 RNA binding family member B	1401	1	0	1	0	0	0	0	0	0	rno-miR-490-3p	-0.02	-0.02	ORF
DST	ENST00000312431.6	dystonin	439	1	0	1	0	0	0	0	0	4	rno-miR-490-3p	-0.02	-0.02	ORF
ANKRD52	ENST00000267116.7	ankyrin repeat domain 52	2913	1	0	1	0	0	0	0	0	0	rno-miR-490-3p	-0.02	-0.02	< 0.1	2011
KPNB1	ENST00000290158.4	karyopherin (importin) beta 1	465	1	0	1	0	0	0	0	0	0	rno-miR-490-3p	-0.01	-0.02	< 0.1
NUFIP2	ENST00000225388.4	nuclear fragile X mental retardation protein interacting protein 2	440	1	0	1	0	0	0	0	0	1	rno-miR-490-3p	-0.01	-0.08	< 0.1	2007, 2011
MYO6	ENST00000369981.3	myosin VI	297	1	0	0	1	0	0	0	0	0	rno-miR-490-3p	-0.01	-0.1	0.23	2011
CTTNBP2NL	ENST00000271277.6	CTTNBP2 N-terminal like	182	1	1	0	0	0	0	0	0	1	rno-miR-490-3p	-0.01	-0.17	< 0.1	2011
NUCKS1	ENST00000367142.4	nuclear casein kinase and cyclin-dependent kinase substrate 1	1692	1	0	1	0	0	0	0	0	2	rno-miR-490-3p	-0.01	-0.04	< 0.1
PSMD11	ENST00000261712.3	proteasome (prosome, macropain) 26S subunit, non-ATPase, 11	189	1	0	1	0	0	0	0	0	1	rno-miR-490-3p	-0.01	-0.27	< 0.1
ZNF830	ENST00000361952.3	zinc finger protein 830	451	1	1	0	0	0	0	0	0	1	rno-miR-490-3p	-0.01	-0.45	< 0.1
RSBN1L	ENST00000334955.8	round spermatid basic protein 1-like	640	1	0	0	1	0	0	0	0	0	rno-miR-490-3p	-0.01	-0.12	0.29
AP5M1	ENST00000261558.3	adaptor-related protein complex 5, mu 1 subunit	198	1	0	0	1	0	0	0	0	4	rno-miR-490-3p	-0.01	-0.04	0.23
TGFBR1	ENST00000374994.4	transforming growth factor, beta receptor 1	249	1	0	1	0	0	0	0	0	0	rno-miR-490-3p	-0.01	-0.08	< 0.1	2007, 2011
AP1S1	ENST00000337619.5	adaptor-related protein complex 1, sigma 1 subunit	750	1	0	0	1	0	0	0	0	0	rno-miR-490-3p	-0.01	-0.24	0.32	2007, 2011
ARFGEF1	ENST00000262215.3	ADP-ribosylation factor guanine nucleotide-exchange factor 1 (brefeldin A-inhibited)	70	1	0	0	1	0	0	0	0	0	rno-miR-490-3p	-0.01	-0.17	0.33	2007
HIC2	ENST00000407464.2	hypermethylated in cancer 2	28	1	0	1	0	0	0	0	0	1	rno-miR-490-3p	0	-0.02	< 0.1	2007, 2011
CADM1	ENST00000452722.3	cell adhesion molecule 1	676	1	0	0	1	3	0	1	2	3	rno-miR-490-3p	0	-0.18	0.31
EIF2AK1	ENST00000199389.6	eukaryotic translation initiation factor 2-alpha kinase 1	1726	1	0	1	0	0	0	0	0	0	rno-miR-490-3p	0	-0.02	ORF
MEF2D	ENST00000464356.2	myocyte enhancer factor 2D	759	1	0	1	0	1	0	1	0	0	rno-miR-490-3p	0	-0.14	< 0.1	2011
URB1	ENST00000382751.3	URB1 ribosome biogenesis 1 homolog (S. cerevisiae)	667	1	0	1	0	2	0	1	1	0	rno-miR-490-3p	0	-0.09	< 0.1	2011
ABI2	ENST00000295851.5	abl-interactor 2	877	2	1	1	0	3	0	1	2	1	rno-miR-490-3p	0	-0.12	< 0.1
CSMD1	ENST00000400186.3	CUB and Sushi multiple domains 1	5	1	0	0	1	0	0	0	0	0	rno-miR-490-3p	0	-0.14	0.24
EIF4E3	ENST00000425534.3	eukaryotic translation initiation factor 4E family member 3	475	1	0	1	0	0	0	0	0	0	rno-miR-490-3p	0	-0.02	< 0.1
PCDH17	ENST00000377918.3	protocadherin 17	477	1	1	0	0	1	0	0	1	0	rno-miR-490-3p	0	-0.14	0.11	2011
