# Supplementary material for: MicroRNA-10a-3p Improves Cartilage Degeneration by Regulating CH25H-CYP7B1-RORα Mediated Cholesterol Metabolism in Knee Osteoarthritis Rats
Source: Front Pharmacol. 2021 Jun 3;12:690181. doi: 10.3389/fphar.2021.690181 (PMC8209416; doi:10.3389/fphar.2021.690181)
Supplement: Supplementary file 3 [file DataSheet2.ZIP › TargetScan7.2__miR-490-5p.predicted_targets.xlsx]

## Sheet: TargetScan7
Ortholog of target gene	Representative transcript	Gene name	3P-seq tags + 5	Total sites	8mer sites	7mer-m8 sites	7mer-A1 sites	6mer sites	Representative miRNA	Cumulative weighted context++ score	Total context++ score	Aggregate PCT
POU5F1B	ENST00000465342.2	POU class 5 homeobox 1B	5	2	0	1	1	1	rno-miR-490-5p	-0.97	-0.97	N/A
DYNLRB2	ENST00000568035.1	dynein, light chain, roadblock-type 2	21	1	1	0	0	0	rno-miR-490-5p	-0.87	-0.87	N/A
LIPN	ENST00000404459.1	lipase, family member N	0	2	1	0	1	0	rno-miR-490-5p	-0.85	-0.85	N/A
SHISA7	ENST00000376325.4	shisa family member 7	5	5	2	1	2	0	rno-miR-490-5p	-0.78	-0.78	N/A
PSME3	ENST00000541124.1	proteasome (prosome, macropain) activator subunit 3 (PA28 gamma; Ki)	3605	2	1	0	1	0	rno-miR-490-5p	-0.78	-0.78	N/A
CPLX4	ENST00000299721.3	complexin 4	5	1	1	0	0	0	rno-miR-490-5p	-0.72	-0.72	N/A
PPP1R42	ENST00000522909.1	protein phosphatase 1, regulatory subunit 42	5	1	1	0	0	0	rno-miR-490-5p	-0.68	-0.68	N/A
HNRNPLL	ENST00000449105.3	heterogeneous nuclear ribonucleoprotein L-like	753	1	1	0	0	1	rno-miR-490-5p	-0.66	-0.7	N/A
GNRH1	ENST00000421054.2	gonadotropin-releasing hormone 1 (luteinizing-releasing hormone)	54	1	1	0	0	0	rno-miR-490-5p	-0.66	-0.66	N/A
PSMA6	ENST00000555764.1	proteasome (prosome, macropain) subunit, alpha type, 6	5	1	1	0	0	0	rno-miR-490-5p	-0.64	-0.64	N/A
CRYBB1	ENST00000215939.2	crystallin, beta B1	5	1	1	0	0	0	rno-miR-490-5p	-0.64	-0.64	N/A
BOD1L2	ENST00000585477.1	biorientation of chromosomes in cell division 1-like 2	5	2	0	0	2	0	rno-miR-490-5p	-0.64	-0.64	N/A
RP11-187E13.1	ENST00000553330.1	Uncharacterized protein	127	1	1	0	0	0	rno-miR-490-5p	-0.62	-0.62	N/A
CST9L	ENST00000376979.3	cystatin 9-like	5	1	1	0	0	0	rno-miR-490-5p	-0.61	-0.61	N/A
GSG1L	ENST00000380898.2	GSG1-like	5	1	1	0	0	0	rno-miR-490-5p	-0.6	-0.6	N/A
APOE	ENST00000252486.4	apolipoprotein E	1868	1	1	0	0	0	rno-miR-490-5p	-0.59	-0.59	N/A
SPATA3	ENST00000452881.1	spermatogenesis associated 3	5	2	0	2	0	0	rno-miR-490-5p	-0.59	-0.59	N/A
GPX3	ENST00000517973.1	glutathione peroxidase 3 (plasma)	1142	2	1	0	1	0	rno-miR-490-5p	-0.58	-0.58	N/A
GRIN2B	ENST00000609686.1	glutamate receptor, ionotropic, N-methyl D-aspartate 2B	5	6	1	1	4	5	rno-miR-490-5p	-0.57	-0.57	N/A
NEIL1	ENST00000355059.4	nei endonuclease VIII-like 1 (E. coli)	65	1	1	0	0	1	rno-miR-490-5p	-0.57	-0.57	N/A
RNF181	ENST00000441634.1	ring finger protein 181	329	1	1	0	0	1	rno-miR-490-5p	-0.56	-0.57	N/A
MARCH11	ENST00000332432.8	membrane-associated ring finger (C3HC4) 11	5	1	1	0	0	0	rno-miR-490-5p	-0.56	-0.56	N/A
FRMD7	ENST00000370879.1	FERM domain containing 7	5	2	1	0	1	0	rno-miR-490-5p	-0.55	-0.55	N/A
KBTBD4	ENST00000450908.1	HCG1992246; KBTBD4 protein; Uncharacterized protein	5	2	0	1	1	1	rno-miR-490-5p	-0.54	-0.54	N/A
ZDHHC16	ENST00000345745.5	zinc finger, DHHC-type containing 16	82	1	1	0	0	0	rno-miR-490-5p	-0.54	-0.54	N/A
PALM2	ENST00000448454.2	paralemmin 2	35	2	2	0	0	2	rno-miR-490-5p	-0.52	-0.53	N/A
PPP4C	ENST00000279387.7	protein phosphatase 4, catalytic subunit	59	1	1	0	0	0	rno-miR-490-5p	-0.52	-0.52	N/A
RSPO2	ENST00000517939.1	R-spondin 2	5	1	1	0	0	1	rno-miR-490-5p	-0.52	-0.52	N/A
KBTBD7	ENST00000379483.3	kelch repeat and BTB (POZ) domain containing 7	362	2	2	0	0	0	rno-miR-490-5p	-0.51	-0.67	N/A
TIGIT	ENST00000486257.1	T cell immunoreceptor with Ig and ITIM domains	5	2	1	1	0	0	rno-miR-490-5p	-0.51	-0.51	N/A
CETN2	ENST00000370277.3	centrin, EF-hand protein, 2	514	2	0	1	1	1	rno-miR-490-5p	-0.5	-0.54	N/A
GREM1	ENST00000560677.1	gremlin 1, DAN family BMP antagonist	752	1	1	0	0	2	rno-miR-490-5p	-0.49	-0.49	N/A
PMP2	ENST00000256103.2	peripheral myelin protein 2	5	3	0	3	0	0	rno-miR-490-5p	-0.49	-0.49	N/A
KRTAP4-1	ENST00000398472.1	keratin associated protein 4-1	5	1	0	1	0	1	rno-miR-490-5p	-0.47	-0.47	N/A
CASP8	ENST00000392259.2	caspase 8, apoptosis-related cysteine peptidase	64	1	1	0	0	0	rno-miR-490-5p	-0.47	-0.47	N/A
NEK10	ENST00000295720.6	NIMA-related kinase 10	66	2	1	0	1	2	rno-miR-490-5p	-0.46	-0.61	N/A
GDF5OS	ENST00000374375.1	growth differentiation factor 5 opposite strand	122	1	1	0	0	0	rno-miR-490-5p	-0.46	-0.47	N/A
PTPRG	ENST00000474889.1	protein tyrosine phosphatase, receptor type, G	696	2	0	1	1	1	rno-miR-490-5p	-0.46	-0.48	N/A
C5orf64	ENST00000505642.1	chromosome 5 open reading frame 64	5	1	1	0	0	1	rno-miR-490-5p	-0.46	-0.46	N/A
FOXH1	ENST00000377317.4	forkhead box H1	8	1	1	0	0	0	rno-miR-490-5p	-0.45	-0.45	N/A
EIF5A	ENST00000336452.7	eukaryotic translation initiation factor 5A	756	1	1	0	0	0	rno-miR-490-5p	-0.44	-0.44	N/A
IVL	ENST00000368764.3	involucrin	5	1	1	0	0	0	rno-miR-490-5p	-0.44	-0.44	N/A
RP1-170O19.20	ENST00000470747.4	Uncharacterized protein	151	1	1	0	0	0	rno-miR-490-5p	-0.44	-0.56	N/A
C16orf90	ENST00000437192.3	chromosome 16 open reading frame 90	5	1	1	0	0	0	rno-miR-490-5p	-0.44	-0.44	N/A
FERMT2	ENST00000395631.2	fermitin family member 2	5888	1	1	0	0	0	rno-miR-490-5p	-0.43	-0.47	N/A
C11orf44	ENST00000317019.2	chromosome 11 open reading frame 44	5	2	0	0	2	0	rno-miR-490-5p	-0.43	-0.43	N/A
SLCO1C1	ENST00000545604.1	solute carrier organic anion transporter family, member 1C1	19	2	0	2	0	1	rno-miR-490-5p	-0.43	-0.48	N/A
C15orf26	ENST00000286732.4	chromosome 15 open reading frame 26	5	2	0	1	1	0	rno-miR-490-5p	-0.43	-0.43	N/A
ZNF397	ENST00000330501.7	zinc finger protein 397	59	2	1	0	1	1	rno-miR-490-5p	-0.43	-0.49	N/A
HGF	ENST00000222390.5	hepatocyte growth factor (hepapoietin A; scatter factor)	18	2	1	1	0	0	rno-miR-490-5p	-0.42	-0.42	N/A
HOXA9	ENST00000396345.1	homeobox A9	151	1	1	0	0	0	rno-miR-490-5p	-0.42	-0.54	N/A
TRIM68	ENST00000300747.5	tripartite motif containing 68	98	1	1	0	0	1	rno-miR-490-5p	-0.42	-0.42	N/A
LMBR1	ENST00000353442.5	limb development membrane protein 1	1435	1	1	0	0	0	rno-miR-490-5p	-0.41	-0.41	N/A
CDRT4	ENST00000312177.6	CMT1A duplicated region transcript 4	109	2	1	1	0	1	rno-miR-490-5p	-0.41	-0.41	N/A
BDNF	ENST00000439476.2	brain-derived neurotrophic factor	2696	1	1	0	0	1	rno-miR-490-5p	-0.41	-0.45	N/A
TMOD3	ENST00000308580.7	tropomodulin 3 (ubiquitous)	1533	1	1	0	0	0	rno-miR-490-5p	-0.41	-0.45	N/A
PAPPA2	ENST00000367662.3	pappalysin 2	5	2	1	0	1	2	rno-miR-490-5p	-0.39	-0.39	N/A
RRP1B	ENST00000340648.4	ribosomal RNA processing 1B	314	1	1	0	0	0	rno-miR-490-5p	-0.39	-0.4	N/A
AGMAT	ENST00000375826.3	agmatine ureohydrolase (agmatinase)	331	1	1	0	0	1	rno-miR-490-5p	-0.39	-0.54	N/A
NDUFB3	ENST00000237889.4	NADH dehydrogenase (ubiquinone) 1 beta subcomplex, 3, 12kDa	1247	1	0	0	1	0	rno-miR-490-5p	-0.39	-0.39	N/A
SFXN3	ENST00000393459.1	sideroflexin 3	154	1	1	0	0	0	rno-miR-490-5p	-0.38	-0.38	N/A
SYT11	ENST00000368324.4	synaptotagmin XI	750	1	1	0	0	2	rno-miR-490-5p	-0.38	-0.38	N/A
LAMTOR3	ENST00000499666.2	late endosomal/lysosomal adaptor, MAPK and MTOR activator 3	67	2	0	1	1	0	rno-miR-490-5p	-0.38	-0.56	N/A
NFATC2IP	ENST00000320805.4	nuclear factor of activated T-cells, cytoplasmic, calcineurin-dependent 2 interacting protein	754	1	1	0	0	1	rno-miR-490-5p	-0.38	-0.49	N/A
RBM47	ENST00000319592.4	RNA binding motif protein 47	264	1	1	0	0	1	rno-miR-490-5p	-0.37	-0.37	N/A
TFRC	ENST00000540528.1	transferrin receptor	296	1	0	0	1	2	rno-miR-490-5p	-0.37	-0.38	N/A
RPS15A	ENST00000576436.1	ribosomal protein S15a	24	1	0	1	0	0	rno-miR-490-5p	-0.37	-0.37	N/A
PREX1	ENST00000396220.1	phosphatidylinositol-3,4,5-trisphosphate-dependent Rac exchange factor 1	14	1	1	0	0	2	rno-miR-490-5p	-0.37	-0.37	N/A
TSC22D4	ENST00000300181.2	TSC22 domain family, member 4	919	1	1	0	0	0	rno-miR-490-5p	-0.37	-0.37	N/A
DNAH10OS	ENST00000514254.2	dynein, axonemal, heavy chain 10 opposite strand	89	3	0	2	1	3	rno-miR-490-5p	-0.37	-0.41	N/A
SEMA5A	ENST00000382496.5	sema domain, seven thrombospondin repeats (type 1 and type 1-like), transmembrane domain (TM) and short cytoplasmic domain, (semaphorin) 5A	98	3	0	0	3	1	rno-miR-490-5p	-0.37	-0.4	N/A
DUSP18	ENST00000403268.1	dual specificity phosphatase 18	491	2	0	1	1	0	rno-miR-490-5p	-0.37	-0.4	N/A
RAB30	ENST00000533486.1	RAB30, member RAS oncogene family	274	3	1	0	2	2	rno-miR-490-5p	-0.36	-0.37	N/A
BEND3	ENST00000369042.1	BEN domain containing 3	13	3	1	1	1	2	rno-miR-490-5p	-0.36	-0.36	N/A
QRFPR	ENST00000394427.2	pyroglutamylated RFamide peptide receptor	0	1	0	1	0	0	rno-miR-490-5p	-0.36	-0.36	N/A
RASSF4	ENST00000374417.2	Ras association (RalGDS/AF-6) domain family member 4	515	2	0	1	1	0	rno-miR-490-5p	-0.36	-0.36	N/A
KDSR	ENST00000406396.3	3-ketodihydrosphingosine reductase	322	1	1	0	0	0	rno-miR-490-5p	-0.36	-0.42	N/A
CXADR	ENST00000356275.6	coxsackie virus and adenovirus receptor	56	1	0	1	0	3	rno-miR-490-5p	-0.36	-0.36	N/A
TMEM17	ENST00000335390.5	transmembrane protein 17	10	1	0	1	0	0	rno-miR-490-5p	-0.36	-0.36	N/A
ST8SIA2	ENST00000268164.3	ST8 alpha-N-acetyl-neuraminide alpha-2,8-sialyltransferase 2	9	3	0	1	2	3	rno-miR-490-5p	-0.36	-0.36	N/A
NUP50	ENST00000347635.4	nucleoporin 50kDa	57	2	2	0	0	1	rno-miR-490-5p	-0.35	-0.69	N/A
PP13004	ENST00000381493.2		5	1	0	1	0	1	rno-miR-490-5p	-0.35	-0.35	N/A
RSPO1	ENST00000373059.1	R-spondin 1	5	2	0	2	0	0	rno-miR-490-5p	-0.35	-0.35	N/A
RBBP4	ENST00000373493.5	retinoblastoma binding protein 4	486	3	0	1	2	1	rno-miR-490-5p	-0.35	-0.38	N/A
KRT75	ENST00000252245.5	keratin 75	5	1	0	1	0	0	rno-miR-490-5p	-0.35	-0.35	N/A
BIVM	ENST00000448849.2	basic, immunoglobulin-like variable motif containing	440	2	0	2	0	0	rno-miR-490-5p	-0.35	-0.36	N/A
HTR7	ENST00000371719.2	5-hydroxytryptamine (serotonin) receptor 7, adenylate cyclase-coupled	12	2	1	0	1	0	rno-miR-490-5p	-0.35	-0.35	N/A
MAGEA10	ENST00000370323.4	melanoma antigen family A, 10	5	1	0	1	0	0	rno-miR-490-5p	-0.34	-0.34	N/A
RGS17	ENST00000367225.2	regulator of G-protein signaling 17	11	1	1	0	0	1	rno-miR-490-5p	-0.34	-0.36	N/A
LIPH	ENST00000296252.4	lipase, member H	18	1	1	0	0	0	rno-miR-490-5p	-0.34	-0.34	N/A
ANKRD39	ENST00000393537.4	ankyrin repeat domain 39	46	1	0	1	0	0	rno-miR-490-5p	-0.34	-0.34	N/A
FOXP3	ENST00000376207.4	forkhead box P3	7	2	0	1	1	0	rno-miR-490-5p	-0.34	-0.34	N/A
FAM98A	ENST00000403368.1	family with sequence similarity 98, member A	89	1	1	0	0	0	rno-miR-490-5p	-0.34	-0.34	N/A
CD53	ENST00000271324.5	CD53 molecule	5	1	0	1	0	0	rno-miR-490-5p	-0.34	-0.34	N/A
TMEM176B	ENST00000492607.1	transmembrane protein 176B	994	1	0	0	1	0	rno-miR-490-5p	-0.34	-0.34	N/A
ZSWIM2	ENST00000295131.2	zinc finger, SWIM-type containing 2	5	1	0	1	0	0	rno-miR-490-5p	-0.34	-0.34	N/A
EHF	ENST00000257831.3	ets homologous factor	5	2	2	0	0	4	rno-miR-490-5p	-0.33	-0.52	N/A
PSMG4	ENST00000473000.2	proteasome (prosome, macropain) assembly chaperone 4	1452	1	1	0	0	0	rno-miR-490-5p	-0.33	-0.34	N/A
SERINC1	ENST00000339697.4	serine incorporator 1	2408	1	0	1	0	0	rno-miR-490-5p	-0.33	-0.33	N/A
TOX3	ENST00000407228.3	TOX high mobility group box family member 3	59	1	1	0	0	0	rno-miR-490-5p	-0.33	-0.33	N/A
MASP1	ENST00000296280.6	mannan-binding lectin serine peptidase 1 (C4/C2 activating component of Ra-reactive factor)	838	1	1	0	0	0	rno-miR-490-5p	-0.33	-0.33	N/A
UBA6	ENST00000322244.5	ubiquitin-like modifier activating enzyme 6	169	2	2	0	0	0	rno-miR-490-5p	-0.33	-0.59	N/A
TVP23C-CDRT4	ENST00000522212.2	TVP23C-CDRT4 readthrough	109	2	1	1	0	1	rno-miR-490-5p	-0.33	-0.33	N/A
PSIP1	ENST00000380738.4	PC4 and SFRS1 interacting protein 1	377	1	1	0	0	0	rno-miR-490-5p	-0.33	-0.4	N/A
ZNF654	ENST00000309495.5	zinc finger protein 654	456	1	1	0	0	0	rno-miR-490-5p	-0.33	-0.33	N/A
RP11-352D3.2	ENST00000379526.1	Uncharacterized protein	5	1	0	0	1	0	rno-miR-490-5p	-0.33	-0.33	N/A
ACER2	ENST00000340967.2	alkaline ceramidase 2	44	1	1	0	0	1	rno-miR-490-5p	-0.33	-0.33	N/A
DLG2	ENST00000398309.2	discs, large homolog 2 (Drosophila)	15	2	0	0	2	1	rno-miR-490-5p	-0.33	-0.33	N/A
BOLL	ENST00000392296.4	bol, boule-like (Drosophila)	15	1	0	0	1	2	rno-miR-490-5p	-0.33	-0.33	N/A
AC104472.1	ENST00000399242.2	CDNA FLJ26134 fis, clone TMS03713; Uncharacterized protein	5	1	0	1	0	0	rno-miR-490-5p	-0.32	-0.32	N/A
RWDD2A	ENST00000369724.4	RWD domain containing 2A	286	1	1	0	0	1	rno-miR-490-5p	-0.32	-0.34	N/A
BCL2	ENST00000398117.1	B-cell CLL/lymphoma 2	55	3	1	1	1	3	rno-miR-490-5p	-0.32	-0.37	N/A
DDAH1	ENST00000535924.2	dimethylarginine dimethylaminohydrolase 1	46	1	1	0	0	1	rno-miR-490-5p	-0.32	-0.32	N/A
C19orf26	ENST00000590083.1	chromosome 19 open reading frame 26	24	1	0	0	1	2	rno-miR-490-5p	-0.32	-0.32	N/A
HTR2A	ENST00000378688.4	5-hydroxytryptamine (serotonin) receptor 2A, G protein-coupled	5	2	1	0	1	0	rno-miR-490-5p	-0.32	-0.32	N/A
FOLR2	ENST00000449475.2	folate receptor 2 (fetal)	5	1	0	1	0	0	rno-miR-490-5p	-0.32	-0.32	N/A
IL20RB	ENST00000309741.5	interleukin 20 receptor beta	16	1	1	0	0	0	rno-miR-490-5p	-0.32	-0.32	N/A
KIF1B	ENST00000377086.1	kinesin family member 1B	234	1	1	0	0	1	rno-miR-490-5p	-0.32	-0.32	N/A
KIAA1239	ENST00000309447.5	KIAA1239	5	2	0	2	0	1	rno-miR-490-5p	-0.32	-0.32	N/A
OTC	ENST00000039007.4	ornithine carbamoyltransferase	5	1	0	1	0	0	rno-miR-490-5p	-0.31	-0.31	N/A
AC022498.1	ENST00000392468.2	Uncharacterized protein	5	1	0	1	0	0	rno-miR-490-5p	-0.31	-0.31	N/A
NOL6	ENST00000455041.2	nucleolar protein 6 (RNA-associated)	404	1	1	0	0	0	rno-miR-490-5p	-0.31	-0.32	N/A
NANOS2	ENST00000341294.2	nanos homolog 2 (Drosophila)	5	1	0	0	1	2	rno-miR-490-5p	-0.31	-0.31	N/A
C12orf60	ENST00000330828.2	chromosome 12 open reading frame 60	11	1	0	0	1	1	rno-miR-490-5p	-0.31	-0.31	N/A
C9orf47	ENST00000375851.2	chromosome 9 open reading frame 47	5	2	1	0	1	0	rno-miR-490-5p	-0.31	-0.31	N/A
APPL1	ENST00000288266.3	adaptor protein, phosphotyrosine interaction, PH domain and leucine zipper containing 1	908	4	0	2	2	0	rno-miR-490-5p	-0.31	-0.4	N/A
CCL2	ENST00000225831.4	chemokine (C-C motif) ligand 2	1280	1	0	0	1	0	rno-miR-490-5p	-0.31	-0.31	N/A
SLC22A12	ENST00000377567.2	solute carrier family 22 (organic anion/urate transporter), member 12	5	1	1	0	0	0	rno-miR-490-5p	-0.31	-0.31	N/A
WDR44	ENST00000254029.3	WD repeat domain 44	392	1	1	0	0	0	rno-miR-490-5p	-0.31	-0.32	N/A
ABHD14B	ENST00000461108.1	abhydrolase domain containing 14B	189	1	1	0	0	0	rno-miR-490-5p	-0.31	-0.31	N/A
GDF15	ENST00000252809.3	growth differentiation factor 15	24	1	0	0	1	0	rno-miR-490-5p	-0.3	-0.3	N/A
TMEM47	ENST00000275954.3	transmembrane protein 47	129	1	1	0	0	1	rno-miR-490-5p	-0.3	-0.41	N/A
TMEM143	ENST00000293261.3	transmembrane protein 143	160	1	1	0	0	0	rno-miR-490-5p	-0.3	-0.3	N/A
CALN1	ENST00000329008.5	calneuron 1	5	2	2	0	0	2	rno-miR-490-5p	-0.3	-0.3	N/A
NRG1	ENST00000341377.5	neuregulin 1	113	1	1	0	0	3	rno-miR-490-5p	-0.3	-0.33	N/A
TCF7L2	ENST00000369386.1	transcription factor 7-like 2 (T-cell specific, HMG-box)	650	1	0	0	1	3	rno-miR-490-5p	-0.3	-0.3	N/A
CCDC176	ENST00000394009.3	coiled-coil domain containing 176	61	2	2	0	0	1	rno-miR-490-5p	-0.3	-1	N/A
SGPP1	ENST00000247225.6	sphingosine-1-phosphate phosphatase 1	1340	1	1	0	0	1	rno-miR-490-5p	-0.3	-0.3	N/A
MIER3	ENST00000381226.3	mesoderm induction early response 1, family member 3	112	2	0	2	0	1	rno-miR-490-5p	-0.3	-0.33	N/A
L3MBTL4	ENST00000400105.2	l(3)mbt-like 4 (Drosophila)	37	1	1	0	0	0	rno-miR-490-5p	-0.3	-0.3	N/A
TDRKH	ENST00000368825.3	tudor and KH domain containing	325	1	1	0	0	0	rno-miR-490-5p	-0.29	-0.3	N/A
CAP2	ENST00000229922.2	CAP, adenylate cyclase-associated protein, 2 (yeast)	2952	1	0	1	0	2	rno-miR-490-5p	-0.29	-0.29	N/A
CXorf27	ENST00000341016.3	chromosome X open reading frame 27	5	1	0	0	1	0	rno-miR-490-5p	-0.29	-0.29	N/A
P2RY10	ENST00000171757.2	purinergic receptor P2Y, G-protein coupled, 10	5	1	0	1	0	0	rno-miR-490-5p	-0.29	-0.29	N/A
FAM160B2	ENST00000289921.7	family with sequence similarity 160, member B2	803	1	0	0	1	3	rno-miR-490-5p	-0.29	-0.29	N/A
NUDT15	ENST00000258662.2	nudix (nucleoside diphosphate linked moiety X)-type motif 15	16	1	0	1	0	0	rno-miR-490-5p	-0.29	-0.32	N/A
NEDD4	ENST00000338963.2	neural precursor cell expressed, developmentally down-regulated 4, E3 ubiquitin protein ligase	289	1	1	0	0	0	rno-miR-490-5p	-0.28	-0.28	N/A
GCSAM	ENST00000308910.4	germinal center-associated, signaling and motility	5	2	0	0	2	2	rno-miR-490-5p	-0.28	-0.28	N/A
PDE1B	ENST00000243052.3	phosphodiesterase 1B, calmodulin-dependent	6	1	0	1	0	1	rno-miR-490-5p	-0.28	-0.28	N/A
TMEM170A	ENST00000357613.4	transmembrane protein 170A	70	1	1	0	0	0	rno-miR-490-5p	-0.28	-0.46	N/A
FAM84A	ENST00000295092.2	family with sequence similarity 84, member A	69	2	1	1	0	0	rno-miR-490-5p	-0.28	-0.32	N/A
CCDC103	ENST00000417826.2	coiled-coil domain containing 103	72	2	1	0	1	0	rno-miR-490-5p	-0.28	-0.39	N/A
DEFB4B	ENST00000318157.2	defensin, beta 4B	5	1	0	0	1	0	rno-miR-490-5p	-0.28	-0.28	N/A
SLC17A8	ENST00000323346.5	solute carrier family 17 (vesicular glutamate transporter), member 8	5	3	0	3	0	1	rno-miR-490-5p	-0.28	-0.28	N/A
PDE1C	ENST00000396193.1	phosphodiesterase 1C, calmodulin-dependent 70kDa	106	1	1	0	0	1	rno-miR-490-5p	-0.28	-0.28	N/A
RAB3D	ENST00000222120.3	RAB3D, member RAS oncogene family	111	2	0	2	0	1	rno-miR-490-5p	-0.28	-0.29	N/A
C6orf222	ENST00000437635.2	chromosome 6 open reading frame 222	5	2	2	0	0	0	rno-miR-490-5p	-0.28	-0.28	N/A
STON1	ENST00000309835.3	stonin 1	254	2	1	0	1	0	rno-miR-490-5p	-0.28	-0.29	N/A
CBY1	ENST00000216029.3	chibby homolog 1 (Drosophila)	27	1	0	1	0	0	rno-miR-490-5p	-0.28	-0.28	N/A
NBL1	ENST00000375136.3	neuroblastoma 1, DAN family BMP antagonist	852	1	0	0	1	0	rno-miR-490-5p	-0.28	-0.28	N/A
TUBGCP5	ENST00000283645.4	tubulin, gamma complex associated protein 5	88	1	0	1	0	0	rno-miR-490-5p	-0.28	-0.28	N/A
ADCK1	ENST00000238561.5	aarF domain containing kinase 1	215	1	0	1	0	1	rno-miR-490-5p	-0.28	-0.28	N/A
RANBP10	ENST00000317506.3	RAN binding protein 10	140	1	1	0	0	0	rno-miR-490-5p	-0.28	-0.3	N/A
SLC2A13	ENST00000280871.4	solute carrier family 2 (facilitated glucose transporter), member 13	47	2	1	1	0	0	rno-miR-490-5p	-0.28	-0.36	N/A
MINOS1-NBL1	ENST00000602662.1	MINOS1-NBL1 readthrough	852	1	0	0	1	0	rno-miR-490-5p	-0.28	-0.28	N/A
ACE2	ENST00000252519.3	angiotensin I converting enzyme 2	5	2	0	1	1	0	rno-miR-490-5p	-0.28	-0.28	N/A
F2R	ENST00000319211.4	coagulation factor II (thrombin) receptor	1104	2	0	0	2	0	rno-miR-490-5p	-0.27	-0.28	N/A
UNC13C	ENST00000545554.1	unc-13 homolog C (C. elegans)	14	2	0	0	2	0	rno-miR-490-5p	-0.27	-0.27	N/A
SERINC2	ENST00000373709.3	serine incorporator 2	624	1	0	1	0	1	rno-miR-490-5p	-0.27	-0.34	N/A
KRT26	ENST00000335552.4	keratin 26	5	1	0	1	0	0	rno-miR-490-5p	-0.27	-0.27	N/A
ZNF780A	ENST00000450241.2	zinc finger protein 780A	44	2	0	2	0	0	rno-miR-490-5p	-0.27	-0.38	N/A
FOS	ENST00000303562.4	FBJ murine osteosarcoma viral oncogene homolog	3716	1	0	0	1	1	rno-miR-490-5p	-0.27	-0.28	N/A
TRIM62	ENST00000291416.5	tripartite motif containing 62	28	2	1	1	0	1	rno-miR-490-5p	-0.27	-0.27	N/A
FGF14	ENST00000376131.4	fibroblast growth factor 14	5	3	0	2	1	1	rno-miR-490-5p	-0.27	-0.27	N/A
SOX2	ENST00000325404.1	SRY (sex determining region Y)-box 2	506	1	0	1	0	1	rno-miR-490-5p	-0.27	-0.27	N/A
PPP2R2A	ENST00000380737.3	protein phosphatase 2, regulatory subunit B, alpha	236	3	0	1	2	1	rno-miR-490-5p	-0.27	-0.28	N/A
DNAI1	ENST00000242317.4	dynein, axonemal, intermediate chain 1	5	1	0	0	1	0	rno-miR-490-5p	-0.27	-0.27	N/A
CHGA	ENST00000216492.5	chromogranin A (parathyroid secretory protein 1)	7	1	0	1	0	0	rno-miR-490-5p	-0.27	-0.27	N/A
TMEM107	ENST00000532998.1	transmembrane protein 107	585	1	1	0	0	0	rno-miR-490-5p	-0.27	-0.27	N/A
GATS	ENST00000436886.2	GATS, stromal antigen 3 opposite strand	86	1	0	0	1	0	rno-miR-490-5p	-0.27	-0.27	N/A
ADCY10	ENST00000545172.1	adenylate cyclase 10 (soluble)	5	1	0	0	1	0	rno-miR-490-5p	-0.27	-0.27	N/A
SPIN4	ENST00000374884.2	spindlin family, member 4	202	1	0	0	1	1	rno-miR-490-5p	-0.27	-0.27	N/A
GABRE	ENST00000370325.1	gamma-aminobutyric acid (GABA) A receptor, epsilon	6	1	1	0	0	0	rno-miR-490-5p	-0.27	-0.27	N/A
TPK1	ENST00000549981.1	thiamin pyrophosphokinase 1	7	1	0	1	0	0	rno-miR-490-5p	-0.27	-0.27	N/A
BCKDHB	ENST00000545529.1	branched chain keto acid dehydrogenase E1, beta polypeptide	143	1	0	1	0	1	rno-miR-490-5p	-0.27	-0.27	N/A
TRAF3IP3	ENST00000477431.1	TRAF3 interacting protein 3	5	1	0	0	1	0	rno-miR-490-5p	-0.26	-0.26	N/A
WFIKKN2	ENST00000311378.4	WAP, follistatin/kazal, immunoglobulin, kunitz and netrin domain containing 2	10	2	0	1	1	0	rno-miR-490-5p	-0.26	-0.26	N/A
VAPB	ENST00000395802.3	VAMP (vesicle-associated membrane protein)-associated protein B and C	391	2	0	2	0	3	rno-miR-490-5p	-0.26	-0.3	N/A
CHMP2A	ENST00000600118.1	charged multivesicular body protein 2A	50	1	1	0	0	0	rno-miR-490-5p	-0.26	-0.61	N/A
SELPLG	ENST00000388962.3	selectin P ligand	20	1	0	0	1	0	rno-miR-490-5p	-0.26	-0.26	N/A
UGT1A1	ENST00000373450.4	UDP glucuronosyltransferase 1 family, polypeptide A1	5	1	0	1	0	0	rno-miR-490-5p	-0.26	-0.26	N/A
POU2AF1	ENST00000393067.3	POU class 2 associating factor 1	19	1	0	1	0	0	rno-miR-490-5p	-0.26	-0.26	N/A
KCNG4	ENST00000308251.4	potassium voltage-gated channel, subfamily G, member 4	0	1	0	1	0	1	rno-miR-490-5p	-0.26	-0.26	N/A
YWHAH	ENST00000397492.1	tyrosine 3-monooxygenase/tryptophan 5-monooxygenase activation protein, eta polypeptide	7321	1	0	1	0	0	rno-miR-490-5p	-0.26	-0.26	N/A
KCTD2	ENST00000322444.6	potassium channel tetramerization domain containing 2	3328	2	0	1	1	1	rno-miR-490-5p	-0.26	-0.26	N/A
XYLT2	ENST00000017003.2	xylosyltransferase II	514	1	1	0	0	0	rno-miR-490-5p	-0.26	-0.27	N/A
FOXF1	ENST00000262426.4	forkhead box F1	836	1	0	1	0	0	rno-miR-490-5p	-0.26	-0.26	N/A
PPP3R2	ENST00000374806.1	protein phosphatase 3, regulatory subunit B, beta	5	2	0	1	1	0	rno-miR-490-5p	-0.26	-0.26	N/A
LRFN5	ENST00000554171.1	leucine rich repeat and fibronectin type III domain containing 5	5	1	0	0	1	0	rno-miR-490-5p	-0.26	-0.26	N/A
MAP6D1	ENST00000318631.3	MAP6 domain containing 1	45	1	0	1	0	0	rno-miR-490-5p	-0.26	-0.26	N/A
MBNL3	ENST00000370839.3	muscleblind-like splicing regulator 3	593	2	0	1	1	1	rno-miR-490-5p	-0.25	-0.27	N/A
TMEM178B	ENST00000565468.1	transmembrane protein 178B	129	3	1	2	0	2	rno-miR-490-5p	-0.25	-0.25	N/A
CYB5R3	ENST00000361740.4	cytochrome b5 reductase 3	542	3	0	1	2	0	rno-miR-490-5p	-0.25	-0.39	N/A
CD177	ENST00000378009.4	CD177 molecule	5	1	1	0	0	1	rno-miR-490-5p	-0.25	-0.25	N/A
CXXC1	ENST00000589940.1	CXXC finger protein 1	263	1	0	1	0	0	rno-miR-490-5p	-0.25	-0.25	N/A
IRS2	ENST00000375856.3	insulin receptor substrate 2	231	1	0	0	1	2	rno-miR-490-5p	-0.25	-0.25	N/A
PDCD7	ENST00000204549.4	programmed cell death 7	64	1	0	1	0	0	rno-miR-490-5p	-0.25	-0.25	N/A
CALD1	ENST00000361388.2	caldesmon 1	1013	1	0	1	0	0	rno-miR-490-5p	-0.25	-0.25	N/A
SYT17	ENST00000355377.2	synaptotagmin XVII	38	1	1	0	0	0	rno-miR-490-5p	-0.25	-0.25	N/A
DGCR2	ENST00000545799.1	DiGeorge syndrome critical region gene 2	1754	1	0	0	1	1	rno-miR-490-5p	-0.25	-0.25	N/A
UGT1A7	ENST00000373426.3	UDP glucuronosyltransferase 1 family, polypeptide A7	5	1	0	1	0	0	rno-miR-490-5p	-0.25	-0.25	N/A
UGT1A6	ENST00000305139.6	UDP glucuronosyltransferase 1 family, polypeptide A6	5	1	0	1	0	0	rno-miR-490-5p	-0.25	-0.25	N/A
UGT1A4	ENST00000373409.3	UDP glucuronosyltransferase 1 family, polypeptide A4	5	1	0	1	0	0	rno-miR-490-5p	-0.25	-0.25	N/A
UGT1A10	ENST00000344644.5	UDP glucuronosyltransferase 1 family, polypeptide A10	5	1	0	1	0	0	rno-miR-490-5p	-0.25	-0.25	N/A
UGT1A9	ENST00000354728.4	UDP glucuronosyltransferase 1 family, polypeptide A9	5	1	0	1	0	0	rno-miR-490-5p	-0.25	-0.25	N/A
THOC7	ENST00000295899.5	THO complex 7 homolog (Drosophila)	449	1	0	1	0	0	rno-miR-490-5p	-0.25	-0.4	N/A
UGT1A5	ENST00000373414.3	UDP glucuronosyltransferase 1 family, polypeptide A5	5	1	0	1	0	0	rno-miR-490-5p	-0.25	-0.25	N/A
B3GALT5	ENST00000380620.4	UDP-Gal:betaGlcNAc beta 1,3-galactosyltransferase, polypeptide 5	5	4	0	2	2	1	rno-miR-490-5p	-0.25	-0.25	N/A
GRIA1	ENST00000285900.5	glutamate receptor, ionotropic, AMPA 1	5	3	1	1	1	1	rno-miR-490-5p	-0.25	-0.25	N/A
UGT1A8	ENST00000305208.5	UDP glucuronosyltransferase 1 family, polypeptide A8	5	1	0	1	0	0	rno-miR-490-5p	-0.25	-0.25	N/A
UGT1A3	ENST00000482026.1	UDP glucuronosyltransferase 1 family, polypeptide A3	5	1	0	1	0	0	rno-miR-490-5p	-0.25	-0.25	N/A
PCTP	ENST00000576183.1	phosphatidylcholine transfer protein	476	2	1	0	1	0	rno-miR-490-5p	-0.25	-0.27	N/A
EIF5B	ENST00000289371.6	eukaryotic translation initiation factor 5B	188	1	0	0	1	0	rno-miR-490-5p	-0.25	-0.25	N/A
ATG12	ENST00000500945.2	autophagy related 12	1822	2	1	0	1	2	rno-miR-490-5p	-0.25	-0.81	N/A
SPP2	ENST00000168148.3	secreted phosphoprotein 2, 24kDa	5	1	0	0	1	0	rno-miR-490-5p	-0.25	-0.25	N/A
SAMD13	ENST00000370667.3	sterile alpha motif domain containing 13	253	1	0	0	1	1	rno-miR-490-5p	-0.25	-0.25	N/A
NR5A2	ENST00000367362.3	nuclear receptor subfamily 5, group A, member 2	121	2	0	2	0	1	rno-miR-490-5p	-0.25	-0.33	N/A
PLEKHA8	ENST00000449726.1	pleckstrin homology domain containing, family A (phosphoinositide binding specific) member 8	661	1	1	0	0	3	rno-miR-490-5p	-0.25	-0.26	N/A
CYSLTR1	ENST00000373304.3	cysteinyl leukotriene receptor 1	5	1	0	1	0	1	rno-miR-490-5p	-0.25	-0.3	N/A
MYOT	ENST00000239926.4	myotilin	5	1	0	1	0	0	rno-miR-490-5p	-0.25	-0.25	N/A
ELF5	ENST00000257832.2	E74-like factor 5 (ets domain transcription factor)	5	1	0	1	0	1	rno-miR-490-5p	-0.25	-0.25	N/A
HRK	ENST00000257572.5	harakiri, BCL2 interacting protein (contains only BH3 domain)	19	1	0	1	0	0	rno-miR-490-5p	-0.25	-0.25	N/A
METAP2	ENST00000323666.5	methionyl aminopeptidase 2	23	1	0	1	0	1	rno-miR-490-5p	-0.25	-0.29	N/A
RGS4	ENST00000531057.1	regulator of G-protein signaling 4	489	1	0	1	0	2	rno-miR-490-5p	-0.25	-0.29	N/A
SSNA1	ENST00000322310.5	Sjogren syndrome nuclear autoantigen 1	160	1	0	0	1	1	rno-miR-490-5p	-0.24	-0.24	N/A
CTA-299D3.8	ENST00000407505.3	Uncharacterized protein	5	1	0	0	1	0	rno-miR-490-5p	-0.24	-0.24	N/A
TMEM52B	ENST00000298530.3	transmembrane protein 52B	11	1	0	1	0	1	rno-miR-490-5p	-0.24	-0.24	N/A
UVRAG	ENST00000356136.3	UV radiation resistance associated	116	1	0	1	0	3	rno-miR-490-5p	-0.24	-0.29	N/A
GOLGA3	ENST00000204726.3	golgin A3	944	2	1	0	1	1	rno-miR-490-5p	-0.24	-0.26	N/A
TMEM123	ENST00000361236.3	transmembrane protein 123	2135	1	0	0	1	0	rno-miR-490-5p	-0.24	-0.24	N/A
GABRG1	ENST00000295452.4	gamma-aminobutyric acid (GABA) A receptor, gamma 1	5	2	1	0	1	0	rno-miR-490-5p	-0.24	-0.24	N/A
KIF3B	ENST00000375712.3	kinesin family member 3B	182	2	0	0	2	0	rno-miR-490-5p	-0.24	-0.24	N/A
COL8A1	ENST00000261037.3	collagen, type VIII, alpha 1	601	2	0	0	2	4	rno-miR-490-5p	-0.24	-0.27	N/A
FGFR1OP	ENST00000366847.4	FGFR1 oncogene partner	552	1	1	0	0	2	rno-miR-490-5p	-0.24	-0.56	N/A
ITGA1	ENST00000282588.6	integrin, alpha 1	400	4	2	2	0	2	rno-miR-490-5p	-0.24	-0.47	N/A
CHST9	ENST00000580774.1	carbohydrate (N-acetylgalactosamine 4-0) sulfotransferase 9	20	1	0	1	0	0	rno-miR-490-5p	-0.24	-0.24	N/A
ACSM5	ENST00000331849.4	acyl-CoA synthetase medium-chain family member 5	5	1	0	1	0	0	rno-miR-490-5p	-0.24	-0.24	N/A
COL5A2	ENST00000374866.3	collagen, type V, alpha 2	4327	3	1	2	0	0	rno-miR-490-5p	-0.24	-0.41	N/A
GCFC2	ENST00000541687.1	GC-rich sequence DNA-binding factor 2	88	1	0	1	0	3	rno-miR-490-5p	-0.24	-0.29	N/A
SLC25A36	ENST00000446041.2	solute carrier family 25 (pyrimidine nucleotide carrier ), member 36	264	2	1	0	1	0	rno-miR-490-5p	-0.24	-0.43	N/A
SH2D1A	ENST00000371139.4	SH2 domain containing 1A	5	1	0	0	1	0	rno-miR-490-5p	-0.24	-0.24	N/A
NEU3	ENST00000532963.1	sialidase 3 (membrane sialidase)	243	1	0	0	1	1	rno-miR-490-5p	-0.24	-0.24	N/A
ARCN1	ENST00000359415.4	archain 1	1139	1	1	0	0	0	rno-miR-490-5p	-0.24	-0.24	N/A
YWHAZ	ENST00000395957.2	tyrosine 3-monooxygenase/tryptophan 5-monooxygenase activation protein, zeta polypeptide	184	2	0	1	1	4	rno-miR-490-5p	-0.24	-0.33	N/A
PIGV	ENST00000078527.4	phosphatidylinositol glycan anchor biosynthesis, class V	122	1	0	1	0	0	rno-miR-490-5p	-0.24	-0.25	N/A
TFEC	ENST00000265440.7	transcription factor EC	5	1	1	0	0	2	rno-miR-490-5p	-0.24	-0.24	N/A
COX11	ENST00000571584.1	cytochrome c oxidase assembly homolog 11 (yeast)	116	1	0	0	1	0	rno-miR-490-5p	-0.24	-0.24	N/A
FAM63B	ENST00000559228.1	family with sequence similarity 63, member B	41	3	1	0	2	1	rno-miR-490-5p	-0.24	-0.24	N/A
TMEM59L	ENST00000600490.1	transmembrane protein 59-like	33	1	0	1	0	0	rno-miR-490-5p	-0.24	-0.24	N/A
ZFP42	ENST00000326866.4	ZFP42 zinc finger protein	5	1	0	1	0	1	rno-miR-490-5p	-0.24	-0.24	N/A
SLC6A3	ENST00000270349.9	solute carrier family 6 (neurotransmitter transporter), member 3	5	1	0	1	0	2	rno-miR-490-5p	-0.23	-0.23	N/A
C7orf71	ENST00000409974.3	chromosome 7 open reading frame 71	5	1	0	0	1	0	rno-miR-490-5p	-0.23	-0.23	N/A
CNR1	ENST00000362094.5	cannabinoid receptor 1 (brain)	40	1	0	0	1	1	rno-miR-490-5p	-0.23	-0.26	N/A
IFIT2	ENST00000371826.3	interferon-induced protein with tetratricopeptide repeats 2	9	1	1	0	0	1	rno-miR-490-5p	-0.23	-0.41	N/A
ASB13	ENST00000357700.6	ankyrin repeat and SOCS box containing 13	1578	1	0	1	0	1	rno-miR-490-5p	-0.23	-0.23	N/A
CCSER1	ENST00000509176.1	coiled-coil serine-rich protein 1	5	3	0	3	0	0	rno-miR-490-5p	-0.23	-0.33	N/A
KCNN2	ENST00000512097.3	potassium intermediate/small conductance calcium-activated channel, subfamily N, member 2	5	1	0	1	0	0	rno-miR-490-5p	-0.23	-0.23	N/A
AL591684.1	ENST00000374258.3	Protein LOC100996760	5	1	0	1	0	0	rno-miR-490-5p	-0.23	-0.23	N/A
KCNIP4	ENST00000382148.3	Kv channel interacting protein 4	5	1	0	1	0	0	rno-miR-490-5p	-0.23	-0.23	N/A
ZNF135	ENST00000401053.4	zinc finger protein 135	12	1	0	0	1	0	rno-miR-490-5p	-0.23	-0.23	N/A
PCDHB13	ENST00000341948.4	protocadherin beta 13	58	1	0	0	1	0	rno-miR-490-5p	-0.23	-0.23	N/A
AL603965.1	ENST00000335083.5	Protein LOC100996760	5	1	0	1	0	0	rno-miR-490-5p	-0.23	-0.23	N/A
TSPAN4	ENST00000397396.1	tetraspanin 4	3943	1	0	0	1	0	rno-miR-490-5p	-0.23	-0.23	N/A
FAM149A	ENST00000227065.4	family with sequence similarity 149, member A	7	1	0	1	0	0	rno-miR-490-5p	-0.23	-0.31	N/A
SPRED3	ENST00000587013.1	sprouty-related, EVH1 domain containing 3	42	1	1	0	0	1	rno-miR-490-5p	-0.23	-0.26	N/A
C19orf69	ENST00000378187.2	chromosome 19 open reading frame 69	5	1	0	1	0	0	rno-miR-490-5p	-0.23	-0.23	N/A
TNS1	ENST00000171887.4	tensin 1	591	1	0	1	0	3	rno-miR-490-5p	-0.23	-0.23	N/A
TGM2	ENST00000361475.2	transglutaminase 2	731	1	0	0	1	2	rno-miR-490-5p	-0.23	-0.23	N/A
ARL5C	ENST00000269586.7	ADP-ribosylation factor-like 5C	2	1	0	1	0	0	rno-miR-490-5p	-0.23	-0.23	N/A
SEC24D	ENST00000429811.2	SEC24 family, member D (S. cerevisiae)	50	1	0	0	1	0	rno-miR-490-5p	-0.23	-0.23	N/A
S100A14	ENST00000476873.1	S100 calcium binding protein A14	5	1	0	1	0	0	rno-miR-490-5p	-0.23	-0.23	N/A
WNT8A	ENST00000398754.1	wingless-type MMTV integration site family, member 8A	5	1	0	0	1	0	rno-miR-490-5p	-0.23	-0.23	N/A
RXFP2	ENST00000380314.1	relaxin/insulin-like family peptide receptor 2	5	1	0	1	0	0	rno-miR-490-5p	-0.23	-0.23	N/A
ITM2B	ENST00000378565.5	integral membrane protein 2B	10367	1	0	0	1	0	rno-miR-490-5p	-0.23	-0.24	N/A
NOV	ENST00000259526.3	nephroblastoma overexpressed	44	1	1	0	0	0	rno-miR-490-5p	-0.23	-0.64	N/A
SNAP25	ENST00000254976.2	synaptosomal-associated protein, 25kDa	54	2	0	0	2	0	rno-miR-490-5p	-0.23	-0.34	N/A
SCRG1	ENST00000296506.3	stimulator of chondrogenesis 1	5	1	0	1	0	0	rno-miR-490-5p	-0.23	-0.23	N/A
ARMC5	ENST00000457010.2	armadillo repeat containing 5	376	1	1	0	0	0	rno-miR-490-5p	-0.23	-0.23	N/A
GNG10	ENST00000374293.4	guanine nucleotide binding protein (G protein), gamma 10	407	1	0	0	1	0	rno-miR-490-5p	-0.23	-0.23	N/A
DHCR24	ENST00000371269.3	24-dehydrocholesterol reductase	7645	1	1	0	0	1	rno-miR-490-5p	-0.23	-0.23	N/A
PCBP3	ENST00000400314.1	poly(rC) binding protein 3	10	1	0	1	0	0	rno-miR-490-5p	-0.23	-0.23	N/A
ANKRD44	ENST00000282272.8	ankyrin repeat domain 44	187	1	1	0	0	0	rno-miR-490-5p	-0.23	-0.23	N/A
HSD17B11	ENST00000358290.4	hydroxysteroid (17-beta) dehydrogenase 11	269	1	0	0	1	0	rno-miR-490-5p	-0.22	-0.22	N/A
TNMD	ENST00000373031.4	tenomodulin	5	1	0	0	1	0	rno-miR-490-5p	-0.22	-0.22	N/A
KIAA0040	ENST00000423313.1	KIAA0040	15	1	1	0	0	0	rno-miR-490-5p	-0.22	-0.22	N/A
NFIB	ENST00000397575.3	nuclear factor I/B	1149	3	0	1	2	3	rno-miR-490-5p	-0.22	-0.24	N/A
YPEL1	ENST00000339468.3	yippee-like 1 (Drosophila)	81	2	0	1	1	1	rno-miR-490-5p	-0.22	-0.46	N/A
C1orf172	ENST00000320567.5	chromosome 1 open reading frame 172	190	1	0	0	1	0	rno-miR-490-5p	-0.22	-0.22	N/A
FLJ45079	ENST00000374983.2		5	2	0	0	2	1	rno-miR-490-5p	-0.22	-0.22	N/A
NUAK1	ENST00000261402.2	NUAK family, SNF1-like kinase, 1	489	2	0	2	0	1	rno-miR-490-5p	-0.22	-0.22	N/A
BEND2	ENST00000380033.4	BEN domain containing 2	5	2	0	1	1	0	rno-miR-490-5p	-0.22	-0.22	N/A
PKN3	ENST00000291906.4	protein kinase N3	224	1	0	1	0	0	rno-miR-490-5p	-0.22	-0.23	N/A
DCAKD	ENST00000452796.2	dephospho-CoA kinase domain containing	842	1	0	1	0	0	rno-miR-490-5p	-0.22	-0.22	N/A
SLC41A3	ENST00000360370.4	solute carrier family 41, member 3	693	1	0	0	1	0	rno-miR-490-5p	-0.22	-0.22	N/A
DPP6	ENST00000404039.1	dipeptidyl-peptidase 6	5	1	0	1	0	1	rno-miR-490-5p	-0.22	-0.22	N/A
RLIM	ENST00000332687.6	ring finger protein, LIM domain interacting	662	1	0	0	1	2	rno-miR-490-5p	-0.22	-0.22	N/A
SYNM	ENST00000560674.1	synemin, intermediate filament protein	36	1	0	1	0	2	rno-miR-490-5p	-0.22	-0.22	N/A
SLX4IP	ENST00000334534.5	SLX4 interacting protein	0	1	0	0	1	1	rno-miR-490-5p	-0.22	-0.22	N/A
EPB41L4B	ENST00000374557.4	erythrocyte membrane protein band 4.1 like 4B	135	2	0	0	2	0	rno-miR-490-5p	-0.22	-0.27	N/A
ARHGEF15	ENST00000361926.3	Rho guanine nucleotide exchange factor (GEF) 15	5	1	0	1	0	1	rno-miR-490-5p	-0.22	-0.22	N/A
PABPC5	ENST00000312600.3	poly(A) binding protein, cytoplasmic 5	5	1	0	1	0	0	rno-miR-490-5p	-0.22	-0.22	N/A
STAG2	ENST00000371160.1	stromal antigen 2	216	1	1	0	0	1	rno-miR-490-5p	-0.22	-0.22	N/A
DCLRE1A	ENST00000361384.2	DNA cross-link repair 1A	12	1	0	1	0	0	rno-miR-490-5p	-0.22	-0.22	N/A
TSPAN13	ENST00000262067.4	tetraspanin 13	491	1	0	1	0	0	rno-miR-490-5p	-0.22	-0.22	N/A
EBAG9	ENST00000337573.5	estrogen receptor binding site associated, antigen, 9	238	1	0	0	1	0	rno-miR-490-5p	-0.22	-0.23	N/A
PATE2	ENST00000358524.3	prostate and testis expressed 2	5	1	0	0	1	0	rno-miR-490-5p	-0.22	-0.22	N/A
IL24	ENST00000367093.3	interleukin 24	10	1	0	0	1	0	rno-miR-490-5p	-0.22	-0.22	N/A
AFAP1	ENST00000360265.4	actin filament associated protein 1	1966	1	1	0	0	2	rno-miR-490-5p	-0.22	-0.25	N/A
BAX	ENST00000293288.8	BCL2-associated X protein	3455	1	0	0	1	0	rno-miR-490-5p	-0.22	-0.22	N/A
DSG2	ENST00000261590.8	desmoglein 2	810	1	1	0	0	0	rno-miR-490-5p	-0.22	-0.23	N/A
RABEPK	ENST00000394124.4	Rab9 effector protein with kelch motifs	2485	1	0	1	0	1	rno-miR-490-5p	-0.21	-0.21	N/A
AC007040.11	ENST00000606025.1		12	1	0	0	1	0	rno-miR-490-5p	-0.21	-0.21	N/A
CTF1	ENST00000279804.2	cardiotrophin 1	25	1	0	1	0	0	rno-miR-490-5p	-0.21	-0.21	N/A
CHRM2	ENST00000445907.2	cholinergic receptor, muscarinic 2	5	1	0	0	1	2	rno-miR-490-5p	-0.21	-0.21	N/A
C2orf68	ENST00000306336.5	chromosome 2 open reading frame 68	565	1	0	1	0	2	rno-miR-490-5p	-0.21	-0.25	N/A
FLVCR1	ENST00000366971.4	feline leukemia virus subgroup C cellular receptor 1	322	2	1	0	1	0	rno-miR-490-5p	-0.21	-0.31	N/A
MBTPS2	ENST00000379484.5	membrane-bound transcription factor peptidase, site 2	1711	1	1	0	0	0	rno-miR-490-5p	-0.21	-0.22	N/A
LRP2BP	ENST00000362004.3	LRP2 binding protein	5	1	1	0	0	0	rno-miR-490-5p	-0.21	-0.21	N/A
CCPG1	ENST00000310958.6	cell cycle progression 1	808	1	0	1	0	0	rno-miR-490-5p	-0.21	-0.21	N/A
VHL	ENST00000256474.2	von Hippel-Lindau tumor suppressor, E3 ubiquitin protein ligase	2386	1	0	0	1	0	rno-miR-490-5p	-0.21	-0.22	N/A
GPR113	ENST00000421160.2	G protein-coupled receptor 113	5	1	0	0	1	1	rno-miR-490-5p	-0.21	-0.21	N/A
BHLHB9	ENST00000372735.1	basic helix-loop-helix domain containing, class B, 9	5	1	0	1	0	1	rno-miR-490-5p	-0.21	-0.21	N/A
SLC28A2	ENST00000347644.3	solute carrier family 28 (concentrative nucleoside transporter), member 2	5	1	0	0	1	0	rno-miR-490-5p	-0.21	-0.21	N/A
PHKB	ENST00000455779.1	phosphorylase kinase, beta	973	1	0	0	1	0	rno-miR-490-5p	-0.21	-0.21	N/A
DNAJC25	ENST00000556107.1	DnaJ (Hsp40) homolog, subfamily C , member 25	407	1	0	0	1	0	rno-miR-490-5p	-0.21	-0.21	N/A
DNAJC25-GNG10	ENST00000374294.3	DNAJC25-GNG10 readthrough	407	1	0	0	1	0	rno-miR-490-5p	-0.21	-0.21	N/A
ATP6V0E2	ENST00000425642.2	ATPase, H+ transporting V0 subunit e2	85	1	0	1	0	0	rno-miR-490-5p	-0.21	-0.21	N/A
ADAM30	ENST00000369400.1	ADAM metallopeptidase domain 30	5	1	0	1	0	0	rno-miR-490-5p	-0.21	-0.21	N/A
NELFCD	ENST00000602795.1	negative elongation factor complex member C/D	1142	1	0	0	1	0	rno-miR-490-5p	-0.21	-0.21	N/A
CABP5	ENST00000293255.2	calcium binding protein 5	5	1	0	0	1	1	rno-miR-490-5p	-0.21	-0.26	N/A
COPS5	ENST00000517736.1	COP9 signalosome subunit 5	129	1	0	1	0	0	rno-miR-490-5p	-0.21	-0.21	N/A
PNMA1	ENST00000316836.3	paraneoplastic Ma antigen 1	70	1	0	1	0	0	rno-miR-490-5p	-0.21	-0.23	N/A
FANCG	ENST00000378643.3	Fanconi anemia, complementation group G	395	1	0	0	1	0	rno-miR-490-5p	-0.21	-0.22	N/A
CMPK1	ENST00000371873.5	cytidine monophosphate (UMP-CMP) kinase 1, cytosolic	4366	1	0	1	0	0	rno-miR-490-5p	-0.21	-0.21	N/A
SLC37A2	ENST00000298280.5	solute carrier family 37 (glucose-6-phosphate transporter), member 2	18	1	0	0	1	0	rno-miR-490-5p	-0.21	-0.21	N/A
VPS36	ENST00000378060.4	vacuolar protein sorting 36 homolog (S. cerevisiae)	57	1	1	0	0	0	rno-miR-490-5p	-0.21	-0.36	N/A
IFI27L1	ENST00000554562.1	interferon, alpha-inducible protein 27-like 1	266	1	0	0	1	0	rno-miR-490-5p	-0.21	-0.21	N/A
MDM4	ENST00000391947.2	Mdm4 p53 binding protein homolog (mouse)	443	1	0	0	1	1	rno-miR-490-5p	-0.21	-0.22	N/A
SYT4	ENST00000255224.3	synaptotagmin IV	11	1	0	1	0	0	rno-miR-490-5p	-0.21	-0.21	N/A
LRP12	ENST00000424843.2	low density lipoprotein receptor-related protein 12	378	2	0	2	0	0	rno-miR-490-5p	-0.21	-0.23	N/A
PACRG	ENST00000366889.2	PARK2 co-regulated	9	1	0	0	1	0	rno-miR-490-5p	-0.21	-0.21	N/A
JAKMIP3	ENST00000298622.4	Janus kinase and microtubule interacting protein 3	5	3	0	2	1	3	rno-miR-490-5p	-0.21	-0.21	N/A
ZNF24	ENST00000589881.1	zinc finger protein 24	1796	1	0	1	0	2	rno-miR-490-5p	-0.21	-0.23	N/A
DCX	ENST00000356915.2	doublecortin	5	2	0	0	2	3	rno-miR-490-5p	-0.2	-0.2	N/A
ATXN2	ENST00000550104.1	ataxin 2	7	1	0	0	1	1	rno-miR-490-5p	-0.2	-0.2	N/A
KCNE1	ENST00000399289.3	potassium voltage-gated channel, Isk-related family, member 1	5	1	1	0	0	0	rno-miR-490-5p	-0.2	-0.2	N/A
SRGAP2	ENST00000414007.1	SLIT-ROBO Rho GTPase activating protein 2	98	1	0	0	1	2	rno-miR-490-5p	-0.2	-0.23	N/A
SSPN	ENST00000242729.2	sarcospan	25	2	1	1	0	0	rno-miR-490-5p	-0.2	-0.4	N/A
FERMT1	ENST00000217289.4	fermitin family member 1	245	3	1	1	1	0	rno-miR-490-5p	-0.2	-0.21	N/A
NRXN1	ENST00000342183.5	neurexin 1	5	1	0	1	0	0	rno-miR-490-5p	-0.2	-0.2	N/A
ARL15	ENST00000502271.1	ADP-ribosylation factor-like 15	119	1	0	0	1	0	rno-miR-490-5p	-0.2	-0.23	N/A
HSP90AA1	ENST00000216281.8	heat shock protein 90kDa alpha (cytosolic), class A member 1	5	1	0	0	1	0	rno-miR-490-5p	-0.2	-0.2	N/A
C1orf52	ENST00000471115.1	chromosome 1 open reading frame 52	1516	1	0	0	1	1	rno-miR-490-5p	-0.2	-0.27	N/A
RPS6KA6	ENST00000262752.2	ribosomal protein S6 kinase, 90kDa, polypeptide 6	156	2	0	1	1	2	rno-miR-490-5p	-0.2	-0.22	N/A
NGDN	ENST00000397154.3	neuroguidin, EIF4E binding protein	679	1	0	0	1	0	rno-miR-490-5p	-0.2	-0.2	N/A
STC1	ENST00000290271.2	stanniocalcin 1	2932	1	0	0	1	1	rno-miR-490-5p	-0.2	-0.23	N/A
KBTBD6	ENST00000379485.1	kelch repeat and BTB (POZ) domain containing 6	51	1	1	0	0	0	rno-miR-490-5p	-0.2	-0.2	N/A
COL9A3	ENST00000343916.3	collagen, type IX, alpha 3	37	1	0	0	1	0	rno-miR-490-5p	-0.2	-0.2	N/A
CDK2AP1	ENST00000261692.2	cyclin-dependent kinase 2 associated protein 1	1047	1	0	0	1	0	rno-miR-490-5p	-0.2	-0.2	N/A
TMEM74	ENST00000297459.3	transmembrane protein 74	5	1	0	0	1	0	rno-miR-490-5p	-0.2	-0.2	N/A
LAMP3	ENST00000265598.3	lysosomal-associated membrane protein 3	11	1	0	1	0	0	rno-miR-490-5p	-0.2	-0.2	N/A
RNASEL	ENST00000367559.3	ribonuclease L (2',5'-oligoisoadenylate synthetase-dependent)	86	1	0	0	1	1	rno-miR-490-5p	-0.2	-0.2	N/A
CCNK	ENST00000389879.5	cyclin K	1777	1	0	1	0	0	rno-miR-490-5p	-0.2	-0.2	N/A
WDR26	ENST00000414423.2	WD repeat domain 26	1229	1	0	1	0	2	rno-miR-490-5p	-0.2	-0.37	N/A
ADAM28	ENST00000265769.4	ADAM metallopeptidase domain 28	5	1	0	1	0	2	rno-miR-490-5p	-0.2	-0.2	N/A
XKR4	ENST00000327381.6	XK, Kell blood group complex subunit-related family, member 4	5	2	0	0	2	1	rno-miR-490-5p	-0.2	-0.2	N/A
TMED3	ENST00000299705.5	transmembrane emp24 protein transport domain containing 3	12499	1	0	0	1	0	rno-miR-490-5p	-0.2	-0.2	N/A
ACTN1	ENST00000193403.6	actinin, alpha 1	10087	1	0	0	1	0	rno-miR-490-5p	-0.2	-0.2	N/A
HECW1	ENST00000395891.2	HECT, C2 and WW domain containing E3 ubiquitin protein ligase 1	11	2	1	0	1	1	rno-miR-490-5p	-0.2	-0.28	N/A
GPR116	ENST00000283296.7	G protein-coupled receptor 116	5	1	0	1	0	0	rno-miR-490-5p	-0.2	-0.2	N/A
RHOG	ENST00000351018.4	ras homolog family member G	58	1	0	0	1	0	rno-miR-490-5p	-0.2	-0.2	N/A
PPP1R14C	ENST00000361131.4	protein phosphatase 1, regulatory (inhibitor) subunit 14C	173	1	0	0	1	1	rno-miR-490-5p	-0.2	-0.21	N/A
MFAP3L	ENST00000393704.3	microfibrillar-associated protein 3-like	69	1	1	0	0	0	rno-miR-490-5p	-0.2	-0.21	N/A
AL590452.1	ENST00000596396.1	Uncharacterized protein	5	1	0	0	1	0	rno-miR-490-5p	-0.2	-0.2	N/A
GRIA2	ENST00000296526.7	glutamate receptor, ionotropic, AMPA 2	5	1	0	1	0	0	rno-miR-490-5p	-0.2	-0.2	N/A
ST8SIA4	ENST00000231461.5	ST8 alpha-N-acetyl-neuraminide alpha-2,8-sialyltransferase 4	5	2	0	1	1	0	rno-miR-490-5p	-0.2	-0.2	N/A
KBTBD8	ENST00000295568.4	kelch repeat and BTB (POZ) domain containing 8	22	2	0	2	0	0	rno-miR-490-5p	-0.2	-0.2	N/A
ELTD1	ENST00000370742.3	EGF, latrophilin and seven transmembrane domain containing 1	13	1	0	1	0	0	rno-miR-490-5p	-0.2	-0.2	N/A
FIS1	ENST00000474120.1	fission 1 (mitochondrial outer membrane) homolog (S. cerevisiae)	11997	1	0	0	1	0	rno-miR-490-5p	-0.19	-0.2	N/A
NUDT7	ENST00000564085.1	nudix (nucleoside diphosphate linked moiety X)-type motif 7	50	2	0	0	2	0	rno-miR-490-5p	-0.19	-0.37	N/A
SLC25A25	ENST00000373069.5	solute carrier family 25 (mitochondrial carrier; phosphate carrier), member 25	3454	1	1	0	0	0	rno-miR-490-5p	-0.19	-0.19	N/A
SLC1A4	ENST00000234256.3	solute carrier family 1 (glutamate/neutral amino acid transporter), member 4	380	2	0	1	1	1	rno-miR-490-5p	-0.19	-0.2	N/A
TCF12	ENST00000267811.5	transcription factor 12	101	2	0	0	2	1	rno-miR-490-5p	-0.19	-0.24	N/A
MSANTD3-TMEFF1	ENST00000502978.1	MSANTD3-TMEFF1 readthrough	234	1	0	1	0	0	rno-miR-490-5p	-0.19	-0.19	N/A
SV2C	ENST00000502798.2	synaptic vesicle glycoprotein 2C	30	2	0	1	1	1	rno-miR-490-5p	-0.19	-0.2	N/A
RCOR1	ENST00000262241.6	REST corepressor 1	403	2	0	2	0	4	rno-miR-490-5p	-0.19	-0.28	N/A
GABRA3	ENST00000370314.4	gamma-aminobutyric acid (GABA) A receptor, alpha 3	55	1	0	0	1	0	rno-miR-490-5p	-0.19	-0.19	N/A
RBM8A	ENST00000330165.8	RNA binding motif protein 8A	33	1	0	0	1	0	rno-miR-490-5p	-0.19	-0.19	N/A
C4orf19	ENST00000381980.4	chromosome 4 open reading frame 19	51	1	0	0	1	0	rno-miR-490-5p	-0.19	-0.19	N/A
OR4N2	ENST00000568211.1	olfactory receptor, family 4, subfamily N, member 2	5	1	0	0	1	0	rno-miR-490-5p	-0.19	-0.19	N/A
UBE2D1	ENST00000373910.4	ubiquitin-conjugating enzyme E2D 1	200	1	0	0	1	0	rno-miR-490-5p	-0.19	-0.19	N/A
ZEB1	ENST00000361642.5	zinc finger E-box binding homeobox 1	59	1	0	1	0	1	rno-miR-490-5p	-0.19	-0.19	N/A
CPLX3	ENST00000395018.4	complexin 3	5	1	0	1	0	0	rno-miR-490-5p	-0.19	-0.19	N/A
TAB3	ENST00000378933.1	TGF-beta activated kinase 1/MAP3K7 binding protein 3	201	1	0	1	0	2	rno-miR-490-5p	-0.19	-0.32	N/A
ACPP	ENST00000336375.5	acid phosphatase, prostate	22	1	1	0	0	0	rno-miR-490-5p	-0.19	-0.19	N/A
CCR4	ENST00000330953.5	chemokine (C-C motif) receptor 4	5	1	0	0	1	0	rno-miR-490-5p	-0.19	-0.19	N/A
AMT	ENST00000458307.2	aminomethyltransferase	63	1	0	0	1	0	rno-miR-490-5p	-0.19	-0.19	N/A
TMEM41A	ENST00000296254.3	transmembrane protein 41A	382	1	0	1	0	0	rno-miR-490-5p	-0.19	-0.19	N/A
C7orf13	ENST00000333319.6	chromosome 7 open reading frame 13	14	1	0	0	1	0	rno-miR-490-5p	-0.19	-0.19	N/A
TMEFF1	ENST00000374879.4	transmembrane protein with EGF-like and two follistatin-like domains 1	234	1	0	1	0	0	rno-miR-490-5p	-0.19	-0.19	N/A
EMB	ENST00000303221.5	embigin	17	3	0	3	0	2	rno-miR-490-5p	-0.19	-0.41	N/A
CDYL2	ENST00000570137.2	chromodomain protein, Y-like 2	239	1	1	0	0	1	rno-miR-490-5p	-0.19	-0.25	N/A
LHFPL3	ENST00000535008.1	lipoma HMGIC fusion partner-like 3	5	1	0	1	0	0	rno-miR-490-5p	-0.19	-0.19	N/A
SHISA4	ENST00000362011.6	shisa family member 4	66	1	0	0	1	0	rno-miR-490-5p	-0.19	-0.19	N/A
CENPBD1	ENST00000314994.3	CENPB DNA-binding domains containing 1	212	1	0	0	1	1	rno-miR-490-5p	-0.19	-0.19	N/A
PTGES3	ENST00000262033.6	prostaglandin E synthase 3 (cytosolic)	93	1	0	0	1	0	rno-miR-490-5p	-0.19	-0.19	N/A
PMFBP1	ENST00000537465.1	polyamine modulated factor 1 binding protein 1	5	1	0	0	1	0	rno-miR-490-5p	-0.19	-0.19	N/A
HP	ENST00000562526.1	haptoglobin	5	1	0	0	1	0	rno-miR-490-5p	-0.19	-0.19	N/A
DCUN1D2	ENST00000332592.3	DCN1, defective in cullin neddylation 1, domain containing 2	17	1	0	0	1	0	rno-miR-490-5p	-0.19	-0.19	N/A
NOD2	ENST00000300589.2	nucleotide-binding oligomerization domain containing 2	8	1	0	1	0	1	rno-miR-490-5p	-0.19	-0.19	N/A
IL10	ENST00000423557.1	interleukin 10	5	1	0	0	1	0	rno-miR-490-5p	-0.19	-0.19	N/A
PAG1	ENST00000220597.4	phosphoprotein associated with glycosphingolipid microdomains 1	53	2	1	1	0	2	rno-miR-490-5p	-0.19	-0.21	N/A
FAM102B	ENST00000370035.3	family with sequence similarity 102, member B	392	1	0	1	0	1	rno-miR-490-5p	-0.19	-0.19	N/A
CYS1	ENST00000381813.4	cystin 1	22	1	0	0	1	1	rno-miR-490-5p	-0.18	-0.18	N/A
NPFFR2	ENST00000344413.5	neuropeptide FF receptor 2	8	1	0	0	1	0	rno-miR-490-5p	-0.18	-0.18	N/A
CA10	ENST00000570565.1	carbonic anhydrase X	5	1	0	0	1	2	rno-miR-490-5p	-0.18	-0.18	N/A
FSD1L	ENST00000374710.3	fibronectin type III and SPRY domain containing 1-like	16	3	0	0	3	1	rno-miR-490-5p	-0.18	-0.21	N/A
FAM13A	ENST00000395002.2	family with sequence similarity 13, member A	441	1	0	1	0	1	rno-miR-490-5p	-0.18	-0.2	N/A
CDH2	ENST00000269141.3	cadherin 2, type 1, N-cadherin (neuronal)	1230	1	0	1	0	0	rno-miR-490-5p	-0.18	-0.2	N/A
SLC2A3	ENST00000075120.7	solute carrier family 2 (facilitated glucose transporter), member 3	5	2	0	0	2	0	rno-miR-490-5p	-0.18	-0.18	N/A
PAK4	ENST00000599386.1	p21 protein (Cdc42/Rac)-activated kinase 4	130	1	0	0	1	0	rno-miR-490-5p	-0.18	-0.18	N/A
KCNS3	ENST00000304101.4	potassium voltage-gated channel, delayed-rectifier, subfamily S, member 3	344	1	0	1	0	0	rno-miR-490-5p	-0.18	-0.19	N/A
SYP	ENST00000263233.4	synaptophysin	15	1	0	0	1	1	rno-miR-490-5p	-0.18	-0.18	N/A
FKBP1A	ENST00000400137.4	FK506 binding protein 1A, 12kDa	72	1	0	1	0	1	rno-miR-490-5p	-0.18	-0.18	N/A
LRTM2	ENST00000543818.1	leucine-rich repeats and transmembrane domains 2	5	1	0	0	1	1	rno-miR-490-5p	-0.18	-0.18	N/A
CCL8	ENST00000394620.1	chemokine (C-C motif) ligand 8	5	1	0	1	0	0	rno-miR-490-5p	-0.18	-0.18	N/A
OLR1	ENST00000543993.1	oxidized low density lipoprotein (lectin-like) receptor 1	15	1	0	1	0	1	rno-miR-490-5p	-0.18	-0.28	N/A
GREM2	ENST00000318160.4	gremlin 2, DAN family BMP antagonist	631	1	0	1	0	0	rno-miR-490-5p	-0.18	-0.18	N/A
NUS1	ENST00000368494.3	nuclear undecaprenyl pyrophosphate synthase 1 homolog (S. cerevisiae)	302	1	1	0	0	1	rno-miR-490-5p	-0.18	-0.18	N/A
STT3A	ENST00000392708.4	STT3A, subunit of the oligosaccharyltransferase complex (catalytic)	3595	1	0	1	0	0	rno-miR-490-5p	-0.18	-0.21	N/A
POC1B-GALNT4	ENST00000547474.1	POC1B-GALNT4 readthrough	275	2*	0	0	1	0	rno-miR-490-5p	-0.18	-0.18	N/A
MLC1	ENST00000395876.2	megalencephalic leukoencephalopathy with subcortical cysts 1	5	1	0	0	1	0	rno-miR-490-5p	-0.18	-0.18	N/A
SNCB	ENST00000310112.3	synuclein, beta	5	1	0	0	1	0	rno-miR-490-5p	-0.18	-0.18	N/A
LYPD6	ENST00000334166.4	LY6/PLAUR domain containing 6	261	2	0	2	0	0	rno-miR-490-5p	-0.18	-0.18	N/A
FBXL12	ENST00000589626.1	F-box and leucine-rich repeat protein 12	27	1	0	1	0	0	rno-miR-490-5p	-0.18	-0.18	N/A
CHRM1	ENST00000306960.3	cholinergic receptor, muscarinic 1	5	1	0	1	0	0	rno-miR-490-5p	-0.18	-0.18	N/A
MRPL35	ENST00000337109.4	mitochondrial ribosomal protein L35	860	1	0	1	0	0	rno-miR-490-5p	-0.18	-0.18	N/A
CYBRD1	ENST00000375252.3	cytochrome b reductase 1	4467	1	0	1	0	1	rno-miR-490-5p	-0.18	-0.19	N/A
GYPA	ENST00000360771.4	glycophorin A (MNS blood group)	5	1	0	0	1	0	rno-miR-490-5p	-0.18	-0.18	N/A
USP2	ENST00000455332.2	ubiquitin specific peptidase 2	19	1	1	0	0	1	rno-miR-490-5p	-0.18	-0.18	N/A
GPALPP1	ENST00000361121.2	GPALPP motifs containing 1	845	1	0	1	0	0	rno-miR-490-5p	-0.18	-0.19	N/A
GRIN2A	ENST00000562109.1	glutamate receptor, ionotropic, N-methyl D-aspartate 2A	5	2	0	0	2	1	rno-miR-490-5p	-0.18	-0.21	N/A
BAHD1	ENST00000416165.1	bromo adjacent homology domain containing 1	76	1	0	1	0	0	rno-miR-490-5p	-0.18	-0.18	N/A
FAM71B	ENST00000302938.4	family with sequence similarity 71, member B	5	1	0	0	1	0	rno-miR-490-5p	-0.18	-0.18	N/A
NYAP2	ENST00000272907.6	neuronal tyrosine-phosphorylated phosphoinositide-3-kinase adaptor 2	5	1	0	0	1	2	rno-miR-490-5p	-0.18	-0.18	N/A
ANKRD34C	ENST00000421388.2	ankyrin repeat domain 34C	5	3	0	0	3	0	rno-miR-490-5p	-0.18	-0.18	N/A
TM4SF1	ENST00000472441.1	transmembrane 4 L six family member 1	1401	1	0	0	1	0	rno-miR-490-5p	-0.18	-0.18	N/A
MACROD2	ENST00000217246.4	MACRO domain containing 2	5	1	0	1	0	1	rno-miR-490-5p	-0.18	-0.18	N/A
CTRC	ENST00000375943.2	chymotrypsin C (caldecrin)	5	1	0	0	1	0	rno-miR-490-5p	-0.18	-0.18	N/A
MAP3K7CL	ENST00000286791.5	MAP3K7 C-terminal like	87	1	0	1	0	0	rno-miR-490-5p	-0.18	-0.18	N/A
AR	ENST00000374690.3	androgen receptor	57	2	1	1	0	3	rno-miR-490-5p	-0.18	-0.18	N/A
PYGM	ENST00000377432.3	phosphorylase, glycogen, muscle	5	1	0	0	1	0	rno-miR-490-5p	-0.18	-0.18	N/A
ENPP4	ENST00000321037.4	ectonucleotide pyrophosphatase/phosphodiesterase 4 (putative)	114	1	0	1	0	2	rno-miR-490-5p	-0.18	-0.18	N/A
PACSIN2	ENST00000263246.3	protein kinase C and casein kinase substrate in neurons 2	402	1	0	1	0	1	rno-miR-490-5p	-0.18	-0.19	N/A
CTC-349C3.1	ENST00000432382.3	Homo sapiens uncharacterized LOC100996485 (LOC100996485), mRNA.	5	1	0	0	1	0	rno-miR-490-5p	-0.18	-0.18	N/A
CHST4	ENST00000338482.5	carbohydrate (N-acetylglucosamine 6-O) sulfotransferase 4	15	2	0	1	1	0	rno-miR-490-5p	-0.18	-0.18	N/A
TAL1	ENST00000371884.2	T-cell acute lymphocytic leukemia 1	5	1	0	1	0	0	rno-miR-490-5p	-0.18	-0.18	N/A
C1orf111	ENST00000367935.5	chromosome 1 open reading frame 111	5	1	0	0	1	2	rno-miR-490-5p	-0.18	-0.18	N/A
MMGT1	ENST00000305963.2	membrane magnesium transporter 1	113	1	0	0	1	0	rno-miR-490-5p	-0.18	-0.19	N/A
FAM26E	ENST00000368599.3	family with sequence similarity 26, member E	32	2	0	0	2	0	rno-miR-490-5p	-0.18	-0.22	N/A
PRDM6	ENST00000407847.4	PR domain containing 6	69	2	1	0	1	0	rno-miR-490-5p	-0.18	-0.21	N/A
L3MBTL3	ENST00000529410.1	l(3)mbt-like 3 (Drosophila)	60	1	0	1	0	0	rno-miR-490-5p	-0.17	-0.23	N/A
CCDC169-SOHLH2	ENST00000511166.1	CCDC169-SOHLH2 readthrough	15	1	0	1	0	0	rno-miR-490-5p	-0.17	-0.17	N/A
COL3A1	ENST00000304636.3	collagen, type III, alpha 1	215	1	0	1	0	0	rno-miR-490-5p	-0.17	-0.17	N/A
DAPP1	ENST00000296414.7	dual adaptor of phosphotyrosine and 3-phosphoinositides	5	1	0	1	0	0	rno-miR-490-5p	-0.17	-0.17	N/A
GATC	ENST00000551765.1	glutamyl-tRNA(Gln) amidotransferase, subunit C	781	1	0	1	0	0	rno-miR-490-5p	-0.17	-0.21	N/A
KIAA0319L	ENST00000325722.3	KIAA0319-like	2090	1	0	1	0	0	rno-miR-490-5p	-0.17	-0.17	N/A
UBL4B	ENST00000334179.3	ubiquitin-like 4B	5	1	0	0	1	1	rno-miR-490-5p	-0.17	-0.17	N/A
GPSM1	ENST00000440944.1	G-protein signaling modulator 1	5243	1	1	0	0	0	rno-miR-490-5p	-0.17	-0.17	N/A
TRPS1	ENST00000395715.3	trichorhinophalangeal syndrome I	94	1	1	0	0	1	rno-miR-490-5p	-0.17	-0.18	N/A
NPPC	ENST00000409852.1	natriuretic peptide C	9	1	0	0	1	0	rno-miR-490-5p	-0.17	-0.32	N/A
NUDT17	ENST00000334513.5	nudix (nucleoside diphosphate linked moiety X)-type motif 17	131	1	0	0	1	0	rno-miR-490-5p	-0.17	-0.17	N/A
GYG1	ENST00000345003.4	glycogenin 1	932	1	0	1	0	0	rno-miR-490-5p	-0.17	-0.17	N/A
TMEM154	ENST00000304385.3	transmembrane protein 154	5	2	0	1	1	0	rno-miR-490-5p	-0.17	-0.17	N/A
YTHDF3	ENST00000539294.1	YTH domain family, member 3	444	1	1	0	0	0	rno-miR-490-5p	-0.17	-0.24	N/A
ENKD1	ENST00000602644.1	enkurin domain containing 1	12	1	0	1	0	0	rno-miR-490-5p	-0.17	-0.17	N/A
TTC26	ENST00000430935.1	tetratricopeptide repeat domain 26	211	1	1	0	0	1	rno-miR-490-5p	-0.17	-0.23	N/A
CERK	ENST00000216264.8	ceramide kinase	123	2	1	0	1	2	rno-miR-490-5p	-0.17	-0.22	N/A
EPHA4	ENST00000281821.2	EPH receptor A4	64	3	0	3	0	0	rno-miR-490-5p	-0.17	-0.18	N/A
CASP14	ENST00000427043.3	caspase 14, apoptosis-related cysteine peptidase	5	1	0	0	1	0	rno-miR-490-5p	-0.17	-0.17	N/A
PI15	ENST00000260113.2	peptidase inhibitor 15	12	2	0	2	0	0	rno-miR-490-5p	-0.17	-0.17	N/A
TXNRD1	ENST00000378070.4	thioredoxin reductase 1	1255	1	0	0	1	2	rno-miR-490-5p	-0.17	-0.18	N/A
ALG10B	ENST00000308742.4	ALG10B, alpha-1,2-glucosyltransferase	471	2	0	0	2	1	rno-miR-490-5p	-0.17	-0.19	N/A
GZF1	ENST00000338121.5	GDNF-inducible zinc finger protein 1	252	1	0	0	1	1	rno-miR-490-5p	-0.17	-0.17	N/A
CAPN6	ENST00000324068.1	calpain 6	5	1	0	0	1	0	rno-miR-490-5p	-0.17	-0.17	N/A
PPP2R5C	ENST00000422945.2	protein phosphatase 2, regulatory subunit B', gamma	1584	1	1	0	0	0	rno-miR-490-5p	-0.17	-0.17	N/A
MCF2	ENST00000520602.1	MCF.2 cell line derived transforming sequence	5	1	0	1	0	0	rno-miR-490-5p	-0.17	-0.17	N/A
CWF19L2	ENST00000282251.5	CWF19-like 2, cell cycle control (S. pombe)	118	1	0	1	0	0	rno-miR-490-5p	-0.17	-0.17	N/A
R3HCC1L	ENST00000298999.3	R3H domain and coiled-coil containing 1-like	392	1	0	1	0	1	rno-miR-490-5p	-0.17	-0.17	N/A
TGM6	ENST00000381423.1	transglutaminase 6	5	1	0	1	0	0	rno-miR-490-5p	-0.17	-0.17	N/A
ARHGAP12	ENST00000311380.4	Rho GTPase activating protein 12	190	1	0	0	1	0	rno-miR-490-5p	-0.17	-0.17	N/A
ENOPH1	ENST00000273920.3	enolase-phosphatase 1	615	1	0	0	1	0	rno-miR-490-5p	-0.17	-0.17	N/A
IGF2BP3	ENST00000258729.3	insulin-like growth factor 2 mRNA binding protein 3	30	1	0	0	1	1	rno-miR-490-5p	-0.17	-0.17	N/A
PLCXD3	ENST00000377801.3	phosphatidylinositol-specific phospholipase C, X domain containing 3	81	2	0	2	0	3	rno-miR-490-5p	-0.17	-0.18	N/A
CHORDC1	ENST00000320585.6	cysteine and histidine-rich domain (CHORD) containing 1	891	2	0	1	1	0	rno-miR-490-5p	-0.17	-0.23	N/A
MST4	ENST00000394334.2	Serine/threonine-protein kinase MST4	47	1	0	1	0	2	rno-miR-490-5p	-0.17	-0.2	N/A
SHPRH	ENST00000367505.2	SNF2 histone linker PHD RING helicase, E3 ubiquitin protein ligase	757	1	1	0	0	0	rno-miR-490-5p	-0.17	-0.17	N/A
NR2F2	ENST00000394166.3	nuclear receptor subfamily 2, group F, member 2	4428	1	0	0	1	0	rno-miR-490-5p	-0.17	-0.17	N/A
ISLR	ENST00000249842.3	immunoglobulin superfamily containing leucine-rich repeat	6	1	0	0	1	0	rno-miR-490-5p	-0.17	-0.17	N/A
PPM1B	ENST00000409432.3	protein phosphatase, Mg2+/Mn2+ dependent, 1B	321	1	0	1	0	0	rno-miR-490-5p	-0.17	-0.17	N/A
CCNH	ENST00000508855.1	cyclin H	250	1	0	1	0	1	rno-miR-490-5p	-0.17	-0.17	N/A
KLHL13	ENST00000371882.1	kelch-like family member 13	13	1	0	0	1	1	rno-miR-490-5p	-0.17	-0.17	N/A
GDAP1	ENST00000220822.7	ganglioside induced differentiation associated protein 1	37	1	0	1	0	1	rno-miR-490-5p	-0.17	-0.17	N/A
CACNG7	ENST00000391767.1	calcium channel, voltage-dependent, gamma subunit 7	5	1	0	1	0	0	rno-miR-490-5p	-0.17	-0.17	N/A
OPHN1	ENST00000355520.5	oligophrenin 1	54	3	1	0	2	0	rno-miR-490-5p	-0.17	-0.17	N/A
PARK2	ENST00000366898.1	parkin RBR E3 ubiquitin protein ligase	55	1	0	1	0	1	rno-miR-490-5p	-0.17	-0.17	N/A
AL021546.6	ENST00000551806.1	Glutamyl-tRNA(Gln) amidotransferase subunit C, mitochondrial	781	1	0	1	0	0	rno-miR-490-5p	-0.17	-0.2	N/A
HEPACAM	ENST00000298251.4	hepatic and glial cell adhesion molecule	5	1	0	1	0	0	rno-miR-490-5p	-0.17	-0.17	N/A
C8orf17	ENST00000507535.3	chromosome 8 open reading frame 17	5	1	0	1	0	0	rno-miR-490-5p	-0.17	-0.17	N/A
HMGCL	ENST00000374490.3	3-hydroxymethyl-3-methylglutaryl-CoA lyase	1129	1	0	1	0	0	rno-miR-490-5p	-0.17	-0.17	N/A
CLCN2	ENST00000423355.2	chloride channel, voltage-sensitive 2	44	1	0	0	1	0	rno-miR-490-5p	-0.17	-0.17	N/A
SEPHS1	ENST00000545675.1	selenophosphate synthetase 1	281	1	0	1	0	0	rno-miR-490-5p	-0.17	-0.18	N/A
PAPOLG	ENST00000238714.3	poly(A) polymerase gamma	49	1	1	0	0	0	rno-miR-490-5p	-0.17	-0.25	N/A
CCDC88A	ENST00000336838.6	coiled-coil domain containing 88A	141	1	0	1	0	0	rno-miR-490-5p	-0.17	-0.17	N/A
OGG1	ENST00000302008.8	8-oxoguanine DNA glycosylase	364	1	0	0	1	0	rno-miR-490-5p	-0.17	-0.17	N/A
P4HA1	ENST00000307116.2	prolyl 4-hydroxylase, alpha polypeptide I	38	1	0	0	1	0	rno-miR-490-5p	-0.17	-0.17	N/A
GADL1	ENST00000282538.5	glutamate decarboxylase-like 1	5	1	0	0	1	0	rno-miR-490-5p	-0.17	-0.17	N/A
PIGZ	ENST00000412723.1	phosphatidylinositol glycan anchor biosynthesis, class Z	1071	1	0	0	1	0	rno-miR-490-5p	-0.16	-0.17	N/A
RDX	ENST00000343115.4	radixin	44	2	0	2	0	2	rno-miR-490-5p	-0.16	-0.18	N/A
TAL2	ENST00000334077.3	T-cell acute lymphocytic leukemia 2	21	1	0	1	0	0	rno-miR-490-5p	-0.16	-0.22	N/A
SIX6	ENST00000327720.5	SIX homeobox 6	5	1	0	0	1	0	rno-miR-490-5p	-0.16	-0.16	N/A
RRP7A	ENST00000323013.6	ribosomal RNA processing 7 homolog A (S. cerevisiae)	522	1	0	0	1	2	rno-miR-490-5p	-0.16	-0.17	N/A
AGGF1	ENST00000312916.7	angiogenic factor with G patch and FHA domains 1	890	1	0	1	0	1	rno-miR-490-5p	-0.16	-0.17	N/A
OR51E1	ENST00000396952.5	olfactory receptor, family 51, subfamily E, member 1	5	1	0	0	1	0	rno-miR-490-5p	-0.16	-0.16	N/A
ISL1	ENST00000230658.7	ISL LIM homeobox 1	67	1	0	0	1	0	rno-miR-490-5p	-0.16	-0.16	N/A
CCNJ	ENST00000265992.5	cyclin J	5	1	0	0	1	0	rno-miR-490-5p	-0.16	-0.16	N/A
ZNF292	ENST00000369577.3	zinc finger protein 292	230	1	0	0	1	0	rno-miR-490-5p	-0.16	-0.16	N/A
C10orf107	ENST00000330194.2	chromosome 10 open reading frame 107	6	1	0	0	1	0	rno-miR-490-5p	-0.16	-0.16	N/A
GPR180	ENST00000376958.4	G protein-coupled receptor 180	161	1	0	1	0	1	rno-miR-490-5p	-0.16	-0.17	N/A
C5orf24	ENST00000394976.3	chromosome 5 open reading frame 24	2668	1	0	0	1	2	rno-miR-490-5p	-0.16	-0.17	N/A
SLC15A5	ENST00000344941.3	solute carrier family 15, member 5	5	1	0	0	1	0	rno-miR-490-5p	-0.16	-0.16	N/A
CSRNP3	ENST00000314499.7	cysteine-serine-rich nuclear protein 3	24	2	0	2	0	0	rno-miR-490-5p	-0.16	-0.16	N/A
IKZF1	ENST00000331340.3	IKAROS family zinc finger 1 (Ikaros)	11	1	0	0	1	1	rno-miR-490-5p	-0.16	-0.16	N/A
STRA13	ENST00000580435.1	stimulated by retinoic acid 13	77	1	0	1	0	0	rno-miR-490-5p	-0.16	-0.24	N/A
BHLHE22	ENST00000321870.1	basic helix-loop-helix family, member e22	27	1	0	1	0	0	rno-miR-490-5p	-0.16	-0.16	N/A
GPX1	ENST00000419349.1	glutathione peroxidase 1	122	1	0	0	1	0	rno-miR-490-5p	-0.16	-0.16	N/A
MDGA1	ENST00000297153.7	MAM domain containing glycosylphosphatidylinositol anchor 1	240	1	0	1	0	4	rno-miR-490-5p	-0.16	-0.16	N/A
SATB2	ENST00000417098.1	SATB homeobox 2	820	1	0	1	0	1	rno-miR-490-5p	-0.16	-0.18	N/A
PRR12	ENST00000418929.2	proline rich 12	95	1	0	0	1	0	rno-miR-490-5p	-0.16	-0.16	N/A
SCN5A	ENST00000414099.2	sodium channel, voltage-gated, type V, alpha subunit	5	1	0	0	1	0	rno-miR-490-5p	-0.16	-0.16	N/A
ALDH6A1	ENST00000553458.1	aldehyde dehydrogenase 6 family, member A1	196	1	1	0	0	0	rno-miR-490-5p	-0.16	-0.43	N/A
TLDC2	ENST00000217320.3	TBC/LysM-associated domain containing 2	5	1	0	1	0	0	rno-miR-490-5p	-0.16	-0.16	N/A
LEP	ENST00000308868.4	leptin	5	1	0	0	1	0	rno-miR-490-5p	-0.16	-0.16	N/A
ZKSCAN8	ENST00000330236.6	zinc finger with KRAB and SCAN domains 8	281	2	0	1	1	0	rno-miR-490-5p	-0.16	-0.16	N/A
PNISR	ENST00000369239.5	PNN-interacting serine/arginine-rich protein	600	1	0	0	1	0	rno-miR-490-5p	-0.16	-0.16	N/A
PRKAA2	ENST00000371244.4	protein kinase, AMP-activated, alpha 2 catalytic subunit	561	1	1	0	0	0	rno-miR-490-5p	-0.16	-0.2	N/A
CEP57L1	ENST00000368968.2	centrosomal protein 57kDa-like 1	90	1	0	1	0	1	rno-miR-490-5p	-0.16	-0.17	N/A
PROSER2	ENST00000277570.5	proline and serine-rich protein 2	61	1	0	0	1	0	rno-miR-490-5p	-0.16	-0.16	N/A
SPRED1	ENST00000299084.4	sprouty-related, EVH1 domain containing 1	547	1	0	1	0	0	rno-miR-490-5p	-0.16	-0.16	N/A
RIC3	ENST00000396677.2	RIC3 acetylcholine receptor chaperone	5	3	0	1	2	0	rno-miR-490-5p	-0.16	-0.16	N/A
AC010327.2	ENST00000598855.1	Uncharacterized protein; cDNA FLJ45856 fis, clone OCBBF2025631	7	1	0	1	0	0	rno-miR-490-5p	-0.16	-0.16	N/A
VTA1	ENST00000367630.4	vesicle (multivesicular body) trafficking 1	1424	3	1	1	1	1	rno-miR-490-5p	-0.16	-0.59	N/A
PITPNM2	ENST00000280562.5	phosphatidylinositol transfer protein, membrane-associated 2	66	1	0	1	0	2	rno-miR-490-5p	-0.16	-0.17	N/A
LEF1	ENST00000265165.1	lymphoid enhancer-binding factor 1	104	2	0	0	2	1	rno-miR-490-5p	-0.16	-0.23	N/A
GNA13	ENST00000439174.2	guanine nucleotide binding protein (G protein), alpha 13	190	1	0	1	0	1	rno-miR-490-5p	-0.16	-0.19	N/A
FAM3C	ENST00000359943.3	family with sequence similarity 3, member C	15	1	0	1	0	1	rno-miR-490-5p	-0.16	-0.16	N/A
PIP5K1B	ENST00000265382.3	phosphatidylinositol-4-phosphate 5-kinase, type I, beta	69	1	0	1	0	1	rno-miR-490-5p	-0.16	-0.16	N/A
ITPK1	ENST00000267615.6	inositol-tetrakisphosphate 1-kinase	60	1	0	0	1	1	rno-miR-490-5p	-0.16	-0.16	N/A
CTSE	ENST00000358184.2	cathepsin E	42	1	0	1	0	0	rno-miR-490-5p	-0.16	-0.16	N/A
ITGB1	ENST00000396033.2	integrin, beta 1 (fibronectin receptor, beta polypeptide, antigen CD29 includes MDF2, MSK12)	2098	1	0	1	0	0	rno-miR-490-5p	-0.16	-0.16	N/A
PLXNA4	ENST00000321063.4	plexin A4	9	2	0	1	1	3	rno-miR-490-5p	-0.16	-0.16	N/A
CERKL	ENST00000410087.3	ceramide kinase-like	8	1	0	1	0	0	rno-miR-490-5p	-0.16	-0.17	N/A
GDF11	ENST00000257868.5	growth differentiation factor 11	847	1	1	0	0	0	rno-miR-490-5p	-0.16	-0.17	N/A
RYBP	ENST00000477973.2	RING1 and YY1 binding protein	342	2	0	1	1	1	rno-miR-490-5p	-0.16	-0.16	N/A
ZIC1	ENST00000282928.4	Zic family member 1	26	2	0	2	0	0	rno-miR-490-5p	-0.16	-0.43	N/A
BTBD3	ENST00000254977.3	BTB (POZ) domain containing 3	3798	1	0	1	0	2	rno-miR-490-5p	-0.16	-0.16	N/A
ERBB4	ENST00000342788.4	v-erb-b2 avian erythroblastic leukemia viral oncogene homolog 4	27	4	0	2	2	1	rno-miR-490-5p	-0.16	-0.19	N/A
EPB41L5	ENST00000443902.2	erythrocyte membrane protein band 4.1 like 5	108	1	0	0	1	0	rno-miR-490-5p	-0.16	-0.16	N/A
HMBS	ENST00000392841.1	hydroxymethylbilane synthase	253	1	0	0	1	1	rno-miR-490-5p	-0.16	-0.16	N/A
RAB17	ENST00000264601.3	RAB17, member RAS oncogene family	84	1	0	1	0	0	rno-miR-490-5p	-0.16	-0.16	N/A
PLD1	ENST00000342215.6	phospholipase D1, phosphatidylcholine-specific	128	1	0	1	0	0	rno-miR-490-5p	-0.16	-0.16	N/A
WDR5	ENST00000425041.1	WD repeat domain 5	889	1	0	0	1	0	rno-miR-490-5p	-0.16	-0.19	N/A
CSK	ENST00000220003.9	c-src tyrosine kinase	941	1	0	0	1	1	rno-miR-490-5p	-0.16	-0.17	N/A
CTNNA2	ENST00000496558.1	catenin (cadherin-associated protein), alpha 2	5	1	0	1	0	1	rno-miR-490-5p	-0.16	-0.19	N/A
SLC38A4	ENST00000447411.1	solute carrier family 38, member 4	10	1	0	1	0	1	rno-miR-490-5p	-0.15	-0.15	N/A
ZCWPW2	ENST00000383768.2	zinc finger, CW type with PWWP domain 2	10	1	0	0	1	0	rno-miR-490-5p	-0.15	-0.15	N/A
LETM2	ENST00000297720.5	leucine zipper-EF-hand containing transmembrane protein 2	9	1	0	0	1	0	rno-miR-490-5p	-0.15	-0.15	N/A
PDE10A	ENST00000366882.1	phosphodiesterase 10A	371	2	0	1	1	1	rno-miR-490-5p	-0.15	-0.15	N/A
TERF1	ENST00000276602.6	telomeric repeat binding factor (NIMA-interacting) 1	5	1	0	0	1	0	rno-miR-490-5p	-0.15	-0.15	N/A
OXCT1	ENST00000196371.5	3-oxoacid CoA transferase 1	1783	1	0	0	1	0	rno-miR-490-5p	-0.15	-0.15	N/A
ANKFY1	ENST00000341657.4	ankyrin repeat and FYVE domain containing 1	969	2	0	1	1	2	rno-miR-490-5p	-0.15	-0.18	N/A
LANCL2	ENST00000254770.2	LanC lantibiotic synthetase component C-like 2 (bacterial)	237	1	0	1	0	1	rno-miR-490-5p	-0.15	-0.19	N/A
LRRC8B	ENST00000330947.2	leucine rich repeat containing 8 family, member B	326	1	0	0	1	2	rno-miR-490-5p	-0.15	-0.17	N/A
FRS2	ENST00000550389.1	fibroblast growth factor receptor substrate 2	176	1	1	0	0	2	rno-miR-490-5p	-0.15	-0.19	N/A
C9orf152	ENST00000400613.4	chromosome 9 open reading frame 152	5	1	0	1	0	0	rno-miR-490-5p	-0.15	-0.15	N/A
ABCC10	ENST00000372530.4	ATP-binding cassette, sub-family C (CFTR/MRP), member 10	10	1	0	0	1	0	rno-miR-490-5p	-0.15	-0.15	N/A
IL16	ENST00000394660.2	interleukin 16	5	2	0	0	2	0	rno-miR-490-5p	-0.15	-0.15	N/A
PDGFRB	ENST00000261799.4	platelet-derived growth factor receptor, beta polypeptide	320	1	0	0	1	0	rno-miR-490-5p	-0.15	-0.15	N/A
CACNA1E	ENST00000526775.1	calcium channel, voltage-dependent, R type, alpha 1E subunit	5	3	1	1	1	0	rno-miR-490-5p	-0.15	-0.15	N/A
SYNJ1	ENST00000357345.3	synaptojanin 1	143	1	1	0	0	1	rno-miR-490-5p	-0.15	-0.17	N/A
C2orf54	ENST00000402775.2	chromosome 2 open reading frame 54	13	1	0	1	0	0	rno-miR-490-5p	-0.15	-0.21	N/A
LPAR3	ENST00000440886.1	lysophosphatidic acid receptor 3	35	1	0	0	1	2	rno-miR-490-5p	-0.15	-0.21	N/A
FAM107A	ENST00000464064.1	family with sequence similarity 107, member A	12	1	0	0	1	2	rno-miR-490-5p	-0.15	-0.26	N/A
FGD2	ENST00000274963.8	FYVE, RhoGEF and PH domain containing 2	5	1	0	0	1	0	rno-miR-490-5p	-0.15	-0.15	N/A
AGK	ENST00000355413.4	acylglycerol kinase	186	1	0	0	1	0	rno-miR-490-5p	-0.15	-0.15	N/A
ARPP19	ENST00000566423.1	cAMP-regulated phosphoprotein, 19kDa	1316	1	0	1	0	0	rno-miR-490-5p	-0.15	-0.15	N/A
RASGEF1B	ENST00000509081.1	RasGEF domain family, member 1B	20	1	0	0	1	0	rno-miR-490-5p	-0.15	-0.15	N/A
GPR61	ENST00000527748.1	G protein-coupled receptor 61	5	2	0	1	1	2	rno-miR-490-5p	-0.15	-0.15	N/A
CUX1	ENST00000437600.4	cut-like homeobox 1	1205	1	0	0	1	0	rno-miR-490-5p	-0.15	-0.15	N/A
GPBAR1	ENST00000479077.1	G protein-coupled bile acid receptor 1	5	1	0	0	1	0	rno-miR-490-5p	-0.15	-0.15	N/A
EPDR1	ENST00000423717.1	ependymin related 1	84	1	0	0	1	0	rno-miR-490-5p	-0.15	-0.16	N/A
AKIRIN1	ENST00000432648.3	akirin 1	798	1	0	1	0	0	rno-miR-490-5p	-0.15	-0.15	N/A
RDH12	ENST00000551171.1	retinol dehydrogenase 12 (all-trans/9-cis/11-cis)	20	1	0	1	0	0	rno-miR-490-5p	-0.15	-0.15	N/A
RAB27A	ENST00000396307.2	RAB27A, member RAS oncogene family	181	1	0	0	1	0	rno-miR-490-5p	-0.15	-0.15	N/A
TMEM150C	ENST00000515780.2	transmembrane protein 150C	8	1	0	1	0	1	rno-miR-490-5p	-0.15	-0.15	N/A
RASA2	ENST00000286364.3	RAS p21 protein activator 2	170	2	0	1	1	0	rno-miR-490-5p	-0.15	-0.15	N/A
ARPC4	ENST00000397261.3	actin related protein 2/3 complex, subunit 4, 20kDa	2513	1	0	0	1	0	rno-miR-490-5p	-0.15	-0.18	N/A
SMEK2	ENST00000272313.5	SMEK homolog 2, suppressor of mek1 (Dictyostelium)	342	1	0	0	1	1	rno-miR-490-5p	-0.15	-0.15	N/A
MSL1	ENST00000398532.4	male-specific lethal 1 homolog (Drosophila)	4715	1	1	0	0	1	rno-miR-490-5p	-0.15	-0.15	N/A
FOXN2	ENST00000340553.3	forkhead box N2	441	1	0	1	0	0	rno-miR-490-5p	-0.15	-0.15	N/A
STK38	ENST00000229812.7	serine/threonine kinase 38	156	1	0	1	0	0	rno-miR-490-5p	-0.15	-0.15	N/A
BTLA	ENST00000334529.5	B and T lymphocyte associated	5	2	0	0	2	1	rno-miR-490-5p	-0.15	-0.17	N/A
EGR1	ENST00000239938.4	early growth response 1	1956	1	0	1	0	0	rno-miR-490-5p	-0.15	-0.15	N/A
PTCHD4	ENST00000339488.4	patched domain containing 4	19	2	0	1	1	2	rno-miR-490-5p	-0.15	-0.2	N/A
RCAN2	ENST00000330430.6	regulator of calcineurin 2	32	1	0	0	1	1	rno-miR-490-5p	-0.15	-0.19	N/A
POU3F3	ENST00000361360.2	POU class 3 homeobox 3	461	2	0	2	0	0	rno-miR-490-5p	-0.15	-0.17	N/A
UBXN7	ENST00000296328.4	UBX domain protein 7	95	2	1	0	1	2	rno-miR-490-5p	-0.15	-0.33	N/A
UGT8	ENST00000310836.6	UDP glycosyltransferase 8	682	1	0	1	0	0	rno-miR-490-5p	-0.15	-0.16	N/A
FAM169B	ENST00000558256.1	family with sequence similarity 169, member B	5	1	0	1	0	0	rno-miR-490-5p	-0.15	-0.15	N/A
FAM73B	ENST00000277475.5	family with sequence similarity 73, member B	651	1	0	0	1	2	rno-miR-490-5p	-0.15	-0.15	N/A
PKP1	ENST00000367324.3	plakophilin 1 (ectodermal dysplasia/skin fragility syndrome)	12	1	0	0	1	1	rno-miR-490-5p	-0.15	-0.15	N/A
PDIK1L	ENST00000374271.4	PDLIM1 interacting kinase 1 like	5	1	0	1	0	0	rno-miR-490-5p	-0.15	-0.15	N/A
HOXC8	ENST00000040584.4	homeobox C8	5	1	0	0	1	2	rno-miR-490-5p	-0.15	-0.15	N/A
SELO	ENST00000380903.2	Selenoprotein O	158	1	0	0	1	0	rno-miR-490-5p	-0.15	-0.15	N/A
GPR173	ENST00000332582.4	G protein-coupled receptor 173	99	2	0	1	1	2	rno-miR-490-5p	-0.15	-0.15	N/A
SEPT7	ENST00000435235.1	septin 7	97	1	0	1	0	1	rno-miR-490-5p	-0.15	-0.2	N/A
ZC3H13	ENST00000242848.4	zinc finger CCCH-type containing 13	229	1	0	0	1	1	rno-miR-490-5p	-0.15	-0.15	N/A
POU4F1	ENST00000377208.5	POU class 4 homeobox 1	61	1	1	0	0	1	rno-miR-490-5p	-0.15	-0.15	N/A
GCLM	ENST00000370238.3	glutamate-cysteine ligase, modifier subunit	809	1	1	0	0	0	rno-miR-490-5p	-0.15	-0.37	N/A
SOX1	ENST00000330949.1	SRY (sex determining region Y)-box 1	5	1	0	0	1	0	rno-miR-490-5p	-0.15	-0.15	N/A
WDR27	ENST00000448612.1	WD repeat domain 27	36	1	0	1	0	0	rno-miR-490-5p	-0.15	-0.17	N/A
ETV3L	ENST00000454449.2	ets variant 3-like	5	1	0	0	1	0	rno-miR-490-5p	-0.15	-0.15	N/A
CEND1	ENST00000330106.4	cell cycle exit and neuronal differentiation 1	28	1	0	1	0	0	rno-miR-490-5p	-0.15	-0.15	N/A
BRF2	ENST00000220659.6	BRF2, RNA polymerase III transcription initiation factor 50 kDa subunit	229	1	0	0	1	0	rno-miR-490-5p	-0.15	-0.15	N/A
GNG12	ENST00000370982.3	guanine nucleotide binding protein (G protein), gamma 12	1362	1	0	1	0	0	rno-miR-490-5p	-0.15	-0.15	N/A
MSRB3	ENST00000308259.5	methionine sulfoxide reductase B3	83	1	0	1	0	0	rno-miR-490-5p	-0.14	-0.14	N/A
HKDC1	ENST00000354624.5	hexokinase domain containing 1	16	1	0	0	1	0	rno-miR-490-5p	-0.14	-0.14	N/A
GPR26	ENST00000284674.1	G protein-coupled receptor 26	5	2	0	0	2	1	rno-miR-490-5p	-0.14	-0.14	N/A
TMPRSS11BNL	ENST00000432593.3	TMPRSS11B N-terminal like	5	1	0	0	1	0	rno-miR-490-5p	-0.14	-0.14	N/A
INHBA	ENST00000242208.4	inhibin, beta A	1260	1	1	0	0	0	rno-miR-490-5p	-0.14	-0.15	N/A
SLCO2A1	ENST00000310926.4	solute carrier organic anion transporter family, member 2A1	113	1	0	1	0	0	rno-miR-490-5p	-0.14	-0.15	N/A
AMDHD1	ENST00000266736.2	amidohydrolase domain containing 1	16	2	0	0	2	0	rno-miR-490-5p	-0.14	-0.18	N/A
KCNA5	ENST00000252321.3	potassium voltage-gated channel, shaker-related subfamily, member 5	5	1	0	0	1	0	rno-miR-490-5p	-0.14	-0.14	N/A
STAT5B	ENST00000293328.3	signal transducer and activator of transcription 5B	329	1	0	0	1	0	rno-miR-490-5p	-0.14	-0.14	N/A
SCRN3	ENST00000272732.6	secernin 3	80	1	0	1	0	0	rno-miR-490-5p	-0.14	-0.2	N/A
NELL1	ENST00000298925.5	NEL-like 1 (chicken)	5	1	0	0	1	0	rno-miR-490-5p	-0.14	-0.14	N/A
C5orf45	ENST00000518219.1	chromosome 5 open reading frame 45	313	1	0	1	0	1	rno-miR-490-5p	-0.14	-0.14	N/A
PAQR6	ENST00000292291.5	progestin and adipoQ receptor family member VI	8	1	0	0	1	0	rno-miR-490-5p	-0.14	-0.14	N/A
TNFSF4	ENST00000367718.1	tumor necrosis factor (ligand) superfamily, member 4	85	1	0	0	1	0	rno-miR-490-5p	-0.14	-0.14	N/A
CCDC180	ENST00000395220.1	coiled-coil domain containing 180	10	2	1	0	1	0	rno-miR-490-5p	-0.14	-0.14	N/A
ATP6V0D1	ENST00000290949.3	ATPase, H+ transporting, lysosomal 38kDa, V0 subunit d1	4359	1	0	0	1	0	rno-miR-490-5p	-0.14	-0.14	N/A
C1D	ENST00000355848.3	C1D nuclear receptor corepressor	12	1	0	0	1	0	rno-miR-490-5p	-0.14	-0.14	N/A
PABPC1L2A	ENST00000373519.1	poly(A) binding protein, cytoplasmic 1-like 2A	5	1	0	1	0	0	rno-miR-490-5p	-0.14	-0.14	N/A
IST1	ENST00000329908.8	increased sodium tolerance 1 homolog (yeast)	305	1	0	0	1	0	rno-miR-490-5p	-0.14	-0.14	N/A
PAK2	ENST00000327134.3	p21 protein (Cdc42/Rac)-activated kinase 2	145	2*	0	0	1	0	rno-miR-490-5p	-0.14	-0.14	N/A
PLAT	ENST00000270189.6	plasminogen activator, tissue	1452	1	0	0	1	0	rno-miR-490-5p	-0.14	-0.14	N/A
AC140061.12	ENST00000598429.1	Uncharacterized protein	11	1	0	0	1	0	rno-miR-490-5p	-0.14	-0.14	N/A
FBF1	ENST00000586717.1	Fas (TNFRSF6) binding factor 1	86	1	0	0	1	0	rno-miR-490-5p	-0.14	-0.14	N/A
HOXB4	ENST00000332503.5	homeobox B4	214	1	0	1	0	0	rno-miR-490-5p	-0.14	-0.14	N/A
PURB	ENST00000395699.2	purine-rich element binding protein B	497	1	1	0	0	1	rno-miR-490-5p	-0.14	-0.33	N/A
AMOTL1	ENST00000317837.9	angiomotin like 1	712	3	0	2	1	2	rno-miR-490-5p	-0.14	-0.16	N/A
SSR3	ENST00000476217.1	signal sequence receptor, gamma (translocon-associated protein gamma)	6034	1	0	0	1	0	rno-miR-490-5p	-0.14	-0.17	N/A
ICMT	ENST00000343813.5	isoprenylcysteine carboxyl methyltransferase	558	1	0	0	1	1	rno-miR-490-5p	-0.14	-0.14	N/A
PPP2R2C	ENST00000335585.5	protein phosphatase 2, regulatory subunit B, gamma	115	2	0	1	1	1	rno-miR-490-5p	-0.14	-0.14	N/A
DOCK9	ENST00000376460.1	dedicator of cytokinesis 9	172	1	0	1	0	0	rno-miR-490-5p	-0.14	-0.14	N/A
DPF3	ENST00000541685.1	D4, zinc and double PHD fingers, family 3	5	1	0	0	1	1	rno-miR-490-5p	-0.14	-0.14	N/A
FAM217B	ENST00000358293.3	family with sequence similarity 217, member B	175	1	0	0	1	0	rno-miR-490-5p	-0.14	-0.14	N/A
CACFD1	ENST00000291722.7	calcium channel flower domain containing 1	1315	1	0	0	1	3	rno-miR-490-5p	-0.14	-0.14	N/A
FNDC7	ENST00000271311.2	fibronectin type III domain containing 7	5	1	0	0	1	0	rno-miR-490-5p	-0.14	-0.14	N/A
TEAD1	ENST00000361905.4	TEA domain family member 1 (SV40 transcriptional enhancer factor)	740	1	0	0	1	2	rno-miR-490-5p	-0.14	-0.14	N/A
PCDHB16	ENST00000361016.2	protocadherin beta 16	36	1	0	0	1	2	rno-miR-490-5p	-0.14	-0.16	N/A
WDR70	ENST00000265107.4	WD repeat domain 70	23	1	1	0	0	1	rno-miR-490-5p	-0.14	-0.23	N/A
CRK	ENST00000398970.5	v-crk avian sarcoma virus CT10 oncogene homolog	1841	1	0	1	0	0	rno-miR-490-5p	-0.14	-0.14	N/A
GTF2I	ENST00000416070.1	general transcription factor IIi	5	1	0	1	0	0	rno-miR-490-5p	-0.14	-0.14	N/A
C1orf204	ENST00000368102.1	chromosome 1 open reading frame 204	5	1	0	1	0	0	rno-miR-490-5p	-0.14	-0.14	N/A
WHAMM	ENST00000286760.4	WAS protein homolog associated with actin, golgi membranes and microtubules	834	1	0	1	0	0	rno-miR-490-5p	-0.14	-0.14	N/A
ASPA	ENST00000263080.2	aspartoacylase	5	1	0	0	1	0	rno-miR-490-5p	-0.14	-0.14	N/A
RUNX2	ENST00000371432.3	runt-related transcription factor 2	105	1	0	0	1	2	rno-miR-490-5p	-0.14	-0.14	N/A
SOHLH2	ENST00000379881.3	spermatogenesis and oogenesis specific basic helix-loop-helix 2	15	1	0	1	0	0	rno-miR-490-5p	-0.14	-0.14	N/A
FZD10	ENST00000539839.1	frizzled family receptor 10	36	1	0	0	1	1	rno-miR-490-5p	-0.14	-0.14	N/A
RNGTT	ENST00000369485.4	RNA guanylyltransferase and 5'-phosphatase	1384	1	0	0	1	1	rno-miR-490-5p	-0.14	-0.15	N/A
KRIT1	ENST00000394507.1	KRIT1, ankyrin repeat containing	574	1	0	0	1	0	rno-miR-490-5p	-0.14	-0.14	N/A
KIAA1598	ENST00000260777.10	KIAA1598	94	1	0	0	1	0	rno-miR-490-5p	-0.14	-0.14	N/A
GUCY1B3	ENST00000264424.8	guanylate cyclase 1, soluble, beta 3	729	1	0	1	0	0	rno-miR-490-5p	-0.14	-0.14	N/A
FAM134B	ENST00000399793.2	family with sequence similarity 134, member B	102	1	0	0	1	1	rno-miR-490-5p	-0.14	-0.15	N/A
ANAPC10	ENST00000507656.1	anaphase promoting complex subunit 10	46	1	0	0	1	0	rno-miR-490-5p	-0.14	-0.28	N/A
PRPF19	ENST00000227524.4	pre-mRNA processing factor 19	1583	1	0	1	0	1	rno-miR-490-5p	-0.14	-0.14	N/A
HS6ST2	ENST00000370836.2	heparan sulfate 6-O-sulfotransferase 2	4566	1	0	1	0	0	rno-miR-490-5p	-0.14	-0.14	N/A
C17orf103	ENST00000468196.1	chromosome 17 open reading frame 103	54	1	0	1	0	0	rno-miR-490-5p	-0.14	-0.14	N/A
WNT2B	ENST00000369686.5	wingless-type MMTV integration site family, member 2B	5	2	0	1	1	3	rno-miR-490-5p	-0.14	-0.14	N/A
SGCD	ENST00000435422.3	sarcoglycan, delta (35kDa dystrophin-associated glycoprotein)	39	2	0	0	2	0	rno-miR-490-5p	-0.14	-0.17	N/A
MEGF9	ENST00000373930.3	multiple EGF-like-domains 9	689	1	0	0	1	2	rno-miR-490-5p	-0.14	-0.14	N/A
VCPIP1	ENST00000310421.4	valosin containing protein (p97)/p47 complex interacting protein 1	228	1	0	0	1	1	rno-miR-490-5p	-0.14	-0.15	N/A
ELK1	ENST00000247161.3	ELK1, member of ETS oncogene family	11	3	1	2	0	0	rno-miR-490-5p	-0.14	-0.31	N/A
SPAG17	ENST00000336338.5	sperm associated antigen 17	5	1	0	0	1	0	rno-miR-490-5p	-0.14	-0.14	N/A
SGK3	ENST00000345714.4	serum/glucocorticoid regulated kinase family, member 3	56	1	0	1	0	0	rno-miR-490-5p	-0.14	-0.15	N/A
MRRF	ENST00000344641.3	mitochondrial ribosome recycling factor	85	3	0	2	1	2	rno-miR-490-5p	-0.14	-0.39	N/A
BAZ2A	ENST00000379441.3	bromodomain adjacent to zinc finger domain, 2A	48	1	0	0	1	3	rno-miR-490-5p	-0.14	-0.16	N/A
DKFZP434E1119	ENST00000598970.1		5	1	0	0	1	0	rno-miR-490-5p	-0.14	-0.14	N/A
AC005609.1	ENST00000502505.1	Uncharacterized protein; cDNA FLJ34090 fis, clone FCBBF3006399	5	1	0	1	0	0	rno-miR-490-5p	-0.14	-0.14	N/A
RIT2	ENST00000589109.1	Ras-like without CAAX 2	5	1	0	1	0	0	rno-miR-490-5p	-0.14	-0.14	N/A
ANKRD6	ENST00000369408.5	ankyrin repeat domain 6	52	1	1	0	0	2	rno-miR-490-5p	-0.14	-0.34	N/A
PIAS2	ENST00000585916.1	protein inhibitor of activated STAT, 2	194	1	0	0	1	1	rno-miR-490-5p	-0.14	-0.15	N/A
GATM	ENST00000396659.3	glycine amidinotransferase (L-arginine:glycine amidinotransferase)	586	1	0	0	1	0	rno-miR-490-5p	-0.14	-0.14	N/A
LIN28B	ENST00000345080.4	lin-28 homolog B (C. elegans)	118	1	0	1	0	1	rno-miR-490-5p	-0.14	-0.14	N/A
AARD	ENST00000378279.3	alanine and arginine rich domain containing protein	7	1	0	0	1	0	rno-miR-490-5p	-0.14	-0.2	N/A
CDKN1C	ENST00000414822.3	cyclin-dependent kinase inhibitor 1C (p57, Kip2)	328	1	0	1	0	0	rno-miR-490-5p	-0.14	-0.14	N/A
METTL8	ENST00000375258.4	methyltransferase like 8	124	1	0	1	0	0	rno-miR-490-5p	-0.14	-0.16	N/A
ZNF804B	ENST00000333190.4	zinc finger protein 804B	0	1	0	1	0	0	rno-miR-490-5p	-0.14	-0.14	N/A
CHST13	ENST00000319340.2	carbohydrate (chondroitin 4) sulfotransferase 13	1271	1	0	1	0	1	rno-miR-490-5p	-0.14	-0.14	N/A
RNF39	ENST00000376751.3	ring finger protein 39	7	1	0	0	1	0	rno-miR-490-5p	-0.14	-0.14	N/A
ZNF263	ENST00000219069.5	zinc finger protein 263	593	1	0	0	1	0	rno-miR-490-5p	-0.14	-0.14	N/A
PA2G4	ENST00000303305.6	proliferation-associated 2G4, 38kDa	64	1	0	0	1	0	rno-miR-490-5p	-0.14	-0.14	N/A
MANBA	ENST00000226578.4	mannosidase, beta A, lysosomal	1062	1	0	1	0	0	rno-miR-490-5p	-0.14	-0.14	N/A
FAM107B	ENST00000378470.1	family with sequence similarity 107, member B	403	1	0	0	1	0	rno-miR-490-5p	-0.13	-0.19	N/A
WASF2	ENST00000536657.1	WAS protein family, member 2	311	1	0	1	0	3	rno-miR-490-5p	-0.13	-0.14	N/A
TBC1D12	ENST00000225235.4	TBC1 domain family, member 12	172	1	0	1	0	0	rno-miR-490-5p	-0.13	-0.18	N/A
RP11-111M22.2	ENST00000530460.1	Homo sapiens putative uncharacterized protein FLJ37770-like (LOC100506127), mRNA.	18	1	0	0	1	0	rno-miR-490-5p	-0.13	-0.13	N/A
RBPJ	ENST00000504907.1	recombination signal binding protein for immunoglobulin kappa J region	70	1	1	0	0	0	rno-miR-490-5p	-0.13	-0.29	N/A
FAP	ENST00000188790.4	fibroblast activation protein, alpha	618	1	0	0	1	0	rno-miR-490-5p	-0.13	-0.13	N/A
PEX19	ENST00000368072.5	peroxisomal biogenesis factor 19	1804	1	0	0	1	0	rno-miR-490-5p	-0.13	-0.13	N/A
CHIC1	ENST00000373504.6	cysteine-rich hydrophobic domain 1	16	2	0	0	2	1	rno-miR-490-5p	-0.13	-0.13	N/A
TSNARE1	ENST00000519651.1	t-SNARE domain containing 1	11	1	0	1	0	0	rno-miR-490-5p	-0.13	-0.13	N/A
UBR7	ENST00000013070.6	ubiquitin protein ligase E3 component n-recognin 7 (putative)	468	1	0	0	1	0	rno-miR-490-5p	-0.13	-0.14	N/A
SNX11	ENST00000393405.2	sorting nexin 11	20	1	0	0	1	2	rno-miR-490-5p	-0.13	-0.16	N/A
UBE2QL1	ENST00000399816.3	ubiquitin-conjugating enzyme E2Q family-like 1	10	2	0	1	1	3	rno-miR-490-5p	-0.13	-0.24	N/A
GABRB3	ENST00000311550.5	gamma-aminobutyric acid (GABA) A receptor, beta 3	267	1	0	1	0	0	rno-miR-490-5p	-0.13	-0.16	N/A
CSGALNACT1	ENST00000454498.2	chondroitin sulfate N-acetylgalactosaminyltransferase 1	77	1	0	1	0	0	rno-miR-490-5p	-0.13	-0.13	N/A
MOB3C	ENST00000319928.3	MOB kinase activator 3C	141	1	0	0	1	1	rno-miR-490-5p	-0.13	-0.13	N/A
PCBD2	ENST00000512783.1	pterin-4 alpha-carbinolamine dehydratase/dimerization cofactor of hepatocyte nuclear factor 1 alpha (TCF1) 2	95	1	0	0	1	0	rno-miR-490-5p	-0.13	-0.13	N/A
FBXO34	ENST00000313833.4	F-box protein 34	80	1	0	0	1	0	rno-miR-490-5p	-0.13	-0.13	N/A
GMNC	ENST00000442080.1	geminin coiled-coil domain containing	19	1	0	1	0	0	rno-miR-490-5p	-0.13	-0.13	N/A
SGMS1	ENST00000361781.2	sphingomyelin synthase 1	100	1	0	0	1	0	rno-miR-490-5p	-0.13	-0.13	N/A
ANKLE1	ENST00000394458.3	ankyrin repeat and LEM domain containing 1	5	1	0	1	0	0	rno-miR-490-5p	-0.13	-0.13	N/A
RAI14	ENST00000265109.3	retinoic acid induced 14	2228	1	0	1	0	1	rno-miR-490-5p	-0.13	-0.14	N/A
VSX1	ENST00000376709.4	visual system homeobox 1	5	1	0	1	0	0	rno-miR-490-5p	-0.13	-0.13	N/A
IDH1	ENST00000345146.2	isocitrate dehydrogenase 1 (NADP+), soluble	503	1	0	0	1	0	rno-miR-490-5p	-0.13	-0.13	N/A
KIAA0430	ENST00000396368.3	KIAA0430	461	1	0	0	1	1	rno-miR-490-5p	-0.13	-0.13	N/A
DCAF12L1	ENST00000371126.1	DDB1 and CUL4 associated factor 12-like 1	5	1	0	1	0	2	rno-miR-490-5p	-0.13	-0.13	N/A
AP3D1	ENST00000355272.6	adaptor-related protein complex 3, delta 1 subunit	464	1	0	0	1	0	rno-miR-490-5p	-0.13	-0.16	N/A
LRRK2	ENST00000298910.7	leucine-rich repeat kinase 2	37	2	0	1	1	0	rno-miR-490-5p	-0.13	-0.19	N/A
GLTSCR1L	ENST00000314073.5	GLTSCR1-like	59	1	0	1	0	1	rno-miR-490-5p	-0.13	-0.13	N/A
GABRA1	ENST00000428797.2	gamma-aminobutyric acid (GABA) A receptor, alpha 1	5	1	0	1	0	0	rno-miR-490-5p	-0.13	-0.13	N/A
RAVER2	ENST00000371072.4	ribonucleoprotein, PTB-binding 2	218	1	0	1	0	0	rno-miR-490-5p	-0.13	-0.13	N/A
LGALS3BP	ENST00000591778.1	lectin, galactoside-binding, soluble, 3 binding protein	238	1	0	0	1	0	rno-miR-490-5p	-0.13	-0.13	N/A
ERLIN1	ENST00000421367.2	ER lipid raft associated 1	86	1	0	0	1	1	rno-miR-490-5p	-0.13	-0.14	N/A
MMP16	ENST00000286614.6	matrix metallopeptidase 16 (membrane-inserted)	12	1	0	0	1	2	rno-miR-490-5p	-0.13	-0.16	N/A
PIK3R3	ENST00000262741.5	phosphoinositide-3-kinase, regulatory subunit 3 (gamma)	335	1	0	1	0	3	rno-miR-490-5p	-0.13	-0.18	N/A
DRAM1	ENST00000258534.8	DNA-damage regulated autophagy modulator 1	4884	1	0	1	0	0	rno-miR-490-5p	-0.13	-0.15	N/A
CCL1	ENST00000225842.3	chemokine (C-C motif) ligand 1	6	1	0	0	1	1	rno-miR-490-5p	-0.13	-0.2	N/A
SSTR5	ENST00000397547.2	somatostatin receptor 5	5	1	0	1	0	0	rno-miR-490-5p	-0.13	-0.13	N/A
SLC25A42	ENST00000318596.7	solute carrier family 25, member 42	1088	1	0	1	0	1	rno-miR-490-5p	-0.13	-0.13	N/A
SLC18A3	ENST00000374115.3	solute carrier family 18 (vesicular acetylcholine transporter), member 3	5	1	0	0	1	0	rno-miR-490-5p	-0.13	-0.13	N/A
TAF1	ENST00000373790.4	TAF1 RNA polymerase II, TATA box binding protein (TBP)-associated factor, 250kDa	61	1	0	1	0	0	rno-miR-490-5p	-0.13	-0.13	N/A
ADAMTS16	ENST00000274181.7	ADAM metallopeptidase with thrombospondin type 1 motif, 16	12	1	0	1	0	0	rno-miR-490-5p	-0.13	-0.13	N/A
PABPC1L2B	ENST00000373521.2	poly(A) binding protein, cytoplasmic 1-like 2B	5	1	0	1	0	0	rno-miR-490-5p	-0.13	-0.13	N/A
TCTE1	ENST00000371505.4	t-complex-associated-testis-expressed 1	34	1	0	0	1	0	rno-miR-490-5p	-0.13	-0.13	N/A
TCHP	ENST00000405876.4	trichoplein, keratin filament binding	140	1	0	0	1	0	rno-miR-490-5p	-0.13	-0.14	N/A
HIPK3	ENST00000303296.4	homeodomain interacting protein kinase 3	933	2	1	0	1	0	rno-miR-490-5p	-0.13	-0.14	N/A
FBXO21	ENST00000427718.2	F-box protein 21	1035	1	0	0	1	1	rno-miR-490-5p	-0.13	-0.14	N/A
ITPRIPL2	ENST00000381440.3	inositol 1,4,5-trisphosphate receptor interacting protein-like 2	893	1	0	0	1	0	rno-miR-490-5p	-0.13	-0.13	N/A
CMPK2	ENST00000256722.5	cytidine monophosphate (UMP-CMP) kinase 2, mitochondrial	13	1	0	0	1	0	rno-miR-490-5p	-0.13	-0.18	N/A
CCER1	ENST00000358859.2	coiled-coil glutamate-rich protein 1	5	1	0	1	0	0	rno-miR-490-5p	-0.13	-0.13	N/A
FAM53B	ENST00000337318.3	family with sequence similarity 53, member B	27	1	0	1	0	1	rno-miR-490-5p	-0.13	-0.13	N/A
CYB5B	ENST00000512062.1	cytochrome b5 type B (outer mitochondrial membrane)	2472	2	1	1	0	2	rno-miR-490-5p	-0.13	-0.56	N/A
LZTR1	ENST00000215739.8	leucine-zipper-like transcription regulator 1	356	1	0	1	0	0	rno-miR-490-5p	-0.13	-0.14	N/A
AGPAT5	ENST00000285518.6	1-acylglycerol-3-phosphate O-acyltransferase 5	879	1	0	1	0	2	rno-miR-490-5p	-0.13	-0.18	N/A
SPARCL1	ENST00000282470.6	SPARC-like 1 (hevin)	5	1	0	0	1	0	rno-miR-490-5p	-0.13	-0.13	N/A
TAS2R5	ENST00000247883.4	taste receptor, type 2, member 5	16	2	0	0	2	1	rno-miR-490-5p	-0.13	-0.33	N/A
BTBD7	ENST00000334746.5	BTB (POZ) domain containing 7	590	1	0	0	1	2	rno-miR-490-5p	-0.13	-0.15	N/A
NCEH1	ENST00000475381.1	neutral cholesterol ester hydrolase 1	1779	2	0	1	1	0	rno-miR-490-5p	-0.13	-0.13	N/A
DEDD2	ENST00000336034.4	death effector domain containing 2	32	1	0	0	1	0	rno-miR-490-5p	-0.13	-0.13	N/A
AC074389.6	ENST00000382528.1	LOC401296 protein; Uncharacterized protein	5	1	0	1	0	0	rno-miR-490-5p	-0.13	-0.13	N/A
BANK1	ENST00000504592.1	B-cell scaffold protein with ankyrin repeats 1	22	1	0	1	0	0	rno-miR-490-5p	-0.13	-0.13	N/A
TNFSF15	ENST00000374045.4	tumor necrosis factor (ligand) superfamily, member 15	29	2	0	1	1	0	rno-miR-490-5p	-0.13	-0.13	N/A
MCM3	ENST00000229854.7	minichromosome maintenance complex component 3	3350	1	0	0	1	0	rno-miR-490-5p	-0.13	-0.13	N/A
NMT2	ENST00000378165.4	N-myristoyltransferase 2	318	1	0	1	0	0	rno-miR-490-5p	-0.13	-0.14	N/A
C8orf44-SGK3	ENST00000519289.1	C8orf44-SGK3 readthrough	56	1	0	1	0	0	rno-miR-490-5p	-0.13	-0.16	N/A
TANC1	ENST00000263635.6	tetratricopeptide repeat, ankyrin repeat and coiled-coil containing 1	618	1	0	0	1	0	rno-miR-490-5p	-0.13	-0.13	N/A
ZNF606	ENST00000341164.4	zinc finger protein 606	14	1	0	1	0	0	rno-miR-490-5p	-0.13	-0.13	N/A
SNX20	ENST00000330943.4	sorting nexin 20	5	1	0	1	0	0	rno-miR-490-5p	-0.13	-0.13	N/A
FZD3	ENST00000240093.3	frizzled family receptor 3	192	1	1	0	0	0	rno-miR-490-5p	-0.13	-0.14	N/A
PCDH20	ENST00000409204.4	protocadherin 20	50	1	1	0	0	1	rno-miR-490-5p	-0.13	-0.31	N/A
FAM83G	ENST00000388995.6	family with sequence similarity 83, member G	322	1	1	0	0	1	rno-miR-490-5p	-0.13	-0.13	N/A
PCDH10	ENST00000264360.5	protocadherin 10	9	1	0	0	1	1	rno-miR-490-5p	-0.13	-0.17	N/A
GALNT4	ENST00000529983.2	UDP-N-acetyl-alpha-D-galactosamine:polypeptide N-acetylgalactosaminyltransferase 4 (GalNAc-T4)	275	1	0	0	1	0	rno-miR-490-5p	-0.12	-0.12	N/A
FNIP2	ENST00000264433.6	folliculin interacting protein 2	266	2	0	1	1	1	rno-miR-490-5p	-0.12	-0.12	N/A
ANGPTL2	ENST00000373425.3	angiopoietin-like 2	39	1	0	0	1	1	rno-miR-490-5p	-0.12	-0.12	N/A
RNF207	ENST00000377948.2	ring finger protein 207	5	1	0	0	1	1	rno-miR-490-5p	-0.12	-0.12	N/A
TTLL11	ENST00000373776.3	tubulin tyrosine ligase-like family, member 11	164	1	0	0	1	0	rno-miR-490-5p	-0.12	-0.13	N/A
SMLR1	ENST00000541421.2	small leucine-rich protein 1	35	1	0	0	1	1	rno-miR-490-5p	-0.12	-0.25	N/A
KIRREL	ENST00000368172.1	kin of IRRE like (Drosophila)	493	1	1	0	0	1	rno-miR-490-5p	-0.12	-0.14	N/A
NPY4R	ENST00000374312.1	neuropeptide Y receptor Y4	10	2	0	2	0	0	rno-miR-490-5p	-0.12	-0.25	N/A
C2orf72	ENST00000373640.4	chromosome 2 open reading frame 72	3885	1	0	1	0	0	rno-miR-490-5p	-0.12	-0.13	N/A
GLB1L2	ENST00000339772.7	galactosidase, beta 1-like 2	38	1	0	1	0	0	rno-miR-490-5p	-0.12	-0.12	N/A
LRRC36	ENST00000290940.7	leucine rich repeat containing 36	5	1	0	0	1	0	rno-miR-490-5p	-0.12	-0.12	N/A
RNF219	ENST00000282003.6	ring finger protein 219	680	1	0	1	0	0	rno-miR-490-5p	-0.12	-0.12	N/A
SGPL1	ENST00000373202.3	sphingosine-1-phosphate lyase 1	105	1	0	1	0	0	rno-miR-490-5p	-0.12	-0.12	N/A
VDAC3	ENST00000022615.4	voltage-dependent anion channel 3	45	1	0	0	1	0	rno-miR-490-5p	-0.12	-0.27	N/A
UBL3	ENST00000380680.4	ubiquitin-like 3	431	1	0	0	1	0	rno-miR-490-5p	-0.12	-0.14	N/A
GABRA5	ENST00000335625.5	gamma-aminobutyric acid (GABA) A receptor, alpha 5	5	1	0	0	1	0	rno-miR-490-5p	-0.12	-0.12	N/A
LRRC55	ENST00000497933.1	leucine rich repeat containing 55	5	1	0	1	0	3	rno-miR-490-5p	-0.12	-0.12	N/A
OR13A1	ENST00000553795.1	olfactory receptor, family 13, subfamily A, member 1	5	1	0	0	1	0	rno-miR-490-5p	-0.12	-0.12	N/A
HBP1	ENST00000222574.4	HMG-box transcription factor 1	167	2	0	0	2	0	rno-miR-490-5p	-0.12	-0.12	N/A
SORCS2	ENST00000507866.2	sortilin-related VPS10 domain containing receptor 2	85	1	0	1	0	0	rno-miR-490-5p	-0.12	-0.12	N/A
PCYOX1	ENST00000264441.5	prenylcysteine oxidase 1	407	1	0	0	1	1	rno-miR-490-5p	-0.12	-0.13	N/A
PHF13	ENST00000377648.4	PHD finger protein 13	1207	1	0	1	0	0	rno-miR-490-5p	-0.12	-0.12	N/A
TFAM	ENST00000487519.1	transcription factor A, mitochondrial	1323	1	0	0	1	1	rno-miR-490-5p	-0.12	-0.16	N/A
MEIS2	ENST00000397624.3	Meis homeobox 2	63	1	0	1	0	2	rno-miR-490-5p	-0.12	-0.18	N/A
UBE2H	ENST00000355621.3	ubiquitin-conjugating enzyme E2H	855	1	0	1	0	0	rno-miR-490-5p	-0.12	-0.16	N/A
C16orf52	ENST00000542527.2	chromosome 16 open reading frame 52	102	1	0	1	0	0	rno-miR-490-5p	-0.12	-0.18	N/A
ZNF112	ENST00000354340.4	zinc finger protein 112	20	1	0	0	1	0	rno-miR-490-5p	-0.12	-0.12	N/A
KCTD4	ENST00000379108.1	potassium channel tetramerization domain containing 4	7	1	0	0	1	0	rno-miR-490-5p	-0.12	-0.18	N/A
ITCH	ENST00000374864.4	itchy E3 ubiquitin protein ligase	769	1	0	0	1	0	rno-miR-490-5p	-0.12	-0.14	N/A
TMTC1	ENST00000256062.5	transmembrane and tetratricopeptide repeat containing 1	379	2	0	1	1	3	rno-miR-490-5p	-0.12	-0.12	N/A
ZNF275	ENST00000370251.3	zinc finger protein 275	465	1	0	0	1	1	rno-miR-490-5p	-0.12	-0.12	N/A
KCNG1	ENST00000396017.3	potassium voltage-gated channel, subfamily G, member 1	76	1	0	1	0	1	rno-miR-490-5p	-0.12	-0.21	N/A
ATP7B	ENST00000242839.4	ATPase, Cu++ transporting, beta polypeptide	88	1	0	0	1	0	rno-miR-490-5p	-0.12	-0.13	N/A
ARNT2	ENST00000303329.4	aryl-hydrocarbon receptor nuclear translocator 2	39	1	1	0	0	2	rno-miR-490-5p	-0.12	-0.12	N/A
ZSCAN30	ENST00000333206.5	zinc finger and SCAN domain containing 30	274	1	0	0	1	0	rno-miR-490-5p	-0.12	-0.12	N/A
KEAP1	ENST00000171111.5	kelch-like ECH-associated protein 1	2169	1	0	1	0	0	rno-miR-490-5p	-0.12	-0.12	N/A
RNF141	ENST00000265981.2	ring finger protein 141	345	1	0	0	1	0	rno-miR-490-5p	-0.12	-0.13	N/A
UBA3	ENST00000415609.2	ubiquitin-like modifier activating enzyme 3	96	1	0	0	1	1	rno-miR-490-5p	-0.12	-0.2	N/A
ARHGAP32	ENST00000524655.1	Rho GTPase activating protein 32	13	4	0	2	2	0	rno-miR-490-5p	-0.12	-0.18	N/A
CYTH3	ENST00000350796.3	cytohesin 3	248	1	0	0	1	1	rno-miR-490-5p	-0.12	-0.13	N/A
PIEZO2	ENST00000302079.6	piezo-type mechanosensitive ion channel component 2	158	1	0	0	1	0	rno-miR-490-5p	-0.12	-0.12	N/A
EDNRA	ENST00000339690.5	endothelin receptor type A	35	1	0	0	1	0	rno-miR-490-5p	-0.12	-0.12	N/A
TRIM67	ENST00000444294.3	tripartite motif containing 67	41	1	0	1	0	3	rno-miR-490-5p	-0.12	-0.12	N/A
PARP8	ENST00000503750.2	poly (ADP-ribose) polymerase family, member 8	80	1	1	0	0	0	rno-miR-490-5p	-0.12	-0.19	N/A
KRAS	ENST00000256078.4	Kirsten rat sarcoma viral oncogene homolog	40	1	0	0	1	1	rno-miR-490-5p	-0.12	-0.17	N/A
TCEA2	ENST00000395053.3	transcription elongation factor A (SII), 2	181	1	0	0	1	0	rno-miR-490-5p	-0.12	-0.12	N/A
MUM1L1	ENST00000357175.2	melanoma associated antigen (mutated) 1-like 1	50	1	0	1	0	0	rno-miR-490-5p	-0.12	-0.12	N/A
PNMAL2	ENST00000599531.1	paraneoplastic Ma antigen family-like 2	10	1	0	0	1	0	rno-miR-490-5p	-0.12	-0.12	N/A
PNPLA8	ENST00000426128.2	patatin-like phospholipase domain containing 8	60	1	0	1	0	0	rno-miR-490-5p	-0.12	-0.22	N/A
KCNK10	ENST00000340700.5	potassium channel, subfamily K, member 10	5	2	0	0	2	2	rno-miR-490-5p	-0.12	-0.31	N/A
DPM2	ENST00000314392.8	dolichyl-phosphate mannosyltransferase polypeptide 2, regulatory subunit	1667	1	0	0	1	0	rno-miR-490-5p	-0.12	-0.12	N/A
RNF40	ENST00000324685.6	ring finger protein 40, E3 ubiquitin protein ligase	773	2	0	0	2	0	rno-miR-490-5p	-0.12	-0.17	N/A
ROR1	ENST00000371079.1	receptor tyrosine kinase-like orphan receptor 1	80	3	0	2	1	0	rno-miR-490-5p	-0.12	-0.12	N/A
LYRM9	ENST00000460380.2	LYR motif containing 9	191	1	0	0	1	0	rno-miR-490-5p	-0.12	-0.12	N/A
STK35	ENST00000381482.3	serine/threonine kinase 35	263	1	0	0	1	1	rno-miR-490-5p	-0.12	-0.13	N/A
KLHL31	ENST00000370905.3	kelch-like family member 31	16	1	0	1	0	0	rno-miR-490-5p	-0.12	-0.12	N/A
TMEM222	ENST00000374076.4	transmembrane protein 222	312	1	0	0	1	0	rno-miR-490-5p	-0.12	-0.12	N/A
CBFA2T3	ENST00000327483.5	core-binding factor, runt domain, alpha subunit 2; translocated to, 3	7	1	0	0	1	0	rno-miR-490-5p	-0.12	-0.12	N/A
HSF5	ENST00000323777.3	heat shock transcription factor family member 5	5	1	0	1	0	1	rno-miR-490-5p	-0.12	-0.12	N/A
CYB561D1	ENST00000496961.1	cytochrome b561 family, member D1	105	1	0	0	1	2	rno-miR-490-5p	-0.12	-0.12	N/A
PHF14	ENST00000403050.3	PHD finger protein 14	112	1	0	1	0	0	rno-miR-490-5p	-0.12	-0.14	N/A
PLEKHA1	ENST00000538022.1	pleckstrin homology domain containing, family A (phosphoinositide binding specific) member 1	1172	1	0	0	1	0	rno-miR-490-5p	-0.12	-0.12	N/A
SYNPR	ENST00000479198.1	synaptoporin	5	1	0	1	0	0	rno-miR-490-5p	-0.12	-0.12	N/A
KIAA1211	ENST00000504228.1	KIAA1211	631	1	0	0	1	0	rno-miR-490-5p	-0.12	-0.12	N/A
SCMH1	ENST00000361705.3	sex comb on midleg homolog 1 (Drosophila)	234	1	0	0	1	0	rno-miR-490-5p	-0.12	-0.12	N/A
PDZD4	ENST00000164640.4	PDZ domain containing 4	7	1	0	1	0	0	rno-miR-490-5p	-0.12	-0.12	N/A
GUCD1	ENST00000447813.2	guanylyl cyclase domain containing 1	2990	1	0	0	1	0	rno-miR-490-5p	-0.12	-0.12	N/A
SEL1L	ENST00000336735.4	sel-1 suppressor of lin-12-like (C. elegans)	1271	2	0	2	0	1	rno-miR-490-5p	-0.12	-0.3	N/A
LIN7A	ENST00000552864.1	lin-7 homolog A (C. elegans)	86	2	1	1	0	2	rno-miR-490-5p	-0.12	-0.34	N/A
CXorf56	ENST00000320339.4	chromosome X open reading frame 56	279	1	0	1	0	0	rno-miR-490-5p	-0.12	-0.22	N/A
IGDCC3	ENST00000327987.4	immunoglobulin superfamily, DCC subclass, member 3	464	1	0	0	1	0	rno-miR-490-5p	-0.12	-0.12	N/A
PCDHB4	ENST00000194152.1	protocadherin beta 4	5	1	0	0	1	0	rno-miR-490-5p	-0.12	-0.12	N/A
FAM43A	ENST00000329759.4	family with sequence similarity 43, member A	287	1	0	0	1	0	rno-miR-490-5p	-0.12	-0.12	N/A
LMO4	ENST00000370544.5	LIM domain only 4	294	1	0	0	1	0	rno-miR-490-5p	-0.11	-0.13	N/A
TAOK1	ENST00000261716.3	TAO kinase 1	164	3	1	1	1	4	rno-miR-490-5p	-0.11	-0.12	N/A
CYB5RL	ENST00000419823.2	cytochrome b5 reductase-like	7	1	0	0	1	1	rno-miR-490-5p	-0.11	-0.12	N/A
RFX4	ENST00000229387.5	regulatory factor X, 4 (influences HLA class II expression)	5	1	0	0	1	0	rno-miR-490-5p	-0.11	-0.11	N/A
KLHL22	ENST00000328879.4	kelch-like family member 22	76	1	0	0	1	0	rno-miR-490-5p	-0.11	-0.11	N/A
PCF11	ENST00000298281.4	PCF11 cleavage and polyadenylation factor subunit	218	1	0	1	0	0	rno-miR-490-5p	-0.11	-0.16	N/A
PDE3A	ENST00000359062.3	phosphodiesterase 3A, cGMP-inhibited	1182	3	1	0	2	1	rno-miR-490-5p	-0.11	-0.2	N/A
AK2	ENST00000467905.1	adenylate kinase 2	3125	1	0	1	0	0	rno-miR-490-5p	-0.11	-0.11	N/A
NAT8L	ENST00000331662.3	N-acetyltransferase 8-like (GCN5-related, putative)	220	1	0	1	0	2	rno-miR-490-5p	-0.11	-0.12	N/A
FAM76B	ENST00000358780.5	family with sequence similarity 76, member B	186	1	0	0	1	0	rno-miR-490-5p	-0.11	-0.19	N/A
OPALIN	ENST00000371172.3	oligodendrocytic myelin paranodal and inner loop protein	5	1	0	0	1	1	rno-miR-490-5p	-0.11	-0.11	N/A
GLRA3	ENST00000274093.3	glycine receptor, alpha 3	5	1	0	1	0	2	rno-miR-490-5p	-0.11	-0.11	N/A
GALR1	ENST00000299727.3	galanin receptor 1	0	1	0	0	1	0	rno-miR-490-5p	-0.11	-0.11	N/A
CBLN3	ENST00000267406.6	cerebellin 3 precursor	30	1	0	0	1	0	rno-miR-490-5p	-0.11	-0.11	N/A
AMDHD2	ENST00000302956.4	amidohydrolase domain containing 2	488	1	0	0	1	2	rno-miR-490-5p	-0.11	-0.2	N/A
POLR2M	ENST00000299638.3	polymerase (RNA) II (DNA directed) polypeptide M	21	1	0	1	0	0	rno-miR-490-5p	-0.11	-0.11	N/A
LMO3	ENST00000354662.1	LIM domain only 3 (rhombotin-like 2)	7	1	0	0	1	0	rno-miR-490-5p	-0.11	-0.17	N/A
HHEX	ENST00000282728.5	hematopoietically expressed homeobox	1059	1	0	1	0	0	rno-miR-490-5p	-0.11	-0.11	N/A
SEC61A2	ENST00000379020.4	Sec61 alpha 2 subunit (S. cerevisiae)	105	1	0	1	0	0	rno-miR-490-5p	-0.11	-0.26	N/A
UBE2I	ENST00000355803.4	ubiquitin-conjugating enzyme E2I	291	1	0	0	1	1	rno-miR-490-5p	-0.11	-0.15	N/A
SYNJ2BP	ENST00000256366.4	synaptojanin 2 binding protein	329	1	0	1	0	2	rno-miR-490-5p	-0.11	-0.22	N/A
GPC6	ENST00000377047.4	glypican 6	410	2	1	1	0	1	rno-miR-490-5p	-0.11	-0.12	N/A
PDE8B	ENST00000264917.5	phosphodiesterase 8B	186	1	0	0	1	0	rno-miR-490-5p	-0.11	-0.15	N/A
CREBL2	ENST00000228865.2	cAMP responsive element binding protein-like 2	218	1	0	1	0	3	rno-miR-490-5p	-0.11	-0.17	N/A
SLC8A1	ENST00000406785.2	solute carrier family 8 (sodium/calcium exchanger), member 1	61	5	1	2	2	9	rno-miR-490-5p	-0.11	-0.21	N/A
JPH1	ENST00000342232.4	junctophilin 1	53	1	0	0	1	0	rno-miR-490-5p	-0.11	-0.13	N/A
HOOK3	ENST00000307602.4	hook microtubule-tethering protein 3	403	1	0	1	0	0	rno-miR-490-5p	-0.11	-0.12	N/A
RAB11FIP1	ENST00000287263.4	RAB11 family interacting protein 1 (class I)	106	1	0	0	1	0	rno-miR-490-5p	-0.11	-0.11	N/A
VASH1	ENST00000167106.4	vasohibin 1	39	1	1	0	0	0	rno-miR-490-5p	-0.11	-0.11	N/A
CLIC6	ENST00000360731.3	chloride intracellular channel 6	16	1	1	0	0	0	rno-miR-490-5p	-0.11	-0.22	N/A
MID1	ENST00000453318.2	midline 1 (Opitz/BBB syndrome)	677	1	0	0	1	1	rno-miR-490-5p	-0.11	-0.12	N/A
CREG2	ENST00000324768.5	cellular repressor of E1A-stimulated genes 2	38	2	0	1	1	0	rno-miR-490-5p	-0.11	-0.15	N/A
ATXN2L	ENST00000336783.4	ataxin 2-like	5	1	0	0	1	0	rno-miR-490-5p	-0.11	-0.11	N/A
FAM167A	ENST00000284486.4	family with sequence similarity 167, member A	85	1	0	0	1	2	rno-miR-490-5p	-0.11	-0.11	N/A
ERMN	ENST00000410096.1	ermin, ERM-like protein	5	1	0	0	1	0	rno-miR-490-5p	-0.11	-0.11	N/A
CHP1	ENST00000334660.5	calcineurin-like EF-hand protein 1	2051	1	0	1	0	0	rno-miR-490-5p	-0.11	-0.11	N/A
PARP11	ENST00000427057.2	poly (ADP-ribose) polymerase family, member 11	75	1	0	0	1	2	rno-miR-490-5p	-0.11	-0.11	N/A
CDR2	ENST00000268383.2	cerebellar degeneration-related protein 2, 62kDa	70	1	0	1	0	0	rno-miR-490-5p	-0.11	-0.11	N/A
GKAP1	ENST00000376371.2	G kinase anchoring protein 1	14	1	0	0	1	0	rno-miR-490-5p	-0.11	-0.33	N/A
SBSPON	ENST00000297354.6	somatomedin B and thrombospondin, type 1 domain containing	8	1	0	1	0	0	rno-miR-490-5p	-0.11	-0.18	N/A
DIXDC1	ENST00000440460.2	DIX domain containing 1	307	1	0	0	1	2	rno-miR-490-5p	-0.11	-0.11	N/A
GSTM5	ENST00000369813.1	glutathione S-transferase mu 5	5	1	0	0	1	1	rno-miR-490-5p	-0.11	-0.11	N/A
SLC25A22	ENST00000320230.5	solute carrier family 25 (mitochondrial carrier: glutamate), member 22	319	1	0	1	0	1	rno-miR-490-5p	-0.11	-0.11	N/A
SLC9A4	ENST00000295269.4	solute carrier family 9, subfamily A (NHE4, cation proton antiporter 4), member 4	5	1	0	1	0	0	rno-miR-490-5p	-0.11	-0.11	N/A
SLC1A2	ENST00000278379.3	solute carrier family 1 (glial high affinity glutamate transporter), member 2	5	1	0	1	0	3	rno-miR-490-5p	-0.11	-0.11	N/A
LPIN1	ENST00000256720.2	lipin 1	357	1	1	0	0	0	rno-miR-490-5p	-0.11	-0.11	N/A
TUBB6	ENST00000591208.1	tubulin, beta 6 class V	5820	1	0	0	1	0	rno-miR-490-5p	-0.11	-0.11	N/A
PTPRT	ENST00000373187.1	protein tyrosine phosphatase, receptor type, T	5	3	1	0	2	2	rno-miR-490-5p	-0.11	-0.11	N/A
KMT2C	ENST00000262189.6	lysine (K)-specific methyltransferase 2C	417	1	0	0	1	0	rno-miR-490-5p	-0.11	-0.11	N/A
PEX14	ENST00000356607.4	peroxisomal biogenesis factor 14	1637	1	0	0	1	0	rno-miR-490-5p	-0.11	-0.11	N/A
AFAP1L2	ENST00000304129.4	actin filament associated protein 1-like 2	13	1	0	0	1	0	rno-miR-490-5p	-0.11	-0.11	N/A
ZNF653	ENST00000293771.5	zinc finger protein 653	48	1	0	1	0	0	rno-miR-490-5p	-0.11	-0.11	N/A
ZFP1	ENST00000464850.1	ZFP1 zinc finger protein	32	1	0	0	1	1	rno-miR-490-5p	-0.11	-0.23	N/A
DSC1	ENST00000257197.3	desmocollin 1	7	1	0	0	1	2	rno-miR-490-5p	-0.11	-0.11	N/A
CCNF	ENST00000397066.4	cyclin F	1432	1	0	1	0	1	rno-miR-490-5p	-0.11	-0.11	N/A
SH3PXD2A	ENST00000369774.4	SH3 and PX domains 2A	152	5	0	1	4	1	rno-miR-490-5p	-0.11	-0.12	N/A
NDRG1	ENST00000323851.7	N-myc downstream regulated 1	2195	1	0	0	1	0	rno-miR-490-5p	-0.11	-0.11	N/A
ARFGAP1	ENST00000370275.4	ADP-ribosylation factor GTPase activating protein 1	510	1	0	0	1	0	rno-miR-490-5p	-0.11	-0.11	N/A
TMEM30B	ENST00000555868.1	transmembrane protein 30B	10	1	0	0	1	0	rno-miR-490-5p	-0.11	-0.11	N/A
AMPH	ENST00000325590.5	amphiphysin	16	1	0	1	0	0	rno-miR-490-5p	-0.11	-0.11	N/A
IDH3G	ENST00000370093.1	isocitrate dehydrogenase 3 (NAD+) gamma	391	1	0	1	0	0	rno-miR-490-5p	-0.11	-0.11	N/A
GGT7	ENST00000336431.5	gamma-glutamyltransferase 7	16	1	0	0	1	0	rno-miR-490-5p	-0.11	-0.11	N/A
GUCY2C	ENST00000261170.3	guanylate cyclase 2C (heat stable enterotoxin receptor)	5	1	0	1	0	0	rno-miR-490-5p	-0.11	-0.11	N/A
PDCL3	ENST00000264254.6	phosducin-like 3	58	1	0	1	0	0	rno-miR-490-5p	-0.11	-0.28	N/A
PRKD1	ENST00000331968.5	protein kinase D1	75	1	1	0	0	0	rno-miR-490-5p	-0.11	-0.31	N/A
CD274	ENST00000381573.4	CD274 molecule	351	1	0	0	1	1	rno-miR-490-5p	-0.11	-0.11	N/A
LPAR2	ENST00000586703.1	lysophosphatidic acid receptor 2	45	1	0	0	1	1	rno-miR-490-5p	-0.11	-0.16	N/A
ERC1	ENST00000355446.5	ELKS/RAB6-interacting/CAST family member 1	159	2	0	0	2	0	rno-miR-490-5p	-0.11	-0.11	N/A
FAM135A	ENST00000418814.2	family with sequence similarity 135, member A	611	1	0	1	0	0	rno-miR-490-5p	-0.11	-0.11	N/A
DENND2C	ENST00000393276.3	DENN/MADD domain containing 2C	51	1	0	1	0	0	rno-miR-490-5p	-0.11	-0.11	N/A
EDNRB	ENST00000377211.4	endothelin receptor type B	5	1	0	1	0	0	rno-miR-490-5p	-0.11	-0.11	N/A
C1orf159	ENST00000379339.1	chromosome 1 open reading frame 159	179	1	0	1	0	0	rno-miR-490-5p	-0.11	-0.11	N/A
MTERFD3	ENST00000392830.2	MTERF domain containing 3	35	1	0	0	1	0	rno-miR-490-5p	-0.11	-0.21	N/A
GNB5	ENST00000261837.7	guanine nucleotide binding protein (G protein), beta 5	513	1	0	0	1	0	rno-miR-490-5p	-0.11	-0.14	N/A
ASTN1	ENST00000361833.2	astrotactin 1	9	1	0	0	1	0	rno-miR-490-5p	-0.1	-0.1	N/A
PIWIL1	ENST00000245255.3	piwi-like RNA-mediated gene silencing 1	5	1	0	0	1	0	rno-miR-490-5p	-0.1	-0.1	N/A
FAR1	ENST00000354817.3	fatty acyl CoA reductase 1	814	1	0	0	1	1	rno-miR-490-5p	-0.1	-0.11	N/A
C11orf54	ENST00000528288.1	chromosome 11 open reading frame 54	47	1	0	1	0	0	rno-miR-490-5p	-0.1	-0.22	N/A
RNF121	ENST00000393713.3	ring finger protein 121	610	1	0	0	1	0	rno-miR-490-5p	-0.1	-0.11	N/A
DHODH	ENST00000219240.4	dihydroorotate dehydrogenase (quinone)	152	1	0	1	0	0	rno-miR-490-5p	-0.1	-0.25	N/A
LARP1	ENST00000336314.4	La ribonucleoprotein domain family, member 1	4979	1	0	0	1	0	rno-miR-490-5p	-0.1	-0.1	N/A
ARFGAP3	ENST00000263245.5	ADP-ribosylation factor GTPase activating protein 3	6000	1	0	0	1	0	rno-miR-490-5p	-0.1	-0.1	N/A
KIF14	ENST00000367350.4	kinesin family member 14	451	1	1	0	0	2	rno-miR-490-5p	-0.1	-0.1	N/A
PRUNE	ENST00000271620.3	prune exopolyphosphatase	41	1	0	0	1	1	rno-miR-490-5p	-0.1	-0.1	N/A
UBXN10	ENST00000375099.3	UBX domain protein 10	5	1	1	0	0	1	rno-miR-490-5p	-0.1	-0.1	N/A
KLK3	ENST00000326003.2	kallikrein-related peptidase 3	5	1	0	0	1	1	rno-miR-490-5p	-0.1	-0.1	N/A
MNT	ENST00000174618.4	MNT, MAX dimerization protein	146	1	0	1	0	1	rno-miR-490-5p	-0.1	-0.12	N/A
HUWE1	ENST00000342160.3	HECT, UBA and WWE domain containing 1, E3 ubiquitin protein ligase	741	1	0	0	1	1	rno-miR-490-5p	-0.1	-0.11	N/A
IFI44L	ENST00000370751.5	interferon-induced protein 44-like	11	1	0	0	1	1	rno-miR-490-5p	-0.1	-0.23	N/A
GPR50	ENST00000218316.3	G protein-coupled receptor 50	148	1	0	0	1	0	rno-miR-490-5p	-0.1	-0.11	N/A
OARD1	ENST00000373154.2	O-acyl-ADP-ribose deacylase 1	90	1	1	0	0	0	rno-miR-490-5p	-0.1	-0.35	N/A
ORAOV1	ENST00000279147.4	oral cancer overexpressed 1	78	1	0	1	0	0	rno-miR-490-5p	-0.1	-0.1	N/A
RAP2C	ENST00000342983.2	RAP2C, member of RAS oncogene family	604	1	0	1	0	1	rno-miR-490-5p	-0.1	-0.1	N/A
CHRNA2	ENST00000407991.1	cholinergic receptor, nicotinic, alpha 2 (neuronal)	5	1	0	0	1	0	rno-miR-490-5p	-0.1	-0.1	N/A
IL6ST	ENST00000381287.4	interleukin 6 signal transducer (gp130, oncostatin M receptor)	213	1	0	0	1	0	rno-miR-490-5p	-0.1	-0.1	N/A
CHST11	ENST00000549260.1	carbohydrate (chondroitin 4) sulfotransferase 11	686	1	0	0	1	1	rno-miR-490-5p	-0.1	-0.12	N/A
ZNF780B	ENST00000434248.1	zinc finger protein 780B	77	1	0	1	0	0	rno-miR-490-5p	-0.1	-0.11	N/A
EVA1A	ENST00000393913.3	eva-1 homolog A (C. elegans)	45	2	0	1	1	0	rno-miR-490-5p	-0.1	-0.35	N/A
DNAJB14	ENST00000442697.2	DnaJ (Hsp40) homolog, subfamily B, member 14	10	1	0	0	1	4	rno-miR-490-5p	-0.1	-0.12	N/A
LRIG3	ENST00000379141.4	leucine-rich repeats and immunoglobulin-like domains 3	366	2	1	1	0	0	rno-miR-490-5p	-0.1	-0.49	N/A
IDS	ENST00000422081.2	Iduronate 2-sulfatase (Hunter syndrome), isoform CRA_e; Iduronate 2-sulfatase 14 kDa chain; cDNA FLJ42669 fis, clone BRAMY2022168, highly similar to IDURONATE 2-SULFATASE	810	1	0	1	0	0	rno-miR-490-5p	-0.1	-0.11	N/A
LCK	ENST00000336890.5	lymphocyte-specific protein tyrosine kinase	23	1	0	1	0	0	rno-miR-490-5p	-0.1	-0.1	N/A
CRAMP1L	ENST00000397412.3	Crm, cramped-like (Drosophila)	731	2*	0	1	0	0	rno-miR-490-5p	-0.1	-0.1	N/A
SCN7A	ENST00000409855.1	sodium channel, voltage-gated, type VII, alpha subunit	5	1	0	0	1	0	rno-miR-490-5p	-0.1	-0.1	N/A
DLGAP2	ENST00000421627.2	discs, large (Drosophila) homolog-associated protein 2	5	3	0	0	3	1	rno-miR-490-5p	-0.1	-0.1	N/A
COL19A1	ENST00000322773.4	collagen, type XIX, alpha 1	5	1	0	0	1	0	rno-miR-490-5p	-0.1	-0.1	N/A
RP11-192H23.4	ENST00000534850.1	Uncharacterized protein	22	1	0	0	1	0	rno-miR-490-5p	-0.1	-0.1	N/A
ZFYVE9	ENST00000371591.1	zinc finger, FYVE domain containing 9	32	1	1	0	0	0	rno-miR-490-5p	-0.1	-0.24	N/A
ZBTB8OS	ENST00000373501.2	zinc finger and BTB domain containing 8 opposite strand	74	1	0	0	1	0	rno-miR-490-5p	-0.1	-0.12	N/A
FAF1	ENST00000396153.2	Fas (TNFRSF6) associated factor 1	428	1	1	0	0	1	rno-miR-490-5p	-0.1	-0.24	N/A
RFX5	ENST00000290524.4	regulatory factor X, 5 (influences HLA class II expression)	360	1	0	0	1	0	rno-miR-490-5p	-0.1	-0.18	N/A
NPBWR1	ENST00000331251.3	neuropeptides B/W receptor 1	25	1	0	0	1	0	rno-miR-490-5p	-0.1	-0.14	N/A
TBC1D8B	ENST00000357242.5	TBC1 domain family, member 8B (with GRAM domain)	69	1	0	0	1	1	rno-miR-490-5p	-0.1	-0.1	N/A
AVPR1A	ENST00000299178.2	arginine vasopressin receptor 1A	9	2	0	1	1	1	rno-miR-490-5p	-0.1	-0.22	N/A
IGFBP5	ENST00000233813.4	insulin-like growth factor binding protein 5	10709	1	0	0	1	2	rno-miR-490-5p	-0.1	-0.21	N/A
CYP7B1	ENST00000310193.3	cytochrome P450, family 7, subfamily B, polypeptide 1	53	1	0	0	1	0	rno-miR-490-5p	-0.1	-0.11	N/A
CAP1	ENST00000372797.3	CAP, adenylate cyclase-associated protein 1 (yeast)	24	1	0	0	1	0	rno-miR-490-5p	-0.1	-0.1	N/A
SCAMP5	ENST00000425597.3	secretory carrier membrane protein 5	127	1	0	0	1	1	rno-miR-490-5p	-0.1	-0.1	N/A
DRAXIN	ENST00000294485.5	dorsal inhibitory axon guidance protein	5	3	0	2	1	0	rno-miR-490-5p	-0.1	-0.1	N/A
ZNF821	ENST00000564134.1	zinc finger protein 821	56	1	0	0	1	0	rno-miR-490-5p	-0.1	-0.11	N/A
CHN2	ENST00000222792.6	chimerin 2	95	1	0	0	1	0	rno-miR-490-5p	-0.1	-0.11	N/A
CLCN7	ENST00000448525.1	chloride channel, voltage-sensitive 7	1022	1	0	0	1	0	rno-miR-490-5p	-0.1	-0.12	N/A
MLLT3	ENST00000380338.4	myeloid/lymphoid or mixed-lineage leukemia (trithorax homolog, Drosophila); translocated to, 3	385	1	0	1	0	0	rno-miR-490-5p	-0.1	-0.13	N/A
USP6NL	ENST00000609104.1	USP6 N-terminal like	183	1	0	1	0	1	rno-miR-490-5p	-0.1	-0.17	N/A
FAXC	ENST00000389677.5	failed axon connections homolog (Drosophila)	95	1	0	0	1	0	rno-miR-490-5p	-0.1	-0.15	N/A
SHOX2	ENST00000490689.2	short stature homeobox 2	66	1	0	0	1	0	rno-miR-490-5p	-0.1	-0.15	N/A
CDK12	ENST00000447079.4	cyclin-dependent kinase 12	748	1	0	0	1	0	rno-miR-490-5p	-0.1	-0.11	N/A
REEP1	ENST00000165698.5	receptor accessory protein 1	49	1	0	0	1	2	rno-miR-490-5p	-0.1	-0.1	N/A
PRG2	ENST00000311862.5	proteoglycan 2, bone marrow (natural killer cell activator, eosinophil granule major basic protein)	5	1	0	1	0	0	rno-miR-490-5p	-0.1	-0.1	N/A
EMCN	ENST00000296420.4	endomucin	5	1	0	0	1	0	rno-miR-490-5p	-0.1	-0.1	N/A
ZFYVE16	ENST00000338008.5	zinc finger, FYVE domain containing 16	388	1	0	1	0	0	rno-miR-490-5p	-0.1	-0.11	N/A
FLNB	ENST00000357272.4	filamin B, beta	467	2	0	0	2	1	rno-miR-490-5p	-0.1	-0.12	N/A
KIAA2018	ENST00000316407.4	KIAA2018	23	1	0	0	1	0	rno-miR-490-5p	-0.1	-0.1	N/A
NAPB	ENST00000377026.4	N-ethylmaleimide-sensitive factor attachment protein, beta	82	1	0	0	1	0	rno-miR-490-5p	-0.1	-0.1	N/A
ZFX	ENST00000539115.1	zinc finger protein, X-linked	583	1	1	0	0	2	rno-miR-490-5p	-0.1	-0.16	N/A
DLG5	ENST00000372391.2	discs, large homolog 5 (Drosophila)	10	2	0	0	2	1	rno-miR-490-5p	-0.1	-0.1	N/A
TFE3	ENST00000315869.7	transcription factor binding to IGHM enhancer 3	20	1	0	1	0	0	rno-miR-490-5p	-0.1	-0.1	N/A
OGDH	ENST00000222673.5	oxoglutarate (alpha-ketoglutarate) dehydrogenase (lipoamide)	672	1	0	0	1	0	rno-miR-490-5p	-0.1	-0.1	N/A
ATF2	ENST00000487334.2	activating transcription factor 2	123	1	0	0	1	1	rno-miR-490-5p	-0.1	-0.16	N/A
TOX	ENST00000361421.1	thymocyte selection-associated high mobility group box	139	1	0	1	0	0	rno-miR-490-5p	-0.1	-0.15	N/A
PSAT1	ENST00000376588.3	phosphoserine aminotransferase 1	11	1	0	0	1	0	rno-miR-490-5p	-0.1	-0.15	N/A
HADHA	ENST00000380649.3	hydroxyacyl-CoA dehydrogenase/3-ketoacyl-CoA thiolase/enoyl-CoA hydratase (trifunctional protein), alpha subunit	525	1	0	0	1	0	rno-miR-490-5p	-0.1	-0.1	N/A
CYTH1	ENST00000585509.1	cytohesin 1	553	1	0	0	1	0	rno-miR-490-5p	-0.1	-0.1	N/A
CD40	ENST00000372276.3	CD40 molecule, TNF receptor superfamily member 5	5	1	0	0	1	0	rno-miR-490-5p	-0.1	-0.1	N/A
PCDH7	ENST00000543491.1	protocadherin 7	95	1	1	0	0	1	rno-miR-490-5p	-0.1	-0.1	N/A
ARHGAP42	ENST00000524892.2	Rho GTPase activating protein 42	36	1	0	1	0	0	rno-miR-490-5p	-0.1	-0.1	N/A
WNT9B	ENST00000290015.2	wingless-type MMTV integration site family, member 9B	28	1	0	0	1	2	rno-miR-490-5p	-0.1	-0.12	N/A
ZNF2	ENST00000398107.2	zinc finger protein 2	95	1	0	1	0	0	rno-miR-490-5p	-0.1	-0.12	N/A
SETD1B	ENST00000267197.5	SET domain containing 1B	703	1	0	0	1	0	rno-miR-490-5p	-0.1	-0.1	N/A
CYP19A1	ENST00000396402.1	cytochrome P450, family 19, subfamily A, polypeptide 1	5	1	0	0	1	1	rno-miR-490-5p	-0.1	-0.1	N/A
TMEM170B	ENST00000379426.1	transmembrane protein 170B	489	2	0	1	1	1	rno-miR-490-5p	-0.1	-0.18	N/A
BCL7A	ENST00000538010.1	B-cell CLL/lymphoma 7A	96	1	0	1	0	1	rno-miR-490-5p	-0.1	-0.1	N/A
SLC24A1	ENST00000261892.6	solute carrier family 24 (sodium/potassium/calcium exchanger), member 1	92	1	0	0	1	0	rno-miR-490-5p	-0.1	-0.1	N/A
ITGBL1	ENST00000545560.2	integrin, beta-like 1 (with EGF-like repeat domains)	106	1	0	0	1	0	rno-miR-490-5p	-0.1	-0.1	N/A
FFAR2	ENST00000599180.2	free fatty acid receptor 2	5	1	0	1	0	0	rno-miR-490-5p	-0.1	-0.1	N/A
TMED8	ENST00000216468.7	transmembrane emp24 protein transport domain containing 8	53	1	0	1	0	2	rno-miR-490-5p	-0.1	-0.12	N/A
AGFG1	ENST00000310078.8	ArfGAP with FG repeats 1	2019	1	0	1	0	0	rno-miR-490-5p	-0.1	-0.1	N/A
VTI1A	ENST00000393077.2	vesicle transport through interaction with t-SNAREs 1A	376	1	0	0	1	2	rno-miR-490-5p	-0.1	-0.12	N/A
TUSC3	ENST00000503731.1	tumor suppressor candidate 3	3615	2	0	2	0	0	rno-miR-490-5p	-0.1	-0.34	N/A
PIK3C2A	ENST00000265970.7	phosphatidylinositol-4-phosphate 3-kinase, catalytic subunit type 2 alpha	280	1	0	0	1	1	rno-miR-490-5p	-0.1	-0.11	N/A
RNF144B	ENST00000259939.3	ring finger protein 144B	17	1	0	0	1	0	rno-miR-490-5p	-0.1	-0.1	N/A
ERO1LB	ENST00000354619.5	ERO1-like beta (S. cerevisiae)	478	1	0	1	0	0	rno-miR-490-5p	-0.1	-0.12	N/A
VSX2	ENST00000261980.2	visual system homeobox 2	5	1	0	0	1	0	rno-miR-490-5p	-0.1	-0.1	N/A
STMN3	ENST00000370053.1	stathmin-like 3	17	1	0	0	1	0	rno-miR-490-5p	-0.1	-0.1	N/A
WDR81	ENST00000437219.2	WD repeat domain 81	1387	1	0	1	0	0	rno-miR-490-5p	-0.1	-0.1	N/A
KCTD16	ENST00000507359.3	potassium channel tetramerization domain containing 16	36	1	0	1	0	0	rno-miR-490-5p	-0.1	-0.1	N/A
GOLPH3L	ENST00000271732.3	golgi phosphoprotein 3-like	274	1	0	0	1	1	rno-miR-490-5p	-0.1	-0.16	N/A
MMS22L	ENST00000275053.4	MMS22-like, DNA repair protein	102	1	1	0	0	1	rno-miR-490-5p	-0.09	-0.16	N/A
CLVS2	ENST00000275162.5	clavesin 2	19	1	0	0	1	2	rno-miR-490-5p	-0.09	-0.27	N/A
MYLK	ENST00000360772.3	myosin light chain kinase	2964	1	0	1	0	0	rno-miR-490-5p	-0.09	-0.11	N/A
CSF2RB	ENST00000403662.3	colony stimulating factor 2 receptor, beta, low-affinity (granulocyte-macrophage)	5	1	0	0	1	0	rno-miR-490-5p	-0.09	-0.09	N/A
ADAMTS18	ENST00000282849.5	ADAM metallopeptidase with thrombospondin type 1 motif, 18	7	1	0	0	1	0	rno-miR-490-5p	-0.09	-0.09	N/A
RALGAPA1	ENST00000389698.3	Ral GTPase activating protein, alpha subunit 1 (catalytic)	82	2	1	0	1	0	rno-miR-490-5p	-0.09	-0.09	N/A
KANK2	ENST00000586659.1	KN motif and ankyrin repeat domains 2	1735	1	0	0	1	0	rno-miR-490-5p	-0.09	-0.09	N/A
PVRL1	ENST00000264025.3	poliovirus receptor-related 1 (herpesvirus entry mediator C)	50	2	0	2	0	0	rno-miR-490-5p	-0.09	-0.09	N/A
AFF2	ENST00000370460.2	AF4/FMR2 family, member 2	8	4	2	2	0	1	rno-miR-490-5p	-0.09	-0.14	N/A
DMKN	ENST00000472252.2	dermokine	660	1	0	1	0	1	rno-miR-490-5p	-0.09	-0.22	N/A
PHF2	ENST00000375376.4	PHD finger protein 2	151	1	0	0	1	0	rno-miR-490-5p	-0.09	-0.1	N/A
CAMKK2	ENST00000538733.1	calcium/calmodulin-dependent protein kinase kinase 2, beta	1157	2	0	0	2	0	rno-miR-490-5p	-0.09	-0.1	N/A
TGFB2	ENST00000366930.4	transforming growth factor, beta 2	157	1	0	0	1	1	rno-miR-490-5p	-0.09	-0.18	N/A
CHL1	ENST00000256509.2	cell adhesion molecule L1-like	24	2	0	1	1	1	rno-miR-490-5p	-0.09	-0.09	N/A
TET2	ENST00000545826.1	tet methylcytosine dioxygenase 2	558	1	0	0	1	1	rno-miR-490-5p	-0.09	-0.09	N/A
DTL	ENST00000366991.4	denticleless E3 ubiquitin protein ligase homolog (Drosophila)	883	1	0	0	1	0	rno-miR-490-5p	-0.09	-0.11	N/A
GPCPD1	ENST00000379019.4	glycerophosphocholine phosphodiesterase GDE1 homolog (S. cerevisiae)	155	2	0	1	1	0	rno-miR-490-5p	-0.09	-0.15	N/A
NRIP1	ENST00000400199.1	nuclear receptor interacting protein 1	342	1	1	0	0	2	rno-miR-490-5p	-0.09	-0.09	N/A
CENPP	ENST00000375587.3	centromere protein P	85	1	0	1	0	2	rno-miR-490-5p	-0.09	-0.23	N/A
GPRIN3	ENST00000609438.1	GPRIN family member 3	213	4	0	0	4	0	rno-miR-490-5p	-0.09	-0.13	N/A
LDHD	ENST00000300051.4	lactate dehydrogenase D	29	1	0	1	0	2	rno-miR-490-5p	-0.09	-0.13	N/A
NDN	ENST00000331837.4	necdin, melanoma antigen (MAGE) family member	5	1	0	1	0	0	rno-miR-490-5p	-0.09	-0.09	N/A
ZNF319	ENST00000299237.2	zinc finger protein 319	521	1	0	0	1	0	rno-miR-490-5p	-0.09	-0.09	N/A
PDCD1	ENST00000334409.5	programmed cell death 1	5	1	0	0	1	1	rno-miR-490-5p	-0.09	-0.09	N/A
MPZL3	ENST00000278949.4	myelin protein zero-like 3	59	1	0	1	0	1	rno-miR-490-5p	-0.09	-0.1	N/A
AFP	ENST00000395792.2	alpha-fetoprotein	546	1	0	0	1	1	rno-miR-490-5p	-0.09	-0.33	N/A
GPATCH3	ENST00000361720.5	G patch domain containing 3	11	1	0	0	1	0	rno-miR-490-5p	-0.09	-0.09	N/A
C2CD2	ENST00000329623.7	C2 calcium-dependent domain containing 2	106	1	0	1	0	2	rno-miR-490-5p	-0.09	-0.09	N/A
TF	ENST00000402696.3	transferrin	2533	1	0	1	0	1	rno-miR-490-5p	-0.09	-0.09	N/A
RAB5B	ENST00000553116.1	RAB5B, member RAS oncogene family	14	3	2	1	0	1	rno-miR-490-5p	-0.09	-0.63	N/A
LRP6	ENST00000261349.4	low density lipoprotein receptor-related protein 6	157	2	0	1	1	1	rno-miR-490-5p	-0.09	-0.1	N/A
HMG20A	ENST00000336216.4	high mobility group 20A	391	3	0	2	1	2	rno-miR-490-5p	-0.09	-0.29	N/A
FAM155A	ENST00000375915.2	family with sequence similarity 155, member A	118	1	0	1	0	0	rno-miR-490-5p	-0.09	-0.09	N/A
FBXL2	ENST00000484457.1	F-box and leucine-rich repeat protein 2	12	1	0	1	0	0	rno-miR-490-5p	-0.09	-0.09	N/A
PML	ENST00000565898.1	promyelocytic leukemia	83	1	0	0	1	0	rno-miR-490-5p	-0.09	-0.09	N/A
TMEM239	ENST00000361033.1	transmembrane protein 239	5	1	0	0	1	1	rno-miR-490-5p	-0.09	-0.09	N/A
SYT15	ENST00000374323.4	synaptotagmin XV	5	1	0	1	0	0	rno-miR-490-5p	-0.09	-0.09	N/A
CCDC50	ENST00000392455.3	coiled-coil domain containing 50	961	1	0	0	1	1	rno-miR-490-5p	-0.09	-0.14	N/A
DNAJC27	ENST00000264711.2	DnaJ (Hsp40) homolog, subfamily C, member 27	41	1	0	0	1	0	rno-miR-490-5p	-0.09	-0.1	N/A
RAD23B	ENST00000358015.3	RAD23 homolog B (S. cerevisiae)	1012	1	1	0	0	0	rno-miR-490-5p	-0.09	-0.2	N/A
FUBP1	ENST00000370767.1	far upstream element (FUSE) binding protein 1	2021	2	0	1	1	1	rno-miR-490-5p	-0.09	-0.21	N/A
VPS4B	ENST00000238497.5	vacuolar protein sorting 4 homolog B (S. cerevisiae)	180	1	0	0	1	0	rno-miR-490-5p	-0.09	-0.09	N/A
GON4L	ENST00000437809.1	gon-4-like (C. elegans)	5	1	0	0	1	1	rno-miR-490-5p	-0.09	-0.09	N/A
GCNT2	ENST00000316170.3	glucosaminyl (N-acetyl) transferase 2, I-branching enzyme (I blood group)	651	1	0	0	1	0	rno-miR-490-5p	-0.09	-0.09	N/A
AP3B2	ENST00000542200.1	adaptor-related protein complex 3, beta 2 subunit	15	1	0	0	1	0	rno-miR-490-5p	-0.09	-0.09	N/A
NEURL1B	ENST00000369800.5	neuralized homolog 1B (Drosophila)	5	2	0	1	1	0	rno-miR-490-5p	-0.09	-0.09	N/A
PPP1R1C	ENST00000409137.3	protein phosphatase 1, regulatory (inhibitor) subunit 1C	5	1	0	0	1	0	rno-miR-490-5p	-0.09	-0.09	N/A
SYT10	ENST00000228567.3	synaptotagmin X	5	1	0	0	1	0	rno-miR-490-5p	-0.09	-0.09	N/A
SYNDIG1	ENST00000376862.3	synapse differentiation inducing 1	5	1	0	0	1	0	rno-miR-490-5p	-0.09	-0.09	N/A
RAX	ENST00000256852.7	retina and anterior neural fold homeobox	5	1	0	0	1	0	rno-miR-490-5p	-0.09	-0.09	N/A
ZBTB10	ENST00000430430.1	zinc finger and BTB domain containing 10	113	1	0	0	1	1	rno-miR-490-5p	-0.09	-0.09	N/A
RTTN	ENST00000454359.1	rotatin	288	1	0	0	1	1	rno-miR-490-5p	-0.09	-0.09	N/A
RHOQ	ENST00000238738.4	ras homolog family member Q	179	1	0	0	1	2	rno-miR-490-5p	-0.09	-0.09	N/A
ZNF592	ENST00000299927.3	zinc finger protein 592	1128	1	0	1	0	0	rno-miR-490-5p	-0.09	-0.1	N/A
KLF11	ENST00000305883.1	Kruppel-like factor 11	42	1	0	1	0	2	rno-miR-490-5p	-0.09	-0.21	N/A
PROX2	ENST00000556084.2	prospero homeobox 2	5	1	0	0	1	0	rno-miR-490-5p	-0.09	-0.09	N/A
KAT2B	ENST00000263754.4	K(lysine) acetyltransferase 2B	117	1	0	0	1	0	rno-miR-490-5p	-0.09	-0.09	N/A
WWP2	ENST00000359154.2	WW domain containing E3 ubiquitin protein ligase 2	405	1	0	0	1	0	rno-miR-490-5p	-0.09	-0.09	N/A
AC007375.1	ENST00000600936.1	Uncharacterized protein; cDNA FLJ43210 fis, clone FEBRA2020582	7	1	1	0	0	0	rno-miR-490-5p	-0.09	-0.3	N/A
APBB2	ENST00000295974.8	amyloid beta (A4) precursor protein-binding, family B, member 2	704	2	0	0	2	1	rno-miR-490-5p	-0.09	-0.1	N/A
PLBD2	ENST00000280800.3	phospholipase B domain containing 2	1144	1	0	1	0	0	rno-miR-490-5p	-0.09	-0.15	N/A
BMPR1B	ENST00000515059.1	bone morphogenetic protein receptor, type IB	44	1	1	0	0	0	rno-miR-490-5p	-0.09	-0.22	N/A
APOOL	ENST00000373173.2	apolipoprotein O-like	109	1	0	0	1	1	rno-miR-490-5p	-0.09	-0.22	N/A
MTMR10	ENST00000435680.1	myotubularin related protein 10	30	1	0	1	0	1	rno-miR-490-5p	-0.09	-0.1	N/A
PIANP	ENST00000534837.1	PILR alpha associated neural protein	8	1	0	0	1	1	rno-miR-490-5p	-0.09	-0.09	N/A
DSCAML1	ENST00000527706.1	Down syndrome cell adhesion molecule like 1	5	1	0	0	1	0	rno-miR-490-5p	-0.09	-0.09	N/A
TTLL6	ENST00000433608.2	tubulin tyrosine ligase-like family, member 6	5	1	0	0	1	0	rno-miR-490-5p	-0.09	-0.09	N/A
GPD2	ENST00000540309.1	glycerol-3-phosphate dehydrogenase 2 (mitochondrial)	196	2	0	0	2	0	rno-miR-490-5p	-0.09	-0.09	N/A
TACC1	ENST00000330691.6	transforming, acidic coiled-coil containing protein 1	186	2	0	0	2	1	rno-miR-490-5p	-0.09	-0.2	N/A
KIAA1430	ENST00000458385.2	KIAA1430	75	1	0	1	0	0	rno-miR-490-5p	-0.09	-0.09	N/A
FNDC3A	ENST00000492622.2	fibronectin type III domain containing 3A	122	1	0	1	0	0	rno-miR-490-5p	-0.09	-0.18	N/A
Z98049.1	ENST00000598601.1	CDNA FLJ25492 fis, clone CBR01389; Uncharacterized protein	5	1	0	1	0	0	rno-miR-490-5p	-0.09	-0.09	N/A
CNTN2	ENST00000331830.4	contactin 2 (axonal)	5	2	0	0	2	0	rno-miR-490-5p	-0.09	-0.09	N/A
LYVE1	ENST00000256178.3	lymphatic vessel endothelial hyaluronan receptor 1	5	1	0	0	1	0	rno-miR-490-5p	-0.09	-0.09	N/A
FKTN	ENST00000223528.2	fukutin	153	1	0	0	1	2	rno-miR-490-5p	-0.09	-0.09	N/A
WNT5A	ENST00000474267.1	wingless-type MMTV integration site family, member 5A	2080	2	1	0	1	0	rno-miR-490-5p	-0.09	-0.1	N/A
NLRP1	ENST00000262467.5	NLR family, pyrin domain containing 1	547	1	0	0	1	1	rno-miR-490-5p	-0.09	-0.09	N/A
GLI2	ENST00000452319.1	GLI family zinc finger 2	73	1	1	0	0	0	rno-miR-490-5p	-0.09	-0.09	N/A
TAF2	ENST00000378164.2	TAF2 RNA polymerase II, TATA box binding protein (TBP)-associated factor, 150kDa	59	1	0	0	1	0	rno-miR-490-5p	-0.09	-0.09	N/A
DENND4B	ENST00000361217.4	DENN/MADD domain containing 4B	167	1	0	1	0	0	rno-miR-490-5p	-0.09	-0.09	N/A
ARHGEF9	ENST00000253401.6	Cdc42 guanine nucleotide exchange factor (GEF) 9	13	1	0	0	1	1	rno-miR-490-5p	-0.09	-0.09	N/A
RPN1	ENST00000296255.3	ribophorin I	9235	1	0	1	0	0	rno-miR-490-5p	-0.09	-0.09	N/A
PDZD2	ENST00000438447.1	PDZ domain containing 2	5	1	0	0	1	0	rno-miR-490-5p	-0.09	-0.09	N/A
MAT2A	ENST00000306434.3	methionine adenosyltransferase II, alpha	8	1	0	0	1	0	rno-miR-490-5p	-0.08	-0.14	N/A
WDR6	ENST00000395474.3	WD repeat domain 6	3435	1	0	1	0	0	rno-miR-490-5p	-0.08	-0.09	N/A
DLX4	ENST00000240306.3	distal-less homeobox 4	74	1	0	0	1	0	rno-miR-490-5p	-0.08	-0.16	N/A
ASB9	ENST00000380483.3	ankyrin repeat and SOCS box containing 9	98	1	0	0	1	0	rno-miR-490-5p	-0.08	-0.2	N/A
GAD1	ENST00000358196.3	glutamate decarboxylase 1 (brain, 67kDa)	16	1	0	0	1	0	rno-miR-490-5p	-0.08	-0.1	N/A
CECR6	ENST00000399875.1	cat eye syndrome chromosome region, candidate 6	5	1	0	1	0	1	rno-miR-490-5p	-0.08	-0.08	N/A
KLK10	ENST00000309958.3	kallikrein-related peptidase 10	5	1	0	1	0	0	rno-miR-490-5p	-0.08	-0.08	N/A
NRXN3	ENST00000281127.7	neurexin 3	14	3	0	2	1	1	rno-miR-490-5p	-0.08	-0.3	N/A
ADAMTSL3	ENST00000286744.5	ADAMTS-like 3	9	1	0	0	1	0	rno-miR-490-5p	-0.08	-0.08	N/A
SLC17A9	ENST00000370351.4	solute carrier family 17 (vesicular nucleotide transporter), member 9	504	1	0	0	1	0	rno-miR-490-5p	-0.08	-0.08	N/A
ESR1	ENST00000440973.1	estrogen receptor 1	5	1	0	0	1	1	rno-miR-490-5p	-0.08	-0.08	N/A
FAM189A1	ENST00000261275.4	family with sequence similarity 189, member A1	12	2	1	0	1	0	rno-miR-490-5p	-0.08	-0.08	N/A
AL033381.1	ENST00000314040.1	Uncharacterized protein; cDNA FLJ34594 fis, clone KIDNE2009109	5	1	0	1	0	0	rno-miR-490-5p	-0.08	-0.08	N/A
DDX19A	ENST00000302243.7	DEAD (Asp-Glu-Ala-Asp) box polypeptide 19A	148	1	0	1	0	0	rno-miR-490-5p	-0.08	-0.11	N/A
RAB18	ENST00000356940.6	RAB18, member RAS oncogene family	1410	1	0	0	1	0	rno-miR-490-5p	-0.08	-0.15	N/A
ONECUT2	ENST00000491143.2	one cut homeobox 2	847	2	0	2	0	3	rno-miR-490-5p	-0.08	-0.1	N/A
BMPR2	ENST00000374574.2	bone morphogenetic protein receptor, type II (serine/threonine kinase)	287	1	0	1	0	2	rno-miR-490-5p	-0.08	-0.14	N/A
ROBO1	ENST00000436010.2	roundabout, axon guidance receptor, homolog 1 (Drosophila)	546	2	0	0	2	0	rno-miR-490-5p	-0.08	-0.13	N/A
SH3RF3	ENST00000309415.6	SH3 domain containing ring finger 3	15	1	1	0	0	0	rno-miR-490-5p	-0.08	-0.08	N/A
MS4A6A	ENST00000528851.1	membrane-spanning 4-domains, subfamily A, member 6A	5	1	0	0	1	0	rno-miR-490-5p	-0.08	-0.08	N/A
LPP	ENST00000312675.4	LIM domain containing preferred translocation partner in lipoma	1894	2	0	1	1	1	rno-miR-490-5p	-0.08	-0.08	N/A
JOSD1	ENST00000216039.5	Josephin domain containing 1	24	1	0	1	0	0	rno-miR-490-5p	-0.08	-0.15	N/A
PHLDB2	ENST00000431670.2	pleckstrin homology-like domain, family B, member 2	588	1	0	0	1	0	rno-miR-490-5p	-0.08	-0.08	N/A
MTX3	ENST00000509852.1	metaxin 3	304	1	0	1	0	2	rno-miR-490-5p	-0.08	-0.09	N/A
PDXK	ENST00000468090.1	pyridoxal (pyridoxine, vitamin B6) kinase	5653	2	2	0	0	1	rno-miR-490-5p	-0.08	-0.43	N/A
TTC30B	ENST00000408939.3	tetratricopeptide repeat domain 30B	63	1	0	0	1	1	rno-miR-490-5p	-0.08	-0.09	N/A
NKX3-2	ENST00000382438.5	NK3 homeobox 2	36	1	0	1	0	0	rno-miR-490-5p	-0.08	-0.12	N/A
RRAGD	ENST00000369415.4	Ras-related GTP binding D	644	1	0	0	1	0	rno-miR-490-5p	-0.08	-0.11	N/A
KCNIP2	ENST00000348850.5	Kv channel interacting protein 2	5	1	0	0	1	1	rno-miR-490-5p	-0.08	-0.08	N/A
EFR3A	ENST00000254624.5	EFR3 homolog A (S. cerevisiae)	372	1	0	1	0	0	rno-miR-490-5p	-0.08	-0.08	N/A
MRO	ENST00000428869.2	maestro	11	1	0	1	0	0	rno-miR-490-5p	-0.08	-0.16	N/A
CTTNBP2NL	ENST00000271277.6	CTTNBP2 N-terminal like	182	1	0	0	1	0	rno-miR-490-5p	-0.08	-0.12	N/A
RHBDD1	ENST00000341329.3	rhomboid domain containing 1	667	1	0	1	0	0	rno-miR-490-5p	-0.08	-0.14	N/A
CERS6	ENST00000305747.6	ceramide synthase 6	1932	1	0	0	1	1	rno-miR-490-5p	-0.08	-0.1	N/A
SEMA3D	ENST00000284136.6	sema domain, immunoglobulin domain (Ig), short basic domain, secreted, (semaphorin) 3D	85	1	0	1	0	1	rno-miR-490-5p	-0.08	-0.12	N/A
LMBRD2	ENST00000296603.4	LMBR1 domain containing 2	211	1	0	0	1	1	rno-miR-490-5p	-0.08	-0.12	N/A
ZNF704	ENST00000327835.3	zinc finger protein 704	124	5	1	1	3	5	rno-miR-490-5p	-0.08	-0.14	N/A
SREBF2	ENST00000361204.4	sterol regulatory element binding transcription factor 2	1518	1	0	1	0	0	rno-miR-490-5p	-0.08	-0.08	N/A
PKD1L1	ENST00000289672.2	polycystic kidney disease 1 like 1	5	1	0	0	1	0	rno-miR-490-5p	-0.08	-0.08	N/A
PGLYRP4	ENST00000359650.5	peptidoglycan recognition protein 4	5	1	0	1	0	0	rno-miR-490-5p	-0.08	-0.08	N/A
FUT4	ENST00000358752.2	fucosyltransferase 4 (alpha (1,3) fucosyltransferase, myeloid-specific)	354	2	0	1	1	0	rno-miR-490-5p	-0.08	-0.19	N/A
RAB9B	ENST00000243298.2	RAB9B, member RAS oncogene family	21	1	0	1	0	0	rno-miR-490-5p	-0.08	-0.08	N/A
GLIS2	ENST00000262366.3	GLIS family zinc finger 2	17	1	0	0	1	1	rno-miR-490-5p	-0.08	-0.08	N/A
TLR7	ENST00000380659.3	toll-like receptor 7	5	1	0	1	0	0	rno-miR-490-5p	-0.08	-0.08	N/A
SERTAD4	ENST00000367012.3	SERTA domain containing 4	296	2	0	2	0	1	rno-miR-490-5p	-0.08	-0.16	N/A
SLC7A2	ENST00000494857.1	solute carrier family 7 (cationic amino acid transporter, y+ system), member 2	1233	1	0	1	0	0	rno-miR-490-5p	-0.08	-0.08	N/A
GPC1	ENST00000264039.2	glypican 1	1687	1	0	0	1	0	rno-miR-490-5p	-0.08	-0.08	N/A
PRTFDC1	ENST00000376378.1	phosphoribosyl transferase domain containing 1	155	1	0	0	1	0	rno-miR-490-5p	-0.08	-0.08	N/A
GCOM1	ENST00000380568.3	GRINL1A complex locus 1	21	1	0	1	0	0	rno-miR-490-5p	-0.08	-0.1	N/A
IGF2R	ENST00000356956.1	insulin-like growth factor 2 receptor	46	1	0	0	1	0	rno-miR-490-5p	-0.08	-0.08	N/A
PTGFR	ENST00000370756.3	prostaglandin F receptor (FP)	20	1	0	1	0	1	rno-miR-490-5p	-0.08	-0.08	N/A
VSIG10L	ENST00000335624.4	V-set and immunoglobulin domain containing 10 like	6	1	0	0	1	0	rno-miR-490-5p	-0.08	-0.08	N/A
ITGB8	ENST00000222573.4	integrin, beta 8	17	1	0	1	0	0	rno-miR-490-5p	-0.08	-0.1	N/A
MOB3B	ENST00000262244.5	MOB kinase activator 3B	52	2	0	1	1	0	rno-miR-490-5p	-0.08	-0.19	N/A
SNAP29	ENST00000215730.7	synaptosomal-associated protein, 29kDa	766	2	0	1	1	1	rno-miR-490-5p	-0.08	-0.28	N/A
ITIH6	ENST00000218436.6	inter-alpha-trypsin inhibitor heavy chain family, member 6	5	1	0	0	1	0	rno-miR-490-5p	-0.08	-0.08	N/A
KCNN3	ENST00000271915.4	potassium intermediate/small conductance calcium-activated channel, subfamily N, member 3	5	2	0	0	2	0	rno-miR-490-5p	-0.08	-0.08	N/A
ST6GALNAC3	ENST00000328299.3	ST6 (alpha-N-acetyl-neuraminyl-2,3-beta-galactosyl-1,3)-N-acetylgalactosaminide alpha-2,6-sialyltransferase 3	41	1	0	0	1	1	rno-miR-490-5p	-0.08	-0.08	N/A
CBX6	ENST00000407418.3	chromobox homolog 6	215	2	0	2	0	0	rno-miR-490-5p	-0.08	-0.08	N/A
PIN4	ENST00000218432.5	protein (peptidylprolyl cis/trans isomerase) NIMA-interacting, 4 (parvulin)	29	1	0	1	0	0	rno-miR-490-5p	-0.08	-0.08	N/A
CCDC141	ENST00000420890.2	coiled-coil domain containing 141	5	1	1	0	0	0	rno-miR-490-5p	-0.08	-0.08	N/A
FAM46C	ENST00000369448.3	family with sequence similarity 46, member C	74	2	2	0	0	1	rno-miR-490-5p	-0.08	-0.28	N/A
ZNF287	ENST00000395824.1	zinc finger protein 287	14	1	0	0	1	0	rno-miR-490-5p	-0.08	-0.12	N/A
NMNAT3	ENST00000511444.1	nicotinamide nucleotide adenylyltransferase 3	12	1	0	1	0	1	rno-miR-490-5p	-0.08	-0.23	N/A
SFPQ	ENST00000357214.5	splicing factor proline/glutamine-rich	4735	2	0	1	1	0	rno-miR-490-5p	-0.08	-0.23	N/A
PCYT1A	ENST00000292823.2	phosphate cytidylyltransferase 1, choline, alpha	731	2	0	1	1	1	rno-miR-490-5p	-0.08	-0.09	N/A
GALNT5	ENST00000259056.4	UDP-N-acetyl-alpha-D-galactosamine:polypeptide N-acetylgalactosaminyltransferase 5 (GalNAc-T5)	462	1	0	0	1	2	rno-miR-490-5p	-0.08	-0.12	N/A
DCC	ENST00000442544.2	deleted in colorectal carcinoma	5	3	1	1	1	1	rno-miR-490-5p	-0.08	-0.23	N/A
CARHSP1	ENST00000396593.2	calcium regulated heat stable protein 1, 24kDa	113	2	0	0	2	1	rno-miR-490-5p	-0.08	-0.41	N/A
ETV3	ENST00000368192.4	ets variant 3	37	2	1	0	1	2	rno-miR-490-5p	-0.08	-0.2	N/A
FARP1	ENST00000595437.1	FERM, RhoGEF (ARHGEF) and pleckstrin domain protein 1 (chondrocyte-derived)	530	1	0	1	0	0	rno-miR-490-5p	-0.08	-0.08	N/A
FMN1	ENST00000334528.9	formin 1	25	1	0	1	0	0	rno-miR-490-5p	-0.08	-0.08	N/A
HAPLN1	ENST00000274341.4	hyaluronan and proteoglycan link protein 1	5	1	0	0	1	0	rno-miR-490-5p	-0.08	-0.08	N/A
UFL1	ENST00000369278.4	UFM1-specific ligase 1	298	1	0	0	1	0	rno-miR-490-5p	-0.08	-0.08	N/A
IQGAP3	ENST00000361170.2	IQ motif containing GTPase activating protein 3	7	1	0	0	1	0	rno-miR-490-5p	-0.08	-0.08	N/A
B3GALT1	ENST00000392690.3	UDP-Gal:betaGlcNAc beta 1,3-galactosyltransferase, polypeptide 1	35	2	1	1	0	1	rno-miR-490-5p	-0.08	-0.28	N/A
STK4	ENST00000372801.1	serine/threonine kinase 4	276	2	0	2	0	0	rno-miR-490-5p	-0.08	-0.17	N/A
RIMS3	ENST00000372684.3	regulating synaptic membrane exocytosis 3	24	1	0	0	1	4	rno-miR-490-5p	-0.08	-0.08	N/A
GABPA	ENST00000354828.3	GA binding protein transcription factor, alpha subunit 60kDa	8	1	0	1	0	0	rno-miR-490-5p	-0.08	-0.12	N/A
SLMAP	ENST00000295951.3	sarcolemma associated protein	208	1	0	0	1	1	rno-miR-490-5p	-0.08	-0.09	N/A
EPT1	ENST00000260585.7	ethanolaminephosphotransferase 1 (CDP-ethanolamine-specific)	449	1	0	0	1	1	rno-miR-490-5p	-0.08	-0.09	N/A
USH2A	ENST00000307340.3	Usher syndrome 2A (autosomal recessive, mild)	5	2*	0	1	0	0	rno-miR-490-5p	-0.07	-0.07	N/A
IFT140	ENST00000361339.5	intraflagellar transport 140 homolog (Chlamydomonas)	27	1	0	1	0	0	rno-miR-490-5p	-0.07	-0.07	N/A
KIAA0930	ENST00000336156.5	KIAA0930	1107	1	0	0	1	0	rno-miR-490-5p	-0.07	-0.07	N/A
DOCK3	ENST00000266037.9	dedicator of cytokinesis 3	47	1	0	0	1	1	rno-miR-490-5p	-0.07	-0.07	N/A
MKNK1	ENST00000341183.5	MAP kinase interacting serine/threonine kinase 1	150	1	0	0	1	0	rno-miR-490-5p	-0.07	-0.07	N/A
TGFBR2	ENST00000359013.4	transforming growth factor, beta receptor II (70/80kDa)	2168	1	0	1	0	1	rno-miR-490-5p	-0.07	-0.07	N/A
EGLN3	ENST00000250457.3	egl-9 family hypoxia-inducible factor 3	71	1	0	1	0	0	rno-miR-490-5p	-0.07	-0.17	N/A
VASH2	ENST00000366968.4	vasohibin 2	70	1	0	0	1	0	rno-miR-490-5p	-0.07	-0.08	N/A
SLC25A37	ENST00000519973.1	solute carrier family 25 (mitochondrial iron transporter), member 37	145	1	0	0	1	1	rno-miR-490-5p	-0.07	-0.11	N/A
ZEB2	ENST00000558170.2	zinc finger E-box binding homeobox 2	33	1	0	1	0	1	rno-miR-490-5p	-0.07	-0.18	N/A
SAMD10	ENST00000369886.3	sterile alpha motif domain containing 10	45	1	0	1	0	0	rno-miR-490-5p	-0.07	-0.07	N/A
UBE2Z	ENST00000360943.5	ubiquitin-conjugating enzyme E2Z	3688	1	0	0	1	0	rno-miR-490-5p	-0.07	-0.07	N/A
ENO2	ENST00000545045.2	enolase 2 (gamma, neuronal)	100	1	0	1	0	0	rno-miR-490-5p	-0.07	-0.07	N/A
RSBN1	ENST00000261441.5	round spermatid basic protein 1	54	1	0	1	0	1	rno-miR-490-5p	-0.07	-0.07	N/A
VPS13B	ENST00000395996.1	vacuolar protein sorting 13 homolog B (yeast)	262	2	0	1	1	8	rno-miR-490-5p	-0.07	-0.07	N/A
MTMR9	ENST00000221086.3	myotubularin related protein 9	400	2	0	0	2	1	rno-miR-490-5p	-0.07	-0.1	N/A
C8orf47	ENST00000318528.3	chromosome 8 open reading frame 47	63	1	0	1	0	1	rno-miR-490-5p	-0.07	-0.12	N/A
HSPA13	ENST00000285667.3	heat shock protein 70kDa family, member 13	2175	1	0	1	0	1	rno-miR-490-5p	-0.07	-0.15	N/A
KHDRBS1	ENST00000327300.7	KH domain containing, RNA binding, signal transduction associated 1	266	1	0	0	1	0	rno-miR-490-5p	-0.07	-0.11	N/A
SHROOM2	ENST00000380913.3	shroom family member 2	121	2	0	2	0	1	rno-miR-490-5p	-0.07	-0.38	N/A
CNNM3	ENST00000377060.3	cyclin M3	934	1	0	1	0	0	rno-miR-490-5p	-0.07	-0.09	N/A
BTBD11	ENST00000280758.5	BTB (POZ) domain containing 11	9	1	1	0	0	2	rno-miR-490-5p	-0.07	-0.07	N/A
CNTROB	ENST00000380255.3	centrobin, centrosomal BRCA2 interacting protein	338	1	0	0	1	0	rno-miR-490-5p	-0.07	-0.07	N/A
DNAJC13	ENST00000260818.6	DnaJ (Hsp40) homolog, subfamily C, member 13	256	1	0	0	1	2	rno-miR-490-5p	-0.07	-0.07	N/A
SACM1L	ENST00000389061.5	SAC1 suppressor of actin mutations 1-like (yeast)	159	1	0	0	1	1	rno-miR-490-5p	-0.07	-0.08	N/A
ZSCAN22	ENST00000329665.4	zinc finger and SCAN domain containing 22	45	1	0	0	1	0	rno-miR-490-5p	-0.07	-0.15	N/A
PDLIM5	ENST00000437932.1	PDZ and LIM domain 5	1002	2	0	1	1	1	rno-miR-490-5p	-0.07	-0.1	N/A
KANSL1L	ENST00000281772.9	KAT8 regulatory NSL complex subunit 1-like	5	1	0	1	0	0	rno-miR-490-5p	-0.07	-0.07	N/A
NTSR1	ENST00000370501.3	neurotensin receptor 1 (high affinity)	37	1	0	1	0	0	rno-miR-490-5p	-0.07	-0.07	N/A
PDGFD	ENST00000393158.2	platelet derived growth factor D	52	1	0	0	1	1	rno-miR-490-5p	-0.07	-0.08	N/A
TMEM86A	ENST00000280734.2	transmembrane protein 86A	5	1	0	0	1	0	rno-miR-490-5p	-0.07	-0.07	N/A
AGER	ENST00000375065.5	advanced glycosylation end product-specific receptor	7	1	0	1	0	0	rno-miR-490-5p	-0.07	-0.25	N/A
SCD	ENST00000370355.2	stearoyl-CoA desaturase (delta-9-desaturase)	9726	1	1	0	0	1	rno-miR-490-5p	-0.07	-0.07	N/A
HARS	ENST00000504156.1	histidyl-tRNA synthetase	34	1	0	0	1	0	rno-miR-490-5p	-0.07	-0.19	N/A
SRP68	ENST00000307877.2	signal recognition particle 68kDa	989	1	0	0	1	1	rno-miR-490-5p	-0.07	-0.18	N/A
MLK4	ENST00000366624.3	Mitogen-activated protein kinase kinase kinase MLK4	405	1	0	1	0	0	rno-miR-490-5p	-0.07	-0.07	N/A
SUFU	ENST00000369902.3	suppressor of fused homolog (Drosophila)	247	1	0	0	1	1	rno-miR-490-5p	-0.07	-0.13	N/A
SLC26A1	ENST00000361661.2	solute carrier family 26 (anion exchanger), member 1	241	1	0	0	1	0	rno-miR-490-5p	-0.07	-0.07	N/A
WWTR1	ENST00000465804.1	WW domain containing transcription regulator 1	828	1	0	1	0	2	rno-miR-490-5p	-0.07	-0.1	N/A
TLL2	ENST00000357947.3	tolloid-like 2	5	1	0	0	1	2	rno-miR-490-5p	-0.07	-0.07	N/A
B3GAT1	ENST00000392580.1	beta-1,3-glucuronyltransferase 1 (glucuronosyltransferase P)	77	1	0	0	1	1	rno-miR-490-5p	-0.07	-0.07	N/A
SLC22A15	ENST00000369503.4	solute carrier family 22, member 15	25	1	0	1	0	2	rno-miR-490-5p	-0.07	-0.18	N/A
C2CD5	ENST00000333957.4	C2 calcium-dependent domain containing 5	66	1	0	0	1	0	rno-miR-490-5p	-0.07	-0.07	N/A
TNFRSF11A	ENST00000586569.1	tumor necrosis factor receptor superfamily, member 11a, NFKB activator	93	1	0	0	1	0	rno-miR-490-5p	-0.07	-0.09	N/A
LRRC58	ENST00000295628.3	leucine rich repeat containing 58	940	1	0	1	0	2	rno-miR-490-5p	-0.07	-0.07	N/A
BRMS1L	ENST00000216807.7	breast cancer metastasis-suppressor 1-like	230	1	0	0	1	1	rno-miR-490-5p	-0.07	-0.15	N/A
SLC9A2	ENST00000233969.2	solute carrier family 9, subfamily A (NHE2, cation proton antiporter 2), member 2	27	2	0	2	0	1	rno-miR-490-5p	-0.07	-0.07	N/A
C9orf91	ENST00000374049.4	chromosome 9 open reading frame 91	151	1	0	0	1	0	rno-miR-490-5p	-0.07	-0.07	N/A
GRIK4	ENST00000527524.2	glutamate receptor, ionotropic, kainate 4	5	1	0	0	1	0	rno-miR-490-5p	-0.07	-0.07	N/A
FMR1	ENST00000370471.3	fragile X mental retardation 1	1155	1	0	0	1	0	rno-miR-490-5p	-0.07	-0.07	N/A
PRRT4	ENST00000489835.2	proline-rich transmembrane protein 4	5	1	0	1	0	0	rno-miR-490-5p	-0.07	-0.07	N/A
CLNK	ENST00000226951.6	cytokine-dependent hematopoietic cell linker	5	1	0	1	0	0	rno-miR-490-5p	-0.07	-0.07	N/A
PSMD5	ENST00000210313.3	proteasome (prosome, macropain) 26S subunit, non-ATPase, 5	3846	1	0	1	0	1	rno-miR-490-5p	-0.07	-0.07	N/A
ZYG11B	ENST00000294353.6	zyg-11 family member B, cell cycle regulator	975	1	0	0	1	4	rno-miR-490-5p	-0.07	-0.07	N/A
ACAP3	ENST00000354700.5	ArfGAP with coiled-coil, ankyrin repeat and PH domains 3	301	1	0	1	0	1	rno-miR-490-5p	-0.07	-0.1	N/A
FOXP2	ENST00000408937.3	forkhead box P2	169	2	0	0	2	0	rno-miR-490-5p	-0.07	-0.11	N/A
ICK	ENST00000350082.5	intestinal cell (MAK-like) kinase	18	1	0	0	1	1	rno-miR-490-5p	-0.07	-0.12	N/A
FUT11	ENST00000394790.1	fucosyltransferase 11 (alpha (1,3) fucosyltransferase)	622	1	0	0	1	0	rno-miR-490-5p	-0.07	-0.08	N/A
GTF2A1	ENST00000553612.1	general transcription factor IIA, 1, 19/37kDa	88	1	0	0	1	1	rno-miR-490-5p	-0.07	-0.07	N/A
STAT5A	ENST00000345506.4	signal transducer and activator of transcription 5A	221	1	0	0	1	0	rno-miR-490-5p	-0.07	-0.07	N/A
KIAA0319	ENST00000537886.1	KIAA0319	12	2	0	1	1	1	rno-miR-490-5p	-0.07	-0.1	N/A
SRSF10	ENST00000343255.5	serine/arginine-rich splicing factor 10	1920	1	1	0	0	1	rno-miR-490-5p	-0.07	-0.07	N/A
FBXO28	ENST00000424254.2	F-box protein 28	461	1	0	1	0	0	rno-miR-490-5p	-0.07	-0.07	N/A
ANO3	ENST00000256737.3	anoctamin 3	5	1	0	0	1	0	rno-miR-490-5p	-0.07	-0.07	N/A
WARS2	ENST00000369426.5	tryptophanyl tRNA synthetase 2, mitochondrial	205	1	0	1	0	0	rno-miR-490-5p	-0.07	-0.07	N/A
ELMO2	ENST00000290246.6	engulfment and cell motility 2	22	1	0	0	1	1	rno-miR-490-5p	-0.07	-0.07	N/A
SIDT1	ENST00000264852.4	SID1 transmembrane family, member 1	5	1	0	0	1	0	rno-miR-490-5p	-0.07	-0.07	N/A
MAPK14	ENST00000229795.3	mitogen-activated protein kinase 14	1191	1	0	1	0	1	rno-miR-490-5p	-0.07	-0.09	N/A
WDFY1	ENST00000233055.4	WD repeat and FYVE domain containing 1	88	1	0	0	1	1	rno-miR-490-5p	-0.07	-0.07	N/A
KLF3	ENST00000261438.5	Kruppel-like factor 3 (basic)	515	1	0	0	1	1	rno-miR-490-5p	-0.07	-0.08	N/A
TTC9C	ENST00000316461.4	tetratricopeptide repeat domain 9C	475	1	0	1	0	0	rno-miR-490-5p	-0.07	-0.26	N/A
PSMD11	ENST00000261712.3	proteasome (prosome, macropain) 26S subunit, non-ATPase, 11	189	1	0	1	0	1	rno-miR-490-5p	-0.07	-0.19	N/A
SSTR1	ENST00000267377.2	somatostatin receptor 1	28	1	0	1	0	0	rno-miR-490-5p	-0.07	-0.07	N/A
TMEM132D	ENST00000389441.4	transmembrane protein 132D	5	1	0	1	0	0	rno-miR-490-5p	-0.07	-0.07	N/A
RIMBP2	ENST00000261655.4	RIMS binding protein 2	7	1	0	1	0	0	rno-miR-490-5p	-0.07	-0.07	N/A
GPATCH11	ENST00000409774.1	G patch domain containing 11	113	1	0	1	0	0	rno-miR-490-5p	-0.07	-0.07	N/A
KIF24	ENST00000402558.2	kinesin family member 24	84	1	0	0	1	0	rno-miR-490-5p	-0.07	-0.07	N/A
SNX30	ENST00000374232.3	sorting nexin family member 30	33	2	0	1	1	2	rno-miR-490-5p	-0.07	-0.07	N/A
CSNK1A1	ENST00000261798.5	casein kinase 1, alpha 1	769	1	0	0	1	0	rno-miR-490-5p	-0.07	-0.15	N/A
SERINC3	ENST00000342374.4	serine incorporator 3	1218	1	0	0	1	0	rno-miR-490-5p	-0.07	-0.12	N/A
FAM19A5	ENST00000358295.5	family with sequence similarity 19 (chemokine (C-C motif)-like), member A5	14	1	0	1	0	1	rno-miR-490-5p	-0.07	-0.2	N/A
AMBRA1	ENST00000314845.3	autophagy/beclin-1 regulator 1	35	1	0	0	1	1	rno-miR-490-5p	-0.07	-0.07	N/A
KCNK12	ENST00000327876.4	potassium channel, subfamily K, member 12	5	2	0	1	1	1	rno-miR-490-5p	-0.07	-0.07	N/A
HLF	ENST00000226067.5	hepatic leukemia factor	15	1	0	1	0	2	rno-miR-490-5p	-0.07	-0.08	N/A
ACTRT3	ENST00000330368.2	actin-related protein T3	244	1	0	0	1	0	rno-miR-490-5p	-0.07	-0.1	N/A
CRKL	ENST00000354336.3	v-crk avian sarcoma virus CT10 oncogene homolog-like	2142	1	0	1	0	0	rno-miR-490-5p	-0.07	-0.07	N/A
SLC12A7	ENST00000264930.5	solute carrier family 12 (potassium/chloride transporter), member 7	149	1	0	0	1	0	rno-miR-490-5p	-0.07	-0.07	N/A
INPP5D	ENST00000455936.2	inositol polyphosphate-5-phosphatase, 145kDa	22	1	0	1	0	0	rno-miR-490-5p	-0.07	-0.07	N/A
P2RY1	ENST00000305097.3	purinergic receptor P2Y, G-protein coupled, 1	58	1	0	0	1	0	rno-miR-490-5p	-0.07	-0.07	N/A
SBF2	ENST00000256190.8	SET binding factor 2	65	1	0	0	1	0	rno-miR-490-5p	-0.07	-0.07	N/A
ARHGEF38	ENST00000420470.2	Rho guanine nucleotide exchange factor (GEF) 38	5	1	0	0	1	0	rno-miR-490-5p	-0.07	-0.07	N/A
NAA60	ENST00000610180.1	N-alpha-acetyltransferase 60	1339	1	0	0	1	2	rno-miR-490-5p	-0.07	-0.07	N/A
MAPT	ENST00000344290.5	microtubule-associated protein tau	11	1	0	0	1	1	rno-miR-490-5p	-0.07	-0.07	N/A
PI4K2A	ENST00000370649.3	Phosphatidylinositol 4-kinase type 2-alpha; Uncharacterized protein	1489	1	0	0	1	0	rno-miR-490-5p	-0.06	-0.07	N/A
SCYL3	ENST00000367771.6	SCY1-like 3 (S. cerevisiae)	124	1	0	1	0	0	rno-miR-490-5p	-0.06	-0.08	N/A
ARHGEF7	ENST00000426073.2	Rho guanine nucleotide exchange factor (GEF) 7	361	1	0	0	1	0	rno-miR-490-5p	-0.06	-0.07	N/A
MOSPD2	ENST00000380492.3	motile sperm domain containing 2	76	1	0	0	1	1	rno-miR-490-5p	-0.06	-0.17	N/A
MYOCD	ENST00000425538.1	myocardin	62	1	1	0	0	1	rno-miR-490-5p	-0.06	-0.11	N/A
CDK6	ENST00000265734.4	cyclin-dependent kinase 6	1116	1	0	1	0	2	rno-miR-490-5p	-0.06	-0.07	N/A
PRRG1	ENST00000378628.4	proline rich Gla (G-carboxyglutamic acid) 1	1122	1	0	0	1	1	rno-miR-490-5p	-0.06	-0.07	N/A
MGAT3	ENST00000341184.6	mannosyl (beta-1,4-)-glycoprotein beta-1,4-N-acetylglucosaminyltransferase	9	1	0	1	0	0	rno-miR-490-5p	-0.06	-0.06	N/A
NCAN	ENST00000252575.6	neurocan	5	2	1	1	0	0	rno-miR-490-5p	-0.06	-0.06	N/A
TMEM196	ENST00000405844.1	transmembrane protein 196	5	1	0	0	1	0	rno-miR-490-5p	-0.06	-0.06	N/A
IL6R	ENST00000344086.4	interleukin 6 receptor	13	1	0	0	1	0	rno-miR-490-5p	-0.06	-0.11	N/A
CCDC171	ENST00000380701.3	coiled-coil domain containing 171	25	1	0	1	0	1	rno-miR-490-5p	-0.06	-0.11	N/A
ABL2	ENST00000502732.1	c-abl oncogene 2, non-receptor tyrosine kinase	892	2	1	1	0	2	rno-miR-490-5p	-0.06	-0.07	N/A
PRDM5	ENST00000515109.1	PR domain containing 5	22	1	0	1	0	0	rno-miR-490-5p	-0.06	-0.06	N/A
SLCO4C1	ENST00000310954.6	solute carrier organic anion transporter family, member 4C1	13	2	0	1	1	0	rno-miR-490-5p	-0.06	-0.06	N/A
ABCA10	ENST00000416101.2	ATP-binding cassette, sub-family A (ABC1), member 10	7	1	0	0	1	0	rno-miR-490-5p	-0.06	-0.06	N/A
XKR7	ENST00000562532.2	XK, Kell blood group complex subunit-related family, member 7	5	2	0	0	2	1	rno-miR-490-5p	-0.06	-0.06	N/A
KCTD9	ENST00000221200.4	potassium channel tetramerization domain containing 9	575	1	0	0	1	0	rno-miR-490-5p	-0.06	-0.2	N/A
IRS1	ENST00000305123.5	insulin receptor substrate 1	804	2	1	0	1	0	rno-miR-490-5p	-0.06	-0.09	N/A
ITGA11	ENST00000423218.2	integrin, alpha 11	390	2	0	0	2	0	rno-miR-490-5p	-0.06	-0.08	N/A
ZDHHC17	ENST00000426126.2	zinc finger, DHHC-type containing 17	117	1	0	0	1	1	rno-miR-490-5p	-0.06	-0.09	N/A
ANTXR2	ENST00000403729.2	anthrax toxin receptor 2	51	1	1	0	0	2	rno-miR-490-5p	-0.06	-0.5	N/A
TNFRSF19	ENST00000382263.3	tumor necrosis factor receptor superfamily, member 19	376	2	1	0	1	0	rno-miR-490-5p	-0.06	-0.07	N/A
ADCYAP1R1	ENST00000304166.4	adenylate cyclase activating polypeptide 1 (pituitary) receptor type I	9	5	0	1	4	1	rno-miR-490-5p	-0.06	-0.23	N/A
HERC4	ENST00000277817.6	HECT and RLD domain containing E3 ubiquitin protein ligase 4	1138	1	0	0	1	0	rno-miR-490-5p	-0.06	-0.22	N/A
GPR12	ENST00000405846.3	G protein-coupled receptor 12	5	1	0	0	1	0	rno-miR-490-5p	-0.06	-0.06	N/A
ZNF747	ENST00000395094.3	zinc finger protein 747	101	1	0	0	1	0	rno-miR-490-5p	-0.06	-0.06	N/A
SASH1	ENST00000367467.3	SAM and SH3 domain containing 1	79	1	0	1	0	1	rno-miR-490-5p	-0.06	-0.06	N/A
KCTD12	ENST00000377474.2	potassium channel tetramerization domain containing 12	404	1	0	0	1	2	rno-miR-490-5p	-0.06	-0.14	N/A
DNAJB2	ENST00000336576.5	DnaJ (Hsp40) homolog, subfamily B, member 2	2187	1	0	0	1	0	rno-miR-490-5p	-0.06	-0.06	N/A
ABCA3	ENST00000301732.5	ATP-binding cassette, sub-family A (ABC1), member 3	338	1	0	0	1	0	rno-miR-490-5p	-0.06	-0.06	N/A
DCTN3	ENST00000447983.2	dynactin 3 (p22)	1816	1	0	1	0	0	rno-miR-490-5p	-0.06	-0.06	N/A
STX6	ENST00000258301.5	syntaxin 6	348	1	0	0	1	1	rno-miR-490-5p	-0.06	-0.09	N/A
PPM1E	ENST00000308249.2	protein phosphatase, Mg2+/Mn2+ dependent, 1E	178	1	0	0	1	1	rno-miR-490-5p	-0.06	-0.08	N/A
ASXL2	ENST00000435504.4	additional sex combs like 2 (Drosophila)	139	3	1	0	2	0	rno-miR-490-5p	-0.06	-0.13	N/A
PANK3	ENST00000239231.6	pantothenate kinase 3	522	1	0	0	1	0	rno-miR-490-5p	-0.06	-0.09	N/A
RNF170	ENST00000534961.1	ring finger protein 170	203	1	0	1	0	0	rno-miR-490-5p	-0.06	-0.15	N/A
GATA6	ENST00000269216.3	GATA binding protein 6	691	1	0	1	0	1	rno-miR-490-5p	-0.06	-0.08	N/A
RORB	ENST00000376896.3	RAR-related orphan receptor B	5	1	0	1	0	0	rno-miR-490-5p	-0.06	-0.06	N/A
PPARGC1A	ENST00000264867.2	peroxisome proliferator-activated receptor gamma, coactivator 1 alpha	19	1	0	0	1	0	rno-miR-490-5p	-0.06	-0.06	N/A
ST8SIA1	ENST00000396037.4	ST8 alpha-N-acetyl-neuraminide alpha-2,8-sialyltransferase 1	5	1	0	0	1	2	rno-miR-490-5p	-0.06	-0.06	N/A
FAM104A	ENST00000581110.1	family with sequence similarity 104, member A	2724	1	0	0	1	2	rno-miR-490-5p	-0.06	-0.25	N/A
GLIPR1	ENST00000266659.3	GLI pathogenesis-related 1	623	1	0	0	1	1	rno-miR-490-5p	-0.06	-0.1	N/A
SAMD12	ENST00000409003.4	sterile alpha motif domain containing 12	57	1	0	0	1	2	rno-miR-490-5p	-0.06	-0.06	N/A
VPS52	ENST00000482399.1	vacuolar protein sorting 52 homolog (S. cerevisiae)	124	1	0	0	1	0	rno-miR-490-5p	-0.06	-0.06	N/A
RAB3B	ENST00000371655.3	RAB3B, member RAS oncogene family	611	1	0	0	1	2	rno-miR-490-5p	-0.06	-0.09	N/A
EFCAB6	ENST00000356087.4	EF-hand calcium binding domain 6	23	1	0	1	0	1	rno-miR-490-5p	-0.06	-0.08	N/A
CDC42EP2	ENST00000279249.2	CDC42 effector protein (Rho GTPase binding) 2	449	2	0	1	1	1	rno-miR-490-5p	-0.06	-0.36	N/A
GIGYF1	ENST00000275732.5	GRB10 interacting GYF protein 1	5	1	0	0	1	0	rno-miR-490-5p	-0.06	-0.06	N/A
ZMYM4	ENST00000314607.6	zinc finger, MYM-type 4	280	2	0	1	1	0	rno-miR-490-5p	-0.06	-0.06	N/A
ACVR1C	ENST00000243349.8	activin A receptor, type IC	27	1	0	1	0	3	rno-miR-490-5p	-0.06	-0.12	N/A
LRIG2	ENST00000361127.5	leucine-rich repeats and immunoglobulin-like domains 2	348	1	0	0	1	1	rno-miR-490-5p	-0.06	-0.06	N/A
HOXB5	ENST00000239151.5	homeobox B5	55	1	0	0	1	1	rno-miR-490-5p	-0.06	-0.12	N/A
KLF9	ENST00000377126.2	Kruppel-like factor 9	20	2	0	1	1	0	rno-miR-490-5p	-0.06	-0.09	N/A
ADD2	ENST00000264436.4	adducin 2 (beta)	59	1	0	1	0	3	rno-miR-490-5p	-0.06	-0.09	N/A
XXcos-LUCA11.5	ENST00000606589.1		7	1	0	0	1	0	rno-miR-490-5p	-0.06	-0.2	N/A
DCUN1D1	ENST00000292782.4	DCN1, defective in cullin neddylation 1, domain containing 1	267	1	0	0	1	2	rno-miR-490-5p	-0.06	-0.1	N/A
TIFAB	ENST00000537858.1	TRAF-interacting protein with forkhead-associated domain, family member B	5	1	0	1	0	1	rno-miR-490-5p	-0.06	-0.06	N/A
MARCH10	ENST00000456609.2	membrane-associated ring finger (C3HC4) 10, E3 ubiquitin protein ligase	5	1	0	1	0	0	rno-miR-490-5p	-0.06	-0.06	N/A
RPS6KA3	ENST00000379565.3	ribosomal protein S6 kinase, 90kDa, polypeptide 3	769	2	2	0	0	0	rno-miR-490-5p	-0.06	-0.4	N/A
GNAL	ENST00000334049.6	guanine nucleotide binding protein (G protein), alpha activating activity polypeptide, olfactory type	99	2	0	1	1	0	rno-miR-490-5p	-0.06	-0.09	N/A
ZNF862	ENST00000223210.4	zinc finger protein 862	7	1	0	1	0	2	rno-miR-490-5p	-0.06	-0.06	N/A
CLCN5	ENST00000376088.3	chloride channel, voltage-sensitive 5	154	2	1	1	0	3	rno-miR-490-5p	-0.06	-0.13	N/A
CYP26A1	ENST00000224356.4	cytochrome P450, family 26, subfamily A, polypeptide 1	22	1	0	1	0	0	rno-miR-490-5p	-0.06	-0.28	N/A
RRN3	ENST00000198767.6	RRN3 RNA polymerase I transcription factor homolog (S. cerevisiae)	470	1	0	0	1	2	rno-miR-490-5p	-0.06	-0.15	N/A
THRB	ENST00000396671.2	thyroid hormone receptor, beta	55	2	0	2	0	1	rno-miR-490-5p	-0.06	-0.09	N/A
SMOC1	ENST00000381280.4	SPARC related modular calcium binding 1	2743	1	0	0	1	3	rno-miR-490-5p	-0.06	-0.15	N/A
MAPK1	ENST00000215832.6	mitogen-activated protein kinase 1	630	1	0	0	1	1	rno-miR-490-5p	-0.06	-0.14	N/A
MREG	ENST00000263268.6	melanoregulin	95	1	0	1	0	0	rno-miR-490-5p	-0.06	-0.09	N/A
C12orf4	ENST00000261250.3	chromosome 12 open reading frame 4	37	1	0	0	1	2	rno-miR-490-5p	-0.06	-0.15	N/A
SCAMP1	ENST00000538629.1	secretory carrier membrane protein 1	816	1	0	0	1	1	rno-miR-490-5p	-0.06	-0.15	N/A
FAM129A	ENST00000367511.3	family with sequence similarity 129, member A	213	1	0	0	1	0	rno-miR-490-5p	-0.06	-0.06	N/A
DSEL	ENST00000310045.7	dermatan sulfate epimerase-like	26	1	0	0	1	0	rno-miR-490-5p	-0.06	-0.08	N/A
PARD6G	ENST00000353265.3	par-6 family cell polarity regulator gamma	172	1	0	1	0	0	rno-miR-490-5p	-0.06	-0.07	N/A
SMIM13	ENST00000416247.2	small integral membrane protein 13	199	1	0	0	1	0	rno-miR-490-5p	-0.06	-0.15	N/A
FAM196B	ENST00000377365.3	family with sequence similarity 196, member B	174	1	0	1	0	0	rno-miR-490-5p	-0.06	-0.06	N/A
KAT6A	ENST00000265713.2	K(lysine) acetyltransferase 6A	21	1	0	0	1	1	rno-miR-490-5p	-0.06	-0.1	N/A
TSHZ2	ENST00000371497.5	teashirt zinc finger homeobox 2	351	1	0	1	0	0	rno-miR-490-5p	-0.06	-0.06	N/A
IMPG2	ENST00000193391.7	interphotoreceptor matrix proteoglycan 2	5	1	0	1	0	0	rno-miR-490-5p	-0.06	-0.06	N/A
ZMYND8	ENST00000311275.7	zinc finger, MYND-type containing 8	235	1	0	0	1	0	rno-miR-490-5p	-0.06	-0.06	N/A
SCAI	ENST00000336505.6	suppressor of cancer cell invasion	74	1	0	1	0	1	rno-miR-490-5p	-0.06	-0.07	N/A
TMEM8A	ENST00000431232.2	transmembrane protein 8A	2174	1	0	0	1	0	rno-miR-490-5p	-0.06	-0.12	N/A
SORCS1	ENST00000369698.1	sortilin-related VPS10 domain containing receptor 1	88	1	0	1	0	0	rno-miR-490-5p	-0.06	-0.06	N/A
C11orf30	ENST00000529032.1	chromosome 11 open reading frame 30	230	2	0	2	0	0	rno-miR-490-5p	-0.06	-0.09	N/A
TIAL1	ENST00000369093.2	TIA1 cytotoxic granule-associated RNA binding protein-like 1	1342	1	0	0	1	0	rno-miR-490-5p	-0.06	-0.14	N/A
KIAA1958	ENST00000337530.6	KIAA1958	117	1	0	0	1	1	rno-miR-490-5p	-0.06	-0.06	N/A
KITLG	ENST00000228280.5	KIT ligand	100	1	0	0	1	1	rno-miR-490-5p	-0.06	-0.06	N/A
SECISBP2L	ENST00000559471.1	SECIS binding protein 2-like	161	1	0	0	1	0	rno-miR-490-5p	-0.06	-0.06	N/A
KIF5C	ENST00000435030.1	kinesin family member 5C	19	1	1	0	0	0	rno-miR-490-5p	-0.06	-0.09	N/A
EXOC5	ENST00000413566.2	exocyst complex component 5	242	2	1	0	1	2	rno-miR-490-5p	-0.06	-0.07	N/A
AGO1	ENST00000373204.4	argonaute RISC catalytic component 1	402	1	0	1	0	2	rno-miR-490-5p	-0.06	-0.07	N/A
NKAP	ENST00000371410.3	NFKB activating protein	422	1	0	1	0	0	rno-miR-490-5p	-0.06	-0.1	N/A
AEBP2	ENST00000266508.9	AE binding protein 2	1228	1	0	0	1	0	rno-miR-490-5p	-0.06	-0.06	N/A
ARL8A	ENST00000272217.2	ADP-ribosylation factor-like 8A	272	1	0	0	1	1	rno-miR-490-5p	-0.06	-0.07	N/A
ARHGAP28	ENST00000419673.2	Rho GTPase activating protein 28	31	1	0	0	1	1	rno-miR-490-5p	-0.06	-0.07	N/A
FZD4	ENST00000531380.1	frizzled family receptor 4	5	1	0	1	0	0	rno-miR-490-5p	-0.06	-0.06	N/A
RGP1	ENST00000378078.4	RGP1 retrograde golgi transport homolog (S. cerevisiae)	203	2	0	2	0	0	rno-miR-490-5p	-0.06	-0.12	N/A
DCDC2	ENST00000378450.3	doublecortin domain containing 2	11	1	0	0	1	0	rno-miR-490-5p	-0.05	-0.12	N/A
TBC1D25	ENST00000376771.4	TBC1 domain family, member 25	24	1	0	0	1	0	rno-miR-490-5p	-0.05	-0.13	N/A
FZD1	ENST00000287934.2	frizzled family receptor 1	391	3	0	0	3	0	rno-miR-490-5p	-0.05	-0.22	N/A
ATPAF1	ENST00000576409.1	ATP synthase mitochondrial F1 complex assembly factor 1	1637	1	0	1	0	3	rno-miR-490-5p	-0.05	-0.06	N/A
ZNF703	ENST00000331569.4	zinc finger protein 703	1557	1	0	0	1	0	rno-miR-490-5p	-0.05	-0.09	N/A
RAB8B	ENST00000321437.4	RAB8B, member RAS oncogene family	45	1	0	0	1	0	rno-miR-490-5p	-0.05	-0.07	N/A
POU6F2	ENST00000518318.2	POU class 6 homeobox 2	5	1	0	0	1	4	rno-miR-490-5p	-0.05	-0.05	N/A
CCDC67	ENST00000525646.1	coiled-coil domain containing 67	5	1	0	0	1	0	rno-miR-490-5p	-0.05	-0.05	N/A
PPP6C	ENST00000373547.4	protein phosphatase 6, catalytic subunit	346	1	0	1	0	0	rno-miR-490-5p	-0.05	-0.12	N/A
LDOC1L	ENST00000341255.3	leucine zipper, down-regulated in cancer 1-like	348	1	0	0	1	2	rno-miR-490-5p	-0.05	-0.05	N/A
SLC30A7	ENST00000370112.4	solute carrier family 30 (zinc transporter), member 7	204	1	0	1	0	1	rno-miR-490-5p	-0.05	-0.08	N/A
NPTX2	ENST00000265634.3	neuronal pentraxin II	56	1	0	1	0	0	rno-miR-490-5p	-0.05	-0.08	N/A
KIAA1244	ENST00000251691.4	KIAA1244	169	1	0	0	1	1	rno-miR-490-5p	-0.05	-0.07	N/A
MYLK3	ENST00000394809.4	myosin light chain kinase 3	21	1	0	0	1	1	rno-miR-490-5p	-0.05	-0.08	N/A
GNA12	ENST00000275364.3	guanine nucleotide binding protein (G protein) alpha 12	565	1	0	0	1	1	rno-miR-490-5p	-0.05	-0.06	N/A
CREBZF	ENST00000398294.2	CREB/ATF bZIP transcription factor	1115	1	1	0	0	0	rno-miR-490-5p	-0.05	-0.25	N/A
TRAF7	ENST00000326181.6	TNF receptor-associated factor 7, E3 ubiquitin protein ligase	1505	1	0	0	1	1	rno-miR-490-5p	-0.05	-0.05	N/A
PTPN3	ENST00000412145.1	protein tyrosine phosphatase, non-receptor type 3	374	1	0	0	1	0	rno-miR-490-5p	-0.05	-0.05	N/A
SKP2	ENST00000274255.6	S-phase kinase-associated protein 2, E3 ubiquitin protein ligase	340	1	0	1	0	0	rno-miR-490-5p	-0.05	-0.05	N/A
EDC3	ENST00000315127.4	enhancer of mRNA decapping 3	328	1	0	0	1	0	rno-miR-490-5p	-0.05	-0.16	N/A
AFF3	ENST00000409236.2	AF4/FMR2 family, member 3	296	3	0	2	1	0	rno-miR-490-5p	-0.05	-0.05	N/A
CCT2	ENST00000299300.6	chaperonin containing TCP1, subunit 2 (beta)	97	1	0	0	1	0	rno-miR-490-5p	-0.05	-0.16	N/A
AACS	ENST00000261686.6	acetoacetyl-CoA synthetase	1594	1	0	1	0	1	rno-miR-490-5p	-0.05	-0.14	N/A
AMMECR1L	ENST00000272647.5	AMMECR1-like	21	1	0	1	0	2	rno-miR-490-5p	-0.05	-0.06	N/A
GABRB2	ENST00000393959.1	gamma-aminobutyric acid (GABA) A receptor, beta 2	5	1	0	1	0	2	rno-miR-490-5p	-0.05	-0.05	N/A
FGD1	ENST00000375135.3	FYVE, RhoGEF and PH domain containing 1	138	1	0	1	0	0	rno-miR-490-5p	-0.05	-0.06	N/A
JMY	ENST00000396137.4	junction mediating and regulatory protein, p53 cofactor	10	1	0	1	0	1	rno-miR-490-5p	-0.05	-0.1	N/A
VPS41	ENST00000310301.4	vacuolar protein sorting 41 homolog (S. cerevisiae)	163	1	0	0	1	1	rno-miR-490-5p	-0.05	-0.11	N/A
GABRA2	ENST00000507460.1	gamma-aminobutyric acid (GABA) A receptor, alpha 2	10	1	0	0	1	0	rno-miR-490-5p	-0.05	-0.1	N/A
RELT	ENST00000064780.2	RELT tumor necrosis factor receptor	412	1	0	1	0	2	rno-miR-490-5p	-0.05	-0.07	N/A
PGR	ENST00000325455.5	progesterone receptor	8	3	1	2	0	3	rno-miR-490-5p	-0.05	-0.07	N/A
VANGL2	ENST00000368061.2	VANGL planar cell polarity protein 2	560	2	0	1	1	1	rno-miR-490-5p	-0.05	-0.05	N/A
SEPT3	ENST00000396425.3	septin 3	241	1	0	0	1	0	rno-miR-490-5p	-0.05	-0.05	N/A
MEIS1	ENST00000488550.1	Meis homeobox 1	533	1	0	1	0	0	rno-miR-490-5p	-0.05	-0.05	N/A
FMO2	ENST00000441535.1	flavin containing monooxygenase 2 (non-functional)	5	1	0	0	1	0	rno-miR-490-5p	-0.05	-0.05	N/A
NAV2	ENST00000360655.4	neuron navigator 2	337	2	1	1	0	0	rno-miR-490-5p	-0.05	-0.06	N/A
TRIOBP	ENST00000406386.3	TRIO and F-actin binding protein	1545	1	0	0	1	0	rno-miR-490-5p	-0.05	-0.1	N/A
PDS5A	ENST00000303538.8	PDS5, regulator of cohesion maintenance, homolog A (S. cerevisiae)	1518	1	1	0	0	1	rno-miR-490-5p	-0.05	-0.2	N/A
TRMT1L	ENST00000367504.3	tRNA methyltransferase 1 homolog (S. cerevisiae)-like	410	1	0	0	1	1	rno-miR-490-5p	-0.05	-0.05	N/A
TIMM10B	ENST00000254616.6	translocase of inner mitochondrial membrane 10 homolog B (yeast)	290	1	0	0	1	0	rno-miR-490-5p	-0.05	-0.12	N/A
ZNRF1	ENST00000335325.4	zinc and ring finger 1, E3 ubiquitin protein ligase	519	1	0	0	1	0	rno-miR-490-5p	-0.05	-0.08	N/A
RIMKLB	ENST00000357529.3	ribosomal modification protein rimK-like family member B	164	1	0	1	0	0	rno-miR-490-5p	-0.05	-0.09	N/A
C1RL	ENST00000544702.1	complement component 1, r subcomponent-like	70	1	0	1	0	0	rno-miR-490-5p	-0.05	-0.12	N/A
MPP6	ENST00000222644.5	membrane protein, palmitoylated 6 (MAGUK p55 subfamily member 6)	389	1	0	0	1	0	rno-miR-490-5p	-0.05	-0.08	N/A
CALCRL	ENST00000392370.3	calcitonin receptor-like	18	1	0	1	0	0	rno-miR-490-5p	-0.05	-0.13	N/A
SLC5A7	ENST00000264047.2	solute carrier family 5 (sodium/choline cotransporter), member 7	5	1	0	0	1	1	rno-miR-490-5p	-0.05	-0.05	N/A
ROCK1	ENST00000399799.2	Rho-associated, coiled-coil containing protein kinase 1	7	1	0	0	1	0	rno-miR-490-5p	-0.05	-0.05	N/A
SLC12A2	ENST00000262461.2	solute carrier family 12 (sodium/potassium/chloride transporter), member 2	655	1	0	0	1	0	rno-miR-490-5p	-0.05	-0.05	N/A
POLR3H	ENST00000396504.2	polymerase (RNA) III (DNA directed) polypeptide H (22.9kD)	216	1	0	0	1	1	rno-miR-490-5p	-0.05	-0.05	N/A
ERO1L	ENST00000395686.3	ERO1-like (S. cerevisiae)	1333	1	1	0	0	2	rno-miR-490-5p	-0.05	-0.06	N/A
IMPACT	ENST00000284202.4	impact RWD domain protein	250	1	0	0	1	0	rno-miR-490-5p	-0.05	-0.18	N/A
PIRT	ENST00000580256.2	phosphoinositide-interacting regulator of transient receptor potential channels	5	1	0	0	1	2	rno-miR-490-5p	-0.05	-0.05	N/A
PWWP2A	ENST00000456329.3	PWWP domain containing 2A	272	1	0	1	0	0	rno-miR-490-5p	-0.05	-0.05	N/A
RP11-1055B8.7	ENST00000307745.7	BAH and coiled-coil domain-containing protein 1	247	1	1	0	0	1	rno-miR-490-5p	-0.05	-0.05	N/A
C10orf76	ENST00000370033.4	chromosome 10 open reading frame 76	273	1	0	0	1	0	rno-miR-490-5p	-0.05	-0.07	N/A
TRIM44	ENST00000299413.5	tripartite motif containing 44	4203	1	0	0	1	3	rno-miR-490-5p	-0.05	-0.06	N/A
ATF7IP	ENST00000261168.4	activating transcription factor 7 interacting protein	667	2	0	2	0	0	rno-miR-490-5p	-0.05	-0.21	N/A
EPC2	ENST00000258484.6	enhancer of polycomb homolog 2 (Drosophila)	152	1	0	1	0	0	rno-miR-490-5p	-0.05	-0.11	N/A
GID8	ENST00000266069.3	GID complex subunit 8	515	1	0	0	1	1	rno-miR-490-5p	-0.05	-0.12	N/A
NBEAL1	ENST00000449802.1	neurobeachin-like 1	42	2	1	1	0	2	rno-miR-490-5p	-0.05	-0.06	N/A
DGKI	ENST00000453654.2	diacylglycerol kinase, iota	16	3	0	1	2	2	rno-miR-490-5p	-0.05	-0.16	N/A
STXBP4	ENST00000376352.2	syntaxin binding protein 4	62	3	0	2	1	0	rno-miR-490-5p	-0.05	-0.07	N/A
C21orf91	ENST00000400558.3	chromosome 21 open reading frame 91	998	1	0	0	1	1	rno-miR-490-5p	-0.05	-0.06	N/A
HDAC9	ENST00000405010.3	histone deacetylase 9	13	1	0	1	0	1	rno-miR-490-5p	-0.05	-0.13	N/A
ABAT	ENST00000569156.1	4-aminobutyrate aminotransferase	66	1	0	1	0	1	rno-miR-490-5p	-0.05	-0.1	N/A
CLINT1	ENST00000523094.1	clathrin interactor 1	581	1	0	1	0	1	rno-miR-490-5p	-0.05	-0.18	N/A
TGFA	ENST00000295400.6	transforming growth factor, alpha	36	1	0	1	0	2	rno-miR-490-5p	-0.05	-0.05	N/A
TMEM229B	ENST00000557006.1	transmembrane protein 229B	5	1	0	1	0	0	rno-miR-490-5p	-0.05	-0.05	N/A
SENP1	ENST00000004980.5	SUMO1/sentrin specific peptidase 1	361	1	0	0	1	1	rno-miR-490-5p	-0.05	-0.07	N/A
F11R	ENST00000368026.6	F11 receptor	2844	1	0	1	0	0	rno-miR-490-5p	-0.05	-0.07	N/A
FAM126B	ENST00000418596.3	family with sequence similarity 126, member B	132	1	0	0	1	1	rno-miR-490-5p	-0.05	-0.06	N/A
KIAA1644	ENST00000381176.4	KIAA1644	10	1	0	0	1	1	rno-miR-490-5p	-0.05	-0.1	N/A
UQCRFS1	ENST00000304863.4	ubiquinol-cytochrome c reductase, Rieske iron-sulfur polypeptide 1	59	1	0	1	0	1	rno-miR-490-5p	-0.05	-0.17	N/A
PLXDC2	ENST00000377252.4	plexin domain containing 2	506	1	1	0	0	1	rno-miR-490-5p	-0.05	-0.12	N/A
FRK	ENST00000606080.1	fyn-related kinase	37	1	0	0	1	0	rno-miR-490-5p	-0.05	-0.1	N/A
ETS1	ENST00000531611.1	v-ets avian erythroblastosis virus E26 oncogene homolog 1	1423	1	0	0	1	1	rno-miR-490-5p	-0.05	-0.05	N/A
RRP15	ENST00000366932.3	ribosomal RNA processing 15 homolog (S. cerevisiae)	243	2	0	1	1	0	rno-miR-490-5p	-0.05	-0.15	N/A
WDR5B	ENST00000330689.4	WD repeat domain 5B	23	1	0	0	1	0	rno-miR-490-5p	-0.05	-0.15	N/A
SLC25A46	ENST00000355943.3	solute carrier family 25, member 46	391	1	0	0	1	0	rno-miR-490-5p	-0.05	-0.09	N/A
ADAM22	ENST00000398204.4	ADAM metallopeptidase domain 22	115	1	0	0	1	2	rno-miR-490-5p	-0.05	-0.09	N/A
FCHSD1	ENST00000435817.2	FCH and double SH3 domains 1	364	1	0	1	0	1	rno-miR-490-5p	-0.05	-0.11	N/A
LONRF2	ENST00000393437.3	LON peptidase N-terminal domain and ring finger 2	394	1	0	1	0	0	rno-miR-490-5p	-0.05	-0.05	N/A
TAF15	ENST00000588240.1	TAF15 RNA polymerase II, TATA box binding protein (TBP)-associated factor, 68kDa	225	1	0	1	0	0	rno-miR-490-5p	-0.05	-0.05	N/A
CDS1	ENST00000295887.5	CDP-diacylglycerol synthase (phosphatidate cytidylyltransferase) 1	720	1	0	0	1	0	rno-miR-490-5p	-0.05	-0.05	N/A
SEMA3E	ENST00000307792.3	sema domain, immunoglobulin domain (Ig), short basic domain, secreted, (semaphorin) 3E	54	1	1	0	0	0	rno-miR-490-5p	-0.05	-0.23	N/A
ALG6	ENST00000371108.4	ALG6, alpha-1,3-glucosyltransferase	140	1	0	0	1	0	rno-miR-490-5p	-0.05	-0.16	N/A
AP1G1	ENST00000299980.4	adaptor-related protein complex 1, gamma 1 subunit	436	1	0	0	1	0	rno-miR-490-5p	-0.05	-0.05	N/A
CHCHD7	ENST00000518801.1	coiled-coil-helix-coiled-coil-helix domain containing 7	1416	1	1	0	0	0	rno-miR-490-5p	-0.05	-0.55	N/A
CTDSP2	ENST00000398073.2	CTD (carboxy-terminal domain, RNA polymerase II, polypeptide A) small phosphatase 2	991	1	0	0	1	1	rno-miR-490-5p	-0.05	-0.05	N/A
EID2B	ENST00000326282.4	EP300 interacting inhibitor of differentiation 2B	156	1	0	1	0	0	rno-miR-490-5p	-0.05	-0.39	N/A
PRDX6	ENST00000340385.5	peroxiredoxin 6	27834	1	0	1	0	1	rno-miR-490-5p	-0.05	-0.24	N/A
P2RY13	ENST00000325602.5	purinergic receptor P2Y, G-protein coupled, 13	5	1	0	1	0	0	rno-miR-490-5p	-0.05	-0.05	N/A
DIRAS2	ENST00000375765.3	DIRAS family, GTP-binding RAS-like 2	5	1	0	0	1	1	rno-miR-490-5p	-0.05	-0.05	N/A
ZC3HAV1L	ENST00000275766.1	zinc finger CCCH-type, antiviral 1-like	98	1	0	0	1	1	rno-miR-490-5p	-0.05	-0.05	N/A
SLC35B4	ENST00000378509.4	solute carrier family 35 (UDP-xylose/UDP-N-acetylglucosamine transporter), member B4	899	1	0	0	1	1	rno-miR-490-5p	-0.05	-0.06	N/A
CEP85L	ENST00000368491.3	centrosomal protein 85kDa-like	14	1	0	0	1	0	rno-miR-490-5p	-0.05	-0.09	N/A
ATXN3	ENST00000545170.1	ataxin 3	115	1	0	0	1	0	rno-miR-490-5p	-0.05	-0.06	N/A
ATG4C	ENST00000317868.4	autophagy related 4C, cysteine peptidase	82	1	0	0	1	0	rno-miR-490-5p	-0.05	-0.13	N/A
PGM2L1	ENST00000298198.4	phosphoglucomutase 2-like 1	183	1	0	0	1	1	rno-miR-490-5p	-0.05	-0.09	N/A
SLC25A53	ENST00000357421.4	solute carrier family 25, member 53	15	1	0	0	1	0	rno-miR-490-5p	-0.05	-0.14	N/A
TMC8	ENST00000318430.5	transmembrane channel-like 8	13	1	0	0	1	0	rno-miR-490-5p	-0.04	-0.12	N/A
SPRY3	ENST00000302805.2	sprouty homolog 3 (Drosophila)	5	1	0	0	1	1	rno-miR-490-5p	-0.04	-0.04	N/A
STOX2	ENST00000308497.4	storkhead box 2	379	1	0	0	1	0	rno-miR-490-5p	-0.04	-0.04	N/A
KLHDC7A	ENST00000400664.1	kelch domain containing 7A	5	1	0	0	1	0	rno-miR-490-5p	-0.04	-0.04	N/A
MRPS25	ENST00000253686.2	mitochondrial ribosomal protein S25	630	1	0	1	0	1	rno-miR-490-5p	-0.04	-0.21	N/A
ACSL5	ENST00000354273.4	acyl-CoA synthetase long-chain family member 5	104	1	0	0	1	0	rno-miR-490-5p	-0.04	-0.07	N/A
IRAK1BP1	ENST00000369940.2	interleukin-1 receptor-associated kinase 1 binding protein 1	30	1	0	1	0	0	rno-miR-490-5p	-0.04	-0.29	N/A
PRDM1	ENST00000369089.3	PR domain containing 1, with ZNF domain	48	1	0	0	1	0	rno-miR-490-5p	-0.04	-0.06	N/A
AGMO	ENST00000342526.3	alkylglycerol monooxygenase	11	1	0	0	1	2	rno-miR-490-5p	-0.04	-0.22	N/A
C7orf41	ENST00000324453.8	chromosome 7 open reading frame 41	235	1	0	0	1	1	rno-miR-490-5p	-0.04	-0.11	N/A
CGNL1	ENST00000281282.5	cingulin-like 1	25	1	0	1	0	2	rno-miR-490-5p	-0.04	-0.04	N/A
MOB1B	ENST00000309395.2	MOB kinase activator 1B	54	1	0	0	1	0	rno-miR-490-5p	-0.04	-0.04	N/A
ABCC12	ENST00000416054.1	ATP-binding cassette, sub-family C (CFTR/MRP), member 12	5	1	0	1	0	2	rno-miR-490-5p	-0.04	-0.04	N/A
AQP2	ENST00000199280.3	aquaporin 2 (collecting duct)	5	1	0	0	1	2	rno-miR-490-5p	-0.04	-0.04	N/A
GM2A	ENST00000357164.3	GM2 ganglioside activator	134	1	0	0	1	0	rno-miR-490-5p	-0.04	-0.24	N/A
G2E3	ENST00000206595.6	G2/M-phase specific E3 ubiquitin protein ligase	286	1	0	0	1	0	rno-miR-490-5p	-0.04	-0.04	N/A
FEM1B	ENST00000306917.4	fem-1 homolog b (C. elegans)	656	1	0	0	1	1	rno-miR-490-5p	-0.04	-0.09	N/A
ADRBK2	ENST00000324198.6	adrenergic, beta, receptor kinase 2	215	4	2	1	1	0	rno-miR-490-5p	-0.04	-0.52	N/A
TRIM24	ENST00000343526.4	tripartite motif containing 24	182	1	0	0	1	1	rno-miR-490-5p	-0.04	-0.17	N/A
USP37	ENST00000258399.3	ubiquitin specific peptidase 37	14	2	1	0	1	1	rno-miR-490-5p	-0.04	-0.11	N/A
ARSI	ENST00000328668.7	arylsulfatase family, member I	19	1	0	0	1	0	rno-miR-490-5p	-0.04	-0.07	N/A
EDIL3	ENST00000296591.5	EGF-like repeats and discoidin I-like domains 3	2825	1	0	1	0	0	rno-miR-490-5p	-0.04	-0.04	N/A
TBC1D16	ENST00000310924.2	TBC1 domain family, member 16	556	2	0	0	2	1	rno-miR-490-5p	-0.04	-0.05	N/A
BRD7	ENST00000394688.3	bromodomain containing 7	349	1	1	0	0	1	rno-miR-490-5p	-0.04	-0.34	N/A
GRM5	ENST00000418177.2	glutamate receptor, metabotropic 5	5	1	0	0	1	1	rno-miR-490-5p	-0.04	-0.04	N/A
MAN1A1	ENST00000368468.3	mannosidase, alpha, class 1A, member 1	248	1	0	0	1	0	rno-miR-490-5p	-0.04	-0.06	N/A
DHDDS	ENST00000360009.2	dehydrodolichyl diphosphate synthase	325	1	0	0	1	0	rno-miR-490-5p	-0.04	-0.08	N/A
LOXL4	ENST00000260702.3	lysyl oxidase-like 4	299	1	0	1	0	1	rno-miR-490-5p	-0.04	-0.15	N/A
TMEM65	ENST00000297632.6	transmembrane protein 65	769	1	0	1	0	1	rno-miR-490-5p	-0.04	-0.12	N/A
BCLAF1	ENST00000531224.1	BCL2-associated transcription factor 1	1732	1	0	0	1	0	rno-miR-490-5p	-0.04	-0.16	N/A
AC002472.13	ENST00000543388.1	Leucine-rich repeat-containing protein LOC400891	5	1	0	0	1	1	rno-miR-490-5p	-0.04	-0.07	N/A
MME	ENST00000460393.1	membrane metallo-endopeptidase	37	3	0	2	1	2	rno-miR-490-5p	-0.04	-0.07	N/A
ANK2	ENST00000357077.4	ankyrin 2, neuronal	133	1	0	0	1	0	rno-miR-490-5p	-0.04	-0.04	N/A
CLSTN2	ENST00000458420.3	calsyntenin 2	119	3	0	1	2	3	rno-miR-490-5p	-0.04	-0.07	N/A
NKAIN1	ENST00000373736.2	Na+/K+ transporting ATPase interacting 1	10	1	0	1	0	0	rno-miR-490-5p	-0.04	-0.15	N/A
AGPAT3	ENST00000291572.8	1-acylglycerol-3-phosphate O-acyltransferase 3	2443	1	0	0	1	1	rno-miR-490-5p	-0.04	-0.04	N/A
NAPEPLD	ENST00000417955.1	N-acyl phosphatidylethanolamine phospholipase D	13	1	0	0	1	1	rno-miR-490-5p	-0.04	-0.08	N/A
ATP11B	ENST00000323116.5	ATPase, class VI, type 11B	459	3	0	2	1	0	rno-miR-490-5p	-0.04	-0.24	N/A
PHLDA3	ENST00000367311.3	pleckstrin homology-like domain, family A, member 3	82	1	1	0	0	0	rno-miR-490-5p	-0.04	-0.11	N/A
UNC13B	ENST00000378495.3	unc-13 homolog B (C. elegans)	1019	1	0	0	1	0	rno-miR-490-5p	-0.04	-0.04	N/A
FAM13C	ENST00000373867.3	family with sequence similarity 13, member C	343	1	0	0	1	0	rno-miR-490-5p	-0.04	-0.04	N/A
KIAA1199	ENST00000220244.3	KIAA1199	660	1	0	1	0	0	rno-miR-490-5p	-0.04	-0.04	N/A
LMTK2	ENST00000297293.5	lemur tyrosine kinase 2	51	1	1	0	0	1	rno-miR-490-5p	-0.04	-0.12	N/A
NDST4	ENST00000264363.2	N-deacetylase/N-sulfotransferase (heparan glucosaminyl) 4	12	1	0	1	0	0	rno-miR-490-5p	-0.04	-0.07	N/A
QTRTD1	ENST00000281273.4	queuine tRNA-ribosyltransferase domain containing 1	123	1	0	1	0	0	rno-miR-490-5p	-0.04	-0.07	N/A
FAM49A	ENST00000381323.3	family with sequence similarity 49, member A	38	1	0	0	1	0	rno-miR-490-5p	-0.04	-0.06	N/A
CDH7	ENST00000397968.2	cadherin 7, type 2	42	2	1	0	1	1	rno-miR-490-5p	-0.04	-0.17	N/A
JAK2	ENST00000381652.3	Janus kinase 2	17	1	0	0	1	1	rno-miR-490-5p	-0.04	-0.1	N/A
MON1B	ENST00000248248.3	MON1 secretory trafficking family member B	910	1	0	1	0	2	rno-miR-490-5p	-0.04	-0.13	N/A
METTL16	ENST00000263092.6	methyltransferase like 16	8	1	0	1	0	0	rno-miR-490-5p	-0.04	-0.07	N/A
NAV1	ENST00000295624.6	neuron navigator 1	702	2	0	1	1	0	rno-miR-490-5p	-0.04	-0.05	N/A
ARC	ENST00000356613.2	activity-regulated cytoskeleton-associated protein	5	1	0	0	1	0	rno-miR-490-5p	-0.04	-0.04	N/A
DUOX2	ENST00000389039.6	dual oxidase 2	5	1	0	1	0	0	rno-miR-490-5p	-0.04	-0.04	N/A
COL20A1	ENST00000422202.1	collagen, type XX, alpha 1	5	2	0	2	0	0	rno-miR-490-5p	-0.04	-0.04	N/A
ARHGAP44	ENST00000262444.9	Rho GTPase activating protein 44	22	2	0	2	0	1	rno-miR-490-5p	-0.04	-0.04	N/A
MTUS2	ENST00000431530.3	microtubule associated tumor suppressor candidate 2	17	1	0	0	1	1	rno-miR-490-5p	-0.04	-0.1	N/A
FBXO48	ENST00000377957.3	F-box protein 48	13	1	0	0	1	2	rno-miR-490-5p	-0.04	-0.1	N/A
GPT2	ENST00000340124.4	glutamic pyruvate transaminase (alanine aminotransferase) 2	1750	1	0	0	1	0	rno-miR-490-5p	-0.04	-0.12	N/A
FCHSD2	ENST00000311172.7	FCH and double SH3 domains 2	73	1	0	0	1	1	rno-miR-490-5p	-0.04	-0.11	N/A
EEPD1	ENST00000242108.4	endonuclease/exonuclease/phosphatase family domain containing 1	39	1	0	1	0	1	rno-miR-490-5p	-0.04	-0.18	N/A
ATAD1	ENST00000308448.7	ATPase family, AAA domain containing 1	276	1	0	1	0	1	rno-miR-490-5p	-0.04	-0.19	N/A
RASGRP3	ENST00000402538.3	RAS guanyl releasing protein 3 (calcium and DAG-regulated)	24	1	0	1	0	0	rno-miR-490-5p	-0.04	-0.2	N/A
KIAA2022	ENST00000055682.6	KIAA2022	5	1	0	0	1	0	rno-miR-490-5p	-0.04	-0.04	N/A
KANK1	ENST00000382303.1	KN motif and ankyrin repeat domains 1	6	1	0	0	1	0	rno-miR-490-5p	-0.04	-0.04	N/A
PRLR	ENST00000342362.5	prolactin receptor	95	1	0	1	0	1	rno-miR-490-5p	-0.04	-0.04	N/A
RCVRN	ENST00000226193.5	recoverin	5	1	0	1	0	0	rno-miR-490-5p	-0.04	-0.04	N/A
DPP8	ENST00000341861.5	dipeptidyl-peptidase 8	1293	1	0	0	1	0	rno-miR-490-5p	-0.04	-0.07	N/A
DUSP4	ENST00000240100.2	dual specificity phosphatase 4	245	2	0	0	2	1	rno-miR-490-5p	-0.04	-0.09	N/A
CHKA	ENST00000265689.4	choline kinase alpha	352	1	0	1	0	0	rno-miR-490-5p	-0.04	-0.24	N/A
RAB3GAP2	ENST00000358951.2	RAB3 GTPase activating protein subunit 2 (non-catalytic)	461	1	0	0	1	0	rno-miR-490-5p	-0.04	-0.07	N/A
GGACT	ENST00000376250.2	gamma-glutamylamine cyclotransferase	164	1	0	1	0	0	rno-miR-490-5p	-0.04	-0.14	N/A
MECR	ENST00000373791.3	mitochondrial trans-2-enoyl-CoA reductase	268	1	0	0	1	0	rno-miR-490-5p	-0.04	-0.04	N/A
TOLLIP	ENST00000317204.6	toll interacting protein	1536	1	0	1	0	1	rno-miR-490-5p	-0.04	-0.16	N/A
DKK2	ENST00000285311.3	dickkopf WNT signaling pathway inhibitor 2	5	1	0	0	1	0	rno-miR-490-5p	-0.04	-0.04	N/A
TNKS2	ENST00000371627.4	tankyrase, TRF1-interacting ankyrin-related ADP-ribose polymerase 2	205	1	0	0	1	1	rno-miR-490-5p	-0.04	-0.05	N/A
TMEM67	ENST00000453321.3	transmembrane protein 67	219	1	0	0	1	2	rno-miR-490-5p	-0.04	-0.09	N/A
SEC62	ENST00000337002.4	SEC62 homolog (S. cerevisiae)	746	2	0	1	1	1	rno-miR-490-5p	-0.04	-0.13	N/A
ZSCAN29	ENST00000562072.1	zinc finger and SCAN domain containing 29	32	1	1	0	0	0	rno-miR-490-5p	-0.04	-0.28	N/A
TANC2	ENST00000424789.2	tetratricopeptide repeat, ankyrin repeat and coiled-coil containing 2	155	2	0	2	0	0	rno-miR-490-5p	-0.04	-0.04	N/A
MCM8	ENST00000378896.3	minichromosome maintenance complex component 8	85	1	0	0	1	0	rno-miR-490-5p	-0.04	-0.17	N/A
SZT2	ENST00000562955.1	seizure threshold 2 homolog (mouse)	123	2	1	0	1	1	rno-miR-490-5p	-0.04	-0.05	N/A
GMPS	ENST00000496455.2	guanine monphosphate synthase	867	2	0	2	0	1	rno-miR-490-5p	-0.04	-0.04	N/A
FGF12	ENST00000445105.2	fibroblast growth factor 12	150	2	0	0	2	0	rno-miR-490-5p	-0.04	-0.21	N/A
ZNF462	ENST00000277225.5	zinc finger protein 462	214	1	0	1	0	1	rno-miR-490-5p	-0.04	-0.04	N/A
HR	ENST00000381418.4	hair growth associated	248	1	0	0	1	0	rno-miR-490-5p	-0.04	-0.04	N/A
AL590483.1	ENST00000598000.1	Uncharacterized protein; cDNA FLJ42623 fis, clone BRACE3015894	5	1	0	0	1	0	rno-miR-490-5p	-0.04	-0.04	N/A
NOVA1	ENST00000465357.2	neuro-oncological ventral antigen 1	5	1	0	0	1	1	rno-miR-490-5p	-0.04	-0.04	N/A
AMER3	ENST00000423981.1	APC membrane recruitment protein 3	5	1	0	1	0	0	rno-miR-490-5p	-0.04	-0.04	N/A
HNRNPA1	ENST00000546500.1	heterogeneous nuclear ribonucleoprotein A1	2079	1	0	0	1	0	rno-miR-490-5p	-0.04	-0.04	N/A
AGAP1	ENST00000304032.8	ArfGAP with GTPase domain, ankyrin repeat and PH domain 1	109	1	0	0	1	1	rno-miR-490-5p	-0.04	-0.04	N/A
HIC2	ENST00000407464.2	hypermethylated in cancer 2	28	1	1	0	0	1	rno-miR-490-5p	-0.04	-0.22	N/A
CENPN	ENST00000305850.5	centromere protein N	532	1	0	1	0	0	rno-miR-490-5p	-0.04	-0.18	N/A
NEBL	ENST00000377122.4	nebulette	181	1	0	0	1	2	rno-miR-490-5p	-0.04	-0.04	N/A
RAD50	ENST00000378823.3	RAD50 homolog (S. cerevisiae)	335	1	0	1	0	0	rno-miR-490-5p	-0.04	-0.15	N/A
GALNT6	ENST00000543196.2	UDP-N-acetyl-alpha-D-galactosamine:polypeptide N-acetylgalactosaminyltransferase 6 (GalNAc-T6)	83	1	0	1	0	1	rno-miR-490-5p	-0.04	-0.04	N/A
NFAT5	ENST00000354436.2	nuclear factor of activated T-cells 5, tonicity-responsive	128	1	0	0	1	1	rno-miR-490-5p	-0.04	-0.04	N/A
JPH3	ENST00000284262.2	junctophilin 3	318	1	0	0	1	0	rno-miR-490-5p	-0.04	-0.04	N/A
SLC39A11	ENST00000255559.3	solute carrier family 39, member 11	544	1	0	1	0	1	rno-miR-490-5p	-0.04	-0.04	N/A
VWA3A	ENST00000389398.5	von Willebrand factor A domain containing 3A	5	1	0	1	0	0	rno-miR-490-5p	-0.04	-0.04	N/A
MEF2C	ENST00000340208.5	myocyte enhancer factor 2C	70	2	1	1	0	2	rno-miR-490-5p	-0.04	-0.25	N/A
RNF38	ENST00000259605.6	ring finger protein 38	348	1	0	0	1	0	rno-miR-490-5p	-0.04	-0.04	N/A
ZNF282	ENST00000479907.1	zinc finger protein 282	3014	1	0	0	1	0	rno-miR-490-5p	-0.04	-0.06	N/A
P2RY2	ENST00000311131.2	purinergic receptor P2Y, G-protein coupled, 2	66	1	0	1	0	2	rno-miR-490-5p	-0.04	-0.13	N/A
C2CD2L	ENST00000336702.3	C2CD2-like	13	1	0	0	1	0	rno-miR-490-5p	-0.04	-0.09	N/A
SLC22A23	ENST00000436008.2	solute carrier family 22, member 23	353	1	0	0	1	2	rno-miR-490-5p	-0.04	-0.04	N/A
TTLL12	ENST00000216129.6	tubulin tyrosine ligase-like family, member 12	137	1	0	1	0	1	rno-miR-490-5p	-0.04	-0.07	N/A
PAIP2B	ENST00000244221.8	poly(A) binding protein interacting protein 2B	42	1	0	0	1	0	rno-miR-490-5p	-0.04	-0.18	N/A
CACNA1H	ENST00000358590.4	calcium channel, voltage-dependent, T type, alpha 1H subunit	11	1	0	1	0	0	rno-miR-490-5p	-0.04	-0.04	N/A
RPS6KB1	ENST00000225577.4	ribosomal protein S6 kinase, 70kDa, polypeptide 1	16	1	0	0	1	0	rno-miR-490-5p	-0.04	-0.04	N/A
FAM84B	ENST00000304916.3	family with sequence similarity 84, member B	45	1	0	1	0	1	rno-miR-490-5p	-0.04	-0.04	N/A
CDH20	ENST00000262717.4	cadherin 20, type 2	5	1	0	0	1	0	rno-miR-490-5p	-0.04	-0.04	N/A
PFKFB2	ENST00000367080.3	6-phosphofructo-2-kinase/fructose-2,6-biphosphatase 2	83	1	0	1	0	1	rno-miR-490-5p	-0.03	-0.04	N/A
EMX1	ENST00000258106.6	empty spiracles homeobox 1	35	1	0	0	1	1	rno-miR-490-5p	-0.03	-0.08	N/A
SNIP1	ENST00000296215.6	Smad nuclear interacting protein 1	355	1	0	0	1	0	rno-miR-490-5p	-0.03	-0.1	N/A
NDUFC2	ENST00000281031.4	NADH dehydrogenase (ubiquinone) 1, subcomplex unknown, 2, 14.5kDa	2005	1	0	1	0	0	rno-miR-490-5p	-0.03	-0.23	N/A
ATP1B1	ENST00000367816.1	ATPase, Na+/K+ transporting, beta 1 polypeptide	656	1	0	1	0	0	rno-miR-490-5p	-0.03	-0.22	N/A
GFRA1	ENST00000439649.3	GDNF family receptor alpha 1	69	1	0	0	1	3	rno-miR-490-5p	-0.03	-0.06	N/A
SUSD1	ENST00000374263.3	sushi domain containing 1	68	1	1	0	0	2	rno-miR-490-5p	-0.03	-0.25	N/A
KBTBD13	ENST00000432196.2	kelch repeat and BTB (POZ) domain containing 13	5	1	0	0	1	0	rno-miR-490-5p	-0.03	-0.03	N/A
MEX3B	ENST00000558133.1	mex-3 RNA binding family member B	1401	1	0	0	1	1	rno-miR-490-5p	-0.03	-0.03	N/A
GLCE	ENST00000559420.2	glucuronic acid epimerase	25	1	0	1	0	4	rno-miR-490-5p	-0.03	-0.05	N/A
PRICKLE1	ENST00000455697.1	prickle homolog 1 (Drosophila)	146	1	0	1	0	0	rno-miR-490-5p	-0.03	-0.05	N/A
LONRF3	ENST00000304778.7	LON peptidase N-terminal domain and ring finger 3	36	1	0	1	0	1	rno-miR-490-5p	-0.03	-0.08	N/A
ABHD13	ENST00000375898.3	abhydrolase domain containing 13	479	1	0	0	1	1	rno-miR-490-5p	-0.03	-0.11	N/A
KLHL3	ENST00000541417.1	kelch-like family member 3	40	1	0	0	1	1	rno-miR-490-5p	-0.03	-0.04	N/A
SGSM1	ENST00000400358.4	small G protein signaling modulator 1	25	1*	0	0	0	2	rno-miR-490-5p	-0.03	-0.03	N/A
C9orf72	ENST00000380003.3	chromosome 9 open reading frame 72	25	1	0	0	1	0	rno-miR-490-5p	-0.03	-0.03	N/A
TFDP2	ENST00000499676.2	transcription factor Dp-2 (E2F dimerization partner 2)	128	2	0	1	1	3	rno-miR-490-5p	-0.03	-0.35	N/A
ITGA5	ENST00000293379.4	integrin, alpha 5 (fibronectin receptor, alpha polypeptide)	5599	1	0	1	0	0	rno-miR-490-5p	-0.03	-0.03	N/A
KCTD21	ENST00000340067.3	potassium channel tetramerization domain containing 21	90	1	0	1	0	0	rno-miR-490-5p	-0.03	-0.03	N/A
DUSP27	ENST00000443333.1	dual specificity phosphatase 27 (putative)	16	1	0	1	0	0	rno-miR-490-5p	-0.03	-0.03	N/A
TMEM151B	ENST00000451188.2	transmembrane protein 151B	5	1	0	0	1	0	rno-miR-490-5p	-0.03	-0.03	N/A
ARL10	ENST00000310389.5	ADP-ribosylation factor-like 10	236	1	0	0	1	2	rno-miR-490-5p	-0.03	-0.14	N/A
PLXDC1	ENST00000315392.4	plexin domain containing 1	9	1	0	0	1	0	rno-miR-490-5p	-0.03	-0.06	N/A
DCLRE1C	ENST00000378289.4	DNA cross-link repair 1C	29	1	0	0	1	0	rno-miR-490-5p	-0.03	-0.2	N/A
BACE1	ENST00000313005.6	beta-site APP-cleaving enzyme 1	486	1	1	0	0	0	rno-miR-490-5p	-0.03	-0.07	N/A
AHSA2	ENST00000394457.3	AHA1, activator of heat shock 90kDa protein ATPase homolog 2 (yeast)	820	2	0	0	2	0	rno-miR-490-5p	-0.03	-0.33	N/A
ACP1	ENST00000272067.6	acid phosphatase 1, soluble	499	1	0	1	0	0	rno-miR-490-5p	-0.03	-0.18	N/A
ADO	ENST00000373783.1	2-aminoethanethiol (cysteamine) dioxygenase	686	1	1	0	0	1	rno-miR-490-5p	-0.03	-0.16	N/A
SON	ENST00000290239.6	SON DNA binding protein	161	1	0	0	1	0	rno-miR-490-5p	-0.03	-0.03	N/A
KIAA0247	ENST00000342745.4	KIAA0247	161	1	0	1	0	1	rno-miR-490-5p	-0.03	-0.03	N/A
UNC80	ENST00000439458.1	unc-80 homolog (C. elegans)	5	2	0	1	1	0	rno-miR-490-5p	-0.03	-0.03	N/A
ASAH2	ENST00000395526.4	N-acylsphingosine amidohydrolase (non-lysosomal ceramidase) 2	5	1	0	1	0	1	rno-miR-490-5p	-0.03	-0.03	N/A
LHX9	ENST00000367390.3	LIM homeobox 9	40	1	0	0	1	1	rno-miR-490-5p	-0.03	-0.08	N/A
PXMP4	ENST00000344022.3	peroxisomal membrane protein 4, 24kDa	158	1	0	0	1	0	rno-miR-490-5p	-0.03	-0.17	N/A
SNX29	ENST00000566228.1	sorting nexin 29	266	1	0	0	1	0	rno-miR-490-5p	-0.03	-0.04	N/A
FKBP5	ENST00000536438.1	FK506 binding protein 5	32	1	0	1	0	1	rno-miR-490-5p	-0.03	-0.08	N/A
SLC9A3R2	ENST00000424542.2	solute carrier family 9, subfamily A (NHE3, cation proton antiporter 3), member 3 regulator 2	432	1	0	0	1	0	rno-miR-490-5p	-0.03	-0.1	N/A
ZBTB39	ENST00000300101.2	zinc finger and BTB domain containing 39	7	1	0	0	1	1	rno-miR-490-5p	-0.03	-0.03	N/A
PLCE1	ENST00000371380.3	phospholipase C, epsilon 1	7	1	0	1	0	0	rno-miR-490-5p	-0.03	-0.03	N/A
ERCC6	ENST00000355832.5	excision repair cross-complementing rodent repair deficiency, complementation group 6	93	1	0	0	1	1	rno-miR-490-5p	-0.03	-0.13	N/A
PDK3	ENST00000441463.2	pyruvate dehydrogenase kinase, isozyme 3	659	1	0	0	1	3	rno-miR-490-5p	-0.03	-0.04	N/A
ARL5B	ENST00000377275.3	ADP-ribosylation factor-like 5B	368	1	1	0	0	0	rno-miR-490-5p	-0.03	-0.22	N/A
SOX6	ENST00000316399.6	SRY (sex determining region Y)-box 6	22	3	0	3	0	3	rno-miR-490-5p	-0.03	-0.09	N/A
LRRC59	ENST00000225972.7	leucine rich repeat containing 59	27064	1	0	0	1	0	rno-miR-490-5p	-0.03	-0.04	N/A
ZNF641	ENST00000301042.3	zinc finger protein 641	87	1	0	0	1	0	rno-miR-490-5p	-0.03	-0.03	N/A
POLN	ENST00000511885.2	polymerase (DNA directed) nu	44	1	0	1	0	0	rno-miR-490-5p	-0.03	-0.29	N/A
SLC30A4	ENST00000261867.4	solute carrier family 30 (zinc transporter), member 4	19	1	0	1	0	1	rno-miR-490-5p	-0.03	-0.03	N/A
KSR2	ENST00000425217.1	kinase suppressor of ras 2	22	2	0	1	1	2	rno-miR-490-5p	-0.03	-0.03	N/A
CACNA1I	ENST00000402142.3	calcium channel, voltage-dependent, T type, alpha 1I subunit	5	1	1	0	0	0	rno-miR-490-5p	-0.03	-0.03	N/A
CSNK1G1	ENST00000303052.7	casein kinase 1, gamma 1	149	2	0	1	1	1	rno-miR-490-5p	-0.03	-0.03	N/A
KIF26B	ENST00000366518.4	kinesin family member 26B	25	1	1	0	0	1	rno-miR-490-5p	-0.03	-0.03	N/A
HIVEP3	ENST00000372583.1	human immunodeficiency virus type I enhancer binding protein 3	84	1	0	0	1	0	rno-miR-490-5p	-0.03	-0.03	N/A
SRRM4	ENST00000267260.4	serine/arginine repetitive matrix 4	22	1	1	0	0	0	rno-miR-490-5p	-0.03	-0.03	N/A
GTF3C4	ENST00000372146.4	general transcription factor IIIC, polypeptide 4, 90kDa	1598	1	0	0	1	0	rno-miR-490-5p	-0.03	-0.05	N/A
SLC12A8	ENST00000430155.2	solute carrier family 12, member 8	11	1	0	0	1	0	rno-miR-490-5p	-0.03	-0.07	N/A
ITPRIP	ENST00000337478.1	inositol 1,4,5-trisphosphate receptor interacting protein	1138	2	1	1	0	1	rno-miR-490-5p	-0.03	-0.13	N/A
RCC1	ENST00000373833.6	regulator of chromosome condensation 1	1156	1	0	0	1	1	rno-miR-490-5p	-0.03	-0.03	N/A
HOXC11	ENST00000546378.1	homeobox C11	80	1	0	1	0	1	rno-miR-490-5p	-0.03	-0.06	N/A
SLC38A7	ENST00000570101.1	solute carrier family 38, member 7	635	1	0	1	0	1	rno-miR-490-5p	-0.03	-0.05	N/A
TRPM6	ENST00000360774.1	transient receptor potential cation channel, subfamily M, member 6	21	1	0	1	0	1	rno-miR-490-5p	-0.03	-0.03	N/A
CRB2	ENST00000373631.3	crumbs homolog 2 (Drosophila)	8	1	0	1	0	2	rno-miR-490-5p	-0.03	-0.03	N/A
NFASC	ENST00000401399.1	neurofascin	10	1	0	1	0	3	rno-miR-490-5p	-0.03	-0.03	N/A
ZNF423	ENST00000561648.1	zinc finger protein 423	170	2	0	2	0	1	rno-miR-490-5p	-0.03	-0.07	N/A
PPP1R16B	ENST00000299824.1	protein phosphatase 1, regulatory subunit 16B	16	1	0	0	1	2	rno-miR-490-5p	-0.03	-0.03	N/A
CNTNAP2	ENST00000361727.3	contactin associated protein-like 2	29	2	0	1	1	1	rno-miR-490-5p	-0.03	-0.03	N/A
ABHD5	ENST00000458276.2	abhydrolase domain containing 5	884	1	0	1	0	1	rno-miR-490-5p	-0.03	-0.23	N/A
GUCY1A3	ENST00000296518.7	guanylate cyclase 1, soluble, alpha 3	42	1	0	1	0	1	rno-miR-490-5p	-0.03	-0.26	N/A
CTBP2	ENST00000337195.5	C-terminal binding protein 2	16	1	0	1	0	0	rno-miR-490-5p	-0.03	-0.09	N/A
ZBTB47	ENST00000457842.3	zinc finger and BTB domain containing 47	81	1	0	0	1	0	rno-miR-490-5p	-0.03	-0.07	N/A
KLHDC10	ENST00000335420.5	kelch domain containing 10	347	1	0	1	0	2	rno-miR-490-5p	-0.03	-0.03	N/A
PSMC6	ENST00000445930.2	proteasome (prosome, macropain) 26S subunit, ATPase, 6	72	1	1	0	0	0	rno-miR-490-5p	-0.03	-0.48	N/A
ZNF106	ENST00000263805.4	zinc finger protein 106	406	2	0	1	1	0	rno-miR-490-5p	-0.03	-0.03	N/A
ACTB	ENST00000331789.5	actin, beta	176	1	0	1	0	0	rno-miR-490-5p	-0.03	-0.04	N/A
TRPV3	ENST00000301365.4	transient receptor potential cation channel, subfamily V, member 3	13	1	0	1	0	1	rno-miR-490-5p	-0.03	-0.03	N/A
ZNF496	ENST00000294753.4	zinc finger protein 496	391	1	0	1	0	1	rno-miR-490-5p	-0.03	-0.04	N/A
SLC4A8	ENST00000453097.2	solute carrier family 4, sodium bicarbonate cotransporter, member 8	17	1	0	1	0	0	rno-miR-490-5p	-0.03	-0.04	N/A
SMYD1	ENST00000419482.2	SET and MYND domain containing 1	5	1	0	0	1	1	rno-miR-490-5p	-0.03	-0.03	N/A
CLUH	ENST00000570628.2	clustered mitochondria (cluA/CLU1) homolog	125	1	0	1	0	1	rno-miR-490-5p	-0.03	-0.03	N/A
PHTF2	ENST00000416283.2	putative homeodomain transcription factor 2	1730	1	0	0	1	0	rno-miR-490-5p	-0.03	-0.03	N/A
GOPC	ENST00000368498.2	golgi-associated PDZ and coiled-coil motif containing	451	1	0	1	0	1	rno-miR-490-5p	-0.03	-0.06	N/A
PTCH1	ENST00000430669.2	patched 1	123	1	1	0	0	0	rno-miR-490-5p	-0.03	-0.03	N/A
DDX6	ENST00000264018.4	DEAD (Asp-Glu-Ala-Asp) box helicase 6	11	1	0	0	1	2	rno-miR-490-5p	-0.03	-0.05	N/A
NR2C1	ENST00000333003.5	nuclear receptor subfamily 2, group C, member 1	55	1	0	1	0	1	rno-miR-490-5p	-0.03	-0.08	N/A
MGAT5	ENST00000409645.1	mannosyl (alpha-1,6-)-glycoprotein beta-1,6-N-acetyl-glucosaminyltransferase	1627	1	0	0	1	2	rno-miR-490-5p	-0.03	-0.03	N/A
KIAA1456	ENST00000524591.2	KIAA1456	24	1	0	1	0	1	rno-miR-490-5p	-0.03	-0.03	N/A
KCNC3	ENST00000376959.2	potassium voltage-gated channel, Shaw-related subfamily, member 3	5	1	0	0	1	0	rno-miR-490-5p	-0.03	-0.03	N/A
GABRG2	ENST00000356592.3	gamma-aminobutyric acid (GABA) A receptor, gamma 2	24	1	0	1	0	0	rno-miR-490-5p	-0.03	-0.13	N/A
RAB10	ENST00000264710.4	RAB10, member RAS oncogene family	998	1	0	1	0	0	rno-miR-490-5p	-0.03	-0.12	N/A
SLC44A1	ENST00000374720.3	solute carrier family 44 (choline transporter), member 1	407	2	0	2	0	4	rno-miR-490-5p	-0.03	-0.06	N/A
CSNK1G3	ENST00000360683.2	casein kinase 1, gamma 3	28	1	0	0	1	0	rno-miR-490-5p	-0.03	-0.06	N/A
USP46	ENST00000441222.3	ubiquitin specific peptidase 46	180	2	1	0	1	3	rno-miR-490-5p	-0.03	-0.13	N/A
PLAG1	ENST00000316981.3	pleiomorphic adenoma gene 1	58	1	0	1	0	1	rno-miR-490-5p	-0.03	-0.03	N/A
FAM122B	ENST00000370790.1	family with sequence similarity 122B	334	1	0	0	1	0	rno-miR-490-5p	-0.03	-0.06	N/A
GSPT1	ENST00000434724.2	G1 to S phase transition 1	1119	3	0	2	1	1	rno-miR-490-5p	-0.03	-0.07	N/A
GFPT1	ENST00000357308.4	glutamine--fructose-6-phosphate transaminase 1	1313	1	0	1	0	2	rno-miR-490-5p	-0.03	-0.19	N/A
KCNQ3	ENST00000388996.4	potassium voltage-gated channel, KQT-like subfamily, member 3	5	1	0	0	1	1	rno-miR-490-5p	-0.03	-0.03	N/A
AK5	ENST00000354567.2	adenylate kinase 5	225	1	1	0	0	1	rno-miR-490-5p	-0.03	-0.09	N/A
PCDH17	ENST00000377918.3	protocadherin 17	477	1	0	1	0	0	rno-miR-490-5p	-0.03	-0.03	N/A
SCRN1	ENST00000242059.5	secernin 1	29	1	0	0	1	0	rno-miR-490-5p	-0.03	-0.03	N/A
TMEM185B	ENST00000426077.2	transmembrane protein 185B	1146	1	0	0	1	0	rno-miR-490-5p	-0.03	-0.04	N/A
KIAA1549L	ENST00000321505.4	KIAA1549-like	117	1	0	0	1	1	rno-miR-490-5p	-0.03	-0.04	N/A
SYNCRIP	ENST00000355238.6	synaptotagmin binding, cytoplasmic RNA interacting protein	4864	2	0	0	2	0	rno-miR-490-5p	-0.02	-0.12	N/A
TET3	ENST00000409262.3	tet methylcytosine dioxygenase 3	1437	1	0	0	1	0	rno-miR-490-5p	-0.02	-0.03	N/A
CLDN19	ENST00000296387.1	claudin 19	25	1	0	0	1	2	rno-miR-490-5p	-0.02	-0.13	N/A
GPR141	ENST00000447769.1	G protein-coupled receptor 141	9	1	0	1	0	0	rno-miR-490-5p	-0.02	-0.14	N/A
PLXNB1	ENST00000296440.6	plexin B1	47	2	0	0	2	0	rno-miR-490-5p	-0.02	-0.12	N/A
FAM168B	ENST00000409185.1	family with sequence similarity 168, member B	122	1	0	0	1	1	rno-miR-490-5p	-0.02	-0.06	N/A
GCC1	ENST00000321407.2	GRIP and coiled-coil domain containing 1	26	1	1	0	0	1	rno-miR-490-5p	-0.02	-0.22	N/A
IMPAD1	ENST00000262644.4	inositol monophosphatase domain containing 1	1488	1	0	1	0	1	rno-miR-490-5p	-0.02	-0.05	N/A
BACE2	ENST00000328735.6	beta-site APP-cleaving enzyme 2	79	1	0	0	1	2	rno-miR-490-5p	-0.02	-0.08	N/A
TENM1	ENST00000371130.3	teneurin transmembrane protein 1	5	1	0	1	0	1	rno-miR-490-5p	-0.02	-0.02	N/A
MARCH1	ENST00000274056.7	membrane-associated ring finger (C3HC4) 1, E3 ubiquitin protein ligase	5	1	0	1	0	1	rno-miR-490-5p	-0.02	-0.02	N/A
PEAK1	ENST00000312493.4	pseudopodium-enriched atypical kinase 1	209	1	0	0	1	3	rno-miR-490-5p	-0.02	-0.02	N/A
MLH3	ENST00000355774.2	mutL homolog 3	152	1	0	0	1	0	rno-miR-490-5p	-0.02	-0.07	N/A
USP12	ENST00000282344.6	ubiquitin specific peptidase 12	35	1	0	0	1	0	rno-miR-490-5p	-0.02	-0.06	N/A
LGSN	ENST00000370658.5	lengsin, lens protein with glutamine synthetase domain	21	1	0	1	0	0	rno-miR-490-5p	-0.02	-0.1	N/A
HECTD3	ENST00000372168.3	HECT domain containing E3 ubiquitin protein ligase 3	45	1	0	0	1	0	rno-miR-490-5p	-0.02	-0.05	N/A
C22orf29	ENST00000407472.1	chromosome 22 open reading frame 29	351	1	0	0	1	1	rno-miR-490-5p	-0.02	-0.11	N/A
UNC5C	ENST00000453304.1	unc-5 homolog C (C. elegans)	60	1	0	0	1	2	rno-miR-490-5p	-0.02	-0.03	N/A
PKD2	ENST00000237596.2	polycystic kidney disease 2 (autosomal dominant)	915	1	0	1	0	1	rno-miR-490-5p	-0.02	-0.02	N/A
MAP1B	ENST00000296755.7	microtubule-associated protein 1B	259	1	0	1	0	1	rno-miR-490-5p	-0.02	-0.02	N/A
IRF6	ENST00000367021.3	interferon regulatory factor 6	28	1	0	0	1	3	rno-miR-490-5p	-0.02	-0.12	N/A
PDPK1	ENST00000441549.3	3-phosphoinositide dependent protein kinase-1	104	1	0	1	0	3	rno-miR-490-5p	-0.02	-0.02	N/A
EPHA5	ENST00000273854.3	EPH receptor A5	48	2	0	2	0	0	rno-miR-490-5p	-0.02	-0.04	N/A
PIAS1	ENST00000249636.6	protein inhibitor of activated STAT, 1	368	1	0	0	1	0	rno-miR-490-5p	-0.02	-0.17	N/A
FANCB	ENST00000324138.3	Fanconi anemia, complementation group B	54	1	0	0	1	1	rno-miR-490-5p	-0.02	-0.11	N/A
SDC2	ENST00000302190.4	syndecan 2	774	1	0	1	0	1	rno-miR-490-5p	-0.02	-0.1	N/A
MR1	ENST00000367580.5	major histocompatibility complex, class I-related	107	1	0	0	1	0	rno-miR-490-5p	-0.02	-0.12	N/A
DGAT2	ENST00000228027.7	diacylglycerol O-acyltransferase 2	287	1	0	0	1	0	rno-miR-490-5p	-0.02	-0.11	N/A
KRR1	ENST00000229214.4	KRR1, small subunit (SSU) processome component, homolog (yeast)	380	1	0	0	1	1	rno-miR-490-5p	-0.02	-0.18	N/A
MECP2	ENST00000303391.6	methyl CpG binding protein 2 (Rett syndrome)	1474	1	0	1	0	0	rno-miR-490-5p	-0.02	-0.12	N/A
GNPTAB	ENST00000299314.7	N-acetylglucosamine-1-phosphate transferase, alpha and beta subunits	82	1	0	0	1	0	rno-miR-490-5p	-0.02	-0.11	N/A
RIOK2	ENST00000283109.3	RIO kinase 2	62	1	0	1	0	2	rno-miR-490-5p	-0.02	-0.26	N/A
SYNPO2	ENST00000429713.2	synaptopodin 2	105	2	0	0	2	0	rno-miR-490-5p	-0.02	-0.04	N/A
IDE	ENST00000265986.6	insulin-degrading enzyme	446	2	0	1	1	0	rno-miR-490-5p	-0.02	-0.24	N/A
RAB33B	ENST00000305626.5	RAB33B, member RAS oncogene family	270	1	0	0	1	0	rno-miR-490-5p	-0.02	-0.16	N/A
PTDSS1	ENST00000517309.1	phosphatidylserine synthase 1	91	2	0	0	2	0	rno-miR-490-5p	-0.02	-0.23	N/A
LMAN2L	ENST00000264963.4	lectin, mannose-binding 2-like	355	1	0	0	1	3	rno-miR-490-5p	-0.02	-0.22	N/A
CNKSR3	ENST00000607772.1	CNKSR family member 3	567	4	0	2	2	3	rno-miR-490-5p	-0.02	-0.08	N/A
TIA1	ENST00000433529.2	TIA1 cytotoxic granule-associated RNA binding protein	1370	1	0	1	0	0	rno-miR-490-5p	-0.02	-0.09	N/A
SPTY2D1	ENST00000336349.5	SPT2, Suppressor of Ty, domain containing 1 (S. cerevisiae)	241	1	0	0	1	1	rno-miR-490-5p	-0.02	-0.1	N/A
RAB21	ENST00000261263.3	RAB21, member RAS oncogene family	1823	1	0	1	0	2	rno-miR-490-5p	-0.02	-0.13	N/A
ARSK	ENST00000380009.4	arylsulfatase family, member K	298	1	0	1	0	0	rno-miR-490-5p	-0.02	-0.17	N/A
RBM4B	ENST00000531036.2	RNA binding motif protein 4B	199	2	1	0	1	0	rno-miR-490-5p	-0.02	-0.47	N/A
CBX2	ENST00000310942.4	chromobox homolog 2	1816	1	0	1	0	1	rno-miR-490-5p	-0.02	-0.02	N/A
TRIM66	ENST00000299550.6	tripartite motif containing 66	33	1	0	1	0	2	rno-miR-490-5p	-0.02	-0.03	N/A
CCDC93	ENST00000376300.2	coiled-coil domain containing 93	395	1	0	0	1	1	rno-miR-490-5p	-0.02	-0.07	N/A
ZNRF2	ENST00000323037.4	zinc and ring finger 2	403	1	0	1	0	0	rno-miR-490-5p	-0.02	-0.17	N/A
BNC2	ENST00000380672.4	basonuclin 2	770	2	0	2	0	2	rno-miR-490-5p	-0.02	-0.04	N/A
METTL14	ENST00000388822.5	methyltransferase like 14	520	1	1	0	0	0	rno-miR-490-5p	-0.02	-0.15	N/A
TRAF3	ENST00000560371.1	TNF receptor-associated factor 3	833	1	0	0	1	4	rno-miR-490-5p	-0.02	-0.03	N/A
PSMD14	ENST00000409682.3	proteasome (prosome, macropain) 26S subunit, non-ATPase, 14	194	1	0	1	0	0	rno-miR-490-5p	-0.02	-0.44	N/A
RPRD2	ENST00000539519.1	regulation of nuclear pre-mRNA domain containing 2	280	1	0	0	1	0	rno-miR-490-5p	-0.02	-0.09	N/A
MMAA	ENST00000281317.5	methylmalonic aciduria (cobalamin deficiency) cblA type	38	2	0	0	2	3	rno-miR-490-5p	-0.02	-0.09	N/A
CNOT1	ENST00000317147.5	CCR4-NOT transcription complex, subunit 1	294	1	0	0	1	0	rno-miR-490-5p	-0.02	-0.06	N/A
CSNK2A1	ENST00000349736.5	casein kinase 2, alpha 1 polypeptide	1927	1	0	1	0	1	rno-miR-490-5p	-0.02	-0.05	N/A
TRIM33	ENST00000358465.2	tripartite motif containing 33	201	1	0	0	1	0	rno-miR-490-5p	-0.02	-0.03	N/A
PEG3	ENST00000423103.2	paternally expressed 3	5	1	0	1	0	0	rno-miR-490-5p	-0.02	-0.02	N/A
SIGLEC1	ENST00000344754.4	sialic acid binding Ig-like lectin 1, sialoadhesin	5	1	0	1	0	1	rno-miR-490-5p	-0.02	-0.02	N/A
FAT2	ENST00000261800.5	FAT atypical cadherin 2	5	1	0	1	0	0	rno-miR-490-5p	-0.02	-0.02	N/A
MROH6	ENST00000398882.3	maestro heat-like repeat family member 6	24	1	0	1	0	0	rno-miR-490-5p	-0.02	-0.02	N/A
NAV3	ENST00000228327.6	neuron navigator 3	277	1	0	1	0	0	rno-miR-490-5p	-0.02	-0.02	N/A
MYT1	ENST00000328439.1	myelin transcription factor 1	12	1	0	1	0	0	rno-miR-490-5p	-0.02	-0.02	N/A
TRIM2	ENST00000338700.5	tripartite motif containing 2	22	1	0	1	0	0	rno-miR-490-5p	-0.02	-0.02	N/A
KCNS2	ENST00000287042.4	potassium voltage-gated channel, delayed-rectifier, subfamily S, member 2	5	1	0	1	0	0	rno-miR-490-5p	-0.02	-0.02	N/A
FAM170B	ENST00000311787.5	family with sequence similarity 170, member B	5	1	0	1	0	0	rno-miR-490-5p	-0.02	-0.02	N/A
NTRK3	ENST00000394480.2	neurotrophic tyrosine kinase, receptor, type 3	7	1	0	1	0	0	rno-miR-490-5p	-0.02	-0.02	N/A
MIB1	ENST00000261537.6	mindbomb E3 ubiquitin protein ligase 1	897	1	0	1	0	0	rno-miR-490-5p	-0.02	-0.02	N/A
KIAA1024	ENST00000305428.3	KIAA1024	5	1	0	1	0	0	rno-miR-490-5p	-0.02	-0.02	N/A
PHF6	ENST00000332070.3	PHD finger protein 6	630	1	0	1	0	0	rno-miR-490-5p	-0.02	-0.02	N/A
LHX1	ENST00000254457.5	LIM homeobox 1	15	1	0	1	0	0	rno-miR-490-5p	-0.02	-0.02	N/A
TRIM29	ENST00000341846.5	tripartite motif containing 29	5	1	0	1	0	0	rno-miR-490-5p	-0.02	-0.02	N/A
MYO1D	ENST00000318217.5	myosin ID	16	1	0	1	0	0	rno-miR-490-5p	-0.02	-0.02	N/A
CELF2	ENST00000379261.4	CUGBP, Elav-like family member 2	45	1	0	1	0	2	rno-miR-490-5p	-0.02	-0.02	N/A
RAB27B	ENST00000262094.5	RAB27B, member RAS oncogene family	5	1	0	1	0	0	rno-miR-490-5p	-0.02	-0.02	N/A
DENND6A	ENST00000311128.5	DENN/MADD domain containing 6A	139	1	0	1	0	0	rno-miR-490-5p	-0.02	-0.02	N/A
GPR37L1	ENST00000367282.5	G protein-coupled receptor 37 like 1	5	1	0	1	0	0	rno-miR-490-5p	-0.02	-0.02	N/A
CD93	ENST00000246006.4	CD93 molecule	5	1	0	1	0	0	rno-miR-490-5p	-0.02	-0.02	N/A
CHM	ENST00000357749.2	choroideremia (Rab escort protein 1)	217	1	0	1	0	1	rno-miR-490-5p	-0.02	-0.02	N/A
INO80D	ENST00000403263.1	INO80 complex subunit D	5	1	0	1	0	2	rno-miR-490-5p	-0.02	-0.02	N/A
NT5C1A	ENST00000235628.1	5'-nucleotidase, cytosolic IA	4	1	0	1	0	0	rno-miR-490-5p	-0.02	-0.02	N/A
RPRD1B	ENST00000373433.4	regulation of nuclear pre-mRNA domain containing 1B	1140	1	0	1	0	0	rno-miR-490-5p	-0.02	-0.02	N/A
CILP2	ENST00000586018.1	cartilage intermediate layer protein 2	19	1	0	1	0	0	rno-miR-490-5p	-0.02	-0.02	N/A
KIAA1211L	ENST00000397899.2	KIAA1211-like	7	1	0	1	0	0	rno-miR-490-5p	-0.02	-0.02	N/A
NUFIP2	ENST00000225388.4	nuclear fragile X mental retardation protein interacting protein 2	440	1	0	1	0	0	rno-miR-490-5p	-0.02	-0.1	N/A
MAP3K2	ENST00000409947.1	mitogen-activated protein kinase kinase kinase 2	187	1	0	1	0	1	rno-miR-490-5p	-0.02	-0.02	N/A
PADI3	ENST00000375460.3	peptidyl arginine deiminase, type III	5	1	0	1	0	0	rno-miR-490-5p	-0.02	-0.02	N/A
PDK4	ENST00000005178.5	pyruvate dehydrogenase kinase, isozyme 4	5549	1	0	1	0	0	rno-miR-490-5p	-0.02	-0.02	N/A
CRTC3	ENST00000420329.2	CREB regulated transcription coactivator 3	612	1	0	1	0	2	rno-miR-490-5p	-0.02	-0.02	N/A
SMPD3	ENST00000219334.5	sphingomyelin phosphodiesterase 3, neutral membrane (neutral sphingomyelinase II)	9	1	0	1	0	0	rno-miR-490-5p	-0.02	-0.02	N/A
KIF21B	ENST00000332129.2	kinesin family member 21B	12	1	0	1	0	0	rno-miR-490-5p	-0.02	-0.02	N/A
F13A1	ENST00000264870.3	coagulation factor XIII, A1 polypeptide	5	1	0	1	0	0	rno-miR-490-5p	-0.02	-0.02	N/A
C15orf56	ENST00000319503.3	chromosome 15 open reading frame 56	5	1	0	1	0	0	rno-miR-490-5p	-0.02	-0.02	N/A
EIF4B	ENST00000262056.9	eukaryotic translation initiation factor 4B	37	1	0	0	1	0	rno-miR-490-5p	-0.02	-0.02	N/A
TSPAN5	ENST00000305798.3	tetraspanin 5	107	1	0	1	0	0	rno-miR-490-5p	-0.02	-0.02	N/A
CDH4	ENST00000360469.5	cadherin 4, type 1, R-cadherin (retinal)	33	1	0	1	0	0	rno-miR-490-5p	-0.02	-0.02	N/A
ERC2	ENST00000288221.6	ELKS/RAB6-interacting/CAST family member 2	11	1	0	1	0	0	rno-miR-490-5p	-0.02	-0.02	N/A
SLC24A2	ENST00000341998.2	solute carrier family 24 (sodium/potassium/calcium exchanger), member 2	5	2	0	0	2	0	rno-miR-490-5p	-0.02	-0.02	N/A
CD84	ENST00000534968.1	CD84 molecule	5	1	0	1	0	0	rno-miR-490-5p	-0.02	-0.02	N/A
LPGAT1	ENST00000366997.4	lysophosphatidylglycerol acyltransferase 1	135	1	0	1	0	1	rno-miR-490-5p	-0.02	-0.03	N/A
AKAP2	ENST00000374525.1	A kinase (PRKA) anchor protein 2	1287	1	0	1	0	0	rno-miR-490-5p	-0.02	-0.02	N/A
WIZ	ENST00000389282.4	widely interspaced zinc finger motifs	1321	1	0	1	0	0	rno-miR-490-5p	-0.02	-0.02	N/A
PALM2-AKAP2	ENST00000374530.3	PALM2-AKAP2 readthrough	1287	1	0	1	0	0	rno-miR-490-5p	-0.02	-0.02	N/A
BEND4	ENST00000504360.1	BEN domain containing 4	187	1	0	1	0	0	rno-miR-490-5p	-0.02	-0.02	N/A
BCL2L2	ENST00000250405.5	BCL2-like 2	1380	1	0	1	0	0	rno-miR-490-5p	-0.02	-0.02	N/A
CUX2	ENST00000261726.6	cut-like homeobox 2	15	2	0	2	0	1	rno-miR-490-5p	-0.02	-0.04	N/A
WDR41	ENST00000296679.4	WD repeat domain 41	313	1	0	0	1	0	rno-miR-490-5p	-0.02	-0.16	N/A
CENPO	ENST00000380834.2	centromere protein O	298	1	0	1	0	0	rno-miR-490-5p	-0.02	-0.06	N/A
ANKRD49	ENST00000544253.1	ankyrin repeat domain 49	32	1	0	0	1	0	rno-miR-490-5p	-0.02	-0.04	N/A
FBXO41	ENST00000295133.5	F-box protein 41	175	1	0	1	0	0	rno-miR-490-5p	-0.02	-0.02	N/A
CPNE3	ENST00000198765.4	copine III	756	1	0	1	0	0	rno-miR-490-5p	-0.02	-0.02	N/A
SLC7A6OS	ENST00000263997.6	solute carrier family 7, member 6 opposite strand	751	1	0	0	1	1	rno-miR-490-5p	-0.02	-0.1	N/A
RNF157	ENST00000269391.6	ring finger protein 157	163	1	0	0	1	0	rno-miR-490-5p	-0.02	-0.02	N/A
CNTN1	ENST00000551295.2	contactin 1	40	1	0	1	0	1	rno-miR-490-5p	-0.02	-0.02	N/A
WDFY3	ENST00000322366.6	WD repeat and FYVE domain containing 3	596	1	0	1	0	0	rno-miR-490-5p	-0.02	-0.02	N/A
SREBF1	ENST00000395757.1	sterol regulatory element binding transcription factor 1	387	1	0	1	0	0	rno-miR-490-5p	-0.02	-0.05	N/A
ZKSCAN2	ENST00000328086.7	zinc finger with KRAB and SCAN domains 2	81	1	0	1	0	0	rno-miR-490-5p	-0.02	-0.02	N/A
ASB1	ENST00000264607.4	ankyrin repeat and SOCS box containing 1	408	1	1	0	0	1	rno-miR-490-5p	-0.02	-0.04	N/A
NCAPH	ENST00000240423.4	non-SMC condensin I complex, subunit H	217	1	0	1	0	0	rno-miR-490-5p	-0.02	-0.3	N/A
LGALSL	ENST00000409537.2	lectin, galactoside-binding-like	334	1	0	1	0	1	rno-miR-490-5p	-0.02	-0.21	N/A
SRGAP1	ENST00000355086.3	SLIT-ROBO Rho GTPase activating protein 1	64	1	1	0	0	0	rno-miR-490-5p	-0.02	-0.03	N/A
ATP8A1	ENST00000381668.5	ATPase, aminophospholipid transporter (APLT), class I, type 8A, member 1	48	1	0	0	1	1	rno-miR-490-5p	-0.02	-0.02	N/A
BACH2	ENST00000257749.4	BTB and CNC homology 1, basic leucine zipper transcription factor 2	74	1	0	1	0	2	rno-miR-490-5p	-0.02	-0.02	N/A
GPLD1	ENST00000230036.1	glycosylphosphatidylinositol specific phospholipase D1	51	1	0	0	1	0	rno-miR-490-5p	-0.02	-0.02	N/A
PTCHD1	ENST00000379361.4	patched domain containing 1	59	1	0	0	1	3	rno-miR-490-5p	-0.02	-0.15	N/A
PCNX	ENST00000304743.2	pecanex homolog (Drosophila)	458	1	0	1	0	2	rno-miR-490-5p	-0.02	-0.02	N/A
IFT57	ENST00000264538.3	intraflagellar transport 57 homolog (Chlamydomonas)	214	1	0	1	0	0	rno-miR-490-5p	-0.02	-0.25	N/A
PSMA5	ENST00000271308.4	proteasome (prosome, macropain) subunit, alpha type, 5	60	1	0	0	1	0	rno-miR-490-5p	-0.02	-0.07	N/A
SUV420H1	ENST00000304363.4	suppressor of variegation 4-20 homolog 1 (Drosophila)	62	1	0	0	1	0	rno-miR-490-5p	-0.02	-0.07	N/A
C3orf14	ENST00000494481.1	chromosome 3 open reading frame 14	67	1	0	0	1	0	rno-miR-490-5p	-0.02	-0.09	N/A
RALGAPA2	ENST00000202677.7	Ral GTPase activating protein, alpha subunit 2 (catalytic)	24	1	0	0	1	2	rno-miR-490-5p	-0.02	-0.02	N/A
HEXA	ENST00000268097.5	hexosaminidase A (alpha polypeptide)	209	1	0	0	1	0	rno-miR-490-5p	-0.02	-0.14	N/A
ZSCAN2	ENST00000541040.1	zinc finger and SCAN domain containing 2	125	1	0	0	1	0	rno-miR-490-5p	-0.02	-0.18	N/A
PRRC2B	ENST00000372249.1	proline-rich coiled-coil 2B	97	2	0	1	1	1	rno-miR-490-5p	-0.02	-0.1	N/A
YY1	ENST00000262238.4	YY1 transcription factor	1803	1	1	0	0	0	rno-miR-490-5p	-0.02	-0.03	N/A
CCDC88C	ENST00000389857.6	coiled-coil domain containing 88C	42	1	0	1	0	0	rno-miR-490-5p	-0.02	-0.02	N/A
SLC19A1	ENST00000311124.4	solute carrier family 19 (folate transporter), member 1	463	1	0	1	0	0	rno-miR-490-5p	-0.02	-0.05	N/A
FGD4	ENST00000427716.2	FYVE, RhoGEF and PH domain containing 4	38	2	0	1	1	1	rno-miR-490-5p	-0.02	-0.03	N/A
CLCN6	ENST00000312413.6	chloride channel, voltage-sensitive 6	227	1	0	0	1	1	rno-miR-490-5p	-0.02	-0.02	N/A
DUSP6	ENST00000279488.7	dual specificity phosphatase 6	1056	1	0	0	1	0	rno-miR-490-5p	-0.02	-0.02	N/A
MCM3AP	ENST00000397708.1	minichromosome maintenance complex component 3 associated protein	240	1	1	0	0	0	rno-miR-490-5p	-0.02	-0.27	N/A
EFCAB14	ENST00000371933.3	EF-hand calcium binding domain 14	264	1	0	0	1	1	rno-miR-490-5p	-0.02	-0.08	N/A
GRAMD1B	ENST00000529750.1	GRAM domain containing 1B	35	1	0	1	0	1	rno-miR-490-5p	-0.02	-0.02	N/A
CAMK1D	ENST00000378847.3	calcium/calmodulin-dependent protein kinase ID	258	1	0	0	1	0	rno-miR-490-5p	-0.02	-0.04	N/A
TMEM167A	ENST00000502346.1	transmembrane protein 167A	1029	2	0	1	1	1	rno-miR-490-5p	-0.02	-0.38	N/A
GPR20	ENST00000377741.3	G protein-coupled receptor 20	34	1	0	1	0	1	rno-miR-490-5p	-0.02	-0.02	N/A
MSANTD3	ENST00000395067.2	Myb/SANT-like DNA-binding domain containing 3	78	1	0	0	1	2	rno-miR-490-5p	-0.02	-0.03	N/A
HIPK2	ENST00000406875.3	homeodomain interacting protein kinase 2	48	1	0	1	0	2	rno-miR-490-5p	-0.02	-0.02	N/A
ANKIB1	ENST00000265742.3	ankyrin repeat and IBR domain containing 1	127	2	0	1	1	0	rno-miR-490-5p	-0.02	-0.03	N/A
TXNRD3	ENST00000518740.1	thioredoxin reductase 3	272	1	0	0	1	1	rno-miR-490-5p	-0.02	-0.35	N/A
C17orf85	ENST00000158149.3	chromosome 17 open reading frame 85	718	1	0	0	1	2	rno-miR-490-5p	-0.02	-0.1	N/A
STEAP4	ENST00000380079.4	STEAP family member 4	23	1	0	0	1	0	rno-miR-490-5p	-0.02	-0.08	N/A
ST6GALNAC5	ENST00000477717.1	ST6 (alpha-N-acetyl-neuraminyl-2,3-beta-galactosyl-1,3)-N-acetylgalactosaminide alpha-2,6-sialyltransferase 5	7	1	0	1	0	1	rno-miR-490-5p	-0.02	-0.05	N/A
LIMD1	ENST00000273317.4	LIM domains containing 1	1092	1	0	1	0	1	rno-miR-490-5p	-0.02	-0.04	N/A
C10orf54	ENST00000394957.3	chromosome 10 open reading frame 54	78	1	1	0	0	0	rno-miR-490-5p	-0.02	-0.08	N/A
SLIT3	ENST00000519560.1	slit homolog 3 (Drosophila)	13	1	0	1	0	3	rno-miR-490-5p	-0.02	-0.02	N/A
GAS7	ENST00000437099.2	growth arrest-specific 7	186	1	0	1	0	1	rno-miR-490-5p	-0.02	-0.17	N/A
CUL2	ENST00000374746.1	cullin 2	27	1	0	0	1	0	rno-miR-490-5p	-0.02	-0.06	N/A
SPTBN2	ENST00000529997.1	spectrin, beta, non-erythrocytic 2	910	1	0	1	0	0	rno-miR-490-5p	-0.02	-0.02	N/A
SLC30A10	ENST00000366926.3	solute carrier family 30, member 10	66	1	0	1	0	1	rno-miR-490-5p	-0.02	-0.11	N/A
FN1	ENST00000357009.2	fibronectin 1	1064	1	0	0	1	0	rno-miR-490-5p	-0.02	-0.1	N/A
ABI2	ENST00000295851.5	abl-interactor 2	877	6*	0	3	2	1	rno-miR-490-5p	-0.02	-0.12	N/A
DNM1L	ENST00000452533.2	dynamin 1-like	399	1	0	1	0	0	rno-miR-490-5p	-0.02	-0.08	N/A
RNF44	ENST00000274811.4	ring finger protein 44	1623	1	0	0	1	0	rno-miR-490-5p	-0.02	-0.02	N/A
PSMB5	ENST00000493471.2	proteasome (prosome, macropain) subunit, beta type, 5	156	1	0	1	0	0	rno-miR-490-5p	-0.02	-0.16	N/A
QKI	ENST00000392127.2	QKI, KH domain containing, RNA binding	323	2	0	2	0	2	rno-miR-490-5p	-0.02	-0.06	N/A
CASP16	ENST00000428155.1	caspase 16, apoptosis-related cysteine peptidase (putative)	51	1	0	1	0	0	rno-miR-490-5p	-0.02	-0.02	N/A
IKZF3	ENST00000346872.3	IKAROS family zinc finger 3 (Aiolos)	7	1	0	1	0	2	rno-miR-490-5p	-0.02	-0.05	N/A
CACNB4	ENST00000539935.1	calcium channel, voltage-dependent, beta 4 subunit	57	1	0	0	1	1	rno-miR-490-5p	-0.02	-0.08	N/A
KPNA6	ENST00000373625.3	karyopherin alpha 6 (importin alpha 7)	272	1	0	1	0	0	rno-miR-490-5p	-0.02	-0.02	N/A
SEC22C	ENST00000264454.3	SEC22 vesicle trafficking protein homolog C (S. cerevisiae)	855	1	0	1	0	0	rno-miR-490-5p	-0.02	-0.02	N/A
NDNF	ENST00000379692.4	neuron-derived neurotrophic factor	51	2	0	1	1	2	rno-miR-490-5p	-0.02	-0.04	N/A
N4BP1	ENST00000262384.3	NEDD4 binding protein 1	105	1	0	1	0	2	rno-miR-490-5p	-0.02	-0.02	N/A
TIMM50	ENST00000599794.1	translocase of inner mitochondrial membrane 50 homolog (S. cerevisiae)	2210	1	0	0	1	0	rno-miR-490-5p	-0.02	-0.15	N/A
VANGL1	ENST00000355485.2	VANGL planar cell polarity protein 1	721	3	0	2	1	1	rno-miR-490-5p	-0.02	-0.31	N/A
BCL9L	ENST00000334801.3	B-cell CLL/lymphoma 9-like	91	1	0	1	0	1	rno-miR-490-5p	-0.02	-0.02	N/A
CPLX1	ENST00000304062.6	complexin 1	49	1	0	0	1	0	rno-miR-490-5p	-0.02	-0.09	N/A
PGAP1	ENST00000354764.4	post-GPI attachment to proteins 1	106	1	0	0	1	0	rno-miR-490-5p	-0.02	-0.04	N/A
TP53INP1	ENST00000448464.2	tumor protein p53 inducible nuclear protein 1	39	1	0	0	1	0	rno-miR-490-5p	-0.02	-0.04	N/A
KCNB1	ENST00000371741.4	potassium voltage-gated channel, Shab-related subfamily, member 1	5	1	0	0	1	4	rno-miR-490-5p	-0.01	-0.01	N/A
HNRNPA2B1	ENST00000354667.4	heterogeneous nuclear ribonucleoprotein A2/B1	25319	1	0	0	1	0	rno-miR-490-5p	-0.01	-0.1	N/A
KCNMB4	ENST00000258111.4	potassium large conductance calcium-activated channel, subfamily M, beta member 4	486	2	1	0	1	1	rno-miR-490-5p	-0.01	-0.62	N/A
CDCP1	ENST00000296129.1	CUB domain containing protein 1	137	1	0	1	0	0	rno-miR-490-5p	-0.01	-0.02	N/A
TRMT2B	ENST00000338687.7	tRNA methyltransferase 2 homolog B (S. cerevisiae)	174	1	0	0	1	0	rno-miR-490-5p	-0.01	-0.16	N/A
HELZ	ENST00000358691.5	helicase with zinc finger	571	1	0	1	0	2	rno-miR-490-5p	-0.01	-0.02	N/A
HDAC11	ENST00000433119.1	histone deacetylase 11	443	1	0	0	1	0	rno-miR-490-5p	-0.01	-0.02	N/A
KDM5A	ENST00000399788.2	lysine (K)-specific demethylase 5A	118	1	0	0	1	2	rno-miR-490-5p	-0.01	-0.06	N/A
VPS39	ENST00000318006.5	vacuolar protein sorting 39 homolog (S. cerevisiae)	165	1	0	0	1	0	rno-miR-490-5p	-0.01	-0.02	N/A
MRPS11	ENST00000325844.4	mitochondrial ribosomal protein S11	1452	1	0	0	1	0	rno-miR-490-5p	-0.01	-0.17	N/A
MBD5	ENST00000407073.1	methyl-CpG binding domain protein 5	7	1	0	0	1	4	rno-miR-490-5p	-0.01	-0.09	N/A
GAREM	ENST00000399218.4	GRB2 associated, regulator of MAPK1	536	1	0	1	0	0	rno-miR-490-5p	-0.01	-0.02	N/A
FASTKD2	ENST00000236980.6	FAST kinase domains 2	579	1	0	1	0	0	rno-miR-490-5p	-0.01	-0.08	N/A
RPS3	ENST00000278572.6	ribosomal protein S3	1585	1	0	0	1	0	rno-miR-490-5p	-0.01	-0.16	N/A
SHANK2	ENST00000449833.2	SH3 and multiple ankyrin repeat domains 2	26	1	0	1	0	0	rno-miR-490-5p	-0.01	-0.02	N/A
NACC2	ENST00000371753.1	NACC family member 2, BEN and BTB (POZ) domain containing	172	1	0	1	0	1	rno-miR-490-5p	-0.01	-0.02	N/A
IGF1R	ENST00000268035.6	insulin-like growth factor 1 receptor	561	1	0	1	0	0	rno-miR-490-5p	-0.01	-0.02	N/A
TRPC3	ENST00000264811.5	transient receptor potential cation channel, subfamily C, member 3	37	1	0	1	0	0	rno-miR-490-5p	-0.01	-0.02	N/A
PRPF40A	ENST00000410080.1	PRP40 pre-mRNA processing factor 40 homolog A (S. cerevisiae)	459	1	0	0	1	1	rno-miR-490-5p	-0.01	-0.11	N/A
FAM105A	ENST00000274217.3	family with sequence similarity 105, member A	2613	1	0	0	1	2	rno-miR-490-5p	-0.01	-0.34	N/A
CXorf38	ENST00000378426.1	chromosome X open reading frame 38	238	1	0	1	0	0	rno-miR-490-5p	-0.01	-0.21	N/A
SLC35F6	ENST00000344420.5	solute carrier family 35, member F6	272	1	0	0	1	0	rno-miR-490-5p	-0.01	-0.15	N/A
DPY19L1	ENST00000310974.4	dpy-19-like 1 (C. elegans)	80	1	1	0	0	0	rno-miR-490-5p	-0.01	-0.24	N/A
KDM5B	ENST00000367265.3	lysine (K)-specific demethylase 5B	187	1	0	1	0	0	rno-miR-490-5p	-0.01	-0.1	N/A
HAL	ENST00000538703.1	histidine ammonia-lyase	472	1	0	0	1	0	rno-miR-490-5p	-0.01	-0.07	N/A
LMLN	ENST00000330198.4	leishmanolysin-like (metallopeptidase M8 family)	18	1	0	0	1	2	rno-miR-490-5p	-0.01	-0.01	N/A
ZDHHC3	ENST00000296127.3	zinc finger, DHHC-type containing 3	426	1	0	0	1	1	rno-miR-490-5p	-0.01	-0.06	N/A
ZBTB24	ENST00000230122.3	zinc finger and BTB domain containing 24	84	1	0	0	1	1	rno-miR-490-5p	-0.01	-0.06	N/A
IFNLR1	ENST00000327575.2	interferon, lambda receptor 1	15	1	0	1	0	0	rno-miR-490-5p	-0.01	-0.02	N/A
ELK4	ENST00000357992.4	ELK4, ETS-domain protein (SRF accessory protein 1)	39	1	0	0	1	0	rno-miR-490-5p	-0.01	-0.02	N/A
PLD5	ENST00000536534.2	phospholipase D family, member 5	5	1	0	0	1	2	rno-miR-490-5p	-0.01	-0.01	N/A
RAPGEF6	ENST00000509018.1	Rap guanine nucleotide exchange factor (GEF) 6	38	1	0	0	1	0	rno-miR-490-5p	-0.01	-0.01	N/A
RFTN2	ENST00000295049.4	raftlin family member 2	21	1	0	0	1	0	rno-miR-490-5p	-0.01	-0.06	N/A
RIF1	ENST00000243326.5	RAP1 interacting factor homolog (yeast)	213	1	1	0	0	0	rno-miR-490-5p	-0.01	-0.1	N/A
LOX	ENST00000231004.4	lysyl oxidase	3441	1	0	1	0	0	rno-miR-490-5p	-0.01	-0.16	N/A
FAM20A	ENST00000592554.1	family with sequence similarity 20, member A	198	1	0	0	1	0	rno-miR-490-5p	-0.01	-0.06	N/A
TIMP4	ENST00000287814.4	TIMP metallopeptidase inhibitor 4	38	1	0	1	0	1	rno-miR-490-5p	-0.01	-0.09	N/A
PLAGL2	ENST00000246229.4	pleiomorphic adenoma gene-like 2	254	1	0	0	1	0	rno-miR-490-5p	-0.01	-0.11	N/A
C15orf38	ENST00000357484.5	chromosome 15 open reading frame 38	325	1	0	0	1	1	rno-miR-490-5p	-0.01	-0.1	N/A
MAP3K3	ENST00000361357.3	mitogen-activated protein kinase kinase kinase 3	144	1	0	0	1	2	rno-miR-490-5p	-0.01	-0.01	N/A
UCK2	ENST00000372212.4	uridine-cytidine kinase 2	437	1	0	0	1	0	rno-miR-490-5p	-0.01	-0.06	N/A
KCNN1	ENST00000222249.9	potassium intermediate/small conductance calcium-activated channel, subfamily N, member 1	11	1	0	1	0	0	rno-miR-490-5p	-0.01	-0.02	N/A
PMEPA1	ENST00000341744.3	prostate transmembrane protein, androgen induced 1	736	1	0	0	1	0	rno-miR-490-5p	-0.01	-0.02	N/A
SLC23A2	ENST00000338244.1	solute carrier family 23 (ascorbic acid transporter), member 2	121	1	0	1	0	1	rno-miR-490-5p	-0.01	-0.02	N/A
SEMA3A	ENST00000265362.4	sema domain, immunoglobulin domain (Ig), short basic domain, secreted, (semaphorin) 3A	162	1	0	0	1	1	rno-miR-490-5p	-0.01	-0.02	N/A
ALDH5A1	ENST00000357578.3	aldehyde dehydrogenase 5 family, member A1	325	1	0	1	0	0	rno-miR-490-5p	-0.01	-0.02	N/A
CUL4B	ENST00000371322.5	cullin 4B	150	1	0	0	1	0	rno-miR-490-5p	-0.01	-0.11	N/A
CAMK2B	ENST00000457475.1	calcium/calmodulin-dependent protein kinase II beta	11	1	0	0	1	1	rno-miR-490-5p	-0.01	-0.01	N/A
TSKU	ENST00000333090.4	tsukushi, small leucine rich proteoglycan	293	3	0	1	2	1	rno-miR-490-5p	-0.01	-0.12	N/A
RPGRIP1L	ENST00000262135.4	RPGRIP1-like	55	1	1	0	0	0	rno-miR-490-5p	-0.01	-0.12	N/A
NOTCH3	ENST00000263388.2	notch 3	45	1	0	1	0	1	rno-miR-490-5p	-0.01	-0.04	N/A
AKT3	ENST00000366539.1	v-akt murine thymoma viral oncogene homolog 3	168	1	1	0	0	1	rno-miR-490-5p	-0.01	-0.07	N/A
EHD1	ENST00000320631.3	EH-domain containing 1	335	2	1	0	1	1	rno-miR-490-5p	-0.01	-0.19	N/A
ATXN1	ENST00000244769.4	ataxin 1	106	1	0	0	1	1	rno-miR-490-5p	-0.01	-0.01	N/A
RGS7BP	ENST00000334025.2	regulator of G-protein signaling 7 binding protein	5	2	1	0	1	0	rno-miR-490-5p	-0.01	-0.25	N/A
FIGN	ENST00000333129.3	fidgetin	10	1	0	1	0	0	rno-miR-490-5p	-0.01	-0.02	N/A
CTC-432M15.3	ENST00000514667.1	Folliculin-interacting protein 1	38	1	0	0	1	0	rno-miR-490-5p	-0.01	-0.01	N/A
WDR78	ENST00000371026.3	WD repeat domain 78	10	1	0	1	0	0	rno-miR-490-5p	-0.01	-0.02	N/A
NHP2L1	ENST00000355257.3	NHP2 non-histone chromosome protein 2-like 1 (S. cerevisiae)	18476	1	0	0	1	0	rno-miR-490-5p	-0.01	-0.17	N/A
MRS2	ENST00000274747.7	MRS2 magnesium transporter	826	1	1	0	0	0	rno-miR-490-5p	-0.01	-0.41	N/A
KIAA0368	ENST00000338205.5	KIAA0368	57	1	0	1	0	1	rno-miR-490-5p	-0.01	-0.05	N/A
FAM155B	ENST00000252338.4	family with sequence similarity 155, member B	21	1	0	0	1	0	rno-miR-490-5p	-0.01	-0.01	N/A
CDC42BPA	ENST00000366767.3	CDC42 binding protein kinase alpha (DMPK-like)	122	1	0	0	1	0	rno-miR-490-5p	-0.01	-0.01	N/A
MUC5B	ENST00000447027.1	mucin 5B, oligomeric mucus/gel-forming	5	1	0	0	1	0	rno-miR-490-5p	-0.01	-0.01	N/A
FAM65B	ENST00000259698.4	family with sequence similarity 65, member B	7	1	0	0	1	0	rno-miR-490-5p	-0.01	-0.01	N/A
PAX5	ENST00000358127.4	paired box 5	5	1	0	0	1	0	rno-miR-490-5p	-0.01	-0.01	N/A
TUB	ENST00000305253.4	tubby bipartite transcription factor	743	1	0	0	1	2	rno-miR-490-5p	-0.01	-0.01	N/A
DOK7	ENST00000507039.1	docking protein 7	19	1	0	0	1	0	rno-miR-490-5p	-0.01	-0.01	N/A
KSR1	ENST00000398988.3	kinase suppressor of ras 1	256	1	0	0	1	0	rno-miR-490-5p	-0.01	-0.01	N/A
KCNJ6	ENST00000609713.1	potassium inwardly-rectifying channel, subfamily J, member 6	5	1	0	0	1	2	rno-miR-490-5p	-0.01	-0.01	N/A
VWC2	ENST00000340652.4	von Willebrand factor C domain containing 2	5	1	0	0	1	1	rno-miR-490-5p	-0.01	-0.01	N/A
GLP1R	ENST00000373256.4	glucagon-like peptide 1 receptor	5	1	0	0	1	0	rno-miR-490-5p	-0.01	-0.01	N/A
PCYT1B	ENST00000379145.1	phosphate cytidylyltransferase 1, choline, beta	5	1	0	0	1	2	rno-miR-490-5p	-0.01	-0.01	N/A
CACNA2D2	ENST00000423994.2	calcium channel, voltage-dependent, alpha 2/delta subunit 2	19	1	0	0	1	1	rno-miR-490-5p	-0.01	-0.01	N/A
ZNF629	ENST00000262525.4	zinc finger protein 629	44	1	0	0	1	0	rno-miR-490-5p	-0.01	-0.01	N/A
NPNT	ENST00000379987.2	nephronectin	518	1	0	0	1	0	rno-miR-490-5p	-0.01	-0.01	N/A
PPP1R12B	ENST00000608999.1	protein phosphatase 1, regulatory subunit 12B	18	1	0	0	1	4	rno-miR-490-5p	-0.01	-0.01	N/A
GPR124	ENST00000315215.7	G protein-coupled receptor 124	72	1	0	0	1	0	rno-miR-490-5p	-0.01	-0.01	N/A
TTBK1	ENST00000259750.4	tau tubulin kinase 1	7	1	0	0	1	0	rno-miR-490-5p	-0.01	-0.01	N/A
NPFFR1	ENST00000277942.6	neuropeptide FF receptor 1	5	1	0	0	1	1	rno-miR-490-5p	-0.01	-0.01	N/A
ARHGAP31	ENST00000264245.4	Rho GTPase activating protein 31	32	1	0	0	1	0	rno-miR-490-5p	-0.01	-0.01	N/A
TRPM8	ENST00000324695.4	transient receptor potential cation channel, subfamily M, member 8	5	1	0	0	1	0	rno-miR-490-5p	-0.01	-0.01	N/A
PLXNA2	ENST00000367033.3	plexin A2	8	1	0	0	1	2	rno-miR-490-5p	-0.01	-0.01	N/A
ARHGAP26	ENST00000378004.3	Rho GTPase activating protein 26	131	1	0	0	1	1	rno-miR-490-5p	-0.01	-0.01	N/A
ZNF217	ENST00000371471.2	zinc finger protein 217	668	1	0	0	1	0	rno-miR-490-5p	-0.01	-0.01	N/A
GRIK3	ENST00000373091.3	glutamate receptor, ionotropic, kainate 3	7	1	0	0	1	2	rno-miR-490-5p	-0.01	-0.01	N/A
HAPLN4	ENST00000291481.7	hyaluronan and proteoglycan link protein 4	16	1	0	0	1	0	rno-miR-490-5p	-0.01	-0.01	N/A
PREX2	ENST00000288368.4	phosphatidylinositol-3,4,5-trisphosphate-dependent Rac exchange factor 2	11	1	0	0	1	0	rno-miR-490-5p	-0.01	-0.01	N/A
GPR63	ENST00000229955.3	G protein-coupled receptor 63	5	1	0	0	1	0	rno-miR-490-5p	-0.01	-0.01	N/A
PER2	ENST00000254658.3	period circadian clock 2	106	1	0	0	1	0	rno-miR-490-5p	-0.01	-0.01	N/A
TNKS	ENST00000310430.6	tankyrase, TRF1-interacting ankyrin-related ADP-ribose polymerase	943	1	0	0	1	0	rno-miR-490-5p	-0.01	-0.01	N/A
ABLIM1	ENST00000392952.3	actin binding LIM protein 1	1321	1	0	0	1	2	rno-miR-490-5p	-0.01	-0.01	N/A
HS6ST3	ENST00000376705.2	heparan sulfate 6-O-sulfotransferase 3	598	1	0	0	1	1	rno-miR-490-5p	-0.01	-0.01	N/A
HEG1	ENST00000311127.4	heart development protein with EGF-like domains 1	380	1	0	0	1	1	rno-miR-490-5p	-0.01	-0.01	N/A
VEGFC	ENST00000280193.2	vascular endothelial growth factor C	267	1	0	1	0	0	rno-miR-490-5p	-0.01	-0.12	N/A
MFAP3	ENST00000436816.1	microfibrillar-associated protein 3	1139	1	0	0	1	1	rno-miR-490-5p	-0.01	-0.01	N/A
UBE2F	ENST00000272930.4	ubiquitin-conjugating enzyme E2F (putative)	905	1	0	0	1	0	rno-miR-490-5p	-0.01	-0.17	N/A
DGKD	ENST00000264057.2	diacylglycerol kinase, delta 130kDa	200	1	0	0	1	1	rno-miR-490-5p	-0.01	-0.01	N/A
SLC25A51	ENST00000380590.3	solute carrier family 25, member 51	170	1	0	0	1	1	rno-miR-490-5p	-0.01	-0.01	N/A
TENM4	ENST00000278550.7	teneurin transmembrane protein 4	34	4	0	0	4	0	rno-miR-490-5p	-0.01	-0.06	N/A
RAB3C	ENST00000282878.4	RAB3C, member RAS oncogene family	242	1	0	0	1	1	rno-miR-490-5p	-0.01	-0.14	N/A
XRN1	ENST00000264951.4	5'-3' exoribonuclease 1	612	1	0	0	1	1	rno-miR-490-5p	-0.01	-0.01	N/A
B3GAT2	ENST00000230053.6	beta-1,3-glucuronyltransferase 2 (glucuronosyltransferase S)	39	1	0	0	1	1	rno-miR-490-5p	-0.01	-0.01	N/A
CDS2	ENST00000460006.1	CDP-diacylglycerol synthase (phosphatidate cytidylyltransferase) 2	782	2	0	1	1	0	rno-miR-490-5p	-0.01	-0.11	N/A
NT5DC1	ENST00000319550.4	5'-nucleotidase domain containing 1	127	1	0	0	1	0	rno-miR-490-5p	-0.01	-0.11	N/A
ARHGEF12	ENST00000397843.2	Rho guanine nucleotide exchange factor (GEF) 12	815	1	0	0	1	2	rno-miR-490-5p	-0.01	-0.01	N/A
TSPAN14	ENST00000429989.3	tetraspanin 14	239	3	1	0	2	2	rno-miR-490-5p	-0.01	-0.32	N/A
CNTN3	ENST00000263665.6	contactin 3 (plasmacytoma associated)	27	1	0	0	1	0	rno-miR-490-5p	-0.01	-0.05	N/A
BCAT1	ENST00000261192.7	branched chain amino-acid transaminase 1, cytosolic	1346	1	0	0	1	3	rno-miR-490-5p	-0.01	-0.03	N/A
MBD1	ENST00000591416.1	methyl-CpG binding domain protein 1	266	1	0	0	1	0	rno-miR-490-5p	-0.01	-0.01	N/A
ZDHHC2	ENST00000262096.8	zinc finger, DHHC-type containing 2	171	1	0	1	0	1	rno-miR-490-5p	-0.01	-0.03	N/A
AGO3	ENST00000373191.4	argonaute RISC catalytic component 3	198	1	0	1	0	1	rno-miR-490-5p	-0.01	-0.02	N/A
DNASE1L2	ENST00000564065.1	deoxyribonuclease I-like 2	35	1	0	0	1	0	rno-miR-490-5p	-0.01	-0.15	N/A
SLAIN2	ENST00000264313.6	SLAIN motif family, member 2	859	1	1	0	0	1	rno-miR-490-5p	-0.01	-0.03	N/A
C1GALT1C1	ENST00000304661.5	C1GALT1-specific chaperone 1	645	1	0	1	0	0	rno-miR-490-5p	-0.01	-0.16	N/A
RBBP5	ENST00000264515.6	retinoblastoma binding protein 5	166	1	0	1	0	0	rno-miR-490-5p	-0.01	-0.17	N/A
ZDHHC18	ENST00000374142.4	zinc finger, DHHC-type containing 18	268	1	0	1	0	1	rno-miR-490-5p	-0.01	-0.03	N/A
DOCK11	ENST00000276204.6	dedicator of cytokinesis 11	40	1	0	0	1	0	rno-miR-490-5p	-0.01	-0.1	N/A
RNF217	ENST00000521654.2	ring finger protein 217	92	1	0	0	1	6	rno-miR-490-5p	-0.01	-0.1	N/A
PAPPA	ENST00000328252.3	pregnancy-associated plasma protein A, pappalysin 1	350	1	0	0	1	0	rno-miR-490-5p	-0.01	-0.01	N/A
[truncated: 395 more rows]
