# Supplementary material for: MicroRNA-10a-3p Improves Cartilage Degeneration by Regulating CH25H-CYP7B1-RORα Mediated Cholesterol Metabolism in Knee Osteoarthritis Rats
Source: Front Pharmacol. 2021 Jun 3;12:690181. doi: 10.3389/fphar.2021.690181 (PMC8209416; doi:10.3389/fphar.2021.690181)
Supplement: Supplementary file 3 [file DataSheet2.ZIP › TargetScan7.2__miR-504.predicted_targets.xlsx]

## Sheet: TargetScan7
Ortholog of target gene	Representative transcript	Gene name	3P-seq tags + 5	Total sites	8mer sites	7mer-m8 sites	7mer-A1 sites	6mer sites	Representative miRNA	Cumulative weighted context++ score	Total context++ score	Aggregate PCT
SAMD11	ENST00000342066.3	sterile alpha motif domain containing 11	288	2	2	0	0	0	rno-miR-504	-1.04	-1.04	N/A
COTL1	ENST00000262428.4	coactosin-like 1 (Dictyostelium)	6558	2	2	0	0	0	rno-miR-504	-0.94	-0.94	N/A
CHRNA2	ENST00000407991.1	cholinergic receptor, nicotinic, alpha 2 (neuronal)	5	3	2	1	0	0	rno-miR-504	-0.92	-0.92	N/A
SLC22A31	ENST00000562855.2	solute carrier family 22, member 31	316	1	1	0	0	0	rno-miR-504	-0.91	-0.91	N/A
PARK2	ENST00000366898.1	parkin RBR E3 ubiquitin protein ligase	55	2	2	0	0	0	rno-miR-504	-0.83	-0.83	N/A
AC002451.1	ENST00000601424.1	Protein LOC100996577	5	2	1	1	0	0	rno-miR-504	-0.81	-0.81	N/A
IFLTD1	ENST00000445693.1	intermediate filament tail domain containing 1	5	1	1	0	0	0	rno-miR-504	-0.8	-0.8	N/A
CST6	ENST00000312134.2	cystatin E/M	5	1	1	0	0	0	rno-miR-504	-0.8	-0.8	N/A
SIRT2	ENST00000358931.5	sirtuin 2	25	2	1	1	0	0	rno-miR-504	-0.79	-0.82	N/A
C1orf210	ENST00000523677.1	chromosome 1 open reading frame 210	43	2	1	1	0	0	rno-miR-504	-0.75	-0.97	N/A
ARFRP1	ENST00000440854.1	ADP-ribosylation factor related protein 1	652	1	1	0	0	0	rno-miR-504	-0.74	-0.74	N/A
LOXHD1	ENST00000398705.2	lipoxygenase homology domains 1	5	1	1	0	0	0	rno-miR-504	-0.73	-0.73	N/A
RPS15A	ENST00000576436.1	ribosomal protein S15a	24	1	1	0	0	0	rno-miR-504	-0.73	-0.73	N/A
ANXA8L1	ENST00000358140.4	annexin A8-like 1	5	3	0	1	2	0	rno-miR-504	-0.69	-0.69	N/A
SERTAD1	ENST00000357949.4	SERTA domain containing 1	603	1	1	0	0	0	rno-miR-504	-0.68	-0.68	N/A
ANXA8L2	ENST00000340243.6	annexin A8-like 2	5	3	0	1	2	0	rno-miR-504	-0.68	-0.68	N/A
ANXA8	ENST00000357718.4	annexin A8	5	3	0	1	2	0	rno-miR-504	-0.68	-0.68	N/A
CD83	ENST00000379153.3	CD83 molecule	414	2	1	1	0	0	rno-miR-504	-0.68	-0.68	N/A
C9orf139	ENST00000314330.2	chromosome 9 open reading frame 139	5	1	1	0	0	0	rno-miR-504	-0.67	-0.67	N/A
TVP23B	ENST00000307767.8	trans-golgi network vesicle protein 23 homolog B (S. cerevisiae)	5	2	0	1	1	0	rno-miR-504	-0.66	-0.66	N/A
MCTP1	ENST00000515393.1	multiple C2 domains, transmembrane 1	81	2	1	1	0	0	rno-miR-504	-0.65	-0.72	N/A
CTD-2228K2.5	ENST00000342584.3	Uncharacterized protein	199	2	1	0	1	0	rno-miR-504	-0.64	-0.92	N/A
TXK	ENST00000264316.4	TXK tyrosine kinase	7	2	1	0	1	0	rno-miR-504	-0.64	-0.64	N/A
SMIM3	ENST00000526627.1	small integral membrane protein 3	3180	1	1	0	0	0	rno-miR-504	-0.64	-0.64	N/A
NKG7	ENST00000595217.1	natural killer cell group 7 sequence	5	1	1	0	0	0	rno-miR-504	-0.64	-0.64	N/A
GPR182	ENST00000300098.1	G protein-coupled receptor 182	5	1	1	0	0	0	rno-miR-504	-0.63	-0.63	N/A
HTATSF1	ENST00000218364.4	HIV-1 Tat specific factor 1	4115	1	1	0	0	0	rno-miR-504	-0.63	-0.63	N/A
AGER	ENST00000375065.5	advanced glycosylation end product-specific receptor	7	1	1	0	0	0	rno-miR-504	-0.63	-0.63	N/A
CCNJ	ENST00000265992.5	cyclin J	5	3	1	1	1	1	rno-miR-504	-0.62	-0.62	N/A
RAB25	ENST00000361084.5	RAB25, member RAS oncogene family	5	1	1	0	0	0	rno-miR-504	-0.62	-0.62	N/A
NCMAP	ENST00000374392.2	noncompact myelin associated protein	17	1	1	0	0	0	rno-miR-504	-0.62	-0.62	N/A
RNF224	ENST00000445101.2	ring finger protein 224	5	1	1	0	0	0	rno-miR-504	-0.61	-0.61	N/A
NTSR1	ENST00000370501.3	neurotensin receptor 1 (high affinity)	37	2	2	0	0	0	rno-miR-504	-0.6	-0.6	N/A
AC006946.15	ENST00000441544.1	Uncharacterized protein	5	1	0	1	0	0	rno-miR-504	-0.6	-0.6	N/A
NAALAD2	ENST00000534061.1	N-acetylated alpha-linked acidic dipeptidase 2	5	1	1	0	0	0	rno-miR-504	-0.6	-0.6	N/A
TMEM136	ENST00000529187.1	transmembrane protein 136	344	1	1	0	0	0	rno-miR-504	-0.59	-0.59	N/A
ZNF226	ENST00000588883.1	zinc finger protein 226	327	1	1	0	0	3	rno-miR-504	-0.58	-0.65	N/A
C10orf99	ENST00000372126.3	chromosome 10 open reading frame 99	5	1	1	0	0	0	rno-miR-504	-0.57	-0.57	N/A
CXCL14	ENST00000337225.5	chemokine (C-X-C motif) ligand 14	5	1	1	0	0	0	rno-miR-504	-0.57	-0.57	N/A
PMM2	ENST00000268261.4	phosphomannomutase 2	65	1	1	0	0	0	rno-miR-504	-0.57	-0.73	N/A
NRM	ENST00000376420.5	nurim (nuclear envelope membrane protein)	74	1	1	0	0	1	rno-miR-504	-0.57	-0.58	N/A
GRM3	ENST00000361669.2	glutamate receptor, metabotropic 3	10	2	1	1	0	0	rno-miR-504	-0.56	-0.56	N/A
TRIM39	ENST00000396551.3	tripartite motif containing 39	840	2	1	1	0	1	rno-miR-504	-0.56	-0.56	N/A
TP53INP1	ENST00000448464.2	tumor protein p53 inducible nuclear protein 1	39	3	1	1	1	0	rno-miR-504	-0.56	-0.88	N/A
STAT2	ENST00000314128.4	signal transducer and activator of transcription 2, 113kDa	33	1	1	0	0	1	rno-miR-504	-0.56	-0.56	N/A
AC010441.1	ENST00000600109.1		3180	1	1	0	0	0	rno-miR-504	-0.56	-0.56	N/A
PRKAB2	ENST00000254101.3	protein kinase, AMP-activated, beta 2 non-catalytic subunit	363	4	1	2	1	2	rno-miR-504	-0.55	-0.59	N/A
TRAIP	ENST00000331456.2	TRAF interacting protein	5	1	1	0	0	0	rno-miR-504	-0.54	-0.54	N/A
C14orf132	ENST00000555004.1	chromosome 14 open reading frame 132	217	2	0	2	0	0	rno-miR-504	-0.54	-1.01	N/A
C1orf109	ENST00000358011.4	chromosome 1 open reading frame 109	6	2	0	1	1	0	rno-miR-504	-0.54	-0.54	N/A
ELOVL6	ENST00000394607.3	ELOVL fatty acid elongase 6	901	1	1	0	0	0	rno-miR-504	-0.54	-0.54	N/A
RPS9	ENST00000441429.1	ribosomal protein S9	54	2	0	1	1	0	rno-miR-504	-0.53	-0.53	N/A
PET100	ENST00000594797.1	PET100 homolog (S. cerevisiae)	5	2	0	1	1	0	rno-miR-504	-0.53	-0.53	N/A
KLF14	ENST00000310992.4	Kruppel-like factor 14	8	1	1	0	0	0	rno-miR-504	-0.53	-0.53	N/A
RASSF1	ENST00000327761.3	Ras association (RalGDS/AF-6) domain family member 1	236	2	0	2	0	0	rno-miR-504	-0.52	-0.52	N/A
KRT4	ENST00000551956.1	keratin 4	5	1	1	0	0	0	rno-miR-504	-0.52	-0.52	N/A
PRKRA	ENST00000325748.4	protein kinase, interferon-inducible double stranded RNA dependent activator	632	1	1	0	0	0	rno-miR-504	-0.52	-0.52	N/A
CECR6	ENST00000399875.1	cat eye syndrome chromosome region, candidate 6	5	3	0	3	0	0	rno-miR-504	-0.51	-0.51	N/A
DCLK2	ENST00000296550.7	doublecortin-like kinase 2	7	3	1	1	1	0	rno-miR-504	-0.51	-0.51	N/A
SNRPB	ENST00000381342.2	small nuclear ribonucleoprotein polypeptides B and B1	234	1	1	0	0	0	rno-miR-504	-0.51	-0.51	N/A
RNF222	ENST00000344001.3	ring finger protein 222	5	2	0	1	1	1	rno-miR-504	-0.51	-0.51	N/A
GNA11	ENST00000078429.4	guanine nucleotide binding protein (G protein), alpha 11 (Gq class)	1513	3	0	3	0	2	rno-miR-504	-0.5	-0.5	N/A
RP1L1	ENST00000382483.3	retinitis pigmentosa 1-like 1	5	1	1	0	0	0	rno-miR-504	-0.5	-0.5	N/A
FABP1	ENST00000393750.3	fatty acid binding protein 1, liver	49	1	1	0	0	0	rno-miR-504	-0.5	-0.5	N/A
SLC36A1	ENST00000243389.3	solute carrier family 36 (proton/amino acid symporter), member 1	236	3	0	1	2	0	rno-miR-504	-0.5	-0.5	N/A
BAALC	ENST00000438105.2	brain and acute leukemia, cytoplasmic	137	2	0	1	1	0	rno-miR-504	-0.5	-0.54	N/A
GPRC5C	ENST00000481232.1	G protein-coupled receptor, family C, group 5, member C	147	1	1	0	0	1	rno-miR-504	-0.5	-0.5	N/A
SLC39A11	ENST00000255559.3	solute carrier family 39, member 11	544	2	1	1	0	0	rno-miR-504	-0.5	-0.51	N/A
KIAA1161	ENST00000297625.7	KIAA1161	18	2	1	1	0	0	rno-miR-504	-0.5	-0.5	N/A
FXR2	ENST00000250113.7	fragile X mental retardation, autosomal homolog 2	5	1	1	0	0	0	rno-miR-504	-0.49	-0.49	N/A
DAP	ENST00000230895.6	death-associated protein	8552	2	0	1	1	1	rno-miR-504	-0.49	-0.49	N/A
AMICA1	ENST00000356289.5	adhesion molecule, interacts with CXADR antigen 1	87	1	1	0	0	1	rno-miR-504	-0.49	-0.49	N/A
FABP5	ENST00000297258.6	fatty acid binding protein 5 (psoriasis-associated)	19	1	1	0	0	0	rno-miR-504	-0.49	-0.73	N/A
ANKRD34B	ENST00000338682.3	ankyrin repeat domain 34B	5	1	1	0	0	1	rno-miR-504	-0.49	-0.49	N/A
TNNI1	ENST00000361379.4	troponin I type 1 (skeletal, slow)	5	1	1	0	0	0	rno-miR-504	-0.49	-0.49	N/A
ATOH8	ENST00000306279.3	atonal homolog 8 (Drosophila)	21	1	1	0	0	1	rno-miR-504	-0.48	-0.48	N/A
IFI27L1	ENST00000554562.1	interferon, alpha-inducible protein 27-like 1	266	1	0	1	0	0	rno-miR-504	-0.48	-0.48	N/A
WDFY4	ENST00000413659.2	WDFY family member 4	5	2	1	1	0	1	rno-miR-504	-0.48	-0.48	N/A
FAM109B	ENST00000321753.3	family with sequence similarity 109, member B	78	1	1	0	0	1	rno-miR-504	-0.48	-0.48	N/A
TNIP2	ENST00000510267.1	TNFAIP3 interacting protein 2	920	1	1	0	0	0	rno-miR-504	-0.48	-0.48	N/A
PLAU	ENST00000372764.3	plasminogen activator, urokinase	4515	1	1	0	0	0	rno-miR-504	-0.48	-0.48	N/A
SLC7A1	ENST00000380752.5	solute carrier family 7 (cationic amino acid transporter, y+ system), member 1	338	2	1	0	1	2	rno-miR-504	-0.48	-0.57	N/A
CNGA2	ENST00000329903.4	cyclic nucleotide gated channel alpha 2	5	1	1	0	0	0	rno-miR-504	-0.47	-0.47	N/A
LAPTM5	ENST00000294507.3	lysosomal protein transmembrane 5	5	2	1	0	1	0	rno-miR-504	-0.47	-0.47	N/A
AC140061.12	ENST00000598429.1	Uncharacterized protein	11	1	1	0	0	0	rno-miR-504	-0.47	-0.47	N/A
RNF40	ENST00000324685.6	ring finger protein 40, E3 ubiquitin protein ligase	773	1	1	0	0	0	rno-miR-504	-0.47	-0.47	N/A
AKR1E2	ENST00000298375.7	aldo-keto reductase family 1, member E2	5	1	1	0	0	0	rno-miR-504	-0.47	-0.47	N/A
PAPD5	ENST00000357464.3	PAP associated domain containing 5	152	1	1	0	0	0	rno-miR-504	-0.47	-0.47	N/A
PNMA5	ENST00000361887.5	paraneoplastic Ma antigen family member 5	5	1	1	0	0	0	rno-miR-504	-0.47	-0.47	N/A
FAM179B	ENST00000382233.2	family with sequence similarity 179, member B	12	1	1	0	0	0	rno-miR-504	-0.47	-0.47	N/A
GK5	ENST00000392993.2	glycerol kinase 5 (putative)	73	2	1	1	0	0	rno-miR-504	-0.47	-0.52	N/A
CNOT2	ENST00000229195.3	CCR4-NOT transcription complex, subunit 2	1189	2	0	1	1	1	rno-miR-504	-0.47	-0.51	N/A
BDP1	ENST00000380675.2	B double prime 1, subunit of RNA polymerase III transcription initiation factor IIIB	12	1	1	0	0	0	rno-miR-504	-0.47	-0.47	N/A
C9orf47	ENST00000375851.2	chromosome 9 open reading frame 47	5	3	0	1	2	1	rno-miR-504	-0.46	-0.46	N/A
CCDC3	ENST00000378825.3	coiled-coil domain containing 3	16	2	0	2	0	0	rno-miR-504	-0.46	-0.46	N/A
BOD1L2	ENST00000585477.1	biorientation of chromosomes in cell division 1-like 2	5	1	0	1	0	0	rno-miR-504	-0.46	-0.46	N/A
COL9A2	ENST00000372748.3	collagen, type IX, alpha 2	189	1	1	0	0	1	rno-miR-504	-0.46	-0.48	N/A
ANGPTL7	ENST00000376819.3	angiopoietin-like 7	5	2	0	2	0	0	rno-miR-504	-0.46	-0.46	N/A
CHIT1	ENST00000367229.1	chitinase 1 (chitotriosidase)	5	1	1	0	0	0	rno-miR-504	-0.46	-0.46	N/A
NOL12	ENST00000359114.4	nucleolar protein 12	536	2	0	1	1	0	rno-miR-504	-0.46	-0.54	N/A
AQP5	ENST00000293599.6	aquaporin 5	10	1	1	0	0	0	rno-miR-504	-0.46	-0.46	N/A
BSND	ENST00000371265.4	Bartter syndrome, infantile, with sensorineural deafness (Barttin)	5	2	0	1	1	2	rno-miR-504	-0.45	-0.48	N/A
GPATCH2L	ENST00000553588.1	G patch domain containing 2-like	96	1	1	0	0	0	rno-miR-504	-0.45	-0.52	N/A
CNPY3	ENST00000394142.3	canopy FGF signaling regulator 3	837	1	1	0	0	0	rno-miR-504	-0.45	-0.45	N/A
NPLOC4	ENST00000572760.1	nuclear protein localization 4 homolog (S. cerevisiae)	1360	1	1	0	0	1	rno-miR-504	-0.45	-0.54	N/A
CD8A	ENST00000456996.2	CD8a molecule	34	1	1	0	0	0	rno-miR-504	-0.45	-0.45	N/A
EXOG	ENST00000287675.5	endo/exonuclease (5'-3'), endonuclease G-like	195	1	0	1	0	1	rno-miR-504	-0.45	-0.51	N/A
PREX1	ENST00000396220.1	phosphatidylinositol-3,4,5-trisphosphate-dependent Rac exchange factor 1	14	3	1	1	1	0	rno-miR-504	-0.45	-0.45	N/A
PLA2G2C	ENST00000429261.2	phospholipase A2, group IIC	5	1	1	0	0	0	rno-miR-504	-0.45	-0.45	N/A
CERS3	ENST00000284382.4	ceramide synthase 3	5	3	1	2	0	0	rno-miR-504	-0.45	-0.45	N/A
CLEC1B	ENST00000428126.2	C-type lectin domain family 1, member B	5	1	1	0	0	0	rno-miR-504	-0.45	-0.45	N/A
ARHGEF3	ENST00000296315.3	Rho guanine nucleotide exchange factor (GEF) 3	359	2	2	0	0	2	rno-miR-504	-0.45	-0.45	N/A
BAP1	ENST00000460680.1	BRCA1 associated protein-1 (ubiquitin carboxy-terminal hydrolase)	445	2	1	1	0	0	rno-miR-504	-0.45	-0.47	N/A
SLIT3	ENST00000519560.1	slit homolog 3 (Drosophila)	13	4	3	1	0	1	rno-miR-504	-0.45	-0.56	N/A
SLC25A21-AS1	ENST00000556667.1	SLC25A21 antisense RNA 1	50	1	1	0	0	0	rno-miR-504	-0.45	-0.51	N/A
ANKS6	ENST00000375018.1	ankyrin repeat and sterile alpha motif domain containing 6	98	3	1	2	0	0	rno-miR-504	-0.45	-0.62	N/A
PHF13	ENST00000377648.4	PHD finger protein 13	1207	2	1	0	1	0	rno-miR-504	-0.44	-0.44	N/A
PCDHB16	ENST00000361016.2	protocadherin beta 16	36	1	1	0	0	0	rno-miR-504	-0.44	-0.44	N/A
PLA2G2F	ENST00000375102.3	phospholipase A2, group IIF	5	1	1	0	0	0	rno-miR-504	-0.44	-0.44	N/A
ARSI	ENST00000328668.7	arylsulfatase family, member I	19	1	1	0	0	0	rno-miR-504	-0.44	-0.44	N/A
MAP3K13	ENST00000448876.1	mitogen-activated protein kinase kinase kinase 13	226	1	0	1	0	0	rno-miR-504	-0.44	-0.44	N/A
KLF17	ENST00000372299.3	Kruppel-like factor 17	11	1	1	0	0	0	rno-miR-504	-0.44	-0.44	N/A
WDR65	ENST00000372492.4	WD repeat domain 65	5	1	1	0	0	0	rno-miR-504	-0.44	-0.44	N/A
PQLC1	ENST00000590381.1	PQ loop repeat containing 1	1060	1	1	0	0	0	rno-miR-504	-0.44	-0.47	N/A
FAM86A	ENST00000458008.4	family with sequence similarity 86, member A	5	2	1	1	0	0	rno-miR-504	-0.44	-0.44	N/A
CLEC1A	ENST00000315330.4	C-type lectin domain family 1, member A	5	2	0	2	0	0	rno-miR-504	-0.43	-0.43	N/A
TPBGL	ENST00000562197.2	trophoblast glycoprotein-like	8	2	1	1	0	1	rno-miR-504	-0.43	-0.43	N/A
RP11-362K2.2	ENST00000546977.1	Protein LOC100506869	5	1	0	1	0	1	rno-miR-504	-0.43	-0.43	N/A
NXPH3	ENST00000328741.5	neurexophilin 3	65	1	1	0	0	4	rno-miR-504	-0.43	-0.46	N/A
ZNF365	ENST00000395254.3	zinc finger protein 365	173	1	1	0	0	0	rno-miR-504	-0.43	-0.43	N/A
MYO19	ENST00000431794.3	myosin XIX	615	1	1	0	0	0	rno-miR-504	-0.43	-0.54	N/A
KLHL25	ENST00000337975.5	kelch-like family member 25	98	1	1	0	0	0	rno-miR-504	-0.43	-0.43	N/A
HAS1	ENST00000601714.1	hyaluronan synthase 1	5	1	1	0	0	0	rno-miR-504	-0.43	-0.43	N/A
MS4A7	ENST00000358246.1	membrane-spanning 4-domains, subfamily A, member 7	5	1	1	0	0	0	rno-miR-504	-0.43	-0.43	N/A
LRRC10B	ENST00000378075.2	leucine rich repeat containing 10B	5	1	1	0	0	1	rno-miR-504	-0.43	-0.43	N/A
KCNA7	ENST00000221444.1	potassium voltage-gated channel, shaker-related subfamily, member 7	11	2	1	0	1	0	rno-miR-504	-0.43	-0.43	N/A
PTP4A3	ENST00000520105.1	protein tyrosine phosphatase type IVA, member 3	65	1	0	1	0	0	rno-miR-504	-0.43	-0.43	N/A
UBTD1	ENST00000370664.3	ubiquitin domain containing 1	10	2	0	2	0	0	rno-miR-504	-0.42	-0.42	N/A
UFM1	ENST00000239878.4	ubiquitin-fold modifier 1	1502	1	1	0	0	0	rno-miR-504	-0.42	-0.42	N/A
CEMP1	ENST00000382350.1	cementum protein 1	5	1	1	0	0	0	rno-miR-504	-0.42	-0.42	N/A
C17orf103	ENST00000468196.1	chromosome 17 open reading frame 103	54	2	0	1	1	1	rno-miR-504	-0.42	-0.42	N/A
PRR19	ENST00000598490.1	proline rich 19	17	1	1	0	0	0	rno-miR-504	-0.42	-0.42	N/A
GAS6	ENST00000357389.3	growth arrest-specific 6	11013	1	1	0	0	0	rno-miR-504	-0.42	-0.42	N/A
ARHGAP22	ENST00000249601.4	Rho GTPase activating protein 22	10	2	2	0	0	1	rno-miR-504	-0.42	-0.56	N/A
SEMA5A	ENST00000382496.5	sema domain, seven thrombospondin repeats (type 1 and type 1-like), transmembrane domain (TM) and short cytoplasmic domain, (semaphorin) 5A	98	3	1	1	1	0	rno-miR-504	-0.42	-0.42	N/A
MBD3	ENST00000590550.2	methyl-CpG binding domain protein 3	393	1	0	1	0	0	rno-miR-504	-0.42	-0.42	N/A
FICD	ENST00000361549.2	FIC domain containing	54	2	1	1	0	1	rno-miR-504	-0.42	-0.43	N/A
HS3ST1	ENST00000002596.5	heparan sulfate (glucosamine) 3-O-sulfotransferase 1	9	3	2	0	1	0	rno-miR-504	-0.42	-0.85	N/A
KIAA1644	ENST00000381176.4	KIAA1644	10	3	0	2	1	0	rno-miR-504	-0.42	-0.49	N/A
PRRC2B	ENST00000372249.1	proline-rich coiled-coil 2B	97	1	1	0	0	3	rno-miR-504	-0.42	-0.46	N/A
KCNH5	ENST00000322893.7	potassium voltage-gated channel, subfamily H (eag-related), member 5	157	6	1	2	3	0	rno-miR-504	-0.42	-0.58	N/A
HECTD2	ENST00000371667.1	HECT domain containing E3 ubiquitin protein ligase 2	1514	1	0	1	0	1	rno-miR-504	-0.41	-0.41	N/A
CRTAM	ENST00000227348.4	cytotoxic and regulatory T cell molecule	5	1	1	0	0	0	rno-miR-504	-0.41	-0.41	N/A
PIF1	ENST00000268043.4	PIF1 5'-to-3' DNA helicase	19	1	1	0	0	0	rno-miR-504	-0.41	-0.41	N/A
SHANK3	ENST00000414786.2	SH3 and multiple ankyrin repeat domains 3	5	3	1	2	0	0	rno-miR-504	-0.41	-0.41	N/A
CTDSPL	ENST00000443503.2	CTD (carboxy-terminal domain, RNA polymerase II, polypeptide A) small phosphatase-like	372	2	2	0	0	0	rno-miR-504	-0.41	-0.48	N/A
CBLN3	ENST00000267406.6	cerebellin 3 precursor	30	1	1	0	0	0	rno-miR-504	-0.41	-0.41	N/A
PPP1R3D	ENST00000370996.3	protein phosphatase 1, regulatory subunit 3D	132	2	1	0	1	0	rno-miR-504	-0.41	-0.44	N/A
SGCD	ENST00000435422.3	sarcoglycan, delta (35kDa dystrophin-associated glycoprotein)	39	3	2	0	1	1	rno-miR-504	-0.41	-0.52	N/A
C4A	ENST00000428956.2	complement component 4A (Rodgers blood group)	5	1	1	0	0	0	rno-miR-504	-0.41	-0.41	N/A
NRF1	ENST00000393230.2	nuclear respiratory factor 1	321	1	1	0	0	1	rno-miR-504	-0.4	-0.41	N/A
GRIN2B	ENST00000609686.1	glutamate receptor, ionotropic, N-methyl D-aspartate 2B	5	5	1	1	3	2	rno-miR-504	-0.4	-0.4	N/A
C11orf49	ENST00000395460.2	chromosome 11 open reading frame 49	1263	1	0	1	0	2	rno-miR-504	-0.4	-0.4	N/A
ZBTB46	ENST00000245663.4	zinc finger and BTB domain containing 46	71	1	1	0	0	1	rno-miR-504	-0.4	-0.4	N/A
ZNF831	ENST00000371030.2	zinc finger protein 831	5	5	1	1	3	0	rno-miR-504	-0.4	-0.4	N/A
CRTC1	ENST00000338797.6	CREB regulated transcription coactivator 1	322	2	0	1	1	0	rno-miR-504	-0.4	-0.42	N/A
CCL22	ENST00000219235.4	chemokine (C-C motif) ligand 22	5	2	0	1	1	0	rno-miR-504	-0.4	-0.4	N/A
CNPY1	ENST00000321736.5	canopy FGF signaling regulator 1	10	1	0	1	0	1	rno-miR-504	-0.4	-0.47	N/A
COG7	ENST00000307149.5	component of oligomeric golgi complex 7	430	1	1	0	0	0	rno-miR-504	-0.39	-0.39	N/A
FAM221B	ENST00000423537.2	family with sequence similarity 221, member B	5	1	1	0	0	0	rno-miR-504	-0.39	-0.39	N/A
C5orf27	ENST00000436592.1	chromosome 5 open reading frame 27	5	2	0	0	2	0	rno-miR-504	-0.39	-0.39	N/A
CCND3	ENST00000372991.4	cyclin D3	271	2	1	0	1	1	rno-miR-504	-0.39	-0.53	N/A
TPPP3	ENST00000393957.2	tubulin polymerization-promoting protein family member 3	5	1	1	0	0	0	rno-miR-504	-0.39	-0.39	N/A
KRTAP10-6	ENST00000400368.1	keratin associated protein 10-6	5	1	0	1	0	0	rno-miR-504	-0.39	-0.39	N/A
THEM6	ENST00000336138.3	thioesterase superfamily member 6	1500	2	0	0	2	0	rno-miR-504	-0.39	-0.39	N/A
RRAGC	ENST00000373001.3	Ras-related GTP binding C	1062	1	1	0	0	0	rno-miR-504	-0.39	-0.39	N/A
S100PBP	ENST00000373475.5	S100P binding protein	428	1	1	0	0	0	rno-miR-504	-0.39	-0.45	N/A
KRT82	ENST00000257974.2	keratin 82	5	1	1	0	0	0	rno-miR-504	-0.39	-0.39	N/A
TMEM229A	ENST00000455783.1	transmembrane protein 229A	5	1	1	0	0	0	rno-miR-504	-0.39	-0.39	N/A
KCTD15	ENST00000284006.6	potassium channel tetramerization domain containing 15	2483	2	1	1	0	2	rno-miR-504	-0.38	-0.42	N/A
KCTD17	ENST00000402077.3	potassium channel tetramerization domain containing 17	187	1	1	0	0	0	rno-miR-504	-0.38	-0.38	N/A
RP11-65D24.2	ENST00000375713.1	HCG2045795; Uncharacterized protein	5	1	0	0	1	0	rno-miR-504	-0.38	-0.38	N/A
AANAT	ENST00000250615.3	aralkylamine N-acetyltransferase	25	1	0	0	1	0	rno-miR-504	-0.38	-0.38	N/A
B4GALT1	ENST00000379731.4	UDP-Gal:betaGlcNAc beta 1,4- galactosyltransferase, polypeptide 1	2265	2	1	1	0	0	rno-miR-504	-0.38	-0.4	N/A
GSN	ENST00000373823.3	gelsolin	1283	1	0	1	0	0	rno-miR-504	-0.38	-0.38	N/A
SCARA5	ENST00000524352.1	scavenger receptor class A, member 5 (putative)	9	2	0	0	2	0	rno-miR-504	-0.38	-0.38	N/A
BANF1	ENST00000312175.2	barrier to autointegration factor 1	148	1	0	1	0	0	rno-miR-504	-0.38	-0.38	N/A
LAMP1	ENST00000332556.4	lysosomal-associated membrane protein 1	566	1	1	0	0	0	rno-miR-504	-0.38	-0.38	N/A
UBE2G1	ENST00000396981.2	ubiquitin-conjugating enzyme E2G 1	5620	1	0	1	0	0	rno-miR-504	-0.38	-0.38	N/A
KDELR2	ENST00000258739.4	KDEL (Lys-Asp-Glu-Leu) endoplasmic reticulum protein retention receptor 2	5077	1	0	1	0	0	rno-miR-504	-0.38	-0.38	N/A
C22orf46	ENST00000402966.1	chromosome 22 open reading frame 46	70	2	1	0	1	0	rno-miR-504	-0.38	-0.38	N/A
SLC25A51	ENST00000380590.3	solute carrier family 25, member 51	170	1	1	0	0	0	rno-miR-504	-0.38	-0.38	N/A
CLEC10A	ENST00000576617.1	C-type lectin domain family 10, member A	11	1	1	0	0	0	rno-miR-504	-0.38	-0.38	N/A
C2orf88	ENST00000340623.4	chromosome 2 open reading frame 88	156	1	1	0	0	0	rno-miR-504	-0.37	-0.39	N/A
MRPS27	ENST00000261413.5	mitochondrial ribosomal protein S27	1137	1	1	0	0	1	rno-miR-504	-0.37	-0.41	N/A
PPP4R1L	ENST00000334187.8	protein phosphatase 4, regulatory subunit 1-like	27	2	0	2	0	0	rno-miR-504	-0.37	-0.41	N/A
LRRC8A	ENST00000372600.4	leucine rich repeat containing 8 family, member A	71	2	0	1	1	3	rno-miR-504	-0.37	-0.37	N/A
FAS	ENST00000352159.4	Fas cell surface death receptor	378	1	0	1	0	1	rno-miR-504	-0.37	-0.37	N/A
TRIM44	ENST00000299413.5	tripartite motif containing 44	4203	1	1	0	0	1	rno-miR-504	-0.37	-0.4	N/A
KCNJ6	ENST00000609713.1	potassium inwardly-rectifying channel, subfamily J, member 6	5	2	0	1	1	1	rno-miR-504	-0.37	-0.37	N/A
ASAH2B	ENST00000374007.1	N-acylsphingosine amidohydrolase (non-lysosomal ceramidase) 2B	5	1	1	0	0	0	rno-miR-504	-0.37	-0.37	N/A
CDX1	ENST00000231656.8	caudal type homeobox 1	5	1	1	0	0	0	rno-miR-504	-0.37	-0.37	N/A
C10orf105	ENST00000441508.2	chromosome 10 open reading frame 105	5	3	0	1	2	1	rno-miR-504	-0.37	-0.37	N/A
AGPAT3	ENST00000291572.8	1-acylglycerol-3-phosphate O-acyltransferase 3	2443	4	1	2	1	1	rno-miR-504	-0.37	-0.4	N/A
CRHR1	ENST00000398285.3	corticotropin releasing hormone receptor 1	9	1	1	0	0	0	rno-miR-504	-0.37	-0.37	N/A
RPRD1A	ENST00000399022.4	regulation of nuclear pre-mRNA domain containing 1A	333	1	1	0	0	0	rno-miR-504	-0.37	-0.4	N/A
GCH1	ENST00000491895.2	GTP cyclohydrolase 1	502	1	1	0	0	0	rno-miR-504	-0.37	-0.39	N/A
SEPN1	ENST00000361547.2	selenoprotein N, 1	104	1	1	0	0	1	rno-miR-504	-0.37	-0.4	N/A
RASD1	ENST00000579152.1	RAS, dexamethasone-induced 1	6	1	1	0	0	0	rno-miR-504	-0.37	-0.37	N/A
C15orf54	ENST00000318578.3	chromosome 15 open reading frame 54	5	1	1	0	0	0	rno-miR-504	-0.37	-0.37	N/A
CTDSP2	ENST00000398073.2	CTD (carboxy-terminal domain, RNA polymerase II, polypeptide A) small phosphatase 2	991	2	1	1	0	0	rno-miR-504	-0.37	-0.38	N/A
RANBP10	ENST00000317506.3	RAN binding protein 10	140	2	0	1	1	2	rno-miR-504	-0.36	-0.37	N/A
DFNB31	ENST00000265134.6	deafness, autosomal recessive 31	35	1	1	0	0	0	rno-miR-504	-0.36	-0.36	N/A
YKT6	ENST00000223369.2	YKT6 v-SNARE homolog (S. cerevisiae)	2409	2	0	2	0	1	rno-miR-504	-0.36	-0.36	N/A
COLEC10	ENST00000332843.2	collectin sub-family member 10 (C-type lectin)	5	1	0	1	0	0	rno-miR-504	-0.36	-0.36	N/A
C6orf222	ENST00000437635.2	chromosome 6 open reading frame 222	5	2	0	0	2	0	rno-miR-504	-0.36	-0.36	N/A
SRL	ENST00000399609.3	sarcalumenin	5	2	0	1	1	0	rno-miR-504	-0.36	-0.36	N/A
TSPAN17	ENST00000298564.10	tetraspanin 17	849	1	1	0	0	0	rno-miR-504	-0.36	-0.36	N/A
FAM219A	ENST00000379089.1	family with sequence similarity 219, member A	13	1	1	0	0	0	rno-miR-504	-0.35	-0.35	N/A
FAM89A	ENST00000366654.4	family with sequence similarity 89, member A	368	1	0	1	0	1	rno-miR-504	-0.35	-0.37	N/A
RIT1	ENST00000368323.3	Ras-like without CAAX 1	192	1	1	0	0	0	rno-miR-504	-0.35	-0.47	N/A
FLJ45079	ENST00000374983.2		5	2	0	0	2	0	rno-miR-504	-0.35	-0.35	N/A
PLEK	ENST00000234313.7	pleckstrin	5	1	1	0	0	1	rno-miR-504	-0.35	-0.35	N/A
CABP4	ENST00000438189.2	calcium binding protein 4	5	1	0	1	0	0	rno-miR-504	-0.35	-0.35	N/A
PAX5	ENST00000358127.4	paired box 5	5	2	1	1	0	1	rno-miR-504	-0.35	-0.35	N/A
ZXDC	ENST00000389709.3	ZXD family zinc finger C	83	1	1	0	0	0	rno-miR-504	-0.35	-0.47	N/A
PRICKLE2	ENST00000295902.6	prickle homolog 2 (Drosophila)	20	3	1	1	1	1	rno-miR-504	-0.35	-0.35	N/A
DRD3	ENST00000460779.1	dopamine receptor D3	5	1	0	1	0	0	rno-miR-504	-0.35	-0.35	N/A
KRTAP4-3	ENST00000391356.2	keratin associated protein 4-3	5	1	0	1	0	0	rno-miR-504	-0.35	-0.35	N/A
C4B	ENST00000435363.2	complement component 4B (Chido blood group)	5	1	1	0	0	0	rno-miR-504	-0.35	-0.35	N/A
NFIX	ENST00000360105.4	nuclear factor I/X (CCAAT-binding transcription factor)	24	1	1	0	0	2	rno-miR-504	-0.35	-0.35	N/A
AL353791.1	ENST00000426179.1		5	1	1	0	0	0	rno-miR-504	-0.35	-0.35	N/A
DHCR24	ENST00000371269.3	24-dehydrocholesterol reductase	7645	2	1	0	1	0	rno-miR-504	-0.35	-0.35	N/A
FKBP10	ENST00000321562.4	FK506 binding protein 10, 65 kDa	527	1	1	0	0	0	rno-miR-504	-0.34	-0.34	N/A
STAC2	ENST00000333461.5	SH3 and cysteine rich domain 2	123	1	1	0	0	0	rno-miR-504	-0.34	-0.34	N/A
CXorf38	ENST00000378426.1	chromosome X open reading frame 38	238	1	0	1	0	0	rno-miR-504	-0.34	-0.34	N/A
ENTHD1	ENST00000325157.6	ENTH domain containing 1	5	1	1	0	0	0	rno-miR-504	-0.34	-0.34	N/A
AL450307.1	ENST00000341866.3	Uncharacterized protein; cDNA FLJ46300 fis, clone TESTI4035989	5	1	0	0	1	0	rno-miR-504	-0.34	-0.34	N/A
CHRNA4	ENST00000370263.4	cholinergic receptor, nicotinic, alpha 4 (neuronal)	5	2	1	0	1	1	rno-miR-504	-0.34	-0.34	N/A
CACNA1I	ENST00000402142.3	calcium channel, voltage-dependent, T type, alpha 1I subunit	5	2	1	0	1	1	rno-miR-504	-0.34	-0.34	N/A
RPA3-AS1	ENST00000406829.1	RPA3 antisense RNA 1	22	1	0	1	0	0	rno-miR-504	-0.34	-0.34	N/A
KCNMA1	ENST00000481070.1	potassium large conductance calcium-activated channel, subfamily M, alpha member 1	12	1	0	1	0	0	rno-miR-504	-0.34	-0.34	N/A
SUMF1	ENST00000272902.5	sulfatase modifying factor 1	1341	1	1	0	0	0	rno-miR-504	-0.34	-0.34	N/A
MARCH8	ENST00000453424.2	membrane-associated ring finger (C3HC4) 8, E3 ubiquitin protein ligase	48	1	0	1	0	2	rno-miR-504	-0.34	-0.34	N/A
GABRB2	ENST00000393959.1	gamma-aminobutyric acid (GABA) A receptor, beta 2	5	1	1	0	0	2	rno-miR-504	-0.34	-0.34	N/A
FAM213B	ENST00000378424.4	family with sequence similarity 213, member B	409	2	0	1	1	1	rno-miR-504	-0.34	-0.37	N/A
SERPINA6	ENST00000341584.3	serpin peptidase inhibitor, clade A (alpha-1 antiproteinase, antitrypsin), member 6	69	1	0	1	0	0	rno-miR-504	-0.34	-0.34	N/A
DHRS11	ENST00000251312.5	dehydrogenase/reductase (SDR family) member 11	17	1	0	1	0	0	rno-miR-504	-0.34	-0.34	N/A
INADL	ENST00000371158.2	InaD-like (Drosophila)	96	1	1	0	0	0	rno-miR-504	-0.34	-0.34	N/A
AC012215.1	ENST00000437887.1	Uncharacterized protein	31	1	1	0	0	1	rno-miR-504	-0.34	-0.34	N/A
FCHSD1	ENST00000435817.2	FCH and double SH3 domains 1	364	1	1	0	0	0	rno-miR-504	-0.34	-0.34	N/A
DNAJC14	ENST00000357606.3	DnaJ (Hsp40) homolog, subfamily C, member 14	1293	1	1	0	0	1	rno-miR-504	-0.34	-0.34	N/A
BATF3	ENST00000243440.1	basic leucine zipper transcription factor, ATF-like 3	212	1	0	1	0	0	rno-miR-504	-0.34	-0.34	N/A
THAP9	ENST00000302236.5	THAP domain containing 9	37	1	1	0	0	0	rno-miR-504	-0.33	-0.53	N/A
IL1RAPL1	ENST00000378993.1	interleukin 1 receptor accessory protein-like 1	5	1	0	1	0	0	rno-miR-504	-0.33	-0.33	N/A
C6orf99	ENST00000367073.4	chromosome 6 open reading frame 99	7	1	0	0	1	0	rno-miR-504	-0.33	-0.33	N/A
NAGA	ENST00000396398.3	N-acetylgalactosaminidase, alpha-	841	1	1	0	0	0	rno-miR-504	-0.33	-0.33	N/A
PGM2L1	ENST00000298198.4	phosphoglucomutase 2-like 1	183	2	1	1	0	0	rno-miR-504	-0.33	-0.42	N/A
NCCRP1	ENST00000339852.4	non-specific cytotoxic cell receptor protein 1 homolog (zebrafish)	5	1	0	1	0	0	rno-miR-504	-0.33	-0.33	N/A
DCLRE1A	ENST00000361384.2	DNA cross-link repair 1A	12	1	1	0	0	0	rno-miR-504	-0.33	-0.33	N/A
CEP170	ENST00000366542.1	centrosomal protein 170kDa	6	1	1	0	0	0	rno-miR-504	-0.33	-0.33	N/A
NANOS2	ENST00000341294.2	nanos homolog 2 (Drosophila)	5	1	0	0	1	2	rno-miR-504	-0.33	-0.33	N/A
RAB3B	ENST00000371655.3	RAB3B, member RAS oncogene family	611	6	2	1	3	1	rno-miR-504	-0.33	-0.79	N/A
HIP1	ENST00000336926.6	huntingtin interacting protein 1	37	2	2	0	0	0	rno-miR-504	-0.33	-0.35	N/A
EPHB1	ENST00000398015.3	EPH receptor B1	27	1	1	0	0	0	rno-miR-504	-0.33	-0.33	N/A
LAMTOR1	ENST00000538404.1	late endosomal/lysosomal adaptor, MAPK and MTOR activator 1	1317	1	0	1	0	0	rno-miR-504	-0.33	-0.33	N/A
GNAT1	ENST00000232461.3	guanine nucleotide binding protein (G protein), alpha transducing activity polypeptide 1	8	1	1	0	0	0	rno-miR-504	-0.33	-0.33	N/A
SLC46A1	ENST00000440501.1	solute carrier family 46 (folate transporter), member 1	580	3	0	1	2	0	rno-miR-504	-0.33	-0.38	N/A
TOLLIP	ENST00000317204.6	toll interacting protein	1536	1	1	0	0	0	rno-miR-504	-0.33	-0.33	N/A
CDIP1	ENST00000564828.1	cell death-inducing p53 target 1	1857	1	0	1	0	0	rno-miR-504	-0.33	-0.33	N/A
YES1	ENST00000577961.1	v-yes-1 Yamaguchi sarcoma viral oncogene homolog 1	168	2	0	1	1	2	rno-miR-504	-0.33	-0.34	N/A
RINT1	ENST00000257700.2	RAD50 interactor 1	26	1	0	0	1	0	rno-miR-504	-0.33	-0.33	N/A
CRB2	ENST00000373631.3	crumbs homolog 2 (Drosophila)	8	1	1	0	0	0	rno-miR-504	-0.33	-0.33	N/A
C7orf72	ENST00000297001.6	chromosome 7 open reading frame 72	5	1	0	0	1	2	rno-miR-504	-0.33	-0.33	N/A
MATK	ENST00000395040.2	megakaryocyte-associated tyrosine kinase	24	1	0	0	1	0	rno-miR-504	-0.33	-0.33	N/A
H3F3B	ENST00000591890.1	H3 histone, family 3B (H3.3B)	336	1	0	1	0	0	rno-miR-504	-0.32	-0.4	N/A
HLA-DMA	ENST00000395305.3	major histocompatibility complex, class II, DM alpha	21	1	0	1	0	0	rno-miR-504	-0.32	-0.32	N/A
ZMYND11	ENST00000381591.1	zinc finger, MYND-type containing 11	43	2	1	0	1	0	rno-miR-504	-0.32	-0.52	N/A
PPP1R3C	ENST00000238994.5	protein phosphatase 1, regulatory subunit 3C	416	1	0	1	0	0	rno-miR-504	-0.32	-0.32	N/A
FAM129B	ENST00000373314.3	family with sequence similarity 129, member B	516	2	0	0	2	2	rno-miR-504	-0.32	-0.32	N/A
C1orf115	ENST00000294889.5	chromosome 1 open reading frame 115	180	1	1	0	0	1	rno-miR-504	-0.32	-0.36	N/A
SDC4	ENST00000372733.3	syndecan 4	1252	2	0	2	0	0	rno-miR-504	-0.32	-0.38	N/A
FZD7	ENST00000286201.1	frizzled family receptor 7	319	1	1	0	0	1	rno-miR-504	-0.32	-0.32	N/A
FOXI1	ENST00000449804.2	forkhead box I1	5	1	1	0	0	0	rno-miR-504	-0.32	-0.32	N/A
MAGEH1	ENST00000342972.1	melanoma antigen family H, 1	231	1	0	1	0	0	rno-miR-504	-0.32	-0.32	N/A
SYT13	ENST00000020926.3	synaptotagmin XIII	5	1	1	0	0	1	rno-miR-504	-0.32	-0.32	N/A
FAM195B	ENST00000576679.1	family with sequence similarity 195, member B	164	1	0	1	0	1	rno-miR-504	-0.32	-0.33	N/A
PPAP2C	ENST00000269812.3	phosphatidic acid phosphatase type 2C	421	1	0	1	0	1	rno-miR-504	-0.32	-0.32	N/A
RNF114	ENST00000244061.2	ring finger protein 114	1488	1	1	0	0	0	rno-miR-504	-0.32	-0.45	N/A
RAB39A	ENST00000320578.2	RAB39A, member RAS oncogene family	15	1	0	1	0	0	rno-miR-504	-0.32	-0.32	N/A
SNRPA	ENST00000243563.3	small nuclear ribonucleoprotein polypeptide A	802	1	0	1	0	0	rno-miR-504	-0.32	-0.32	N/A
ADAMTSL1	ENST00000380548.4	ADAMTS-like 1	38	2	0	1	1	0	rno-miR-504	-0.32	-0.32	N/A
OTOA	ENST00000388958.3	otoancorin	5	1	0	1	0	0	rno-miR-504	-0.32	-0.32	N/A
KL	ENST00000380099.3	klotho	5	2	1	0	1	0	rno-miR-504	-0.32	-0.32	N/A
RPL22	ENST00000234875.4	ribosomal protein L22	1455	1	0	1	0	0	rno-miR-504	-0.32	-0.32	N/A
CHCHD1	ENST00000372837.3	coiled-coil-helix-coiled-coil-helix domain containing 1	97	1	0	0	1	0	rno-miR-504	-0.32	-0.32	N/A
ANGEL1	ENST00000251089.2	angel homolog 1 (Drosophila)	299	1	1	0	0	1	rno-miR-504	-0.32	-0.38	N/A
FOXF2	ENST00000259806.1	forkhead box F2	2955	1	0	1	0	0	rno-miR-504	-0.32	-0.32	N/A
NT5C1A	ENST00000235628.1	5'-nucleotidase, cytosolic IA	4	2	0	2	0	1	rno-miR-504	-0.32	-0.32	N/A
ATG12	ENST00000500945.2	autophagy related 12	1822	1	0	1	0	0	rno-miR-504	-0.32	-0.38	N/A
LTBR	ENST00000228918.4	lymphotoxin beta receptor (TNFR superfamily, member 3)	49	1	1	0	0	2	rno-miR-504	-0.32	-0.36	N/A
PPFIA4	ENST00000447715.2	protein tyrosine phosphatase, receptor type, f polypeptide (PTPRF), interacting protein (liprin), alpha 4	21	1	1	0	0	0	rno-miR-504	-0.32	-0.32	N/A
UBOX5	ENST00000217173.2	U-box domain containing 5	76	2	1	1	0	0	rno-miR-504	-0.31	-0.55	N/A
ADCK2	ENST00000072869.4	aarF domain containing kinase 2	294	1	0	1	0	1	rno-miR-504	-0.31	-0.31	N/A
C8orf17	ENST00000507535.3	chromosome 8 open reading frame 17	5	1	0	0	1	0	rno-miR-504	-0.31	-0.31	N/A
RHOJ	ENST00000316754.3	ras homolog family member J	118	1	1	0	0	0	rno-miR-504	-0.31	-0.37	N/A
POLR3E	ENST00000299853.5	polymerase (RNA) III (DNA directed) polypeptide E (80kD)	1450	1	1	0	0	0	rno-miR-504	-0.31	-0.31	N/A
COX11	ENST00000571584.1	cytochrome c oxidase assembly homolog 11 (yeast)	116	1	0	1	0	0	rno-miR-504	-0.31	-0.32	N/A
RECQL5	ENST00000423245.2	RecQ protein-like 5	129	1	0	1	0	0	rno-miR-504	-0.31	-0.31	N/A
SLC16A12	ENST00000341233.4	solute carrier family 16, member 12	35	1	1	0	0	0	rno-miR-504	-0.31	-0.31	N/A
GGA3	ENST00000351904.7	golgi-associated, gamma adaptin ear containing, ARF binding protein 3	14	1	1	0	0	0	rno-miR-504	-0.31	-0.4	N/A
EMCN	ENST00000296420.4	endomucin	5	1	0	1	0	0	rno-miR-504	-0.31	-0.31	N/A
SH2D3C	ENST00000373277.4	SH2 domain containing 3C	5	1	0	1	0	0	rno-miR-504	-0.31	-0.31	N/A
TAC3	ENST00000458521.2	tachykinin 3	11	1	0	1	0	0	rno-miR-504	-0.31	-0.31	N/A
ELMO1	ENST00000341056.3	engulfment and cell motility 1	118	2	2	0	0	0	rno-miR-504	-0.31	-0.6	N/A
GFAP	ENST00000586793.1	glial fibrillary acidic protein	5	1	0	1	0	0	rno-miR-504	-0.3	-0.3	N/A
PDE6A	ENST00000255266.5	phosphodiesterase 6A, cGMP-specific, rod, alpha	5	1	1	0	0	0	rno-miR-504	-0.3	-0.3	N/A
C1orf216	ENST00000270815.4	chromosome 1 open reading frame 216	203	1	1	0	0	0	rno-miR-504	-0.3	-0.3	N/A
LAMC3	ENST00000361069.4	laminin, gamma 3	17	3	1	2	0	0	rno-miR-504	-0.3	-0.41	N/A
DCTN5	ENST00000300087.2	dynactin 5 (p25)	764	1	1	0	0	0	rno-miR-504	-0.3	-0.4	N/A
MS4A8	ENST00000300226.2	membrane-spanning 4-domains, subfamily A, member 8	5	1	0	1	0	0	rno-miR-504	-0.3	-0.3	N/A
PRX	ENST00000291825.7	periaxin	17	2	0	2	0	3	rno-miR-504	-0.3	-0.3	N/A
CYSLTR2	ENST00000282018.3	cysteinyl leukotriene receptor 2	5	1	0	1	0	0	rno-miR-504	-0.3	-0.3	N/A
PRUNE	ENST00000271620.3	prune exopolyphosphatase	41	1	1	0	0	0	rno-miR-504	-0.3	-0.3	N/A
GPC1	ENST00000264039.2	glypican 1	1687	1	1	0	0	1	rno-miR-504	-0.3	-0.31	N/A
SQLE	ENST00000265896.5	squalene epoxidase	957	1	0	0	1	0	rno-miR-504	-0.3	-0.31	N/A
CBX7	ENST00000216133.5	chromobox homolog 7	5	2	0	1	1	0	rno-miR-504	-0.3	-0.3	N/A
ERGIC1	ENST00000393784.3	endoplasmic reticulum-golgi intermediate compartment (ERGIC) 1	4614	1	1	0	0	0	rno-miR-504	-0.3	-0.3	N/A
COPS7B	ENST00000373608.3	COP9 signalosome subunit 7B	331	2	0	2	0	0	rno-miR-504	-0.3	-0.3	N/A
NAGLU	ENST00000225927.2	N-acetylglucosaminidase, alpha	1913	1	0	1	0	0	rno-miR-504	-0.3	-0.3	N/A
MORN4	ENST00000478953.1	MORN repeat containing 4	296	1	0	1	0	0	rno-miR-504	-0.3	-0.3	N/A
SCML4	ENST00000369022.2	sex comb on midleg-like 4 (Drosophila)	10	1	0	1	0	0	rno-miR-504	-0.3	-0.3	N/A
KIAA0247	ENST00000342745.4	KIAA0247	161	1	1	0	0	0	rno-miR-504	-0.3	-0.3	N/A
ELMSAN1	ENST00000394071.2	ELM2 and Myb/SANT-like domain containing 1	15	2	1	0	1	0	rno-miR-504	-0.3	-0.3	N/A
MC1R	ENST00000555147.1	melanocortin 1 receptor (alpha melanocyte stimulating hormone receptor)	49	2	1	0	1	0	rno-miR-504	-0.3	-0.45	N/A
DNAJB12	ENST00000338820.3	DnaJ (Hsp40) homolog, subfamily B, member 12	1458	2	0	2	0	1	rno-miR-504	-0.3	-0.3	N/A
MLC1	ENST00000395876.2	megalencephalic leukoencephalopathy with subcortical cysts 1	5	1	1	0	0	0	rno-miR-504	-0.3	-0.3	N/A
SEC14L1	ENST00000413679.2	SEC14-like 1 (S. cerevisiae)	1399	4	1	3	0	0	rno-miR-504	-0.3	-0.33	N/A
FXYD7	ENST00000270310.2	FXYD domain containing ion transport regulator 7	5	1	0	1	0	0	rno-miR-504	-0.3	-0.3	N/A
TRIM26	ENST00000437089.1	tripartite motif containing 26	102	1	1	0	0	0	rno-miR-504	-0.3	-0.3	N/A
RBM48	ENST00000481551.1	RNA binding motif protein 48	220	3*	0	2	0	0	rno-miR-504	-0.3	-0.47	N/A
SCD5	ENST00000319540.4	stearoyl-CoA desaturase 5	1181	1	0	1	0	0	rno-miR-504	-0.29	-0.29	N/A
RHOBTB2	ENST00000251822.6	Rho-related BTB domain containing 2	32	2	0	2	0	0	rno-miR-504	-0.29	-0.29	N/A
IL26	ENST00000229134.4	interleukin 26	5	1	0	0	1	0	rno-miR-504	-0.29	-0.29	N/A
SH3D19	ENST00000409598.4	SH3 domain containing 19	245	2	2	0	0	0	rno-miR-504	-0.29	-0.7	N/A
NMRK1	ENST00000376811.1	nicotinamide riboside kinase 1	178	1	0	0	1	0	rno-miR-504	-0.29	-0.29	N/A
FAM134A	ENST00000430297.2	family with sequence similarity 134, member A	3080	2	0	2	0	0	rno-miR-504	-0.29	-0.38	N/A
SLC26A2	ENST00000286298.4	solute carrier family 26 (anion exchanger), member 2	748	1	1	0	0	0	rno-miR-504	-0.29	-0.29	N/A
SOHLH1	ENST00000298466.5	spermatogenesis and oogenesis specific basic helix-loop-helix 1	5	1	1	0	0	0	rno-miR-504	-0.29	-0.29	N/A
NOX5	ENST00000260364.5	NADPH oxidase, EF-hand calcium binding domain 5	5	1	0	0	1	1	rno-miR-504	-0.29	-0.29	N/A
ALPK1	ENST00000458497.1	alpha-kinase 1	47	1	0	1	0	0	rno-miR-504	-0.29	-0.29	N/A
HS6ST1	ENST00000259241.6	heparan sulfate 6-O-sulfotransferase 1	22	2	1	0	1	0	rno-miR-504	-0.29	-0.29	N/A
EMP2	ENST00000359543.3	epithelial membrane protein 2	1725	1	0	0	1	1	rno-miR-504	-0.29	-0.29	N/A
RGS12	ENST00000538395.1	regulator of G-protein signaling 12	635	2	1	0	1	1	rno-miR-504	-0.29	-0.29	N/A
CD2	ENST00000369478.3	CD2 molecule	5	1	0	1	0	0	rno-miR-504	-0.29	-0.29	N/A
PGM5	ENST00000396396.1	phosphoglucomutase 5	23	1	0	1	0	0	rno-miR-504	-0.29	-0.29	N/A
NFKB1	ENST00000226574.4	nuclear factor of kappa light polypeptide gene enhancer in B-cells 1	316	1	1	0	0	0	rno-miR-504	-0.29	-0.29	N/A
CCL4L2	ENST00000482104.1	chemokine (C-C motif) ligand 4-like 2	5	1	0	0	1	0	rno-miR-504	-0.29	-0.29	N/A
DMRT2	ENST00000259622.6	doublesex and mab-3 related transcription factor 2	5	1	0	1	0	0	rno-miR-504	-0.29	-0.29	N/A
HRH2	ENST00000377291.2	histamine receptor H2	5	1	0	1	0	1	rno-miR-504	-0.29	-0.29	N/A
PLEKHG7	ENST00000344636.3	pleckstrin homology domain containing, family G (with RhoGef domain) member 7	5	1	1	0	0	0	rno-miR-504	-0.29	-0.29	N/A
MPZL1	ENST00000474859.1	myelin protein zero-like 1	3146	1	0	1	0	0	rno-miR-504	-0.29	-0.3	N/A
TMEM241	ENST00000383233.3	transmembrane protein 241	115	1	0	1	0	0	rno-miR-504	-0.29	-0.29	N/A
STEAP3	ENST00000409811.1	STEAP family member 3, metalloreductase	160	2	0	1	1	0	rno-miR-504	-0.29	-0.31	N/A
KLK3	ENST00000326003.2	kallikrein-related peptidase 3	5	1	0	1	0	0	rno-miR-504	-0.29	-0.29	N/A
STON2	ENST00000267540.2	stonin 2	40	3	0	0	3	1	rno-miR-504	-0.29	-0.37	N/A
ADAMTS14	ENST00000373208.1	ADAM metallopeptidase with thrombospondin type 1 motif, 14	5	2	0	0	2	1	rno-miR-504	-0.29	-0.29	N/A
THTPA	ENST00000288014.6	thiamine triphosphatase	14	1	1	0	0	1	rno-miR-504	-0.29	-0.38	N/A
MYRIP	ENST00000302541.6	myosin VIIA and Rab interacting protein	9	1	1	0	0	0	rno-miR-504	-0.28	-0.28	N/A
PCSK5	ENST00000376752.4	proprotein convertase subtilisin/kexin type 5	68	1	1	0	0	0	rno-miR-504	-0.28	-0.28	N/A
RABL3	ENST00000273375.3	RAB, member of RAS oncogene family-like 3	165	1	0	1	0	1	rno-miR-504	-0.28	-0.3	N/A
VPS26A	ENST00000395098.1	vacuolar protein sorting 26 homolog A (S. pombe)	127	1	0	1	0	1	rno-miR-504	-0.28	-0.3	N/A
IER2	ENST00000292433.3	immediate early response 2	81	1	0	1	0	0	rno-miR-504	-0.28	-0.28	N/A
HS3ST4	ENST00000331351.5	heparan sulfate (glucosamine) 3-O-sulfotransferase 4	5	1	1	0	0	0	rno-miR-504	-0.28	-0.28	N/A
FAM221A	ENST00000344962.4	family with sequence similarity 221, member A	27	1	0	0	1	0	rno-miR-504	-0.28	-0.28	N/A
NMNAT3	ENST00000511444.1	nicotinamide nucleotide adenylyltransferase 3	12	1	1	0	0	0	rno-miR-504	-0.28	-0.51	N/A
IKZF4	ENST00000262032.5	IKAROS family zinc finger 4 (Eos)	329	1	0	1	0	1	rno-miR-504	-0.28	-0.29	N/A
CCL4L1	ENST00000586598.1	chemokine (C-C motif) ligand 4-like 1	5	1	0	0	1	0	rno-miR-504	-0.28	-0.28	N/A
ATP6V0B	ENST00000532642.1	ATPase, H+ transporting, lysosomal 21kDa, V0 subunit b	5885	1	0	1	0	0	rno-miR-504	-0.28	-0.28	N/A
ZFYVE28	ENST00000508471.1	zinc finger, FYVE domain containing 28	18	2	0	2	0	0	rno-miR-504	-0.28	-0.28	N/A
HAS3	ENST00000306560.1	hyaluronan synthase 3	15	1	0	1	0	0	rno-miR-504	-0.28	-0.28	N/A
LIM2	ENST00000221973.3	lens intrinsic membrane protein 2, 19kDa	5	1	0	0	1	0	rno-miR-504	-0.28	-0.28	N/A
RAB15	ENST00000436278.2	RAB15, member RAS oncogene family	23	1	1	0	0	0	rno-miR-504	-0.28	-0.28	N/A
GRIPAP1	ENST00000376425.3	GRIP1 associated protein 1	124	1	1	0	0	0	rno-miR-504	-0.28	-0.29	N/A
NDRG3	ENST00000373803.2	NDRG family member 3	960	1	1	0	0	0	rno-miR-504	-0.28	-0.3	N/A
DERL2	ENST00000572834.1	derlin 2	261	1	0	1	0	1	rno-miR-504	-0.28	-0.35	N/A
NEURL	ENST00000369780.4	neuralized homolog (Drosophila)	164	1	0	1	0	1	rno-miR-504	-0.28	-0.29	N/A
IRF1	ENST00000245414.4	interferon regulatory factor 1	266	1	0	1	0	1	rno-miR-504	-0.28	-0.28	N/A
AOAH	ENST00000538464.1	acyloxyacyl hydrolase (neutrophil)	5	1	0	1	0	0	rno-miR-504	-0.28	-0.28	N/A
SENP1	ENST00000004980.5	SUMO1/sentrin specific peptidase 1	361	1	1	0	0	0	rno-miR-504	-0.27	-0.28	N/A
SUV39H1	ENST00000453214.2	suppressor of variegation 3-9 homolog 1 (Drosophila)	499	1	1	0	0	0	rno-miR-504	-0.27	-0.27	N/A
C6orf201	ENST00000380175.4	chromosome 6 open reading frame 201	5	1	0	1	0	0	rno-miR-504	-0.27	-0.27	N/A
GRID2IP	ENST00000452113.1	glutamate receptor, ionotropic, delta 2 (Grid2) interacting protein	5	1	0	1	0	0	rno-miR-504	-0.27	-0.27	N/A
MARVELD3	ENST00000268485.3	MARVEL domain containing 3	55	1	0	1	0	0	rno-miR-504	-0.27	-0.27	N/A
CDS1	ENST00000295887.5	CDP-diacylglycerol synthase (phosphatidate cytidylyltransferase) 1	720	1	1	0	0	0	rno-miR-504	-0.27	-0.27	N/A
LIF	ENST00000403987.3	leukemia inhibitory factor	55	2	0	2	0	1	rno-miR-504	-0.27	-0.3	N/A
ATP6V1H	ENST00000355221.3	ATPase, H+ transporting, lysosomal 50/57kDa, V1 subunit H	550	1	0	0	1	0	rno-miR-504	-0.27	-0.27	N/A
ALX3	ENST00000369792.4	ALX homeobox 3	5	1	0	1	0	0	rno-miR-504	-0.27	-0.27	N/A
E2F3	ENST00000346618.3	E2F transcription factor 3	91	1	0	0	1	0	rno-miR-504	-0.27	-0.27	N/A
STPG1	ENST00000374409.1	sperm-tail PG-rich repeat containing 1	24	1	1	0	0	0	rno-miR-504	-0.27	-0.27	N/A
FAM222B	ENST00000582266.1	family with sequence similarity 222, member B	100	1	0	1	0	1	rno-miR-504	-0.27	-0.29	N/A
TBC1D8B	ENST00000357242.5	TBC1 domain family, member 8B (with GRAM domain)	69	1	1	0	0	0	rno-miR-504	-0.27	-0.28	N/A
PPP1R12B	ENST00000608999.1	protein phosphatase 1, regulatory subunit 12B	18	5	1	2	2	0	rno-miR-504	-0.27	-0.28	N/A
FMOD	ENST00000354955.4	fibromodulin	207	1	0	0	1	1	rno-miR-504	-0.27	-0.27	N/A
ATP1B4	ENST00000218008.3	ATPase, Na+/K+ transporting, beta 4 polypeptide	5	1	0	1	0	0	rno-miR-504	-0.27	-0.27	N/A
ST3GAL2	ENST00000342907.2	ST3 beta-galactoside alpha-2,3-sialyltransferase 2	102	1	0	1	0	0	rno-miR-504	-0.27	-0.27	N/A
C8orf4	ENST00000315792.3	chromosome 8 open reading frame 4	3820	1	0	1	0	1	rno-miR-504	-0.27	-0.33	N/A
STARD7	ENST00000337288.5	StAR-related lipid transfer (START) domain containing 7	17	1	0	0	1	0	rno-miR-504	-0.27	-0.27	N/A
LYPD3	ENST00000244333.3	LY6/PLAUR domain containing 3	13	1	0	1	0	0	rno-miR-504	-0.27	-0.27	N/A
TMEM55B	ENST00000250489.4	transmembrane protein 55B	623	1	0	0	1	0	rno-miR-504	-0.27	-0.27	N/A
PTPRH	ENST00000376350.3	protein tyrosine phosphatase, receptor type, H	21	1	0	1	0	0	rno-miR-504	-0.27	-0.27	N/A
H2AFY2	ENST00000373255.4	H2A histone family, member Y2	46	1	0	0	1	1	rno-miR-504	-0.27	-0.27	N/A
FAM73B	ENST00000277475.5	family with sequence similarity 73, member B	651	2	0	2	0	0	rno-miR-504	-0.27	-0.27	N/A
SLC23A3	ENST00000396775.3	solute carrier family 23, member 3	9	1	0	1	0	0	rno-miR-504	-0.27	-0.27	N/A
HTR7	ENST00000371719.2	5-hydroxytryptamine (serotonin) receptor 7, adenylate cyclase-coupled	12	2	0	1	1	0	rno-miR-504	-0.27	-0.27	N/A
NRP2	ENST00000360409.3	neuropilin 2	146	2	0	1	1	1	rno-miR-504	-0.27	-0.27	N/A
KIAA0895	ENST00000297063.6	KIAA0895	1104	1	0	1	0	0	rno-miR-504	-0.27	-0.27	N/A
POFUT2	ENST00000349485.5	protein O-fucosyltransferase 2	842	1	0	1	0	0	rno-miR-504	-0.27	-0.27	N/A
GALNT10	ENST00000297107.6	UDP-N-acetyl-alpha-D-galactosamine:polypeptide N-acetylgalactosaminyltransferase 10 (GalNAc-T10)	3445	1	1	0	0	0	rno-miR-504	-0.27	-0.27	N/A
STC1	ENST00000290271.2	stanniocalcin 1	2932	1	1	0	0	0	rno-miR-504	-0.27	-0.28	N/A
C1orf131	ENST00000318906.2	chromosome 1 open reading frame 131	4176	1	0	1	0	0	rno-miR-504	-0.27	-0.27	N/A
PDZD2	ENST00000438447.1	PDZ domain containing 2	5	1	0	0	1	1	rno-miR-504	-0.27	-0.27	N/A
RUVBL1	ENST00000417360.1	RuvB-like AAA ATPase 1	1050	1	0	1	0	0	rno-miR-504	-0.27	-0.27	N/A
SLC30A7	ENST00000370112.4	solute carrier family 30 (zinc transporter), member 7	204	2	1	1	0	0	rno-miR-504	-0.26	-0.45	N/A
SLCO2B1	ENST00000289575.5	solute carrier organic anion transporter family, member 2B1	1614	2	0	0	2	0	rno-miR-504	-0.26	-0.27	N/A
SNX27	ENST00000368843.3	sorting nexin family member 27	46	2	2	0	0	0	rno-miR-504	-0.26	-0.26	N/A
TADA2B	ENST00000310074.7	transcriptional adaptor 2B	38	1	1	0	0	0	rno-miR-504	-0.26	-0.26	N/A
AMPH	ENST00000325590.5	amphiphysin	16	1	0	0	1	0	rno-miR-504	-0.26	-0.26	N/A
ART4	ENST00000228936.4	ADP-ribosyltransferase 4	5	1	0	1	0	0	rno-miR-504	-0.26	-0.26	N/A
CNTROB	ENST00000380255.3	centrobin, centrosomal BRCA2 interacting protein	338	1	0	1	0	0	rno-miR-504	-0.26	-0.26	N/A
PPM1F	ENST00000263212.5	protein phosphatase, Mg2+/Mn2+ dependent, 1F	786	1	1	0	0	0	rno-miR-504	-0.26	-0.26	N/A
CTA-299D3.8	ENST00000407505.3	Uncharacterized protein	5	1	0	1	0	0	rno-miR-504	-0.26	-0.26	N/A
AP2S1	ENST00000352203.4	adaptor-related protein complex 2, sigma 1 subunit	6309	1	0	1	0	0	rno-miR-504	-0.26	-0.26	N/A
MRPL27	ENST00000442592.3	mitochondrial ribosomal protein L27	503	1	0	0	1	0	rno-miR-504	-0.26	-0.27	N/A
CCR1	ENST00000296140.3	chemokine (C-C motif) receptor 1	10	1	0	0	1	0	rno-miR-504	-0.26	-0.26	N/A
PPP2R4	ENST00000393370.2	protein phosphatase 2A activator, regulatory subunit 4	2731	1	0	1	0	0	rno-miR-504	-0.26	-0.26	N/A
LHX3	ENST00000371746.3	LIM homeobox 3	5	1	1	0	0	0	rno-miR-504	-0.26	-0.26	N/A
TMEM62	ENST00000260403.2	transmembrane protein 62	9	1	0	0	1	0	rno-miR-504	-0.26	-0.26	N/A
CA3	ENST00000285381.2	carbonic anhydrase III, muscle specific	5	1	0	0	1	0	rno-miR-504	-0.26	-0.26	N/A
DNAH10OS	ENST00000514254.2	dynein, axonemal, heavy chain 10 opposite strand	89	1	1	0	0	1	rno-miR-504	-0.26	-0.26	N/A
AJAP1	ENST00000378191.4	adherens junctions associated protein 1	5	2	1	1	0	3	rno-miR-504	-0.26	-0.26	N/A
STK40	ENST00000359297.2	serine/threonine kinase 40	214	1	1	0	0	0	rno-miR-504	-0.26	-0.26	N/A
MPP6	ENST00000222644.5	membrane protein, palmitoylated 6 (MAGUK p55 subfamily member 6)	389	2	1	0	1	1	rno-miR-504	-0.26	-0.61	N/A
RNF146	ENST00000356799.2	ring finger protein 146	1504	1	0	0	1	0	rno-miR-504	-0.26	-0.26	N/A
C21orf91	ENST00000400558.3	chromosome 21 open reading frame 91	998	2	0	1	1	0	rno-miR-504	-0.26	-0.3	N/A
LHFPL2	ENST00000515007.2	lipoma HMGIC fusion partner-like 2	16	1	1	0	0	2	rno-miR-504	-0.26	-0.26	N/A
KLHL23	ENST00000392647.2	kelch-like family member 23	791	1	1	0	0	0	rno-miR-504	-0.26	-0.26	N/A
GLTSCR1L	ENST00000314073.5	GLTSCR1-like	59	2	1	1	0	0	rno-miR-504	-0.26	-0.26	N/A
FAM196A	ENST00000522781.1	family with sequence similarity 196, member A	5	2	1	0	1	1	rno-miR-504	-0.26	-0.26	N/A
GRPEL2	ENST00000416916.2	GrpE-like 2, mitochondrial (E. coli)	79	2	0	0	2	0	rno-miR-504	-0.26	-0.31	N/A
PLXND1	ENST00000393239.1	plexin D1	211	1	1	0	0	0	rno-miR-504	-0.26	-0.27	N/A
TRIM21	ENST00000254436.7	tripartite motif containing 21	5	1	0	1	0	0	rno-miR-504	-0.26	-0.26	N/A
PITX3	ENST00000370002.3	paired-like homeodomain 3	8	1	0	1	0	0	rno-miR-504	-0.26	-0.26	N/A
FAM181B	ENST00000329203.3	family with sequence similarity 181, member B	5	1	0	0	1	0	rno-miR-504	-0.26	-0.26	N/A
LRRIQ3	ENST00000395089.1	leucine-rich repeats and IQ motif containing 3	5	1	0	0	1	0	rno-miR-504	-0.26	-0.26	N/A
PRRC1	ENST00000296666.8	proline-rich coiled-coil 1	2351	1	1	0	0	0	rno-miR-504	-0.26	-0.36	N/A
KCTD18	ENST00000359878.3	potassium channel tetramerization domain containing 18	12	1	0	1	0	0	rno-miR-504	-0.26	-0.26	N/A
ARAP1	ENST00000359373.5	ArfGAP with RhoGAP domain, ankyrin repeat and PH domain 1	253	1	1	0	0	0	rno-miR-504	-0.26	-0.26	N/A
SERPINA9	ENST00000448305.2	serpin peptidase inhibitor, clade A (alpha-1 antiproteinase, antitrypsin), member 9	5	1	0	1	0	0	rno-miR-504	-0.26	-0.26	N/A
RGS9	ENST00000449996.3	regulator of G-protein signaling 9	22	1	0	0	1	0	rno-miR-504	-0.26	-0.26	N/A
EGR2	ENST00000242480.3	early growth response 2	5	1	0	1	0	0	rno-miR-504	-0.26	-0.26	N/A
ARHGEF10	ENST00000520359.1	Rho guanine nucleotide exchange factor (GEF) 10	326	1	1	0	0	0	rno-miR-504	-0.26	-0.29	N/A
C7orf57	ENST00000435376.1	chromosome 7 open reading frame 57	5	1	0	0	1	0	rno-miR-504	-0.26	-0.26	N/A
LMX1B	ENST00000355497.5	LIM homeobox transcription factor 1, beta	8	2	1	0	1	0	rno-miR-504	-0.26	-0.26	N/A
DCP1A	ENST00000607628.1	decapping mRNA 1A	87	2	0	2	0	0	rno-miR-504	-0.26	-0.27	N/A
GKN2	ENST00000481498.1	gastrokine 2	5	1	0	1	0	0	rno-miR-504	-0.26	-0.26	N/A
PCDHGC5	ENST00000252087.1	protocadherin gamma subfamily C, 5	145	1	0	0	1	1	rno-miR-504	-0.26	-0.26	N/A
NAT8L	ENST00000331662.3	N-acetyltransferase 8-like (GCN5-related, putative)	220	2	0	2	0	2	rno-miR-504	-0.25	-0.27	N/A
ST6GALNAC6	ENST00000373146.1	ST6 (alpha-N-acetyl-neuraminyl-2,3-beta-galactosyl-1,3)-N-acetylgalactosaminide alpha-2,6-sialyltransferase 6	28	1	0	1	0	0	rno-miR-504	-0.25	-0.25	N/A
CHL1	ENST00000256509.2	cell adhesion molecule L1-like	24	2	0	1	1	0	rno-miR-504	-0.25	-0.25	N/A
BEST3	ENST00000488961.1	bestrophin 3	5	1	0	1	0	0	rno-miR-504	-0.25	-0.25	N/A
FZD9	ENST00000344575.3	frizzled family receptor 9	276	1	0	1	0	1	rno-miR-504	-0.25	-0.25	N/A
CPN2	ENST00000323830.3	carboxypeptidase N, polypeptide 2	8	1	0	1	0	0	rno-miR-504	-0.25	-0.25	N/A
GCNT4	ENST00000322348.4	glucosaminyl (N-acetyl) transferase 4, core 2	19	1	1	0	0	0	rno-miR-504	-0.25	-0.36	N/A
LYPLA2	ENST00000374505.2	lysophospholipase II	21	1	0	1	0	1	rno-miR-504	-0.25	-0.25	N/A
CDKN2AIP	ENST00000302350.4	CDKN2A interacting protein	2313	1	0	1	0	0	rno-miR-504	-0.25	-0.25	N/A
EBP	ENST00000495186.1	emopamil binding protein (sterol isomerase)	48655	1	0	0	1	0	rno-miR-504	-0.25	-0.25	N/A
EFNA5	ENST00000333274.6	ephrin-A5	225	1	0	1	0	1	rno-miR-504	-0.25	-0.25	N/A
NLRC3	ENST00000448023.2	NLR family, CARD domain containing 3	5	1	1	0	0	1	rno-miR-504	-0.25	-0.25	N/A
KRT35	ENST00000246639.2	keratin 35	5	1	0	0	1	0	rno-miR-504	-0.25	-0.25	N/A
FSTL1	ENST00000295633.3	follistatin-like 1	6788	1	0	1	0	0	rno-miR-504	-0.25	-0.26	N/A
RNASEK-C17orf49	ENST00000547302.2	RNASEK-C17orf49 readthrough	2093	1	0	0	1	0	rno-miR-504	-0.25	-0.25	N/A
APOC2	ENST00000585786.1	apolipoprotein C-II	2242	1	0	1	0	1	rno-miR-504	-0.25	-0.37	N/A
GUCY2D	ENST00000254854.4	guanylate cyclase 2D, membrane (retina-specific)	7	1	0	0	1	0	rno-miR-504	-0.25	-0.25	N/A
TMCC1	ENST00000432054.2	transmembrane and coiled-coil domain family 1	97	1	1	0	0	1	rno-miR-504	-0.25	-0.34	N/A
CCNJL	ENST00000393977.3	cyclin J-like	66	1	0	1	0	1	rno-miR-504	-0.25	-0.25	N/A
C7	ENST00000313164.9	complement component 7	5	1	0	1	0	0	rno-miR-504	-0.25	-0.25	N/A
CDC42SE1	ENST00000439374.2	CDC42 small effector 1	231	1	0	1	0	0	rno-miR-504	-0.25	-0.25	N/A
SEC61A1	ENST00000243253.3	Sec61 alpha 1 subunit (S. cerevisiae)	2966	1	0	1	0	3	rno-miR-504	-0.25	-0.26	N/A
WTAP	ENST00000358372.4	Wilms tumor 1 associated protein	286	1	0	0	1	0	rno-miR-504	-0.25	-0.25	N/A
FAM212B	ENST00000357260.5	family with sequence similarity 212, member B	211	2	0	0	2	0	rno-miR-504	-0.25	-0.32	N/A
RNPS1	ENST00000397086.2	RNA binding protein S1, serine-rich domain	5	1	0	1	0	0	rno-miR-504	-0.25	-0.25	N/A
COQ10A	ENST00000433805.2	coenzyme Q10 homolog A (S. cerevisiae)	885	1	0	0	1	0	rno-miR-504	-0.25	-0.25	N/A
AC132216.1	ENST00000330381.2	HCG1785179; PRO1787; Uncharacterized protein	5	1	0	0	1	0	rno-miR-504	-0.25	-0.25	N/A
FAM20B	ENST00000263733.4	family with sequence similarity 20, member B	113	1	1	0	0	0	rno-miR-504	-0.25	-0.32	N/A
C9orf96	ENST00000371957.3	chromosome 9 open reading frame 96	5	1	0	1	0	0	rno-miR-504	-0.25	-0.25	N/A
FBXL20	ENST00000394294.3	F-box and leucine-rich repeat protein 20	455	1	1	0	0	2	rno-miR-504	-0.25	-0.25	N/A
FAM131B	ENST00000443739.2	family with sequence similarity 131, member B	5	2	0	1	1	0	rno-miR-504	-0.25	-0.25	N/A
KRTAP12-1	ENST00000391617.1	keratin associated protein 12-1	5	1	0	1	0	0	rno-miR-504	-0.25	-0.25	N/A
SAMD5	ENST00000367474.1	sterile alpha motif domain containing 5	28	1	0	1	0	1	rno-miR-504	-0.25	-0.25	N/A
GATAD2A	ENST00000360315.3	GATA zinc finger domain containing 2A	986	1	1	0	0	0	rno-miR-504	-0.25	-0.25	N/A
POU2F1	ENST00000367866.2	POU class 2 homeobox 1	83	2	1	0	1	1	rno-miR-504	-0.25	-0.26	N/A
RNF150	ENST00000515673.2	ring finger protein 150	518	2	0	2	0	1	rno-miR-504	-0.25	-0.27	N/A
SNX11	ENST00000393405.2	sorting nexin 11	20	1	1	0	0	0	rno-miR-504	-0.25	-0.25	N/A
LHX9	ENST00000367390.3	LIM homeobox 9	40	2	0	2	0	0	rno-miR-504	-0.25	-0.33	N/A
TTC31	ENST00000410003.1	tetratricopeptide repeat domain 31	132	1	0	1	0	0	rno-miR-504	-0.25	-0.27	N/A
SLC2A10	ENST00000359271.2	solute carrier family 2 (facilitated glucose transporter), member 10	17	1	0	0	1	1	rno-miR-504	-0.25	-0.25	N/A
ARHGAP6	ENST00000380736.1	Rho GTPase activating protein 6	12	1	0	0	1	0	rno-miR-504	-0.25	-0.25	N/A
TNFRSF18	ENST00000379268.2	tumor necrosis factor receptor superfamily, member 18	5	1	0	1	0	0	rno-miR-504	-0.25	-0.25	N/A
SLC31A2	ENST00000259392.3	solute carrier family 31 (copper transporter), member 2	110	1	0	1	0	0	rno-miR-504	-0.25	-0.25	N/A
UVRAG	ENST00000356136.3	UV radiation resistance associated	116	1	1	0	0	0	rno-miR-504	-0.24	-0.24	N/A
TMC1	ENST00000297784.5	transmembrane channel-like 1	5	1	0	0	1	0	rno-miR-504	-0.24	-0.24	N/A
ZNF747	ENST00000395094.3	zinc finger protein 747	101	1	0	1	0	0	rno-miR-504	-0.24	-0.25	N/A
RAB27A	ENST00000396307.2	RAB27A, member RAS oncogene family	181	1	0	1	0	0	rno-miR-504	-0.24	-0.25	N/A
CAV1	ENST00000405348.1	caveolin 1, caveolae protein, 22kDa	415	1	0	1	0	0	rno-miR-504	-0.24	-0.34	N/A
EBF4	ENST00000380648.4	early B-cell factor 4	1194	1	0	0	1	0	rno-miR-504	-0.24	-0.24	N/A
C17orf49	ENST00000439424.2	chromosome 17 open reading frame 49	2093	1	0	0	1	0	rno-miR-504	-0.24	-0.24	N/A
FAM203B	ENST00000377406.4	family with sequence similarity 203, member B	5	1	0	1	0	1	rno-miR-504	-0.24	-0.24	N/A
CDC42EP2	ENST00000279249.2	CDC42 effector protein (Rho GTPase binding) 2	449	1	0	1	0	0	rno-miR-504	-0.24	-0.24	N/A
POLR2A	ENST00000322644.6	polymerase (RNA) II (DNA directed) polypeptide A, 220kDa	7006	1	0	0	1	0	rno-miR-504	-0.24	-0.24	N/A
VAC14	ENST00000261776.5	Vac14 homolog (S. cerevisiae)	58	1	0	1	0	0	rno-miR-504	-0.24	-0.24	N/A
PABPN1	ENST00000397276.2	poly(A) binding protein, nuclear 1	110	1	0	0	1	1	rno-miR-504	-0.24	-0.24	N/A
PHC1	ENST00000433083.2	polyhomeotic homolog 1 (Drosophila)	5	2	1	1	0	0	rno-miR-504	-0.24	-0.24	N/A
PFKFB4	ENST00000232375.3	6-phosphofructo-2-kinase/fructose-2,6-biphosphatase 4	16	1	0	1	0	0	rno-miR-504	-0.24	-0.24	N/A
DPM2	ENST00000314392.8	dolichyl-phosphate mannosyltransferase polypeptide 2, regulatory subunit	1667	1	0	0	1	0	rno-miR-504	-0.24	-0.24	N/A
WIPF2	ENST00000323571.4	WAS/WASL interacting protein family, member 2	214	2	1	1	0	0	rno-miR-504	-0.24	-0.38	N/A
SEPT6	ENST00000394610.1	septin 6	1854	2	0	1	1	0	rno-miR-504	-0.24	-0.25	N/A
HS3ST3B1	ENST00000360954.2	heparan sulfate (glucosamine) 3-O-sulfotransferase 3B1	1489	3	0	3	0	1	rno-miR-504	-0.24	-0.24	N/A
NKIRAS2	ENST00000462043.2	NFKB inhibitor interacting Ras-like 2	9685	1	0	1	0	0	rno-miR-504	-0.24	-0.24	N/A
TMPRSS11A	ENST00000508048.1	transmembrane protease, serine 11A	5	1	0	0	1	0	rno-miR-504	-0.24	-0.24	N/A
PML	ENST00000565898.1	promyelocytic leukemia	83	1	1	0	0	0	rno-miR-504	-0.24	-0.24	N/A
CDH5	ENST00000341529.3	cadherin 5, type 2 (vascular endothelium)	8	1	1	0	0	1	rno-miR-504	-0.24	-0.24	N/A
PCDH1	ENST00000503492.1	protocadherin 1	30	1	1	0	0	1	rno-miR-504	-0.24	-0.24	N/A
RIC8A	ENST00000526104.1	RIC8 guanine nucleotide exchange factor A	521	1	1	0	0	0	rno-miR-504	-0.24	-0.37	N/A
C3orf18	ENST00000426034.1	chromosome 3 open reading frame 18	29	1	0	1	0	0	rno-miR-504	-0.24	-0.24	N/A
TBR1	ENST00000389554.3	T-box, brain, 1	5	1	0	1	0	0	rno-miR-504	-0.24	-0.24	N/A
ZBTB37	ENST00000367701.5	zinc finger and BTB domain containing 37	213	2	0	0	2	0	rno-miR-504	-0.24	-0.25	N/A
ACTR1B	ENST00000289228.5	ARP1 actin-related protein 1 homolog B, centractin beta (yeast)	5716	1	0	0	1	1	rno-miR-504	-0.24	-0.24	N/A
E2F2	ENST00000361729.2	E2F transcription factor 2	96	2	1	1	0	2	rno-miR-504	-0.24	-0.25	N/A
NEIL2	ENST00000284503.6	nei endonuclease VIII-like 2 (E. coli)	59	1	0	0	1	0	rno-miR-504	-0.24	-0.24	N/A
HES5	ENST00000378453.3	hairy and enhancer of split 5 (Drosophila)	5	1	0	1	0	0	rno-miR-504	-0.24	-0.24	N/A
RPA1	ENST00000254719.5	replication protein A1, 70kDa	2834	2	1	1	0	0	rno-miR-504	-0.24	-0.54	N/A
SDPR	ENST00000304141.4	serum deprivation response	38	1	0	0	1	0	rno-miR-504	-0.24	-0.24	N/A
HABP2	ENST00000542051.1	hyaluronan binding protein 2	34	1	0	1	0	0	rno-miR-504	-0.24	-0.24	N/A
TMPRSS4	ENST00000534111.1	transmembrane protease, serine 4	5	1	0	0	1	0	rno-miR-504	-0.24	-0.24	N/A
EARS2	ENST00000449606.1	glutamyl-tRNA synthetase 2, mitochondrial	394	1	0	0	1	0	rno-miR-504	-0.24	-0.25	N/A
ALPK3	ENST00000258888.5	alpha-kinase 3	16	1	0	0	1	1	rno-miR-504	-0.24	-0.24	N/A
CARD14	ENST00000573882.1	caspase recruitment domain family, member 14	5	2	0	1	1	0	rno-miR-504	-0.24	-0.24	N/A
FAM203A	ENST00000347708.4	family with sequence similarity 203, member A	5	1	0	1	0	1	rno-miR-504	-0.24	-0.24	N/A
ST6GAL2	ENST00000361686.4	ST6 beta-galactosamide alpha-2,6-sialyltranferase 2	5	1	1	0	0	0	rno-miR-504	-0.24	-0.24	N/A
PAN2	ENST00000425394.2	PAN2 poly(A) specific ribonuclease subunit homolog (S. cerevisiae)	310	1	0	1	0	0	rno-miR-504	-0.24	-0.24	N/A
PCDH12	ENST00000231484.3	protocadherin 12	5	1	1	0	0	0	rno-miR-504	-0.24	-0.24	N/A
DNAJB11	ENST00000439351.1	DnaJ (Hsp40) homolog, subfamily B, member 11	2894	1	0	0	1	0	rno-miR-504	-0.24	-0.28	N/A
CCND1	ENST00000227507.2	cyclin D1	4687	2	0	0	2	0	rno-miR-504	-0.24	-0.29	N/A
GRM6	ENST00000231188.5	glutamate receptor, metabotropic 6	5	1	1	0	0	0	rno-miR-504	-0.24	-0.24	N/A
DES	ENST00000373960.3	desmin	5	1	1	0	0	0	rno-miR-504	-0.24	-0.24	N/A
FGFR3	ENST00000340107.4	fibroblast growth factor receptor 3	1085	1	1	0	0	0	rno-miR-504	-0.24	-0.24	N/A
SLC26A1	ENST00000361661.2	solute carrier family 26 (anion exchanger), member 1	241	1	1	0	0	1	rno-miR-504	-0.24	-0.24	N/A
SLC25A30	ENST00000539591.1	solute carrier family 25, member 30	92	1	0	1	0	0	rno-miR-504	-0.24	-0.25	N/A
MGAT3	ENST00000341184.6	mannosyl (beta-1,4-)-glycoprotein beta-1,4-N-acetylglucosaminyltransferase	9	2	0	1	1	0	rno-miR-504	-0.24	-0.24	N/A
PHF19	ENST00000373896.3	PHD finger protein 19	490	1	0	1	0	1	rno-miR-504	-0.24	-0.24	N/A
PLCXD2	ENST00000477665.1	phosphatidylinositol-specific phospholipase C, X domain containing 2	5	1	0	1	0	0	rno-miR-504	-0.24	-0.24	N/A
SNX15	ENST00000377244.3	sorting nexin 15	341	1	0	1	0	0	rno-miR-504	-0.23	-0.23	N/A
KLK5	ENST00000391809.2	kallikrein-related peptidase 5	5	1	0	1	0	0	rno-miR-504	-0.23	-0.23	N/A
GATA3	ENST00000379328.3	GATA binding protein 3	136	1	0	1	0	0	rno-miR-504	-0.23	-0.23	N/A
MMP24	ENST00000246186.6	matrix metallopeptidase 24 (membrane-inserted)	201	2	0	1	1	0	rno-miR-504	-0.23	-0.23	N/A
ALDH4A1	ENST00000375341.3	aldehyde dehydrogenase 4 family, member A1	520	1	0	1	0	0	rno-miR-504	-0.23	-0.24	N/A
GPR107	ENST00000372410.3	G protein-coupled receptor 107	1429	2	2	0	0	0	rno-miR-504	-0.23	-0.26	N/A
CXXC4	ENST00000394767.2	CXXC finger protein 4	121	1	1	0	0	1	rno-miR-504	-0.23	-0.38	N/A
PLEK2	ENST00000216446.4	pleckstrin 2	44	1	0	1	0	0	rno-miR-504	-0.23	-0.23	N/A
GJB4	ENST00000339480.1	gap junction protein, beta 4, 30.3kDa	5	1	0	1	0	1	rno-miR-504	-0.23	-0.23	N/A
MTRF1L	ENST00000367231.5	mitochondrial translational release factor 1-like	7	1	0	0	1	0	rno-miR-504	-0.23	-0.23	N/A
TNNT3	ENST00000278317.6	troponin T type 3 (skeletal, fast)	5	1	0	1	0	0	rno-miR-504	-0.23	-0.23	N/A
GSTM4	ENST00000369833.1	glutathione S-transferase mu 4	767	1	0	1	0	1	rno-miR-504	-0.23	-0.23	N/A
GEMIN5	ENST00000285873.7	gem (nuclear organelle) associated protein 5	742	1	1	0	0	0	rno-miR-504	-0.23	-0.23	N/A
TRIP12	ENST00000283943.5	thyroid hormone receptor interactor 12	145	2	2	0	0	0	rno-miR-504	-0.23	-0.37	N/A
IL6ST	ENST00000381287.4	interleukin 6 signal transducer (gp130, oncostatin M receptor)	213	1	1	0	0	0	rno-miR-504	-0.23	-0.24	N/A
PTPLAD1	ENST00000261875.5	protein tyrosine phosphatase-like A domain containing 1	11697	1	1	0	0	0	rno-miR-504	-0.23	-0.26	N/A
KCTD7	ENST00000275532.3	potassium channel tetramerization domain containing 7	693	1	0	1	0	1	rno-miR-504	-0.23	-0.23	N/A
CXorf36	ENST00000398000.2	chromosome X open reading frame 36	5	1	0	0	1	1	rno-miR-504	-0.23	-0.23	N/A
LMX1A	ENST00000342310.3	LIM homeobox transcription factor 1, alpha	5	1	0	1	0	0	rno-miR-504	-0.23	-0.23	N/A
NGB	ENST00000298352.4	neuroglobin	5	1	0	1	0	0	rno-miR-504	-0.23	-0.23	N/A
CDK17	ENST00000543119.2	cyclin-dependent kinase 17	475	1	0	1	0	0	rno-miR-504	-0.23	-0.24	N/A
USP9Y	ENST00000338981.3	ubiquitin specific peptidase 9, Y-linked	5	1	0	1	0	0	rno-miR-504	-0.23	-0.23	N/A
ARID3B	ENST00000346246.5	AT rich interactive domain 3B (BRIGHT-like)	11	1	1	0	0	0	rno-miR-504	-0.23	-0.23	N/A
PRODH	ENST00000420436.1	proline dehydrogenase (oxidase) 1	5	1	0	1	0	0	rno-miR-504	-0.23	-0.23	N/A
HOXA10	ENST00000283921.4	homeobox A10	1910	1	0	0	1	0	rno-miR-504	-0.23	-0.23	N/A
BPHL	ENST00000380368.2	biphenyl hydrolase-like (serine hydrolase)	618	1	0	0	1	0	rno-miR-504	-0.23	-0.23	N/A
SLC28A3	ENST00000376238.4	solute carrier family 28 (concentrative nucleoside transporter), member 3	14	1	1	0	0	0	rno-miR-504	-0.23	-0.23	N/A
WNT2B	ENST00000369686.5	wingless-type MMTV integration site family, member 2B	5	1	1	0	0	0	rno-miR-504	-0.23	-0.23	N/A
UFC1	ENST00000368003.5	ubiquitin-fold modifier conjugating enzyme 1	519	1	0	0	1	0	rno-miR-504	-0.23	-0.23	N/A
STK24	ENST00000397517.2	serine/threonine kinase 24	486	1	0	1	0	1	rno-miR-504	-0.23	-0.33	N/A
CYB5RL	ENST00000419823.2	cytochrome b5 reductase-like	7	1	1	0	0	0	rno-miR-504	-0.23	-0.34	N/A
DDX19A	ENST00000302243.7	DEAD (Asp-Glu-Ala-Asp) box polypeptide 19A	148	1	0	0	1	1	rno-miR-504	-0.23	-0.28	N/A
CNNM1	ENST00000356713.4	cyclin M1	45	2	0	1	1	0	rno-miR-504	-0.23	-0.23	N/A
MAP2K5	ENST00000178640.5	mitogen-activated protein kinase kinase 5	406	1	0	0	1	0	rno-miR-504	-0.23	-0.23	N/A
UBXN2B	ENST00000399598.2	UBX domain protein 2B	157	1	0	1	0	0	rno-miR-504	-0.23	-0.23	N/A
PIK3IP1	ENST00000441972.1	phosphoinositide-3-kinase interacting protein 1	22	1	0	1	0	2	rno-miR-504	-0.23	-0.23	N/A
SPIB	ENST00000595883.1	Spi-B transcription factor (Spi-1/PU.1 related)	10	1	0	1	0	0	rno-miR-504	-0.23	-0.23	N/A
GNPNAT1	ENST00000216410.3	glucosamine-phosphate N-acetyltransferase 1	429	2	0	1	1	0	rno-miR-504	-0.23	-0.45	N/A
ICA1	ENST00000402384.3	islet cell autoantigen 1, 69kDa	378	1	0	0	1	0	rno-miR-504	-0.23	-0.23	N/A
MFAP3	ENST00000436816.1	microfibrillar-associated protein 3	1139	1	0	1	0	0	rno-miR-504	-0.23	-0.23	N/A
PREP	ENST00000369110.3	prolyl endopeptidase	1155	1	0	0	1	0	rno-miR-504	-0.23	-0.23	N/A
NECAB3	ENST00000246190.6	N-terminal EF-hand calcium binding protein 3	154	2	0	2	0	0	rno-miR-504	-0.23	-0.33	N/A
ARL8A	ENST00000272217.2	ADP-ribosylation factor-like 8A	272	2	0	2	0	0	rno-miR-504	-0.23	-0.28	N/A
CNTNAP3	ENST00000297668.6	contactin associated protein-like 3	5	1	1	0	0	0	rno-miR-504	-0.23	-0.23	N/A
UGT2A2	ENST00000457664.2	UDP glucuronosyltransferase 2 family, polypeptide A2	5	1	0	0	1	0	rno-miR-504	-0.23	-0.23	N/A
FAM124A	ENST00000322475.8	family with sequence similarity 124A	5	1	1	0	0	0	rno-miR-504	-0.23	-0.23	N/A
ZNF609	ENST00000326648.3	zinc finger protein 609	103	2	0	0	2	0	rno-miR-504	-0.23	-0.23	N/A
DERL3	ENST00000404056.1	derlin 3	129	1	0	1	0	0	rno-miR-504	-0.23	-0.23	N/A
CALB1	ENST00000265431.3	calbindin 1, 28kDa	5	1	0	0	1	0	rno-miR-504	-0.23	-0.23	N/A
TTPAL	ENST00000372906.2	tocopherol (alpha) transfer protein-like	265	1	0	0	1	0	rno-miR-504	-0.23	-0.23	N/A
HMGN2	ENST00000361427.5	high mobility group nucleosomal binding domain 2	184	1	0	1	0	0	rno-miR-504	-0.23	-0.24	N/A
GLTP	ENST00000318348.4	glycolipid transfer protein	5	1	0	1	0	0	rno-miR-504	-0.23	-0.23	N/A
HIBCH	ENST00000392332.3	3-hydroxyisobutyryl-CoA hydrolase	232	1	0	0	1	0	rno-miR-504	-0.23	-0.23	N/A
MURC	ENST00000307584.5	muscle-related coiled-coil protein	75	1	0	0	1	0	rno-miR-504	-0.23	-0.23	N/A
B3GNT9	ENST00000449549.3	UDP-GlcNAc:betaGal beta-1,3-N-acetylglucosaminyltransferase 9	56	1	0	1	0	0	rno-miR-504	-0.23	-0.23	N/A
GDA	ENST00000358399.3	guanine deaminase	5	1	0	1	0	0	rno-miR-504	-0.23	-0.23	N/A
COL18A1	ENST00000400337.2	collagen, type XVIII, alpha 1	1051	1	0	1	0	0	rno-miR-504	-0.23	-0.24	N/A
NSMF	ENST00000339554.3	NMDA receptor synaptonuclear signaling and neuronal migration factor	507	1	0	1	0	1	rno-miR-504	-0.22	-0.23	N/A
TNFAIP1	ENST00000226225.2	tumor necrosis factor, alpha-induced protein 1 (endothelial)	1565	2	0	0	2	0	rno-miR-504	-0.22	-0.24	N/A
VASP	ENST00000245932.6	vasodilator-stimulated phosphoprotein	1627	1	0	1	0	0	rno-miR-504	-0.22	-0.24	N/A
TEX12	ENST00000280358.4	testis expressed 12	5	1	0	0	1	0	rno-miR-504	-0.22	-0.22	N/A
RCC2	ENST00000375436.4	regulator of chromosome condensation 2	180	1	0	1	0	2	rno-miR-504	-0.22	-0.22	N/A
S100A14	ENST00000476873.1	S100 calcium binding protein A14	5	1	0	1	0	0	rno-miR-504	-0.22	-0.22	N/A
GREM1	ENST00000560677.1	gremlin 1, DAN family BMP antagonist	752	2	0	1	1	1	rno-miR-504	-0.22	-0.37	N/A
RPH3A	ENST00000415485.3	rabphilin 3A homolog (mouse)	5	1	0	1	0	0	rno-miR-504	-0.22	-0.22	N/A
CCNC	ENST00000520371.1	cyclin C	524	1	0	1	0	0	rno-miR-504	-0.22	-0.22	N/A
SYNPO	ENST00000307662.4	synaptopodin	311	1	0	0	1	2	rno-miR-504	-0.22	-0.22	N/A
FILIP1	ENST00000237172.7	filamin A interacting protein 1	10	1	0	1	0	0	rno-miR-504	-0.22	-0.29	N/A
KIAA0226L	ENST00000378781.3	KIAA0226-like	21	1	0	1	0	0	rno-miR-504	-0.22	-0.22	N/A
ELOVL2	ENST00000354666.3	ELOVL fatty acid elongase 2	99	1	0	1	0	0	rno-miR-504	-0.22	-0.24	N/A
GAD2	ENST00000376261.3	glutamate decarboxylase 2 (pancreatic islets and brain, 65kDa)	5	2	0	1	1	0	rno-miR-504	-0.22	-0.22	N/A
VWC2L	ENST00000427124.1	von Willebrand factor C domain containing protein 2-like	5	1	0	0	1	1	rno-miR-504	-0.22	-0.22	N/A
TMEM42	ENST00000302392.4	transmembrane protein 42	137	1	0	1	0	0	rno-miR-504	-0.22	-0.22	N/A
ACSL1	ENST00000454703.2	acyl-CoA synthetase long-chain family member 1	121	1	0	1	0	1	rno-miR-504	-0.22	-0.25	N/A
PPIP5K1	ENST00000381885.1	diphosphoinositol pentakisphosphate kinase 1	109	2	0	2	0	0	rno-miR-504	-0.22	-0.22	N/A
DDX39B	ENST00000376177.2	DEAD (Asp-Glu-Ala-Asp) box polypeptide 39B	817	1	0	0	1	0	rno-miR-504	-0.22	-0.22	N/A
CRYBB2	ENST00000398215.2	crystallin, beta B2	7	1	0	1	0	0	rno-miR-504	-0.22	-0.22	N/A
DCAF7	ENST00000310827.4	DDB1 and CUL4 associated factor 7	3289	2	0	2	0	1	rno-miR-504	-0.22	-0.22	N/A
TNFSF15	ENST00000374045.4	tumor necrosis factor (ligand) superfamily, member 15	29	1	0	0	1	1	rno-miR-504	-0.22	-0.22	N/A
BAIAP3	ENST00000397488.2	BAI1-associated protein 3	10	1	1	0	0	0	rno-miR-504	-0.22	-0.22	N/A
AL009178.1	ENST00000597278.1	Uncharacterized protein; cDNA FLJ43200 fis, clone FEBRA2007793	5	1	0	1	0	0	rno-miR-504	-0.22	-0.22	N/A
HERPUD1	ENST00000379792.2	homocysteine-inducible, endoplasmic reticulum stress-inducible, ubiquitin-like domain member 1	804	1	0	1	0	0	rno-miR-504	-0.22	-0.22	N/A
C14orf144	ENST00000419115.1	chromosome 14 open reading frame 144	5	1	0	0	1	0	rno-miR-504	-0.22	-0.22	N/A
FAM64A	ENST00000570337.2	family with sequence similarity 64, member A	392	1	0	0	1	0	rno-miR-504	-0.22	-0.22	N/A
MLEC	ENST00000228506.3	malectin	12084	2	1	1	0	1	rno-miR-504	-0.22	-0.22	N/A
SMG6	ENST00000544865.1	SMG6 nonsense mediated mRNA decay factor	832	2	0	0	2	0	rno-miR-504	-0.22	-0.22	N/A
NKAIN1	ENST00000373736.2	Na+/K+ transporting ATPase interacting 1	10	1	0	1	0	0	rno-miR-504	-0.22	-0.22	N/A
ZNF687	ENST00000368879.2	zinc finger protein 687	1250	1	0	1	0	0	rno-miR-504	-0.22	-0.22	N/A
SUCLG2	ENST00000307227.5	succinate-CoA ligase, GDP-forming, beta subunit	88	1	0	1	0	0	rno-miR-504	-0.22	-0.22	N/A
VTCN1	ENST00000359008.4	V-set domain containing T cell activation inhibitor 1	5	1	0	1	0	0	rno-miR-504	-0.22	-0.22	N/A
DNAJC27	ENST00000264711.2	DnaJ (Hsp40) homolog, subfamily C, member 27	41	1	0	1	0	0	rno-miR-504	-0.22	-0.25	N/A
MAP2K3	ENST00000342679.4	mitogen-activated protein kinase kinase 3	34	1	0	1	0	0	rno-miR-504	-0.22	-0.22	N/A
SARS	ENST00000369923.4	seryl-tRNA synthetase	20549	1	0	1	0	0	rno-miR-504	-0.22	-0.22	N/A
DDTL	ENST00000215770.5	D-dopachrome tautomerase-like	7	1	0	1	0	0	rno-miR-504	-0.22	-0.29	N/A
PRPH2	ENST00000230381.5	peripherin 2 (retinal degeneration, slow)	5	1	0	1	0	0	rno-miR-504	-0.22	-0.22	N/A
CD200	ENST00000315711.8	CD200 molecule	5	1	0	0	1	0	rno-miR-504	-0.22	-0.22	N/A
CDCA4	ENST00000336219.3	cell division cycle associated 4	194	1	0	1	0	0	rno-miR-504	-0.22	-0.22	N/A
VASH1	ENST00000167106.4	vasohibin 1	39	2	0	1	1	0	rno-miR-504	-0.22	-0.22	N/A
PNRC2	ENST00000334351.7	proline-rich nuclear receptor coactivator 2	100	1	0	0	1	0	rno-miR-504	-0.22	-0.22	N/A
TNFRSF13C	ENST00000291232.3	tumor necrosis factor receptor superfamily, member 13C	36	1	0	1	0	1	rno-miR-504	-0.22	-0.26	N/A
HNRNPA1	ENST00000546500.1	heterogeneous nuclear ribonucleoprotein A1	2079	1	0	0	1	0	rno-miR-504	-0.22	-0.22	N/A
FADS6	ENST00000310226.6	fatty acid desaturase 6	12	2	0	0	2	1	rno-miR-504	-0.22	-0.36	N/A
LSS	ENST00000397728.3	lanosterol synthase (2,3-oxidosqualene-lanosterol cyclase)	564	1	0	0	1	0	rno-miR-504	-0.22	-0.22	N/A
SOAT1	ENST00000367619.3	sterol O-acyltransferase 1	654	2	0	1	1	0	rno-miR-504	-0.22	-0.41	N/A
RETSAT	ENST00000295802.4	retinol saturase (all-trans-retinol 13,14-reductase)	2045	1	0	0	1	0	rno-miR-504	-0.21	-0.21	N/A
R3HDM1	ENST00000264160.4	R3H domain containing 1	195	1	0	1	0	0	rno-miR-504	-0.21	-0.21	N/A
MAPRE2	ENST00000436190.2	microtubule-associated protein, RP/EB family, member 2	361	1	0	1	0	0	rno-miR-504	-0.21	-0.21	N/A
ZNF420	ENST00000337995.3	zinc finger protein 420	67	1	0	1	0	0	rno-miR-504	-0.21	-0.21	N/A
HMG20B	ENST00000333651.6	high mobility group 20B	2035	1	0	0	1	0	rno-miR-504	-0.21	-0.21	N/A
MXI1	ENST00000332674.5	MAX interactor 1, dimerization protein	278	1	0	0	1	0	rno-miR-504	-0.21	-0.22	N/A
PAIP1	ENST00000514514.1	poly(A) binding protein interacting protein 1	165	1	0	0	1	0	rno-miR-504	-0.21	-0.22	N/A
PDPK1	ENST00000441549.3	3-phosphoinositide dependent protein kinase-1	104	1	0	1	0	1	rno-miR-504	-0.21	-0.23	N/A
GID8	ENST00000266069.3	GID complex subunit 8	515	1	0	1	0	0	rno-miR-504	-0.21	-0.22	N/A
TIGD5	ENST00000504548.2	tigger transposable element derived 5	823	1	0	1	0	0	rno-miR-504	-0.21	-0.21	N/A
PFN2	ENST00000239940.7	profilin 2	2184	1	0	0	1	0	rno-miR-504	-0.21	-0.21	N/A
DUSP10	ENST00000366899.3	dual specificity phosphatase 10	70	1	0	0	1	0	rno-miR-504	-0.21	-0.21	N/A
GGA1	ENST00000343632.4	golgi-associated, gamma adaptin ear containing, ARF binding protein 1	325	1	0	0	1	0	rno-miR-504	-0.21	-0.21	N/A
KRT76	ENST00000332411.2	keratin 76	5	1	0	0	1	0	rno-miR-504	-0.21	-0.21	N/A
RAP1GDS1	ENST00000408927.3	RAP1, GTP-GDP dissociation stimulator 1	970	1	0	1	0	0	rno-miR-504	-0.21	-0.21	N/A
CUEDC1	ENST00000577830.1	CUE domain containing 1	1243	1	0	1	0	0	rno-miR-504	-0.21	-0.23	N/A
C1orf141	ENST00000371007.2	chromosome 1 open reading frame 141	5	1	0	0	1	0	rno-miR-504	-0.21	-0.21	N/A
CSNK1G1	ENST00000303052.7	casein kinase 1, gamma 1	149	1	0	1	0	1	rno-miR-504	-0.21	-0.21	N/A
SPECC1L	ENST00000314328.9	sperm antigen with calponin homology and coiled-coil domains 1-like	3720	4*	1	0	2	1	rno-miR-504	-0.21	-0.21	N/A
PXN	ENST00000458477.2	paxillin	484	1	0	0	1	2	rno-miR-504	-0.21	-0.22	N/A
DPP9	ENST00000594671.1	dipeptidyl-peptidase 9	422	1	1	0	0	0	rno-miR-504	-0.21	-0.21	N/A
FBXL12	ENST00000589626.1	F-box and leucine-rich repeat protein 12	27	1	0	1	0	0	rno-miR-504	-0.21	-0.21	N/A
KCTD20	ENST00000373731.2	potassium channel tetramerization domain containing 20	88	2	1	1	0	0	rno-miR-504	-0.21	-0.34	N/A
SLMAP	ENST00000295951.3	sarcolemma associated protein	208	1	0	0	1	0	rno-miR-504	-0.21	-0.21	N/A
CBX6	ENST00000407418.3	chromobox homolog 6	215	2	0	2	0	0	rno-miR-504	-0.21	-0.21	N/A
FLVCR1	ENST00000366971.4	feline leukemia virus subgroup C cellular receptor 1	322	1	1	0	0	0	rno-miR-504	-0.21	-0.3	N/A
INA	ENST00000369849.4	internexin neuronal intermediate filament protein, alpha	46	1	0	1	0	0	rno-miR-504	-0.21	-0.23	N/A
GPR61	ENST00000527748.1	G protein-coupled receptor 61	5	1	1	0	0	0	rno-miR-504	-0.21	-0.21	N/A
SGCZ	ENST00000382080.1	sarcoglycan, zeta	5	1	0	1	0	0	rno-miR-504	-0.21	-0.21	N/A
AL031666.2	ENST00000599904.1	HCG2018772; Uncharacterized protein; cDNA FLJ31609 fis, clone NT2RI2002852	5	1	0	0	1	0	rno-miR-504	-0.21	-0.21	N/A
CLPX	ENST00000300107.3	caseinolytic mitochondrial matrix peptidase chaperone subunit	251	1	0	0	1	0	rno-miR-504	-0.21	-0.21	N/A
DNAH9	ENST00000262442.4	dynein, axonemal, heavy chain 9	5	1	0	0	1	0	rno-miR-504	-0.21	-0.21	N/A
FAM163A	ENST00000341785.4	family with sequence similarity 163, member A	23	1	0	0	1	0	rno-miR-504	-0.21	-0.21	N/A
COL26A1	ENST00000313669.7	collagen, type XXVI, alpha 1	223	1	0	1	0	1	rno-miR-504	-0.21	-0.26	N/A
HGSNAT	ENST00000379644.4	heparan-alpha-glucosaminide N-acetyltransferase	865	1	0	0	1	0	rno-miR-504	-0.21	-0.21	N/A
RP11-644F5.10	ENST00000550412.1	Uncharacterized protein	265	1	0	0	1	0	rno-miR-504	-0.21	-0.23	N/A
OPALIN	ENST00000371172.3	oligodendrocytic myelin paranodal and inner loop protein	5	1	0	1	0	0	rno-miR-504	-0.21	-0.21	N/A
CNNM3	ENST00000377060.3	cyclin M3	934	1	1	0	0	1	rno-miR-504	-0.21	-0.29	N/A
C6orf47	ENST00000375911.1	chromosome 6 open reading frame 47	38	1	0	1	0	1	rno-miR-504	-0.21	-0.25	N/A
ERN1	ENST00000433197.3	endoplasmic reticulum to nucleus signaling 1	182	2	0	1	1	1	rno-miR-504	-0.21	-0.21	N/A
TCF20	ENST00000359486.3	transcription factor 20 (AR1)	33	2	1	1	0	0	rno-miR-504	-0.21	-0.41	N/A
NARFL	ENST00000251588.2	nuclear prelamin A recognition factor-like	63	1	0	1	0	1	rno-miR-504	-0.21	-0.21	N/A
AL626787.1	ENST00000595430.1		5	1	0	1	0	0	rno-miR-504	-0.21	-0.21	N/A
ACE2	ENST00000252519.3	angiotensin I converting enzyme 2	5	1	0	1	0	0	rno-miR-504	-0.21	-0.21	N/A
VEGFC	ENST00000280193.2	vascular endothelial growth factor C	267	1	0	1	0	0	rno-miR-504	-0.21	-0.21	N/A
GLYCTK	ENST00000354773.4	glycerate kinase	3833	3	0	2	1	0	rno-miR-504	-0.21	-0.43	N/A
SETD6	ENST00000394266.4	SET domain containing 6	121	1	1	0	0	0	rno-miR-504	-0.21	-0.53	N/A
SEC63	ENST00000369002.4	SEC63 homolog (S. cerevisiae)	3181	1	0	1	0	0	rno-miR-504	-0.21	-0.21	N/A
ZNF286B	ENST00000285274.5	zinc finger protein 286B	5	1	0	1	0	1	rno-miR-504	-0.21	-0.21	N/A
ZNF219	ENST00000360947.3	zinc finger protein 219	1023	1	0	0	1	0	rno-miR-504	-0.21	-0.21	N/A
TMEM151B	ENST00000451188.2	transmembrane protein 151B	5	1	0	1	0	0	rno-miR-504	-0.21	-0.21	N/A
AGAP3	ENST00000463381.1	ArfGAP with GTPase domain, ankyrin repeat and PH domain 3	1871	1	0	1	0	0	rno-miR-504	-0.21	-0.21	N/A
RNF157	ENST00000269391.6	ring finger protein 157	163	2	0	1	1	0	rno-miR-504	-0.21	-0.23	N/A
DTX4	ENST00000227451.3	deltex homolog 4 (Drosophila)	5	2	0	0	2	0	rno-miR-504	-0.21	-0.21	N/A
CRABP2	ENST00000368222.3	cellular retinoic acid binding protein 2	9	1	0	0	1	0	rno-miR-504	-0.21	-0.21	N/A
MPZL3	ENST00000278949.4	myelin protein zero-like 3	59	1	0	0	1	0	rno-miR-504	-0.21	-0.21	N/A
MMP1	ENST00000315274.6	matrix metallopeptidase 1 (interstitial collagenase)	2705	1	0	0	1	0	rno-miR-504	-0.21	-0.21	N/A
HLCS	ENST00000336648.4	holocarboxylase synthetase (biotin-(proprionyl-CoA-carboxylase (ATP-hydrolysing)) ligase)	688	1	1	0	0	0	rno-miR-504	-0.21	-0.21	N/A
XKR8	ENST00000373884.5	XK, Kell blood group complex subunit-related family, member 8	7	1	0	1	0	0	rno-miR-504	-0.21	-0.21	N/A
KCNJ12	ENST00000583088.1	potassium inwardly-rectifying channel, subfamily J, member 12	9	1	0	1	0	0	rno-miR-504	-0.21	-0.21	N/A
ZCCHC24	ENST00000372336.3	zinc finger, CCHC domain containing 24	359	1	1	0	0	2	rno-miR-504	-0.21	-0.21	N/A
SAP30BP	ENST00000584667.1	SAP30 binding protein	867	1	0	1	0	0	rno-miR-504	-0.21	-0.28	N/A
TLN2	ENST00000561311.1	talin 2	371	2	1	0	1	1	rno-miR-504	-0.21	-0.3	N/A
KSR1	ENST00000398988.3	kinase suppressor of ras 1	256	1	1	0	0	0	rno-miR-504	-0.21	-0.21	N/A
RAB33B	ENST00000305626.5	RAB33B, member RAS oncogene family	270	1	0	0	1	0	rno-miR-504	-0.21	-0.21	N/A
SCNN1B	ENST00000343070.2	sodium channel, non-voltage-gated 1, beta subunit	5	1	0	0	1	0	rno-miR-504	-0.2	-0.2	N/A
AQP7	ENST00000537089.1	aquaporin 7	10	2	0	0	2	0	rno-miR-504	-0.2	-0.47	N/A
APEX2	ENST00000374987.3	APEX nuclease (apurinic/apyrimidinic endonuclease) 2	972	1	0	1	0	1	rno-miR-504	-0.2	-0.22	N/A
PROSER2	ENST00000277570.5	proline and serine-rich protein 2	61	2	0	1	1	0	rno-miR-504	-0.2	-0.31	N/A
DEDD2	ENST00000336034.4	death effector domain containing 2	32	1	1	0	0	0	rno-miR-504	-0.2	-0.2	N/A
WNT8B	ENST00000343737.5	wingless-type MMTV integration site family, member 8B	25	2	0	1	1	1	rno-miR-504	-0.2	-0.26	N/A
SCUBE2	ENST00000457346.2	signal peptide, CUB domain, EGF-like 2	57	2	1	1	0	0	rno-miR-504	-0.2	-0.39	N/A
TTF2	ENST00000369466.4	transcription termination factor, RNA polymerase II	837	1	0	0	1	1	rno-miR-504	-0.2	-0.23	N/A
FAM81A	ENST00000288228.5	family with sequence similarity 81, member A	53	1	0	1	0	0	rno-miR-504	-0.2	-0.2	N/A
SYNGR3	ENST00000562045.1	synaptogyrin 3	223	1	0	0	1	0	rno-miR-504	-0.2	-0.21	N/A
CACNA1S	ENST00000367338.3	calcium channel, voltage-dependent, L type, alpha 1S subunit	5	1	0	1	0	0	rno-miR-504	-0.2	-0.2	N/A
MYT1L	ENST00000399161.2	myelin transcription factor 1-like	5	1	1	0	0	0	rno-miR-504	-0.2	-0.2	N/A
AL163636.6	ENST00000553909.1	Homo sapiens ribonuclease, RNase A family, 4 (RNASE4), transcript variant 4, mRNA.	103	1	0	0	1	0	rno-miR-504	-0.2	-0.2	N/A
LTA	ENST00000454783.1	lymphotoxin alpha	5	1	0	0	1	0	rno-miR-504	-0.2	-0.2	N/A
FAM126B	ENST00000418596.3	family with sequence similarity 126, member B	132	1	0	1	0	0	rno-miR-504	-0.2	-0.21	N/A
DAZAP2	ENST00000412716.3	DAZ associated protein 2	4265	1	0	0	1	0	rno-miR-504	-0.2	-0.22	N/A
PALLD	ENST00000261509.6	palladin, cytoskeletal associated protein	4423	1	0	0	1	1	rno-miR-504	-0.2	-0.2	N/A
PLCD4	ENST00000450993.2	phospholipase C, delta 4	11	1	0	1	0	1	rno-miR-504	-0.2	-0.2	N/A
ADCY6	ENST00000357869.3	adenylate cyclase 6	6	2	1	0	1	0	rno-miR-504	-0.2	-0.2	N/A
NCKAP1L	ENST00000293373.6	NCK-associated protein 1-like	5	1	0	0	1	0	rno-miR-504	-0.2	-0.2	N/A
SDHC	ENST00000367975.2	succinate dehydrogenase complex, subunit C, integral membrane protein, 15kDa	172	2	0	0	2	1	rno-miR-504	-0.2	-0.41	N/A
GPR133	ENST00000376682.4	G protein-coupled receptor 133	57	2	0	1	1	1	rno-miR-504	-0.2	-0.4	N/A
ZBTB42	ENST00000342537.7	zinc finger and BTB domain containing 42	182	1	0	1	0	1	rno-miR-504	-0.2	-0.2	N/A
PIKFYVE	ENST00000264380.4	phosphoinositide kinase, FYVE finger containing	107	1	1	0	0	0	rno-miR-504	-0.2	-0.2	N/A
CDHR3	ENST00000343407.5	cadherin-related family member 3	9	1	0	1	0	1	rno-miR-504	-0.2	-0.2	N/A
LCP1	ENST00000398576.2	lymphocyte cytosolic protein 1 (L-plastin)	7	2	0	0	2	0	rno-miR-504	-0.2	-0.2	N/A
MECR	ENST00000373791.3	mitochondrial trans-2-enoyl-CoA reductase	268	1	0	1	0	0	rno-miR-504	-0.2	-0.2	N/A
SLC22A5	ENST00000245407.3	solute carrier family 22 (organic cation/carnitine transporter), member 5	37	1	0	1	0	0	rno-miR-504	-0.2	-0.2	N/A
AKT1S1	ENST00000391833.1	AKT1 substrate 1 (proline-rich)	754	1	0	0	1	0	rno-miR-504	-0.2	-0.2	N/A
TUBB1	ENST00000217133.1	tubulin, beta 1 class VI	5	1	0	1	0	0	rno-miR-504	-0.2	-0.2	N/A
TMEM168	ENST00000312814.6	transmembrane protein 168	195	1	0	0	1	0	rno-miR-504	-0.2	-0.23	N/A
NCK2	ENST00000451463.2	NCK adaptor protein 2	178	1	0	0	1	0	rno-miR-504	-0.2	-0.2	N/A
NODAL	ENST00000287139.3	nodal growth differentiation factor	5	1	0	1	0	0	rno-miR-504	-0.2	-0.2	N/A
CTD-2616J11.4	ENST00000574814.1	uncharacterized protein LOC147646	23	1	0	1	0	0	rno-miR-504	-0.2	-0.2	N/A
SLC38A11	ENST00000303735.4	solute carrier family 38, member 11	5	1	0	0	1	0	rno-miR-504	-0.2	-0.2	N/A
KLHDC7B	ENST00000395676.2	kelch domain containing 7B	13	1	0	0	1	0	rno-miR-504	-0.2	-0.2	N/A
H2AFX	ENST00000530167.1	H2A histone family, member X	1339	1	0	0	1	0	rno-miR-504	-0.2	-0.2	N/A
TNFSF11	ENST00000405262.2	tumor necrosis factor (ligand) superfamily, member 11	12	1	0	0	1	0	rno-miR-504	-0.2	-0.2	N/A
PPP1R12C	ENST00000263433.3	protein phosphatase 1, regulatory subunit 12C	505	1	0	1	0	1	rno-miR-504	-0.2	-0.2	N/A
JPH2	ENST00000372980.3	junctophilin 2	76	2	0	0	2	0	rno-miR-504	-0.2	-0.21	N/A
GAL3ST1	ENST00000406955.1	galactose-3-O-sulfotransferase 1	470	1	0	0	1	0	rno-miR-504	-0.2	-0.2	N/A
SEC14L5	ENST00000251170.7	SEC14-like 5 (S. cerevisiae)	5	1	1	0	0	0	rno-miR-504	-0.2	-0.2	N/A
CAPN14	ENST00000444918.2	calpain 14	5	1	0	0	1	0	rno-miR-504	-0.2	-0.2	N/A
IRX6	ENST00000290552.7	iroquois homeobox 6	5	1	0	1	0	0	rno-miR-504	-0.2	-0.2	N/A
UNC119	ENST00000301032.4	unc-119 homolog (C. elegans)	49	1	0	1	0	1	rno-miR-504	-0.2	-0.2	N/A
FAM168A	ENST00000064778.4	family with sequence similarity 168, member A	68	1	0	0	1	0	rno-miR-504	-0.2	-0.2	N/A
PCDH17	ENST00000377918.3	protocadherin 17	477	2	1	0	1	0	rno-miR-504	-0.2	-0.29	N/A
LRRC8B	ENST00000330947.2	leucine rich repeat containing 8 family, member B	326	1	0	1	0	0	rno-miR-504	-0.2	-0.2	N/A
NR1I2	ENST00000393716.2	nuclear receptor subfamily 1, group I, member 2	14	1	0	1	0	1	rno-miR-504	-0.2	-0.2	N/A
PLEKHN1	ENST00000379410.3	pleckstrin homology domain containing, family N member 1	5	1	0	0	1	0	rno-miR-504	-0.2	-0.2	N/A
UBTF	ENST00000343638.5	upstream binding transcription factor, RNA polymerase I	1090	2	0	1	1	0	rno-miR-504	-0.2	-0.21	N/A
LITAF	ENST00000413364.2	lipopolysaccharide-induced TNF factor	11008	1	0	0	1	0	rno-miR-504	-0.2	-0.2	N/A
C1orf95	ENST00000366788.3	chromosome 1 open reading frame 95	28	3	0	2	1	2	rno-miR-504	-0.2	-0.33	N/A
RASD2	ENST00000216127.4	RASD family, member 2	10	1	0	1	0	0	rno-miR-504	-0.2	-0.2	N/A
Z98049.1	ENST00000598601.1	CDNA FLJ25492 fis, clone CBR01389; Uncharacterized protein	5	1	0	1	0	0	rno-miR-504	-0.2	-0.2	N/A
RHOA	ENST00000454011.2	ras homolog family member A	8507	1	0	1	0	0	rno-miR-504	-0.2	-0.2	N/A
GDF11	ENST00000257868.5	growth differentiation factor 11	847	1	0	0	1	0	rno-miR-504	-0.2	-0.22	N/A
ZNF641	ENST00000301042.3	zinc finger protein 641	87	1	0	1	0	1	rno-miR-504	-0.2	-0.21	N/A
PPARD	ENST00000448077.2	peroxisome proliferator-activated receptor delta	239	1	0	1	0	0	rno-miR-504	-0.2	-0.2	N/A
PCDH10	ENST00000264360.5	protocadherin 10	9	1	0	1	0	0	rno-miR-504	-0.2	-0.2	N/A
DQX1	ENST00000393951.2	DEAQ box RNA-dependent ATPase 1	5	1	0	0	1	0	rno-miR-504	-0.2	-0.2	N/A
LCP2	ENST00000046794.5	lymphocyte cytosolic protein 2 (SH2 domain containing leukocyte protein of 76kDa)	5	1	0	1	0	2	rno-miR-504	-0.2	-0.2	N/A
SHISA7	ENST00000376325.4	shisa family member 7	5	1	1	0	0	2	rno-miR-504	-0.2	-0.2	N/A
HSPA4L	ENST00000296464.4	heat shock 70kDa protein 4-like	348	1	0	1	0	0	rno-miR-504	-0.2	-0.2	N/A
UNC93B1	ENST00000227471.2	unc-93 homolog B1 (C. elegans)	5	1	0	0	1	0	rno-miR-504	-0.2	-0.2	N/A
WIPF3	ENST00000409290.1	WAS/WASL interacting protein family, member 3	168	1	1	0	0	0	rno-miR-504	-0.19	-0.25	N/A
TRMT61A	ENST00000389749.4	tRNA methyltransferase 61 homolog A (S. cerevisiae)	296	1	0	0	1	0	rno-miR-504	-0.19	-0.2	N/A
RALB	ENST00000272519.5	v-ral simian leukemia viral oncogene homolog B	527	1	0	0	1	1	rno-miR-504	-0.19	-0.19	N/A
PDGFRB	ENST00000261799.4	platelet-derived growth factor receptor, beta polypeptide	320	1	1	0	0	0	rno-miR-504	-0.19	-0.19	N/A
TMEM178B	ENST00000565468.1	transmembrane protein 178B	129	2	1	0	1	2	rno-miR-504	-0.19	-0.19	N/A
EGF	ENST00000265171.5	epidermal growth factor	5	1	0	1	0	0	rno-miR-504	-0.19	-0.19	N/A
MATN1	ENST00000373765.4	matrilin 1, cartilage matrix protein	5	1	0	1	0	0	rno-miR-504	-0.19	-0.19	N/A
NRBP2	ENST00000442628.2	nuclear receptor binding protein 2	1011	1	0	1	0	0	rno-miR-504	-0.19	-0.19	N/A
PPP2CB	ENST00000221138.4	protein phosphatase 2, catalytic subunit, beta isozyme	11	1	0	0	1	0	rno-miR-504	-0.19	-0.19	N/A
FUT1	ENST00000310160.3	fucosyltransferase 1 (galactoside 2-alpha-L-fucosyltransferase, H blood group)	17	1	0	0	1	0	rno-miR-504	-0.19	-0.19	N/A
FFAR4	ENST00000371481.4	free fatty acid receptor 4	5	1	0	0	1	0	rno-miR-504	-0.19	-0.19	N/A
WNT9A	ENST00000272164.5	wingless-type MMTV integration site family, member 9A	73	1	1	0	0	1	rno-miR-504	-0.19	-0.19	N/A
CEP250	ENST00000397527.1	centrosomal protein 250kDa	25	1	0	0	1	0	rno-miR-504	-0.19	-0.19	N/A
P2RX1	ENST00000225538.3	purinergic receptor P2X, ligand-gated ion channel, 1	7	1	0	1	0	0	rno-miR-504	-0.19	-0.19	N/A
AKAP7	ENST00000431975.2	A kinase (PRKA) anchor protein 7	21	1	0	0	1	0	rno-miR-504	-0.19	-0.19	N/A
FES	ENST00000328850.3	feline sarcoma oncogene	42	1	0	0	1	0	rno-miR-504	-0.19	-0.19	N/A
FUT9	ENST00000302103.5	fucosyltransferase 9 (alpha (1,3) fucosyltransferase)	5	1	1	0	0	0	rno-miR-504	-0.19	-0.19	N/A
FSD1L	ENST00000374710.3	fibronectin type III and SPRY domain containing 1-like	16	1	0	1	0	0	rno-miR-504	-0.19	-0.22	N/A
COPZ1	ENST00000551779.1	coatomer protein complex, subunit zeta 1	2623	1	0	0	1	0	rno-miR-504	-0.19	-0.19	N/A
KLHL40	ENST00000287777.4	kelch-like family member 40	5	1	0	1	0	0	rno-miR-504	-0.19	-0.19	N/A
HAPLN4	ENST00000291481.7	hyaluronan and proteoglycan link protein 4	16	2	0	1	1	0	rno-miR-504	-0.19	-0.19	N/A
NDST1	ENST00000261797.6	N-deacetylase/N-sulfotransferase (heparan glucosaminyl) 1	13660	1	0	1	0	3	rno-miR-504	-0.19	-0.19	N/A
TP53INP2	ENST00000374810.3	tumor protein p53 inducible nuclear protein 2	12	2	0	1	1	0	rno-miR-504	-0.19	-0.19	N/A
PDE3B	ENST00000282096.4	phosphodiesterase 3B, cGMP-inhibited	258	1	0	1	0	0	rno-miR-504	-0.19	-0.19	N/A
KCNIP2	ENST00000348850.5	Kv channel interacting protein 2	5	1	0	1	0	1	rno-miR-504	-0.19	-0.19	N/A
TIPARP	ENST00000295924.7	TCDD-inducible poly(ADP-ribose) polymerase	166	1	0	1	0	0	rno-miR-504	-0.19	-0.19	N/A
USP51	ENST00000500968.3	ubiquitin specific peptidase 51	26	1	0	0	1	0	rno-miR-504	-0.19	-0.19	N/A
DBNDD1	ENST00000304733.3	dysbindin (dystrobrevin binding protein 1) domain containing 1	303	1	0	1	0	0	rno-miR-504	-0.19	-0.19	N/A
SZRD1	ENST00000401089.3	SUZ RNA binding domain containing 1	137	1	0	0	1	0	rno-miR-504	-0.19	-0.19	N/A
FUBP3	ENST00000319725.9	far upstream element (FUSE) binding protein 3	121	1	0	0	1	0	rno-miR-504	-0.19	-0.2	N/A
ZC3H12D	ENST00000416573.2	zinc finger CCCH-type containing 12D	13	1	0	1	0	1	rno-miR-504	-0.19	-0.2	N/A
DLX2	ENST00000234198.4	distal-less homeobox 2	653	1	0	1	0	0	rno-miR-504	-0.19	-0.19	N/A
FAM98C	ENST00000588262.1	family with sequence similarity 98, member C	155	1	0	1	0	0	rno-miR-504	-0.19	-0.19	N/A
FAM217B	ENST00000358293.3	family with sequence similarity 217, member B	175	1	0	0	1	0	rno-miR-504	-0.19	-0.19	N/A
SPO11	ENST00000371263.3	SPO11 meiotic protein covalently bound to DSB	5	1	0	0	1	0	rno-miR-504	-0.19	-0.19	N/A
OXGR1	ENST00000298440.1	oxoglutarate (alpha-ketoglutarate) receptor 1	7	1	0	0	1	0	rno-miR-504	-0.19	-0.19	N/A
IL1A	ENST00000263339.3	interleukin 1, alpha	5	1	0	0	1	0	rno-miR-504	-0.19	-0.19	N/A
C1orf177	ENST00000358193.3	chromosome 1 open reading frame 177	5	1	0	0	1	0	rno-miR-504	-0.19	-0.19	N/A
FAM219B	ENST00000357635.5	family with sequence similarity 219, member B	270	1	0	0	1	0	rno-miR-504	-0.19	-0.21	N/A
SCARF1	ENST00000571272.1	scavenger receptor class F, member 1	5	2	1	1	0	0	rno-miR-504	-0.19	-0.63	N/A
TGFBR2	ENST00000359013.4	transforming growth factor, beta receptor II (70/80kDa)	2168	1	0	1	0	0	rno-miR-504	-0.19	-0.19	N/A
ZNF512	ENST00000355467.4	zinc finger protein 512	189	1	0	0	1	0	rno-miR-504	-0.19	-0.19	N/A
HIPK4	ENST00000291823.2	homeodomain interacting protein kinase 4	5	1	0	1	0	0	rno-miR-504	-0.19	-0.19	N/A
SOWAHA	ENST00000378693.2	sosondowah ankyrin repeat domain family member A	138	1	0	0	1	0	rno-miR-504	-0.19	-0.19	N/A
DYM	ENST00000442713.2	dymeclin	547	1	0	0	1	0	rno-miR-504	-0.19	-0.19	N/A
MRC1	ENST00000239761.3	mannose receptor, C type 1	5	1	0	1	0	0	rno-miR-504	-0.19	-0.19	N/A
DPYSL4	ENST00000338492.4	dihydropyrimidinase-like 4	248	1	0	1	0	0	rno-miR-504	-0.19	-0.19	N/A
MRC1L1	ENST00000331429.2	cDNA FLJ56855, highly similar to Macrophage mannose receptor 1	5	1	0	1	0	0	rno-miR-504	-0.19	-0.19	N/A
CDK18	ENST00000360066.2	cyclin-dependent kinase 18	262	2	0	1	1	1	rno-miR-504	-0.19	-0.19	N/A
TRIOBP	ENST00000406386.3	TRIO and F-actin binding protein	1545	2	1	1	0	0	rno-miR-504	-0.19	-0.23	N/A
NFIB	ENST00000397575.3	nuclear factor I/B	1149	2	0	1	1	0	rno-miR-504	-0.19	-0.27	N/A
SLC35E4	ENST00000343605.4	solute carrier family 35, member E4	15	1	0	0	1	0	rno-miR-504	-0.19	-0.19	N/A
CCDC82	ENST00000278520.5	coiled-coil domain containing 82	224	1	0	1	0	0	rno-miR-504	-0.19	-0.2	N/A
FAM84A	ENST00000295092.2	family with sequence similarity 84, member A	69	1	0	0	1	1	rno-miR-504	-0.19	-0.19	N/A
NOVA2	ENST00000263257.5	neuro-oncological ventral antigen 2	7	2	1	1	0	1	rno-miR-504	-0.19	-0.28	N/A
GET4	ENST00000407192.1	golgi to ER traffic protein 4 homolog (S. cerevisiae)	532	1	1	0	0	0	rno-miR-504	-0.19	-0.32	N/A
OSBPL2	ENST00000358053.2	oxysterol binding protein-like 2	283	1	0	1	0	1	rno-miR-504	-0.19	-0.2	N/A
NDN	ENST00000331837.4	necdin, melanoma antigen (MAGE) family member	5	1	0	1	0	0	rno-miR-504	-0.19	-0.19	N/A
ANO1	ENST00000355303.5	anoctamin 1, calcium activated chloride channel	78	1	1	0	0	0	rno-miR-504	-0.19	-0.19	N/A
RAVER1	ENST00000293677.6	ribonucleoprotein, PTB-binding 1	362	1	0	1	0	0	rno-miR-504	-0.19	-0.19	N/A
GPR37L1	ENST00000367282.5	G protein-coupled receptor 37 like 1	5	2	0	1	1	0	rno-miR-504	-0.19	-0.19	N/A
PLA2G15	ENST00000566188.1	phospholipase A2, group XV	2670	1	0	1	0	0	rno-miR-504	-0.19	-0.19	N/A
RNF41	ENST00000345093.4	ring finger protein 41	152	2	0	1	1	0	rno-miR-504	-0.19	-0.28	N/A
NTM	ENST00000374791.3	neurotrimin	231	1	0	1	0	0	rno-miR-504	-0.19	-0.21	N/A
C2orf71	ENST00000331664.5	chromosome 2 open reading frame 71	5	3	1	0	2	1	rno-miR-504	-0.18	-0.18	N/A
KCTD5	ENST00000301738.4	potassium channel tetramerization domain containing 5	2296	1	0	1	0	0	rno-miR-504	-0.18	-0.18	N/A
C17orf96	ENST00000325814.5	chromosome 17 open reading frame 96	19	1	0	0	1	0	rno-miR-504	-0.18	-0.18	N/A
MAX	ENST00000284165.6	MYC associated factor X	51	1	0	0	1	0	rno-miR-504	-0.18	-0.18	N/A
IL17RD	ENST00000296318.7	interleukin 17 receptor D	108	2	1	1	0	1	rno-miR-504	-0.18	-0.21	N/A
GUF1	ENST00000281543.5	GUF1 GTPase homolog (S. cerevisiae)	110	1	0	1	0	0	rno-miR-504	-0.18	-0.27	N/A
AL953854.2	ENST00000438517.1		5	1	1	0	0	0	rno-miR-504	-0.18	-0.18	N/A
SCYL2	ENST00000360820.2	SCY1-like 2 (S. cerevisiae)	425	1	0	0	1	0	rno-miR-504	-0.18	-0.18	N/A
GPR3	ENST00000374024.3	G protein-coupled receptor 3	5	1	0	1	0	0	rno-miR-504	-0.18	-0.18	N/A
AK4	ENST00000545314.1	adenylate kinase 4	116	1	1	0	0	0	rno-miR-504	-0.18	-0.18	N/A
LRRFIP1	ENST00000308482.9	leucine rich repeat (in FLII) interacting protein 1	525	2	1	0	1	0	rno-miR-504	-0.18	-0.5	N/A
CNNM4	ENST00000540067.1	cyclin M4	1249	1	0	0	1	1	rno-miR-504	-0.18	-0.18	N/A
GINS2	ENST00000253462.3	GINS complex subunit 2 (Psf2 homolog)	136	1	1	0	0	0	rno-miR-504	-0.18	-0.37	N/A
NFASC	ENST00000401399.1	neurofascin	10	2	0	2	0	1	rno-miR-504	-0.18	-0.18	N/A
NKX2-4	ENST00000351817.4	NK2 homeobox 4	132	1	0	0	1	0	rno-miR-504	-0.18	-0.18	N/A
DCTN3	ENST00000447983.2	dynactin 3 (p22)	1816	1	0	0	1	0	rno-miR-504	-0.18	-0.18	N/A
UBE2V1	ENST00000371657.5	ubiquitin-conjugating enzyme E2 variant 1	1621	1	0	1	0	0	rno-miR-504	-0.18	-0.18	N/A
CDC37	ENST00000222005.2	cell division cycle 37	3905	1	0	1	0	0	rno-miR-504	-0.18	-0.18	N/A
ZC3H10	ENST00000257940.2	zinc finger CCCH-type containing 10	49	1	0	0	1	1	rno-miR-504	-0.18	-0.21	N/A
RHBDD1	ENST00000341329.3	rhomboid domain containing 1	667	1	1	0	0	0	rno-miR-504	-0.18	-0.32	N/A
TRAF2	ENST00000247668.2	TNF receptor-associated factor 2	101	2	0	1	1	0	rno-miR-504	-0.18	-0.3	N/A
PPARGC1B	ENST00000309241.5	peroxisome proliferator-activated receptor gamma, coactivator 1 beta	12	1	1	0	0	0	rno-miR-504	-0.18	-0.23	N/A
RASL10B	ENST00000268864.3	RAS-like, family 10, member B	1495	1	0	1	0	0	rno-miR-504	-0.18	-0.18	N/A
TBC1D5	ENST00000253692.7	TBC1 domain family, member 5	400	2	0	1	1	0	rno-miR-504	-0.18	-0.19	N/A
CT62	ENST00000566432.1	cancer/testis antigen 62	5	1	0	0	1	1	rno-miR-504	-0.18	-0.18	N/A
DUSP7	ENST00000495880.1	dual specificity phosphatase 7	68	1	0	1	0	0	rno-miR-504	-0.18	-0.18	N/A
CYYR1	ENST00000299340.4	cysteine/tyrosine-rich 1	5	1	0	0	1	0	rno-miR-504	-0.18	-0.18	N/A
C3orf70	ENST00000335012.2	chromosome 3 open reading frame 70	19	2	0	1	1	0	rno-miR-504	-0.18	-0.18	N/A
ZYX	ENST00000322764.5	zyxin	122	1	0	0	1	0	rno-miR-504	-0.18	-0.18	N/A
COL5A2	ENST00000374866.3	collagen, type V, alpha 2	4327	1	0	1	0	0	rno-miR-504	-0.18	-0.26	N/A
PHF20	ENST00000439301.1	PHD finger protein 20	191	1	0	1	0	0	rno-miR-504	-0.18	-0.2	N/A
RBM12	ENST00000374114.3	RNA binding motif protein 12	431	1	0	0	1	0	rno-miR-504	-0.18	-0.18	N/A
SPRN	ENST00000414069.2	shadow of prion protein homolog (zebrafish)	5	1	0	0	1	0	rno-miR-504	-0.18	-0.18	N/A
INSM2	ENST00000307169.3	insulinoma-associated 2	5	1	0	0	1	0	rno-miR-504	-0.18	-0.18	N/A
TMED10	ENST00000303575.4	transmembrane emp24-like trafficking protein 10 (yeast)	1753	1	0	0	1	0	rno-miR-504	-0.18	-0.18	N/A
STX17	ENST00000259400.6	syntaxin 17	510	1	0	0	1	2	rno-miR-504	-0.18	-0.19	N/A
PAK6	ENST00000260404.4	p21 protein (Cdc42/Rac)-activated kinase 6	70	1	0	0	1	0	rno-miR-504	-0.18	-0.18	N/A
LMLN	ENST00000330198.4	leishmanolysin-like (metallopeptidase M8 family)	18	1	1	0	0	0	rno-miR-504	-0.18	-0.22	N/A
FAM188B	ENST00000265299.6	family with sequence similarity 188, member B	30	1	0	0	1	1	rno-miR-504	-0.18	-0.18	N/A
MAN1A2	ENST00000356554.3	mannosidase, alpha, class 1A, member 2	603	2	1	1	0	0	rno-miR-504	-0.18	-0.26	N/A
NFYC	ENST00000447388.3	nuclear transcription factor Y, gamma	777	1	0	0	1	0	rno-miR-504	-0.18	-0.27	N/A
TTC39B	ENST00000512701.2	tetratricopeptide repeat domain 39B	161	2	0	1	1	0	rno-miR-504	-0.18	-0.31	N/A
LDLR	ENST00000558518.1	low density lipoprotein receptor	1462	1	0	1	0	0	rno-miR-504	-0.18	-0.18	N/A
PLEKHH1	ENST00000329153.5	pleckstrin homology domain containing, family H (with MyTH4 domain) member 1	125	1	0	1	0	0	rno-miR-504	-0.18	-0.18	N/A
C5orf15	ENST00000231512.3	chromosome 5 open reading frame 15	988	1	0	1	0	0	rno-miR-504	-0.18	-0.18	N/A
LHX6	ENST00000373755.2	LIM homeobox 6	196	1	0	1	0	0	rno-miR-504	-0.18	-0.18	N/A
FGF14	ENST00000376131.4	fibroblast growth factor 14	5	1	0	0	1	0	rno-miR-504	-0.18	-0.18	N/A
NEUROD4	ENST00000242994.3	neuronal differentiation 4	5	1	0	0	1	0	rno-miR-504	-0.18	-0.18	N/A
KNOP1	ENST00000219837.7	lysine-rich nucleolar protein 1	157	1	1	0	0	1	rno-miR-504	-0.18	-0.3	N/A
MMD2	ENST00000406755.1	monocyte to macrophage differentiation-associated 2	5	1	0	1	0	0	rno-miR-504	-0.18	-0.18	N/A
CSDE1	ENST00000339438.6	cold shock domain containing E1, RNA-binding	435	2	0	1	1	0	rno-miR-504	-0.18	-0.18	N/A
TRAM2	ENST00000182527.3	translocation associated membrane protein 2	2774	2	1	0	1	1	rno-miR-504	-0.18	-0.18	N/A
SYDE2	ENST00000341460.5	synapse defective 1, Rho GTPase, homolog 2 (C. elegans)	72	1	0	0	1	0	rno-miR-504	-0.18	-0.18	N/A
BDKRB2	ENST00000306005.3	bradykinin receptor B2	871	1	0	1	0	1	rno-miR-504	-0.18	-0.18	N/A
DENND6A	ENST00000311128.5	DENN/MADD domain containing 6A	139	1	0	1	0	0	rno-miR-504	-0.18	-0.18	N/A
PINX1	ENST00000426190.2	PIN2/TERF1 interacting, telomerase inhibitor 1	224	1	0	1	0	0	rno-miR-504	-0.18	-0.18	N/A
UNC5CL	ENST00000244565.3	unc-5 homolog C (C. elegans)-like	25	1	0	0	1	0	rno-miR-504	-0.18	-0.18	N/A
DLG2	ENST00000398309.2	discs, large homolog 2 (Drosophila)	15	1	0	0	1	1	rno-miR-504	-0.18	-0.18	N/A
ZSCAN21	ENST00000292450.4	zinc finger and SCAN domain containing 21	291	1	0	1	0	0	rno-miR-504	-0.18	-0.18	N/A
AGXT	ENST00000307503.3	alanine-glyoxylate aminotransferase	365	1	0	0	1	0	rno-miR-504	-0.18	-0.18	N/A
TCTN3	ENST00000371217.5	tectonic family member 3	1900	1	0	1	0	0	rno-miR-504	-0.18	-0.2	N/A
DACT3	ENST00000300875.4	dishevelled-binding antagonist of beta-catenin 3	59	1	0	0	1	0	rno-miR-504	-0.17	-0.17	N/A
UBQLN1	ENST00000376395.4	ubiquilin 1	471	2	0	1	1	0	rno-miR-504	-0.17	-0.21	N/A
RRAGD	ENST00000369415.4	Ras-related GTP binding D	644	1	0	1	0	1	rno-miR-504	-0.17	-0.25	N/A
KIF1C	ENST00000320785.5	kinesin family member 1C	149	1	1	0	0	1	rno-miR-504	-0.17	-0.29	N/A
LDOC1L	ENST00000341255.3	leucine zipper, down-regulated in cancer 1-like	348	1	0	1	0	0	rno-miR-504	-0.17	-0.18	N/A
CCDC88B	ENST00000356786.5	coiled-coil domain containing 88B	155	1	0	0	1	0	rno-miR-504	-0.17	-0.17	N/A
SH3GLB2	ENST00000372564.3	SH3-domain GRB2-like endophilin B2	535	1	0	0	1	0	rno-miR-504	-0.17	-0.17	N/A
MMGT1	ENST00000305963.2	membrane magnesium transporter 1	113	1	0	1	0	0	rno-miR-504	-0.17	-0.18	N/A
CDH13	ENST00000566620.1	cadherin 13	1020	1	0	0	1	0	rno-miR-504	-0.17	-0.17	N/A
ONECUT2	ENST00000491143.2	one cut homeobox 2	847	2	0	0	2	0	rno-miR-504	-0.17	-0.22	N/A
IKZF3	ENST00000346872.3	IKAROS family zinc finger 3 (Aiolos)	7	2	0	1	1	0	rno-miR-504	-0.17	-0.23	N/A
GIT1	ENST00000579937.1	G protein-coupled receptor kinase interacting ArfGAP 1	18	2	1	1	0	0	rno-miR-504	-0.17	-0.25	N/A
KIAA1147	ENST00000536163.1	KIAA1147	73	2	0	2	0	0	rno-miR-504	-0.17	-0.22	N/A
ZNF286A	ENST00000395894.2	Zinc finger protein 286A	19	1	0	1	0	1	rno-miR-504	-0.17	-0.17	N/A
ST6GALNAC5	ENST00000477717.1	ST6 (alpha-N-acetyl-neuraminyl-2,3-beta-galactosyl-1,3)-N-acetylgalactosaminide alpha-2,6-sialyltransferase 5	7	1	0	1	0	0	rno-miR-504	-0.17	-0.17	N/A
PCDHGC4	ENST00000306593.1	protocadherin gamma subfamily C, 4	145	1	0	0	1	1	rno-miR-504	-0.17	-0.17	N/A
ANKIB1	ENST00000265742.3	ankyrin repeat and IBR domain containing 1	127	1	0	1	0	0	rno-miR-504	-0.17	-0.17	N/A
TMEM222	ENST00000374076.4	transmembrane protein 222	312	1	0	0	1	0	rno-miR-504	-0.17	-0.17	N/A
CALB2	ENST00000349553.5	calbindin 2	5	1	0	0	1	0	rno-miR-504	-0.17	-0.17	N/A
TENM3	ENST00000511685.1	teneurin transmembrane protein 3	30	1	1	0	0	0	rno-miR-504	-0.17	-0.17	N/A
CDC42BPG	ENST00000342711.5	CDC42 binding protein kinase gamma (DMPK-like)	68	1	1	0	0	1	rno-miR-504	-0.17	-0.18	N/A
PTPRK	ENST00000368226.4	protein tyrosine phosphatase, receptor type, K	641	1	1	0	0	0	rno-miR-504	-0.17	-0.19	N/A
SIK1	ENST00000270162.6	salt-inducible kinase 1	2163	1	0	1	0	0	rno-miR-504	-0.17	-0.17	N/A
LOXL2	ENST00000389131.3	lysyl oxidase-like 2	701	1	0	0	1	0	rno-miR-504	-0.17	-0.17	N/A
KDM1B	ENST00000388870.2	lysine (K)-specific demethylase 1B	238	1	0	1	0	0	rno-miR-504	-0.17	-0.17	N/A
VIPR1	ENST00000433647.1	vasoactive intestinal peptide receptor 1	37	1	0	0	1	0	rno-miR-504	-0.17	-0.17	N/A
UBIAD1	ENST00000376810.5	UbiA prenyltransferase domain containing 1	303	2	0	1	1	0	rno-miR-504	-0.17	-0.39	N/A
STMN3	ENST00000370053.1	stathmin-like 3	17	1	0	0	1	1	rno-miR-504	-0.17	-0.17	N/A
NPTX2	ENST00000265634.3	neuronal pentraxin II	56	1	0	1	0	0	rno-miR-504	-0.17	-0.17	N/A
ZC3H12B	ENST00000338957.4	zinc finger CCCH-type containing 12B	29	1	0	0	1	0	rno-miR-504	-0.17	-0.17	N/A
CD44	ENST00000278386.6	CD44 molecule (Indian blood group)	1543	1	0	0	1	1	rno-miR-504	-0.17	-0.27	N/A
GRB2	ENST00000392563.1	growth factor receptor-bound protein 2	2660	1	0	0	1	0	rno-miR-504	-0.17	-0.17	N/A
CLEC2L	ENST00000422142.2	C-type lectin domain family 2, member L	194	1	0	1	0	0	rno-miR-504	-0.17	-0.17	N/A
EPCAM	ENST00000263735.4	epithelial cell adhesion molecule	162	1	0	0	1	0	rno-miR-504	-0.17	-0.17	N/A
PPP1R26	ENST00000605286.1	protein phosphatase 1, regulatory subunit 26	7	1	0	0	1	0	rno-miR-504	-0.17	-0.17	N/A
OLFML3	ENST00000369551.1	olfactomedin-like 3	24	1	0	0	1	0	rno-miR-504	-0.17	-0.17	N/A
AC137932.1	ENST00000602042.1		5	1	0	1	0	0	rno-miR-504	-0.17	-0.17	N/A
LYNX1	ENST00000395192.2	Ly6/neurotoxin 1	5	1	1	0	0	0	rno-miR-504	-0.17	-0.17	N/A
THUMPD1	ENST00000381337.2	THUMP domain containing 1	39	1	0	0	1	0	rno-miR-504	-0.17	-0.17	N/A
GPRIN3	ENST00000609438.1	GPRIN family member 3	213	1	0	1	0	0	rno-miR-504	-0.17	-0.17	N/A
NKTR	ENST00000232978.8	natural killer-tumor recognition sequence	798	1	0	0	1	0	rno-miR-504	-0.17	-0.17	N/A
RPS3	ENST00000278572.6	ribosomal protein S3	1585	1	0	1	0	0	rno-miR-504	-0.17	-0.47	N/A
IL16	ENST00000394660.2	interleukin 16	5	1	0	1	0	0	rno-miR-504	-0.17	-0.17	N/A
KCNA5	ENST00000252321.3	potassium voltage-gated channel, shaker-related subfamily, member 5	5	1	0	1	0	0	rno-miR-504	-0.17	-0.17	N/A
GPSM1	ENST00000440944.1	G-protein signaling modulator 1	5243	1	0	1	0	1	rno-miR-504	-0.17	-0.17	N/A
TYSND1	ENST00000335494.5	trypsin domain containing 1	35	1	0	1	0	0	rno-miR-504	-0.17	-0.17	N/A
H6PD	ENST00000377403.2	hexose-6-phosphate dehydrogenase (glucose 1-dehydrogenase)	467	1	1	0	0	1	rno-miR-504	-0.17	-0.17	N/A
ZFYVE1	ENST00000318876.5	zinc finger, FYVE domain containing 1	5	1	0	1	0	0	rno-miR-504	-0.17	-0.17	N/A
PCDHGB3	ENST00000576222.1	protocadherin gamma subfamily B, 3	145	1	0	0	1	1	rno-miR-504	-0.17	-0.17	N/A
PCDHGA11	ENST00000398587.2	protocadherin gamma subfamily A, 11	145	1	0	0	1	1	rno-miR-504	-0.17	-0.17	N/A
STOML1	ENST00000564777.1	stomatin (EPB72)-like 1	18	1	0	0	1	1	rno-miR-504	-0.17	-0.26	N/A
USP28	ENST00000003302.4	ubiquitin specific peptidase 28	85	1	0	1	0	0	rno-miR-504	-0.17	-0.17	N/A
PCYT1B	ENST00000379145.1	phosphate cytidylyltransferase 1, choline, beta	5	1	0	0	1	0	rno-miR-504	-0.17	-0.17	N/A
GPRIN2	ENST00000374314.4	G protein regulated inducer of neurite outgrowth 2	5	1	0	0	1	1	rno-miR-504	-0.17	-0.17	N/A
GRIN2D	ENST00000263269.3	glutamate receptor, ionotropic, N-methyl D-aspartate 2D	5	1	0	1	0	1	rno-miR-504	-0.17	-0.17	N/A
DAAM2	ENST00000538976.1	dishevelled associated activator of morphogenesis 2	5	2	2	0	0	0	rno-miR-504	-0.17	-0.17	N/A
CDH24	ENST00000397359.3	cadherin 24, type 2	44	1	0	1	0	0	rno-miR-504	-0.17	-0.17	N/A
GABRQ	ENST00000370306.2	gamma-aminobutyric acid (GABA) A receptor, theta	14	1	0	0	1	0	rno-miR-504	-0.17	-0.17	N/A
SDR16C5	ENST00000396721.2	short chain dehydrogenase/reductase family 16C, member 5	5	1	0	0	1	0	rno-miR-504	-0.17	-0.17	N/A
SLC35E1	ENST00000595753.1	solute carrier family 35, member E1	4273	2	0	2	0	0	rno-miR-504	-0.17	-0.42	N/A
FAM196B	ENST00000377365.3	family with sequence similarity 196, member B	174	1	0	0	1	1	rno-miR-504	-0.17	-0.17	N/A
SV2C	ENST00000502798.2	synaptic vesicle glycoprotein 2C	30	2	0	2	0	1	rno-miR-504	-0.17	-0.19	N/A
KCNJ15	ENST00000328656.4	potassium inwardly-rectifying channel, subfamily J, member 15	5	1	0	0	1	0	rno-miR-504	-0.17	-0.17	N/A
MED15	ENST00000292733.7	mediator complex subunit 15	1334	1	0	1	0	0	rno-miR-504	-0.17	-0.17	N/A
B4GALNT3	ENST00000266383.5	beta-1,4-N-acetyl-galactosaminyl transferase 3	5	1	1	0	0	0	rno-miR-504	-0.17	-0.17	N/A
PCDHGB4	ENST00000519479.1	protocadherin gamma subfamily B, 4	145	1	0	0	1	1	rno-miR-504	-0.17	-0.17	N/A
IL6R	ENST00000344086.4	interleukin 6 receptor	13	1	0	1	0	1	rno-miR-504	-0.17	-0.18	N/A
TTC17	ENST00000039989.4	tetratricopeptide repeat domain 17	27	1	0	0	1	0	rno-miR-504	-0.17	-0.2	N/A
PPM1L	ENST00000498165.1	protein phosphatase, Mg2+/Mn2+ dependent, 1L	59	1	0	1	0	1	rno-miR-504	-0.17	-0.2	N/A
DNM1	ENST00000475805.1	dynamin 1	17	1	0	1	0	0	rno-miR-504	-0.17	-0.17	N/A
KCNJ2	ENST00000243457.3	potassium inwardly-rectifying channel, subfamily J, member 2	5	1	0	0	1	0	rno-miR-504	-0.17	-0.17	N/A
ASAH2	ENST00000395526.4	N-acylsphingosine amidohydrolase (non-lysosomal ceramidase) 2	5	1	1	0	0	0	rno-miR-504	-0.17	-0.17	N/A
PCDHGA12	ENST00000252085.3	protocadherin gamma subfamily A, 12	145	1	0	0	1	1	rno-miR-504	-0.17	-0.17	N/A
PCDHGB2	ENST00000522605.1	protocadherin gamma subfamily B, 2	145	1	0	0	1	1	rno-miR-504	-0.17	-0.17	N/A
PCDHGA4	ENST00000571252.1	protocadherin gamma subfamily A, 4	145	1	0	0	1	1	rno-miR-504	-0.17	-0.17	N/A
PCDHGB7	ENST00000398594.2	protocadherin gamma subfamily B, 7	145	1	0	0	1	1	rno-miR-504	-0.17	-0.17	N/A
PCDHGA10	ENST00000398610.2	protocadherin gamma subfamily A, 10	145	1	0	0	1	1	rno-miR-504	-0.17	-0.17	N/A
PCDHGA7	ENST00000518325.1	protocadherin gamma subfamily A, 7	145	1	0	0	1	1	rno-miR-504	-0.17	-0.17	N/A
TACR1	ENST00000305249.5	tachykinin receptor 1	5	2	0	1	1	0	rno-miR-504	-0.17	-0.17	N/A
PCDHGC3	ENST00000308177.3	protocadherin gamma subfamily C, 3	145	1	0	0	1	1	rno-miR-504	-0.17	-0.17	N/A
KIAA1737	ENST00000361786.2	KIAA1737	57	1	0	0	1	0	rno-miR-504	-0.17	-0.17	N/A
LDLRAD3	ENST00000315571.5	low density lipoprotein receptor class A domain containing 3	90	1	0	0	1	0	rno-miR-504	-0.17	-0.17	N/A
PCDHGA9	ENST00000573521.1	protocadherin gamma subfamily A, 9	145	1	0	0	1	1	rno-miR-504	-0.17	-0.17	N/A
PIK3R5	ENST00000447110.1	phosphoinositide-3-kinase, regulatory subunit 5	5	1	0	1	0	0	rno-miR-504	-0.17	-0.17	N/A
PCDHGA1	ENST00000517417.1	protocadherin gamma subfamily A, 1	145	1	0	0	1	1	rno-miR-504	-0.17	-0.17	N/A
PCDHGA2	ENST00000394576.2	protocadherin gamma subfamily A, 2	145	1	0	0	1	1	rno-miR-504	-0.17	-0.17	N/A
FOXN1	ENST00000226247.2	forkhead box N1	5	1	0	1	0	0	rno-miR-504	-0.17	-0.17	N/A
CMPK1	ENST00000371873.5	cytidine monophosphate (UMP-CMP) kinase 1, cytosolic	4366	1	0	0	1	0	rno-miR-504	-0.17	-0.17	N/A
PCDHGA3	ENST00000253812.6	protocadherin gamma subfamily A, 3	145	1	0	0	1	1	rno-miR-504	-0.17	-0.17	N/A
PCDHGA6	ENST00000517434.1	protocadherin gamma subfamily A, 6	145	1	0	0	1	1	rno-miR-504	-0.17	-0.17	N/A
PCDHGA5	ENST00000518069.1	protocadherin gamma subfamily A, 5	145	1	0	0	1	1	rno-miR-504	-0.17	-0.17	N/A
PCDHGB1	ENST00000523390.1	protocadherin gamma subfamily B, 1	145	1	0	0	1	1	rno-miR-504	-0.17	-0.17	N/A
PCDHGB6	ENST00000520790.1	protocadherin gamma subfamily B, 6	145	1	0	0	1	1	rno-miR-504	-0.17	-0.17	N/A
PCDHGA8	ENST00000398604.2	protocadherin gamma subfamily A, 8	145	1	0	0	1	1	rno-miR-504	-0.17	-0.17	N/A
ING1	ENST00000333219.7	inhibitor of growth family, member 1	142	1	0	1	0	0	rno-miR-504	-0.17	-0.3	N/A
MARCH5	ENST00000358935.2	membrane-associated ring finger (C3HC4) 5	881	2	0	0	2	0	rno-miR-504	-0.17	-0.33	N/A
MOCS1	ENST00000373186.4	molybdenum cofactor synthesis 1	179	2	0	1	1	0	rno-miR-504	-0.17	-0.17	N/A
BCR	ENST00000305877.8	breakpoint cluster region	5	3	0	2	1	0	rno-miR-504	-0.17	-0.17	N/A
TSC1	ENST00000298552.3	tuberous sclerosis 1	838	1	0	1	0	1	rno-miR-504	-0.16	-0.17	N/A
PTPRJ	ENST00000418331.2	protein tyrosine phosphatase, receptor type, J	145	1	0	0	1	0	rno-miR-504	-0.16	-0.19	N/A
C8A	ENST00000361249.3	complement component 8, alpha polypeptide	5	2	0	1	1	1	rno-miR-504	-0.16	-0.58	N/A
KCTD2	ENST00000322444.6	potassium channel tetramerization domain containing 2	3328	1	0	1	0	0	rno-miR-504	-0.16	-0.17	N/A
MAF	ENST00000393350.1	v-maf avian musculoaponeurotic fibrosarcoma oncogene homolog	608	2	0	1	1	0	rno-miR-504	-0.16	-0.29	N/A
NRIP1	ENST00000400199.1	nuclear receptor interacting protein 1	342	1	0	1	0	1	rno-miR-504	-0.16	-0.17	N/A
ARHGAP12	ENST00000311380.4	Rho GTPase activating protein 12	190	1	0	0	1	0	rno-miR-504	-0.16	-0.16	N/A
CHCHD3	ENST00000542753.1	coiled-coil-helix-coiled-coil-helix domain containing 3	63	1	0	0	1	0	rno-miR-504	-0.16	-0.18	N/A
MMAA	ENST00000281317.5	methylmalonic aciduria (cobalamin deficiency) cblA type	38	1	1	0	0	0	rno-miR-504	-0.16	-0.41	N/A
ANKRD49	ENST00000544253.1	ankyrin repeat domain 49	32	1	0	0	1	1	rno-miR-504	-0.16	-0.27	N/A
ST8SIA4	ENST00000231461.5	ST8 alpha-N-acetyl-neuraminide alpha-2,8-sialyltransferase 4	5	1	0	1	0	1	rno-miR-504	-0.16	-0.16	N/A
ITGAX	ENST00000268296.4	integrin, alpha X (complement component 3 receptor 4 subunit)	5	1	0	0	1	0	rno-miR-504	-0.16	-0.16	N/A
EFHD1	ENST00000264059.3	EF-hand domain family, member D1	105	1	0	1	0	0	rno-miR-504	-0.16	-0.16	N/A
JMJD8	ENST00000412368.2	jumonji domain containing 8	164	1	0	0	1	0	rno-miR-504	-0.16	-0.19	N/A
NUP210	ENST00000254508.5	nucleoporin 210kDa	246	1	0	0	1	0	rno-miR-504	-0.16	-0.16	N/A
INPPL1	ENST00000298229.2	inositol polyphosphate phosphatase-like 1	1138	1	1	0	0	0	rno-miR-504	-0.16	-0.16	N/A
RNF122	ENST00000256257.1	ring finger protein 122	16	1	0	0	1	0	rno-miR-504	-0.16	-0.16	N/A
RAX	ENST00000256852.7	retina and anterior neural fold homeobox	5	2	0	2	0	0	rno-miR-504	-0.16	-0.16	N/A
TULP3	ENST00000448120.2	tubby like protein 3	191	1	0	0	1	0	rno-miR-504	-0.16	-0.17	N/A
GSTM5	ENST00000369813.1	glutathione S-transferase mu 5	5	1	0	1	0	0	rno-miR-504	-0.16	-0.16	N/A
SLC6A1	ENST00000287766.4	solute carrier family 6 (neurotransmitter transporter), member 1	5	1	0	1	0	2	rno-miR-504	-0.16	-0.16	N/A
WBP2NL	ENST00000328823.9	WBP2 N-terminal like	5	1	0	0	1	0	rno-miR-504	-0.16	-0.16	N/A
EXOC5	ENST00000413566.2	exocyst complex component 5	242	2	0	1	1	0	rno-miR-504	-0.16	-0.16	N/A
NDUFAF5	ENST00000378106.5	NADH dehydrogenase (ubiquinone) complex I, assembly factor 5	68	1	1	0	0	1	rno-miR-504	-0.16	-0.53	N/A
LRRK1	ENST00000388948.3	leucine-rich repeat kinase 1	27	1	0	1	0	0	rno-miR-504	-0.16	-0.16	N/A
COMMD7	ENST00000278980.6	COMM domain containing 7	445	1	0	1	0	0	rno-miR-504	-0.16	-0.16	N/A
MAFA	ENST00000333480.2	v-maf avian musculoaponeurotic fibrosarcoma oncogene homolog A	7	1	0	1	0	1	rno-miR-504	-0.16	-0.16	N/A
ASIC4	ENST00000347842.3	acid-sensing (proton-gated) ion channel family member 4	5	1	0	1	0	1	rno-miR-504	-0.16	-0.16	N/A
PRPF40B	ENST00000261897.1	PRP40 pre-mRNA processing factor 40 homolog B (S. cerevisiae)	107	1	0	1	0	1	rno-miR-504	-0.16	-0.16	N/A
CLIC5	ENST00000339561.6	chloride intracellular channel 5	21	2	0	1	1	0	rno-miR-504	-0.16	-0.16	N/A
HPCAL4	ENST00000372844.3	hippocalcin like 4	5	1	0	1	0	1	rno-miR-504	-0.16	-0.16	N/A
SP5	ENST00000375281.3	Sp5 transcription factor	36	1	0	1	0	0	rno-miR-504	-0.16	-0.25	N/A
CDKN2B	ENST00000380142.4	cyclin-dependent kinase inhibitor 2B (p15, inhibits CDK4)	373	1	0	1	0	0	rno-miR-504	-0.16	-0.16	N/A
C16orf52	ENST00000542527.2	chromosome 16 open reading frame 52	102	1	0	0	1	0	rno-miR-504	-0.16	-0.21	N/A
MMP15	ENST00000219271.3	matrix metallopeptidase 15 (membrane-inserted)	605	2	0	2	0	0	rno-miR-504	-0.16	-0.16	N/A
GRIN3A	ENST00000361820.3	glutamate receptor, ionotropic, N-methyl-D-aspartate 3A	5	1	0	1	0	1	rno-miR-504	-0.16	-0.16	N/A
CHD3	ENST00000380358.4	chromodomain helicase DNA binding protein 3	700	1	0	1	0	0	rno-miR-504	-0.16	-0.16	N/A
C8orf86	ENST00000358138.1	chromosome 8 open reading frame 86	5	1	0	0	1	0	rno-miR-504	-0.16	-0.16	N/A
ZIK1	ENST00000307468.4	zinc finger protein interacting with K protein 1	64	1	0	0	1	0	rno-miR-504	-0.16	-0.23	N/A
WNT9B	ENST00000290015.2	wingless-type MMTV integration site family, member 9B	28	2	0	1	1	0	rno-miR-504	-0.16	-0.2	N/A
STK35	ENST00000381482.3	serine/threonine kinase 35	263	2	1	1	0	0	rno-miR-504	-0.16	-0.17	N/A
SLC7A14	ENST00000231706.5	solute carrier family 7, member 14	5	1	0	0	1	2	rno-miR-504	-0.16	-0.16	N/A
SLC6A17	ENST00000331565.4	solute carrier family 6 (neutral amino acid transporter), member 17	5	2	1	1	0	1	rno-miR-504	-0.16	-0.16	N/A
C17orf107	ENST00000381365.3	chromosome 17 open reading frame 107	11	1	0	1	0	0	rno-miR-504	-0.16	-0.16	N/A
NR1H2	ENST00000253727.5	nuclear receptor subfamily 1, group H, member 2	35	1	0	0	1	0	rno-miR-504	-0.16	-0.16	N/A
GABBR2	ENST00000259455.2	gamma-aminobutyric acid (GABA) B receptor, 2	214	1	1	0	0	0	rno-miR-504	-0.16	-0.16	N/A
PSAPL1	ENST00000319098.4	prosaposin-like 1 (gene/pseudogene)	25	1	0	0	1	0	rno-miR-504	-0.16	-0.16	N/A
ZDBF2	ENST00000374423.3	zinc finger, DBF-type containing 2	102	1	0	0	1	1	rno-miR-504	-0.16	-0.16	N/A
CIAO1	ENST00000488633.1	cytosolic iron-sulfur protein assembly 1	1143	1	1	0	0	0	rno-miR-504	-0.16	-0.42	N/A
MUL1	ENST00000264198.3	mitochondrial E3 ubiquitin protein ligase 1	812	1	0	1	0	0	rno-miR-504	-0.16	-0.16	N/A
PRDM15	ENST00000422911.1	PR domain containing 15	328	1	0	0	1	1	rno-miR-504	-0.16	-0.16	N/A
SLC25A22	ENST00000320230.5	solute carrier family 25 (mitochondrial carrier: glutamate), member 22	319	1	0	1	0	0	rno-miR-504	-0.16	-0.16	N/A
KIAA0195	ENST00000314256.7	KIAA0195	810	1	0	1	0	0	rno-miR-504	-0.16	-0.16	N/A
ITPRIPL2	ENST00000381440.3	inositol 1,4,5-trisphosphate receptor interacting protein-like 2	893	1	0	0	1	0	rno-miR-504	-0.16	-0.16	N/A
TMEM132B	ENST00000299308.3	transmembrane protein 132B	5	2	0	0	2	0	rno-miR-504	-0.16	-0.16	N/A
LRRC59	ENST00000225972.7	leucine rich repeat containing 59	27064	1	0	1	0	0	rno-miR-504	-0.16	-0.18	N/A
KCTD12	ENST00000377474.2	potassium channel tetramerization domain containing 12	404	1	0	0	1	0	rno-miR-504	-0.16	-0.17	N/A
MMD	ENST00000262065.3	monocyte to macrophage differentiation-associated	558	1	0	1	0	0	rno-miR-504	-0.16	-0.16	N/A
RNF44	ENST00000274811.4	ring finger protein 44	1623	1	1	0	0	1	rno-miR-504	-0.16	-0.16	N/A
GJA5	ENST00000271348.2	gap junction protein, alpha 5, 40kDa	5	1	0	1	0	0	rno-miR-504	-0.16	-0.16	N/A
VWC2	ENST00000340652.4	von Willebrand factor C domain containing 2	5	1	0	1	0	0	rno-miR-504	-0.16	-0.16	N/A
FOXN3	ENST00000345097.4	forkhead box N3	42	1	1	0	0	2	rno-miR-504	-0.16	-0.19	N/A
CLIP4	ENST00000320081.5	CAP-GLY domain containing linker protein family, member 4	490	1	0	0	1	0	rno-miR-504	-0.16	-0.17	N/A
ARPC5	ENST00000359856.6	actin related protein 2/3 complex, subunit 5, 16kDa	677	1	0	1	0	0	rno-miR-504	-0.16	-0.18	N/A
VMAC	ENST00000339485.3	vimentin-type intermediate filament associated coiled-coil protein	28	1	0	1	0	0	rno-miR-504	-0.16	-0.19	N/A
ERBB4	ENST00000342788.4	v-erb-b2 avian erythroblastic leukemia viral oncogene homolog 4	27	2	0	0	2	1	rno-miR-504	-0.15	-0.15	N/A
PKNOX2	ENST00000298282.9	PBX/knotted 1 homeobox 2	46	1	0	1	0	0	rno-miR-504	-0.15	-0.15	N/A
RAB3IL1	ENST00000394836.2	RAB3A interacting protein (rabin3)-like 1	157	1	0	1	0	0	rno-miR-504	-0.15	-0.15	N/A
PIM2	ENST00000376509.4	pim-2 oncogene	77	1	0	0	1	0	rno-miR-504	-0.15	-0.15	N/A
EMP1	ENST00000256951.5	epithelial membrane protein 1	814	1	0	0	1	0	rno-miR-504	-0.15	-0.15	N/A
LYST	ENST00000389794.3	lysosomal trafficking regulator	9	1	0	1	0	0	rno-miR-504	-0.15	-0.15	N/A
ZNF25	ENST00000302609.7	zinc finger protein 25	11	1	0	0	1	0	rno-miR-504	-0.15	-0.15	N/A
GPR137C	ENST00000321662.6	G protein-coupled receptor 137C	110	1	0	0	1	0	rno-miR-504	-0.15	-0.17	N/A
EEF2K	ENST00000263026.5	eukaryotic elongation factor-2 kinase	115	1	1	0	0	0	rno-miR-504	-0.15	-0.25	N/A
MAP3K2	ENST00000409947.1	mitogen-activated protein kinase kinase kinase 2	187	1	0	0	1	0	rno-miR-504	-0.15	-0.16	N/A
PIP4K2C	ENST00000354947.5	phosphatidylinositol-5-phosphate 4-kinase, type II, gamma	457	1	0	1	0	1	rno-miR-504	-0.15	-0.16	N/A
CHRM2	ENST00000445907.2	cholinergic receptor, muscarinic 2	5	1	1	0	0	0	rno-miR-504	-0.15	-0.15	N/A
FOXD1	ENST00000499003.3	forkhead box D1	423	1	0	0	1	0	rno-miR-504	-0.15	-0.15	N/A
SLC17A8	ENST00000323346.5	solute carrier family 17 (vesicular glutamate transporter), member 8	5	1	0	0	1	0	rno-miR-504	-0.15	-0.15	N/A
FAM178B	ENST00000417561.3	family with sequence similarity 178, member B	5	1	0	1	0	0	rno-miR-504	-0.15	-0.15	N/A
FLJ20373	ENST00000414004.2		75	1	0	0	1	0	rno-miR-504	-0.15	-0.15	N/A
RTN4	ENST00000394609.2	reticulon 4	34030	1	0	0	1	0	rno-miR-504	-0.15	-0.15	N/A
MATN2	ENST00000254898.5	matrilin 2	371	2	0	1	1	0	rno-miR-504	-0.15	-0.31	N/A
GPATCH2	ENST00000366935.3	G patch domain containing 2	108	2	0	1	1	0	rno-miR-504	-0.15	-0.2	N/A
STOX2	ENST00000308497.4	storkhead box 2	379	3	0	0	3	0	rno-miR-504	-0.15	-0.16	N/A
DDB2	ENST00000378601.3	damage-specific DNA binding protein 2, 48kDa	198	1	0	1	0	0	rno-miR-504	-0.15	-0.22	N/A
LSM12	ENST00000585388.1	LSM12 homolog (S. cerevisiae)	20	1	0	0	1	1	rno-miR-504	-0.15	-0.21	N/A
RNF183	ENST00000441031.3	ring finger protein 183	24	1	0	0	1	0	rno-miR-504	-0.15	-0.21	N/A
CYB561D1	ENST00000496961.1	cytochrome b561 family, member D1	105	1	0	0	1	1	rno-miR-504	-0.15	-0.15	N/A
ITGA7	ENST00000257880.7	integrin, alpha 7	100	1	0	0	1	0	rno-miR-504	-0.15	-0.15	N/A
CHST9	ENST00000580774.1	carbohydrate (N-acetylgalactosamine 4-0) sulfotransferase 9	20	1	0	0	1	0	rno-miR-504	-0.15	-0.15	N/A
F2RL2	ENST00000296641.4	coagulation factor II (thrombin) receptor-like 2	5	1	0	1	0	0	rno-miR-504	-0.15	-0.15	N/A
GNB3	ENST00000229264.3	guanine nucleotide binding protein (G protein), beta polypeptide 3	49	1	0	0	1	0	rno-miR-504	-0.15	-0.15	N/A
ATXN2	ENST00000550104.1	ataxin 2	7	1	0	1	0	0	rno-miR-504	-0.15	-0.15	N/A
KAZALD1	ENST00000370200.5	Kazal-type serine peptidase inhibitor domain 1	186	1	0	1	0	0	rno-miR-504	-0.15	-0.16	N/A
RCAN2	ENST00000330430.6	regulator of calcineurin 2	32	1	0	1	0	0	rno-miR-504	-0.15	-0.19	N/A
NPTX1	ENST00000306773.4	neuronal pentraxin I	1876	1	0	0	1	0	rno-miR-504	-0.15	-0.16	N/A
ING5	ENST00000313552.6	inhibitor of growth family, member 5	529	1	1	0	0	0	rno-miR-504	-0.15	-0.21	N/A
MTCH2	ENST00000302503.3	mitochondrial carrier 2	4079	1	0	1	0	0	rno-miR-504	-0.15	-0.21	N/A
OTOP3	ENST00000328801.4	otopetrin 3	5	1	0	0	1	0	rno-miR-504	-0.15	-0.15	N/A
DOK7	ENST00000507039.1	docking protein 7	19	1	0	1	0	0	rno-miR-504	-0.15	-0.15	N/A
RAB22A	ENST00000244040.3	RAB22A, member RAS oncogene family	484	3	0	1	2	0	rno-miR-504	-0.15	-0.27	N/A
CD274	ENST00000381573.4	CD274 molecule	351	1	1	0	0	0	rno-miR-504	-0.15	-0.16	N/A
TTC26	ENST00000430935.1	tetratricopeptide repeat domain 26	211	1	0	1	0	0	rno-miR-504	-0.15	-0.2	N/A
TMEM33	ENST00000504986.1	transmembrane protein 33	1470	1	0	0	1	0	rno-miR-504	-0.15	-0.18	N/A
AKAP1	ENST00000337714.3	A kinase (PRKA) anchor protein 1	843	1	0	0	1	1	rno-miR-504	-0.15	-0.21	N/A
TTYH3	ENST00000258796.7	tweety family member 3	188	1	0	1	0	2	rno-miR-504	-0.15	-0.15	N/A
AQP2	ENST00000199280.3	aquaporin 2 (collecting duct)	5	1	0	0	1	1	rno-miR-504	-0.15	-0.15	N/A
CNTFR	ENST00000351266.4	ciliary neurotrophic factor receptor	19	1	0	1	0	0	rno-miR-504	-0.15	-0.15	N/A
NUDT13	ENST00000372997.3	nudix (nucleoside diphosphate linked moiety X)-type motif 13	10	1	0	0	1	0	rno-miR-504	-0.15	-0.15	N/A
PFKFB3	ENST00000536985.1	6-phosphofructo-2-kinase/fructose-2,6-biphosphatase 3	29	1	0	1	0	0	rno-miR-504	-0.15	-0.15	N/A
DND1	ENST00000542735.1	DND microRNA-mediated repression inhibitor 1	5	1	0	1	0	0	rno-miR-504	-0.15	-0.15	N/A
KIAA0100	ENST00000528896.2	KIAA0100	12	1	1	0	0	0	rno-miR-504	-0.15	-0.15	N/A
STARD3	ENST00000336308.5	StAR-related lipid transfer (START) domain containing 3	35	1	0	1	0	1	rno-miR-504	-0.15	-0.16	N/A
OPRK1	ENST00000265572.3	opioid receptor, kappa 1	5	1	0	0	1	0	rno-miR-504	-0.15	-0.15	N/A
TRAF3	ENST00000560371.1	TNF receptor-associated factor 3	833	2	1	1	0	2	rno-miR-504	-0.15	-0.21	N/A
ACVR1B	ENST00000257963.4	activin A receptor, type IB	3319	1	0	0	1	1	rno-miR-504	-0.15	-0.15	N/A
C6orf89	ENST00000480824.2	chromosome 6 open reading frame 89	1972	3	0	1	2	0	rno-miR-504	-0.15	-0.23	N/A
CALN1	ENST00000329008.5	calneuron 1	5	1	0	1	0	2	rno-miR-504	-0.15	-0.15	N/A
ARRDC3	ENST00000265138.3	arrestin domain containing 3	1313	1	0	0	1	0	rno-miR-504	-0.15	-0.15	N/A
ITGA9	ENST00000264741.5	integrin, alpha 9	9	1	1	0	0	0	rno-miR-504	-0.15	-0.15	N/A
RASL12	ENST00000220062.4	RAS-like, family 12	39	1	0	1	0	0	rno-miR-504	-0.15	-0.15	N/A
RP11-247C2.2	ENST00000563727.1	HCG2004779; Uncharacterized protein	5	1	0	1	0	0	rno-miR-504	-0.15	-0.15	N/A
FAM154A	ENST00000380530.1	family with sequence similarity 154, member A	5	1	0	0	1	0	rno-miR-504	-0.15	-0.15	N/A
DSG2	ENST00000261590.8	desmoglein 2	810	1	0	1	0	0	rno-miR-504	-0.15	-0.15	N/A
DEAF1	ENST00000382409.3	DEAF1 transcription factor	479	1	0	1	0	0	rno-miR-504	-0.15	-0.15	N/A
DUSP3	ENST00000226004.3	dual specificity phosphatase 3	836	1	1	0	0	0	rno-miR-504	-0.15	-0.31	N/A
MTMR9	ENST00000221086.3	myotubularin related protein 9	400	1	0	1	0	0	rno-miR-504	-0.15	-0.21	N/A
FAM105B	ENST00000284274.4	family with sequence similarity 105, member B	247	1	0	1	0	0	rno-miR-504	-0.15	-0.22	N/A
FAM46B	ENST00000289166.5	family with sequence similarity 46, member B	18	1	0	0	1	0	rno-miR-504	-0.15	-0.15	N/A
JPH4	ENST00000356300.4	junctophilin 4	5	1	1	0	0	0	rno-miR-504	-0.15	-0.15	N/A
C3orf36	ENST00000408895.2	chromosome 3 open reading frame 36	8	1	0	0	1	0	rno-miR-504	-0.15	-0.15	N/A
RIN2	ENST00000255006.6	Ras and Rab interactor 2	539	1	0	0	1	0	rno-miR-504	-0.15	-0.18	N/A
CD276	ENST00000318443.5	CD276 molecule	186	1	0	0	1	0	rno-miR-504	-0.15	-0.15	N/A
DCAF8	ENST00000556710.1	DDB1- and CUL4-associated factor 8	1924	1	0	0	1	0	rno-miR-504	-0.15	-0.15	N/A
SNED1	ENST00000310397.8	sushi, nidogen and EGF-like domains 1	19	2	0	1	1	0	rno-miR-504	-0.15	-0.22	N/A
GOSR2	ENST00000576910.2	golgi SNAP receptor complex member 2	1099	1	0	0	1	0	rno-miR-504	-0.15	-0.19	N/A
SCP2	ENST00000488965.1	sterol carrier protein 2	3640	1	0	0	1	0	rno-miR-504	-0.15	-0.15	N/A
AP3M1	ENST00000355264.4	adaptor-related protein complex 3, mu 1 subunit	601	1	0	0	1	0	rno-miR-504	-0.15	-0.15	N/A
SERINC4	ENST00000299969.6	serine incorporator 4	9	1	0	0	1	0	rno-miR-504	-0.15	-0.15	N/A
SLC25A42	ENST00000318596.7	solute carrier family 25, member 42	1088	1	0	1	0	3	rno-miR-504	-0.15	-0.15	N/A
UBL4A	ENST00000369660.4	ubiquitin-like 4A	3118	1	0	1	0	0	rno-miR-504	-0.15	-0.15	N/A
KIAA0226	ENST00000273582.5	KIAA0226	89	1	0	0	1	1	rno-miR-504	-0.15	-0.15	N/A
SLC2A6	ENST00000371897.4	solute carrier family 2 (facilitated glucose transporter), member 6	172	1	0	1	0	1	rno-miR-504	-0.15	-0.15	N/A
SH2B3	ENST00000341259.2	SH2B adaptor protein 3	89	1	0	0	1	0	rno-miR-504	-0.15	-0.15	N/A
AEBP2	ENST00000266508.9	AE binding protein 2	1228	1	0	1	0	1	rno-miR-504	-0.15	-0.15	N/A
PRELP	ENST00000343110.2	proline/arginine-rich end leucine-rich repeat protein	5	1	0	0	1	0	rno-miR-504	-0.15	-0.15	N/A
UNC45B	ENST00000268876.5	unc-45 homolog B (C. elegans)	5	1	0	0	1	0	rno-miR-504	-0.15	-0.15	N/A
MOGAT2	ENST00000526712.1	monoacylglycerol O-acyltransferase 2	5	1	0	0	1	0	rno-miR-504	-0.15	-0.15	N/A
ABCB9	ENST00000280560.8	ATP-binding cassette, sub-family B (MDR/TAP), member 9	13	1	0	1	0	0	rno-miR-504	-0.15	-0.15	N/A
PCDH11Y	ENST00000215473.6	protocadherin 11 Y-linked	0	1	0	0	1	0	rno-miR-504	-0.15	-0.15	N/A
SEZ6L	ENST00000360929.3	seizure related 6 homolog (mouse)-like	5	1	0	0	1	1	rno-miR-504	-0.15	-0.15	N/A
L3MBTL3	ENST00000529410.1	l(3)mbt-like 3 (Drosophila)	60	1	0	1	0	1	rno-miR-504	-0.15	-0.2	N/A
ENAH	ENST00000366844.3	enabled homolog (Drosophila)	415	1	1	0	0	0	rno-miR-504	-0.15	-0.2	N/A
CDK12	ENST00000447079.4	cyclin-dependent kinase 12	748	1	0	1	0	0	rno-miR-504	-0.15	-0.16	N/A
ATCAY	ENST00000450849.2	ataxia, cerebellar, Cayman type	5	1	0	1	0	0	rno-miR-504	-0.15	-0.15	N/A
KIF1B	ENST00000377086.1	kinesin family member 1B	234	2	0	1	1	0	rno-miR-504	-0.15	-0.15	N/A
GON4L	ENST00000437809.1	gon-4-like (C. elegans)	5	1	0	1	0	0	rno-miR-504	-0.15	-0.15	N/A
GALNT13	ENST00000409237.1	UDP-N-acetyl-alpha-D-galactosamine:polypeptide N-acetylgalactosaminyltransferase 13 (GalNAc-T13)	49	1	0	1	0	0	rno-miR-504	-0.15	-0.21	N/A
UHRF1BP1	ENST00000192788.5	UHRF1 binding protein 1	360	1	1	0	0	0	rno-miR-504	-0.15	-0.19	N/A
STARD13	ENST00000336934.5	StAR-related lipid transfer (START) domain containing 13	314	1	1	0	0	0	rno-miR-504	-0.15	-0.21	N/A
SETD1B	ENST00000267197.5	SET domain containing 1B	703	2	0	1	1	0	rno-miR-504	-0.15	-0.15	N/A
MKNK2	ENST00000591601.1	MAP kinase interacting serine/threonine kinase 2	215	1	1	0	0	1	rno-miR-504	-0.14	-0.14	N/A
ZNF608	ENST00000504926.1	zinc finger protein 608	22	1	0	1	0	0	rno-miR-504	-0.14	-0.14	N/A
SRBD1	ENST00000263736.4	S1 RNA binding domain 1	33	1	1	0	0	0	rno-miR-504	-0.14	-0.39	N/A
UBE3C	ENST00000348165.5	ubiquitin protein ligase E3C	1332	1	0	1	0	0	rno-miR-504	-0.14	-0.2	N/A
SLC24A4	ENST00000393265.2	solute carrier family 24 (sodium/potassium/calcium exchanger), member 4	5	2	0	1	1	2	rno-miR-504	-0.14	-0.21	N/A
ZNF512B	ENST00000369888.1	zinc finger protein 512B	8	2	0	2	0	1	rno-miR-504	-0.14	-0.14	N/A
DCX	ENST00000356915.2	doublecortin	5	1	1	0	0	1	rno-miR-504	-0.14	-0.14	N/A
FZD1	ENST00000287934.2	frizzled family receptor 1	391	1	1	0	0	0	rno-miR-504	-0.14	-0.22	N/A
PPFIA3	ENST00000334186.4	protein tyrosine phosphatase, receptor type, f polypeptide (PTPRF), interacting protein (liprin), alpha 3	167	1	0	0	1	0	rno-miR-504	-0.14	-0.15	N/A
GFRA1	ENST00000439649.3	GDNF family receptor alpha 1	69	2	0	1	1	1	rno-miR-504	-0.14	-0.38	N/A
SLC5A3	ENST00000608209.1	sodium/myo-inositol cotransporter	24	2	1	0	1	1	rno-miR-504	-0.14	-0.19	N/A
BCL2L2	ENST00000250405.5	BCL2-like 2	1380	1	0	1	0	0	rno-miR-504	-0.14	-0.14	N/A
IL1R1	ENST00000410023.1	interleukin 1 receptor, type I	1713	1	0	0	1	0	rno-miR-504	-0.14	-0.14	N/A
COL1A1	ENST00000225964.5	collagen, type I, alpha 1	73360	1	1	0	0	0	rno-miR-504	-0.14	-0.14	N/A
MTSS1L	ENST00000338779.6	metastasis suppressor 1-like	2982	1	0	1	0	0	rno-miR-504	-0.14	-0.14	N/A
HELZ	ENST00000358691.5	helicase with zinc finger	571	1	0	1	0	2	rno-miR-504	-0.14	-0.2	N/A
HIPK2	ENST00000406875.3	homeodomain interacting protein kinase 2	48	2	0	1	1	1	rno-miR-504	-0.14	-0.14	N/A
RPRD1B	ENST00000373433.4	regulation of nuclear pre-mRNA domain containing 1B	1140	1	0	0	1	0	rno-miR-504	-0.14	-0.14	N/A
AGFG1	ENST00000310078.8	ArfGAP with FG repeats 1	2019	1	0	1	0	0	rno-miR-504	-0.14	-0.15	N/A
MET	ENST00000397752.3	met proto-oncogene	1155	1	0	0	1	0	rno-miR-504	-0.14	-0.14	N/A
PTPN9	ENST00000306726.2	protein tyrosine phosphatase, non-receptor type 9	644	1	0	1	0	0	rno-miR-504	-0.14	-0.15	N/A
DIAPH2	ENST00000324765.8	diaphanous-related formin 2	91	1	0	1	0	0	rno-miR-504	-0.14	-0.14	N/A
DIEXF	ENST00000491415.2	digestive organ expansion factor homolog (zebrafish)	493	1	1	0	0	0	rno-miR-504	-0.14	-0.2	N/A
WNT3	ENST00000225512.5	wingless-type MMTV integration site family, member 3	46	1	0	1	0	0	rno-miR-504	-0.14	-0.14	N/A
SIAH3	ENST00000400405.2	siah E3 ubiquitin protein ligase family member 3	5	1	0	1	0	0	rno-miR-504	-0.14	-0.14	N/A
TACR3	ENST00000304883.2	tachykinin receptor 3	5	1	0	0	1	0	rno-miR-504	-0.14	-0.14	N/A
SCARB1	ENST00000261693.6	scavenger receptor class B, member 1	186	1	0	1	0	0	rno-miR-504	-0.14	-0.15	N/A
ACER2	ENST00000340967.2	alkaline ceramidase 2	44	1	0	1	0	0	rno-miR-504	-0.14	-0.16	N/A
HDLBP	ENST00000391975.1	high density lipoprotein binding protein	1755	2	0	2	0	0	rno-miR-504	-0.14	-0.26	N/A
TBPL1	ENST00000237264.4	TBP-like 1	69	1	1	0	0	0	rno-miR-504	-0.14	-0.18	N/A
LOXL3	ENST00000264094.3	lysyl oxidase-like 3	235	1	0	0	1	0	rno-miR-504	-0.14	-0.14	N/A
PWWP2B	ENST00000305233.5	PWWP domain containing 2B	5	1	0	1	0	0	rno-miR-504	-0.14	-0.14	N/A
RHOT2	ENST00000315082.4	ras homolog family member T2	1368	1	0	1	0	0	rno-miR-504	-0.14	-0.14	N/A
BACH2	ENST00000257749.4	BTB and CNC homology 1, basic leucine zipper transcription factor 2	74	1	0	1	0	0	rno-miR-504	-0.14	-0.17	N/A
HHAT	ENST00000413764.2	hedgehog acyltransferase	583	1	0	1	0	0	rno-miR-504	-0.14	-0.14	N/A
PLD5	ENST00000536534.2	phospholipase D family, member 5	5	1	0	1	0	0	rno-miR-504	-0.14	-0.14	N/A
LINGO2	ENST00000379992.2	leucine rich repeat and Ig domain containing 2	52	1	0	1	0	0	rno-miR-504	-0.14	-0.14	N/A
CREG2	ENST00000324768.5	cellular repressor of E1A-stimulated genes 2	38	1	0	0	1	0	rno-miR-504	-0.14	-0.16	N/A
MLLT1	ENST00000252674.7	myeloid/lymphoid or mixed-lineage leukemia (trithorax homolog, Drosophila); translocated to, 1	33	2	0	1	1	1	rno-miR-504	-0.14	-0.23	N/A
RAB31	ENST00000578921.1	RAB31, member RAS oncogene family	726	1	0	1	0	0	rno-miR-504	-0.14	-0.14	N/A
ARHGAP1	ENST00000311956.4	Rho GTPase activating protein 1	2229	1	0	1	0	0	rno-miR-504	-0.14	-0.14	N/A
NINL	ENST00000278886.6	ninein-like	121	1	0	1	0	0	rno-miR-504	-0.14	-0.14	N/A
OPCML	ENST00000331898.7	opioid binding protein/cell adhesion molecule-like	5	1	1	0	0	0	rno-miR-504	-0.14	-0.14	N/A
SLC6A5	ENST00000525748.1	solute carrier family 6 (neurotransmitter transporter), member 5	5	1	0	1	0	0	rno-miR-504	-0.14	-0.14	N/A
RIN3	ENST00000216487.7	Ras and Rab interactor 3	38	1	0	0	1	0	rno-miR-504	-0.14	-0.14	N/A
AGO1	ENST00000373204.4	argonaute RISC catalytic component 1	402	1	0	0	1	1	rno-miR-504	-0.14	-0.14	N/A
WDR55	ENST00000358337.5	WD repeat domain 55	251	1	0	1	0	0	rno-miR-504	-0.14	-0.15	N/A
ECE1	ENST00000415912.2	endothelin converting enzyme 1	1166	1	0	1	0	0	rno-miR-504	-0.14	-0.14	N/A
CYP1B1	ENST00000260630.3	cytochrome P450, family 1, subfamily B, polypeptide 1	111	1	0	0	1	1	rno-miR-504	-0.14	-0.14	N/A
IPMK	ENST00000373935.3	inositol polyphosphate multikinase	196	1	0	0	1	0	rno-miR-504	-0.14	-0.14	N/A
ZNF598	ENST00000563630.1	zinc finger protein 598	22	1	0	0	1	0	rno-miR-504	-0.14	-0.14	N/A
RAB40C	ENST00000248139.3	RAB40C, member RAS oncogene family	421	1	0	1	0	0	rno-miR-504	-0.14	-0.14	N/A
PLCE1	ENST00000371380.3	phospholipase C, epsilon 1	7	2	1	0	1	1	rno-miR-504	-0.14	-0.14	N/A
LPCAT1	ENST00000283415.3	lysophosphatidylcholine acyltransferase 1	298	1	0	1	0	0	rno-miR-504	-0.14	-0.14	N/A
FZD3	ENST00000240093.3	frizzled family receptor 3	192	1	1	0	0	0	rno-miR-504	-0.14	-0.15	N/A
TMEM183A	ENST00000367242.3	transmembrane protein 183A	241	1	0	1	0	0	rno-miR-504	-0.14	-0.17	N/A
TAF1B	ENST00000263663.5	TATA box binding protein (TBP)-associated factor, RNA polymerase I, B, 63kDa	214	1	0	0	1	0	rno-miR-504	-0.14	-0.26	N/A
TMEM102	ENST00000323206.1	transmembrane protein 102	8	1	0	0	1	0	rno-miR-504	-0.14	-0.23	N/A
GLIS2	ENST00000262366.3	GLIS family zinc finger 2	17	1	0	0	1	1	rno-miR-504	-0.14	-0.14	N/A
FAT2	ENST00000261800.5	FAT atypical cadherin 2	5	2	0	1	1	0	rno-miR-504	-0.14	-0.14	N/A
LNX2	ENST00000316334.3	ligand of numb-protein X 2	760	1	0	1	0	0	rno-miR-504	-0.14	-0.14	N/A
C5orf22	ENST00000325366.9	chromosome 5 open reading frame 22	598	1	0	0	1	0	rno-miR-504	-0.14	-0.15	N/A
PRELID2	ENST00000334744.4	PRELI domain containing 2	63	1	0	1	0	2	rno-miR-504	-0.14	-0.18	N/A
EPB41	ENST00000373798.1	erythrocyte membrane protein band 4.1 (elliptocytosis 1, RH-linked)	53	1	1	0	0	0	rno-miR-504	-0.14	-0.14	N/A
POU6F2	ENST00000518318.2	POU class 6 homeobox 2	5	1	1	0	0	0	rno-miR-504	-0.14	-0.14	N/A
AGL	ENST00000370161.2	amylo-alpha-1, 6-glucosidase, 4-alpha-glucanotransferase	48	1	0	0	1	0	rno-miR-504	-0.14	-0.14	N/A
TTC22	ENST00000371276.4	tetratricopeptide repeat domain 22	5	1	0	1	0	0	rno-miR-504	-0.14	-0.14	N/A
TECPR2	ENST00000359520.7	tectonin beta-propeller repeat containing 2	109	1	0	1	0	0	rno-miR-504	-0.14	-0.14	N/A
ARL10	ENST00000310389.5	ADP-ribosylation factor-like 10	236	1	0	0	1	0	rno-miR-504	-0.13	-0.17	N/A
FEM1A	ENST00000269856.3	fem-1 homolog a (C. elegans)	57	1	1	0	0	0	rno-miR-504	-0.13	-0.46	N/A
BTG2	ENST00000290551.4	BTG family, member 2	758	1	0	1	0	0	rno-miR-504	-0.13	-0.14	N/A
ZNF276	ENST00000289816.5	zinc finger protein 276	94	2	1	0	1	0	rno-miR-504	-0.13	-0.4	N/A
PIK3R1	ENST00000521381.1	phosphoinositide-3-kinase, regulatory subunit 1 (alpha)	217	1	0	0	1	0	rno-miR-504	-0.13	-0.14	N/A
MDM4	ENST00000391947.2	Mdm4 p53 binding protein homolog (mouse)	443	1	0	0	1	0	rno-miR-504	-0.13	-0.14	N/A
KBTBD12	ENST00000405256.1	kelch repeat and BTB (POZ) domain containing 12	5	1	0	1	0	1	rno-miR-504	-0.13	-0.13	N/A
ZNF629	ENST00000262525.4	zinc finger protein 629	44	1	0	0	1	0	rno-miR-504	-0.13	-0.13	N/A
RYR2	ENST00000366574.2	ryanodine receptor 2 (cardiac)	18	2	0	0	2	0	rno-miR-504	-0.13	-0.13	N/A
NT5E	ENST00000369651.3	5'-nucleotidase, ecto (CD73)	285	1	0	1	0	0	rno-miR-504	-0.13	-0.21	N/A
SLC30A4	ENST00000261867.4	solute carrier family 30 (zinc transporter), member 4	19	1	0	0	1	0	rno-miR-504	-0.13	-0.17	N/A
HMG20A	ENST00000336216.4	high mobility group 20A	391	1	0	1	0	0	rno-miR-504	-0.13	-0.14	N/A
FGD4	ENST00000427716.2	FYVE, RhoGEF and PH domain containing 4	38	1	0	0	1	1	rno-miR-504	-0.13	-0.15	N/A
XIRP1	ENST00000396251.1	xin actin-binding repeat containing 1	5	2	0	0	2	0	rno-miR-504	-0.13	-0.13	N/A
C9orf72	ENST00000380003.3	chromosome 9 open reading frame 72	25	1	0	1	0	0	rno-miR-504	-0.13	-0.13	N/A
DMP1	ENST00000339673.6	dentin matrix acidic phosphoprotein 1	5	1	0	0	1	0	rno-miR-504	-0.13	-0.13	N/A
ANKRD29	ENST00000592179.1	ankyrin repeat domain 29	60	1	0	1	0	1	rno-miR-504	-0.13	-0.17	N/A
ARNTL	ENST00000389708.3	aryl hydrocarbon receptor nuclear translocator-like	456	1	0	0	1	0	rno-miR-504	-0.13	-0.13	N/A
PHACTR4	ENST00000373839.3	phosphatase and actin regulator 4	85	1	0	1	0	0	rno-miR-504	-0.13	-0.14	N/A
CHST15	ENST00000346248.5	carbohydrate (N-acetylgalactosamine 4-sulfate 6-O) sulfotransferase 15	59	1	0	0	1	0	rno-miR-504	-0.13	-0.13	N/A
CGN	ENST00000271636.7	cingulin	17	1	0	0	1	0	rno-miR-504	-0.13	-0.13	N/A
GLIS3	ENST00000324333.10	GLIS family zinc finger 3	47	1	0	0	1	0	rno-miR-504	-0.13	-0.13	N/A
ZBTB5	ENST00000307750.4	zinc finger and BTB domain containing 5	281	2	0	2	0	0	rno-miR-504	-0.13	-0.15	N/A
TBK1	ENST00000331710.5	TANK-binding kinase 1	54	1	0	0	1	0	rno-miR-504	-0.13	-0.13	N/A
SCRT1	ENST00000332135.4	scratch homolog 1, zinc finger protein (Drosophila)	5	1	0	1	0	2	rno-miR-504	-0.13	-0.13	N/A
HLF	ENST00000226067.5	hepatic leukemia factor	15	2	1	1	0	0	rno-miR-504	-0.13	-0.15	N/A
GPR161	ENST00000367838.1	G protein-coupled receptor 161	1712	1	0	1	0	0	rno-miR-504	-0.13	-0.16	N/A
TMEM189-UBE2V1	ENST00000341698.2	TMEM189-UBE2V1 readthrough	1621	1	0	1	0	0	rno-miR-504	-0.13	-0.13	N/A
ITGB6	ENST00000283249.2	integrin, beta 6	5	1	0	0	1	0	rno-miR-504	-0.13	-0.13	N/A
TMEM189	ENST00000557021.1	transmembrane protein 189	1621	1	0	1	0	0	rno-miR-504	-0.13	-0.13	N/A
STXBP5L	ENST00000273666.6	syntaxin binding protein 5-like	19	1	0	0	1	2	rno-miR-504	-0.13	-0.13	N/A
MTOR	ENST00000376838.1	mechanistic target of rapamycin (serine/threonine kinase)	653	1	0	1	0	0	rno-miR-504	-0.13	-0.13	N/A
RP11-766F14.2	ENST00000511828.1	Protein LOC285556	5	1	1	0	0	0	rno-miR-504	-0.13	-0.13	N/A
ADAM28	ENST00000265769.4	ADAM metallopeptidase domain 28	5	1	0	1	0	0	rno-miR-504	-0.13	-0.13	N/A
ZNF526	ENST00000301215.3	zinc finger protein 526	256	1	0	1	0	0	rno-miR-504	-0.13	-0.13	N/A
FPGS	ENST00000373245.1	folylpolyglutamate synthase	117	1	0	1	0	0	rno-miR-504	-0.13	-0.13	N/A
TGFBR1	ENST00000374994.4	transforming growth factor, beta receptor 1	249	1	0	1	0	0	rno-miR-504	-0.13	-0.15	N/A
KAT7	ENST00000259021.4	K(lysine) acetyltransferase 7	48	1	1	0	0	2	rno-miR-504	-0.13	-0.25	N/A
LPHN1	ENST00000340736.6	latrophilin 1	49	1	0	1	0	1	rno-miR-504	-0.13	-0.14	N/A
GFPT1	ENST00000357308.4	glutamine--fructose-6-phosphate transaminase 1	1313	1	1	0	0	0	rno-miR-504	-0.13	-0.28	N/A
REEP3	ENST00000373758.4	receptor accessory protein 3	1095	1	0	0	1	0	rno-miR-504	-0.13	-0.16	N/A
ANKRD23	ENST00000318357.4	ankyrin repeat domain 23	9	1	0	0	1	1	rno-miR-504	-0.13	-0.13	N/A
PRRT4	ENST00000489835.2	proline-rich transmembrane protein 4	5	2	0	2	0	0	rno-miR-504	-0.13	-0.13	N/A
MTF1	ENST00000373036.4	metal-regulatory transcription factor 1	98	3	0	2	1	1	rno-miR-504	-0.13	-0.13	N/A
STARD8	ENST00000252336.6	StAR-related lipid transfer (START) domain containing 8	29	1	0	1	0	0	rno-miR-504	-0.13	-0.13	N/A
EOMES	ENST00000295743.4	eomesodermin	28	1	0	0	1	0	rno-miR-504	-0.13	-0.13	N/A
EPAS1	ENST00000263734.3	endothelial PAS domain protein 1	3689	1	0	0	1	0	rno-miR-504	-0.13	-0.13	N/A
PPP1R15B	ENST00000367188.4	protein phosphatase 1, regulatory subunit 15B	2154	1	0	1	0	1	rno-miR-504	-0.13	-0.18	N/A
GLP2R	ENST00000262441.5	glucagon-like peptide 2 receptor	247	1	0	1	0	0	rno-miR-504	-0.13	-0.13	N/A
MOB3C	ENST00000319928.3	MOB kinase activator 3C	141	1	0	1	0	0	rno-miR-504	-0.13	-0.13	N/A
GALNT9	ENST00000397325.2	UDP-N-acetyl-alpha-D-galactosamine:polypeptide N-acetylgalactosaminyltransferase 9 (GalNAc-T9)	5	1	0	0	1	0	rno-miR-504	-0.13	-0.13	N/A
ST6GALNAC3	ENST00000328299.3	ST6 (alpha-N-acetyl-neuraminyl-2,3-beta-galactosyl-1,3)-N-acetylgalactosaminide alpha-2,6-sialyltransferase 3	41	1	0	1	0	0	rno-miR-504	-0.13	-0.13	N/A
TRPV3	ENST00000301365.4	transient receptor potential cation channel, subfamily V, member 3	13	1	1	0	0	0	rno-miR-504	-0.13	-0.21	N/A
ABHD5	ENST00000458276.2	abhydrolase domain containing 5	884	2	0	2	0	0	rno-miR-504	-0.13	-0.3	N/A
IL2RA	ENST00000379959.3	interleukin 2 receptor, alpha	5	1	0	0	1	0	rno-miR-504	-0.13	-0.13	N/A
THRA	ENST00000450525.2	thyroid hormone receptor, alpha	547	2	0	1	1	0	rno-miR-504	-0.13	-0.13	N/A
IGFBP5	ENST00000233813.4	insulin-like growth factor binding protein 5	10709	2	1	0	1	0	rno-miR-504	-0.13	-0.28	N/A
ZADH2	ENST00000322342.3	zinc binding alcohol dehydrogenase domain containing 2	207	1	1	0	0	1	rno-miR-504	-0.13	-0.42	N/A
ZSCAN30	ENST00000333206.5	zinc finger and SCAN domain containing 30	274	1	0	0	1	0	rno-miR-504	-0.13	-0.13	N/A
NLGN2	ENST00000302926.2	neuroligin 2	20	1	1	0	0	1	rno-miR-504	-0.13	-0.23	N/A
TRAPPC2L	ENST00000565504.1	trafficking protein particle complex 2-like	1619	1	0	1	0	0	rno-miR-504	-0.13	-0.13	N/A
ADAMTS1	ENST00000284984.3	ADAM metallopeptidase with thrombospondin type 1 motif, 1	466	1	0	1	0	0	rno-miR-504	-0.13	-0.17	N/A
NR6A1	ENST00000487099.2	nuclear receptor subfamily 6, group A, member 1	1082	1	0	1	0	0	rno-miR-504	-0.13	-0.13	N/A
DDHD2	ENST00000397166.2	DDHD domain containing 2	961	1	0	1	0	0	rno-miR-504	-0.13	-0.15	N/A
SOWAHB	ENST00000334306.2	sosondowah ankyrin repeat domain family member B	25	1	1	0	0	1	rno-miR-504	-0.13	-0.28	N/A
SOCS6	ENST00000397942.3	suppressor of cytokine signaling 6	140	1	0	0	1	1	rno-miR-504	-0.13	-0.14	N/A
CADM2	ENST00000383699.3	cell adhesion molecule 2	5	1	1	0	0	0	rno-miR-504	-0.12	-0.12	N/A
BRWD1	ENST00000342449.3	bromodomain and WD repeat domain containing 1	96	1	1	0	0	1	rno-miR-504	-0.12	-0.29	N/A
TNS3	ENST00000311160.9	tensin 3	28	3	0	3	0	0	rno-miR-504	-0.12	-0.12	N/A
MARS2	ENST00000282276.6	methionyl-tRNA synthetase 2, mitochondrial	391	1	0	1	0	0	rno-miR-504	-0.12	-0.12	N/A
PDGFRA	ENST00000257290.5	platelet-derived growth factor receptor, alpha polypeptide	39	1	0	0	1	2	rno-miR-504	-0.12	-0.12	N/A
CCND2	ENST00000261254.3	cyclin D2	66	1	0	0	1	2	rno-miR-504	-0.12	-0.14	N/A
FAM83G	ENST00000388995.6	family with sequence similarity 83, member G	322	1	0	1	0	0	rno-miR-504	-0.12	-0.13	N/A
RRP1B	ENST00000340648.4	ribosomal RNA processing 1B	314	1	0	0	1	0	rno-miR-504	-0.12	-0.13	N/A
MDGA1	ENST00000297153.7	MAM domain containing glycosylphosphatidylinositol anchor 1	240	1	0	1	0	2	rno-miR-504	-0.12	-0.13	N/A
OXTR	ENST00000316793.3	oxytocin receptor	24	1	0	0	1	0	rno-miR-504	-0.12	-0.12	N/A
MCAM	ENST00000392814.1	melanoma cell adhesion molecule	398	1	0	1	0	0	rno-miR-504	-0.12	-0.12	N/A
MOSPD1	ENST00000370783.3	motile sperm domain containing 1	83	1	0	0	1	0	rno-miR-504	-0.12	-0.18	N/A
POM121C	ENST00000257665.5	POM121 transmembrane nucleoporin C	5	1	0	1	0	1	rno-miR-504	-0.12	-0.12	N/A
MYD88	ENST00000495303.1	myeloid differentiation primary response 88	319	1	0	1	0	0	rno-miR-504	-0.12	-0.13	N/A
IQCE	ENST00000402050.2	IQ motif containing E	687	1	0	1	0	0	rno-miR-504	-0.12	-0.13	N/A
DUSP8	ENST00000397374.3	dual specificity phosphatase 8	26	1	0	1	0	0	rno-miR-504	-0.12	-0.14	N/A
PTPN1	ENST00000371621.3	protein tyrosine phosphatase, non-receptor type 1	142	1	0	1	0	1	rno-miR-504	-0.12	-0.21	N/A
SYNPO2L	ENST00000372873.4	synaptopodin 2-like	5	1	0	0	1	1	rno-miR-504	-0.12	-0.12	N/A
PGS1	ENST00000262764.6	phosphatidylglycerophosphate synthase 1	622	1	0	0	1	0	rno-miR-504	-0.12	-0.12	N/A
MFSD4	ENST00000367147.4	major facilitator superfamily domain containing 4	5	1	0	1	0	0	rno-miR-504	-0.12	-0.12	N/A
CHD8	ENST00000430710.3	chromodomain helicase DNA binding protein 8	191	1	0	0	1	0	rno-miR-504	-0.12	-0.12	N/A
SULF1	ENST00000458141.2	sulfatase 1	11	1	0	1	0	0	rno-miR-504	-0.12	-0.12	N/A
RBM20	ENST00000369519.3	RNA binding motif protein 20	7	1	1	0	0	0	rno-miR-504	-0.12	-0.12	N/A
DKFZP761J1410	ENST00000251473.5	Lipid phosphate phosphatase-related protein type 2	345	2	0	2	0	0	rno-miR-504	-0.12	-0.12	N/A
DPF1	ENST00000420980.2	D4, zinc and double PHD fingers family 1	11	1	0	1	0	1	rno-miR-504	-0.12	-0.12	N/A
GPR114	ENST00000340339.4	G protein-coupled receptor 114	5	1	0	0	1	0	rno-miR-504	-0.12	-0.12	N/A
CEP350	ENST00000367607.3	centrosomal protein 350kDa	705	2	1	0	1	0	rno-miR-504	-0.12	-0.14	N/A
SNX29	ENST00000566228.1	sorting nexin 29	266	1	0	1	0	0	rno-miR-504	-0.12	-0.12	N/A
PHF1	ENST00000374512.3	PHD finger protein 1	19	1	0	1	0	0	rno-miR-504	-0.12	-0.12	N/A
CTC-432M15.3	ENST00000514667.1	Folliculin-interacting protein 1	38	1	0	1	0	0	rno-miR-504	-0.12	-0.12	N/A
CSRP2BP	ENST00000435364.3	CSRP2 binding protein	408	1	0	1	0	0	rno-miR-504	-0.12	-0.12	N/A
RNF219	ENST00000282003.6	ring finger protein 219	680	1	0	0	1	0	rno-miR-504	-0.12	-0.12	N/A
RNF38	ENST00000259605.6	ring finger protein 38	348	1	0	0	1	0	rno-miR-504	-0.12	-0.12	N/A
SNX33	ENST00000308527.5	sorting nexin 33	148	3	1	1	1	0	rno-miR-504	-0.12	-0.16	N/A
RNF182	ENST00000488300.1	ring finger protein 182	1122	1	0	1	0	0	rno-miR-504	-0.12	-0.12	N/A
IGF1R	ENST00000268035.6	insulin-like growth factor 1 receptor	561	2	1	0	1	0	rno-miR-504	-0.12	-0.15	N/A
ANGPT2	ENST00000325203.5	angiopoietin 2	5	1	0	0	1	0	rno-miR-504	-0.12	-0.12	N/A
SLC22A13	ENST00000311856.4	solute carrier family 22 (organic anion/urate transporter), member 13	5	1	0	1	0	0	rno-miR-504	-0.12	-0.12	N/A
DRAXIN	ENST00000294485.5	dorsal inhibitory axon guidance protein	5	1	0	1	0	0	rno-miR-504	-0.12	-0.12	N/A
LTBP4	ENST00000243562.9	latent transforming growth factor beta binding protein 4	32	1	0	1	0	0	rno-miR-504	-0.12	-0.12	N/A
MPRIP	ENST00000341712.4	myosin phosphatase Rho interacting protein	521	1	1	0	0	0	rno-miR-504	-0.12	-0.2	N/A
GTF3C4	ENST00000372146.4	general transcription factor IIIC, polypeptide 4, 90kDa	1598	1	0	1	0	1	rno-miR-504	-0.12	-0.16	N/A
ABAT	ENST00000569156.1	4-aminobutyrate aminotransferase	66	1	0	0	1	1	rno-miR-504	-0.12	-0.24	N/A
KCNJ9	ENST00000368088.3	potassium inwardly-rectifying channel, subfamily J, member 9	5	1	0	1	0	0	rno-miR-504	-0.12	-0.12	N/A
ULK1	ENST00000321867.4	unc-51 like autophagy activating kinase 1	3083	1	0	1	0	0	rno-miR-504	-0.12	-0.12	N/A
SULF2	ENST00000359930.4	sulfatase 2	103	1	0	1	0	0	rno-miR-504	-0.12	-0.12	N/A
WNK3	ENST00000375169.3	WNK lysine deficient protein kinase 3	55	1	1	0	0	0	rno-miR-504	-0.12	-0.12	N/A
FAM91A1	ENST00000334705.7	family with sequence similarity 91, member A1	731	1	0	0	1	0	rno-miR-504	-0.12	-0.12	N/A
UNC5D	ENST00000287272.2	unc-5 homolog D (C. elegans)	37	2	2	0	0	2	rno-miR-504	-0.12	-0.14	N/A
SH3RF2	ENST00000511217.1	SH3 domain containing ring finger 2	53	1	0	1	0	0	rno-miR-504	-0.12	-0.14	N/A
VAMP1	ENST00000361716.3	vesicle-associated membrane protein 1 (synaptobrevin 1)	8	1	0	1	0	0	rno-miR-504	-0.12	-0.12	N/A
BAHD1	ENST00000416165.1	bromo adjacent homology domain containing 1	76	1	0	0	1	0	rno-miR-504	-0.12	-0.12	N/A
YLPM1	ENST00000552421.1	YLP motif containing 1	1542	1	0	0	1	0	rno-miR-504	-0.12	-0.12	N/A
TSPAN11	ENST00000261177.9	tetraspanin 11	27	2	0	1	1	0	rno-miR-504	-0.12	-0.12	N/A
NXN	ENST00000575801.1	nucleoredoxin	811	1	0	1	0	2	rno-miR-504	-0.12	-0.15	N/A
CDC42SE2	ENST00000505065.1	CDC42 small effector 2	1057	1	0	1	0	0	rno-miR-504	-0.12	-0.14	N/A
FAM174B	ENST00000327355.5	family with sequence similarity 174, member B	16	2	0	2	0	0	rno-miR-504	-0.12	-0.17	N/A
CLDND1	ENST00000341181.6	claudin domain containing 1	24	1	0	1	0	0	rno-miR-504	-0.12	-0.2	N/A
NETO2	ENST00000562435.1	neuropilin (NRP) and tolloid (TLL)-like 2	723	1	0	1	0	0	rno-miR-504	-0.12	-0.19	N/A
CTD-2545M3.6	ENST00000599632.1		10	1	0	1	0	0	rno-miR-504	-0.12	-0.26	N/A
REEP1	ENST00000165698.5	receptor accessory protein 1	49	1	0	1	0	0	rno-miR-504	-0.12	-0.12	N/A
IGLON5	ENST00000270642.8	IgLON family member 5	5	1	0	1	0	0	rno-miR-504	-0.12	-0.12	N/A
CHMP1A	ENST00000397901.3	charged multivesicular body protein 1A	642	1	0	0	1	0	rno-miR-504	-0.12	-0.12	N/A
QSER1	ENST00000399302.2	glutamine and serine rich 1	34	1	1	0	0	0	rno-miR-504	-0.12	-0.14	N/A
DRP2	ENST00000402866.1	dystrophin related protein 2	5	1	0	0	1	1	rno-miR-504	-0.12	-0.12	N/A
PTGFR	ENST00000370756.3	prostaglandin F receptor (FP)	20	1	0	0	1	0	rno-miR-504	-0.12	-0.12	N/A
RECK	ENST00000377966.3	reversion-inducing-cysteine-rich protein with kazal motifs	10	1	1	0	0	0	rno-miR-504	-0.12	-0.25	N/A
NFAT5	ENST00000354436.2	nuclear factor of activated T-cells 5, tonicity-responsive	128	1	1	0	0	0	rno-miR-504	-0.12	-0.16	N/A
ZC3H7B	ENST00000352645.4	zinc finger CCCH-type containing 7B	888	1	0	1	0	0	rno-miR-504	-0.12	-0.12	N/A
EHF	ENST00000257831.3	ets homologous factor	5	1	0	1	0	0	rno-miR-504	-0.12	-0.12	N/A
PARPBP	ENST00000378128.3	PARP1 binding protein	456	1	0	1	0	0	rno-miR-504	-0.12	-0.12	N/A
ST14	ENST00000278742.5	suppression of tumorigenicity 14 (colon carcinoma)	11	1	0	1	0	0	rno-miR-504	-0.12	-0.12	N/A
KIAA0513	ENST00000566428.1	KIAA0513	5	1	0	0	1	0	rno-miR-504	-0.12	-0.12	N/A
NFE2L3	ENST00000056233.3	nuclear factor, erythroid 2-like 3	36	1	1	0	0	0	rno-miR-504	-0.12	-0.54	N/A
PRKAA2	ENST00000371244.4	protein kinase, AMP-activated, alpha 2 catalytic subunit	561	1	0	0	1	1	rno-miR-504	-0.11	-0.14	N/A
DNAJC16	ENST00000375847.3	DnaJ (Hsp40) homolog, subfamily C, member 16	366	1	0	0	1	0	rno-miR-504	-0.11	-0.13	N/A
OTUD7A	ENST00000307050.4	OTU domain containing 7A	35	2	0	1	1	1	rno-miR-504	-0.11	-0.31	N/A
KLF7	ENST00000423015.1	Kruppel-like factor 7 (ubiquitous)	737	1	0	1	0	1	rno-miR-504	-0.11	-0.19	N/A
IRGQ	ENST00000422989.1	immunity-related GTPase family, Q	62	1	0	1	0	1	rno-miR-504	-0.11	-0.2	N/A
ZBTB43	ENST00000449886.1	zinc finger and BTB domain containing 43	396	1	0	0	1	1	rno-miR-504	-0.11	-0.11	N/A
RUFY1	ENST00000377001.2	RUN and FYVE domain containing 1	187	1	0	0	1	0	rno-miR-504	-0.11	-0.11	N/A
SPEF2	ENST00000509059.1	sperm flagellar 2	35	1	0	1	0	0	rno-miR-504	-0.11	-0.11	N/A
DISP2	ENST00000267889.3	dispatched homolog 2 (Drosophila)	8	1	0	1	0	0	rno-miR-504	-0.11	-0.11	N/A
MYBL1	ENST00000522677.3	v-myb avian myeloblastosis viral oncogene homolog-like 1	53	1	0	0	1	0	rno-miR-504	-0.11	-0.11	N/A
ENPP4	ENST00000321037.4	ectonucleotide pyrophosphatase/phosphodiesterase 4 (putative)	114	1	0	0	1	0	rno-miR-504	-0.11	-0.12	N/A
SRF	ENST00000265354.4	serum response factor (c-fos serum response element-binding transcription factor)	596	1	0	0	1	0	rno-miR-504	-0.11	-0.12	N/A
GMEB1	ENST00000373816.1	glucocorticoid modulatory element binding protein 1	154	1	0	1	0	1	rno-miR-504	-0.11	-0.16	N/A
RALGAPA2	ENST00000202677.7	Ral GTPase activating protein, alpha subunit 2 (catalytic)	24	3	0	2	1	0	rno-miR-504	-0.11	-0.14	N/A
SETD7	ENST00000274031.3	SET domain containing (lysine methyltransferase) 7	76	1	0	0	1	0	rno-miR-504	-0.11	-0.12	N/A
FBXL16	ENST00000397621.1	F-box and leucine-rich repeat protein 16	5	1	1	0	0	0	rno-miR-504	-0.11	-0.11	N/A
TGFBRAP1	ENST00000393359.2	transforming growth factor, beta receptor associated protein 1	435	1	0	1	0	0	rno-miR-504	-0.11	-0.11	N/A
DSCAM	ENST00000400454.1	Down syndrome cell adhesion molecule	5	1	0	0	1	0	rno-miR-504	-0.11	-0.11	N/A
ZBTB25	ENST00000608382.1	zinc finger and BTB domain containing 25	149	1	0	0	1	0	rno-miR-504	-0.11	-0.17	N/A
PREX2	ENST00000288368.4	phosphatidylinositol-3,4,5-trisphosphate-dependent Rac exchange factor 2	11	1	0	0	1	0	rno-miR-504	-0.11	-0.11	N/A
PRR14L	ENST00000434485.1	proline rich 14-like	39	1	0	1	0	1	rno-miR-504	-0.11	-0.11	N/A
RAPGEF6	ENST00000509018.1	Rap guanine nucleotide exchange factor (GEF) 6	38	1	0	1	0	0	rno-miR-504	-0.11	-0.11	N/A
EFR3B	ENST00000403714.3	EFR3 homolog B (S. cerevisiae)	14	2	0	1	1	0	rno-miR-504	-0.11	-0.18	N/A
IFNLR1	ENST00000327575.2	interferon, lambda receptor 1	15	1	0	1	0	0	rno-miR-504	-0.11	-0.17	N/A
GALNT7	ENST00000265000.4	UDP-N-acetyl-alpha-D-galactosamine:polypeptide N-acetylgalactosaminyltransferase 7 (GalNAc-T7)	953	1	0	0	1	0	rno-miR-504	-0.11	-0.11	N/A
BMF	ENST00000220446.4	Bcl2 modifying factor	179	1	0	1	0	0	rno-miR-504	-0.11	-0.14	N/A
MKL2	ENST00000318282.5	MKL/myocardin-like 2	992	1	0	1	0	0	rno-miR-504	-0.11	-0.11	N/A
NUSAP1	ENST00000260359.6	nucleolar and spindle associated protein 1	686	1	0	1	0	0	rno-miR-504	-0.11	-0.14	N/A
BICD2	ENST00000356884.6	bicaudal D homolog 2 (Drosophila)	38	1	0	1	0	1	rno-miR-504	-0.11	-0.11	N/A
SLC6A11	ENST00000254488.2	solute carrier family 6 (neurotransmitter transporter), member 11	83	1	0	0	1	0	rno-miR-504	-0.11	-0.15	N/A
NAA60	ENST00000610180.1	N-alpha-acetyltransferase 60	1339	1	0	1	0	0	rno-miR-504	-0.11	-0.11	N/A
TAF4	ENST00000252996.4	TAF4 RNA polymerase II, TATA box binding protein (TBP)-associated factor, 135kDa	61	1	0	1	0	0	rno-miR-504	-0.11	-0.12	N/A
DLX3	ENST00000434704.2	distal-less homeobox 3	5	1	0	0	1	0	rno-miR-504	-0.11	-0.11	N/A
RALBP1	ENST00000383432.3	ralA binding protein 1	134	2	0	2	0	0	rno-miR-504	-0.11	-0.11	N/A
ISY1-RAB43	ENST00000418265.1	ISY1-RAB43 readthrough	5	1	0	0	1	1	rno-miR-504	-0.11	-0.11	N/A
ITGB8	ENST00000222573.4	integrin, beta 8	17	1	0	0	1	0	rno-miR-504	-0.11	-0.14	N/A
RNGTT	ENST00000369485.4	RNA guanylyltransferase and 5'-phosphatase	1384	1	1	0	0	0	rno-miR-504	-0.11	-0.12	N/A
TMEM50A	ENST00000374358.4	transmembrane protein 50A	228	1	0	1	0	0	rno-miR-504	-0.11	-0.2	N/A
KIAA0556	ENST00000261588.4	KIAA0556	169	1	0	0	1	0	rno-miR-504	-0.11	-0.11	N/A
ITGB3	ENST00000559488.1	integrin, beta 3 (platelet glycoprotein IIIa, antigen CD61)	176	1	0	0	1	1	rno-miR-504	-0.11	-0.11	N/A
BORA	ENST00000390667.5	bora, aurora kinase A activator	244	1	1	0	0	0	rno-miR-504	-0.11	-0.41	N/A
CMYA5	ENST00000446378.2	cardiomyopathy associated 5	77	1	0	1	0	0	rno-miR-504	-0.11	-0.11	N/A
TAL1	ENST00000371884.2	T-cell acute lymphocytic leukemia 1	5	1	0	0	1	0	rno-miR-504	-0.11	-0.11	N/A
SLC25A23	ENST00000301454.4	solute carrier family 25 (mitochondrial carrier; phosphate carrier), member 23	5	1	0	1	0	1	rno-miR-504	-0.11	-0.11	N/A
KLF13	ENST00000307145.3	Kruppel-like factor 13	5	1	0	1	0	2	rno-miR-504	-0.11	-0.11	N/A
RAI1	ENST00000353383.1	retinoic acid induced 1	277	1	0	1	0	0	rno-miR-504	-0.11	-0.11	N/A
OCLN	ENST00000355237.2	occludin	5	1	0	0	1	0	rno-miR-504	-0.11	-0.11	N/A
PTPN11	ENST00000351677.2	protein tyrosine phosphatase, non-receptor type 11	52	2	0	1	1	1	rno-miR-504	-0.11	-0.11	N/A
SCAMP5	ENST00000425597.3	secretory carrier membrane protein 5	127	1	0	1	0	0	rno-miR-504	-0.11	-0.11	N/A
PLXNA4	ENST00000321063.4	plexin A4	9	2	0	1	1	2	rno-miR-504	-0.11	-0.2	N/A
LOX	ENST00000231004.4	lysyl oxidase	3441	1	0	0	1	0	rno-miR-504	-0.11	-0.23	N/A
AXIN1	ENST00000262320.3	axin 1	27	1	0	0	1	0	rno-miR-504	-0.11	-0.11	N/A
KCNIP3	ENST00000295225.5	Kv channel interacting protein 3, calsenilin	555	1	0	1	0	0	rno-miR-504	-0.11	-0.11	N/A
RORA	ENST00000335670.6	RAR-related orphan receptor A	102	2	0	1	1	1	rno-miR-504	-0.11	-0.13	N/A
PDCL	ENST00000259467.4	phosducin-like	154	1	0	1	0	0	rno-miR-504	-0.11	-0.13	N/A
TNPO2	ENST00000425528.1	transportin 2	1620	1	0	0	1	0	rno-miR-504	-0.11	-0.11	N/A
CHRM3	ENST00000255380.4	cholinergic receptor, muscarinic 3	47	1	0	0	1	2	rno-miR-504	-0.11	-0.13	N/A
ARNTL2	ENST00000546179.1	aryl hydrocarbon receptor nuclear translocator-like 2	283	1	0	0	1	1	rno-miR-504	-0.11	-0.13	N/A
SNX18	ENST00000343017.6	sorting nexin 18	174	1	1	0	0	0	rno-miR-504	-0.11	-0.11	N/A
PROM2	ENST00000317620.9	prominin 2	18	1	0	1	0	0	rno-miR-504	-0.11	-0.11	N/A
KIAA1199	ENST00000220244.3	KIAA1199	660	1	0	1	0	3	rno-miR-504	-0.11	-0.11	N/A
SP7	ENST00000536324.2	Sp7 transcription factor	5	1	0	1	0	0	rno-miR-504	-0.11	-0.11	N/A
SLC6A3	ENST00000270349.9	solute carrier family 6 (neurotransmitter transporter), member 3	5	1	0	1	0	0	rno-miR-504	-0.11	-0.11	N/A
MAGI2	ENST00000419488.1	membrane associated guanylate kinase, WW and PDZ domain containing 2	43	1	1	0	0	0	rno-miR-504	-0.11	-0.12	N/A
GPR126	ENST00000230173.6	G protein-coupled receptor 126	604	1	0	1	0	0	rno-miR-504	-0.11	-0.11	N/A
MPP2	ENST00000377184.3	membrane protein, palmitoylated 2 (MAGUK p55 subfamily member 2)	78	1	1	0	0	0	rno-miR-504	-0.11	-0.16	N/A
ADD2	ENST00000264436.4	adducin 2 (beta)	59	3	2	1	0	3	rno-miR-504	-0.11	-0.22	N/A
STXBP4	ENST00000376352.2	syntaxin binding protein 4	62	1	0	0	1	0	rno-miR-504	-0.11	-0.16	N/A
CX3CL1	ENST00000006053.6	chemokine (C-X3-C motif) ligand 1	218	1	0	1	0	0	rno-miR-504	-0.11	-0.12	N/A
GIT2	ENST00000355312.3	G protein-coupled receptor kinase interacting ArfGAP 2	924	1	0	1	0	0	rno-miR-504	-0.11	-0.11	N/A
C16orf70	ENST00000219139.3	chromosome 16 open reading frame 70	485	1	0	1	0	0	rno-miR-504	-0.11	-0.11	N/A
FAM172A	ENST00000395965.3	family with sequence similarity 172, member A	257	1	0	1	0	0	rno-miR-504	-0.11	-0.11	N/A
BZRAP1	ENST00000268893.6	benzodiazapine receptor (peripheral) associated protein 1	26	1	0	1	0	0	rno-miR-504	-0.11	-0.11	N/A
DOK6	ENST00000382713.5	docking protein 6	8	1	0	0	1	0	rno-miR-504	-0.11	-0.11	N/A
RAB1B	ENST00000311481.6	RAB1B, member RAS oncogene family	5	1	0	1	0	0	rno-miR-504	-0.11	-0.11	N/A
KIF3A	ENST00000378746.4	kinesin family member 3A	33	1	0	1	0	0	rno-miR-504	-0.11	-0.15	N/A
DOK4	ENST00000566936.1	docking protein 4	183	1	0	0	1	0	rno-miR-504	-0.11	-0.15	N/A
TGOLN2	ENST00000377386.3	trans-golgi network protein 2	1914	1	0	1	0	0	rno-miR-504	-0.11	-0.12	N/A
CCR5	ENST00000292303.4	chemokine (C-C motif) receptor 5 (gene/pseudogene)	5	1	0	0	1	0	rno-miR-504	-0.11	-0.11	N/A
CORO2B	ENST00000261861.5	coronin, actin binding protein, 2B	751	1	0	0	1	0	rno-miR-504	-0.11	-0.11	N/A
SEC31B	ENST00000370345.3	SEC31 homolog B (S. cerevisiae)	43	1	0	1	0	0	rno-miR-504	-0.11	-0.11	N/A
ENC1	ENST00000302351.4	ectodermal-neural cortex 1 (with BTB domain)	57	1	0	0	1	0	rno-miR-504	-0.11	-0.11	N/A
SLC1A7	ENST00000371494.4	solute carrier family 1 (glutamate transporter), member 7	11	1	0	1	0	0	rno-miR-504	-0.11	-0.11	N/A
NUDT16	ENST00000359850.3	nudix (nucleoside diphosphate linked moiety X)-type motif 16	622	2	0	2	0	0	rno-miR-504	-0.11	-0.3	N/A
E2F1	ENST00000343380.5	E2F transcription factor 1	479	1	0	1	0	0	rno-miR-504	-0.11	-0.11	N/A
UBE2E3	ENST00000410062.4	ubiquitin-conjugating enzyme E2E 3	15	1	0	0	1	0	rno-miR-504	-0.11	-0.16	N/A
ZBTB38	ENST00000514251.1	zinc finger and BTB domain containing 38	1270	1	0	0	1	1	rno-miR-504	-0.11	-0.11	N/A
MORN3	ENST00000355329.3	MORN repeat containing 3	11	1	0	1	0	0	rno-miR-504	-0.1	-0.25	N/A
NHS	ENST00000380060.3	Nance-Horan syndrome (congenital cataracts and dental anomalies)	72	1	1	0	0	0	rno-miR-504	-0.1	-0.1	N/A
POMGNT1	ENST00000396420.3	protein O-linked mannose N-acetylglucosaminyltransferase 1 (beta 1,2-)	2123	1	0	1	0	0	rno-miR-504	-0.1	-0.1	N/A
SRP68	ENST00000307877.2	signal recognition particle 68kDa	989	1	0	1	0	0	rno-miR-504	-0.1	-0.17	N/A
COX17	ENST00000261070.2	COX17 cytochrome c oxidase copper chaperone	40	1	0	0	1	0	rno-miR-504	-0.1	-0.21	N/A
UCHL5	ENST00000367455.4	ubiquitin carboxyl-terminal hydrolase L5	1150	1	0	1	0	1	rno-miR-504	-0.1	-0.27	N/A
ANKS1A	ENST00000360359.3	ankyrin repeat and sterile alpha motif domain containing 1A	220	1	0	0	1	0	rno-miR-504	-0.1	-0.1	N/A
NR2E1	ENST00000368986.4	nuclear receptor subfamily 2, group E, member 1	5	1	0	0	1	0	rno-miR-504	-0.1	-0.1	N/A
SIX5	ENST00000560168.1	SIX homeobox 5	47	1	0	0	1	1	rno-miR-504	-0.1	-0.11	N/A
RB1	ENST00000267163.4	retinoblastoma 1	1891	1	0	1	0	0	rno-miR-504	-0.1	-0.1	N/A
KLF3	ENST00000261438.5	Kruppel-like factor 3 (basic)	515	2	0	1	1	0	rno-miR-504	-0.1	-0.2	N/A
SLC4A4	ENST00000340595.3	solute carrier family 4 (sodium bicarbonate cotransporter), member 4	400	1	0	0	1	0	rno-miR-504	-0.1	-0.11	N/A
ZBTB18	ENST00000358704.4	zinc finger and BTB domain containing 18	935	1	0	1	0	0	rno-miR-504	-0.1	-0.1	N/A
PITPNB	ENST00000335272.5	phosphatidylinositol transfer protein, beta	80	1	0	0	1	0	rno-miR-504	-0.1	-0.2	N/A
REXO1	ENST00000170168.4	REX1, RNA exonuclease 1 homolog (S. cerevisiae)	282	1	0	0	1	0	rno-miR-504	-0.1	-0.1	N/A
KIF26A	ENST00000315264.7	kinesin family member 26A	494	1	0	1	0	0	rno-miR-504	-0.1	-0.1	N/A
SMYD1	ENST00000419482.2	SET and MYND domain containing 1	5	1	0	1	0	0	rno-miR-504	-0.1	-0.1	N/A
OLFML2A	ENST00000288815.5	olfactomedin-like 2A	155	1	0	1	0	0	rno-miR-504	-0.1	-0.1	N/A
HAP1	ENST00000393939.2	huntingtin-associated protein 1	5	1	0	1	0	0	rno-miR-504	-0.1	-0.1	N/A
ARRDC4	ENST00000268042.6	arrestin domain containing 4	10	1	1	0	0	0	rno-miR-504	-0.1	-0.1	N/A
HAPLN3	ENST00000359595.3	hyaluronan and proteoglycan link protein 3	299	1	0	1	0	0	rno-miR-504	-0.1	-0.1	N/A
KIF24	ENST00000402558.2	kinesin family member 24	84	1	0	1	0	0	rno-miR-504	-0.1	-0.1	N/A
EDEM1	ENST00000256497.4	ER degradation enhancer, mannosidase alpha-like 1	948	1	0	0	1	0	rno-miR-504	-0.1	-0.1	N/A
ACSS3	ENST00000548058.1	acyl-CoA synthetase short-chain family member 3	306	1	1	0	0	0	rno-miR-504	-0.1	-0.17	N/A
MYO9B	ENST00000595618.1	myosin IXB	413	1	1	0	0	0	rno-miR-504	-0.1	-0.18	N/A
GALNT15	ENST00000339732.5	UDP-N-acetyl-alpha-D-galactosamine:polypeptide N-acetylgalactosaminyltransferase 15	114	1	0	0	1	0	rno-miR-504	-0.1	-0.12	N/A
ZFP14	ENST00000270001.7	ZFP14 zinc finger protein	109	1	0	1	0	0	rno-miR-504	-0.1	-0.1	N/A
C2orf44	ENST00000406895.3	chromosome 2 open reading frame 44	104	1	0	0	1	0	rno-miR-504	-0.1	-0.1	N/A
TMTC1	ENST00000256062.5	transmembrane and tetratricopeptide repeat containing 1	379	1	0	0	1	1	rno-miR-504	-0.1	-0.11	N/A
BCL2L1	ENST00000376062.2	BCL2-like 1	7726	1	0	1	0	1	rno-miR-504	-0.1	-0.1	N/A
CSRNP2	ENST00000228515.1	cysteine-serine-rich nuclear protein 2	104	1	0	1	0	0	rno-miR-504	-0.1	-0.12	N/A
DCAF15	ENST00000254337.6	DDB1 and CUL4 associated factor 15	304	1	0	0	1	0	rno-miR-504	-0.1	-0.14	N/A
ZBTB16	ENST00000335953.4	zinc finger and BTB domain containing 16	73	2	0	2	0	0	rno-miR-504	-0.1	-0.11	N/A
GMEB2	ENST00000370069.1	glucocorticoid modulatory element binding protein 2	240	1	0	0	1	0	rno-miR-504	-0.1	-0.1	N/A
GABRA2	ENST00000507460.1	gamma-aminobutyric acid (GABA) A receptor, alpha 2	10	1	0	1	0	0	rno-miR-504	-0.1	-0.2	N/A
ASIP	ENST00000374954.3	agouti signaling protein	5	1	0	1	0	0	rno-miR-504	-0.1	-0.1	N/A
KSR2	ENST00000425217.1	kinase suppressor of ras 2	22	2	0	2	0	2	rno-miR-504	-0.1	-0.1	N/A
NACC1	ENST00000292431.4	nucleus accumbens associated 1, BEN and BTB (POZ) domain containing	337	1	0	1	0	1	rno-miR-504	-0.1	-0.1	N/A
UBE2Q2	ENST00000267938.4	ubiquitin-conjugating enzyme E2Q family member 2	106	1	0	1	0	0	rno-miR-504	-0.1	-0.12	N/A
BNIP2	ENST00000267859.3	BCL2/adenovirus E1B 19kDa interacting protein 2	1255	1	0	1	0	0	rno-miR-504	-0.1	-0.21	N/A
ANKRD33B	ENST00000296657.5	ankyrin repeat domain 33B	9	1	1	0	0	2	rno-miR-504	-0.1	-0.24	N/A
UACA	ENST00000322954.6	uveal autoantigen with coiled-coil domains and ankyrin repeats	82	1	0	1	0	0	rno-miR-504	-0.1	-0.2	N/A
MCF2L	ENST00000397030.1	MCF.2 cell line derived transforming sequence-like	79	2	1	1	0	0	rno-miR-504	-0.1	-0.1	N/A
CHST3	ENST00000373115.4	carbohydrate (chondroitin 6) sulfotransferase 3	217	1	0	1	0	1	rno-miR-504	-0.1	-0.1	N/A
PHLPP2	ENST00000568954.1	PH domain and leucine rich repeat protein phosphatase 2	172	1	0	1	0	1	rno-miR-504	-0.1	-0.1	N/A
HTR6	ENST00000289753.1	5-hydroxytryptamine (serotonin) receptor 6, G protein-coupled	16	1	0	0	1	0	rno-miR-504	-0.1	-0.15	N/A
ANPEP	ENST00000300060.6	alanyl (membrane) aminopeptidase	216	1	0	1	0	0	rno-miR-504	-0.1	-0.1	N/A
LDLRAD2	ENST00000344642.2	low density lipoprotein receptor class A domain containing 2	5	1	1	0	0	0	rno-miR-504	-0.1	-0.1	N/A
ATP7B	ENST00000242839.4	ATPase, Cu++ transporting, beta polypeptide	88	1	0	1	0	2	rno-miR-504	-0.1	-0.1	N/A
ADAMTS13	ENST00000371916.1	ADAM metallopeptidase with thrombospondin type 1 motif, 13	41	1	0	1	0	0	rno-miR-504	-0.1	-0.1	N/A
UNK	ENST00000293218.3	unkempt homolog (Drosophila)	124	2	0	1	1	0	rno-miR-504	-0.1	-0.1	N/A
NPAS3	ENST00000346562.2	neuronal PAS domain protein 3	9	1	0	0	1	0	rno-miR-504	-0.1	-0.1	N/A
SEC24A	ENST00000398844.2	SEC24 family, member A (S. cerevisiae)	679	1	0	0	1	0	rno-miR-504	-0.1	-0.1	N/A
C11orf68	ENST00000438576.2	chromosome 11 open reading frame 68	1192	1	0	1	0	0	rno-miR-504	-0.1	-0.1	N/A
PALM2	ENST00000448454.2	paralemmin 2	35	1	0	1	0	0	rno-miR-504	-0.1	-0.12	N/A
ATAD1	ENST00000308448.7	ATPase family, AAA domain containing 1	276	1	0	0	1	0	rno-miR-504	-0.1	-0.13	N/A
THRB	ENST00000396671.2	thyroid hormone receptor, beta	55	1	1	0	0	0	rno-miR-504	-0.1	-0.14	N/A
MTMR12	ENST00000280285.5	myotubularin related protein 12	156	1	0	1	0	0	rno-miR-504	-0.1	-0.16	N/A
MGEA5	ENST00000439817.1	meningioma expressed antigen 5 (hyaluronidase)	1253	1	0	0	1	1	rno-miR-504	-0.1	-0.11	N/A
STAT3	ENST00000585517.1	signal transducer and activator of transcription 3 (acute-phase response factor)	478	2	1	0	1	0	rno-miR-504	-0.1	-0.11	N/A
LPPR1	ENST00000374874.3	Lipid phosphate phosphatase-related protein type 1	19	1	0	1	0	0	rno-miR-504	-0.1	-0.1	N/A
TRIM62	ENST00000291416.5	tripartite motif containing 62	28	1	0	0	1	0	rno-miR-504	-0.1	-0.1	N/A
C15orf39	ENST00000567617.1	chromosome 15 open reading frame 39	1023	1	0	0	1	0	rno-miR-504	-0.1	-0.1	N/A
ABCC12	ENST00000416054.1	ATP-binding cassette, sub-family C (CFTR/MRP), member 12	5	1	0	1	0	0	rno-miR-504	-0.1	-0.1	N/A
ZKSCAN4	ENST00000377294.2	zinc finger with KRAB and SCAN domains 4	139	1	0	1	0	0	rno-miR-504	-0.1	-0.24	N/A
MMP16	ENST00000286614.6	matrix metallopeptidase 16 (membrane-inserted)	12	2	0	0	2	0	rno-miR-504	-0.1	-0.11	N/A
RNF14	ENST00000394520.2	ring finger protein 14	20	1	0	0	1	0	rno-miR-504	-0.1	-0.1	N/A
GPC4	ENST00000370828.3	glypican 4	542	2	0	2	0	0	rno-miR-504	-0.09	-0.36	N/A
FBXO28	ENST00000424254.2	F-box protein 28	461	1	0	1	0	1	rno-miR-504	-0.09	-0.11	N/A
DCTN4	ENST00000447998.2	dynactin 4 (p62)	153	3	0	2	1	0	rno-miR-504	-0.09	-0.66	N/A
ARFGEF2	ENST00000371917.4	ADP-ribosylation factor guanine nucleotide-exchange factor 2 (brefeldin A-inhibited)	111	1	1	0	0	0	rno-miR-504	-0.09	-0.2	N/A
OAS2	ENST00000392583.2	2'-5'-oligoadenylate synthetase 2, 69/71kDa	5	1	0	1	0	0	rno-miR-504	-0.09	-0.09	N/A
MAP10	ENST00000418460.1	microtubule-associated protein 10	5	1	0	0	1	0	rno-miR-504	-0.09	-0.09	N/A
SPOCD1	ENST00000373648.2	SPOC domain containing 1	755	1	0	1	0	0	rno-miR-504	-0.09	-0.09	N/A
CHD6	ENST00000373233.3	chromodomain helicase DNA binding protein 6	85	1	0	1	0	0	rno-miR-504	-0.09	-0.09	N/A
PHACTR1	ENST00000379350.1	phosphatase and actin regulator 1	5	1	0	1	0	0	rno-miR-504	-0.09	-0.09	N/A
AL031663.2	ENST00000595203.1	CDNA FLJ26875 fis, clone PRS08969; Uncharacterized protein	22	1	0	1	0	0	rno-miR-504	-0.09	-0.47	N/A
C6orf120	ENST00000332290.2	chromosome 6 open reading frame 120	1415	1	0	0	1	0	rno-miR-504	-0.09	-0.12	N/A
SLC6A9	ENST00000372310.3	solute carrier family 6 (neurotransmitter transporter, glycine), member 9	74	1	0	1	0	0	rno-miR-504	-0.09	-0.1	N/A
BCL2L11	ENST00000393256.3	BCL2-like 11 (apoptosis facilitator)	105	1	0	1	0	1	rno-miR-504	-0.09	-0.11	N/A
RBM28	ENST00000223073.2	RNA binding motif protein 28	297	3	0	0	3	0	rno-miR-504	-0.09	-0.2	N/A
MOB3B	ENST00000262244.5	MOB kinase activator 3B	52	1	1	0	0	0	rno-miR-504	-0.09	-0.23	N/A
KCTD10	ENST00000228495.6	potassium channel tetramerization domain containing 10	147	1	0	1	0	0	rno-miR-504	-0.09	-0.09	N/A
LMTK3	ENST00000600059.1	lemur tyrosine kinase 3	5	1	0	0	1	0	rno-miR-504	-0.09	-0.09	N/A
KCNAB2	ENST00000378097.1	potassium voltage-gated channel, shaker-related subfamily, beta member 2	67	2	0	2	0	0	rno-miR-504	-0.09	-0.09	N/A
CPLX2	ENST00000359546.4	complexin 2	5	1	0	1	0	0	rno-miR-504	-0.09	-0.09	N/A
TRAPPC10	ENST00000291574.4	trafficking protein particle complex 10	302	1	0	1	0	0	rno-miR-504	-0.09	-0.14	N/A
FIBCD1	ENST00000448616.1	fibrinogen C domain containing 1	44	3	1	1	1	1	rno-miR-504	-0.09	-0.24	N/A
ARIH1	ENST00000379887.4	ariadne RBR E3 ubiquitin protein ligase 1	671	1	0	1	0	0	rno-miR-504	-0.09	-0.15	N/A
AMMECR1L	ENST00000272647.5	AMMECR1-like	21	1	0	1	0	0	rno-miR-504	-0.09	-0.09	N/A
DCHS2	ENST00000357232.4	dachsous cadherin-related 2	5	1	0	0	1	0	rno-miR-504	-0.09	-0.09	N/A
ZNF576	ENST00000336564.4	zinc finger protein 576	786	1	1	0	0	0	rno-miR-504	-0.09	-0.45	N/A
PSEN1	ENST00000344094.3	presenilin 1	1340	1	0	1	0	0	rno-miR-504	-0.09	-0.14	N/A
SPAG9	ENST00000262013.7	sperm associated antigen 9	509	1	0	1	0	0	rno-miR-504	-0.09	-0.15	N/A
JARID2	ENST00000341776.2	jumonji, AT rich interactive domain 2	199	1	0	0	1	0	rno-miR-504	-0.09	-0.09	N/A
NTN1	ENST00000173229.2	netrin 1	12	1	0	0	1	3	rno-miR-504	-0.09	-0.09	N/A
KIAA1467	ENST00000197268.8	KIAA1467	509	1	0	0	1	1	rno-miR-504	-0.09	-0.09	N/A
AVIL	ENST00000537081.1	advillin	10	1	0	1	0	0	rno-miR-504	-0.09	-0.19	N/A
C1RL	ENST00000544702.1	complement component 1, r subcomponent-like	70	1	0	1	0	0	rno-miR-504	-0.09	-0.1	N/A
PCSK6	ENST00000348070.1	proprotein convertase subtilisin/kexin type 6	670	1	0	1	0	1	rno-miR-504	-0.09	-0.09	N/A
TRIB1	ENST00000311922.3	tribbles pseudokinase 1	313	1	0	1	0	0	rno-miR-504	-0.09	-0.09	N/A
WHSC1L1	ENST00000317025.8	Wolf-Hirschhorn syndrome candidate 1-like 1	481	1	1	0	0	0	rno-miR-504	-0.09	-0.09	N/A
C10orf54	ENST00000394957.3	chromosome 10 open reading frame 54	78	2	0	2	0	2	rno-miR-504	-0.09	-0.33	N/A
ARID1B	ENST00000346085.5	AT rich interactive domain 1B (SWI1-like)	220	1	0	0	1	0	rno-miR-504	-0.09	-0.09	N/A
SEMA4A	ENST00000368282.1	sema domain, immunoglobulin domain (Ig), transmembrane domain (TM) and short cytoplasmic domain, (semaphorin) 4A	30	1	0	1	0	0	rno-miR-504	-0.09	-0.09	N/A
NLRC5	ENST00000436936.1	NLR family, CARD domain containing 5	47	1	0	1	0	0	rno-miR-504	-0.09	-0.09	N/A
PLEKHO2	ENST00000323544.4	pleckstrin homology domain containing, family O member 2	279	1	0	0	1	1	rno-miR-504	-0.09	-0.09	N/A
FAM46A	ENST00000369754.3	family with sequence similarity 46, member A	899	1	0	1	0	0	rno-miR-504	-0.09	-0.09	N/A
AMIGO1	ENST00000369864.4	adhesion molecule with Ig-like domain 1	167	1	0	0	1	0	rno-miR-504	-0.09	-0.09	N/A
TNRC18	ENST00000399537.4	trinucleotide repeat containing 18	5	2	1	1	0	0	rno-miR-504	-0.09	-0.09	N/A
RP11-1055B8.7	ENST00000307745.7	BAH and coiled-coil domain-containing protein 1	247	1	0	0	1	1	rno-miR-504	-0.09	-0.09	N/A
PPP1R11	ENST00000376773.1	protein phosphatase 1, regulatory (inhibitor) subunit 11	17	1	0	1	0	0	rno-miR-504	-0.09	-0.24	N/A
NUFIP1	ENST00000379161.4	nuclear fragile X mental retardation protein interacting protein 1	28	1	1	0	0	0	rno-miR-504	-0.09	-0.58	N/A
SORT1	ENST00000256637.6	sortilin 1	2111	1	0	1	0	1	rno-miR-504	-0.09	-0.1	N/A
PPCDC	ENST00000342932.3	phosphopantothenoylcysteine decarboxylase	26	1	1	0	0	0	rno-miR-504	-0.09	-0.27	N/A
LRIT3	ENST00000594814.1	leucine-rich repeat, immunoglobulin-like and transmembrane domains 3	5	1	0	0	1	0	rno-miR-504	-0.09	-0.09	N/A
MMEL1	ENST00000288709.6	membrane metallo-endopeptidase-like 1	5	1	0	0	1	0	rno-miR-504	-0.09	-0.09	N/A
SMPD3	ENST00000219334.5	sphingomyelin phosphodiesterase 3, neutral membrane (neutral sphingomyelinase II)	9	1	0	1	0	2	rno-miR-504	-0.09	-0.09	N/A
COL4A3BP	ENST00000380494.5	collagen, type IV, alpha 3 (Goodpasture antigen) binding protein	134	1	0	1	0	0	rno-miR-504	-0.09	-0.1	N/A
CCDC134	ENST00000255784.5	coiled-coil domain containing 134	15	1	1	0	0	0	rno-miR-504	-0.09	-0.36	N/A
ESRRB	ENST00000261532.7	estrogen-related receptor beta	7	1	0	1	0	1	rno-miR-504	-0.09	-0.15	N/A
GPR153	ENST00000377893.2	G protein-coupled receptor 153	39	1	0	0	1	0	rno-miR-504	-0.09	-0.09	N/A
XYLT1	ENST00000261381.6	xylosyltransferase I	159	1	0	0	1	1	rno-miR-504	-0.09	-0.09	N/A
ZNF518B	ENST00000326756.3	zinc finger protein 518B	95	1	0	0	1	1	rno-miR-504	-0.09	-0.09	N/A
RABGEF1	ENST00000284957.5	RAB guanine nucleotide exchange factor (GEF) 1	289	1	0	0	1	0	rno-miR-504	-0.09	-0.13	N/A
MLLT6	ENST00000325718.7	myeloid/lymphoid or mixed-lineage leukemia (trithorax homolog, Drosophila); translocated to, 6	24	1	0	0	1	2	rno-miR-504	-0.09	-0.12	N/A
MAK16	ENST00000360128.6	MAK16 homolog (S. cerevisiae)	97	1	0	1	0	0	rno-miR-504	-0.09	-0.11	N/A
ZDHHC9	ENST00000357166.6	zinc finger, DHHC-type containing 9	1203	1	0	1	0	0	rno-miR-504	-0.09	-0.09	N/A
SLIT2	ENST00000504154.1	slit homolog 2 (Drosophila)	579	1	0	1	0	0	rno-miR-504	-0.09	-0.09	N/A
SEL1L	ENST00000336735.4	sel-1 suppressor of lin-12-like (C. elegans)	1271	1	0	1	0	0	rno-miR-504	-0.09	-0.09	N/A
AATK	ENST00000326724.4	apoptosis-associated tyrosine kinase	307	1	0	1	0	0	rno-miR-504	-0.09	-0.09	N/A
TIMP2	ENST00000585421.1	TIMP metallopeptidase inhibitor 2	3147	2	0	1	1	1	rno-miR-504	-0.09	-0.09	N/A
PRDX6	ENST00000340385.5	peroxiredoxin 6	27834	2	0	2	0	0	rno-miR-504	-0.08	-0.46	N/A
GPLD1	ENST00000230036.1	glycosylphosphatidylinositol specific phospholipase D1	51	1	0	0	1	0	rno-miR-504	-0.08	-0.11	N/A
CHURC1	ENST00000548752.2	churchill domain containing 1	869	1	0	1	0	0	rno-miR-504	-0.08	-0.25	N/A
COL19A1	ENST00000322773.4	collagen, type XIX, alpha 1	5	1	0	0	1	0	rno-miR-504	-0.08	-0.08	N/A
PTPN21	ENST00000328736.3	protein tyrosine phosphatase, non-receptor type 21	104	1	1	0	0	0	rno-miR-504	-0.08	-0.1	N/A
PPARA	ENST00000396000.2	peroxisome proliferator-activated receptor alpha	82	1	0	1	0	1	rno-miR-504	-0.08	-0.1	N/A
CTNNBIP1	ENST00000377263.1	catenin, beta interacting protein 1	493	2	1	1	0	0	rno-miR-504	-0.08	-0.51	N/A
PCLO	ENST00000333891.9	piccolo presynaptic cytomatrix protein	22	1	0	0	1	0	rno-miR-504	-0.08	-0.08	N/A
FZD4	ENST00000531380.1	frizzled family receptor 4	5	1	0	0	1	0	rno-miR-504	-0.08	-0.08	N/A
CBX2	ENST00000310942.4	chromobox homolog 2	1816	1	0	1	0	1	rno-miR-504	-0.08	-0.08	N/A
STAC	ENST00000273183.3	SH3 and cysteine rich domain	172	1	0	1	0	0	rno-miR-504	-0.08	-0.11	N/A
PURB	ENST00000395699.2	purine-rich element binding protein B	497	1	0	1	0	0	rno-miR-504	-0.08	-0.15	N/A
TK2	ENST00000299697.7	thymidine kinase 2, mitochondrial	439	1	0	0	1	1	rno-miR-504	-0.08	-0.27	N/A
ZNF703	ENST00000331569.4	zinc finger protein 703	1557	1	0	0	1	0	rno-miR-504	-0.08	-0.13	N/A
PAPOLG	ENST00000238714.3	poly(A) polymerase gamma	49	1	0	0	1	0	rno-miR-504	-0.08	-0.12	N/A
MAT1A	ENST00000372213.3	methionine adenosyltransferase I, alpha	19	1	0	1	0	0	rno-miR-504	-0.08	-0.08	N/A
SLC16A2	ENST00000587091.1	solute carrier family 16, member 2 (thyroid hormone transporter)	22	1	1	0	0	0	rno-miR-504	-0.08	-0.08	N/A
EIF4B	ENST00000262056.9	eukaryotic translation initiation factor 4B	37	1	0	1	0	0	rno-miR-504	-0.08	-0.08	N/A
GCNT1	ENST00000376730.4	glucosaminyl (N-acetyl) transferase 1, core 2	93	1	1	0	0	0	rno-miR-504	-0.08	-0.23	N/A
CBX5	ENST00000209875.4	chromobox homolog 5	360	1	0	1	0	0	rno-miR-504	-0.08	-0.15	N/A
GNAI2	ENST00000313601.6	guanine nucleotide binding protein (G protein), alpha inhibiting activity polypeptide 2	27	1	0	0	1	0	rno-miR-504	-0.08	-0.1	N/A
PITPNM2	ENST00000280562.5	phosphatidylinositol transfer protein, membrane-associated 2	66	2	0	2	0	0	rno-miR-504	-0.08	-0.08	N/A
TM4SF1	ENST00000472441.1	transmembrane 4 L six family member 1	1401	1	1	0	0	0	rno-miR-504	-0.08	-0.46	N/A
DNM3	ENST00000367731.1	dynamin 3	59	1	0	1	0	1	rno-miR-504	-0.08	-0.09	N/A
RALGPS2	ENST00000367635.3	Ral GEF with PH domain and SH3 binding motif 2	201	2	0	2	0	0	rno-miR-504	-0.08	-0.12	N/A
MIB1	ENST00000261537.6	mindbomb E3 ubiquitin protein ligase 1	897	1	0	0	1	0	rno-miR-504	-0.08	-0.08	N/A
CMKLR1	ENST00000312143.7	chemokine-like receptor 1	5	1	0	1	0	1	rno-miR-504	-0.08	-0.08	N/A
TPPP	ENST00000360578.5	tubulin polymerization promoting protein	7	1	0	0	1	0	rno-miR-504	-0.08	-0.08	N/A
PRDM10	ENST00000358825.5	PR domain containing 10	68	1	0	1	0	0	rno-miR-504	-0.08	-0.08	N/A
AC007040.11	ENST00000606025.1		12	1	0	0	1	0	rno-miR-504	-0.08	-0.2	N/A
SARM1	ENST00000457710.3	sterile alpha and TIR motif containing 1	130	3	1	0	2	0	rno-miR-504	-0.08	-0.45	N/A
CREBL2	ENST00000228865.2	cAMP responsive element binding protein-like 2	218	1	1	0	0	0	rno-miR-504	-0.08	-0.34	N/A
C11orf45	ENST00000310799.3	chromosome 11 open reading frame 45	14	1	0	0	1	0	rno-miR-504	-0.08	-0.23	N/A
ACACA	ENST00000353139.5	acetyl-CoA carboxylase alpha	306	1	0	1	0	1	rno-miR-504	-0.08	-0.1	N/A
KCNN3	ENST00000271915.4	potassium intermediate/small conductance calcium-activated channel, subfamily N, member 3	5	3	0	3	0	0	rno-miR-504	-0.08	-0.08	N/A
SYNGR1	ENST00000328933.5	synaptogyrin 1	101	1	0	0	1	0	rno-miR-504	-0.08	-0.08	N/A
PALM	ENST00000338448.5	paralemmin	341	1	0	1	0	0	rno-miR-504	-0.08	-0.08	N/A
KCNA6	ENST00000433855.1	potassium voltage-gated channel, shaker-related subfamily, member 6	5	1	0	0	1	0	rno-miR-504	-0.08	-0.08	N/A
MACROD2	ENST00000217246.4	MACRO domain containing 2	5	1	0	0	1	0	rno-miR-504	-0.08	-0.08	N/A
KIAA1324	ENST00000369939.3	KIAA1324	41	2	0	1	1	0	rno-miR-504	-0.08	-0.14	N/A
PCED1A	ENST00000360652.2	PC-esterase domain containing 1A	642	1	0	0	1	2	rno-miR-504	-0.08	-0.44	N/A
MCC	ENST00000302475.4	mutated in colorectal cancers	115	1	0	0	1	0	rno-miR-504	-0.08	-0.09	N/A
KCNB1	ENST00000371741.4	potassium voltage-gated channel, Shab-related subfamily, member 1	5	1	0	1	0	2	rno-miR-504	-0.08	-0.08	N/A
GPR123	ENST00000607359.1	G protein-coupled receptor 123	5	1	0	0	1	0	rno-miR-504	-0.08	-0.08	N/A
SENP5	ENST00000323460.5	SUMO1/sentrin specific peptidase 5	125	1	0	1	0	0	rno-miR-504	-0.08	-0.1	N/A
CNTF	ENST00000361987.4	ciliary neurotrophic factor	46	1	0	0	1	0	rno-miR-504	-0.08	-0.09	N/A
DCDC2	ENST00000378450.3	doublecortin domain containing 2	11	1	0	0	1	0	rno-miR-504	-0.08	-0.18	N/A
CDYL2	ENST00000570137.2	chromodomain protein, Y-like 2	239	1	0	1	0	1	rno-miR-504	-0.08	-0.08	N/A
COL4A3	ENST00000396578.3	collagen, type IV, alpha 3 (Goodpasture antigen)	286	1	0	0	1	1	rno-miR-504	-0.08	-0.08	N/A
TTBK1	ENST00000259750.4	tau tubulin kinase 1	7	1	1	0	0	0	rno-miR-504	-0.08	-0.08	N/A
TXLNA	ENST00000373610.3	taxilin alpha	564	1	0	1	0	0	rno-miR-504	-0.08	-0.08	N/A
PNMAL2	ENST00000599531.1	paraneoplastic Ma antigen family-like 2	10	1	0	0	1	0	rno-miR-504	-0.08	-0.08	N/A
WDR31	ENST00000341761.4	WD repeat domain 31	23	1	0	0	1	0	rno-miR-504	-0.08	-0.08	N/A
OSBPL10	ENST00000396556.2	oxysterol binding protein-like 10	10	1	0	0	1	0	rno-miR-504	-0.08	-0.15	N/A
HSPA12A	ENST00000369209.3	heat shock 70kDa protein 12A	37	1	0	1	0	0	rno-miR-504	-0.08	-0.13	N/A
MN1	ENST00000302326.4	meningioma (disrupted in balanced translocation) 1	15	2	1	1	0	1	rno-miR-504	-0.08	-0.08	N/A
ITPKB	ENST00000272117.3	inositol-trisphosphate 3-kinase B	5	1	0	1	0	2	rno-miR-504	-0.08	-0.08	N/A
DYNLL2	ENST00000579991.2	dynein, light chain, LC8-type 2	1162	1	1	0	0	0	rno-miR-504	-0.08	-0.51	N/A
LPPR5	ENST00000370188.3	Lipid phosphate phosphatase-related protein type 5	23	1	1	0	0	1	rno-miR-504	-0.08	-0.4	N/A
PIK3CD	ENST00000536656.1	phosphatidylinositol-4,5-bisphosphate 3-kinase, catalytic subunit delta	5	1	0	1	0	1	rno-miR-504	-0.08	-0.08	N/A
ARNT2	ENST00000303329.4	aryl-hydrocarbon receptor nuclear translocator 2	39	1	0	1	0	0	rno-miR-504	-0.08	-0.08	N/A
CLCN7	ENST00000448525.1	chloride channel, voltage-sensitive 7	1022	1	0	1	0	0	rno-miR-504	-0.08	-0.08	N/A
DIRAS2	ENST00000375765.3	DIRAS family, GTP-binding RAS-like 2	5	1	0	0	1	0	rno-miR-504	-0.08	-0.08	N/A
SNPH	ENST00000381873.3	syntaphilin	13	2	0	2	0	1	rno-miR-504	-0.08	-0.08	N/A
PGAP1	ENST00000354764.4	post-GPI attachment to proteins 1	106	2	0	0	2	0	rno-miR-504	-0.08	-0.11	N/A
ERC2	ENST00000288221.6	ELKS/RAB6-interacting/CAST family member 2	11	1	0	0	1	1	rno-miR-504	-0.08	-0.08	N/A
VTI1B	ENST00000554659.1	vesicle transport through interaction with t-SNAREs 1B	264	1	0	0	1	0	rno-miR-504	-0.08	-0.15	N/A
PCYT1A	ENST00000292823.2	phosphate cytidylyltransferase 1, choline, alpha	731	1	0	0	1	1	rno-miR-504	-0.08	-0.09	N/A
MEX3A	ENST00000532414.2	mex-3 RNA binding family member A	912	2	0	2	0	1	rno-miR-504	-0.08	-0.09	N/A
ZNRF3	ENST00000544604.2	zinc and ring finger 3	179	1	0	1	0	1	rno-miR-504	-0.08	-0.09	N/A
NFATC1	ENST00000253506.5	nuclear factor of activated T-cells, cytoplasmic, calcineurin-dependent 1	74	1	0	1	0	0	rno-miR-504	-0.07	-0.07	N/A
NR3C2	ENST00000344721.4	nuclear receptor subfamily 3, group C, member 2	425	1	0	1	0	1	rno-miR-504	-0.07	-0.07	N/A
TIFAB	ENST00000537858.1	TRAF-interacting protein with forkhead-associated domain, family member B	5	1	0	1	0	2	rno-miR-504	-0.07	-0.07	N/A
PADI1	ENST00000375471.4	peptidyl arginine deiminase, type I	5	1	0	0	1	0	rno-miR-504	-0.07	-0.07	N/A
AFF2	ENST00000370460.2	AF4/FMR2 family, member 2	8	1	0	1	0	0	rno-miR-504	-0.07	-0.12	N/A
WWC3	ENST00000380861.4	WWC family member 3	11	1	0	1	0	0	rno-miR-504	-0.07	-0.09	N/A
RFC1	ENST00000349703.2	replication factor C (activator 1) 1, 145kDa	205	1	0	0	1	0	rno-miR-504	-0.07	-0.15	N/A
TRABD2B	ENST00000606738.2	TraB domain containing 2B	244	2	0	2	0	1	rno-miR-504	-0.07	-0.1	N/A
OSBP	ENST00000263847.1	oxysterol binding protein	101	2	1	0	1	0	rno-miR-504	-0.07	-0.2	N/A
ACSBG1	ENST00000258873.4	acyl-CoA synthetase bubblegum family member 1	5	1	1	0	0	0	rno-miR-504	-0.07	-0.07	N/A
CACNA1E	ENST00000526775.1	calcium channel, voltage-dependent, R type, alpha 1E subunit	5	2	0	0	2	1	rno-miR-504	-0.07	-0.07	N/A
SEPSECS	ENST00000302922.3	Sep (O-phosphoserine) tRNA:Sec (selenocysteine) tRNA synthase	279	1	0	0	1	0	rno-miR-504	-0.07	-0.08	N/A
RSPRY1	ENST00000394420.4	ring finger and SPRY domain containing 1	735	1	0	1	0	1	rno-miR-504	-0.07	-0.15	N/A
SYNJ2BP	ENST00000256366.4	synaptojanin 2 binding protein	329	1	0	0	1	0	rno-miR-504	-0.07	-0.19	N/A
MAT2A	ENST00000306434.3	methionine adenosyltransferase II, alpha	8	1	0	1	0	0	rno-miR-504	-0.07	-0.12	N/A
UBR2	ENST00000372883.3	ubiquitin protein ligase E3 component n-recognin 2	728	1	1	0	0	0	rno-miR-504	-0.07	-0.15	N/A
LGSN	ENST00000370658.5	lengsin, lens protein with glutamine synthetase domain	21	1	0	1	0	0	rno-miR-504	-0.07	-0.07	N/A
LPGAT1	ENST00000366997.4	lysophosphatidylglycerol acyltransferase 1	135	1	0	1	0	0	rno-miR-504	-0.07	-0.07	N/A
ARHGAP44	ENST00000262444.9	Rho GTPase activating protein 44	22	1	0	1	0	0	rno-miR-504	-0.07	-0.1	N/A
TCP11L1	ENST00000334274.4	t-complex 11, testis-specific-like 1	140	1	0	1	0	0	rno-miR-504	-0.07	-0.17	N/A
IFNAR2	ENST00000404220.3	interferon (alpha, beta and omega) receptor 2	470	1	0	1	0	2	rno-miR-504	-0.07	-0.18	N/A
TYRO3	ENST00000263798.3	TYRO3 protein tyrosine kinase	70	1	0	1	0	1	rno-miR-504	-0.07	-0.11	N/A
SOX6	ENST00000316399.6	SRY (sex determining region Y)-box 6	22	2	0	1	1	1	rno-miR-504	-0.07	-0.21	N/A
IGSF3	ENST00000369486.3	immunoglobulin superfamily, member 3	141	1	0	1	0	0	rno-miR-504	-0.07	-0.07	N/A
ALDH1A2	ENST00000249750.4	aldehyde dehydrogenase 1 family, member A2	401	1	0	1	0	0	rno-miR-504	-0.07	-0.07	N/A
MEGF8	ENST00000334370.4	multiple EGF-like-domains 8	28	1	0	1	0	0	rno-miR-504	-0.07	-0.07	N/A
TEF	ENST00000266304.4	thyrotrophic embryonic factor	60	1	0	1	0	0	rno-miR-504	-0.07	-0.07	N/A
ESR1	ENST00000440973.1	estrogen receptor 1	5	1	0	0	1	0	rno-miR-504	-0.07	-0.07	N/A
MRM1	ENST00000250156.7	mitochondrial rRNA methyltransferase 1 homolog (S. cerevisiae)	84	1	1	0	0	0	rno-miR-504	-0.07	-0.51	N/A
OTUB1	ENST00000538426.1	OTU domain, ubiquitin aldehyde binding 1	2977	1	0	1	0	0	rno-miR-504	-0.07	-0.15	N/A
RGP1	ENST00000378078.4	RGP1 retrograde golgi transport homolog (S. cerevisiae)	203	1	0	0	1	0	rno-miR-504	-0.07	-0.11	N/A
TICRR	ENST00000268138.7	TOPBP1-interacting checkpoint and replication regulator	314	1	0	1	0	0	rno-miR-504	-0.07	-0.07	N/A
SYNRG	ENST00000339208.6	synergin, gamma	106	1	0	0	1	1	rno-miR-504	-0.07	-0.1	N/A
PARP11	ENST00000427057.2	poly (ADP-ribose) polymerase family, member 11	75	1	0	0	1	1	rno-miR-504	-0.07	-0.07	N/A
FRMPD3	ENST00000276185.4	FERM and PDZ domain containing 3	0	1	0	1	0	0	rno-miR-504	-0.07	-0.07	N/A
AP1S2	ENST00000329235.2	adaptor-related protein complex 1, sigma 2 subunit	357	1	0	0	1	0	rno-miR-504	-0.07	-0.25	N/A
MORC4	ENST00000535534.1	MORC family CW-type zinc finger 4	112	1	0	1	0	0	rno-miR-504	-0.07	-0.08	N/A
SPCS3	ENST00000503362.1	signal peptidase complex subunit 3 homolog (S. cerevisiae)	1645	1	0	1	0	0	rno-miR-504	-0.07	-0.27	N/A
ANO7	ENST00000274979.8	anoctamin 7	79	1	0	0	1	0	rno-miR-504	-0.07	-0.17	N/A
PI4K2A	ENST00000370649.3	Phosphatidylinositol 4-kinase type 2-alpha; Uncharacterized protein	1489	1	0	1	0	0	rno-miR-504	-0.07	-0.07	N/A
C2orf49	ENST00000258457.2	chromosome 2 open reading frame 49	161	1	0	0	1	0	rno-miR-504	-0.07	-0.12	N/A
MEX3B	ENST00000558133.1	mex-3 RNA binding family member B	1401	1	0	0	1	0	rno-miR-504	-0.07	-0.07	N/A
DST	ENST00000312431.6	dystonin	439	3	1	2	0	0	rno-miR-504	-0.07	-0.07	N/A
SPTBN2	ENST00000529997.1	spectrin, beta, non-erythrocytic 2	910	1	1	0	0	0	rno-miR-504	-0.07	-0.09	N/A
EXT2	ENST00000395673.3	exostosin glycosyltransferase 2	896	1	0	0	1	0	rno-miR-504	-0.07	-0.09	N/A
SELPLG	ENST00000388962.3	selectin P ligand	20	1	0	1	0	0	rno-miR-504	-0.07	-0.3	N/A
TSC22D3	ENST00000372390.4	TSC22 domain family, member 3	154	1	0	1	0	0	rno-miR-504	-0.07	-0.07	N/A
RAPGEF5	ENST00000401957.2	Rap guanine nucleotide exchange factor (GEF) 5	32	1	0	1	0	0	rno-miR-504	-0.07	-0.07	N/A
SMIM13	ENST00000416247.2	small integral membrane protein 13	199	1	0	1	0	0	rno-miR-504	-0.07	-0.16	N/A
TSR1	ENST00000301364.5	TSR1, 20S rRNA accumulation, homolog (S. cerevisiae)	559	1	0	1	0	0	rno-miR-504	-0.07	-0.27	N/A
DAB2IP	ENST00000408936.3	DAB2 interacting protein	1787	2	0	1	1	0	rno-miR-504	-0.07	-0.07	N/A
PRMT10	ENST00000322396.6	protein arginine methyltransferase 10 (putative)	71	1	0	0	1	0	rno-miR-504	-0.07	-0.25	N/A
CIRBP	ENST00000444172.2	cold inducible RNA binding protein	4799	1	1	0	0	0	rno-miR-504	-0.07	-0.35	N/A
ZIC5	ENST00000267294.4	Zic family member 5	263	1	0	0	1	0	rno-miR-504	-0.07	-0.07	N/A
ZBTB8B	ENST00000609129.1	zinc finger and BTB domain containing 8B	18	2	0	1	1	0	rno-miR-504	-0.07	-0.11	N/A
HDAC7	ENST00000380610.4	histone deacetylase 7	56	1	0	1	0	1	rno-miR-504	-0.07	-0.07	N/A
EYA4	ENST00000367895.5	eyes absent homolog 4 (Drosophila)	242	1	0	1	0	0	rno-miR-504	-0.07	-0.07	N/A
RUNX1T1	ENST00000523629.1	runt-related transcription factor 1; translocated to, 1 (cyclin D-related)	9	1	0	1	0	0	rno-miR-504	-0.07	-0.07	N/A
CDR2L	ENST00000337231.5	cerebellar degeneration-related protein 2-like	28	1	0	1	0	0	rno-miR-504	-0.07	-0.07	N/A
AJUBA	ENST00000262713.2	ajuba LIM protein	871	1	0	1	0	1	rno-miR-504	-0.07	-0.24	N/A
ZBTB44	ENST00000525842.1	zinc finger and BTB domain containing 44	236	1	0	0	1	0	rno-miR-504	-0.07	-0.08	N/A
RASSF6	ENST00000307439.5	Ras association (RalGDS/AF-6) domain family member 6	11	1	0	1	0	0	rno-miR-504	-0.07	-0.15	N/A
CCDC88C	ENST00000389857.6	coiled-coil domain containing 88C	42	1	0	1	0	0	rno-miR-504	-0.07	-0.07	N/A
AKT3	ENST00000366539.1	v-akt murine thymoma viral oncogene homolog 3	168	1	0	1	0	2	rno-miR-504	-0.07	-0.07	N/A
EDA	ENST00000374553.2	ectodysplasin A	9	1	0	0	1	1	rno-miR-504	-0.07	-0.07	N/A
VGLL3	ENST00000398399.2	vestigial like 3 (Drosophila)	187	1	0	0	1	0	rno-miR-504	-0.07	-0.07	N/A
PFKFB2	ENST00000367080.3	6-phosphofructo-2-kinase/fructose-2,6-biphosphatase 2	83	1	0	0	1	0	rno-miR-504	-0.07	-0.07	N/A
FOXL1	ENST00000320241.3	forkhead box L1	367	1	0	0	1	0	rno-miR-504	-0.07	-0.07	N/A
CHTF8	ENST00000448552.2	CTF8, chromosome transmission fidelity factor 8 homolog (S. cerevisiae)	13	1	0	1	0	0	rno-miR-504	-0.07	-0.07	N/A
PRLR	ENST00000342362.5	prolactin receptor	95	1	0	0	1	2	rno-miR-504	-0.07	-0.08	N/A
STEAP2	ENST00000287908.3	STEAP family member 2, metalloreductase	266	1	0	0	1	0	rno-miR-504	-0.07	-0.08	N/A
PCNX	ENST00000304743.2	pecanex homolog (Drosophila)	458	1	0	0	1	0	rno-miR-504	-0.07	-0.12	N/A
KIAA1549	ENST00000440172.1	KIAA1549	508	1	1	0	0	1	rno-miR-504	-0.07	-0.07	N/A
PARVA	ENST00000334956.8	parvin, alpha	1912	1	0	0	1	0	rno-miR-504	-0.07	-0.14	N/A
ATP11A	ENST00000487903.1	ATPase, class VI, type 11A	731	1	1	0	0	1	rno-miR-504	-0.07	-0.09	N/A
FAM76B	ENST00000358780.5	family with sequence similarity 76, member B	186	1	0	0	1	0	rno-miR-504	-0.07	-0.12	N/A
RORB	ENST00000376896.3	RAR-related orphan receptor B	5	1	0	0	1	0	rno-miR-504	-0.07	-0.07	N/A
WDTC1	ENST00000319394.3	WD and tetratricopeptide repeats 1	137	1	0	1	0	0	rno-miR-504	-0.07	-0.07	N/A
C19orf48	ENST00000598463.1	chromosome 19 open reading frame 48	45	1	0	1	0	0	rno-miR-504	-0.07	-0.32	N/A
TAS2R4	ENST00000247881.2	taste receptor, type 2, member 4	9	1	0	0	1	0	rno-miR-504	-0.07	-0.15	N/A
G3BP1	ENST00000394123.3	GTPase activating protein (SH3 domain) binding protein 1	688	3	0	3	0	0	rno-miR-504	-0.07	-0.28	N/A
MECOM	ENST00000460814.1	MDS1 and EVI1 complex locus	138	1	0	0	1	0	rno-miR-504	-0.07	-0.07	N/A
NR2C2	ENST00000425241.1	nuclear receptor subfamily 2, group C, member 2	227	1	0	1	0	0	rno-miR-504	-0.07	-0.1	N/A
TNFRSF25	ENST00000377782.3	tumor necrosis factor receptor superfamily, member 25	8	1	0	0	1	0	rno-miR-504	-0.07	-0.18	N/A
NUDC	ENST00000321265.5	nudC nuclear distribution protein	27	1	0	1	0	0	rno-miR-504	-0.06	-0.19	N/A
DYNC1LI1	ENST00000273130.4	dynein, cytoplasmic 1, light intermediate chain 1	2144	1	1	0	0	0	rno-miR-504	-0.06	-0.75	N/A
CCDC71L	ENST00000523505.1	coiled-coil domain containing 71-like	410	1	0	0	1	0	rno-miR-504	-0.06	-0.2	N/A
ZZZ3	ENST00000370801.3	zinc finger, ZZ-type containing 3	338	1	1	0	0	0	rno-miR-504	-0.06	-0.2	N/A
SOGA2	ENST00000359865.3	SOGA family member 2	47	1	0	1	0	0	rno-miR-504	-0.06	-0.06	N/A
UBR3	ENST00000272793.5	ubiquitin protein ligase E3 component n-recognin 3 (putative)	200	1	1	0	0	0	rno-miR-504	-0.06	-0.1	N/A
INTU	ENST00000335251.6	inturned planar cell polarity protein	105	1	0	0	1	0	rno-miR-504	-0.06	-0.1	N/A
ARHGDIA	ENST00000269321.7	Rho GDP dissociation inhibitor (GDI) alpha	452	1	0	0	1	0	rno-miR-504	-0.06	-0.21	N/A
NAIF1	ENST00000373078.4	nuclear apoptosis inducing factor 1	19	1	0	1	0	0	rno-miR-504	-0.06	-0.1	N/A
CTBP2	ENST00000337195.5	C-terminal binding protein 2	16	1	1	0	0	0	rno-miR-504	-0.06	-0.2	N/A
N4BP2L1	ENST00000380139.4	NEDD4 binding protein 2-like 1	92	1	0	0	1	1	rno-miR-504	-0.06	-0.23	N/A
SH3RF3	ENST00000309415.6	SH3 domain containing ring finger 3	15	1	0	0	1	0	rno-miR-504	-0.06	-0.06	N/A
CHDH	ENST00000315251.6	choline dehydrogenase	249	1	1	0	0	0	rno-miR-504	-0.06	-0.31	N/A
GNA13	ENST00000439174.2	guanine nucleotide binding protein (G protein), alpha 13	190	2	0	1	1	1	rno-miR-504	-0.06	-0.09	N/A
BCL11B	ENST00000357195.3	B-cell CLL/lymphoma 11B (zinc finger protein)	73	1	0	0	1	0	rno-miR-504	-0.06	-0.06	N/A
EBF3	ENST00000368648.3	early B-cell factor 3	101	1	0	0	1	0	rno-miR-504	-0.06	-0.09	N/A
TRIM33	ENST00000358465.2	tripartite motif containing 33	201	1	0	0	1	2	rno-miR-504	-0.06	-0.09	N/A
SLC7A11	ENST00000280612.5	solute carrier family 7 (anionic amino acid transporter light chain, xc- system), member 11	61	3	1	1	1	0	rno-miR-504	-0.06	-0.26	N/A
DSTYK	ENST00000367160.4	dual serine/threonine and tyrosine protein kinase	256	1	0	0	1	0	rno-miR-504	-0.06	-0.07	N/A
ZDHHC3	ENST00000296127.3	zinc finger, DHHC-type containing 3	426	1	1	0	0	3	rno-miR-504	-0.06	-0.16	N/A
AP3S2	ENST00000336418.4	adaptor-related protein complex 3, sigma 2 subunit	985	1	0	0	1	0	rno-miR-504	-0.06	-0.11	N/A
DUSP4	ENST00000240100.2	dual specificity phosphatase 4	245	1	0	0	1	0	rno-miR-504	-0.06	-0.15	N/A
MNT	ENST00000174618.4	MNT, MAX dimerization protein	146	2	0	2	0	0	rno-miR-504	-0.06	-0.07	N/A
LRIG1	ENST00000273261.3	leucine-rich repeats and immunoglobulin-like domains 1	241	1	0	0	1	0	rno-miR-504	-0.06	-0.06	N/A
RUNX1	ENST00000344691.4	runt-related transcription factor 1	182	1	0	0	1	1	rno-miR-504	-0.06	-0.15	N/A
SHROOM4	ENST00000376020.2	shroom family member 4	5	2	0	1	1	0	rno-miR-504	-0.06	-0.21	N/A
NTNG2	ENST00000393229.3	netrin G2	15	1	0	1	0	0	rno-miR-504	-0.06	-0.18	N/A
RNF43	ENST00000407977.2	ring finger protein 43	52	1	0	1	0	0	rno-miR-504	-0.06	-0.06	N/A
KIF26B	ENST00000366518.4	kinesin family member 26B	25	2	1	1	0	1	rno-miR-504	-0.06	-0.06	N/A
ERC1	ENST00000355446.5	ELKS/RAB6-interacting/CAST family member 1	159	1	0	0	1	0	rno-miR-504	-0.06	-0.06	N/A
IMPACT	ENST00000284202.4	impact RWD domain protein	250	1	0	0	1	1	rno-miR-504	-0.06	-0.13	N/A
CEBPD	ENST00000408965.3	CCAAT/enhancer binding protein (C/EBP), delta	61	1	0	1	0	0	rno-miR-504	-0.06	-0.24	N/A
CNOT6	ENST00000393356.1	CCR4-NOT transcription complex, subunit 6	300	1	0	1	0	0	rno-miR-504	-0.06	-0.18	N/A
SCAP	ENST00000265565.5	SREBF chaperone	160	1	0	1	0	0	rno-miR-504	-0.06	-0.37	N/A
DNALI1	ENST00000296218.7	dynein, axonemal, light intermediate chain 1	56	2	0	1	1	0	rno-miR-504	-0.06	-0.25	N/A
C18orf25	ENST00000282059.6	chromosome 18 open reading frame 25	688	1	0	1	0	0	rno-miR-504	-0.06	-0.06	N/A
FOXB1	ENST00000396057.4	forkhead box B1	31	1	0	1	0	0	rno-miR-504	-0.06	-0.07	N/A
PAIP2B	ENST00000244221.8	poly(A) binding protein interacting protein 2B	42	1	1	0	0	0	rno-miR-504	-0.06	-0.31	N/A
PHACTR2	ENST00000427704.2	phosphatase and actin regulator 2	274	1	0	0	1	0	rno-miR-504	-0.06	-0.07	N/A
NME6	ENST00000450160.1	NME/NM23 nucleoside diphosphate kinase 6	511	1	0	0	1	0	rno-miR-504	-0.06	-0.24	N/A
OPA1	ENST00000392438.3	optic atrophy 1 (autosomal dominant)	962	1	1	0	0	0	rno-miR-504	-0.06	-0.12	N/A
ALG6	ENST00000371108.4	ALG6, alpha-1,3-glucosyltransferase	140	1	1	0	0	0	rno-miR-504	-0.06	-0.19	N/A
MAPK8IP3	ENST00000250894.4	mitogen-activated protein kinase 8 interacting protein 3	100	1	0	1	0	0	rno-miR-504	-0.06	-0.06	N/A
TPCN2	ENST00000294309.3	two pore segment channel 2	629	1	1	0	0	0	rno-miR-504	-0.06	-0.51	N/A
RASAL2	ENST00000448150.3	RAS protein activator like 2	950	2	1	0	1	2	rno-miR-504	-0.06	-0.16	N/A
ATP7A	ENST00000343533.5	ATPase, Cu++ transporting, alpha polypeptide	141	1	0	0	1	0	rno-miR-504	-0.06	-0.06	N/A
ACVR1C	ENST00000243349.8	activin A receptor, type IC	27	1	0	0	1	1	rno-miR-504	-0.06	-0.07	N/A
ME1	ENST00000369705.3	malic enzyme 1, NADP(+)-dependent, cytosolic	586	1	0	0	1	0	rno-miR-504	-0.06	-0.07	N/A
ANKRD63	ENST00000434396.1	ankyrin repeat domain 63	5	1	0	0	1	0	rno-miR-504	-0.06	-0.06	N/A
SGCE	ENST00000265735.7	sarcoglycan, epsilon	57	1	1	0	0	0	rno-miR-504	-0.06	-0.46	N/A
PDLIM5	ENST00000437932.1	PDZ and LIM domain 5	1002	1	0	1	0	0	rno-miR-504	-0.06	-0.06	N/A
CC2D1B	ENST00000371586.2	coiled-coil and C2 domain containing 1B	42	1	0	1	0	1	rno-miR-504	-0.06	-0.11	N/A
RIMS4	ENST00000372851.3	regulating synaptic membrane exocytosis 4	30	1	0	1	0	2	rno-miR-504	-0.06	-0.06	N/A
SLC2A12	ENST00000275230.5	solute carrier family 2 (facilitated glucose transporter), member 12	136	1	1	0	0	1	rno-miR-504	-0.06	-0.31	N/A
LPP	ENST00000312675.4	LIM domain containing preferred translocation partner in lipoma	1894	1	0	0	1	0	rno-miR-504	-0.06	-0.06	N/A
VAT1	ENST00000355653.3	vesicle amine transport 1	2844	1	0	0	1	0	rno-miR-504	-0.06	-0.06	N/A
NPHP3	ENST00000326682.8	nephronophthisis 3 (adolescent)	44	1	0	0	1	0	rno-miR-504	-0.06	-0.1	N/A
ZDHHC14	ENST00000359775.5	zinc finger, DHHC-type containing 14	253	1	1	0	0	1	rno-miR-504	-0.06	-0.29	N/A
GZF1	ENST00000338121.5	GDNF-inducible zinc finger protein 1	252	1	0	1	0	0	rno-miR-504	-0.06	-0.23	N/A
TCHP	ENST00000405876.4	trichoplein, keratin filament binding	140	1	1	0	0	0	rno-miR-504	-0.06	-0.3	N/A
TMED8	ENST00000216468.7	transmembrane emp24 protein transport domain containing 8	53	1	0	1	0	0	rno-miR-504	-0.06	-0.07	N/A
ATP8A2	ENST00000381655.2	ATPase, aminophospholipid transporter, class I, type 8A, member 2	22	1	0	0	1	0	rno-miR-504	-0.06	-0.11	N/A
COL4A4	ENST00000396625.3	collagen, type IV, alpha 4	133	1	1	0	0	0	rno-miR-504	-0.06	-0.06	N/A
ATP2A3	ENST00000309890.7	ATPase, Ca++ transporting, ubiquitous	40	1	0	1	0	0	rno-miR-504	-0.06	-0.06	N/A
PER2	ENST00000254658.3	period circadian clock 2	106	1	0	1	0	0	rno-miR-504	-0.06	-0.06	N/A
TBC1D10B	ENST00000409939.3	TBC1 domain family, member 10B	174	1	0	1	0	1	rno-miR-504	-0.06	-0.28	N/A
LZTS3	ENST00000329152.3	Homo sapiens leucine zipper, putative tumor suppressor family member 3 (LZTS3), transcript variant 2, mRNA.	78	2	0	1	1	0	rno-miR-504	-0.06	-0.06	N/A
UNC80	ENST00000439458.1	unc-80 homolog (C. elegans)	5	1	0	0	1	0	rno-miR-504	-0.06	-0.06	N/A
PRKCB	ENST00000303531.7	protein kinase C, beta	81	1	0	1	0	0	rno-miR-504	-0.06	-0.06	N/A
STX6	ENST00000258301.5	syntaxin 6	348	1	0	0	1	0	rno-miR-504	-0.05	-0.07	N/A
SEC22C	ENST00000264454.3	SEC22 vesicle trafficking protein homolog C (S. cerevisiae)	855	1	0	1	0	0	rno-miR-504	-0.05	-0.07	N/A
CIT	ENST00000392521.2	citron (rho-interacting, serine/threonine kinase 21)	134	1	0	0	1	0	rno-miR-504	-0.05	-0.06	N/A
NR1D2	ENST00000312521.4	nuclear receptor subfamily 1, group D, member 2	154	1	0	0	1	0	rno-miR-504	-0.05	-0.15	N/A
DPP8	ENST00000341861.5	dipeptidyl-peptidase 8	1293	1	0	1	0	0	rno-miR-504	-0.05	-0.09	N/A
EGFR	ENST00000275493.2	epidermal growth factor receptor	632	1	0	0	1	0	rno-miR-504	-0.05	-0.06	N/A
CLCN6	ENST00000312413.6	chloride channel, voltage-sensitive 6	227	1	0	1	0	0	rno-miR-504	-0.05	-0.05	N/A
PEX6	ENST00000244546.4	peroxisomal biogenesis factor 6	178	1	0	1	0	0	rno-miR-504	-0.05	-0.05	N/A
RAP1GAP	ENST00000290101.4	RAP1 GTPase activating protein	396	1	0	0	1	1	rno-miR-504	-0.05	-0.05	N/A
PTPRG	ENST00000474889.1	protein tyrosine phosphatase, receptor type, G	696	1	0	0	1	0	rno-miR-504	-0.05	-0.07	N/A
CDK16	ENST00000457458.2	cyclin-dependent kinase 16	2095	2	0	1	1	0	rno-miR-504	-0.05	-0.21	N/A
ADAM12	ENST00000368679.4	ADAM metallopeptidase domain 12	758	1	0	0	1	0	rno-miR-504	-0.05	-0.05	N/A
XRN1	ENST00000264951.4	5'-3' exoribonuclease 1	612	1	0	0	1	1	rno-miR-504	-0.05	-0.06	N/A
SRGAP3	ENST00000383836.3	SLIT-ROBO Rho GTPase activating protein 3	38	1	0	0	1	0	rno-miR-504	-0.05	-0.06	N/A
MOCS2	ENST00000450852.3	molybdenum cofactor synthesis 2	100	2	0	2	0	0	rno-miR-504	-0.05	-0.4	N/A
TMEM186	ENST00000333050.6	transmembrane protein 186	287	1	1	0	0	0	rno-miR-504	-0.05	-0.51	N/A
GRAMD1B	ENST00000529750.1	GRAM domain containing 1B	35	1	0	0	1	1	rno-miR-504	-0.05	-0.09	N/A
WBSCR17	ENST00000333538.5	Williams-Beuren syndrome chromosome region 17	5	1	0	1	0	1	rno-miR-504	-0.05	-0.05	N/A
ZNF652	ENST00000362063.2	zinc finger protein 652	33	1	0	1	0	1	rno-miR-504	-0.05	-0.1	N/A
VANGL2	ENST00000368061.2	VANGL planar cell polarity protein 2	560	1	0	1	0	0	rno-miR-504	-0.05	-0.05	N/A
KLHDC10	ENST00000335420.5	kelch domain containing 10	347	1	0	1	0	1	rno-miR-504	-0.05	-0.06	N/A
FAM83F	ENST00000333407.6	family with sequence similarity 83, member F	5	1	0	0	1	0	rno-miR-504	-0.05	-0.05	N/A
TBC1D13	ENST00000372648.5	TBC1 domain family, member 13	2204	1	0	1	0	0	rno-miR-504	-0.05	-0.05	N/A
UMPS	ENST00000232607.2	uridine monophosphate synthetase	374	1	0	1	0	0	rno-miR-504	-0.05	-0.32	N/A
HS6ST3	ENST00000376705.2	heparan sulfate 6-O-sulfotransferase 3	598	1	0	1	0	1	rno-miR-504	-0.05	-0.05	N/A
ST13	ENST00000216218.3	suppression of tumorigenicity 13 (colon carcinoma) (Hsp70 interacting protein)	83	1	0	0	1	0	rno-miR-504	-0.05	-0.15	N/A
SYT2	ENST00000367267.1	synaptotagmin II	5	2	0	2	0	0	rno-miR-504	-0.05	-0.05	N/A
OXA1L	ENST00000285848.5	oxidase (cytochrome c) assembly 1-like	317	1	1	0	0	0	rno-miR-504	-0.05	-0.33	N/A
CNTNAP3B	ENST00000377564.3	contactin associated protein-like 3B	5	1	1	0	0	0	rno-miR-504	-0.05	-0.05	N/A
MFSD1	ENST00000415822.2	major facilitator superfamily domain containing 1	257	1	0	1	0	1	rno-miR-504	-0.05	-0.31	N/A
NUDT3	ENST00000607016.1	nudix (nucleoside diphosphate linked moiety X)-type motif 3	190	1	0	1	0	1	rno-miR-504	-0.05	-0.12	N/A
RAB23	ENST00000317483.3	RAB23, member RAS oncogene family	32	1	0	1	0	0	rno-miR-504	-0.05	-0.12	N/A
MRAS	ENST00000289104.4	muscle RAS oncogene homolog	181	1	1	0	0	0	rno-miR-504	-0.05	-0.33	N/A
WIPF1	ENST00000392547.2	WAS/WASL interacting protein family, member 1	304	1	0	1	0	0	rno-miR-504	-0.05	-0.05	N/A
NUMBL	ENST00000252891.4	numb homolog (Drosophila)-like	323	1	0	0	1	0	rno-miR-504	-0.05	-0.12	N/A
KCNK12	ENST00000327876.4	potassium channel, subfamily K, member 12	5	1	0	0	1	0	rno-miR-504	-0.05	-0.05	N/A
MPPED1	ENST00000417669.2	metallophosphoesterase domain containing 1	51	1	0	1	0	1	rno-miR-504	-0.05	-0.16	N/A
AFF1	ENST00000395146.4	AF4/FMR2 family, member 1	28	1	0	1	0	1	rno-miR-504	-0.05	-0.13	N/A
ANKFY1	ENST00000341657.4	ankyrin repeat and FYVE domain containing 1	969	1	0	1	0	0	rno-miR-504	-0.05	-0.05	N/A
CHD5	ENST00000262450.3	chromodomain helicase DNA binding protein 5	5	2	1	1	0	2	rno-miR-504	-0.05	-0.05	N/A
MFSD6	ENST00000392328.1	major facilitator superfamily domain containing 6	47	2	0	0	2	0	rno-miR-504	-0.05	-0.24	N/A
TBRG1	ENST00000441174.3	transforming growth factor beta regulator 1	275	1	0	0	1	0	rno-miR-504	-0.05	-0.13	N/A
TTLL12	ENST00000216129.6	tubulin tyrosine ligase-like family, member 12	137	1	0	1	0	0	rno-miR-504	-0.05	-0.22	N/A
PAPPA2	ENST00000367662.3	pappalysin 2	5	1	0	1	0	1	rno-miR-504	-0.05	-0.05	N/A
DIAPH1	ENST00000389054.3	diaphanous-related formin 1	399	1	0	1	0	1	rno-miR-504	-0.05	-0.05	N/A
KIAA2018	ENST00000316407.4	KIAA2018	23	2	0	1	1	1	rno-miR-504	-0.05	-0.05	N/A
MRE11A	ENST00000323929.3	MRE11 meiotic recombination 11 homolog A (S. cerevisiae)	199	1	0	1	0	0	rno-miR-504	-0.05	-0.2	N/A
EPB41L1	ENST00000441639.1	erythrocyte membrane protein band 4.1-like 1	369	2	0	1	1	0	rno-miR-504	-0.05	-0.22	N/A
SRRM5	ENST00000607544.1	serine/arginine repetitive matrix 5	8	1	0	1	0	0	rno-miR-504	-0.05	-0.05	N/A
ARHGEF12	ENST00000397843.2	Rho guanine nucleotide exchange factor (GEF) 12	815	1	0	0	1	0	rno-miR-504	-0.05	-0.05	N/A
SLC43A2	ENST00000301335.5	solute carrier family 43 (amino acid system L transporter), member 2	68	2	1	0	1	0	rno-miR-504	-0.05	-0.37	N/A
C15orf38-AP3S2	ENST00000398333.3	C15orf38-AP3S2 readthrough	985	1	0	0	1	0	rno-miR-504	-0.05	-0.09	N/A
VPS53	ENST00000437048.2	vacuolar protein sorting 53 homolog (S. cerevisiae)	1332	1	0	1	0	0	rno-miR-504	-0.05	-0.05	N/A
PURA	ENST00000331327.3	purine-rich element binding protein A	367	1	0	0	1	0	rno-miR-504	-0.05	-0.09	N/A
KCNK3	ENST00000302909.3	potassium channel, subfamily K, member 3	19	1	0	0	1	1	rno-miR-504	-0.05	-0.1	N/A
CACNB4	ENST00000539935.1	calcium channel, voltage-dependent, beta 4 subunit	57	1	0	0	1	0	rno-miR-504	-0.05	-0.05	N/A
UBE2J1	ENST00000435041.2	ubiquitin-conjugating enzyme E2, J1	1318	1	0	1	0	0	rno-miR-504	-0.05	-0.17	N/A
ARC	ENST00000356613.2	activity-regulated cytoskeleton-associated protein	5	1	0	1	0	1	rno-miR-504	-0.05	-0.05	N/A
ACAD8	ENST00000281182.4	acyl-CoA dehydrogenase family, member 8	329	1	0	0	1	1	rno-miR-504	-0.05	-0.28	N/A
RBMS3	ENST00000396583.3	RNA binding motif, single stranded interacting protein 3	56	1	0	1	0	0	rno-miR-504	-0.05	-0.09	N/A
UBN2	ENST00000473989.3	ubinuclein 2	238	2	1	0	1	0	rno-miR-504	-0.05	-0.05	N/A
OBFC1	ENST00000224950.3	oligonucleotide/oligosaccharide-binding fold containing 1	184	2	1	0	1	1	rno-miR-504	-0.05	-0.48	N/A
UBTD2	ENST00000393792.2	ubiquitin domain containing 2	297	1	0	1	0	0	rno-miR-504	-0.05	-0.06	N/A
AKAP13	ENST00000394518.2	A kinase (PRKA) anchor protein 13	53	1	0	0	1	0	rno-miR-504	-0.05	-0.05	N/A
C5orf30	ENST00000319933.2	chromosome 5 open reading frame 30	889	1	0	1	0	0	rno-miR-504	-0.05	-0.07	N/A
FAM109A	ENST00000361483.3	family with sequence similarity 109, member A	780	1	0	1	0	0	rno-miR-504	-0.05	-0.05	N/A
COA3	ENST00000328434.7	cytochrome c oxidase assembly factor 3	576	1	0	0	1	0	rno-miR-504	-0.05	-0.35	N/A
BDH2	ENST00000296424.4	3-hydroxybutyrate dehydrogenase, type 2	57	2	1	0	1	2	rno-miR-504	-0.05	-0.57	N/A
LIN7A	ENST00000552864.1	lin-7 homolog A (C. elegans)	86	1	0	0	1	0	rno-miR-504	-0.05	-0.1	N/A
NPTXR	ENST00000333039.2	neuronal pentraxin receptor	578	1	1	0	0	1	rno-miR-504	-0.04	-0.04	N/A
DNMT3A	ENST00000380746.4	DNA (cytosine-5-)-methyltransferase 3 alpha	221	4	3	0	1	2	rno-miR-504	-0.04	-0.19	N/A
SPRY4	ENST00000344120.4	sprouty homolog 4 (Drosophila)	110	1	0	1	0	0	rno-miR-504	-0.04	-0.05	N/A
PAX9	ENST00000361487.6	paired box 9	53	1	1	0	0	0	rno-miR-504	-0.04	-0.19	N/A
RFX1	ENST00000254325.4	regulatory factor X, 1 (influences HLA class II expression)	44	1	0	1	0	0	rno-miR-504	-0.04	-0.04	N/A
ANK1	ENST00000289734.7	ankyrin 1, erythrocytic	5	1	0	1	0	1	rno-miR-504	-0.04	-0.04	N/A
ABR	ENST00000302538.5	active BCR-related	58	1	0	1	0	0	rno-miR-504	-0.04	-0.06	N/A
CCDC88A	ENST00000336838.6	coiled-coil domain containing 88A	141	1	0	1	0	0	rno-miR-504	-0.04	-0.1	N/A
SLAIN2	ENST00000264313.6	SLAIN motif family, member 2	859	1	0	0	1	0	rno-miR-504	-0.04	-0.18	N/A
SAMD4B	ENST00000314471.6	sterile alpha motif domain containing 4B	46	1	0	1	0	0	rno-miR-504	-0.04	-0.07	N/A
UCK2	ENST00000372212.4	uridine-cytidine kinase 2	437	1	0	0	1	1	rno-miR-504	-0.04	-0.2	N/A
SHPK	ENST00000225519.3	sedoheptulokinase	40	2	0	0	2	0	rno-miR-504	-0.04	-0.27	N/A
BMPER	ENST00000297161.2	BMP binding endothelial regulator	723	1	1	0	0	1	rno-miR-504	-0.04	-0.27	N/A
ABCA1	ENST00000374736.3	ATP-binding cassette, sub-family A (ABC1), member 1	184	1	0	0	1	0	rno-miR-504	-0.04	-0.04	N/A
SNRK	ENST00000429705.2	SNF related kinase	153	1	0	1	0	0	rno-miR-504	-0.04	-0.04	N/A
DCUN1D1	ENST00000292782.4	DCN1, defective in cullin neddylation 1, domain containing 1	267	1	0	0	1	0	rno-miR-504	-0.04	-0.12	N/A
PPP4R4	ENST00000328839.3	protein phosphatase 4, regulatory subunit 4	20	2	0	1	1	0	rno-miR-504	-0.04	-0.44	N/A
ALDH5A1	ENST00000357578.3	aldehyde dehydrogenase 5 family, member A1	325	1	0	0	1	0	rno-miR-504	-0.04	-0.07	N/A
RBM17	ENST00000446108.1	RNA binding motif protein 17	449	1	0	1	0	0	rno-miR-504	-0.04	-0.27	N/A
CD38	ENST00000226279.3	CD38 molecule	23	1	0	0	1	0	rno-miR-504	-0.04	-0.21	N/A
PPP1R9B	ENST00000316878.6	protein phosphatase 1, regulatory subunit 9B	120	1	0	1	0	0	rno-miR-504	-0.04	-0.04	N/A
ATG16L1	ENST00000392017.4	autophagy related 16-like 1 (S. cerevisiae)	552	1	0	1	0	0	rno-miR-504	-0.04	-0.04	N/A
BRPF3	ENST00000534400.1	bromodomain and PHD finger containing, 3	7032	1	0	1	0	0	rno-miR-504	-0.04	-0.04	N/A
TAOK1	ENST00000261716.3	TAO kinase 1	164	1	0	0	1	1	rno-miR-504	-0.04	-0.05	N/A
CBL	ENST00000264033.4	Cbl proto-oncogene, E3 ubiquitin protein ligase	309	1	1	0	0	0	rno-miR-504	-0.04	-0.04	N/A
ENPEP	ENST00000265162.5	glutamyl aminopeptidase (aminopeptidase A)	10	1	0	1	0	0	rno-miR-504	-0.04	-0.09	N/A
ARNT	ENST00000358595.5	aryl hydrocarbon receptor nuclear translocator	574	1	0	1	0	0	rno-miR-504	-0.04	-0.14	N/A
ADAMTS4	ENST00000367996.5	ADAM metallopeptidase with thrombospondin type 1 motif, 4	23	2	0	2	0	0	rno-miR-504	-0.04	-0.2	N/A
P2RY2	ENST00000311131.2	purinergic receptor P2Y, G-protein coupled, 2	66	2	0	1	1	1	rno-miR-504	-0.04	-0.15	N/A
PMEPA1	ENST00000341744.3	prostate transmembrane protein, androgen induced 1	736	1	0	0	1	1	rno-miR-504	-0.04	-0.07	N/A
ERCC2	ENST00000391945.4	excision repair cross-complementing rodent repair deficiency, complementation group 2	2075	1	0	1	0	1	rno-miR-504	-0.04	-0.11	N/A
RPRD2	ENST00000539519.1	regulation of nuclear pre-mRNA domain containing 2	280	1	0	0	1	0	rno-miR-504	-0.04	-0.07	N/A
CYP46A1	ENST00000261835.3	cytochrome P450, family 46, subfamily A, polypeptide 1	16	1	0	1	0	0	rno-miR-504	-0.04	-0.04	N/A
ARHGAP31	ENST00000264245.4	Rho GTPase activating protein 31	32	2	1	0	1	0	rno-miR-504	-0.04	-0.12	N/A
GDPD1	ENST00000284116.4	glycerophosphodiester phosphodiesterase domain containing 1	138	1	1	0	0	0	rno-miR-504	-0.04	-0.48	N/A
PEX26	ENST00000329627.7	peroxisomal biogenesis factor 26	157	1	0	1	0	0	rno-miR-504	-0.04	-0.18	N/A
PSMF1	ENST00000335877.6	proteasome (prosome, macropain) inhibitor subunit 1 (PI31)	2709	2	0	1	1	0	rno-miR-504	-0.04	-0.26	N/A
FMNL3	ENST00000335154.5	formin-like 3	132	2	1	0	1	0	rno-miR-504	-0.04	-0.15	N/A
MSRB3	ENST00000308259.5	methionine sulfoxide reductase B3	83	1	0	1	0	0	rno-miR-504	-0.04	-0.12	N/A
MAPK9	ENST00000452135.2	mitogen-activated protein kinase 9	655	3	0	3	0	0	rno-miR-504	-0.04	-0.22	N/A
ARHGEF40	ENST00000298694.4	Rho guanine nucleotide exchange factor (GEF) 40	383	1	1	0	0	0	rno-miR-504	-0.04	-0.21	N/A
DNAJC11	ENST00000377577.5	DnaJ (Hsp40) homolog, subfamily C, member 11	361	1	0	1	0	0	rno-miR-504	-0.04	-0.08	N/A
KIF21B	ENST00000332129.2	kinesin family member 21B	12	2	0	2	0	1	rno-miR-504	-0.04	-0.04	N/A
NGFR	ENST00000172229.3	nerve growth factor receptor	5	1	0	1	0	0	rno-miR-504	-0.04	-0.04	N/A
SH3BP5L	ENST00000366472.5	SH3-binding domain protein 5-like	379	1	0	0	1	0	rno-miR-504	-0.04	-0.21	N/A
FOXK2	ENST00000335255.5	forkhead box K2	450	1	0	0	1	1	rno-miR-504	-0.04	-0.23	N/A
PROX1	ENST00000366958.4	prospero homeobox 1	131	1	0	0	1	1	rno-miR-504	-0.04	-0.04	N/A
CDK9	ENST00000373264.4	cyclin-dependent kinase 9	197	1	1	0	0	1	rno-miR-504	-0.04	-0.38	N/A
NKD1	ENST00000268459.3	naked cuticle homolog 1 (Drosophila)	26	2	0	0	2	4	rno-miR-504	-0.04	-0.1	N/A
CASC10	ENST00000377113.5	cancer susceptibility candidate 10	116	1	0	0	1	1	rno-miR-504	-0.04	-0.15	N/A
USP2	ENST00000455332.2	ubiquitin specific peptidase 2	19	1	0	1	0	0	rno-miR-504	-0.04	-0.04	N/A
GPAM	ENST00000348367.4	glycerol-3-phosphate acyltransferase, mitochondrial	153	2	0	2	0	0	rno-miR-504	-0.04	-0.04	N/A
CORO2A	ENST00000343933.5	coronin, actin binding protein, 2A	493	1	1	0	0	0	rno-miR-504	-0.04	-0.26	N/A
SPTLC2	ENST00000216484.2	serine palmitoyltransferase, long chain base subunit 2	95	1	0	1	0	0	rno-miR-504	-0.04	-0.12	N/A
TWSG1	ENST00000262120.5	twisted gastrulation BMP signaling modulator 1	38	1	0	1	0	1	rno-miR-504	-0.04	-0.11	N/A
NAV1	ENST00000295624.6	neuron navigator 1	702	1	0	1	0	0	rno-miR-504	-0.04	-0.04	N/A
SYT7	ENST00000263846.4	synaptotagmin VII	192	2	1	0	1	1	rno-miR-504	-0.04	-0.35	N/A
MFHAS1	ENST00000276282.6	malignant fibrous histiocytoma amplified sequence 1	130	1	0	0	1	0	rno-miR-504	-0.04	-0.05	N/A
CAB39L	ENST00000355854.4	calcium binding protein 39-like	12	1	0	0	1	0	rno-miR-504	-0.04	-0.1	N/A
CEP57L1	ENST00000368968.2	centrosomal protein 57kDa-like 1	90	1	0	1	0	0	rno-miR-504	-0.04	-0.13	N/A
TNRC6B	ENST00000335727.9	trinucleotide repeat containing 6B	69	2	1	1	0	2	rno-miR-504	-0.04	-0.05	N/A
SPEG	ENST00000312358.7	SPEG complex locus	179	1	0	1	0	0	rno-miR-504	-0.04	-0.04	N/A
ATP2B2	ENST00000352432.4	ATPase, Ca++ transporting, plasma membrane 2	170	1	0	1	0	0	rno-miR-504	-0.04	-0.04	N/A
MRPL45	ENST00000312513.5	mitochondrial ribosomal protein L45	49	1	1	0	0	0	rno-miR-504	-0.04	-0.39	N/A
SMIM14	ENST00000295958.5	small integral membrane protein 14	601	1	1	0	0	1	rno-miR-504	-0.04	-0.57	N/A
EIF2S1	ENST00000256383.4	eukaryotic translation initiation factor 2, subunit 1 alpha, 35kDa	3360	1	1	0	0	0	rno-miR-504	-0.04	-0.41	N/A
ZHX3	ENST00000309060.3	zinc fingers and homeoboxes 3	131	1	0	1	0	0	rno-miR-504	-0.04	-0.08	N/A
SHANK2	ENST00000449833.2	SH3 and multiple ankyrin repeat domains 2	26	2	0	2	0	0	rno-miR-504	-0.04	-0.2	N/A
ZER1	ENST00000291900.2	zyg-11 related, cell cycle regulator	336	1	0	1	0	0	rno-miR-504	-0.04	-0.07	N/A
KCNMB4	ENST00000258111.4	potassium large conductance calcium-activated channel, subfamily M, beta member 4	486	1	0	0	1	0	rno-miR-504	-0.04	-0.22	N/A
EPT1	ENST00000260585.7	ethanolaminephosphotransferase 1 (CDP-ethanolamine-specific)	449	1	0	1	0	0	rno-miR-504	-0.04	-0.04	N/A
MGAT4A	ENST00000264968.3	mannosyl (alpha-1,3-)-glycoprotein beta-1,4-N-acetylglucosaminyltransferase, isozyme A	223	1	1	0	0	0	rno-miR-504	-0.04	-0.16	N/A
PIAS1	ENST00000249636.6	protein inhibitor of activated STAT, 1	368	1	0	0	1	0	rno-miR-504	-0.04	-0.16	N/A
SRGAP1	ENST00000355086.3	SLIT-ROBO Rho GTPase activating protein 1	64	1	0	1	0	2	rno-miR-504	-0.04	-0.06	N/A
GAN	ENST00000568107.2	gigaxonin	185	1	0	1	0	0	rno-miR-504	-0.04	-0.06	N/A
C17orf75	ENST00000577809.1	chromosome 17 open reading frame 75	2623	1	0	1	0	0	rno-miR-504	-0.04	-0.32	N/A
SRD5A3	ENST00000264228.4	steroid 5 alpha-reductase 3	402	2	0	2	0	0	rno-miR-504	-0.04	-0.41	N/A
SFXN5	ENST00000410065.1	sideroflexin 5	56	1	0	1	0	0	rno-miR-504	-0.04	-0.09	N/A
CEBPG	ENST00000284000.4	CCAAT/enhancer binding protein (C/EBP), gamma	360	1	0	1	0	1	rno-miR-504	-0.04	-0.15	N/A
SLC7A6OS	ENST00000263997.6	solute carrier family 7, member 6 opposite strand	751	1	1	0	0	0	rno-miR-504	-0.04	-0.25	N/A
NFYA	ENST00000341376.6	nuclear transcription factor Y, alpha	177	1	1	0	0	1	rno-miR-504	-0.04	-0.19	N/A
SDK2	ENST00000392650.3	sidekick cell adhesion molecule 2	8	1	0	0	1	1	rno-miR-504	-0.04	-0.04	N/A
RRP12	ENST00000370992.4	ribosomal RNA processing 12 homolog (S. cerevisiae)	177	1	0	1	0	0	rno-miR-504	-0.04	-0.18	N/A
ATF6	ENST00000367942.3	activating transcription factor 6	382	1	1	0	0	0	rno-miR-504	-0.04	-0.21	N/A
RAPGEF3	ENST00000405493.2	Rap guanine nucleotide exchange factor (GEF) 3	19	1	0	1	0	0	rno-miR-504	-0.04	-0.14	N/A
RNF170	ENST00000534961.1	ring finger protein 170	203	1	0	1	0	0	rno-miR-504	-0.04	-0.25	N/A
TBC1D20	ENST00000354200.4	TBC1 domain family, member 20	761	1	0	1	0	0	rno-miR-504	-0.04	-0.05	N/A
SRPRB	ENST00000466490.2	signal recognition particle receptor, B subunit	3330	1	0	1	0	0	rno-miR-504	-0.04	-0.26	N/A
NXF1	ENST00000531709.2	nuclear RNA export factor 1	1017	1	0	1	0	0	rno-miR-504	-0.04	-0.04	N/A
THSD7A	ENST00000423059.4	thrombospondin, type I, domain containing 7A	5	1	0	0	1	0	rno-miR-504	-0.04	-0.04	N/A
MARCH4	ENST00000273067.4	membrane-associated ring finger (C3HC4) 4, E3 ubiquitin protein ligase	68	1	0	0	1	0	rno-miR-504	-0.04	-0.1	N/A
MTPAP	ENST00000263063.4	mitochondrial poly(A) polymerase	137	1	1	0	0	0	rno-miR-504	-0.03	-0.22	N/A
UBE3B	ENST00000434735.2	ubiquitin protein ligase E3B	916	1	0	1	0	0	rno-miR-504	-0.03	-0.04	N/A
WDR48	ENST00000302313.5	WD repeat domain 48	638	1	0	0	1	0	rno-miR-504	-0.03	-0.21	N/A
LMTK2	ENST00000297293.5	lemur tyrosine kinase 2	51	1	0	1	0	0	rno-miR-504	-0.03	-0.1	N/A
ICMT	ENST00000343813.5	isoprenylcysteine carboxyl methyltransferase	558	1	1	0	0	0	rno-miR-504	-0.03	-0.19	N/A
WAC	ENST00000375664.4	WW domain containing adaptor with coiled-coil	322	1	1	0	0	0	rno-miR-504	-0.03	-0.26	N/A
CCDC113	ENST00000443128.2	coiled-coil domain containing 113	29	1	0	1	0	0	rno-miR-504	-0.03	-0.21	N/A
SMG1	ENST00000446231.2	SMG1 phosphatidylinositol 3-kinase-related kinase	339	1	1	0	0	0	rno-miR-504	-0.03	-0.03	N/A
[truncated: 613 more rows]
