# Supplementary material for: MicroRNA-10a-3p Improves Cartilage Degeneration by Regulating CH25H-CYP7B1-RORα Mediated Cholesterol Metabolism in Knee Osteoarthritis Rats
Source: Front Pharmacol. 2021 Jun 3;12:690181. doi: 10.3389/fphar.2021.690181 (PMC8209416; doi:10.3389/fphar.2021.690181)
Supplement: Supplementary file 3 [file DataSheet2.ZIP › TargetScan7.2__miR-543-3p.predicted_targets.xlsx]

## Sheet: TargetScan7
Ortholog of target gene	Representative transcript	Gene name	3P-seq tags + 5	Conserved sites total	Conserved 8mer sites	Conserved 7mer-m8 sites	Conserved 7mer-A1 sites	Poorly conserved sites total	Poorly conserved 8mer sites	Poorly conserved 7mer-m8 sites	Poorly conserved 7mer-A1 sites	6mer sites	Representative miRNA	Cumulative weighted context++ score	Total context++ score	Aggregate PCT	Previous TargetScan publication(s)
IL1A	ENST00000263339.3	interleukin 1, alpha	5	1	0	1	0	1	1	0	0	1	rno-miR-543-3p	-0.4	-0.4	N/A	2007
PCBP1	ENST00000303577.5	poly(rC) binding protein 1	4294	1	1	0	0	0	0	0	0	0	rno-miR-543-3p	-0.38	-0.39	N/A	2007
DLX1	ENST00000341900.6	distal-less homeobox 1	312	1	1	0	0	1	0	1	0	0	rno-miR-543-3p	-0.38	-0.38	N/A	2007
KLF6	ENST00000542957.1	Kruppel-like factor 6	4644	1	1	0	0	2	0	2	0	0	rno-miR-543-3p	-0.37	-0.37	N/A	2007
CTDSPL	ENST00000443503.2	CTD (carboxy-terminal domain, RNA polymerase II, polypeptide A) small phosphatase-like	372	2	1	1	0	0	0	0	0	2	rno-miR-543-3p	-0.36	-0.4	N/A	2007
FKBP4	ENST00000001008.4	FK506 binding protein 4, 59kDa	727	1	1	0	0	0	0	0	0	0	rno-miR-543-3p	-0.33	-0.33	N/A	2007
TNFSF11	ENST00000405262.2	tumor necrosis factor (ligand) superfamily, member 11	12	1	1	0	0	0	0	0	0	2	rno-miR-543-3p	-0.33	-0.33	N/A	2007
DMXL2	ENST00000251076.5	Dmx-like 2	46	1	1	0	0	2	0	1	1	1	rno-miR-543-3p	-0.31	-0.31	N/A	2007
EIF4A2	ENST00000323963.5	eukaryotic translation initiation factor 4A2	304	1	1	0	0	0	0	0	0	0	rno-miR-543-3p	-0.31	-0.4	N/A	2007
MARC1	ENST00000366910.5	mitochondrial amidoxime reducing component 1	1613	1	0	1	0	1	0	1	0	1	rno-miR-543-3p	-0.3	-0.31	N/A
RRAGA	ENST00000380527.1	Ras-related GTP binding A	3226	1	1	0	0	0	0	0	0	1	rno-miR-543-3p	-0.29	-0.35	N/A	2007
AC012215.1	ENST00000437887.1	Uncharacterized protein	31	2	0	1	1	1	1	0	0	1	rno-miR-543-3p	-0.29	-0.31	N/A
SDF2L1	ENST00000248958.4	stromal cell-derived factor 2-like 1	1236	1	0	1	0	0	0	0	0	0	rno-miR-543-3p	-0.28	-0.28	N/A	2007
FAM117A	ENST00000240364.2	family with sequence similarity 117, member A	185	1	1	0	0	1	0	0	1	0	rno-miR-543-3p	-0.28	-0.28	N/A	2007
ID4	ENST00000378700.3	inhibitor of DNA binding 4, dominant negative helix-loop-helix protein	3400	1	1	0	0	0	0	0	0	1	rno-miR-543-3p	-0.27	-0.27	N/A	2007
UBE2M	ENST00000253023.3	ubiquitin-conjugating enzyme E2M	45	1	1	0	0	0	0	0	0	0	rno-miR-543-3p	-0.26	-0.26	N/A	2007
PLA2G4A	ENST00000367466.3	phospholipase A2, group IVA (cytosolic, calcium-dependent)	75	1	1	0	0	0	0	0	0	1	rno-miR-543-3p	-0.26	-0.4	N/A	2007
LMO3	ENST00000354662.1	LIM domain only 3 (rhombotin-like 2)	7	1	0	1	0	1	0	1	0	1	rno-miR-543-3p	-0.26	-0.29	N/A	2007
SIRT1	ENST00000212015.6	sirtuin 1	220	2	1	1	0	0	0	0	0	1	rno-miR-543-3p	-0.26	-0.26	N/A	2007
FAM160A2	ENST00000449352.2	family with sequence similarity 160, member A2	988	1	0	1	0	0	0	0	0	0	rno-miR-543-3p	-0.25	-0.25	N/A	2007
LMO1	ENST00000335790.3	LIM domain only 1 (rhombotin 1)	238	1	0	1	0	0	0	0	0	0	rno-miR-543-3p	-0.25	-0.3	N/A	2007
ZBTB43	ENST00000449886.1	zinc finger and BTB domain containing 43	396	2	1	0	1	0	0	0	0	2	rno-miR-543-3p	-0.24	-0.24	N/A
PDAP1	ENST00000350498.3	PDGFA associated protein 1	208	1	0	1	0	0	0	0	0	0	rno-miR-543-3p	-0.23	-0.23	N/A
GABRA1	ENST00000428797.2	gamma-aminobutyric acid (GABA) A receptor, alpha 1	5	1	0	1	0	1	0	1	0	4	rno-miR-543-3p	-0.23	-0.23	N/A
CALB1	ENST00000265431.3	calbindin 1, 28kDa	5	1	1	0	0	0	0	0	0	0	rno-miR-543-3p	-0.23	-0.23	N/A
TMEM200C	ENST00000581347.2	transmembrane protein 200C	54	2	1	0	1	6	1	4	1	1	rno-miR-543-3p	-0.22	-0.41	N/A
DCUN1D1	ENST00000292782.4	DCN1, defective in cullin neddylation 1, domain containing 1	267	1	0	1	0	4	2	1	1	3	rno-miR-543-3p	-0.22	-0.3	N/A	2007
RBM47	ENST00000319592.4	RNA binding motif protein 47	264	1	1	0	0	1	0	0	1	1	rno-miR-543-3p	-0.22	-0.22	N/A	2007
SCOC	ENST00000608372.1	short coiled-coil protein	922	1	0	1	0	1	0	0	1	3	rno-miR-543-3p	-0.21	-0.24	N/A	2007
SNN	ENST00000329565.5	stannin	663	1	0	1	0	0	0	0	0	0	rno-miR-543-3p	-0.21	-0.21	N/A
C16orf95	ENST00000253461.4	chromosome 16 open reading frame 95	20	1	0	0	1	0	0	0	0	0	rno-miR-543-3p	-0.2	-0.2	N/A
SYNE1	ENST00000367255.5	spectrin repeat containing, nuclear envelope 1	144	1	1	0	0	0	0	0	0	1	rno-miR-543-3p	-0.2	-0.2	N/A	2007
PPP2R2D	ENST00000422256.2	protein phosphatase 2, regulatory subunit B, delta	169	1	0	1	0	0	0	0	0	0	rno-miR-543-3p	-0.2	-0.2	N/A
CRK	ENST00000398970.5	v-crk avian sarcoma virus CT10 oncogene homolog	1841	1	0	1	0	1	1	0	0	1	rno-miR-543-3p	-0.2	-0.2	N/A
SENP2	ENST00000296257.5	SUMO1/sentrin/SMT3 specific peptidase 2	1693	1	1	0	0	0	0	0	0	1	rno-miR-543-3p	-0.2	-0.26	N/A
SH3GLB1	ENST00000370558.4	SH3-domain GRB2-like endophilin B1	3418	1	0	1	0	1	0	0	1	0	rno-miR-543-3p	-0.2	-0.2	N/A
STRBP	ENST00000447404.2	spermatid perinuclear RNA binding protein	575	1	1	0	0	1	0	1	0	0	rno-miR-543-3p	-0.19	-0.21	N/A	2007
BCKDHB	ENST00000545529.1	branched chain keto acid dehydrogenase E1, beta polypeptide	143	1	0	1	0	2	0	1	1	0	rno-miR-543-3p	-0.19	-0.19	N/A
TCF7L2	ENST00000369386.1	transcription factor 7-like 2 (T-cell specific, HMG-box)	650	1	0	1	0	0	0	0	0	1	rno-miR-543-3p	-0.19	-0.19	N/A
CYR61	ENST00000451137.2	cysteine-rich, angiogenic inducer, 61	2690	1	0	1	0	0	0	0	0	0	rno-miR-543-3p	-0.19	-0.19	N/A	2007
JDP2	ENST00000435893.2	Jun dimerization protein 2	110	1	0	1	0	0	0	0	0	0	rno-miR-543-3p	-0.19	-0.19	N/A	2007
MEIS2	ENST00000397624.3	Meis homeobox 2	63	1	0	1	0	1	0	0	1	2	rno-miR-543-3p	-0.18	-0.18	N/A	2007
TRIM39	ENST00000396551.3	tripartite motif containing 39	840	1	1	0	0	1	0	0	1	0	rno-miR-543-3p	-0.18	-0.18	N/A
RNF2	ENST00000367510.3	ring finger protein 2	414	1	1	0	0	0	0	0	0	2	rno-miR-543-3p	-0.18	-0.23	N/A	2007
FAM189B	ENST00000350210.2	family with sequence similarity 189, member B	587	1	0	1	0	0	0	0	0	0	rno-miR-543-3p	-0.17	-0.18	N/A	2007
EEF1A1	ENST00000316292.9	eukaryotic translation elongation factor 1 alpha 1	129	1	0	1	0	0	0	0	0	0	rno-miR-543-3p	-0.17	-0.18	N/A	2007
CCAR1	ENST00000265872.6	cell division cycle and apoptosis regulator 1	1502	1	0	1	0	0	0	0	0	0	rno-miR-543-3p	-0.17	-0.17	N/A	2007
PWWP2A	ENST00000456329.3	PWWP domain containing 2A	272	1	0	1	0	1	0	0	1	0	rno-miR-543-3p	-0.17	-0.18	N/A
TWIST1	ENST00000242261.5	twist basic helix-loop-helix transcription factor 1	190	1	0	1	0	1	0	0	1	2	rno-miR-543-3p	-0.17	-0.17	N/A	2007
GNAO1	ENST00000262493.6	guanine nucleotide binding protein (G protein), alpha activating activity polypeptide O	8	1	0	1	0	0	0	0	0	0	rno-miR-543-3p	-0.17	-0.17	N/A
CASK	ENST00000421587.2	calcium/calmodulin-dependent serine protein kinase (MAGUK family)	892	1	1	0	0	1	0	1	0	0	rno-miR-543-3p	-0.17	-0.19	N/A	2007
FLJ00388	ENST00000594280.1		185	1	0	0	1	0	0	0	0	0	rno-miR-543-3p	-0.17	-0.17	N/A
KIAA1239	ENST00000309447.5	KIAA1239	5	2	0	1	1	1	0	1	0	1	rno-miR-543-3p	-0.16	-0.16	N/A
BTBD3	ENST00000254977.3	BTB (POZ) domain containing 3	3798	1	1	0	0	1	1	0	0	1	rno-miR-543-3p	-0.16	-0.37	N/A	2007
CHN2	ENST00000222792.6	chimerin 2	95	1	1	0	0	1	0	0	1	1	rno-miR-543-3p	-0.16	-0.18	N/A	2007
VSX1	ENST00000376709.4	visual system homeobox 1	5	1	0	1	0	0	0	0	0	0	rno-miR-543-3p	-0.16	-0.16	N/A
SOS1	ENST00000426016.1	son of sevenless homolog 1 (Drosophila)	189	1	1	0	0	1	0	1	0	0	rno-miR-543-3p	-0.16	-0.17	N/A
MCFD2	ENST00000444761.2	multiple coagulation factor deficiency 2	1648	1	0	1	0	0	0	0	0	0	rno-miR-543-3p	-0.15	-0.18	N/A
SHISA9	ENST00000558583.1	shisa family member 9	5	1	0	1	0	0	0	0	0	1	rno-miR-543-3p	-0.15	-0.15	N/A
PLAG1	ENST00000316981.3	pleiomorphic adenoma gene 1	58	1	1	0	0	3	1	0	2	3	rno-miR-543-3p	-0.15	-0.16	N/A	2007
TMEM242	ENST00000400788.4	transmembrane protein 242	593	1	0	0	1	2	0	2	0	2	rno-miR-543-3p	-0.15	-0.34	N/A
TOX	ENST00000361421.1	thymocyte selection-associated high mobility group box	139	1	0	1	0	0	0	0	0	1	rno-miR-543-3p	-0.15	-0.15	N/A	2007
ZIC2	ENST00000376335.3	Zic family member 2	1173	1	0	1	0	0	0	0	0	0	rno-miR-543-3p	-0.15	-0.15	N/A	2007
MTCH2	ENST00000302503.3	mitochondrial carrier 2	4079	1	0	1	0	0	0	0	0	0	rno-miR-543-3p	-0.15	-0.15	N/A	2007
LRRC8D	ENST00000337338.5	leucine rich repeat containing 8 family, member D	96	2	0	2	0	0	0	0	0	1	rno-miR-543-3p	-0.14	-0.15	N/A	2007
COL16A1	ENST00000373672.3	collagen, type XVI, alpha 1	954	1	0	1	0	0	0	0	0	0	rno-miR-543-3p	-0.14	-0.2	N/A	2007
CHN1	ENST00000409900.3	chimerin 1	344	1	0	1	0	0	0	0	0	0	rno-miR-543-3p	-0.14	-0.14	N/A	2007
RP11-178L8.4	ENST00000568879.1		20	1	0	0	1	0	0	0	0	0	rno-miR-543-3p	-0.14	-0.19	N/A
DNAL1	ENST00000553645.2	dynein, axonemal, light chain 1	81	1	1	0	0	1	0	0	1	0	rno-miR-543-3p	-0.14	-0.22	N/A
FAM222A	ENST00000538780.1	family with sequence similarity 222, member A	23	1	0	1	0	0	0	0	0	0	rno-miR-543-3p	-0.14	-0.15	N/A	2007
NUP43	ENST00000367403.3	nucleoporin 43kDa	113	1	0	1	0	0	0	0	0	0	rno-miR-543-3p	-0.14	-0.14	N/A
FAM179B	ENST00000382233.2	family with sequence similarity 179, member B	12	1	0	1	0	0	0	0	0	1	rno-miR-543-3p	-0.14	-0.14	N/A
CACNB4	ENST00000539935.1	calcium channel, voltage-dependent, beta 4 subunit	57	1	1	0	0	3	0	2	1	1	rno-miR-543-3p	-0.14	-0.15	N/A
HECA	ENST00000367658.2	headcase homolog (Drosophila)	783	1	0	1	0	1	0	1	0	0	rno-miR-543-3p	-0.14	-0.14	N/A	2007
TMEM144	ENST00000296529.6	transmembrane protein 144	131	1	0	1	0	0	0	0	0	1	rno-miR-543-3p	-0.14	-0.14	N/A
GPBP1	ENST00000424459.3	GC-rich promoter binding protein 1	732	2	0	2	0	0	0	0	0	3	rno-miR-543-3p	-0.14	-0.33	N/A	2007
NMT2	ENST00000378165.4	N-myristoyltransferase 2	318	1	0	1	0	2	0	2	0	0	rno-miR-543-3p	-0.13	-0.23	N/A	2007
CEP41	ENST00000223208.5	centrosomal protein 41kDa	346	1	0	1	0	0	0	0	0	1	rno-miR-543-3p	-0.13	-0.23	N/A
SCHIP1	ENST00000445224.2	schwannomin interacting protein 1	891	1	0	1	0	0	0	0	0	0	rno-miR-543-3p	-0.13	-0.13	N/A
PPP2R2C	ENST00000335585.5	protein phosphatase 2, regulatory subunit B, gamma	115	2	0	1	1	0	0	0	0	0	rno-miR-543-3p	-0.13	-0.13	N/A	2007
GREM1	ENST00000560677.1	gremlin 1, DAN family BMP antagonist	752	1	0	1	0	4	0	1	3	1	rno-miR-543-3p	-0.13	-0.38	N/A	2007
NPTN	ENST00000345330.4	neuroplastin	2918	1	0	1	0	1	0	0	1	0	rno-miR-543-3p	-0.13	-0.13	N/A	2007
MSL2	ENST00000309993.2	male-specific lethal 2 homolog (Drosophila)	175	1	0	1	0	2	0	0	2	1	rno-miR-543-3p	-0.13	-0.14	N/A	2007
PTP4A1	ENST00000370651.3	protein tyrosine phosphatase type IVA, member 1	5740	1	0	0	1	2	0	2	0	3	rno-miR-543-3p	-0.13	-0.29	N/A
FMNL2	ENST00000475377.2	formin-like 2	31	1	1	0	0	0	0	0	0	2	rno-miR-543-3p	-0.13	-0.14	N/A	2007
TXLNB	ENST00000358430.3	taxilin beta	5	1	0	1	0	0	0	0	0	2	rno-miR-543-3p	-0.13	-0.13	N/A	2007
GFI1	ENST00000370332.1	growth factor independent 1 transcription repressor	154	1	0	0	1	1	0	1	0	1	rno-miR-543-3p	-0.13	-0.14	N/A
BIRC6	ENST00000421745.2	baculoviral IAP repeat containing 6	555	2	0	2	0	0	0	0	0	0	rno-miR-543-3p	-0.12	-0.12	N/A	2007
HMGN5	ENST00000358130.2	high mobility group nucleosome binding domain 5	46	1	0	0	1	1	0	1	0	0	rno-miR-543-3p	-0.12	-0.26	N/A
ELAVL4	ENST00000371824.1	ELAV like neuron-specific RNA binding protein 4	5	1	0	1	0	0	0	0	0	3	rno-miR-543-3p	-0.12	-0.12	N/A
TASP1	ENST00000337743.4	taspase, threonine aspartase, 1	58	1	1	0	0	0	0	0	0	0	rno-miR-543-3p	-0.12	-0.24	N/A
OSBPL3	ENST00000313367.2	oxysterol binding protein-like 3	200	1	1	0	0	1	0	0	1	0	rno-miR-543-3p	-0.12	-0.15	N/A	2007
SS18L1	ENST00000331758.3	synovial sarcoma translocation gene on chromosome 18-like 1	274	2	0	2	0	0	0	0	0	2	rno-miR-543-3p	-0.12	-0.15	N/A	2007
FIGN	ENST00000333129.3	fidgetin	10	3	1	2	0	0	0	0	0	1	rno-miR-543-3p	-0.12	-0.17	N/A	2007
ARID3B	ENST00000346246.5	AT rich interactive domain 3B (BRIGHT-like)	11	1	0	1	0	0	0	0	0	0	rno-miR-543-3p	-0.12	-0.12	N/A	2007
IPPK	ENST00000287996.3	inositol 1,3,4,5,6-pentakisphosphate 2-kinase	211	1	0	1	0	0	0	0	0	0	rno-miR-543-3p	-0.12	-0.13	N/A
SIX2	ENST00000303077.6	SIX homeobox 2	75	1	0	1	0	0	0	0	0	0	rno-miR-543-3p	-0.12	-0.12	N/A	2007
CDH2	ENST00000269141.3	cadherin 2, type 1, N-cadherin (neuronal)	1230	1	1	0	0	0	0	0	0	2	rno-miR-543-3p	-0.11	-0.12	N/A	2007
AP4E1	ENST00000261842.5	adaptor-related protein complex 4, epsilon 1 subunit	57	2	0	1	1	0	0	0	0	1	rno-miR-543-3p	-0.11	-0.11	N/A
BAI3	ENST00000370598.1	brain-specific angiogenesis inhibitor 3	5	1	0	1	0	0	0	0	0	1	rno-miR-543-3p	-0.11	-0.11	N/A	2007
CDS1	ENST00000295887.5	CDP-diacylglycerol synthase (phosphatidate cytidylyltransferase) 1	720	1	0	1	0	1	0	0	1	0	rno-miR-543-3p	-0.11	-0.11	N/A
BHLHE41	ENST00000242728.4	basic helix-loop-helix family, member e41	50	1	1	0	0	1	0	0	1	1	rno-miR-543-3p	-0.11	-0.12	N/A
GPR183	ENST00000376414.4	G protein-coupled receptor 183	112	1	0	0	1	1	1	0	0	2	rno-miR-543-3p	-0.11	-0.2	N/A
YTHDF2	ENST00000373812.3	YTH domain family, member 2	38	1	0	1	0	0	0	0	0	1	rno-miR-543-3p	-0.11	-0.11	N/A	2007
PSPC1	ENST00000338910.4	paraspeckle component 1	14	1	0	1	0	0	0	0	0	2	rno-miR-543-3p	-0.11	-0.11	N/A	2007
MTA1	ENST00000331320.7	metastasis associated 1	8	1	1	0	0	0	0	0	0	0	rno-miR-543-3p	-0.11	-0.11	N/A
RHOQ	ENST00000238738.4	ras homolog family member Q	179	1	0	1	0	0	0	0	0	4	rno-miR-543-3p	-0.11	-0.11	N/A	2007
UBE2T	ENST00000367274.4	ubiquitin-conjugating enzyme E2T (putative)	679	1	1	0	0	2	0	1	1	3	rno-miR-543-3p	-0.11	-0.27	N/A
SLAIN1	ENST00000418532.1	SLAIN motif family, member 1	842	1	0	1	0	0	0	0	0	2	rno-miR-543-3p	-0.11	-0.11	N/A	2007
RSPO2	ENST00000517939.1	R-spondin 2	5	1	0	1	0	0	0	0	0	1	rno-miR-543-3p	-0.11	-0.11	N/A	2007
GNAQ	ENST00000286548.4	guanine nucleotide binding protein (G protein), q polypeptide	47	1	1	0	0	1	0	0	1	3	rno-miR-543-3p	-0.1	-0.1	N/A
AP1AR	ENST00000274000.5	adaptor-related protein complex 1 associated regulatory protein	89	1	0	0	1	0	0	0	0	0	rno-miR-543-3p	-0.1	-0.1	N/A
CNNM2	ENST00000369878.4	cyclin M2	517	1	1	0	0	0	0	0	0	1	rno-miR-543-3p	-0.1	-0.17	N/A	2007
EPC2	ENST00000258484.6	enhancer of polycomb homolog 2 (Drosophila)	152	1	0	1	0	0	0	0	0	1	rno-miR-543-3p	-0.1	-0.12	N/A	2007
GPR124	ENST00000315215.7	G protein-coupled receptor 124	72	1	0	1	0	0	0	0	0	0	rno-miR-543-3p	-0.1	-0.1	N/A	2007
PTEN	ENST00000371953.3	phosphatase and tensin homolog	118	1	0	1	0	3	0	2	1	3	rno-miR-543-3p	-0.1	-0.16	N/A
ANKRD13C	ENST00000370944.4	ankyrin repeat domain 13C	369	1	0	1	0	1	0	1	0	4	rno-miR-543-3p	-0.1	-0.35	N/A	2007
RORB	ENST00000376896.3	RAR-related orphan receptor B	5	1	0	1	0	1	0	0	1	5	rno-miR-543-3p	-0.1	-0.1	N/A
IQCJ-SCHIP1	ENST00000337808.6	IQCJ-SCHIP1 readthrough	891	1	0	1	0	0	0	0	0	0	rno-miR-543-3p	-0.1	-0.1	N/A	2007
SLC10A7	ENST00000264986.3	solute carrier family 10, member 7	77	1	0	1	0	3	0	0	3	1	rno-miR-543-3p	-0.1	-0.11	N/A	2007
CGGBP1	ENST00000309534.6	CGG triplet repeat binding protein 1	990	1	1	0	0	0	0	0	0	7	rno-miR-543-3p	-0.1	-0.22	N/A	2007
CCNF	ENST00000397066.4	cyclin F	1432	1	0	1	0	0	0	0	0	0	rno-miR-543-3p	-0.1	-0.1	N/A
RABGEF1	ENST00000284957.5	RAB guanine nucleotide exchange factor (GEF) 1	289	1	0	1	0	2	0	1	1	1	rno-miR-543-3p	-0.1	-0.14	N/A	2007
BAZ2B	ENST00000392782.1	bromodomain adjacent to zinc finger domain, 2B	25	1	0	1	0	0	0	0	0	1	rno-miR-543-3p	-0.09	-0.09	N/A
KCNA4	ENST00000328224.6	potassium voltage-gated channel, shaker-related subfamily, member 4	5	1	0	1	0	1	0	0	1	1	rno-miR-543-3p	-0.09	-0.09	N/A
GPCPD1	ENST00000379019.4	glycerophosphocholine phosphodiesterase GDE1 homolog (S. cerevisiae)	155	1	1	0	0	2	0	0	2	0	rno-miR-543-3p	-0.09	-0.23	N/A
CAMK2G	ENST00000351293.3	calcium/calmodulin-dependent protein kinase II gamma	14	1	0	1	0	0	0	0	0	0	rno-miR-543-3p	-0.09	-0.09	N/A	2007
MRE11A	ENST00000323929.3	MRE11 meiotic recombination 11 homolog A (S. cerevisiae)	199	1	1	0	0	0	0	0	0	0	rno-miR-543-3p	-0.09	-0.23	N/A
DNAJB14	ENST00000442697.2	DnaJ (Hsp40) homolog, subfamily B, member 14	10	1	0	1	0	2	1	0	1	2	rno-miR-543-3p	-0.09	-0.14	N/A
ZNF281	ENST00000294740.3	zinc finger protein 281	595	1	0	1	0	1	0	1	0	1	rno-miR-543-3p	-0.09	-0.12	N/A	2007
CTNNA2	ENST00000496558.1	catenin (cadherin-associated protein), alpha 2	5	1	1	0	0	0	0	0	0	1	rno-miR-543-3p	-0.08	-0.08	N/A
LAMP5	ENST00000246070.2	lysosomal-associated membrane protein family, member 5	26	1	0	1	0	0	0	0	0	0	rno-miR-543-3p	-0.08	-0.08	N/A
DNAJB1	ENST00000254322.2	DnaJ (Hsp40) homolog, subfamily B, member 1	29	1	0	1	0	0	0	0	0	0	rno-miR-543-3p	-0.08	-0.1	N/A	2007
TOR1AIP1	ENST00000606911.2	torsin A interacting protein 1	3069	1	0	1	0	0	0	0	0	1	rno-miR-543-3p	-0.08	-0.1	N/A
GRM1	ENST00000392299.2	glutamate receptor, metabotropic 1	5	1	0	1	0	1	1	0	0	0	rno-miR-543-3p	-0.08	-0.08	N/A
SPIN1	ENST00000375859.3	spindlin 1	686	1	0	1	0	1	0	1	0	2	rno-miR-543-3p	-0.08	-0.09	N/A	2007
MAF	ENST00000393350.1	v-maf avian musculoaponeurotic fibrosarcoma oncogene homolog	608	1	1	0	0	1	0	0	1	0	rno-miR-543-3p	-0.08	-0.08	N/A	2007
PHIP	ENST00000275034.4	pleckstrin homology domain interacting protein	668	1	1	0	0	6	0	1	5	3	rno-miR-543-3p	-0.08	-0.1	N/A	2007
RAP1A	ENST00000369709.3	RAP1A, member of RAS oncogene family	382	1	0	0	1	0	0	0	0	1	rno-miR-543-3p	-0.08	-0.08	N/A	2007
RASSF8	ENST00000541490.1	Ras association (RalGDS/AF-6) domain family (N-terminal) member 8	1290	1	0	1	0	2	0	1	1	2	rno-miR-543-3p	-0.08	-0.08	N/A
FBXL3	ENST00000355619.5	F-box and leucine-rich repeat protein 3	842	1	0	1	0	0	0	0	0	4	rno-miR-543-3p	-0.08	-0.09	N/A
PRG4	ENST00000367483.4	proteoglycan 4	5	1	0	1	0	0	0	0	0	0	rno-miR-543-3p	-0.08	-0.08	N/A
E2F7	ENST00000416496.2	E2F transcription factor 7	308	1	0	1	0	0	0	0	0	1	rno-miR-543-3p	-0.08	-0.08	N/A	2007
DHX57	ENST00000295373.6	DEAH (Asp-Glu-Ala-Asp/His) box polypeptide 57	140	1	0	1	0	0	0	0	0	1	rno-miR-543-3p	-0.08	-0.08	N/A
USP45	ENST00000392738.2	ubiquitin specific peptidase 45	491	1	0	1	0	1	0	0	1	2	rno-miR-543-3p	-0.08	-0.08	N/A
ARL5A	ENST00000295087.8	ADP-ribosylation factor-like 5A	112	1	0	1	0	0	0	0	0	1	rno-miR-543-3p	-0.08	-0.09	N/A	2007
SAMD4A	ENST00000392067.3	sterile alpha motif domain containing 4A	449	1	1	0	0	0	0	0	0	2	rno-miR-543-3p	-0.08	-0.09	N/A
STT3B	ENST00000295770.2	STT3B, subunit of the oligosaccharyltransferase complex (catalytic)	4458	1	1	0	0	1	0	1	0	0	rno-miR-543-3p	-0.08	-0.09	N/A
ELAVL2	ENST00000380110.4	ELAV like neuron-specific RNA binding protein 2	78	1	0	1	0	0	0	0	0	0	rno-miR-543-3p	-0.08	-0.08	N/A	2007
MFAP3L	ENST00000393704.3	microfibrillar-associated protein 3-like	69	2	0	2	0	1	0	1	0	2	rno-miR-543-3p	-0.08	-0.08	N/A
PPM1L	ENST00000498165.1	protein phosphatase, Mg2+/Mn2+ dependent, 1L	59	1	0	1	0	1	0	1	0	2	rno-miR-543-3p	-0.07	-0.11	N/A
CLPX	ENST00000300107.3	caseinolytic mitochondrial matrix peptidase chaperone subunit	251	1	0	0	1	0	0	0	0	1	rno-miR-543-3p	-0.07	-0.09	N/A	2007
CXADR	ENST00000356275.6	coxsackie virus and adenovirus receptor	56	1	0	1	0	1	0	1	0	4	rno-miR-543-3p	-0.07	-0.12	N/A
ARHGEF2	ENST00000368315.4	Rho/Rac guanine nucleotide exchange factor (GEF) 2	313	1	0	1	0	0	0	0	0	0	rno-miR-543-3p	-0.07	-0.08	N/A	2007
OSM	ENST00000215781.2	oncostatin M	5	1	0	0	1	0	0	0	0	0	rno-miR-543-3p	-0.07	-0.07	N/A	2007
ELMSAN1	ENST00000394071.2	ELM2 and Myb/SANT-like domain containing 1	15	1	0	1	0	1	0	1	0	0	rno-miR-543-3p	-0.07	-0.09	N/A	2007
FOXB1	ENST00000396057.4	forkhead box B1	31	1	0	1	0	0	0	0	0	0	rno-miR-543-3p	-0.07	-0.09	N/A
TGIF2	ENST00000373874.2	TGFB-induced factor homeobox 2	192	1	0	1	0	0	0	0	0	0	rno-miR-543-3p	-0.07	-0.08	N/A
GRIK2	ENST00000413795.1	glutamate receptor, ionotropic, kainate 2	28	2	1	1	0	2	0	0	2	2	rno-miR-543-3p	-0.07	-0.07	N/A	2007
GCNT2	ENST00000316170.3	glucosaminyl (N-acetyl) transferase 2, I-branching enzyme (I blood group)	651	1	1	0	0	1	0	1	0	1	rno-miR-543-3p	-0.07	-0.07	N/A
DMRTA2	ENST00000418121.1	DMRT-like family A2	9	2	0	0	2	0	0	0	0	0	rno-miR-543-3p	-0.07	-0.08	N/A
CPEB4	ENST00000265085.5	cytoplasmic polyadenylation element binding protein 4	472	1	0	1	0	4	0	2	2	0	rno-miR-543-3p	-0.07	-0.1	N/A	2007
TMEM151B	ENST00000451188.2	transmembrane protein 151B	5	1	0	1	0	1	0	1	0	0	rno-miR-543-3p	-0.07	-0.07	N/A
NMNAT3	ENST00000511444.1	nicotinamide nucleotide adenylyltransferase 3	12	1	0	1	0	0	0	0	0	0	rno-miR-543-3p	-0.07	-0.2	N/A
SYPL2	ENST00000369872.3	synaptophysin-like 2	69	1	0	1	0	1	0	1	0	0	rno-miR-543-3p	-0.07	-0.07	N/A	2007
CA12	ENST00000178638.3	carbonic anhydrase XII	42	1	0	1	0	0	0	0	0	1	rno-miR-543-3p	-0.07	-0.1	N/A
GALNT13	ENST00000409237.1	UDP-N-acetyl-alpha-D-galactosamine:polypeptide N-acetylgalactosaminyltransferase 13 (GalNAc-T13)	49	1	0	1	0	1	0	0	1	1	rno-miR-543-3p	-0.07	-0.08	N/A
CTDSPL2	ENST00000260327.4	CTD (carboxy-terminal domain, RNA polymerase II, polypeptide A) small phosphatase like 2	457	1	0	1	0	1	0	1	0	0	rno-miR-543-3p	-0.07	-0.12	N/A
HEPHL1	ENST00000315765.9	hephaestin-like 1	5	1	0	1	0	0	0	0	0	0	rno-miR-543-3p	-0.07	-0.07	N/A
MATR3	ENST00000510056.1	matrin 3	216	1	1	0	0	2	0	0	2	0	rno-miR-543-3p	-0.06	-0.07	N/A	2007
SCARF1	ENST00000571272.1	scavenger receptor class F, member 1	5	1	0	1	0	0	0	0	0	0	rno-miR-543-3p	-0.06	-0.06	N/A
FNIP2	ENST00000264433.6	folliculin interacting protein 2	266	1	1	0	0	1	0	0	1	2	rno-miR-543-3p	-0.06	-0.1	N/A
RBM26	ENST00000267229.7	RNA binding motif protein 26	122	1	0	1	0	1	0	1	0	2	rno-miR-543-3p	-0.06	-0.17	N/A	2007
ANXA7	ENST00000372921.5	annexin A7	1433	1	0	0	1	0	0	0	0	0	rno-miR-543-3p	-0.06	-0.12	N/A
ARMC8	ENST00000469044.1	armadillo repeat containing 8	398	1	0	0	1	1	0	1	0	1	rno-miR-543-3p	-0.06	-0.18	N/A	2007
GDF6	ENST00000287020.5	growth differentiation factor 6	14	2	0	0	2	0	0	0	0	3	rno-miR-543-3p	-0.06	-0.07	N/A	2007
FZD4	ENST00000531380.1	frizzled family receptor 4	5	2	1	0	1	1	0	1	0	3	rno-miR-543-3p	-0.06	-0.06	N/A	2007
RNF103-CHMP3	ENST00000604011.1	RNF103-CHMP3 readthrough	2466	1	0	1	0	0	0	0	0	1	rno-miR-543-3p	-0.06	-0.22	N/A	2007
PHOX2B	ENST00000226382.2	paired-like homeobox 2b	5	1	0	1	0	0	0	0	0	2	rno-miR-543-3p	-0.06	-0.06	N/A
FAM76A	ENST00000373954.6	family with sequence similarity 76, member A	173	1	0	1	0	1	0	1	0	1	rno-miR-543-3p	-0.06	-0.27	N/A
SLC5A3	ENST00000608209.1	sodium/myo-inositol cotransporter	24	2	0	1	1	3	0	1	2	3	rno-miR-543-3p	-0.06	-0.07	N/A
SPCS2	ENST00000263672.6	signal peptidase complex subunit 2 homolog (S. cerevisiae)	28	1	0	1	0	1	0	0	1	1	rno-miR-543-3p	-0.06	-0.06	N/A
FOXD3	ENST00000371116.2	forkhead box D3	7	1	0	0	1	0	0	0	0	1	rno-miR-543-3p	-0.06	-0.06	N/A
ITGB8	ENST00000222573.4	integrin, beta 8	17	1	1	0	0	1	0	1	0	1	rno-miR-543-3p	-0.06	-0.08	N/A	2007
CPEB2	ENST00000538197.1	cytoplasmic polyadenylation element binding protein 2	367	1	0	1	0	1	0	0	1	6	rno-miR-543-3p	-0.06	-0.06	N/A	2007
PAK7	ENST00000378423.1	p21 protein (Cdc42/Rac)-activated kinase 7	6	1	0	1	0	2	0	1	1	1	rno-miR-543-3p	-0.06	-0.06	N/A	2007
NR1D2	ENST00000312521.4	nuclear receptor subfamily 1, group D, member 2	154	1	1	0	0	0	0	0	0	0	rno-miR-543-3p	-0.06	-0.12	N/A
MTF2	ENST00000370298.4	metal response element binding transcription factor 2	653	1	0	1	0	1	0	0	1	1	rno-miR-543-3p	-0.06	-0.14	N/A	2007
PPARGC1A	ENST00000264867.2	peroxisome proliferator-activated receptor gamma, coactivator 1 alpha	19	1	0	1	0	0	0	0	0	3	rno-miR-543-3p	-0.06	-0.12	N/A	2007
EIF4E3	ENST00000425534.3	eukaryotic translation initiation factor 4E family member 3	475	2	2	0	0	2	0	2	0	1	rno-miR-543-3p	-0.06	-0.17	N/A
BICD1	ENST00000548411.1	bicaudal D homolog 1 (Drosophila)	205	1	1	0	0	1	0	0	1	4	rno-miR-543-3p	-0.05	-0.06	N/A
LHX9	ENST00000367390.3	LIM homeobox 9	40	2	1	1	0	3	0	2	1	0	rno-miR-543-3p	-0.05	-0.11	N/A
UBE2L3	ENST00000342192.4	ubiquitin-conjugating enzyme E2L 3	1318	1	1	0	0	0	0	0	0	0	rno-miR-543-3p	-0.05	-0.23	N/A
CLOCK	ENST00000309964.4	clock circadian regulator	86	2	0	2	0	0	0	0	0	6	rno-miR-543-3p	-0.05	-0.05	N/A	2007
HIPK2	ENST00000406875.3	homeodomain interacting protein kinase 2	48	1	0	1	0	3	0	1	2	0	rno-miR-543-3p	-0.05	-0.06	N/A
AMER2	ENST00000357816.2	APC membrane recruitment protein 2	7	1	1	0	0	2	0	1	1	5	rno-miR-543-3p	-0.05	-0.07	N/A
TRABD2B	ENST00000606738.2	TraB domain containing 2B	244	1	0	0	1	0	0	0	0	0	rno-miR-543-3p	-0.05	-0.07	N/A
TNS3	ENST00000311160.9	tensin 3	28	1	0	1	0	1	0	0	1	2	rno-miR-543-3p	-0.05	-0.05	N/A
PEAK1	ENST00000312493.4	pseudopodium-enriched atypical kinase 1	209	2	0	2	0	1	0	1	0	2	rno-miR-543-3p	-0.05	-0.06	N/A
NR6A1	ENST00000487099.2	nuclear receptor subfamily 6, group A, member 1	1082	1	0	0	1	1	0	1	0	4	rno-miR-543-3p	-0.05	-0.05	N/A
ANTXR2	ENST00000403729.2	anthrax toxin receptor 2	51	1	0	1	0	2	1	0	1	2	rno-miR-543-3p	-0.05	-0.09	N/A
ZNF697	ENST00000421812.2	zinc finger protein 697	43	1	0	1	0	0	0	0	0	1	rno-miR-543-3p	-0.05	-0.05	N/A	2007
FLRT2	ENST00000330753.4	fibronectin leucine rich transmembrane protein 2	73	1	0	0	1	0	0	0	0	2	rno-miR-543-3p	-0.05	-0.05	N/A	2007
LIF	ENST00000403987.3	leukemia inhibitory factor	55	1	0	1	0	0	0	0	0	0	rno-miR-543-3p	-0.05	-0.06	N/A
YOD1	ENST00000315927.4	YOD1 deubiquitinase	55	1	1	0	0	2	1	0	1	2	rno-miR-543-3p	-0.05	-0.07	N/A
RSRC2	ENST00000331738.7	arginine/serine-rich coiled-coil 2	320	1	0	0	1	0	0	0	0	0	rno-miR-543-3p	-0.05	-0.07	N/A	2007
INHBA	ENST00000242208.4	inhibin, beta A	1260	1	0	1	0	0	0	0	0	2	rno-miR-543-3p	-0.05	-0.05	N/A
UNC5D	ENST00000287272.2	unc-5 homolog D (C. elegans)	37	2	0	1	1	1	1	0	0	2	rno-miR-543-3p	-0.05	-0.06	N/A
CELF2	ENST00000379261.4	CUGBP, Elav-like family member 2	45	1	0	1	0	2	0	1	1	1	rno-miR-543-3p	-0.05	-0.05	N/A	2007
ASXL3	ENST00000269197.5	additional sex combs like 3 (Drosophila)	65	1	0	1	0	1	1	0	0	3	rno-miR-543-3p	-0.05	-0.05	N/A
KIF26B	ENST00000366518.4	kinesin family member 26B	25	1	0	0	1	2	0	2	0	3	rno-miR-543-3p	-0.05	-0.05	N/A
SLC26A9	ENST00000367135.3	solute carrier family 26 (anion exchanger), member 9	18	1	0	0	1	1	0	1	0	0	rno-miR-543-3p	-0.05	-0.05	N/A	2007
HEG1	ENST00000311127.4	heart development protein with EGF-like domains 1	380	1	1	0	0	1	0	1	0	0	rno-miR-543-3p	-0.05	-0.05	N/A
LIN52	ENST00000555028.1	lin-52 homolog (C. elegans)	116	1	0	0	1	1	1	0	0	0	rno-miR-543-3p	-0.05	-0.37	N/A
ANKRD50	ENST00000504087.1	ankyrin repeat domain 50	152	1	0	1	0	2	0	2	0	0	rno-miR-543-3p	-0.05	-0.08	N/A	2007
KDM5A	ENST00000399788.2	lysine (K)-specific demethylase 5A	118	1	0	1	0	3	0	1	2	1	rno-miR-543-3p	-0.05	-0.06	N/A	2007
EYA4	ENST00000367895.5	eyes absent homolog 4 (Drosophila)	242	1	0	1	0	0	0	0	0	0	rno-miR-543-3p	-0.05	-0.05	N/A	2007
PLXNC1	ENST00000258526.4	plexin C1	47	1	0	1	0	0	0	0	0	0	rno-miR-543-3p	-0.05	-0.05	N/A
EN2	ENST00000297375.4	engrailed homeobox 2	86	1	0	1	0	0	0	0	0	0	rno-miR-543-3p	-0.05	-0.09	N/A	2007
KANSL2	ENST00000550347.1	KAT8 regulatory NSL complex subunit 2	68	1	0	0	1	1	0	0	1	0	rno-miR-543-3p	-0.05	-0.14	N/A	2007
KLF3	ENST00000261438.5	Kruppel-like factor 3 (basic)	515	1	0	1	0	1	0	0	1	0	rno-miR-543-3p	-0.05	-0.13	N/A
TNFSF15	ENST00000374045.4	tumor necrosis factor (ligand) superfamily, member 15	29	1	0	1	0	1	0	0	1	2	rno-miR-543-3p	-0.05	-0.05	N/A
FBXO33	ENST00000298097.7	F-box protein 33	306	2	0	2	0	1	0	0	1	0	rno-miR-543-3p	-0.05	-0.08	N/A	2007
BHLHE40	ENST00000256495.3	basic helix-loop-helix family, member e40	1571	1	0	0	1	0	0	0	0	1	rno-miR-543-3p	-0.05	-0.05	N/A	2007
SMAD7	ENST00000262158.2	SMAD family member 7	142	1	0	1	0	0	0	0	0	0	rno-miR-543-3p	-0.05	-0.05	N/A	2007
CPD	ENST00000225719.4	carboxypeptidase D	1766	1	0	1	0	0	0	0	0	1	rno-miR-543-3p	-0.05	-0.05	N/A	2007
LRRN1	ENST00000319331.3	leucine rich repeat neuronal 1	79	1	0	1	0	0	0	0	0	2	rno-miR-543-3p	-0.05	-0.05	N/A	2007
PAK3	ENST00000372007.5	p21 protein (Cdc42/Rac)-activated kinase 3	8	1	0	1	0	2	0	2	0	3	rno-miR-543-3p	-0.04	-0.06	N/A
SPATA13	ENST00000382108.3	spermatogenesis associated 13	900	1	0	1	0	0	0	0	0	1	rno-miR-543-3p	-0.04	-0.04	N/A
ZFAND5	ENST00000237937.3	zinc finger, AN1-type domain 5	2522	2	0	2	0	1	0	0	1	0	rno-miR-543-3p	-0.04	-0.37	N/A	2007
KIF4A	ENST00000374403.3	kinesin family member 4A	259	1	0	0	1	0	0	0	0	0	rno-miR-543-3p	-0.04	-0.04	N/A	2007
TTBK1	ENST00000259750.4	tau tubulin kinase 1	7	1	0	1	0	0	0	0	0	0	rno-miR-543-3p	-0.04	-0.04	N/A	2007
SLC30A8	ENST00000427715.2	solute carrier family 30 (zinc transporter), member 8	5	1	0	0	1	0	0	0	0	0	rno-miR-543-3p	-0.04	-0.04	N/A	2007
ARNT2	ENST00000303329.4	aryl-hydrocarbon receptor nuclear translocator 2	39	1	0	1	0	0	0	0	0	0	rno-miR-543-3p	-0.04	-0.04	N/A	2007
CHSY3	ENST00000305031.4	chondroitin sulfate synthase 3	221	1	0	1	0	1	0	1	0	2	rno-miR-543-3p	-0.04	-0.06	N/A	2007
ERBB4	ENST00000342788.4	v-erb-b2 avian erythroblastic leukemia viral oncogene homolog 4	27	2	0	0	2	3	0	0	3	1	rno-miR-543-3p	-0.04	-0.05	N/A	2007
GRM5	ENST00000418177.2	glutamate receptor, metabotropic 5	5	1	1	0	0	1	0	0	1	1	rno-miR-543-3p	-0.04	-0.04	N/A
KLHDC10	ENST00000335420.5	kelch domain containing 10	347	1	0	0	1	1	0	0	1	2	rno-miR-543-3p	-0.04	-0.04	N/A	2007
KMT2A	ENST00000534358.1	lysine (K)-specific methyltransferase 2A	1092	1	0	1	0	1	0	1	0	2	rno-miR-543-3p	-0.04	-0.04	N/A
DIP2C	ENST00000280886.6	DIP2 disco-interacting protein 2 homolog C (Drosophila)	359	1	1	0	0	1	0	1	0	5	rno-miR-543-3p	-0.04	-0.05	N/A
ONECUT2	ENST00000491143.2	one cut homeobox 2	847	2	1	0	1	1	0	1	0	1	rno-miR-543-3p	-0.04	-0.06	N/A	2007
ZDHHC3	ENST00000296127.3	zinc finger, DHHC-type containing 3	426	1	0	1	0	0	0	0	0	0	rno-miR-543-3p	-0.04	-0.04	N/A	2007
HSPA4L	ENST00000296464.4	heat shock 70kDa protein 4-like	348	1	0	0	1	6	1	3	2	2	rno-miR-543-3p	-0.04	-0.15	N/A
NAALADL2	ENST00000454872.1	N-acetylated alpha-linked acidic dipeptidase-like 2	5	1	0	1	0	0	0	0	0	0	rno-miR-543-3p	-0.04	-0.04	N/A	2007
SEL1L	ENST00000336735.4	sel-1 suppressor of lin-12-like (C. elegans)	1271	1	0	1	0	1	0	1	0	2	rno-miR-543-3p	-0.04	-0.04	N/A	2007
DYNC1LI2	ENST00000258198.2	dynein, cytoplasmic 1, light intermediate chain 2	137	1	0	1	0	0	0	0	0	1	rno-miR-543-3p	-0.04	-0.09	N/A	2007
RBM27	ENST00000265271.5	RNA binding motif protein 27	130	1	1	0	0	0	0	0	0	1	rno-miR-543-3p	-0.04	-0.09	N/A
AGFG1	ENST00000310078.8	ArfGAP with FG repeats 1	2019	1	0	0	1	1	1	0	0	3	rno-miR-543-3p	-0.04	-0.04	N/A	2007
ZFHX4	ENST00000521891.2	zinc finger homeobox 4	194	1	1	0	0	1	0	0	1	1	rno-miR-543-3p	-0.04	-0.04	N/A	2007
PURB	ENST00000395699.2	purine-rich element binding protein B	497	1	0	1	0	0	0	0	0	3	rno-miR-543-3p	-0.04	-0.07	N/A	2007
NIPBL	ENST00000448238.2	Nipped-B homolog (Drosophila)	250	1	0	1	0	1	0	1	0	2	rno-miR-543-3p	-0.04	-0.04	N/A	2007
UBXN2A	ENST00000309033.4	UBX domain protein 2A	45	1	0	0	1	1	0	1	0	4	rno-miR-543-3p	-0.04	-0.04	N/A
EIF2AK4	ENST00000382727.2	eukaryotic translation initiation factor 2 alpha kinase 4	805	1	0	1	0	0	0	0	0	1	rno-miR-543-3p	-0.04	-0.04	N/A
ICK	ENST00000350082.5	intestinal cell (MAK-like) kinase	18	1	0	1	0	2	0	2	0	2	rno-miR-543-3p	-0.04	-0.06	N/A
CD47	ENST00000361309.5	CD47 molecule	520	1	0	1	0	2	0	2	0	0	rno-miR-543-3p	-0.03	-0.19	N/A
VCAN	ENST00000265077.3	versican	542	1	0	1	0	0	0	0	0	1	rno-miR-543-3p	-0.03	-0.04	N/A
UBB	ENST00000302182.3	ubiquitin B	1869	1	0	0	1	0	0	0	0	0	rno-miR-543-3p	-0.03	-0.14	N/A	2007
GPR3	ENST00000374024.3	G protein-coupled receptor 3	5	1	0	1	0	0	0	0	0	0	rno-miR-543-3p	-0.03	-0.03	N/A
CHTF8	ENST00000448552.2	CTF8, chromosome transmission fidelity factor 8 homolog (S. cerevisiae)	13	1	1	0	0	0	0	0	0	0	rno-miR-543-3p	-0.03	-0.03	N/A	2007
SLITRK3	ENST00000475390.1	SLIT and NTRK-like family, member 3	5	2	0	1	1	1	0	0	1	3	rno-miR-543-3p	-0.03	-0.04	N/A	2007
TNPO1	ENST00000337273.5	transportin 1	2041	1	1	0	0	3	0	1	2	3	rno-miR-543-3p	-0.03	-0.07	N/A	2007
CFL2	ENST00000341223.3	cofilin 2 (muscle)	902	1	0	1	0	0	0	0	0	2	rno-miR-543-3p	-0.03	-0.18	N/A
TMEM194A	ENST00000379391.3	transmembrane protein 194A	43	1	0	1	0	0	0	0	0	2	rno-miR-543-3p	-0.03	-0.05	N/A
ZNF704	ENST00000327835.3	zinc finger protein 704	124	1	1	0	0	1	0	0	1	3	rno-miR-543-3p	-0.03	-0.04	N/A	2007
CAB39	ENST00000258418.5	calcium binding protein 39	27	1	1	0	0	0	0	0	0	0	rno-miR-543-3p	-0.03	-0.05	N/A	2007
KIAA1024	ENST00000305428.3	KIAA1024	5	1	0	0	1	0	0	0	0	3	rno-miR-543-3p	-0.03	-0.03	N/A	2007
SENP7	ENST00000394095.2	SUMO1/sentrin specific peptidase 7	342	1	0	1	0	0	0	0	0	1	rno-miR-543-3p	-0.03	-0.03	N/A	2007
ERLIN2	ENST00000276461.5	ER lipid raft associated 2	887	1	0	1	0	1	0	1	0	1	rno-miR-543-3p	-0.03	-0.15	N/A
GID4	ENST00000268719.4	GID complex subunit 4	79	1	1	0	0	0	0	0	0	4	rno-miR-543-3p	-0.03	-0.22	N/A	2007
YIPF6	ENST00000462683.1	Yip1 domain family, member 6	888	1	0	1	0	1	0	1	0	1	rno-miR-543-3p	-0.03	-0.16	N/A
RAB21	ENST00000261263.3	RAB21, member RAS oncogene family	1823	1	0	0	1	1	0	1	0	4	rno-miR-543-3p	-0.03	-0.05	N/A	2007
SCAI	ENST00000336505.6	suppressor of cancer cell invasion	74	1	0	0	1	3	0	2	1	7	rno-miR-543-3p	-0.03	-0.06	N/A
GABRB2	ENST00000393959.1	gamma-aminobutyric acid (GABA) A receptor, beta 2	5	1	1	0	0	0	0	0	0	1	rno-miR-543-3p	-0.03	-0.03	N/A	2007
NOL4	ENST00000261592.5	nucleolar protein 4	12	1	1	0	0	0	0	0	0	0	rno-miR-543-3p	-0.03	-0.03	N/A	2007
PRKG1	ENST00000373985.1	protein kinase, cGMP-dependent, type I	12	1	1	0	0	0	0	0	0	2	rno-miR-543-3p	-0.03	-0.03	N/A
SON	ENST00000290239.6	SON DNA binding protein	161	1	1	0	0	0	0	0	0	2	rno-miR-543-3p	-0.03	-0.03	N/A	2007
CCNJ	ENST00000265992.5	cyclin J	5	1	1	0	0	0	0	0	0	1	rno-miR-543-3p	-0.03	-0.03	N/A
KCNA1	ENST00000382545.3	potassium voltage-gated channel, shaker-related subfamily, member 1 (episodic ataxia with myokymia)	5	1	1	0	0	0	0	0	0	1	rno-miR-543-3p	-0.03	-0.03	N/A
ZBTB4	ENST00000380599.4	zinc finger and BTB domain containing 4	1039	1	1	0	0	0	0	0	0	1	rno-miR-543-3p	-0.03	-0.03	N/A	2007
FAM155B	ENST00000252338.4	family with sequence similarity 155, member B	21	1	0	1	0	1	0	0	1	0	rno-miR-543-3p	-0.03	-0.03	N/A	2007
RASAL2	ENST00000448150.3	RAS protein activator like 2	950	1	0	1	0	2	0	0	2	4	rno-miR-543-3p	-0.03	-0.04	N/A
ADARB2	ENST00000381312.1	adenosine deaminase, RNA-specific, B2 (non-functional)	9	1	0	1	0	0	0	0	0	1	rno-miR-543-3p	-0.03	-0.06	N/A
RAB2B	ENST00000397762.1	RAB2B, member RAS oncogene family	171	1	0	0	1	1	0	1	0	0	rno-miR-543-3p	-0.03	-0.03	N/A
PROX1	ENST00000366958.4	prospero homeobox 1	131	1	0	1	0	1	0	0	1	3	rno-miR-543-3p	-0.03	-0.03	N/A
ARL5B	ENST00000377275.3	ADP-ribosylation factor-like 5B	368	1	0	1	0	2	0	2	0	0	rno-miR-543-3p	-0.03	-0.06	N/A	2007
CREBRF	ENST00000540014.1	CREB3 regulatory factor	24	1	1	0	0	1	0	1	0	2	rno-miR-543-3p	-0.03	-0.05	N/A
BMP2	ENST00000378827.4	bone morphogenetic protein 2	1193	2	0	1	1	0	0	0	0	0	rno-miR-543-3p	-0.03	-0.04	N/A	2007
UHRF1BP1L	ENST00000279907.7	UHRF1 binding protein 1-like	369	2	0	1	1	1	0	1	0	0	rno-miR-543-3p	-0.03	-0.05	N/A
TRIM71	ENST00000383763.5	tripartite motif containing 71, E3 ubiquitin protein ligase	67	1	0	1	0	1	0	0	1	4	rno-miR-543-3p	-0.03	-0.04	N/A
CAND1	ENST00000545606.1	cullin-associated and neddylation-dissociated 1	1568	1	0	0	1	2	0	2	0	2	rno-miR-543-3p	-0.03	-0.09	N/A	2007
LAYN	ENST00000525126.1	layilin	175	1	1	0	0	0	0	0	0	0	rno-miR-543-3p	-0.03	-0.18	N/A
ATP1B2	ENST00000250111.4	ATPase, Na+/K+ transporting, beta 2 polypeptide	34	1	1	0	0	0	0	0	0	0	rno-miR-543-3p	-0.03	-0.19	N/A
CEP85L	ENST00000368491.3	centrosomal protein 85kDa-like	14	1	0	0	1	2	0	1	1	1	rno-miR-543-3p	-0.03	-0.05	N/A
KLF7	ENST00000423015.1	Kruppel-like factor 7 (ubiquitous)	737	2	0	0	2	0	0	0	0	4	rno-miR-543-3p	-0.03	-0.05	N/A
SLC37A4	ENST00000545985.1	solute carrier family 37 (glucose-6-phosphate transporter), member 4	633	1	0	1	0	0	0	0	0	2	rno-miR-543-3p	-0.03	-0.14	N/A
AGO1	ENST00000373204.4	argonaute RISC catalytic component 1	402	1	0	0	1	1	0	1	0	1	rno-miR-543-3p	-0.03	-0.03	N/A
FAXC	ENST00000389677.5	failed axon connections homolog (Drosophila)	95	1	0	1	0	2	0	1	1	2	rno-miR-543-3p	-0.02	-0.12	N/A
PBX3	ENST00000342287.5	pre-B-cell leukemia homeobox 3	1142	1	0	1	0	0	0	0	0	0	rno-miR-543-3p	-0.02	-0.03	N/A	2007
TNRC6B	ENST00000335727.9	trinucleotide repeat containing 6B	69	1	0	1	0	1	0	0	1	5	rno-miR-543-3p	-0.02	-0.03	N/A	2007
MAPK1	ENST00000215832.6	mitogen-activated protein kinase 1	630	1	0	1	0	2	0	1	1	2	rno-miR-543-3p	-0.02	-0.17	N/A	2007
PCSK5	ENST00000376752.4	proprotein convertase subtilisin/kexin type 5	68	2	0	0	2	1	0	0	1	1	rno-miR-543-3p	-0.02	-0.03	N/A
FGF12	ENST00000445105.2	fibroblast growth factor 12	150	1	1	0	0	0	0	0	0	3	rno-miR-543-3p	-0.02	-0.15	N/A
UBE2W	ENST00000517608.1	ubiquitin-conjugating enzyme E2W (putative)	102	3	0	0	3	0	0	0	0	2	rno-miR-543-3p	-0.02	-0.07	N/A	2007
SLC25A53	ENST00000357421.4	solute carrier family 25, member 53	15	1	0	0	1	1	0	1	0	0	rno-miR-543-3p	-0.02	-0.07	N/A
ABR	ENST00000302538.5	active BCR-related	58	1	0	0	1	1	0	1	0	1	rno-miR-543-3p	-0.02	-0.03	N/A	2007
PTPN3	ENST00000412145.1	protein tyrosine phosphatase, non-receptor type 3	374	1	0	1	0	0	0	0	0	1	rno-miR-543-3p	-0.02	-0.05	N/A
ADAM9	ENST00000487273.2	ADAM metallopeptidase domain 9	6435	1	0	1	0	1	0	1	0	1	rno-miR-543-3p	-0.02	-0.16	N/A
FAM102A	ENST00000373095.1	family with sequence similarity 102, member A	85	1	1	0	0	0	0	0	0	3	rno-miR-543-3p	-0.02	-0.04	N/A
PJA2	ENST00000361189.2	praja ring finger 2, E3 ubiquitin protein ligase	220	1	0	1	0	0	0	0	0	1	rno-miR-543-3p	-0.02	-0.02	N/A
SYNCRIP	ENST00000355238.6	synaptotagmin binding, cytoplasmic RNA interacting protein	4864	2	1	1	0	1	0	0	1	2	rno-miR-543-3p	-0.02	-0.06	N/A
SYNM	ENST00000560674.1	synemin, intermediate filament protein	36	1	0	1	0	0	0	0	0	0	rno-miR-543-3p	-0.02	-0.03	N/A
SYTL3	ENST00000367081.3	synaptotagmin-like 3	16	1	0	0	1	0	0	0	0	1	rno-miR-543-3p	-0.02	-0.04	N/A
YTHDC1	ENST00000344157.4	YTH domain containing 1	307	1	0	1	0	1	0	0	1	1	rno-miR-543-3p	-0.02	-0.06	N/A	2007
PDE7A	ENST00000401827.3	phosphodiesterase 7A	84	1	0	1	0	1	0	0	1	2	rno-miR-543-3p	-0.02	-0.04	N/A
MARCKS	ENST00000368635.4	myristoylated alanine-rich protein kinase C substrate	188	1	0	0	1	0	0	0	0	2	rno-miR-543-3p	-0.02	-0.03	N/A
HCN1	ENST00000303230.4	hyperpolarization activated cyclic nucleotide-gated potassium channel 1	5	1	0	0	1	3	0	1	2	5	rno-miR-543-3p	-0.02	-0.05	N/A	2007
UNC80	ENST00000439458.1	unc-80 homolog (C. elegans)	5	1	0	1	0	0	0	0	0	3	rno-miR-543-3p	-0.02	-0.02	N/A
RGS7BP	ENST00000334025.2	regulator of G-protein signaling 7 binding protein	5	1	0	0	1	1	0	1	0	2	rno-miR-543-3p	-0.02	-0.03	N/A
KIAA1199	ENST00000220244.3	KIAA1199	660	1	0	1	0	0	0	0	0	1	rno-miR-543-3p	-0.02	-0.02	N/A
SHANK3	ENST00000414786.2	SH3 and multiple ankyrin repeat domains 3	5	1	0	1	0	0	0	0	0	0	rno-miR-543-3p	-0.02	-0.02	N/A
CTBP2	ENST00000337195.5	C-terminal binding protein 2	16	1	0	1	0	0	0	0	0	3	rno-miR-543-3p	-0.02	-0.02	N/A
ATRN	ENST00000262919.5	attractin	39	1	0	1	0	0	0	0	0	1	rno-miR-543-3p	-0.02	-0.02	N/A	2007
SEMA4C	ENST00000305476.5	sema domain, immunoglobulin domain (Ig), transmembrane domain (TM) and short cytoplasmic domain, (semaphorin) 4C	31	1	0	1	0	0	0	0	0	0	rno-miR-543-3p	-0.02	-0.02	N/A	2007
PRDM10	ENST00000358825.5	PR domain containing 10	68	1	0	1	0	0	0	0	0	1	rno-miR-543-3p	-0.02	-0.02	N/A	2007
NPTXR	ENST00000333039.2	neuronal pentraxin receptor	578	1	0	1	0	0	0	0	0	0	rno-miR-543-3p	-0.02	-0.02	N/A	2007
SLC16A6	ENST00000327268.4	solute carrier family 16, member 6	17	1	0	1	0	0	0	0	0	2	rno-miR-543-3p	-0.02	-0.02	N/A
PEG3	ENST00000423103.2	paternally expressed 3	5	1	0	1	0	0	0	0	0	0	rno-miR-543-3p	-0.02	-0.02	N/A
BACH2	ENST00000257749.4	BTB and CNC homology 1, basic leucine zipper transcription factor 2	74	1	0	1	0	0	0	0	0	1	rno-miR-543-3p	-0.02	-0.02	N/A	2007
ADCY6	ENST00000357869.3	adenylate cyclase 6	6	1	0	1	0	0	0	0	0	0	rno-miR-543-3p	-0.02	-0.02	N/A
APBA1	ENST00000265381.4	amyloid beta (A4) precursor protein-binding, family A, member 1	12	1	0	1	0	0	0	0	0	1	rno-miR-543-3p	-0.02	-0.02	N/A
SDK2	ENST00000392650.3	sidekick cell adhesion molecule 2	8	1	0	1	0	0	0	0	0	0	rno-miR-543-3p	-0.02	-0.02	N/A
ZC3H11A	ENST00000332127.4	zinc finger CCCH-type containing 11A	71	1	0	1	0	0	0	0	0	1	rno-miR-543-3p	-0.02	-0.02	N/A	2007
SEPT3	ENST00000396425.3	septin 3	241	1	0	1	0	0	0	0	0	2	rno-miR-543-3p	-0.02	-0.02	N/A	2007
LPIN2	ENST00000261596.4	lipin 2	376	1	0	0	1	1	0	0	1	1	rno-miR-543-3p	-0.02	-0.02	N/A
KPNA4	ENST00000334256.4	karyopherin alpha 4 (importin alpha 3)	111	1	0	0	1	0	0	0	0	3	rno-miR-543-3p	-0.02	-0.02	N/A	2007
RASSF2	ENST00000379400.3	Ras association (RalGDS/AF-6) domain family member 2	88	1	0	1	0	0	0	0	0	0	rno-miR-543-3p	-0.02	-0.02	N/A
GRAMD4	ENST00000361034.3	GRAM domain containing 4	403	1	0	1	0	0	0	0	0	0	rno-miR-543-3p	-0.02	-0.02	N/A	2007
CDK14	ENST00000380050.3	cyclin-dependent kinase 14	226	1	0	1	0	0	0	0	0	0	rno-miR-543-3p	-0.02	-0.02	N/A	2007
ATP11A	ENST00000487903.1	ATPase, class VI, type 11A	731	1	0	1	0	0	0	0	0	4	rno-miR-543-3p	-0.02	-0.02	N/A
CCDC88C	ENST00000389857.6	coiled-coil domain containing 88C	42	1	0	1	0	0	0	0	0	0	rno-miR-543-3p	-0.02	-0.02	N/A
TSC1	ENST00000298552.3	tuberous sclerosis 1	838	1	0	1	0	0	0	0	0	0	rno-miR-543-3p	-0.02	-0.02	N/A
NFIB	ENST00000397575.3	nuclear factor I/B	1149	2	1	1	0	1	1	0	0	2	rno-miR-543-3p	-0.02	-0.08	N/A	2007
SLC31A1	ENST00000374212.4	solute carrier family 31 (copper transporter), member 1	171	1	0	1	0	0	0	0	0	1	rno-miR-543-3p	-0.02	-0.17	N/A	2007
VAPB	ENST00000395802.3	VAMP (vesicle-associated membrane protein)-associated protein B and C	391	1	0	1	0	0	0	0	0	1	rno-miR-543-3p	-0.02	-0.02	N/A
SMC3	ENST00000361804.4	structural maintenance of chromosomes 3	15	1	0	0	1	0	0	0	0	0	rno-miR-543-3p	-0.02	-0.03	N/A
LIN7A	ENST00000552864.1	lin-7 homolog A (C. elegans)	86	1	1	0	0	0	0	0	0	1	rno-miR-543-3p	-0.02	-0.04	N/A
ZNF703	ENST00000331569.4	zinc finger protein 703	1557	1	0	0	1	0	0	0	0	1	rno-miR-543-3p	-0.02	-0.02	N/A	2007
TTLL7	ENST00000260505.8	tubulin tyrosine ligase-like family, member 7	93	1	0	0	1	1	0	0	1	2	rno-miR-543-3p	-0.02	-0.02	N/A	2007
ACVR1C	ENST00000243349.8	activin A receptor, type IC	27	1	0	0	1	0	0	0	0	2	rno-miR-543-3p	-0.02	-0.03	N/A
FAM46C	ENST00000369448.3	family with sequence similarity 46, member C	74	1	0	1	0	1	0	0	1	0	rno-miR-543-3p	-0.02	-0.05	N/A
GRM8	ENST00000358373.3	glutamate receptor, metabotropic 8	26	1	0	1	0	1	0	0	1	1	rno-miR-543-3p	-0.02	-0.06	N/A	2007
VAPA	ENST00000400000.2	VAMP (vesicle-associated membrane protein)-associated protein A, 33kDa	2926	1	0	0	1	0	0	0	0	0	rno-miR-543-3p	-0.02	-0.05	N/A	2007
MAPK6	ENST00000261845.5	mitogen-activated protein kinase 6	24	1	0	0	1	0	0	0	0	1	rno-miR-543-3p	-0.02	-0.03	N/A	2007
PIK3CA	ENST00000263967.3	phosphatidylinositol-4,5-bisphosphate 3-kinase, catalytic subunit alpha	112	1	0	0	1	1	0	0	1	0	rno-miR-543-3p	-0.02	-0.08	N/A
PTPRD	ENST00000381196.4	protein tyrosine phosphatase, receptor type, D	101	1	0	1	0	1	0	0	1	1	rno-miR-543-3p	-0.02	-0.03	N/A	2007
PPARGC1B	ENST00000309241.5	peroxisome proliferator-activated receptor gamma, coactivator 1 beta	12	1	0	1	0	0	0	0	0	2	rno-miR-543-3p	-0.02	-0.02	N/A
GJC1	ENST00000426548.1	gap junction protein, gamma 1, 45kDa	195	1	1	0	0	0	0	0	0	0	rno-miR-543-3p	-0.02	-0.09	N/A
SAMD8	ENST00000372687.4	sterile alpha motif domain containing 8	100	1	0	0	1	1	0	1	0	2	rno-miR-543-3p	-0.02	-0.03	N/A	2007
PTRH2	ENST00000393038.2	peptidyl-tRNA hydrolase 2	386	1	0	1	0	0	0	0	0	1	rno-miR-543-3p	-0.02	-0.11	N/A
KLHL26	ENST00000300976.4	kelch-like family member 26	238	1	0	1	0	0	0	0	0	0	rno-miR-543-3p	-0.02	-0.03	N/A
ATP6V1C1	ENST00000395862.3	ATPase, H+ transporting, lysosomal 42kDa, V1 subunit C1	951	1	0	1	0	0	0	0	0	0	rno-miR-543-3p	-0.02	-0.07	N/A
HSPA12A	ENST00000369209.3	heat shock 70kDa protein 12A	37	1	1	0	0	0	0	0	0	0	rno-miR-543-3p	-0.01	-0.03	N/A
ZNF644	ENST00000370440.1	zinc finger protein 644	40	1	0	1	0	0	0	0	0	1	rno-miR-543-3p	-0.01	-0.08	N/A	2007
CREBBP	ENST00000262367.5	CREB binding protein	532	1	0	1	0	2	0	0	2	0	rno-miR-543-3p	-0.01	-0.04	N/A	2007
PCSK1	ENST00000311106.3	proprotein convertase subtilisin/kexin type 1	83	1	0	1	0	1	0	0	1	2	rno-miR-543-3p	-0.01	-0.03	N/A
RPAP3	ENST00000005386.3	RNA polymerase II associated protein 3	55	1	0	0	1	0	0	0	0	1	rno-miR-543-3p	-0.01	-0.11	N/A
PKIA	ENST00000396418.2	protein kinase (cAMP-dependent, catalytic) inhibitor alpha	542	1	0	0	1	1	0	0	1	3	rno-miR-543-3p	-0.01	-0.11	N/A
EYA3	ENST00000373871.3	eyes absent homolog 3 (Drosophila)	50	1	0	0	1	0	0	0	0	0	rno-miR-543-3p	-0.01	-0.01	N/A
AP5M1	ENST00000261558.3	adaptor-related protein complex 5, mu 1 subunit	198	1	0	1	0	2	1	0	1	5	rno-miR-543-3p	-0.01	-0.06	N/A
ARIH1	ENST00000379887.4	ariadne RBR E3 ubiquitin protein ligase 1	671	1	0	1	0	0	0	0	0	2	rno-miR-543-3p	-0.01	-0.02	N/A
PPP1CB	ENST00000395366.2	protein phosphatase 1, catalytic subunit, beta isozyme	5795	2	0	1	1	0	0	0	0	2	rno-miR-543-3p	-0.01	-0.12	N/A	2007
USP38	ENST00000307017.4	ubiquitin specific peptidase 38	419	1	0	0	1	1	0	0	1	1	rno-miR-543-3p	-0.01	-0.02	N/A
ZNF207	ENST00000394670.4	zinc finger protein 207	839	1	0	0	1	1	0	0	1	2	rno-miR-543-3p	-0.01	-0.02	N/A
ETV3	ENST00000368192.4	ets variant 3	37	1	0	0	1	1	0	1	0	1	rno-miR-543-3p	-0.01	-0.03	N/A
ATL2	ENST00000406122.1	atlastin GTPase 2	1135	1	0	1	0	1	0	0	1	2	rno-miR-543-3p	-0.01	-0.06	N/A
FOXP1	ENST00000318789.4	forkhead box P1	264	1	1	0	0	0	0	0	0	2	rno-miR-543-3p	-0.01	-0.03	N/A	2007
TAF9B	ENST00000341864.5	TAF9B RNA polymerase II, TATA box binding protein (TBP)-associated factor, 31kDa	19	1	0	1	0	0	0	0	0	0	rno-miR-543-3p	-0.01	-0.02	N/A	2007
MGA	ENST00000219905.7	MGA, MAX dimerization protein	250	1	0	1	0	0	0	0	0	2	rno-miR-543-3p	-0.01	-0.03	N/A	2007
MLLT6	ENST00000325718.7	myeloid/lymphoid or mixed-lineage leukemia (trithorax homolog, Drosophila); translocated to, 6	24	1	0	1	0	0	0	0	0	0	rno-miR-543-3p	-0.01	-0.06	N/A
VSTM4	ENST00000332853.4	V-set and transmembrane domain containing 4	59	1	0	0	1	1	0	0	1	0	rno-miR-543-3p	-0.01	-0.02	N/A
WDFY2	ENST00000298125.5	WD repeat and FYVE domain containing 2	85	1	0	1	0	0	0	0	0	2	rno-miR-543-3p	-0.01	-0.08	N/A
UBR3	ENST00000272793.5	ubiquitin protein ligase E3 component n-recognin 3 (putative)	200	1	0	1	0	0	0	0	0	1	rno-miR-543-3p	-0.01	-0.02	N/A	2007
SLC44A1	ENST00000374720.3	solute carrier family 44 (choline transporter), member 1	407	1	0	0	1	1	0	0	1	5	rno-miR-543-3p	-0.01	-0.02	N/A	2007
SP3	ENST00000310015.6	Sp3 transcription factor	285	1	0	0	1	1	0	1	0	3	rno-miR-543-3p	-0.01	-0.03	N/A	2007
FXR1	ENST00000357559.4	fragile X mental retardation, autosomal homolog 1	434	1	0	0	1	1	0	0	1	2	rno-miR-543-3p	-0.01	-0.02	N/A
AKAP6	ENST00000557272.1	A kinase (PRKA) anchor protein 6	5	1	1	0	0	2	0	1	1	1	rno-miR-543-3p	-0.01	-0.06	N/A	2007
DARS	ENST00000264161.4	aspartyl-tRNA synthetase	361	1	0	0	1	0	0	0	0	0	rno-miR-543-3p	-0.01	-0.05	N/A
CBL	ENST00000264033.4	Cbl proto-oncogene, E3 ubiquitin protein ligase	309	1	0	0	1	0	0	0	0	1	rno-miR-543-3p	-0.01	-0.01	N/A
SBF2	ENST00000256190.8	SET binding factor 2	65	1	0	0	1	0	0	0	0	0	rno-miR-543-3p	-0.01	-0.01	N/A
LCA5	ENST00000369846.4	Leber congenital amaurosis 5	8	1	0	0	1	0	0	0	0	2	rno-miR-543-3p	-0.01	-0.01	N/A	2007
NUMA1	ENST00000351960.6	nuclear mitotic apparatus protein 1	7	1	0	0	1	0	0	0	0	0	rno-miR-543-3p	-0.01	-0.01	N/A	2007
KREMEN1	ENST00000400335.4	kringle containing transmembrane protein 1	606	1	0	0	1	0	0	0	0	0	rno-miR-543-3p	-0.01	-0.01	N/A	2007
KIAA1522	ENST00000401073.2	KIAA1522	13	1	0	0	1	0	0	0	0	0	rno-miR-543-3p	-0.01	-0.01	N/A
TENM1	ENST00000371130.3	teneurin transmembrane protein 1	5	1	0	0	1	0	0	0	0	1	rno-miR-543-3p	-0.01	-0.01	N/A
CDH11	ENST00000394156.3	cadherin 11, type 2, OB-cadherin (osteoblast)	448	1	0	0	1	0	0	0	0	2	rno-miR-543-3p	-0.01	-0.01	N/A	2007
CYP26B1	ENST00000001146.2	cytochrome P450, family 26, subfamily B, polypeptide 1	1315	1	0	0	1	0	0	0	0	1	rno-miR-543-3p	-0.01	-0.01	N/A	2007
TEAD1	ENST00000361905.4	TEA domain family member 1 (SV40 transcriptional enhancer factor)	740	1	0	0	1	0	0	0	0	1	rno-miR-543-3p	-0.01	-0.01	N/A	2007
PPTC7	ENST00000354300.3	PTC7 protein phosphatase homolog (S. cerevisiae)	817	1	0	0	1	0	0	0	0	2	rno-miR-543-3p	-0.01	-0.01	N/A	2007
SERTAD4	ENST00000367012.3	SERTA domain containing 4	296	1	0	0	1	0	0	0	0	0	rno-miR-543-3p	-0.01	-0.01	N/A
SLC23A2	ENST00000338244.1	solute carrier family 23 (ascorbic acid transporter), member 2	121	1	0	0	1	0	0	0	0	0	rno-miR-543-3p	-0.01	-0.01	N/A	2007
EIF1	ENST00000469257.1	eukaryotic translation initiation factor 1	415	1	0	0	1	0	0	0	0	0	rno-miR-543-3p	-0.01	-0.1	N/A	2007
STOX2	ENST00000308497.4	storkhead box 2	379	1	0	0	1	0	0	0	0	5	rno-miR-543-3p	-0.01	-0.01	N/A
DCAF17	ENST00000375255.3	DDB1 and CUL4 associated factor 17	49	1	1	0	0	1	0	1	0	1	rno-miR-543-3p	-0.01	-0.08	N/A
SRSF10	ENST00000343255.5	serine/arginine-rich splicing factor 10	1920	1	0	0	1	1	0	1	0	6	rno-miR-543-3p	-0.01	-0.03	N/A	2007
CHRNE	ENST00000293780.4	cholinergic receptor, nicotinic, epsilon (muscle)	11	1	0	1	0	0	0	0	0	0	rno-miR-543-3p	-0.01	-0.02	N/A
KCTD12	ENST00000377474.2	potassium channel tetramerization domain containing 12	404	1	0	1	0	0	0	0	0	4	rno-miR-543-3p	-0.01	-0.02	N/A
UBA6	ENST00000322244.5	ubiquitin-like modifier activating enzyme 6	169	1	0	0	1	0	0	0	0	1	rno-miR-543-3p	-0.01	-0.01	N/A
KLHL5	ENST00000261425.3	kelch-like family member 5	366	1	1	0	0	0	0	0	0	0	rno-miR-543-3p	-0.01	-0.21	N/A	2007
RAB11A	ENST00000569896.1	RAB11A, member RAS oncogene family	5781	1	0	1	0	0	0	0	0	0	rno-miR-543-3p	-0.01	-0.13	N/A	2007
UNKL	ENST00000389221.4	unkempt homolog (Drosophila)-like	308	1	1	0	0	0	0	0	0	0	rno-miR-543-3p	-0.01	-0.11	N/A
TPD52	ENST00000379096.5	tumor protein D52	4585	1	0	0	1	2	0	1	1	0	rno-miR-543-3p	-0.01	-0.21	N/A	2007
KIAA1432	ENST00000414202.2	KIAA1432	1366	1	0	0	1	0	0	0	0	0	rno-miR-543-3p	-0.01	-0.01	N/A
CA5B	ENST00000454127.2	carbonic anhydrase VB, mitochondrial	245	1	0	1	0	1	0	0	1	0	rno-miR-543-3p	-0.01	-0.1	N/A
ARHGAP44	ENST00000262444.9	Rho GTPase activating protein 44	22	1	0	0	1	0	0	0	0	0	rno-miR-543-3p	-0.01	-0.01	N/A
GUF1	ENST00000281543.5	GUF1 GTPase homolog (S. cerevisiae)	110	1	0	1	0	0	0	0	0	1	rno-miR-543-3p	-0.01	-0.03	N/A
CLMN	ENST00000298912.4	calmin (calponin-like, transmembrane)	53	1	0	0	1	1	0	1	0	1	rno-miR-543-3p	-0.01	-0.03	N/A
EIF5	ENST00000216554.3	eukaryotic translation initiation factor 5	970	1	0	0	1	1	0	1	0	0	rno-miR-543-3p	-0.01	-0.14	N/A
RWDD2B	ENST00000493196.1	RWD domain containing 2B	266	1	0	1	0	1	0	0	1	0	rno-miR-543-3p	-0.01	-0.26	N/A
KRAS	ENST00000256078.4	Kirsten rat sarcoma viral oncogene homolog	40	1	0	1	0	0	0	0	0	3	rno-miR-543-3p	-0.01	-0.02	N/A	2007
PDE4D	ENST00000340635.6	phosphodiesterase 4D, cAMP-specific	747	1	0	0	1	0	0	0	0	0	rno-miR-543-3p	-0.01	-0.01	N/A	2007
DOCK7	ENST00000251157.5	dedicator of cytokinesis 7	66	2	0	1	1	0	0	0	0	1	rno-miR-543-3p	-0.01	-0.08	N/A	2007
CCDC171	ENST00000380701.3	coiled-coil domain containing 171	25	1	0	0	1	2	0	0	2	0	rno-miR-543-3p	-0.01	-0.03	N/A
SAMD4B	ENST00000314471.6	sterile alpha motif domain containing 4B	46	1	0	0	1	0	0	0	0	1	rno-miR-543-3p	-0.01	-0.01	N/A	2007
DNAJB5	ENST00000545841.1	DnaJ (Hsp40) homolog, subfamily B, member 5	379	1	0	1	0	0	0	0	0	1	rno-miR-543-3p	-0.01	-0.12	N/A	2007
IREB2	ENST00000258886.8	iron-responsive element binding protein 2	1096	1	0	0	1	0	0	0	0	2	rno-miR-543-3p	-0.01	-0.01	N/A
TCERG1	ENST00000296702.5	transcription elongation regulator 1	152	2	0	2	0	0	0	0	0	0	rno-miR-543-3p	-0.01	-0.11	N/A	2007
EFR3B	ENST00000403714.3	EFR3 homolog B (S. cerevisiae)	14	1	0	0	1	0	0	0	0	1	rno-miR-543-3p	-0.01	-0.01	N/A
HIC2	ENST00000407464.2	hypermethylated in cancer 2	28	1	0	1	0	1	0	0	1	1	rno-miR-543-3p	-0.01	-0.03	N/A	2007
ENAH	ENST00000366844.3	enabled homolog (Drosophila)	415	1	0	1	0	0	0	0	0	5	rno-miR-543-3p	-0.01	-0.04	N/A
PKNOX1	ENST00000291547.5	PBX/knotted 1 homeobox 1	297	1	0	1	0	0	0	0	0	0	rno-miR-543-3p	-0.01	-0.15	N/A	2007
YIPF4	ENST00000238831.4	Yip1 domain family, member 4	3482	1	0	0	1	0	0	0	0	1	rno-miR-543-3p	-0.01	-0.01	N/A	2007
MSI2	ENST00000284073.2	musashi RNA-binding protein 2	283	1	1	0	0	0	0	0	0	2	rno-miR-543-3p	0	-0.03	N/A
DDX46	ENST00000452510.2	DEAD (Asp-Glu-Ala-Asp) box polypeptide 46	472	1	0	1	0	0	0	0	0	0	rno-miR-543-3p	0	-0.02	N/A
SUGP1	ENST00000247001.5	SURP and G patch domain containing 1	445	1	0	1	0	0	0	0	0	0	rno-miR-543-3p	0	-0.1	N/A
LEPROTL1	ENST00000321250.8	leptin receptor overlapping transcript-like 1	1242	1	0	0	1	0	0	0	0	4	rno-miR-543-3p	0	-0.01	N/A	2007
GFPT1	ENST00000357308.4	glutamine--fructose-6-phosphate transaminase 1	1313	1	0	1	0	1	0	1	0	2	rno-miR-543-3p	0	-0.09	N/A
PIAS1	ENST00000249636.6	protein inhibitor of activated STAT, 1	368	1	1	0	0	0	0	0	0	3	rno-miR-543-3p	0	-0.03	N/A
M6PR	ENST00000000412.3	mannose-6-phosphate receptor (cation dependent)	46	1	0	0	1	0	0	0	0	0	rno-miR-543-3p	0	-0.04	N/A	2007
CBX5	ENST00000209875.4	chromobox homolog 5	360	1	0	1	0	0	0	0	0	3	rno-miR-543-3p	0	-0.02	N/A
CDS2	ENST00000460006.1	CDP-diacylglycerol synthase (phosphatidate cytidylyltransferase) 2	782	1	0	1	0	1	0	1	0	2	rno-miR-543-3p	0	-0.11	N/A
HMGB2	ENST00000296503.5	high mobility group box 2	8626	1	0	1	0	0	0	0	0	0	rno-miR-543-3p	0	-0.27	N/A	2007
APPBP2	ENST00000083182.3	amyloid beta precursor protein (cytoplasmic tail) binding protein 2	907	1	0	1	0	0	0	0	0	0	rno-miR-543-3p	0	-0.02	N/A
DR1	ENST00000370272.4	down-regulator of transcription 1, TBP-binding (negative cofactor 2)	2994	1	0	1	0	2	1	1	0	1	rno-miR-543-3p	0	-0.22	N/A
SLC25A12	ENST00000422440.2	solute carrier family 25 (aspartate/glutamate carrier), member 12	566	1	0	1	0	0	0	0	0	1	rno-miR-543-3p	0	-0.16	N/A
VKORC1L1	ENST00000360768.3	vitamin K epoxide reductase complex, subunit 1-like 1	2291	1	0	1	0	0	0	0	0	0	rno-miR-543-3p	0	-0.13	N/A
KDM5B	ENST00000367265.3	lysine (K)-specific demethylase 5B	187	1	0	1	0	0	0	0	0	4	rno-miR-543-3p	0	-0.02	N/A
NSUN3	ENST00000314622.4	NOP2/Sun domain family, member 3	220	1	0	0	1	0	0	0	0	1	rno-miR-543-3p	0	-0.03	N/A
UBA2	ENST00000246548.4	ubiquitin-like modifier activating enzyme 2	122	1	0	0	1	0	0	0	0	0	rno-miR-543-3p	0	-0.01	N/A	2007
PDS5B	ENST00000315596.10	PDS5, regulator of cohesion maintenance, homolog B (S. cerevisiae)	1493	1	1	0	0	0	0	0	0	1	rno-miR-543-3p	0	-0.03	N/A	2007
GJB1	ENST00000374022.3	gap junction protein, beta 1, 32kDa	96	1	0	0	1	0	0	0	0	0	rno-miR-543-3p	0	-0.01	N/A
EMP1	ENST00000256951.5	epithelial membrane protein 1	814	1	1	0	0	1	0	1	0	1	rno-miR-543-3p	0	-0.05	N/A
GFRA1	ENST00000439649.3	GDNF family receptor alpha 1	69	1	0	0	1	1	0	1	0	4	rno-miR-543-3p	0	-0.03	N/A
DGAT2	ENST00000228027.7	diacylglycerol O-acyltransferase 2	287	1	0	0	1	0	0	0	0	0	rno-miR-543-3p	0	-0.01	N/A	2007
FOXK2	ENST00000335255.5	forkhead box K2	450	1	0	0	1	0	0	0	0	1	rno-miR-543-3p	0	-0.01	N/A
GATA6	ENST00000269216.3	GATA binding protein 6	691	1	0	0	1	0	0	0	0	4	rno-miR-543-3p	0	-0.01	N/A
TMEM120B	ENST00000449592.2	transmembrane protein 120B	60	1	0	1	0	0	0	0	0	0	rno-miR-543-3p	0	-0.02	N/A
TNIK	ENST00000436636.2	TRAF2 and NCK interacting kinase	106	1	0	1	0	1	0	0	1	3	rno-miR-543-3p	0	-0.03	N/A
IQGAP2	ENST00000274364.6	IQ motif containing GTPase activating protein 2	588	1	0	0	1	0	0	0	0	0	rno-miR-543-3p	0	-0.05	N/A	2007
TTL	ENST00000233336.6	tubulin tyrosine ligase	442	1	0	1	0	0	0	0	0	2	rno-miR-543-3p	0	-0.15	N/A
SPOCK2	ENST00000373109.2	sparc/osteonectin, cwcv and kazal-like domains proteoglycan (testican) 2	31	1	0	0	1	0	0	0	0	0	rno-miR-543-3p	0	-0.01	N/A	2007
BTG1	ENST00000256015.3	B-cell translocation gene 1, anti-proliferative	1677	1	1	0	0	0	0	0	0	2	rno-miR-543-3p	0	-0.09	N/A
EPM2AIP1	ENST00000322716.5	EPM2A (laforin) interacting protein 1	218	1	0	1	0	0	0	0	0	2	rno-miR-543-3p	0	-0.02	N/A
SENP1	ENST00000004980.5	SUMO1/sentrin specific peptidase 1	361	1	0	1	0	0	0	0	0	0	rno-miR-543-3p	0	-0.02	N/A	2007
CADM1	ENST00000452722.3	cell adhesion molecule 1	676	1	0	0	1	1	0	0	1	2	rno-miR-543-3p	0	-0.03	N/A
SLC30A5	ENST00000396591.3	solute carrier family 30 (zinc transporter), member 5	677	1	0	1	0	0	0	0	0	0	rno-miR-543-3p	0	-0.08	N/A
AZIN1	ENST00000337198.5	antizyme inhibitor 1	2287	1	0	0	1	0	0	0	0	1	rno-miR-543-3p	0	-0.01	N/A
MXI1	ENST00000332674.5	MAX interactor 1, dimerization protein	278	1	0	0	1	0	0	0	0	0	rno-miR-543-3p	0	-0.01	N/A
USP15	ENST00000353364.3	ubiquitin specific peptidase 15	286	1	0	0	1	1	0	0	1	1	rno-miR-543-3p	0	-0.02	N/A	2007
FBXO21	ENST00000427718.2	F-box protein 21	1035	1	0	0	1	0	0	0	0	0	rno-miR-543-3p	0	-0.01	N/A	2007
POLA2	ENST00000265465.3	polymerase (DNA directed), alpha 2, accessory subunit	2627	1	0	1	0	0	0	0	0	0	rno-miR-543-3p	0	-0.06	N/A
COPS2	ENST00000388901.5	COP9 signalosome subunit 2	11120	1	1	0	0	0	0	0	0	1	rno-miR-543-3p	0	-0.03	N/A
PCF11	ENST00000298281.4	PCF11 cleavage and polyadenylation factor subunit	218	1	0	1	0	1	0	0	1	1	rno-miR-543-3p	0	-0.03	N/A	2007
NCKAP1	ENST00000361354.4	NCK-associated protein 1	700	2	0	1	1	1	0	0	1	1	rno-miR-543-3p	0	-0.04	N/A
C16orf72	ENST00000327827.7	chromosome 16 open reading frame 72	379	1	1	0	0	0	0	0	0	3	rno-miR-543-3p	0	-0.04	N/A
GALNT1	ENST00000269195.5	UDP-N-acetyl-alpha-D-galactosamine:polypeptide N-acetylgalactosaminyltransferase 1 (GalNAc-T1)	2466	1	0	1	0	1	0	1	0	2	rno-miR-543-3p	0	-0.13	N/A	2007
WRNIP1	ENST00000380769.4	Werner helicase interacting protein 1	931	1	0	0	1	0	0	0	0	0	rno-miR-543-3p	0	-0.12	N/A	2007
EXT2	ENST00000395673.3	exostosin glycosyltransferase 2	896	1	0	0	1	2	0	0	2	0	rno-miR-543-3p	0	-0.03	N/A
CYB5B	ENST00000512062.1	cytochrome b5 type B (outer mitochondrial membrane)	2472	1	0	1	0	0	0	0	0	1	rno-miR-543-3p	0	-0.17	N/A
CHMP3	ENST00000263856.4	charged multivesicular body protein 3	2466	1	0	1	0	0	0	0	0	1	rno-miR-543-3p	0	-0.22	N/A
FNDC3B	ENST00000336824.4	fibronectin type III domain containing 3B	509	1	1	0	0	0	0	0	0	4	rno-miR-543-3p	0	-0.03	N/A	2007
ORC6	ENST00000568364.2	origin recognition complex, subunit 6	855	1	0	0	1	1	0	0	1	0	rno-miR-543-3p	0	-0.12	N/A
SF3B3	ENST00000302516.5	splicing factor 3b, subunit 3, 130kDa	2541	1	0	1	0	1	0	1	0	1	rno-miR-543-3p	0	-0.04	N/A
HERPUD1	ENST00000379792.2	homocysteine-inducible, endoplasmic reticulum stress-inducible, ubiquitin-like domain member 1	804	1	0	1	0	0	0	0	0	0	rno-miR-543-3p	0	-0.03	N/A	2007
DDX3X	ENST00000399959.2	DEAD (Asp-Glu-Ala-Asp) box helicase 3, X-linked	965	1	0	1	0	1	0	0	1	2	rno-miR-543-3p	0	-0.08	N/A	2007
MELK	ENST00000536987.1	maternal embryonic leucine zipper kinase	5978	1	0	0	1	1	0	0	1	0	rno-miR-543-3p	0	-0.14	N/A
IL1RAPL1	ENST00000378993.1	interleukin 1 receptor accessory protein-like 1	5	1	0	0	1	4	0	0	4	3	rno-miR-543-3p	0	-0.11	N/A
ZFP36L2	ENST00000282388.3	ZFP36 ring finger protein-like 2	317	1	0	1	0	0	0	0	0	1	rno-miR-543-3p	0	-0.02	N/A
MCTS1	ENST00000371317.5	malignant T cell amplified sequence 1	6611	1	0	0	1	1	0	1	0	3	rno-miR-543-3p	0	-0.03	N/A
ASB15	ENST00000451558.1	ankyrin repeat and SOCS box containing 15	5	1	1	0	0	0	0	0	0	2	rno-miR-543-3p	0	-0.07	N/A
CUL3	ENST00000264414.4	cullin 3	1476	1	0	0	1	0	0	0	0	3	rno-miR-543-3p	0	-0.01	N/A	2007
SURF2	ENST00000371964.4	surfeit 2	290	1	0	0	1	0	0	0	0	0	rno-miR-543-3p	0	-0.01	N/A
TLK2	ENST00000582809.1	tousled-like kinase 2	5	1	1	0	0	0	0	0	0	2	rno-miR-543-3p	0	-0.03	N/A
EPS8	ENST00000543523.1	epidermal growth factor receptor pathway substrate 8	2643	3	0	1	2	0	0	0	0	0	rno-miR-543-3p	0	-0.04	N/A	2007
FOXD1	ENST00000499003.3	forkhead box D1	423	1	0	0	1	0	0	0	0	1	rno-miR-543-3p	0	-0.01	N/A
ZBTB20	ENST00000462705.1	zinc finger and BTB domain containing 20	5	1	0	0	1	2	0	0	2	9	rno-miR-543-3p	0	-0.03	N/A
THBS1	ENST00000260356.5	thrombospondin 1	46844	1	0	0	1	0	0	0	0	2	rno-miR-543-3p	0	-0.01	N/A
RBFOX1	ENST00000355637.4	RNA binding protein, fox-1 homolog (C. elegans) 1	5	1	0	1	0	0	0	0	0	0	rno-miR-543-3p	0	-0.07	N/A
METAP1	ENST00000296411.6	methionyl aminopeptidase 1	887	1	1	0	0	0	0	0	0	1	rno-miR-543-3p	0	-0.2	N/A	2007
ANKRD22	ENST00000371930.4	ankyrin repeat domain 22	5	1	0	1	0	0	0	0	0	0	rno-miR-543-3p	0	-0.02	N/A
SERPINI1	ENST00000446050.2	serpin peptidase inhibitor, clade I (neuroserpin), member 1	549	1	0	0	1	0	0	0	0	0	rno-miR-543-3p	0	-0.07	N/A
ZNF652	ENST00000362063.2	zinc finger protein 652	33	1	0	1	0	0	0	0	0	1	rno-miR-543-3p	0	-0.02	N/A
MFSD2A	ENST00000372811.5	major facilitator superfamily domain containing 2A	113	1	0	0	1	0	0	0	0	1	rno-miR-543-3p	0	-0.01	N/A	2007
TCIRG1	ENST00000265686.3	T-cell, immune regulator 1, ATPase, H+ transporting, lysosomal V0 subunit A3	2756	1	0	0	1	0	0	0	0	0	rno-miR-543-3p	0	-0.02	N/A
SHC3	ENST00000375835.4	SHC (Src homology 2 domain containing) transforming protein 3	18	1	0	1	0	0	0	0	0	1	rno-miR-543-3p	0	-0.02	N/A
RTCB	ENST00000451746.2	RNA 2',3'-cyclic phosphate and 5'-OH ligase	9513	1	0	1	0	0	0	0	0	0	rno-miR-543-3p	0	-0.18	N/A
KARS	ENST00000568378.1	lysyl-tRNA synthetase	2738	1	0	1	0	1	0	0	1	0	rno-miR-543-3p	0	-0.46	N/A
MARCH6	ENST00000274140.5	membrane-associated ring finger (C3HC4) 6, E3 ubiquitin protein ligase	14086	1	1	0	0	0	0	0	0	1	rno-miR-543-3p	0	-0.03	N/A
PBX1	ENST00000367897.1	pre-B-cell leukemia homeobox 1	18	1	0	1	0	1	0	1	0	1	rno-miR-543-3p	0	-0.05	N/A
TLR5	ENST00000540964.1	toll-like receptor 5	5	1	0	1	0	0	0	0	0	0	rno-miR-543-3p	0	-0.02	N/A
