# Supplementary material for: MicroRNA-10a-3p Improves Cartilage Degeneration by Regulating CH25H-CYP7B1-RORα Mediated Cholesterol Metabolism in Knee Osteoarthritis Rats
Source: Front Pharmacol. 2021 Jun 3;12:690181. doi: 10.3389/fphar.2021.690181 (PMC8209416; doi:10.3389/fphar.2021.690181)
Supplement: Supplementary file 3 [file DataSheet2.ZIP › TargetScan7.2__miR-582-3p.predicted_targets.xlsx]

## Sheet: TargetScan7
Ortholog of target gene	Representative transcript	Gene name	3P-seq tags + 5	Total sites	8mer sites	7mer-m8 sites	7mer-A1 sites	6mer sites	Representative miRNA	Cumulative weighted context++ score	Total context++ score	Aggregate PCT
COX7C	ENST00000509578.1	cytochrome c oxidase subunit VIIc	387	1	1	0	0	1	rno-miR-582-3p	-0.9	-0.9	N/A
DCAF16	ENST00000382247.1	DDB1 and CUL4 associated factor 16	202	2	1	1	0	0	rno-miR-582-3p	-0.73	-0.73	N/A
MFAP3L	ENST00000393704.3	microfibrillar-associated protein 3-like	69	2	1	1	0	3	rno-miR-582-3p	-0.72	-0.77	N/A
PXMP2	ENST00000317479.3	peroxisomal membrane protein 2, 22kDa	3834	1	1	0	0	0	rno-miR-582-3p	-0.66	-0.66	N/A
TRIM32	ENST00000373983.2	tripartite motif containing 32	285	2	2	0	0	0	rno-miR-582-3p	-0.65	-0.66	N/A
C11orf87	ENST00000327419.6	chromosome 11 open reading frame 87	5	3	1	1	1	0	rno-miR-582-3p	-0.63	-0.63	N/A
CWC27	ENST00000381070.3	CWC27 spliceosome-associated protein homolog (S. cerevisiae)	94	1	1	0	0	0	rno-miR-582-3p	-0.61	-0.61	N/A
YWHAQ	ENST00000381844.4	tyrosine 3-monooxygenase/tryptophan 5-monooxygenase activation protein, theta polypeptide	473	1	1	0	0	0	rno-miR-582-3p	-0.59	-0.63	N/A
HDAC8	ENST00000439122.2	histone deacetylase 8	24	1	1	0	0	1	rno-miR-582-3p	-0.56	-0.56	N/A
GJA3	ENST00000241125.3	gap junction protein, alpha 3, 46kDa	244	3	1	1	1	0	rno-miR-582-3p	-0.56	-0.57	N/A
RBBP9	ENST00000337227.4	retinoblastoma binding protein 9	102	2	0	2	0	0	rno-miR-582-3p	-0.55	-0.58	N/A
EPHX3	ENST00000221730.3	epoxide hydrolase 3	5	1	1	0	0	0	rno-miR-582-3p	-0.55	-0.55	N/A
NKX6-3	ENST00000524115.2	NK6 homeobox 3	5	1	1	0	0	0	rno-miR-582-3p	-0.53	-0.53	N/A
BIVM	ENST00000448849.2	basic, immunoglobulin-like variable motif containing	440	1	1	0	0	0	rno-miR-582-3p	-0.52	-0.52	N/A
PPRC1	ENST00000278070.2	peroxisome proliferator-activated receptor gamma, coactivator-related 1	194	1	1	0	0	0	rno-miR-582-3p	-0.52	-0.56	N/A
PGM2L1	ENST00000298198.4	phosphoglucomutase 2-like 1	183	3	1	1	1	0	rno-miR-582-3p	-0.52	-0.79	N/A
BTBD3	ENST00000254977.3	BTB (POZ) domain containing 3	3798	2	1	0	1	1	rno-miR-582-3p	-0.52	-0.52	N/A
CDH11	ENST00000394156.3	cadherin 11, type 2, OB-cadherin (osteoblast)	448	1	1	0	0	0	rno-miR-582-3p	-0.51	-0.51	N/A
MTPN	ENST00000393085.3	myotrophin	1296	1	1	0	0	1	rno-miR-582-3p	-0.51	-0.51	N/A
GATM	ENST00000396659.3	glycine amidinotransferase (L-arginine:glycine amidinotransferase)	586	1	1	0	0	0	rno-miR-582-3p	-0.51	-0.51	N/A
PHKB	ENST00000455779.1	phosphorylase kinase, beta	973	1	1	0	0	0	rno-miR-582-3p	-0.5	-0.5	N/A
APOL2	ENST00000358502.5	apolipoprotein L, 2	12	2	0	2	0	0	rno-miR-582-3p	-0.49	-0.51	N/A
LRRTM2	ENST00000274711.6	leucine rich repeat transmembrane neuronal 2	5	2	2	0	0	0	rno-miR-582-3p	-0.49	-0.49	N/A
C16orf47	ENST00000358463.2	chromosome 16 open reading frame 47	8	1	1	0	0	0	rno-miR-582-3p	-0.49	-0.49	N/A
ST6GALNAC3	ENST00000328299.3	ST6 (alpha-N-acetyl-neuraminyl-2,3-beta-galactosyl-1,3)-N-acetylgalactosaminide alpha-2,6-sialyltransferase 3	41	4	2	1	1	0	rno-miR-582-3p	-0.49	-0.5	N/A
PIH1D1	ENST00000262265.5	PIH1 domain containing 1	584	1	0	1	0	0	rno-miR-582-3p	-0.48	-0.49	N/A
TMEM123	ENST00000361236.3	transmembrane protein 123	2135	1	1	0	0	1	rno-miR-582-3p	-0.48	-0.49	N/A
PCNXL4	ENST00000535349.1	pecanex-like 4 (Drosophila)	268	1	1	0	0	0	rno-miR-582-3p	-0.47	-0.47	N/A
GORAB	ENST00000367763.3	golgin, RAB6-interacting	60	2	0	1	1	0	rno-miR-582-3p	-0.47	-0.47	N/A
RAB6A	ENST00000310653.6	RAB6A, member RAS oncogene family	9	2	1	0	1	0	rno-miR-582-3p	-0.47	-0.47	N/A
HRK	ENST00000257572.5	harakiri, BCL2 interacting protein (contains only BH3 domain)	19	1	1	0	0	0	rno-miR-582-3p	-0.45	-0.46	N/A
CYP2B6	ENST00000324071.4	cytochrome P450, family 2, subfamily B, polypeptide 6	5	1	0	1	0	0	rno-miR-582-3p	-0.45	-0.45	N/A
SELL	ENST00000236147.4	selectin L	5	1	1	0	0	0	rno-miR-582-3p	-0.45	-0.45	N/A
CCND3	ENST00000372991.4	cyclin D3	271	1	1	0	0	1	rno-miR-582-3p	-0.45	-0.48	N/A
GALC	ENST00000261304.2	galactosylceramidase	94	1	1	0	0	0	rno-miR-582-3p	-0.45	-0.45	N/A
KCNK3	ENST00000302909.3	potassium channel, subfamily K, member 3	19	2	1	0	1	0	rno-miR-582-3p	-0.45	-0.45	N/A
HDAC11	ENST00000433119.1	histone deacetylase 11	443	1	1	0	0	0	rno-miR-582-3p	-0.45	-0.45	N/A
ZNF227	ENST00000313040.7	zinc finger protein 227	210	1	1	0	0	1	rno-miR-582-3p	-0.44	-0.44	N/A
IRF2BPL	ENST00000238647.3	interferon regulatory factor 2 binding protein-like	2145	1	1	0	0	0	rno-miR-582-3p	-0.44	-0.44	N/A
RP11-463J10.2	ENST00000556834.1	Uncharacterized protein	5	1	0	1	0	0	rno-miR-582-3p	-0.44	-0.44	N/A
CCND2	ENST00000261254.3	cyclin D2	66	3	0	2	1	2	rno-miR-582-3p	-0.44	-0.52	N/A
TFRC	ENST00000540528.1	transferrin receptor	296	2	0	2	0	0	rno-miR-582-3p	-0.43	-0.44	N/A
CACNA2D3	ENST00000474759.1	calcium channel, voltage-dependent, alpha 2/delta subunit 3	8	1	1	0	0	0	rno-miR-582-3p	-0.43	-0.43	N/A
DDX60	ENST00000393743.3	DEAD (Asp-Glu-Ala-Asp) box polypeptide 60	8	1	1	0	0	0	rno-miR-582-3p	-0.43	-0.43	N/A
DKFZP434H0512	ENST00000600140.1	Protein LOC100506667; Putative uncharacterized protein DKFZp434H0512	5	1	1	0	0	0	rno-miR-582-3p	-0.42	-0.42	N/A
BIRC3	ENST00000532808.1	baculoviral IAP repeat containing 3	9	1	1	0	0	0	rno-miR-582-3p	-0.42	-0.42	N/A
GRIA3	ENST00000371266.1	glutamate receptor, ionotropic, AMPA 3	147	1	0	1	0	0	rno-miR-582-3p	-0.42	-0.42	N/A
DSG1	ENST00000257192.4	desmoglein 1	5	2	1	0	1	1	rno-miR-582-3p	-0.41	-0.41	N/A
SLC10A7	ENST00000264986.3	solute carrier family 10, member 7	77	2	0	2	0	0	rno-miR-582-3p	-0.41	-0.45	N/A
BCL2L13	ENST00000418951.2	BCL2-like 13 (apoptosis facilitator)	741	2	0	1	1	1	rno-miR-582-3p	-0.4	-0.41	N/A
NUDT18	ENST00000521807.2	nudix (nucleoside diphosphate linked moiety X)-type motif 18	40	1	1	0	0	0	rno-miR-582-3p	-0.4	-0.4	N/A
EPHA7	ENST00000369303.4	EPH receptor A7	213	2	2	0	0	0	rno-miR-582-3p	-0.4	-0.41	N/A
PSMG4	ENST00000473000.2	proteasome (prosome, macropain) assembly chaperone 4	1452	2	0	2	0	0	rno-miR-582-3p	-0.4	-0.41	N/A
ME3	ENST00000393324.3	malic enzyme 3, NADP(+)-dependent, mitochondrial	109	1	0	1	0	0	rno-miR-582-3p	-0.4	-0.4	N/A
ARGLU1	ENST00000400198.3	arginine and glutamate rich 1	9450	1	1	0	0	1	rno-miR-582-3p	-0.4	-0.4	N/A
OR4K2	ENST00000298642.2	olfactory receptor, family 4, subfamily K, member 2	5	1	0	1	0	0	rno-miR-582-3p	-0.39	-0.39	N/A
PCDHB10	ENST00000239446.4	protocadherin beta 10	13	1	1	0	0	0	rno-miR-582-3p	-0.39	-0.39	N/A
PCID2	ENST00000337344.4	PCI domain containing 2	508	1	1	0	0	0	rno-miR-582-3p	-0.39	-0.52	N/A
MRM1	ENST00000250156.7	mitochondrial rRNA methyltransferase 1 homolog (S. cerevisiae)	84	1	1	0	0	0	rno-miR-582-3p	-0.39	-0.39	N/A
RPE	ENST00000429907.1	ribulose-5-phosphate-3-epimerase	333	1	1	0	0	0	rno-miR-582-3p	-0.39	-0.42	N/A
MYT1L	ENST00000399161.2	myelin transcription factor 1-like	5	2	1	1	0	0	rno-miR-582-3p	-0.39	-0.39	N/A
HSF1	ENST00000400780.4	heat shock transcription factor 1	3263	1	0	1	0	0	rno-miR-582-3p	-0.39	-0.39	N/A
ZNF354A	ENST00000335815.2	zinc finger protein 354A	5	1	1	0	0	0	rno-miR-582-3p	-0.38	-0.38	N/A
UNC5C	ENST00000453304.1	unc-5 homolog C (C. elegans)	60	2	2	0	0	0	rno-miR-582-3p	-0.38	-0.56	N/A
FUT9	ENST00000302103.5	fucosyltransferase 9 (alpha (1,3) fucosyltransferase)	5	4	0	1	3	2	rno-miR-582-3p	-0.38	-0.38	N/A
SYT14	ENST00000399639.2	synaptotagmin XIV	16	1	1	0	0	1	rno-miR-582-3p	-0.38	-0.38	N/A
C16orf74	ENST00000602583.1	chromosome 16 open reading frame 74	1205	1	0	0	1	0	rno-miR-582-3p	-0.38	-0.38	N/A
LARP4B	ENST00000316157.3	La ribonucleoprotein domain family, member 4B	705	1	1	0	0	0	rno-miR-582-3p	-0.38	-0.38	N/A
HNRNPA1	ENST00000546500.1	heterogeneous nuclear ribonucleoprotein A1	2079	1	0	1	0	1	rno-miR-582-3p	-0.38	-0.38	N/A
GABRA3	ENST00000370314.4	gamma-aminobutyric acid (GABA) A receptor, alpha 3	55	1	1	0	0	0	rno-miR-582-3p	-0.37	-0.37	N/A
PFN4	ENST00000313213.4	profilin family, member 4	7	1	0	1	0	0	rno-miR-582-3p	-0.37	-0.37	N/A
KIAA1432	ENST00000414202.2	KIAA1432	1366	2	1	1	0	1	rno-miR-582-3p	-0.36	-0.38	N/A
RNF141	ENST00000265981.2	ring finger protein 141	345	1	1	0	0	1	rno-miR-582-3p	-0.36	-0.39	N/A
TEDDM1	ENST00000367565.1	transmembrane epididymal protein 1	5	1	1	0	0	0	rno-miR-582-3p	-0.36	-0.36	N/A
VMAC	ENST00000339485.3	vimentin-type intermediate filament associated coiled-coil protein	28	1	0	1	0	0	rno-miR-582-3p	-0.36	-0.36	N/A
CARF	ENST00000402905.3	calcium responsive transcription factor	27	2	0	1	1	1	rno-miR-582-3p	-0.36	-0.36	N/A
DNAH11	ENST00000409508.3	dynein, axonemal, heavy chain 11	5	1	1	0	0	0	rno-miR-582-3p	-0.36	-0.36	N/A
PLEKHF1	ENST00000436066.3	pleckstrin homology domain containing, family F (with FYVE domain) member 1	50	1	1	0	0	0	rno-miR-582-3p	-0.36	-0.36	N/A
ADD1	ENST00000398125.1	adducin 1 (alpha)	460	2	0	1	1	1	rno-miR-582-3p	-0.36	-0.36	N/A
UBQLN2	ENST00000338222.5	ubiquilin 2	70	1	1	0	0	2	rno-miR-582-3p	-0.36	-0.36	N/A
LENG9	ENST00000333834.4	leukocyte receptor cluster (LRC) member 9	5	1	0	1	0	0	rno-miR-582-3p	-0.35	-0.35	N/A
FBXO36	ENST00000373652.3	F-box protein 36	5	1	0	1	0	1	rno-miR-582-3p	-0.35	-0.35	N/A
PP13439	ENST00000331659.2		289	1	1	0	0	0	rno-miR-582-3p	-0.35	-0.36	N/A
RWDD4	ENST00000326397.5	RWD domain containing 4	5	1	1	0	0	0	rno-miR-582-3p	-0.35	-0.35	N/A
CORO6	ENST00000388767.3	coronin 6	48	1	1	0	0	0	rno-miR-582-3p	-0.35	-0.35	N/A
KIAA0040	ENST00000423313.1	KIAA0040	15	1	1	0	0	1	rno-miR-582-3p	-0.34	-0.34	N/A
LRCH3	ENST00000438796.2	leucine-rich repeats and calponin homology (CH) domain containing 3	399	1	1	0	0	0	rno-miR-582-3p	-0.34	-0.34	N/A
LEF1	ENST00000265165.1	lymphoid enhancer-binding factor 1	104	1	1	0	0	0	rno-miR-582-3p	-0.34	-0.35	N/A
ITGAV	ENST00000261023.3	integrin, alpha V	2407	2	1	0	1	1	rno-miR-582-3p	-0.34	-0.34	N/A
AC093157.1	ENST00000593496.1	Uncharacterized protein	5	1	0	1	0	0	rno-miR-582-3p	-0.34	-0.34	N/A
ABCG8	ENST00000272286.2	ATP-binding cassette, sub-family G (WHITE), member 8	197	1	1	0	0	2	rno-miR-582-3p	-0.34	-0.35	N/A
LRP2BP	ENST00000362004.3	LRP2 binding protein	5	1	1	0	0	1	rno-miR-582-3p	-0.34	-0.34	N/A
EIF1	ENST00000469257.1	eukaryotic translation initiation factor 1	415	1	0	1	0	0	rno-miR-582-3p	-0.33	-0.34	N/A
CASC4	ENST00000360824.3	cancer susceptibility candidate 4	5	1	0	1	0	1	rno-miR-582-3p	-0.33	-0.33	N/A
NKX1-2	ENST00000451024.3	NK1 homeobox 2	5	1	0	1	0	1	rno-miR-582-3p	-0.33	-0.33	N/A
DCUN1D1	ENST00000292782.4	DCN1, defective in cullin neddylation 1, domain containing 1	267	3	1	1	1	0	rno-miR-582-3p	-0.33	-0.46	N/A
TXLNB	ENST00000358430.3	taxilin beta	5	2	0	1	1	0	rno-miR-582-3p	-0.33	-0.33	N/A
ARNT2	ENST00000303329.4	aryl-hydrocarbon receptor nuclear translocator 2	39	1	1	0	0	1	rno-miR-582-3p	-0.33	-0.33	N/A
ENDOU	ENST00000229003.3	endonuclease, polyU-specific	9	1	1	0	0	0	rno-miR-582-3p	-0.33	-0.33	N/A
CACHD1	ENST00000371073.2	cache domain containing 1	2071	1	1	0	0	0	rno-miR-582-3p	-0.33	-0.33	N/A
KIDINS220	ENST00000256707.3	kinase D-interacting substrate, 220kDa	87	1	1	0	0	0	rno-miR-582-3p	-0.33	-0.33	N/A
SYNC	ENST00000409190.3	syncoilin, intermediate filament protein	353	2	0	0	2	1	rno-miR-582-3p	-0.33	-0.37	N/A
TMEM206	ENST00000261455.4	transmembrane protein 206	26	1	1	0	0	2	rno-miR-582-3p	-0.32	-0.64	N/A
FAM83F	ENST00000333407.6	family with sequence similarity 83, member F	5	2	0	2	0	3	rno-miR-582-3p	-0.32	-0.32	N/A
SMAD4	ENST00000398417.2	SMAD family member 4	403	1	1	0	0	1	rno-miR-582-3p	-0.32	-0.34	N/A
KIAA0408	ENST00000483725.3	KIAA0408	95	1	1	0	0	1	rno-miR-582-3p	-0.32	-0.48	N/A
HAVCR2	ENST00000307851.4	hepatitis A virus cellular receptor 2	5	1	1	0	0	0	rno-miR-582-3p	-0.32	-0.32	N/A
LPGAT1	ENST00000366997.4	lysophosphatidylglycerol acyltransferase 1	135	2	0	2	0	1	rno-miR-582-3p	-0.32	-0.36	N/A
FGF23	ENST00000237837.1	fibroblast growth factor 23	5	1	1	0	0	0	rno-miR-582-3p	-0.32	-0.32	N/A
TMEM181	ENST00000367090.3	transmembrane protein 181	924	1	1	0	0	0	rno-miR-582-3p	-0.32	-0.32	N/A
MSANTD1	ENST00000507492.1	Myb/SANT-like DNA-binding domain containing 1	7	2	0	2	0	0	rno-miR-582-3p	-0.31	-0.31	N/A
PPM1F	ENST00000263212.5	protein phosphatase, Mg2+/Mn2+ dependent, 1F	786	1	1	0	0	1	rno-miR-582-3p	-0.31	-0.31	N/A
SSUH2	ENST00000415132.1	ssu-2 homolog (C. elegans)	67	1	1	0	0	1	rno-miR-582-3p	-0.31	-0.47	N/A
P2RY13	ENST00000325602.5	purinergic receptor P2Y, G-protein coupled, 13	5	1	0	1	0	1	rno-miR-582-3p	-0.31	-0.31	N/A
BLZF1	ENST00000367808.3	basic leucine zipper nuclear factor 1	73	1	0	1	0	0	rno-miR-582-3p	-0.31	-0.31	N/A
VWC2L	ENST00000427124.1	von Willebrand factor C domain containing protein 2-like	5	1	1	0	0	0	rno-miR-582-3p	-0.31	-0.31	N/A
CD244	ENST00000368034.4	CD244 molecule, natural killer cell receptor 2B4	5	2	0	2	0	1	rno-miR-582-3p	-0.31	-0.31	N/A
FAM221B	ENST00000423537.2	family with sequence similarity 221, member B	5	1	1	0	0	0	rno-miR-582-3p	-0.31	-0.31	N/A
IGSF9	ENST00000361509.3	immunoglobulin superfamily, member 9	5	1	0	1	0	0	rno-miR-582-3p	-0.31	-0.31	N/A
RNF222	ENST00000344001.3	ring finger protein 222	5	1	1	0	0	0	rno-miR-582-3p	-0.31	-0.31	N/A
C1orf226	ENST00000458626.2	chromosome 1 open reading frame 226	369	2	1	0	1	1	rno-miR-582-3p	-0.31	-0.31	N/A
LCA5	ENST00000369846.4	Leber congenital amaurosis 5	8	1	1	0	0	1	rno-miR-582-3p	-0.3	-0.3	N/A
RPL22	ENST00000234875.4	ribosomal protein L22	1455	1	0	1	0	1	rno-miR-582-3p	-0.3	-0.3	N/A
BOLA3	ENST00000327428.5	bolA family member 3	215	2	0	1	1	0	rno-miR-582-3p	-0.3	-0.51	N/A
LCMT2	ENST00000567039.1	leucine carboxyl methyltransferase 2	274	1	0	0	1	0	rno-miR-582-3p	-0.3	-0.31	N/A
GLT8D2	ENST00000360814.4	glycosyltransferase 8 domain containing 2	90	1	0	1	0	0	rno-miR-582-3p	-0.3	-0.36	N/A
ACSBG1	ENST00000258873.4	acyl-CoA synthetase bubblegum family member 1	5	1	0	1	0	2	rno-miR-582-3p	-0.3	-0.3	N/A
HAVCR1	ENST00000523175.1	hepatitis A virus cellular receptor 1	77	1	1	0	0	0	rno-miR-582-3p	-0.3	-0.32	N/A
RFTN1	ENST00000432519.1	raftlin, lipid raft linker 1	148	1	1	0	0	0	rno-miR-582-3p	-0.3	-0.3	N/A
LIF	ENST00000403987.3	leukemia inhibitory factor	55	3	0	1	2	0	rno-miR-582-3p	-0.3	-0.33	N/A
PABPC5	ENST00000312600.3	poly(A) binding protein, cytoplasmic 5	5	2	0	1	1	1	rno-miR-582-3p	-0.3	-0.3	N/A
MED19	ENST00000337672.2	mediator complex subunit 19	25	1	0	1	0	1	rno-miR-582-3p	-0.29	-0.29	N/A
PMFBP1	ENST00000537465.1	polyamine modulated factor 1 binding protein 1	5	1	0	1	0	0	rno-miR-582-3p	-0.29	-0.29	N/A
ILDR1	ENST00000273691.3	immunoglobulin-like domain containing receptor 1	5	1	0	1	0	0	rno-miR-582-3p	-0.29	-0.29	N/A
GDF2	ENST00000249598.1	growth differentiation factor 2	5	1	0	0	1	0	rno-miR-582-3p	-0.29	-0.29	N/A
PTBP3	ENST00000374257.1	polypyrimidine tract binding protein 3	214	3	2	1	0	1	rno-miR-582-3p	-0.29	-0.55	N/A
CTD-2370N5.3	ENST00000578584.1		5	1	0	0	1	0	rno-miR-582-3p	-0.29	-0.29	N/A
PAX3	ENST00000350526.4	paired box 3	7	1	0	1	0	1	rno-miR-582-3p	-0.29	-0.29	N/A
CCDC178	ENST00000581852.1	coiled-coil domain containing 178	7	1	0	1	0	0	rno-miR-582-3p	-0.29	-0.29	N/A
RSPH3	ENST00000367069.2	radial spoke 3 homolog (Chlamydomonas)	59	1	1	0	0	0	rno-miR-582-3p	-0.28	-0.28	N/A
DDX17	ENST00000396821.3	DEAD (Asp-Glu-Ala-Asp) box helicase 17	2204	2	1	0	1	1	rno-miR-582-3p	-0.28	-0.29	N/A
C18orf25	ENST00000282059.6	chromosome 18 open reading frame 25	688	1	1	0	0	0	rno-miR-582-3p	-0.28	-0.29	N/A
PHF6	ENST00000332070.3	PHD finger protein 6	630	2	0	2	0	0	rno-miR-582-3p	-0.28	-0.28	N/A
CYHR1	ENST00000403000.2	cysteine/histidine-rich 1	349	1	0	1	0	0	rno-miR-582-3p	-0.28	-0.28	N/A
ZNF470	ENST00000330619.8	zinc finger protein 470	12	2	0	1	1	0	rno-miR-582-3p	-0.28	-0.28	N/A
BTC	ENST00000395743.3	betacellulin	12	1	0	1	0	1	rno-miR-582-3p	-0.28	-0.28	N/A
ATL2	ENST00000406122.1	atlastin GTPase 2	1135	2	0	0	2	0	rno-miR-582-3p	-0.28	-0.29	N/A
WASF2	ENST00000536657.1	WAS protein family, member 2	311	2	0	0	2	2	rno-miR-582-3p	-0.28	-0.29	N/A
SFRP5	ENST00000266066.3	secreted frizzled-related protein 5	28	1	0	1	0	1	rno-miR-582-3p	-0.28	-0.28	N/A
PRRX2	ENST00000372469.4	paired related homeobox 2	59	1	0	1	0	0	rno-miR-582-3p	-0.28	-0.28	N/A
PABPC4	ENST00000372862.3	poly(A) binding protein, cytoplasmic 4 (inducible form)	98	1	0	1	0	0	rno-miR-582-3p	-0.28	-0.28	N/A
SFXN3	ENST00000393459.1	sideroflexin 3	154	2	0	1	1	0	rno-miR-582-3p	-0.28	-0.28	N/A
AGBL4	ENST00000371839.1	ATP/GTP binding protein-like 4	5	1	0	1	0	1	rno-miR-582-3p	-0.28	-0.28	N/A
AP1G1	ENST00000299980.4	adaptor-related protein complex 1, gamma 1 subunit	436	2	1	1	0	0	rno-miR-582-3p	-0.28	-0.29	N/A
ZNF449	ENST00000339249.4	zinc finger protein 449	345	1	0	1	0	0	rno-miR-582-3p	-0.28	-0.28	N/A
SPATA9	ENST00000274432.8	spermatogenesis associated 9	17	1	0	0	1	0	rno-miR-582-3p	-0.28	-0.28	N/A
RASSF8	ENST00000541490.1	Ras association (RalGDS/AF-6) domain family (N-terminal) member 8	1290	1	0	0	1	3	rno-miR-582-3p	-0.27	-0.28	N/A
INTS2	ENST00000444766.3	integrator complex subunit 2	109	1	1	0	0	1	rno-miR-582-3p	-0.27	-0.29	N/A
MOB3C	ENST00000319928.3	MOB kinase activator 3C	141	2	0	1	1	1	rno-miR-582-3p	-0.27	-0.27	N/A
SLC35A1	ENST00000369557.5	solute carrier family 35 (CMP-sialic acid transporter), member A1	671	1	0	1	0	0	rno-miR-582-3p	-0.27	-0.28	N/A
KRTAP4-12	ENST00000394014.1	keratin associated protein 4-12	31	1	0	1	0	0	rno-miR-582-3p	-0.27	-0.27	N/A
GUCD1	ENST00000447813.2	guanylyl cyclase domain containing 1	2990	1	0	0	1	0	rno-miR-582-3p	-0.27	-0.27	N/A
DDTL	ENST00000215770.5	D-dopachrome tautomerase-like	7	1	0	1	0	0	rno-miR-582-3p	-0.27	-0.27	N/A
XKR4	ENST00000327381.6	XK, Kell blood group complex subunit-related family, member 4	5	4	0	1	3	1	rno-miR-582-3p	-0.27	-0.27	N/A
GLIS2	ENST00000262366.3	GLIS family zinc finger 2	17	1	0	1	0	1	rno-miR-582-3p	-0.27	-0.27	N/A
TMEM178B	ENST00000565468.1	transmembrane protein 178B	129	3	0	1	2	2	rno-miR-582-3p	-0.27	-0.27	N/A
RNMT	ENST00000383314.2	RNA (guanine-7-) methyltransferase	64	3	0	3	0	1	rno-miR-582-3p	-0.27	-0.39	N/A
ATP6AP2	ENST00000378438.4	ATPase, H+ transporting, lysosomal accessory protein 2	6001	1	0	1	0	0	rno-miR-582-3p	-0.27	-0.27	N/A
SNX13	ENST00000409389.1	sorting nexin 13	100	3	0	0	3	0	rno-miR-582-3p	-0.27	-0.27	N/A
BPHL	ENST00000380368.2	biphenyl hydrolase-like (serine hydrolase)	618	1	0	1	0	1	rno-miR-582-3p	-0.27	-0.38	N/A
EVI5	ENST00000370331.1	ecotropic viral integration site 5	172	2	0	1	1	0	rno-miR-582-3p	-0.27	-0.29	N/A
BCAT1	ENST00000261192.7	branched chain amino-acid transaminase 1, cytosolic	1346	2	1	0	1	1	rno-miR-582-3p	-0.27	-0.29	N/A
TSPAN8	ENST00000393330.2	tetraspanin 8	127	1	0	0	1	0	rno-miR-582-3p	-0.27	-0.27	N/A
C6orf62	ENST00000378119.4	chromosome 6 open reading frame 62	300	1	1	0	0	0	rno-miR-582-3p	-0.27	-0.57	N/A
RAB35	ENST00000534951.1	RAB35, member RAS oncogene family	1051	2	0	1	1	0	rno-miR-582-3p	-0.27	-0.27	N/A
DUSP8	ENST00000397374.3	dual specificity phosphatase 8	26	3	1	1	1	0	rno-miR-582-3p	-0.27	-0.31	N/A
IL17RD	ENST00000296318.7	interleukin 17 receptor D	108	1	1	0	0	1	rno-miR-582-3p	-0.27	-0.27	N/A
MYLIP	ENST00000349606.4	myosin regulatory light chain interacting protein	452	1	1	0	0	0	rno-miR-582-3p	-0.27	-0.27	N/A
CTH	ENST00000411986.2	cystathionase (cystathionine gamma-lyase)	430	3	0	3	0	0	rno-miR-582-3p	-0.27	-0.56	N/A
UTP3	ENST00000254803.2	UTP3, small subunit (SSU) processome component, homolog (S. cerevisiae)	1100	1	0	1	0	0	rno-miR-582-3p	-0.27	-0.29	N/A
SEPSECS	ENST00000302922.3	Sep (O-phosphoserine) tRNA:Sec (selenocysteine) tRNA synthase	279	1	0	1	0	1	rno-miR-582-3p	-0.27	-0.27	N/A
ELAVL3	ENST00000359227.3	ELAV like neuron-specific RNA binding protein 3	5	2	1	1	0	2	rno-miR-582-3p	-0.27	-0.27	N/A
SLAMF1	ENST00000302035.6	signaling lymphocytic activation molecule family member 1	5	1	0	1	0	0	rno-miR-582-3p	-0.27	-0.27	N/A
GRAMD2	ENST00000309731.7	GRAM domain containing 2	5	1	0	1	0	1	rno-miR-582-3p	-0.27	-0.27	N/A
CXorf56	ENST00000320339.4	chromosome X open reading frame 56	279	1	0	0	1	0	rno-miR-582-3p	-0.27	-0.3	N/A
BACH2	ENST00000257749.4	BTB and CNC homology 1, basic leucine zipper transcription factor 2	74	2	1	1	0	0	rno-miR-582-3p	-0.26	-0.29	N/A
GPSM3	ENST00000487761.1	G-protein signaling modulator 3	125	1	0	1	0	0	rno-miR-582-3p	-0.26	-0.26	N/A
UXS1	ENST00000283148.7	UDP-glucuronate decarboxylase 1	234	1	0	1	0	0	rno-miR-582-3p	-0.26	-0.26	N/A
KIAA0247	ENST00000342745.4	KIAA0247	161	1	1	0	0	0	rno-miR-582-3p	-0.26	-0.26	N/A
AL078585.1	ENST00000419182.1	Uncharacterized protein; cDNA FLJ58069	5	1	0	0	1	0	rno-miR-582-3p	-0.26	-0.26	N/A
ATG3	ENST00000402314.2	autophagy related 3	177	1	0	1	0	0	rno-miR-582-3p	-0.26	-0.27	N/A
CCNA1	ENST00000440264.1	cyclin A1	17	1	0	0	1	0	rno-miR-582-3p	-0.26	-0.26	N/A
RBM48	ENST00000481551.1	RNA binding motif protein 48	220	1	0	1	0	0	rno-miR-582-3p	-0.26	-0.26	N/A
RP11-247C2.2	ENST00000563727.1	HCG2004779; Uncharacterized protein	5	1	0	0	1	1	rno-miR-582-3p	-0.26	-0.26	N/A
LRRTM3	ENST00000361320.4	leucine rich repeat transmembrane neuronal 3	5	1	0	1	0	2	rno-miR-582-3p	-0.26	-0.26	N/A
FGF17	ENST00000359441.3	fibroblast growth factor 17	5	1	0	1	0	0	rno-miR-582-3p	-0.26	-0.26	N/A
EFEMP1	ENST00000394555.2	EGF containing fibulin-like extracellular matrix protein 1	992	1	0	0	1	0	rno-miR-582-3p	-0.26	-0.26	N/A
UBE2W	ENST00000517608.1	ubiquitin-conjugating enzyme E2W (putative)	102	2	0	0	2	1	rno-miR-582-3p	-0.26	-0.26	N/A
TNFSF11	ENST00000405262.2	tumor necrosis factor (ligand) superfamily, member 11	12	1	0	1	0	1	rno-miR-582-3p	-0.26	-0.26	N/A
PML	ENST00000565898.1	promyelocytic leukemia	83	2	1	1	0	0	rno-miR-582-3p	-0.26	-0.26	N/A
DEC1	ENST00000374016.1	deleted in esophageal cancer 1	5	1	0	0	1	0	rno-miR-582-3p	-0.26	-0.26	N/A
IKBKB	ENST00000379708.3	inhibitor of kappa light polypeptide gene enhancer in B-cells, kinase beta	806	1	0	1	0	0	rno-miR-582-3p	-0.26	-0.28	N/A
MTFR1L	ENST00000474295.1	mitochondrial fission regulator 1-like	3051	1	0	0	1	0	rno-miR-582-3p	-0.26	-0.26	N/A
ZIC4	ENST00000383075.3	Zic family member 4	5	1	1	0	0	0	rno-miR-582-3p	-0.26	-0.26	N/A
COL24A1	ENST00000370571.2	collagen, type XXIV, alpha 1	5	1	1	0	0	0	rno-miR-582-3p	-0.25	-0.25	N/A
SNUPN	ENST00000567134.1	snurportin 1	353	1	0	1	0	0	rno-miR-582-3p	-0.25	-0.25	N/A
RRAS2	ENST00000537760.1	related RAS viral (r-ras) oncogene homolog 2	57	1	0	1	0	0	rno-miR-582-3p	-0.25	-0.25	N/A
AMOT	ENST00000304758.1	angiomotin	515	1	1	0	0	1	rno-miR-582-3p	-0.25	-0.25	N/A
FBP2	ENST00000375337.3	fructose-1,6-bisphosphatase 2	5	1	0	1	0	0	rno-miR-582-3p	-0.25	-0.25	N/A
C10orf11	ENST00000496424.2	chromosome 10 open reading frame 11	5	1	0	1	0	0	rno-miR-582-3p	-0.25	-0.25	N/A
FAM217A	ENST00000274673.3	family with sequence similarity 217, member A	5	1	0	0	1	0	rno-miR-582-3p	-0.25	-0.25	N/A
B4GALT4	ENST00000467604.1	UDP-Gal:betaGlcNAc beta 1,4- galactosyltransferase, polypeptide 4	196	1	1	0	0	1	rno-miR-582-3p	-0.25	-0.25	N/A
BMI1	ENST00000376663.3	BMI1 polycomb ring finger oncogene	200	1	0	0	1	0	rno-miR-582-3p	-0.25	-0.26	N/A
LUC7L	ENST00000337351.4	LUC7-like (S. cerevisiae)	898	1	0	1	0	0	rno-miR-582-3p	-0.25	-0.27	N/A
BRS3	ENST00000370648.3	bombesin-like receptor 3	5	1	0	1	0	0	rno-miR-582-3p	-0.25	-0.25	N/A
VWC2	ENST00000340652.4	von Willebrand factor C domain containing 2	5	1	0	1	0	5	rno-miR-582-3p	-0.25	-0.25	N/A
LONRF2	ENST00000393437.3	LON peptidase N-terminal domain and ring finger 2	394	2	0	2	0	0	rno-miR-582-3p	-0.25	-0.27	N/A
BAG4	ENST00000287322.4	BCL2-associated athanogene 4	29	2	0	1	1	1	rno-miR-582-3p	-0.25	-0.3	N/A
HESX1	ENST00000295934.3	HESX homeobox 1	58	1	0	0	1	0	rno-miR-582-3p	-0.25	-0.31	N/A
DLAT	ENST00000280346.6	dihydrolipoamide S-acetyltransferase	1073	1	0	1	0	0	rno-miR-582-3p	-0.25	-0.25	N/A
TNFAIP1	ENST00000226225.2	tumor necrosis factor, alpha-induced protein 1 (endothelial)	1565	1	0	0	1	1	rno-miR-582-3p	-0.25	-0.25	N/A
CLGN	ENST00000325617.5	calmegin	288	1	0	1	0	1	rno-miR-582-3p	-0.25	-0.25	N/A
AC007040.11	ENST00000606025.1		12	1	0	1	0	0	rno-miR-582-3p	-0.24	-0.24	N/A
C9orf139	ENST00000314330.2	chromosome 9 open reading frame 139	5	1	0	0	1	0	rno-miR-582-3p	-0.24	-0.24	N/A
PCDH8	ENST00000377942.3	protocadherin 8	11	1	0	1	0	0	rno-miR-582-3p	-0.24	-0.24	N/A
ACER3	ENST00000532485.1	alkaline ceramidase 3	295	1	0	1	0	0	rno-miR-582-3p	-0.24	-0.25	N/A
HTR7	ENST00000371719.2	5-hydroxytryptamine (serotonin) receptor 7, adenylate cyclase-coupled	12	2	0	1	1	0	rno-miR-582-3p	-0.24	-0.24	N/A
CCER1	ENST00000358859.2	coiled-coil glutamate-rich protein 1	5	1	0	1	0	1	rno-miR-582-3p	-0.24	-0.24	N/A
CCDC34	ENST00000328697.6	coiled-coil domain containing 34	628	1	0	0	1	0	rno-miR-582-3p	-0.24	-0.24	N/A
RHO	ENST00000296271.3	rhodopsin	5	1	0	0	1	0	rno-miR-582-3p	-0.24	-0.24	N/A
COMMD3-BMI1	ENST00000602390.1	COMMD3-BMI1 readthrough	195	1	0	0	1	0	rno-miR-582-3p	-0.24	-0.25	N/A
RPL18	ENST00000549273.1	ribosomal protein L18	4686	1	0	1	0	0	rno-miR-582-3p	-0.24	-0.24	N/A
SLC12A1	ENST00000396577.3	solute carrier family 12 (sodium/potassium/chloride transporter), member 1	5	1	0	0	1	2	rno-miR-582-3p	-0.24	-0.24	N/A
TRIM2	ENST00000338700.5	tripartite motif containing 2	22	3	0	2	1	0	rno-miR-582-3p	-0.24	-0.24	N/A
TXNRD2	ENST00000535882.1	thioredoxin reductase 2	148	1	1	0	0	0	rno-miR-582-3p	-0.24	-0.24	N/A
PRAMEF22	ENST00000376187.1	PRAME family member 22	0	1	0	1	0	0	rno-miR-582-3p	-0.24	-0.24	N/A
CCR4	ENST00000330953.5	chemokine (C-C motif) receptor 4	5	1	0	1	0	0	rno-miR-582-3p	-0.24	-0.24	N/A
KIAA1429	ENST00000437199.1	KIAA1429	1629	1	0	1	0	1	rno-miR-582-3p	-0.24	-0.24	N/A
EPHA3	ENST00000494014.1	EPH receptor A3	100	1	1	0	0	0	rno-miR-582-3p	-0.24	-0.25	N/A
APPL1	ENST00000288266.3	adaptor protein, phosphotyrosine interaction, PH domain and leucine zipper containing 1	908	1	0	1	0	0	rno-miR-582-3p	-0.24	-0.24	N/A
PRAF2	ENST00000376390.4	PRA1 domain family, member 2	1921	1	0	1	0	0	rno-miR-582-3p	-0.24	-0.24	N/A
FOXA1	ENST00000250448.2	forkhead box A1	249	1	0	1	0	1	rno-miR-582-3p	-0.24	-0.24	N/A
AL626787.1	ENST00000595430.1		5	1	0	1	0	0	rno-miR-582-3p	-0.24	-0.24	N/A
PRKACB	ENST00000370689.2	protein kinase, cAMP-dependent, catalytic, beta	344	1	1	0	0	0	rno-miR-582-3p	-0.24	-0.24	N/A
RBMS1	ENST00000348849.3	RNA binding motif, single stranded interacting protein 1	90	1	0	1	0	2	rno-miR-582-3p	-0.24	-0.24	N/A
GMPS	ENST00000496455.2	guanine monphosphate synthase	867	1	0	1	0	2	rno-miR-582-3p	-0.24	-0.26	N/A
PHF17	ENST00000226319.6	PHD finger protein 17	1393	1	0	1	0	0	rno-miR-582-3p	-0.24	-0.24	N/A
RNASE9	ENST00000338904.3	ribonuclease, RNase A family, 9 (non-active)	5	1	0	1	0	0	rno-miR-582-3p	-0.23	-0.23	N/A
PIM3	ENST00000360612.4	pim-3 oncogene	9484	1	0	0	1	0	rno-miR-582-3p	-0.23	-0.23	N/A
TGFB2	ENST00000366930.4	transforming growth factor, beta 2	157	1	0	1	0	2	rno-miR-582-3p	-0.23	-0.29	N/A
CHMP6	ENST00000325167.5	charged multivesicular body protein 6	227	1	0	1	0	0	rno-miR-582-3p	-0.23	-0.24	N/A
FHDC1	ENST00000260008.3	FH2 domain containing 1	53	1	1	0	0	1	rno-miR-582-3p	-0.23	-0.25	N/A
EBF1	ENST00000313708.6	early B-cell factor 1	42	1	1	0	0	0	rno-miR-582-3p	-0.23	-0.27	N/A
ARHGAP18	ENST00000368149.2	Rho GTPase activating protein 18	176	1	0	1	0	0	rno-miR-582-3p	-0.23	-0.28	N/A
WDR45	ENST00000553851.1	WD repeat domain 45	1921	1	0	1	0	0	rno-miR-582-3p	-0.23	-0.23	N/A
AF196779.12	ENST00000376358.3	Uncharacterized protein; WD repeat domain phosphoinositide-interacting protein 4	1921	1	0	1	0	0	rno-miR-582-3p	-0.23	-0.23	N/A
TTC17	ENST00000039989.4	tetratricopeptide repeat domain 17	27	1	0	1	0	0	rno-miR-582-3p	-0.23	-0.27	N/A
CD59	ENST00000395850.3	CD59 molecule, complement regulatory protein	19017	1	0	1	0	2	rno-miR-582-3p	-0.23	-0.49	N/A
GPM6A	ENST00000280187.7	glycoprotein M6A	335	1	0	0	1	0	rno-miR-582-3p	-0.23	-0.23	N/A
FAM84B	ENST00000304916.3	family with sequence similarity 84, member B	45	2	1	0	1	0	rno-miR-582-3p	-0.23	-0.23	N/A
TM4SF20	ENST00000304568.3	transmembrane 4 L six family member 20	5	1	0	0	1	0	rno-miR-582-3p	-0.23	-0.23	N/A
ZNF80	ENST00000482457.2	zinc finger protein 80	5	1	0	0	1	2	rno-miR-582-3p	-0.23	-0.23	N/A
PACRGL	ENST00000502374.1	PARK2 co-regulated-like	314	2	0	1	1	0	rno-miR-582-3p	-0.23	-0.5	N/A
SPOPL	ENST00000280098.4	speckle-type POZ protein-like	216	2	0	1	1	0	rno-miR-582-3p	-0.23	-0.24	N/A
MBLAC1	ENST00000398075.2	metallo-beta-lactamase domain containing 1	13	1	0	1	0	0	rno-miR-582-3p	-0.23	-0.23	N/A
C1orf115	ENST00000294889.5	chromosome 1 open reading frame 115	180	1	0	1	0	3	rno-miR-582-3p	-0.23	-0.25	N/A
PRAMEF3	ENST00000353410.5	PRAME family member 3	5	1	0	1	0	0	rno-miR-582-3p	-0.23	-0.23	N/A
SYTL3	ENST00000367081.3	synaptotagmin-like 3	16	1	1	0	0	0	rno-miR-582-3p	-0.23	-0.46	N/A
MARK1	ENST00000366918.4	MAP/microtubule affinity-regulating kinase 1	192	1	0	0	1	0	rno-miR-582-3p	-0.23	-0.23	N/A
PARP9	ENST00000477522.2	poly (ADP-ribose) polymerase family, member 9	456	1	0	1	0	0	rno-miR-582-3p	-0.23	-0.23	N/A
SLC22A23	ENST00000436008.2	solute carrier family 22, member 23	353	1	0	1	0	2	rno-miR-582-3p	-0.23	-0.26	N/A
AL356356.1	ENST00000538795.1	Protein LOC100996516	5	1	0	0	1	0	rno-miR-582-3p	-0.22	-0.22	N/A
SIX6	ENST00000327720.5	SIX homeobox 6	5	1	0	0	1	1	rno-miR-582-3p	-0.22	-0.22	N/A
EMILIN3	ENST00000332312.3	elastin microfibril interfacer 3	12	1	0	1	0	0	rno-miR-582-3p	-0.22	-0.22	N/A
C20orf144	ENST00000375222.3	chromosome 20 open reading frame 144	10	1	1	0	0	1	rno-miR-582-3p	-0.22	-0.5	N/A
CHST7	ENST00000276055.3	carbohydrate (N-acetylglucosamine 6-O) sulfotransferase 7	406	1	0	1	0	0	rno-miR-582-3p	-0.22	-0.22	N/A
PPP1R27	ENST00000570394.1	protein phosphatase 1, regulatory subunit 27	5	1	0	1	0	0	rno-miR-582-3p	-0.22	-0.22	N/A
TSC22D2	ENST00000361875.3	TSC22 domain family, member 2	1062	3	0	2	1	1	rno-miR-582-3p	-0.22	-0.43	N/A
CDK3	ENST00000425876.2	cyclin-dependent kinase 3	109	1	0	1	0	1	rno-miR-582-3p	-0.22	-0.22	N/A
REEP3	ENST00000373758.4	receptor accessory protein 3	1095	1	1	0	0	0	rno-miR-582-3p	-0.22	-0.28	N/A
NCBP2	ENST00000447325.1	nuclear cap binding protein subunit 2, 20kDa	4301	1	0	1	0	0	rno-miR-582-3p	-0.22	-0.24	N/A
KIAA0232	ENST00000425103.1	KIAA0232	119	1	0	0	1	1	rno-miR-582-3p	-0.22	-0.26	N/A
KLF7	ENST00000423015.1	Kruppel-like factor 7 (ubiquitous)	737	1	1	0	0	1	rno-miR-582-3p	-0.22	-0.23	N/A
SHQ1	ENST00000325599.8	SHQ1, H/ACA ribonucleoprotein assembly factor	29	1	0	1	0	0	rno-miR-582-3p	-0.22	-0.22	N/A
ZNF25	ENST00000302609.7	zinc finger protein 25	11	1	0	1	0	1	rno-miR-582-3p	-0.22	-0.22	N/A
IL18BP	ENST00000497194.2	interleukin 18 binding protein	41	1	0	1	0	1	rno-miR-582-3p	-0.22	-0.22	N/A
PPIL2	ENST00000406385.1	peptidylprolyl isomerase (cyclophilin)-like 2	1911	1	0	0	1	0	rno-miR-582-3p	-0.22	-0.22	N/A
GRIN2B	ENST00000609686.1	glutamate receptor, ionotropic, N-methyl D-aspartate 2B	5	2	0	0	2	3	rno-miR-582-3p	-0.22	-0.22	N/A
C5orf15	ENST00000231512.3	chromosome 5 open reading frame 15	988	1	0	1	0	0	rno-miR-582-3p	-0.22	-0.22	N/A
RAB23	ENST00000317483.3	RAB23, member RAS oncogene family	32	1	0	1	0	1	rno-miR-582-3p	-0.22	-0.27	N/A
RP6-24A23.6	ENST00000563887.1	Uncharacterized protein	937	2	0	0	2	0	rno-miR-582-3p	-0.22	-0.31	N/A
AC009365.3	ENST00000332558.4		5	1	0	1	0	0	rno-miR-582-3p	-0.22	-0.22	N/A
ABHD17B	ENST00000333421.6	abhydrolase domain containing 17B	104	1	0	0	1	0	rno-miR-582-3p	-0.22	-0.22	N/A
NANP	ENST00000304788.3	N-acetylneuraminic acid phosphatase	78	1	0	0	1	0	rno-miR-582-3p	-0.22	-0.22	N/A
ARL4A	ENST00000396663.1	ADP-ribosylation factor-like 4A	213	1	0	0	1	1	rno-miR-582-3p	-0.22	-0.28	N/A
MKI67	ENST00000368653.3	antigen identified by monoclonal antibody Ki-67	468	1	1	0	0	1	rno-miR-582-3p	-0.22	-0.33	N/A
PCTP	ENST00000576183.1	phosphatidylcholine transfer protein	476	1	0	1	0	1	rno-miR-582-3p	-0.21	-0.21	N/A
MRPL20	ENST00000344843.7	mitochondrial ribosomal protein L20	1451	1	0	1	0	0	rno-miR-582-3p	-0.21	-0.25	N/A
SLC16A2	ENST00000587091.1	solute carrier family 16, member 2 (thyroid hormone transporter)	22	1	0	1	0	1	rno-miR-582-3p	-0.21	-0.21	N/A
SNRK	ENST00000429705.2	SNF related kinase	153	1	0	0	1	1	rno-miR-582-3p	-0.21	-0.21	N/A
DDI2	ENST00000480945.1	DNA-damage inducible 1 homolog 2 (S. cerevisiae)	357	1	0	0	1	0	rno-miR-582-3p	-0.21	-0.21	N/A
KIAA0226L	ENST00000378781.3	KIAA0226-like	21	1	0	1	0	0	rno-miR-582-3p	-0.21	-0.21	N/A
FBXL4	ENST00000369244.2	F-box and leucine-rich repeat protein 4	321	1	1	0	0	0	rno-miR-582-3p	-0.21	-0.43	N/A
NAT9	ENST00000357814.3	N-acetyltransferase 9 (GCN5-related, putative)	36	1	0	0	1	2	rno-miR-582-3p	-0.21	-0.21	N/A
RGAG1	ENST00000465301.2	retrotransposon gag domain containing 1	5	2	0	1	1	1	rno-miR-582-3p	-0.21	-0.21	N/A
ANGPTL1	ENST00000234816.2	angiopoietin-like 1	5	1	0	0	1	0	rno-miR-582-3p	-0.21	-0.21	N/A
FOXD3	ENST00000371116.2	forkhead box D3	7	2	0	1	1	0	rno-miR-582-3p	-0.21	-0.31	N/A
RABL6	ENST00000432842.2	RAB, member RAS oncogene family-like 6	10	1	0	1	0	0	rno-miR-582-3p	-0.21	-0.21	N/A
FAM189B	ENST00000350210.2	family with sequence similarity 189, member B	587	1	0	1	0	0	rno-miR-582-3p	-0.21	-0.21	N/A
ZFPL1	ENST00000294258.3	zinc finger protein-like 1	160	1	0	0	1	0	rno-miR-582-3p	-0.21	-0.21	N/A
FAM216B	ENST00000537894.1	family with sequence similarity 216, member B	5	2	0	0	2	2	rno-miR-582-3p	-0.21	-0.36	N/A
TNFSF4	ENST00000367718.1	tumor necrosis factor (ligand) superfamily, member 4	85	1	0	0	1	1	rno-miR-582-3p	-0.21	-0.3	N/A
RLIM	ENST00000332687.6	ring finger protein, LIM domain interacting	662	1	1	0	0	1	rno-miR-582-3p	-0.21	-0.22	N/A
C1orf43	ENST00000368521.5	chromosome 1 open reading frame 43	1718	1	0	0	1	0	rno-miR-582-3p	-0.21	-0.21	N/A
MUT	ENST00000274813.3	methylmalonyl CoA mutase	49	1	0	0	1	0	rno-miR-582-3p	-0.21	-0.21	N/A
OGT	ENST00000373719.3	O-linked N-acetylglucosamine (GlcNAc) transferase	1036	2	0	1	1	1	rno-miR-582-3p	-0.21	-0.3	N/A
SERTM1	ENST00000315190.3	serine-rich and transmembrane domain containing 1	12	1	0	0	1	0	rno-miR-582-3p	-0.21	-0.21	N/A
OARD1	ENST00000373154.2	O-acyl-ADP-ribose deacylase 1	90	1	0	1	0	0	rno-miR-582-3p	-0.21	-0.21	N/A
MAF	ENST00000393350.1	v-maf avian musculoaponeurotic fibrosarcoma oncogene homolog	608	3	0	1	2	0	rno-miR-582-3p	-0.21	-0.24	N/A
TP53INP1	ENST00000448464.2	tumor protein p53 inducible nuclear protein 1	39	1	0	1	0	1	rno-miR-582-3p	-0.21	-0.29	N/A
CHD9	ENST00000566029.1	chromodomain helicase DNA binding protein 9	447	1	1	0	0	0	rno-miR-582-3p	-0.21	-0.21	N/A
GPR97	ENST00000333493.4	G protein-coupled receptor 97	8	1	0	1	0	0	rno-miR-582-3p	-0.21	-0.21	N/A
C11orf44	ENST00000317019.2	chromosome 11 open reading frame 44	5	1	0	1	0	1	rno-miR-582-3p	-0.21	-0.21	N/A
PCDHA5	ENST00000529859.1	protocadherin alpha 5	86	1	0	1	0	0	rno-miR-582-3p	-0.21	-0.21	N/A
AHRR	ENST00000316418.5	aryl-hydrocarbon receptor repressor	1049	1	1	0	0	0	rno-miR-582-3p	-0.21	-0.25	N/A
KCNJ12	ENST00000583088.1	potassium inwardly-rectifying channel, subfamily J, member 12	9	1	0	1	0	3	rno-miR-582-3p	-0.21	-0.21	N/A
ZNF256	ENST00000598928.1	zinc finger protein 256	18	1	0	1	0	0	rno-miR-582-3p	-0.21	-0.21	N/A
MEST	ENST00000437945.1	mesoderm specific transcript	31	1	0	1	0	0	rno-miR-582-3p	-0.21	-0.25	N/A
FAM219B	ENST00000357635.5	family with sequence similarity 219, member B	270	1	0	0	1	1	rno-miR-582-3p	-0.21	-0.21	N/A
TCTN3	ENST00000371217.5	tectonic family member 3	1900	1	0	1	0	0	rno-miR-582-3p	-0.21	-0.21	N/A
PFKFB1	ENST00000375006.3	6-phosphofructo-2-kinase/fructose-2,6-biphosphatase 1	5	1	0	1	0	0	rno-miR-582-3p	-0.21	-0.21	N/A
SESN1	ENST00000436639.2	sestrin 1	96	1	0	1	0	0	rno-miR-582-3p	-0.21	-0.21	N/A
SCRG1	ENST00000296506.3	stimulator of chondrogenesis 1	5	1	0	1	0	0	rno-miR-582-3p	-0.21	-0.21	N/A
TMC7	ENST00000421369.3	transmembrane channel-like 7	54	1	1	0	0	0	rno-miR-582-3p	-0.21	-0.44	N/A
C2orf91	ENST00000378711.2	chromosome 2 open reading frame 91	5	1	0	1	0	1	rno-miR-582-3p	-0.2	-0.2	N/A
SLC8A2	ENST00000236877.6	solute carrier family 8 (sodium/calcium exchanger), member 2	5	1	0	1	0	0	rno-miR-582-3p	-0.2	-0.2	N/A
PLAT	ENST00000270189.6	plasminogen activator, tissue	1452	1	0	0	1	0	rno-miR-582-3p	-0.2	-0.2	N/A
PCDHGC5	ENST00000252087.1	protocadherin gamma subfamily C, 5	145	1	0	1	0	1	rno-miR-582-3p	-0.2	-0.2	N/A
ISOC1	ENST00000173527.5	isochorismatase domain containing 1	390	1	0	1	0	0	rno-miR-582-3p	-0.2	-0.21	N/A
PLAG1	ENST00000316981.3	pleiomorphic adenoma gene 1	58	1	1	0	0	0	rno-miR-582-3p	-0.2	-0.25	N/A
EPAS1	ENST00000263734.3	endothelial PAS domain protein 1	3689	1	1	0	0	0	rno-miR-582-3p	-0.2	-0.2	N/A
NUS1	ENST00000368494.3	nuclear undecaprenyl pyrophosphate synthase 1 homolog (S. cerevisiae)	302	1	1	0	0	0	rno-miR-582-3p	-0.2	-0.2	N/A
RHOT1	ENST00000333942.6	ras homolog family member T1	71	1	1	0	0	0	rno-miR-582-3p	-0.2	-0.2	N/A
EI24	ENST00000343678.4	etoposide induced 2.4	646	1	0	1	0	0	rno-miR-582-3p	-0.2	-0.2	N/A
ZNF446	ENST00000335841.4	zinc finger protein 446	44	1	0	0	1	0	rno-miR-582-3p	-0.2	-0.2	N/A
DUS4L	ENST00000265720.3	dihydrouridine synthase 4-like (S. cerevisiae)	101	1	0	0	1	0	rno-miR-582-3p	-0.2	-0.2	N/A
KIF14	ENST00000367350.4	kinesin family member 14	451	1	1	0	0	0	rno-miR-582-3p	-0.2	-0.2	N/A
PGAP2	ENST00000396993.4	post-GPI attachment to proteins 2	595	1	0	0	1	0	rno-miR-582-3p	-0.2	-0.2	N/A
TMEM81	ENST00000367167.3	transmembrane protein 81	17	1	0	1	0	0	rno-miR-582-3p	-0.2	-0.2	N/A
TRIP13	ENST00000166345.3	thyroid hormone receptor interactor 13	3078	1	0	0	1	0	rno-miR-582-3p	-0.2	-0.2	N/A
NDUFA11	ENST00000592634.1	NADH dehydrogenase (ubiquinone) 1 alpha subcomplex, 11, 14.7kDa	32826	1	0	0	1	0	rno-miR-582-3p	-0.2	-0.2	N/A
ACPP	ENST00000336375.5	acid phosphatase, prostate	22	1	0	1	0	0	rno-miR-582-3p	-0.2	-0.2	N/A
GPATCH11	ENST00000409774.1	G patch domain containing 11	113	1	0	0	1	0	rno-miR-582-3p	-0.2	-0.2	N/A
ICMT	ENST00000343813.5	isoprenylcysteine carboxyl methyltransferase	558	1	1	0	0	0	rno-miR-582-3p	-0.2	-0.2	N/A
CYGB	ENST00000293230.5	cytoglobin	10	1	0	1	0	0	rno-miR-582-3p	-0.2	-0.2	N/A
URGCP-MRPS24	ENST00000603700.1	URGCP-MRPS24 readthrough	110	1	0	0	1	0	rno-miR-582-3p	-0.2	-0.2	N/A
SRSF2	ENST00000392485.2	serine/arginine-rich splicing factor 2	9241	1	0	0	1	0	rno-miR-582-3p	-0.2	-0.2	N/A
RFC1	ENST00000349703.2	replication factor C (activator 1) 1, 145kDa	205	1	0	1	0	1	rno-miR-582-3p	-0.2	-0.2	N/A
ADAM12	ENST00000368679.4	ADAM metallopeptidase domain 12	758	3	1	0	2	0	rno-miR-582-3p	-0.2	-0.2	N/A
TCEB1	ENST00000518127.1	transcription elongation factor B (SIII), polypeptide 1 (15kDa, elongin C)	637	1	0	0	1	0	rno-miR-582-3p	-0.2	-0.29	N/A
SPIN4	ENST00000374884.2	spindlin family, member 4	202	1	0	1	0	0	rno-miR-582-3p	-0.2	-0.2	N/A
TPK1	ENST00000549981.1	thiamin pyrophosphokinase 1	7	1	0	1	0	0	rno-miR-582-3p	-0.2	-0.2	N/A
STK32A	ENST00000397936.3	serine/threonine kinase 32A	8	2	0	0	2	0	rno-miR-582-3p	-0.2	-0.2	N/A
CKAP4	ENST00000378026.4	cytoskeleton-associated protein 4	1923	1	0	1	0	0	rno-miR-582-3p	-0.2	-0.2	N/A
B4GALT7	ENST00000029410.5	xylosylprotein beta 1,4-galactosyltransferase, polypeptide 7	2968	1	0	0	1	1	rno-miR-582-3p	-0.2	-0.2	N/A
BHLHE41	ENST00000242728.4	basic helix-loop-helix family, member e41	50	1	0	1	0	0	rno-miR-582-3p	-0.2	-0.2	N/A
DACH1	ENST00000305425.4	dachshund homolog 1 (Drosophila)	18	1	0	1	0	0	rno-miR-582-3p	-0.2	-0.2	N/A
BCKDHB	ENST00000545529.1	branched chain keto acid dehydrogenase E1, beta polypeptide	143	1	0	1	0	2	rno-miR-582-3p	-0.19	-0.2	N/A
TM4SF1	ENST00000472441.1	transmembrane 4 L six family member 1	1401	1	0	0	1	0	rno-miR-582-3p	-0.19	-0.19	N/A
TMEM56	ENST00000370203.4	transmembrane protein 56	113	3	0	2	1	0	rno-miR-582-3p	-0.19	-0.3	N/A
CCDC3	ENST00000378825.3	coiled-coil domain containing 3	16	1	0	0	1	0	rno-miR-582-3p	-0.19	-0.19	N/A
CCSER1	ENST00000509176.1	coiled-coil serine-rich protein 1	5	1	0	1	0	0	rno-miR-582-3p	-0.19	-0.19	N/A
ST6GAL2	ENST00000361686.4	ST6 beta-galactosamide alpha-2,6-sialyltranferase 2	5	1	0	0	1	1	rno-miR-582-3p	-0.19	-0.19	N/A
NFATC3	ENST00000329524.4	nuclear factor of activated T-cells, cytoplasmic, calcineurin-dependent 3	221	1	0	1	0	0	rno-miR-582-3p	-0.19	-0.19	N/A
RNF217	ENST00000521654.2	ring finger protein 217	92	2	0	1	1	0	rno-miR-582-3p	-0.19	-0.28	N/A
METTL16	ENST00000263092.6	methyltransferase like 16	8	1	1	0	0	0	rno-miR-582-3p	-0.19	-0.33	N/A
RAB31	ENST00000578921.1	RAB31, member RAS oncogene family	726	1	0	0	1	2	rno-miR-582-3p	-0.19	-0.2	N/A
REXO4	ENST00000371942.3	REX4, RNA exonuclease 4 homolog (S. cerevisiae)	177	2	0	1	1	0	rno-miR-582-3p	-0.19	-0.25	N/A
C10orf105	ENST00000441508.2	chromosome 10 open reading frame 105	5	1	0	0	1	1	rno-miR-582-3p	-0.19	-0.19	N/A
TET1	ENST00000373644.4	tet methylcytosine dioxygenase 1	5	1	0	1	0	0	rno-miR-582-3p	-0.19	-0.19	N/A
GYG1	ENST00000345003.4	glycogenin 1	932	1	0	1	0	0	rno-miR-582-3p	-0.19	-0.19	N/A
CCDC170	ENST00000239374.7	coiled-coil domain containing 170	15	1	0	0	1	0	rno-miR-582-3p	-0.19	-0.19	N/A
ANKRD40	ENST00000285243.6	ankyrin repeat domain 40	409	2	1	0	1	0	rno-miR-582-3p	-0.19	-0.64	N/A
POLR2A	ENST00000322644.6	polymerase (RNA) II (DNA directed) polypeptide A, 220kDa	7006	1	0	0	1	0	rno-miR-582-3p	-0.19	-0.19	N/A
PAPL	ENST00000331256.5	Iron/zinc purple acid phosphatase-like protein	5	1	0	0	1	1	rno-miR-582-3p	-0.19	-0.19	N/A
AC110619.2	ENST00000404891.1	Uncharacterized protein	5	1	0	1	0	0	rno-miR-582-3p	-0.19	-0.19	N/A
LHX9	ENST00000367390.3	LIM homeobox 9	40	1	0	0	1	2	rno-miR-582-3p	-0.19	-0.21	N/A
ANKH	ENST00000284268.6	ANKH inorganic pyrophosphate transport regulator	770	2	0	1	1	0	rno-miR-582-3p	-0.19	-0.21	N/A
BSPRY	ENST00000374183.4	B-box and SPRY domain containing	14	1	0	1	0	0	rno-miR-582-3p	-0.19	-0.19	N/A
DRD1	ENST00000393752.2	dopamine receptor D1	7	1	0	1	0	1	rno-miR-582-3p	-0.19	-0.19	N/A
NT5C2	ENST00000343289.5	5'-nucleotidase, cytosolic II	468	1	0	0	1	0	rno-miR-582-3p	-0.19	-0.2	N/A
AL031666.2	ENST00000599904.1	HCG2018772; Uncharacterized protein; cDNA FLJ31609 fis, clone NT2RI2002852	5	1	0	1	0	0	rno-miR-582-3p	-0.19	-0.19	N/A
TMEM204	ENST00000253934.5	transmembrane protein 204	75	1	0	1	0	0	rno-miR-582-3p	-0.19	-0.19	N/A
GABRB2	ENST00000393959.1	gamma-aminobutyric acid (GABA) A receptor, beta 2	5	2	0	0	2	2	rno-miR-582-3p	-0.19	-0.19	N/A
TRIM37	ENST00000262294.7	tripartite motif containing 37	1070	1	0	0	1	0	rno-miR-582-3p	-0.19	-0.19	N/A
ASB4	ENST00000325885.5	ankyrin repeat and SOCS box containing 4	5	1	0	0	1	2	rno-miR-582-3p	-0.19	-0.19	N/A
STOX2	ENST00000308497.4	storkhead box 2	379	1	0	1	0	1	rno-miR-582-3p	-0.19	-0.19	N/A
MTRR	ENST00000264668.2	5-methyltetrahydrofolate-homocysteine methyltransferase reductase	374	1	0	0	1	0	rno-miR-582-3p	-0.19	-0.19	N/A
GULP1	ENST00000409843.1	GULP, engulfment adaptor PTB domain containing 1	196	1	0	0	1	0	rno-miR-582-3p	-0.19	-0.19	N/A
KDM4A	ENST00000372396.3	lysine (K)-specific demethylase 4A	257	1	0	1	0	1	rno-miR-582-3p	-0.19	-0.19	N/A
GCNT4	ENST00000322348.4	glucosaminyl (N-acetyl) transferase 4, core 2	19	1	0	0	1	1	rno-miR-582-3p	-0.19	-0.19	N/A
KIF26A	ENST00000315264.7	kinesin family member 26A	494	1	0	0	1	0	rno-miR-582-3p	-0.19	-0.2	N/A
CANX	ENST00000247461.4	calnexin	17053	1	0	1	0	2	rno-miR-582-3p	-0.19	-0.2	N/A
ZNF322	ENST00000415922.2	zinc finger protein 322	5	1	0	0	1	0	rno-miR-582-3p	-0.18	-0.18	N/A
FUT8	ENST00000360689.5	fucosyltransferase 8 (alpha (1,6) fucosyltransferase)	64	1	0	1	0	0	rno-miR-582-3p	-0.18	-0.18	N/A
FIGN	ENST00000333129.3	fidgetin	10	1	1	0	0	0	rno-miR-582-3p	-0.18	-0.18	N/A
LEP	ENST00000308868.4	leptin	5	1	0	1	0	0	rno-miR-582-3p	-0.18	-0.18	N/A
ITGAL	ENST00000356798.6	integrin, alpha L (antigen CD11A (p180), lymphocyte function-associated antigen 1; alpha polypeptide)	340	1	0	0	1	0	rno-miR-582-3p	-0.18	-0.18	N/A
GDF7	ENST00000272224.3	growth differentiation factor 7	27	1	0	0	1	2	rno-miR-582-3p	-0.18	-0.21	N/A
KBTBD13	ENST00000432196.2	kelch repeat and BTB (POZ) domain containing 13	5	1	0	1	0	0	rno-miR-582-3p	-0.18	-0.18	N/A
HNRNPD	ENST00000313899.7	heterogeneous nuclear ribonucleoprotein D (AU-rich element RNA binding protein 1, 37kDa)	1763	1	0	1	0	0	rno-miR-582-3p	-0.18	-0.18	N/A
SLC6A14	ENST00000371900.4	solute carrier family 6 (amino acid transporter), member 14	5	1	0	0	1	0	rno-miR-582-3p	-0.18	-0.18	N/A
RAB11FIP4	ENST00000325874.8	RAB11 family interacting protein 4 (class II)	169	3*	0	1	1	0	rno-miR-582-3p	-0.18	-0.19	N/A
COMMD2	ENST00000473414.1	COMM domain containing 2	833	1	0	0	1	0	rno-miR-582-3p	-0.18	-0.27	N/A
PCDHGA6	ENST00000517434.1	protocadherin gamma subfamily A, 6	145	1	0	1	0	1	rno-miR-582-3p	-0.18	-0.18	N/A
TMX4	ENST00000246024.2	thioredoxin-related transmembrane protein 4	466	2	0	0	2	1	rno-miR-582-3p	-0.18	-0.3	N/A
NMNAT3	ENST00000511444.1	nicotinamide nucleotide adenylyltransferase 3	12	1	1	0	0	1	rno-miR-582-3p	-0.18	-0.51	N/A
MAN2A1	ENST00000261483.4	mannosidase, alpha, class 2A, member 1	1521	1	0	1	0	2	rno-miR-582-3p	-0.18	-0.2	N/A
FBXL17	ENST00000359660.5	F-box and leucine-rich repeat protein 17	182	1	0	1	0	0	rno-miR-582-3p	-0.18	-0.18	N/A
PDLIM2	ENST00000409141.1	PDZ and LIM domain 2 (mystique)	426	1	0	0	1	0	rno-miR-582-3p	-0.18	-0.18	N/A
FAM126A	ENST00000409923.1	family with sequence similarity 126, member A	241	1	0	1	0	0	rno-miR-582-3p	-0.18	-0.18	N/A
C3orf27	ENST00000356020.2	chromosome 3 open reading frame 27	5	1	0	0	1	0	rno-miR-582-3p	-0.18	-0.18	N/A
MVD	ENST00000301012.3	mevalonate (diphospho) decarboxylase	183	2	0	0	2	0	rno-miR-582-3p	-0.18	-0.18	N/A
KITLG	ENST00000228280.5	KIT ligand	100	2	0	1	1	1	rno-miR-582-3p	-0.18	-0.27	N/A
NCALD	ENST00000395923.1	neurocalcin delta	49	1	0	1	0	1	rno-miR-582-3p	-0.18	-0.18	N/A
ALDH18A1	ENST00000371224.2	aldehyde dehydrogenase 18 family, member A1	585	1	0	0	1	0	rno-miR-582-3p	-0.18	-0.18	N/A
RCOR1	ENST00000262241.6	REST corepressor 1	403	1	1	0	0	0	rno-miR-582-3p	-0.18	-0.18	N/A
MUC15	ENST00000455601.2	mucin 15, cell surface associated	7	1	0	1	0	0	rno-miR-582-3p	-0.18	-0.18	N/A
EEF2K	ENST00000263026.5	eukaryotic elongation factor-2 kinase	115	2	0	1	1	0	rno-miR-582-3p	-0.18	-0.26	N/A
SPON2	ENST00000290902.5	spondin 2, extracellular matrix protein	1611	1	0	0	1	0	rno-miR-582-3p	-0.18	-0.18	N/A
C1QTNF7	ENST00000429690.1	C1q and tumor necrosis factor related protein 7	5	1	0	0	1	0	rno-miR-582-3p	-0.18	-0.18	N/A
ASB11	ENST00000537676.1	ankyrin repeat and SOCS box containing 11	5	1	0	0	1	0	rno-miR-582-3p	-0.18	-0.18	N/A
GNB5	ENST00000261837.7	guanine nucleotide binding protein (G protein), beta 5	513	2	0	1	1	0	rno-miR-582-3p	-0.18	-0.22	N/A
MCIDAS	ENST00000513312.1	multiciliate differentiation and DNA synthesis associated cell cycle protein	45	1	0	0	1	1	rno-miR-582-3p	-0.18	-0.25	N/A
TFAP2A	ENST00000379613.3	transcription factor AP-2 alpha (activating enhancer binding protein 2 alpha)	367	1	0	1	0	0	rno-miR-582-3p	-0.18	-0.18	N/A
RABEP1	ENST00000262477.6	rabaptin, RAB GTPase binding effector protein 1	1163	2	1	0	1	0	rno-miR-582-3p	-0.18	-0.48	N/A
FTO	ENST00000471389.1	fat mass and obesity associated	240	3	0	1	2	2	rno-miR-582-3p	-0.18	-0.23	N/A
CPA4	ENST00000445470.2	carboxypeptidase A4	1319	1	0	1	0	1	rno-miR-582-3p	-0.18	-0.18	N/A
C9orf72	ENST00000380003.3	chromosome 9 open reading frame 72	25	1	0	0	1	0	rno-miR-582-3p	-0.18	-0.18	N/A
CLOCK	ENST00000309964.4	clock circadian regulator	86	3	0	0	3	2	rno-miR-582-3p	-0.18	-0.18	N/A
CLSTN2	ENST00000458420.3	calsyntenin 2	119	3	1	1	1	1	rno-miR-582-3p	-0.18	-0.28	N/A
DTX3L	ENST00000296161.4	deltex 3-like (Drosophila)	319	1	0	1	0	0	rno-miR-582-3p	-0.18	-0.18	N/A
TMEM231	ENST00000258173.6	transmembrane protein 231	243	1	0	1	0	0	rno-miR-582-3p	-0.18	-0.23	N/A
ZFP2	ENST00000361362.2	ZFP2 zinc finger protein	9	1	0	1	0	0	rno-miR-582-3p	-0.18	-0.18	N/A
FKBP15	ENST00000238256.3	FK506 binding protein 15, 133kDa	119	1	0	1	0	1	rno-miR-582-3p	-0.18	-0.32	N/A
CLDN2	ENST00000336803.1	claudin 2	19	1	0	0	1	0	rno-miR-582-3p	-0.18	-0.18	N/A
C15orf54	ENST00000318578.3	chromosome 15 open reading frame 54	5	1	0	0	1	0	rno-miR-582-3p	-0.18	-0.18	N/A
CACNB1	ENST00000394303.3	calcium channel, voltage-dependent, beta 1 subunit	81	1	0	1	0	0	rno-miR-582-3p	-0.18	-0.18	N/A
ZBTB38	ENST00000514251.1	zinc finger and BTB domain containing 38	1270	3	0	1	2	0	rno-miR-582-3p	-0.18	-0.18	N/A
SAV1	ENST00000324679.4	salvador homolog 1 (Drosophila)	162	1	0	1	0	0	rno-miR-582-3p	-0.17	-0.22	N/A
JPH3	ENST00000284262.2	junctophilin 3	318	1	0	1	0	0	rno-miR-582-3p	-0.17	-0.17	N/A
NLE1	ENST00000586869.1	notchless homolog 1 (Drosophila)	526	1	0	1	0	0	rno-miR-582-3p	-0.17	-0.17	N/A
OPRK1	ENST00000265572.3	opioid receptor, kappa 1	5	1	0	0	1	1	rno-miR-582-3p	-0.17	-0.17	N/A
CXorf23	ENST00000379687.3	chromosome X open reading frame 23	30	1	1	0	0	0	rno-miR-582-3p	-0.17	-0.36	N/A
MGAT4C	ENST00000604798.1	mannosyl (alpha-1,3-)-glycoprotein beta-1,4-N-acetylglucosaminyltransferase, isozyme C (putative)	5	1	0	1	0	0	rno-miR-582-3p	-0.17	-0.17	N/A
SLFN14	ENST00000415846.3	schlafen family member 14	5	1	0	1	0	0	rno-miR-582-3p	-0.17	-0.17	N/A
DCAF17	ENST00000375255.3	DDB1 and CUL4 associated factor 17	49	2	0	1	1	0	rno-miR-582-3p	-0.17	-0.29	N/A
ATP1B4	ENST00000218008.3	ATPase, Na+/K+ transporting, beta 4 polypeptide	5	1	0	1	0	1	rno-miR-582-3p	-0.17	-0.17	N/A
ZBTB46	ENST00000245663.4	zinc finger and BTB domain containing 46	71	1	0	0	1	3	rno-miR-582-3p	-0.17	-0.17	N/A
SLC25A34	ENST00000294454.5	solute carrier family 25, member 34	5	1	0	0	1	1	rno-miR-582-3p	-0.17	-0.17	N/A
MAP1LC3B	ENST00000268607.5	microtubule-associated protein 1 light chain 3 beta	18	1	0	1	0	0	rno-miR-582-3p	-0.17	-0.17	N/A
PGAP1	ENST00000354764.4	post-GPI attachment to proteins 1	106	1	0	0	1	1	rno-miR-582-3p	-0.17	-0.19	N/A
NAP1L1	ENST00000261182.8	nucleosome assembly protein 1-like 1	9072	2	0	2	0	0	rno-miR-582-3p	-0.17	-0.34	N/A
ERH	ENST00000557016.1	enhancer of rudimentary homolog (Drosophila)	843	1	0	1	0	0	rno-miR-582-3p	-0.17	-0.17	N/A
PNMAL2	ENST00000599531.1	paraneoplastic Ma antigen family-like 2	10	1	0	0	1	1	rno-miR-582-3p	-0.17	-0.17	N/A
SLC7A2	ENST00000494857.1	solute carrier family 7 (cationic amino acid transporter, y+ system), member 2	1233	1	0	0	1	1	rno-miR-582-3p	-0.17	-0.17	N/A
ZNF774	ENST00000354377.3	zinc finger protein 774	27	1	0	1	0	0	rno-miR-582-3p	-0.17	-0.17	N/A
PYCRL	ENST00000220966.6	pyrroline-5-carboxylate reductase-like	656	1	0	0	1	0	rno-miR-582-3p	-0.17	-0.2	N/A
CREB3L2	ENST00000330387.6	cAMP responsive element binding protein 3-like 2	2872	2	0	2	0	1	rno-miR-582-3p	-0.17	-0.18	N/A
RNPEPL1	ENST00000270357.4	arginyl aminopeptidase (aminopeptidase B)-like 1	239	1	0	0	1	0	rno-miR-582-3p	-0.17	-0.17	N/A
CDCA5	ENST00000275517.3	cell division cycle associated 5	103	1	0	1	0	0	rno-miR-582-3p	-0.17	-0.17	N/A
MIS18BP1	ENST00000310806.4	MIS18 binding protein 1	74	1	0	1	0	1	rno-miR-582-3p	-0.17	-0.3	N/A
RABGEF1	ENST00000284957.5	RAB guanine nucleotide exchange factor (GEF) 1	289	1	1	0	0	0	rno-miR-582-3p	-0.17	-0.25	N/A
ART4	ENST00000228936.4	ADP-ribosyltransferase 4	5	1	0	0	1	0	rno-miR-582-3p	-0.17	-0.17	N/A
ZDHHC20	ENST00000320220.9	zinc finger, DHHC-type containing 20	1486	1	0	1	0	0	rno-miR-582-3p	-0.17	-0.17	N/A
FAM133B	ENST00000438306.1	family with sequence similarity 133, member B	32	2	0	1	1	0	rno-miR-582-3p	-0.17	-0.41	N/A
PBRM1	ENST00000356770.4	polybromo 1	689	1	0	0	1	0	rno-miR-582-3p	-0.17	-0.17	N/A
TIRAP	ENST00000392679.1	toll-interleukin 1 receptor (TIR) domain containing adaptor protein	82	1	1	0	0	0	rno-miR-582-3p	-0.17	-0.33	N/A
MREG	ENST00000263268.6	melanoregulin	95	1	0	1	0	0	rno-miR-582-3p	-0.17	-0.25	N/A
SMG6	ENST00000544865.1	SMG6 nonsense mediated mRNA decay factor	832	1	0	1	0	1	rno-miR-582-3p	-0.17	-0.17	N/A
ABHD12	ENST00000339157.5	abhydrolase domain containing 12	3572	1	0	1	0	0	rno-miR-582-3p	-0.17	-0.17	N/A
SLITRK5	ENST00000325089.6	SLIT and NTRK-like family, member 5	429	1	0	1	0	0	rno-miR-582-3p	-0.17	-0.17	N/A
SMEK1	ENST00000554684.1	SMEK homolog 1, suppressor of mek1 (Dictyostelium)	713	1	0	1	0	0	rno-miR-582-3p	-0.17	-0.17	N/A
B3GNT5	ENST00000326505.3	UDP-GlcNAc:betaGal beta-1,3-N-acetylglucosaminyltransferase 5	57	1	0	0	1	0	rno-miR-582-3p	-0.17	-0.17	N/A
EXOC5	ENST00000413566.2	exocyst complex component 5	242	3	1	2	0	0	rno-miR-582-3p	-0.17	-0.17	N/A
FBXL2	ENST00000484457.1	F-box and leucine-rich repeat protein 2	12	1	0	0	1	0	rno-miR-582-3p	-0.17	-0.17	N/A
S1PR5	ENST00000333430.4	sphingosine-1-phosphate receptor 5	34	1	0	0	1	0	rno-miR-582-3p	-0.17	-0.17	N/A
TMEM236	ENST00000377495.1	transmembrane protein 236	5	1	0	0	1	0	rno-miR-582-3p	-0.17	-0.17	N/A
ORC5	ENST00000297431.4	origin recognition complex, subunit 5	407	1	0	1	0	0	rno-miR-582-3p	-0.17	-0.17	N/A
DPP6	ENST00000404039.1	dipeptidyl-peptidase 6	5	1	0	1	0	1	rno-miR-582-3p	-0.17	-0.17	N/A
CLDN10	ENST00000376873.3	claudin 10	7	1	0	1	0	1	rno-miR-582-3p	-0.16	-0.22	N/A
PCDHA3	ENST00000522353.2	protocadherin alpha 3	86	1	0	1	0	0	rno-miR-582-3p	-0.16	-0.16	N/A
FAM109B	ENST00000321753.3	family with sequence similarity 109, member B	78	1	0	0	1	0	rno-miR-582-3p	-0.16	-0.16	N/A
PTPRR	ENST00000440835.2	protein tyrosine phosphatase, receptor type, R	5	1	0	0	1	0	rno-miR-582-3p	-0.16	-0.16	N/A
PHF12	ENST00000577226.1	PHD finger protein 12	307	1	0	0	1	3	rno-miR-582-3p	-0.16	-0.16	N/A
PCDHA9	ENST00000532602.1	protocadherin alpha 9	86	1	0	1	0	0	rno-miR-582-3p	-0.16	-0.16	N/A
PCDHA1	ENST00000504120.2	protocadherin alpha 1	86	1	0	1	0	0	rno-miR-582-3p	-0.16	-0.16	N/A
PCDHA2	ENST00000526136.1	protocadherin alpha 2	86	1	0	1	0	0	rno-miR-582-3p	-0.16	-0.16	N/A
SH3GL3	ENST00000535412.1	SH3-domain GRB2-like 3	74	1	0	0	1	1	rno-miR-582-3p	-0.16	-0.16	N/A
PCDHA10	ENST00000307360.5	protocadherin alpha 10	86	1	0	1	0	0	rno-miR-582-3p	-0.16	-0.16	N/A
PCDHA6	ENST00000529310.1	protocadherin alpha 6	86	1	0	1	0	0	rno-miR-582-3p	-0.16	-0.16	N/A
PCDHA7	ENST00000525929.1	protocadherin alpha 7	86	1	0	1	0	0	rno-miR-582-3p	-0.16	-0.16	N/A
ARCN1	ENST00000359415.4	archain 1	1139	1	0	0	1	0	rno-miR-582-3p	-0.16	-0.16	N/A
PCDHA4	ENST00000530339.1	protocadherin alpha 4	86	1	0	1	0	0	rno-miR-582-3p	-0.16	-0.16	N/A
ADCY7	ENST00000394697.2	adenylate cyclase 7	238	1	0	1	0	1	rno-miR-582-3p	-0.16	-0.18	N/A
KEAP1	ENST00000171111.5	kelch-like ECH-associated protein 1	2169	1	0	1	0	0	rno-miR-582-3p	-0.16	-0.17	N/A
PCDHA11	ENST00000398640.2	protocadherin alpha 11	86	1	0	1	0	0	rno-miR-582-3p	-0.16	-0.16	N/A
CD300E	ENST00000392619.1	CD300e molecule	5	1	0	0	1	0	rno-miR-582-3p	-0.16	-0.16	N/A
PCDHAC1	ENST00000253807.2	protocadherin alpha subfamily C, 1	86	1	0	1	0	0	rno-miR-582-3p	-0.16	-0.16	N/A
PCDHA8	ENST00000531613.1	protocadherin alpha 8	86	1	0	1	0	0	rno-miR-582-3p	-0.16	-0.16	N/A
C1orf131	ENST00000318906.2	chromosome 1 open reading frame 131	4176	1	0	1	0	0	rno-miR-582-3p	-0.16	-0.16	N/A
CTGF	ENST00000367976.3	connective tissue growth factor	10083	1	0	0	1	0	rno-miR-582-3p	-0.16	-0.17	N/A
RBM24	ENST00000379052.5	RNA binding motif protein 24	43	2	0	1	1	0	rno-miR-582-3p	-0.16	-0.31	N/A
PCDHA13	ENST00000289272.2	protocadherin alpha 13	86	1	0	1	0	0	rno-miR-582-3p	-0.16	-0.16	N/A
CNR1	ENST00000362094.5	cannabinoid receptor 1 (brain)	40	1	0	0	1	1	rno-miR-582-3p	-0.16	-0.17	N/A
PLEKHO1	ENST00000369124.4	pleckstrin homology domain containing, family O member 1	144	2	0	1	1	0	rno-miR-582-3p	-0.16	-0.35	N/A
SGCD	ENST00000435422.3	sarcoglycan, delta (35kDa dystrophin-associated glycoprotein)	39	1	0	1	0	0	rno-miR-582-3p	-0.16	-0.2	N/A
THAP6	ENST00000311638.3	THAP domain containing 6	24	1	0	1	0	1	rno-miR-582-3p	-0.16	-0.21	N/A
SRGAP2	ENST00000414007.1	SLIT-ROBO Rho GTPase activating protein 2	98	1	0	1	0	1	rno-miR-582-3p	-0.16	-0.18	N/A
HTATIP2	ENST00000451739.2	HIV-1 Tat interactive protein 2, 30kDa	380	1	0	1	0	0	rno-miR-582-3p	-0.16	-0.2	N/A
CYP1A1	ENST00000379727.3	cytochrome P450, family 1, subfamily A, polypeptide 1	837	1	0	1	0	0	rno-miR-582-3p	-0.16	-0.16	N/A
ZNF512	ENST00000355467.4	zinc finger protein 512	189	1	0	1	0	0	rno-miR-582-3p	-0.16	-0.16	N/A
SPOCK1	ENST00000394945.1	sparc/osteonectin, cwcv and kazal-like domains proteoglycan (testican) 1	935	1	0	1	0	0	rno-miR-582-3p	-0.16	-0.16	N/A
PCDHA12	ENST00000398631.2	protocadherin alpha 12	86	1	0	1	0	0	rno-miR-582-3p	-0.16	-0.16	N/A
RBM33	ENST00000341148.3	RNA binding motif protein 33	444	2	1	1	0	3	rno-miR-582-3p	-0.16	-0.35	N/A
STC2	ENST00000265087.4	stanniocalcin 2	1112	1	0	1	0	1	rno-miR-582-3p	-0.16	-0.16	N/A
ZBTB26	ENST00000373656.3	zinc finger and BTB domain containing 26	83	1	1	0	0	0	rno-miR-582-3p	-0.16	-0.17	N/A
CACNA1D	ENST00000288139.4	calcium channel, voltage-dependent, L type, alpha 1D subunit	5	1	0	0	1	1	rno-miR-582-3p	-0.16	-0.22	N/A
PCDHAC2	ENST00000289269.5	protocadherin alpha subfamily C, 2	86	1	0	1	0	0	rno-miR-582-3p	-0.16	-0.16	N/A
ZNF219	ENST00000360947.3	zinc finger protein 219	1023	1	0	1	0	0	rno-miR-582-3p	-0.16	-0.16	N/A
LZIC	ENST00000377223.1	leucine zipper and CTNNBIP1 domain containing	508	1	1	0	0	0	rno-miR-582-3p	-0.16	-0.39	N/A
CBX6	ENST00000407418.3	chromobox homolog 6	215	1	1	0	0	3	rno-miR-582-3p	-0.16	-0.32	N/A
UNC5D	ENST00000287272.2	unc-5 homolog D (C. elegans)	37	2	0	2	0	2	rno-miR-582-3p	-0.16	-0.18	N/A
GPR156	ENST00000464295.1	G protein-coupled receptor 156	12	1	0	1	0	0	rno-miR-582-3p	-0.16	-0.16	N/A
PHTF2	ENST00000416283.2	putative homeodomain transcription factor 2	1730	1	0	1	0	0	rno-miR-582-3p	-0.16	-0.16	N/A
TMEM236	ENST00000480516.1		5	1	0	0	1	0	rno-miR-582-3p	-0.16	-0.16	N/A
PPP1R12A	ENST00000261207.5	protein phosphatase 1, regulatory subunit 12A	276	1	0	1	0	0	rno-miR-582-3p	-0.16	-0.16	N/A
GLRA3	ENST00000274093.3	glycine receptor, alpha 3	5	1	0	0	1	1	rno-miR-582-3p	-0.16	-0.16	N/A
POLE3	ENST00000374169.3	polymerase (DNA directed), epsilon 3, accessory subunit	243	1	0	0	1	0	rno-miR-582-3p	-0.16	-0.16	N/A
HSDL1	ENST00000219439.4	hydroxysteroid dehydrogenase like 1	699	1	0	1	0	0	rno-miR-582-3p	-0.16	-0.17	N/A
ABHD14B	ENST00000461108.1	abhydrolase domain containing 14B	189	2	0	1	1	0	rno-miR-582-3p	-0.16	-0.16	N/A
MED22	ENST00000344469.5	mediator complex subunit 22	43	1	0	1	0	1	rno-miR-582-3p	-0.16	-0.17	N/A
AKAP2	ENST00000374525.1	A kinase (PRKA) anchor protein 2	1287	1	0	0	1	0	rno-miR-582-3p	-0.16	-0.16	N/A
ACSBG2	ENST00000252669.5	acyl-CoA synthetase bubblegum family member 2	5	1	0	1	0	0	rno-miR-582-3p	-0.16	-0.16	N/A
ATE1	ENST00000369043.3	arginyltransferase 1	237	1	0	0	1	0	rno-miR-582-3p	-0.16	-0.16	N/A
TMEM237	ENST00000409444.2	transmembrane protein 237	2209	2	0	0	2	0	rno-miR-582-3p	-0.16	-0.22	N/A
VAV3	ENST00000370056.4	vav 3 guanine nucleotide exchange factor	1128	1	0	1	0	1	rno-miR-582-3p	-0.16	-0.17	N/A
RNFT2	ENST00000319176.7	ring finger protein, transmembrane 2	46	1	0	0	1	1	rno-miR-582-3p	-0.16	-0.19	N/A
NFXL1	ENST00000381538.3	nuclear transcription factor, X-box binding-like 1	71	1	0	1	0	0	rno-miR-582-3p	-0.16	-0.17	N/A
PUM2	ENST00000338086.5	pumilio RNA-binding family member 2	1047	1	0	1	0	1	rno-miR-582-3p	-0.16	-0.16	N/A
GDA	ENST00000358399.3	guanine deaminase	5	2	0	2	0	0	rno-miR-582-3p	-0.16	-0.16	N/A
JAG1	ENST00000254958.5	jagged 1	421	1	0	1	0	0	rno-miR-582-3p	-0.16	-0.16	N/A
LYVE1	ENST00000256178.3	lymphatic vessel endothelial hyaluronan receptor 1	5	1	0	0	1	0	rno-miR-582-3p	-0.16	-0.16	N/A
FOSL1	ENST00000532401.1	FOS-like antigen 1	276	1	0	0	1	0	rno-miR-582-3p	-0.16	-0.16	N/A
SEC62	ENST00000337002.4	SEC62 homolog (S. cerevisiae)	746	1	0	1	0	0	rno-miR-582-3p	-0.16	-0.16	N/A
FAM181A	ENST00000267594.5	family with sequence similarity 181, member A	5	1	0	0	1	0	rno-miR-582-3p	-0.16	-0.16	N/A
ANKAR	ENST00000438402.2	ankyrin and armadillo repeat containing	5	1	0	0	1	0	rno-miR-582-3p	-0.16	-0.16	N/A
CITED2	ENST00000367651.2	Cbp/p300-interacting transactivator, with Glu/Asp-rich carboxy-terminal domain, 2	1071	2	0	1	1	0	rno-miR-582-3p	-0.16	-0.33	N/A
MATN2	ENST00000254898.5	matrilin 2	371	1	0	0	1	1	rno-miR-582-3p	-0.16	-0.2	N/A
AKT3	ENST00000366539.1	v-akt murine thymoma viral oncogene homolog 3	168	1	0	1	0	1	rno-miR-582-3p	-0.16	-0.17	N/A
CALML4	ENST00000395465.3	calmodulin-like 4	307	3	1	1	1	0	rno-miR-582-3p	-0.16	-0.88	N/A
C5orf63	ENST00000535381.1	chromosome 5 open reading frame 63	42	1	1	0	0	0	rno-miR-582-3p	-0.16	-0.53	N/A
LARS2	ENST00000415258.1	leucyl-tRNA synthetase 2, mitochondrial	316	1	0	1	0	2	rno-miR-582-3p	-0.16	-0.16	N/A
BCL9	ENST00000234739.3	B-cell CLL/lymphoma 9	70	1	0	1	0	0	rno-miR-582-3p	-0.16	-0.17	N/A
RBPMS2	ENST00000560606.1	RNA binding protein with multiple splicing 2	34	1	0	1	0	0	rno-miR-582-3p	-0.16	-0.16	N/A
CAPZA2	ENST00000361183.3	capping protein (actin filament) muscle Z-line, alpha 2	2065	1	0	0	1	0	rno-miR-582-3p	-0.16	-0.17	N/A
ADAMTS5	ENST00000284987.5	ADAM metallopeptidase with thrombospondin type 1 motif, 5	68	2	1	1	0	0	rno-miR-582-3p	-0.16	-0.17	N/A
PSME3	ENST00000541124.1	proteasome (prosome, macropain) activator subunit 3 (PA28 gamma; Ki)	3605	1	0	0	1	2	rno-miR-582-3p	-0.15	-0.41	N/A
RPL17-C18orf32	ENST00000584895.1	RPL17-C18orf32 readthrough	733	1	0	0	1	0	rno-miR-582-3p	-0.15	-0.25	N/A
ZBTB37	ENST00000367701.5	zinc finger and BTB domain containing 37	213	2	1	0	1	0	rno-miR-582-3p	-0.15	-0.17	N/A
PALM2-AKAP2	ENST00000374530.3	PALM2-AKAP2 readthrough	1287	1	0	0	1	0	rno-miR-582-3p	-0.15	-0.16	N/A
GPR144	ENST00000334810.1	G protein-coupled receptor 144	5	1	0	1	0	0	rno-miR-582-3p	-0.15	-0.15	N/A
FOXG1	ENST00000382535.3	forkhead box G1	40	1	0	1	0	0	rno-miR-582-3p	-0.15	-0.15	N/A
CAPZA1	ENST00000263168.3	capping protein (actin filament) muscle Z-line, alpha 1	1159	1	0	0	1	0	rno-miR-582-3p	-0.15	-0.15	N/A
ZNF804B	ENST00000333190.4	zinc finger protein 804B	0	1	1	0	0	0	rno-miR-582-3p	-0.15	-0.15	N/A
PNMA3	ENST00000447306.1	paraneoplastic Ma antigen 3	5	1	0	1	0	0	rno-miR-582-3p	-0.15	-0.15	N/A
ITGA3	ENST00000007722.7	integrin, alpha 3 (antigen CD49C, alpha 3 subunit of VLA-3 receptor)	197	1	0	1	0	0	rno-miR-582-3p	-0.15	-0.17	N/A
LANCL1	ENST00000443314.1	LanC lantibiotic synthetase component C-like 1 (bacterial)	3395	1	0	0	1	0	rno-miR-582-3p	-0.15	-0.15	N/A
CCDC117	ENST00000249064.4	coiled-coil domain containing 117	211	1	0	1	0	0	rno-miR-582-3p	-0.15	-0.19	N/A
CDH13	ENST00000566620.1	cadherin 13	1020	1	1	0	0	0	rno-miR-582-3p	-0.15	-0.15	N/A
KCNH8	ENST00000328405.2	potassium voltage-gated channel, subfamily H (eag-related), member 8	5	1	0	0	1	0	rno-miR-582-3p	-0.15	-0.15	N/A
RELL1	ENST00000314117.4	RELT-like 1	10	1	0	0	1	0	rno-miR-582-3p	-0.15	-0.15	N/A
SEC22C	ENST00000264454.3	SEC22 vesicle trafficking protein homolog C (S. cerevisiae)	855	1	0	0	1	2	rno-miR-582-3p	-0.15	-0.18	N/A
FAM169A	ENST00000380515.3	family with sequence similarity 169, member A	90	2	0	1	1	1	rno-miR-582-3p	-0.15	-0.17	N/A
CD302	ENST00000259053.4	CD302 molecule	860	1	0	1	0	0	rno-miR-582-3p	-0.15	-0.24	N/A
CLIP1	ENST00000361654.4	CAP-GLY domain containing linker protein 1	17	1	1	0	0	0	rno-miR-582-3p	-0.15	-0.26	N/A
ZIK1	ENST00000307468.4	zinc finger protein interacting with K protein 1	64	1	0	0	1	0	rno-miR-582-3p	-0.15	-0.19	N/A
CNKSR2	ENST00000379510.3	connector enhancer of kinase suppressor of Ras 2	85	1	0	1	0	0	rno-miR-582-3p	-0.15	-0.15	N/A
MRAP2	ENST00000257776.4	melanocortin 2 receptor accessory protein 2	25	1	0	0	1	0	rno-miR-582-3p	-0.15	-0.15	N/A
PIK3R4	ENST00000356763.3	phosphoinositide-3-kinase, regulatory subunit 4	243	1	0	1	0	0	rno-miR-582-3p	-0.15	-0.15	N/A
CYYR1	ENST00000299340.4	cysteine/tyrosine-rich 1	5	1	0	0	1	1	rno-miR-582-3p	-0.15	-0.15	N/A
LYSMD3	ENST00000509384.1	LysM, putative peptidoglycan-binding, domain containing 3	92	1	0	1	0	0	rno-miR-582-3p	-0.15	-0.15	N/A
B3GALT1	ENST00000392690.3	UDP-Gal:betaGlcNAc beta 1,3-galactosyltransferase, polypeptide 1	35	3	0	1	2	2	rno-miR-582-3p	-0.15	-0.42	N/A
ENTPD5	ENST00000334696.6	ectonucleoside triphosphate diphosphohydrolase 5	105	1	0	0	1	1	rno-miR-582-3p	-0.15	-0.16	N/A
GALNT10	ENST00000297107.6	UDP-N-acetyl-alpha-D-galactosamine:polypeptide N-acetylgalactosaminyltransferase 10 (GalNAc-T10)	3445	2	0	1	1	0	rno-miR-582-3p	-0.15	-0.15	N/A
C12orf23	ENST00000548125.1	chromosome 12 open reading frame 23	602	1	0	0	1	1	rno-miR-582-3p	-0.15	-0.25	N/A
ATPAF1	ENST00000576409.1	ATP synthase mitochondrial F1 complex assembly factor 1	1637	1	0	0	1	0	rno-miR-582-3p	-0.15	-0.15	N/A
SLC16A6	ENST00000327268.4	solute carrier family 16, member 6	17	1	0	0	1	0	rno-miR-582-3p	-0.15	-0.15	N/A
NUAK1	ENST00000261402.2	NUAK family, SNF1-like kinase, 1	489	1	0	0	1	2	rno-miR-582-3p	-0.15	-0.15	N/A
SUCO	ENST00000367723.4	SUN domain containing ossification factor	86	1	0	0	1	0	rno-miR-582-3p	-0.15	-0.15	N/A
FAM53B	ENST00000337318.3	family with sequence similarity 53, member B	27	1	0	1	0	0	rno-miR-582-3p	-0.15	-0.15	N/A
ZNF770	ENST00000356321.4	zinc finger protein 770	52	1	0	1	0	0	rno-miR-582-3p	-0.15	-0.15	N/A
CT45A1	ENST00000497301.2	cancer/testis antigen family 45, member A1	5	1	0	1	0	0	rno-miR-582-3p	-0.15	-0.15	N/A
ELF2	ENST00000394235.2	E74-like factor 2 (ets domain transcription factor)	26	1	0	0	1	1	rno-miR-582-3p	-0.15	-0.16	N/A
SGCB	ENST00000381431.5	sarcoglycan, beta (43kDa dystrophin-associated glycoprotein)	1795	1	1	0	0	0	rno-miR-582-3p	-0.15	-0.27	N/A
KCTD12	ENST00000377474.2	potassium channel tetramerization domain containing 12	404	1	0	0	1	0	rno-miR-582-3p	-0.15	-0.16	N/A
ZNF397	ENST00000330501.7	zinc finger protein 397	59	2	0	1	1	0	rno-miR-582-3p	-0.15	-0.17	N/A
CTD-2054N24.2	ENST00000559714.1	Uncharacterized protein	21	1	1	0	0	0	rno-miR-582-3p	-0.15	-1.14	N/A
CXCR2	ENST00000318507.2	chemokine (C-X-C motif) receptor 2	5	1	0	1	0	0	rno-miR-582-3p	-0.15	-0.15	N/A
PRMT6	ENST00000370078.1	protein arginine methyltransferase 6	270	1	0	0	1	1	rno-miR-582-3p	-0.15	-0.21	N/A
TOX	ENST00000361421.1	thymocyte selection-associated high mobility group box	139	1	0	1	0	0	rno-miR-582-3p	-0.15	-0.15	N/A
MMD	ENST00000262065.3	monocyte to macrophage differentiation-associated	558	1	0	0	1	0	rno-miR-582-3p	-0.15	-0.15	N/A
IL33	ENST00000381434.3	interleukin 33	8	1	0	1	0	0	rno-miR-582-3p	-0.15	-0.15	N/A
WNT3A	ENST00000284523.1	wingless-type MMTV integration site family, member 3A	7	1	0	0	1	0	rno-miR-582-3p	-0.15	-0.15	N/A
ATP2A2	ENST00000395494.2	ATPase, Ca++ transporting, cardiac muscle, slow twitch 2	2042	1	1	0	0	0	rno-miR-582-3p	-0.15	-0.16	N/A
ZBTB5	ENST00000307750.4	zinc finger and BTB domain containing 5	281	1	0	1	0	1	rno-miR-582-3p	-0.15	-0.15	N/A
CSGALNACT1	ENST00000454498.2	chondroitin sulfate N-acetylgalactosaminyltransferase 1	77	1	0	0	1	0	rno-miR-582-3p	-0.15	-0.15	N/A
ZDHHC22	ENST00000319374.4	zinc finger, DHHC-type containing 22	32	1	0	1	0	0	rno-miR-582-3p	-0.15	-0.15	N/A
WDR31	ENST00000341761.4	WD repeat domain 31	23	1	0	0	1	1	rno-miR-582-3p	-0.15	-0.15	N/A
SIM1	ENST00000369208.3	single-minded homolog 1 (Drosophila)	104	2	0	0	2	1	rno-miR-582-3p	-0.15	-0.15	N/A
SETD7	ENST00000274031.3	SET domain containing (lysine methyltransferase) 7	76	1	0	0	1	2	rno-miR-582-3p	-0.15	-0.17	N/A
WDR92	ENST00000295121.6	WD repeat domain 92	132	2	0	1	1	0	rno-miR-582-3p	-0.15	-0.5	N/A
LRIT1	ENST00000372105.3	leucine-rich repeat, immunoglobulin-like and transmembrane domains 1	5	1	0	1	0	0	rno-miR-582-3p	-0.15	-0.15	N/A
FAM43B	ENST00000332947.4	family with sequence similarity 43, member B	17	1	0	0	1	0	rno-miR-582-3p	-0.15	-0.15	N/A
CT45A4	ENST00000487941.2	cancer/testis antigen family 45, member A4	5	1	0	1	0	0	rno-miR-582-3p	-0.15	-0.15	N/A
SRSF10	ENST00000343255.5	serine/arginine-rich splicing factor 10	1920	2	0	1	1	1	rno-miR-582-3p	-0.15	-0.29	N/A
GNG12	ENST00000370982.3	guanine nucleotide binding protein (G protein), gamma 12	1362	1	0	0	1	0	rno-miR-582-3p	-0.15	-0.15	N/A
PCDH15	ENST00000395432.2	protocadherin-related 15	5	1	0	0	1	0	rno-miR-582-3p	-0.14	-0.14	N/A
NLRX1	ENST00000409109.1	NLR family member X1	36	1	0	0	1	0	rno-miR-582-3p	-0.14	-0.14	N/A
CASC10	ENST00000377113.5	cancer susceptibility candidate 10	116	1	0	1	0	0	rno-miR-582-3p	-0.14	-0.14	N/A
DIO2	ENST00000438257.4	deiodinase, iodothyronine, type II	98	1	1	0	0	1	rno-miR-582-3p	-0.14	-0.26	N/A
TAF13	ENST00000338366.5	TAF13 RNA polymerase II, TATA box binding protein (TBP)-associated factor, 18kDa	745	1	0	0	1	0	rno-miR-582-3p	-0.14	-0.15	N/A
LRBA	ENST00000535741.1	LPS-responsive vesicle trafficking, beach and anchor containing	603	1	1	0	0	0	rno-miR-582-3p	-0.14	-0.14	N/A
CRHBP	ENST00000274368.4	corticotropin releasing hormone binding protein	5	1	0	1	0	0	rno-miR-582-3p	-0.14	-0.14	N/A
XKR7	ENST00000562532.2	XK, Kell blood group complex subunit-related family, member 7	5	2	0	0	2	0	rno-miR-582-3p	-0.14	-0.14	N/A
TMEM106A	ENST00000331615.3	transmembrane protein 106A	22	1	0	0	1	0	rno-miR-582-3p	-0.14	-0.14	N/A
SV2C	ENST00000502798.2	synaptic vesicle glycoprotein 2C	30	3	1	2	0	1	rno-miR-582-3p	-0.14	-0.17	N/A
MIER1	ENST00000357692.2	mesoderm induction early response 1, transcriptional regulator	950	1	0	0	1	1	rno-miR-582-3p	-0.14	-0.15	N/A
DUSP16	ENST00000298573.4	dual specificity phosphatase 16	444	2	0	2	0	0	rno-miR-582-3p	-0.14	-0.19	N/A
WWC2	ENST00000403733.3	WW and C2 domain containing 2	717	2	0	0	2	0	rno-miR-582-3p	-0.14	-0.15	N/A
BRCA1	ENST00000468300.1	breast cancer 1, early onset	396	1	0	0	1	0	rno-miR-582-3p	-0.14	-0.14	N/A
UBE2H	ENST00000355621.3	ubiquitin-conjugating enzyme E2H	855	1	0	1	0	1	rno-miR-582-3p	-0.14	-0.17	N/A
KLHDC7A	ENST00000400664.1	kelch domain containing 7A	5	1	0	0	1	2	rno-miR-582-3p	-0.14	-0.14	N/A
ATF2	ENST00000487334.2	activating transcription factor 2	123	1	0	1	0	0	rno-miR-582-3p	-0.14	-0.14	N/A
NPAS3	ENST00000346562.2	neuronal PAS domain protein 3	9	1	0	1	0	0	rno-miR-582-3p	-0.14	-0.14	N/A
TYRP1	ENST00000388918.5	tyrosinase-related protein 1	16	1	0	1	0	0	rno-miR-582-3p	-0.14	-0.14	N/A
KIAA1958	ENST00000337530.6	KIAA1958	117	2	1	1	0	1	rno-miR-582-3p	-0.14	-0.26	N/A
COQ10A	ENST00000433805.2	coenzyme Q10 homolog A (S. cerevisiae)	885	1	0	0	1	0	rno-miR-582-3p	-0.14	-0.15	N/A
HMG20A	ENST00000336216.4	high mobility group 20A	391	1	0	1	0	0	rno-miR-582-3p	-0.14	-0.15	N/A
SGTB	ENST00000381007.4	small glutamine-rich tetratricopeptide repeat (TPR)-containing, beta	205	1	0	1	0	1	rno-miR-582-3p	-0.14	-0.18	N/A
ARHGEF37	ENST00000333677.6	Rho guanine nucleotide exchange factor (GEF) 37	5	2	0	1	1	0	rno-miR-582-3p	-0.14	-0.14	N/A
TAOK1	ENST00000261716.3	TAO kinase 1	164	4	1	3	0	1	rno-miR-582-3p	-0.14	-0.21	N/A
SENP2	ENST00000296257.5	SUMO1/sentrin/SMT3 specific peptidase 2	1693	1	0	0	1	0	rno-miR-582-3p	-0.14	-0.14	N/A
ANGPTL4	ENST00000301455.2	angiopoietin-like 4	1395	1	0	1	0	0	rno-miR-582-3p	-0.14	-0.14	N/A
ABCB10	ENST00000344517.4	ATP-binding cassette, sub-family B (MDR/TAP), member 10	53	1	0	0	1	0	rno-miR-582-3p	-0.14	-0.15	N/A
ANKRD6	ENST00000369408.5	ankyrin repeat domain 6	52	1	1	0	0	1	rno-miR-582-3p	-0.14	-0.47	N/A
APPBP2	ENST00000083182.3	amyloid beta precursor protein (cytoplasmic tail) binding protein 2	907	2	0	1	1	0	rno-miR-582-3p	-0.14	-0.22	N/A
C8orf17	ENST00000507535.3	chromosome 8 open reading frame 17	5	1	0	1	0	0	rno-miR-582-3p	-0.14	-0.14	N/A
RPRD1B	ENST00000373433.4	regulation of nuclear pre-mRNA domain containing 1B	1140	1	0	0	1	0	rno-miR-582-3p	-0.14	-0.14	N/A
PLS1	ENST00000457734.2	plastin 1	467	1	0	1	0	0	rno-miR-582-3p	-0.14	-0.15	N/A
RCC1	ENST00000373833.6	regulator of chromosome condensation 1	1156	1	0	1	0	0	rno-miR-582-3p	-0.14	-0.16	N/A
SRSF6	ENST00000244020.3	serine/arginine-rich splicing factor 6	1914	1	0	1	0	0	rno-miR-582-3p	-0.14	-0.16	N/A
VAPB	ENST00000395802.3	VAMP (vesicle-associated membrane protein)-associated protein B and C	391	1	0	0	1	1	rno-miR-582-3p	-0.14	-0.16	N/A
PRKG1	ENST00000373985.1	protein kinase, cGMP-dependent, type I	12	1	0	0	1	0	rno-miR-582-3p	-0.14	-0.14	N/A
SLC6A17	ENST00000331565.4	solute carrier family 6 (neutral amino acid transporter), member 17	5	1	0	0	1	1	rno-miR-582-3p	-0.14	-0.14	N/A
BCAR1	ENST00000162330.5	breast cancer anti-estrogen resistance 1	432	1	0	0	1	0	rno-miR-582-3p	-0.14	-0.14	N/A
PAQR6	ENST00000292291.5	progestin and adipoQ receptor family member VI	8	1	0	0	1	0	rno-miR-582-3p	-0.14	-0.14	N/A
IQCJ	ENST00000482126.1	IQ motif containing J	5	1	0	0	1	0	rno-miR-582-3p	-0.14	-0.14	N/A
CLEC4F	ENST00000272367.2	C-type lectin domain family 4, member F	5	1	0	1	0	0	rno-miR-582-3p	-0.14	-0.14	N/A
LRCH2	ENST00000317135.8	leucine-rich repeats and calponin homology (CH) domain containing 2	52	1	0	1	0	0	rno-miR-582-3p	-0.14	-0.14	N/A
ITGB8	ENST00000222573.4	integrin, beta 8	17	1	0	0	1	1	rno-miR-582-3p	-0.14	-0.14	N/A
CTDSPL	ENST00000443503.2	CTD (carboxy-terminal domain, RNA polymerase II, polypeptide A) small phosphatase-like	372	2	0	1	1	0	rno-miR-582-3p	-0.14	-0.16	N/A
BARD1	ENST00000260947.4	BRCA1 associated RING domain 1	162	1	1	0	0	0	rno-miR-582-3p	-0.14	-0.28	N/A
CYB561D1	ENST00000496961.1	cytochrome b561 family, member D1	105	1	0	0	1	0	rno-miR-582-3p	-0.14	-0.14	N/A
SORCS1	ENST00000369698.1	sortilin-related VPS10 domain containing receptor 1	88	1	0	1	0	1	rno-miR-582-3p	-0.14	-0.15	N/A
NPFFR2	ENST00000344413.5	neuropeptide FF receptor 2	8	1	0	0	1	0	rno-miR-582-3p	-0.14	-0.14	N/A
TWISTNB	ENST00000222567.5	TWIST neighbor	133	1	0	0	1	1	rno-miR-582-3p	-0.14	-0.3	N/A
CEND1	ENST00000330106.4	cell cycle exit and neuronal differentiation 1	28	1	0	0	1	0	rno-miR-582-3p	-0.14	-0.14	N/A
HIPK1	ENST00000369558.1	homeodomain interacting protein kinase 1	930	2	1	1	0	1	rno-miR-582-3p	-0.14	-0.14	N/A
POLR3A	ENST00000372371.3	polymerase (RNA) III (DNA directed) polypeptide A, 155kDa	490	1	0	1	0	1	rno-miR-582-3p	-0.14	-0.26	N/A
MYEF2	ENST00000324324.7	myelin expression factor 2	358	2	1	1	0	0	rno-miR-582-3p	-0.14	-0.28	N/A
SLC30A2	ENST00000374278.3	solute carrier family 30 (zinc transporter), member 2	5	1	0	1	0	1	rno-miR-582-3p	-0.14	-0.14	N/A
RPS6KA3	ENST00000379565.3	ribosomal protein S6 kinase, 90kDa, polypeptide 3	769	2	0	1	1	1	rno-miR-582-3p	-0.14	-0.28	N/A
FZD10	ENST00000539839.1	frizzled family receptor 10	36	1	1	0	0	0	rno-miR-582-3p	-0.14	-0.14	N/A
PAPD7	ENST00000230859.6	PAP associated domain containing 7	3195	2	0	0	2	1	rno-miR-582-3p	-0.14	-0.14	N/A
GORASP1	ENST00000319283.3	golgi reassembly stacking protein 1, 65kDa	102	1	0	1	0	0	rno-miR-582-3p	-0.14	-0.14	N/A
SUMF2	ENST00000434526.2	sulfatase modifying factor 2	182	1	0	0	1	0	rno-miR-582-3p	-0.14	-0.15	N/A
LEMD3	ENST00000308330.2	LEM domain containing 3	189	1	0	1	0	0	rno-miR-582-3p	-0.14	-0.15	N/A
ITGB6	ENST00000283249.2	integrin, beta 6	5	1	0	1	0	0	rno-miR-582-3p	-0.14	-0.14	N/A
FASTK	ENST00000540185.1	Fas-activated serine/threonine kinase	645	1	0	0	1	1	rno-miR-582-3p	-0.14	-0.14	N/A
RP11-315D16.2	ENST00000562767.1	Uncharacterized protein	304	3	1	1	1	0	rno-miR-582-3p	-0.13	-0.85	N/A
BCAS1	ENST00000371440.3	breast carcinoma amplified sequence 1	0	2	0	1	1	1	rno-miR-582-3p	-0.13	-0.13	N/A
MTF1	ENST00000373036.4	metal-regulatory transcription factor 1	98	1	0	0	1	1	rno-miR-582-3p	-0.13	-0.14	N/A
PPM1B	ENST00000409432.3	protein phosphatase, Mg2+/Mn2+ dependent, 1B	321	1	0	0	1	0	rno-miR-582-3p	-0.13	-0.13	N/A
LIFR	ENST00000263409.4	leukemia inhibitory factor receptor alpha	44	1	0	0	1	0	rno-miR-582-3p	-0.13	-0.13	N/A
ATXN7L3	ENST00000454077.2	ataxin 7-like 3	43	1	0	0	1	0	rno-miR-582-3p	-0.13	-0.15	N/A
PCSK1	ENST00000311106.3	proprotein convertase subtilisin/kexin type 1	83	1	1	0	0	1	rno-miR-582-3p	-0.13	-0.28	N/A
RPS9	ENST00000441429.1	ribosomal protein S9	54	1	0	0	1	0	rno-miR-582-3p	-0.13	-0.13	N/A
FAM69A	ENST00000370310.4	family with sequence similarity 69, member A	171	1	0	0	1	0	rno-miR-582-3p	-0.13	-0.15	N/A
ROCK1	ENST00000399799.2	Rho-associated, coiled-coil containing protein kinase 1	7	1	0	0	1	0	rno-miR-582-3p	-0.13	-0.13	N/A
DUOXA2	ENST00000323030.5	dual oxidase maturation factor 2	5	1	0	0	1	0	rno-miR-582-3p	-0.13	-0.13	N/A
PTPN3	ENST00000412145.1	protein tyrosine phosphatase, non-receptor type 3	374	2	1	0	1	0	rno-miR-582-3p	-0.13	-0.31	N/A
UEVLD	ENST00000541984.1	UEV and lactate/malate dehyrogenase domains	39	1	0	0	1	2	rno-miR-582-3p	-0.13	-0.27	N/A
DCTN5	ENST00000300087.2	dynactin 5 (p25)	764	1	0	1	0	0	rno-miR-582-3p	-0.13	-0.17	N/A
WDHD1	ENST00000360586.3	WD repeat and HMG-box DNA binding protein 1	466	1	0	0	1	0	rno-miR-582-3p	-0.13	-0.13	N/A
LRFN4	ENST00000309602.4	leucine rich repeat and fibronectin type III domain containing 4	230	1	0	1	0	1	rno-miR-582-3p	-0.13	-0.13	N/A
BBS1	ENST00000393994.2	Bardet-Biedl syndrome 1	523	1	0	0	1	1	rno-miR-582-3p	-0.13	-0.13	N/A
NCOA2	ENST00000452400.2	nuclear receptor coactivator 2	271	1	0	0	1	2	rno-miR-582-3p	-0.13	-0.13	N/A
NCSTN	ENST00000294785.5	nicastrin	578	1	0	0	1	0	rno-miR-582-3p	-0.13	-0.13	N/A
TRAF3	ENST00000560371.1	TNF receptor-associated factor 3	833	1	0	1	0	1	rno-miR-582-3p	-0.13	-0.13	N/A
SLC52A3	ENST00000381944.3	solute carrier family 52 (riboflavin transporter), member 3	5	1	0	1	0	0	rno-miR-582-3p	-0.13	-0.13	N/A
UHRF2	ENST00000276893.5	ubiquitin-like with PHD and ring finger domains 2, E3 ubiquitin protein ligase	64	1	0	1	0	0	rno-miR-582-3p	-0.13	-0.13	N/A
KIAA0226	ENST00000273582.5	KIAA0226	89	1	0	0	1	1	rno-miR-582-3p	-0.13	-0.2	N/A
CPEB4	ENST00000265085.5	cytoplasmic polyadenylation element binding protein 4	472	1	0	1	0	2	rno-miR-582-3p	-0.13	-0.13	N/A
PLCB3	ENST00000540288.1	phospholipase C, beta 3 (phosphatidylinositol-specific)	15	1	0	1	0	0	rno-miR-582-3p	-0.13	-0.13	N/A
AP000889.3	ENST00000600612.1	HCG2032453; Uncharacterized protein; cDNA FLJ25337 fis, clone TST00714	5	1	0	0	1	0	rno-miR-582-3p	-0.13	-0.13	N/A
FLG2	ENST00000388718.5	filaggrin family member 2	5	1	0	1	0	0	rno-miR-582-3p	-0.13	-0.13	N/A
ZNF319	ENST00000299237.2	zinc finger protein 319	521	1	0	1	0	0	rno-miR-582-3p	-0.13	-0.13	N/A
BTN1A1	ENST00000244513.6	butyrophilin, subfamily 1, member A1	5	1	0	1	0	0	rno-miR-582-3p	-0.13	-0.13	N/A
RUNX2	ENST00000371432.3	runt-related transcription factor 2	105	1	0	1	0	1	rno-miR-582-3p	-0.13	-0.13	N/A
ZNF521	ENST00000361524.3	zinc finger protein 521	520	1	0	0	1	0	rno-miR-582-3p	-0.13	-0.13	N/A
ZCCHC5	ENST00000321110.1	zinc finger, CCHC domain containing 5	5	1	0	1	0	0	rno-miR-582-3p	-0.13	-0.13	N/A
PDE1C	ENST00000396193.1	phosphodiesterase 1C, calmodulin-dependent 70kDa	106	1	0	0	1	0	rno-miR-582-3p	-0.13	-0.13	N/A
RPS6KB1	ENST00000225577.4	ribosomal protein S6 kinase, 70kDa, polypeptide 1	16	1	0	0	1	0	rno-miR-582-3p	-0.13	-0.13	N/A
TBC1D16	ENST00000310924.2	TBC1 domain family, member 16	556	1	1	0	0	1	rno-miR-582-3p	-0.13	-0.15	N/A
SPAST	ENST00000315285.3	spastin	239	1	0	0	1	1	rno-miR-582-3p	-0.13	-0.17	N/A
FOSL2	ENST00000379619.1	FOS-like antigen 2	2255	1	0	1	0	3	rno-miR-582-3p	-0.13	-0.14	N/A
NAT8L	ENST00000331662.3	N-acetyltransferase 8-like (GCN5-related, putative)	220	1	0	1	0	0	rno-miR-582-3p	-0.13	-0.14	N/A
ZNF148	ENST00000360647.4	zinc finger protein 148	230	1	0	0	1	1	rno-miR-582-3p	-0.13	-0.13	N/A
ZNF367	ENST00000375256.4	zinc finger protein 367	325	1	0	0	1	0	rno-miR-582-3p	-0.13	-0.13	N/A
USP35	ENST00000529308.1	ubiquitin specific peptidase 35	21	1	0	1	0	0	rno-miR-582-3p	-0.13	-0.13	N/A
SYNPO2	ENST00000429713.2	synaptopodin 2	105	3	1	0	2	1	rno-miR-582-3p	-0.13	-0.21	N/A
MFN2	ENST00000444836.1	mitofusin 2	1096	1	0	0	1	0	rno-miR-582-3p	-0.13	-0.13	N/A
MIER3	ENST00000381226.3	mesoderm induction early response 1, family member 3	112	1	0	0	1	0	rno-miR-582-3p	-0.13	-0.13	N/A
GPR171	ENST00000309180.5	G protein-coupled receptor 171	5	1	0	1	0	0	rno-miR-582-3p	-0.13	-0.13	N/A
FLOT2	ENST00000394906.2	flotillin 2	37	1	0	0	1	0	rno-miR-582-3p	-0.13	-0.13	N/A
IMPG2	ENST00000193391.7	interphotoreceptor matrix proteoglycan 2	5	1	0	0	1	0	rno-miR-582-3p	-0.13	-0.13	N/A
CDIP1	ENST00000564828.1	cell death-inducing p53 target 1	1857	1	0	0	1	0	rno-miR-582-3p	-0.13	-0.19	N/A
STAG2	ENST00000371160.1	stromal antigen 2	216	1	0	1	0	0	rno-miR-582-3p	-0.13	-0.15	N/A
CREBRF	ENST00000540014.1	CREB3 regulatory factor	24	1	0	0	1	2	rno-miR-582-3p	-0.13	-0.15	N/A
TNRC6B	ENST00000335727.9	trinucleotide repeat containing 6B	69	3	1	1	1	2	rno-miR-582-3p	-0.13	-0.17	N/A
RUNDC3B	ENST00000338056.3	RUN domain containing 3B	41	1	0	1	0	0	rno-miR-582-3p	-0.13	-0.13	N/A
MBNL3	ENST00000370839.3	muscleblind-like splicing regulator 3	593	2	0	1	1	1	rno-miR-582-3p	-0.13	-0.16	N/A
TACC1	ENST00000330691.6	transforming, acidic coiled-coil containing protein 1	186	2	1	1	0	0	rno-miR-582-3p	-0.13	-0.33	N/A
NTSR1	ENST00000370501.3	neurotensin receptor 1 (high affinity)	37	1	0	1	0	0	rno-miR-582-3p	-0.13	-0.13	N/A
TMEM239	ENST00000361033.1	transmembrane protein 239	5	1	0	1	0	0	rno-miR-582-3p	-0.13	-0.13	N/A
KDELC2	ENST00000323468.5	KDEL (Lys-Asp-Glu-Leu) containing 2	667	1	0	1	0	1	rno-miR-582-3p	-0.13	-0.14	N/A
PNMA2	ENST00000522362.2	paraneoplastic Ma antigen 2	362	1	0	1	0	0	rno-miR-582-3p	-0.13	-0.13	N/A
CLVS2	ENST00000275162.5	clavesin 2	19	2	1	0	1	1	rno-miR-582-3p	-0.13	-0.36	N/A
FAM134B	ENST00000399793.2	family with sequence similarity 134, member B	102	1	0	0	1	0	rno-miR-582-3p	-0.13	-0.17	N/A
YAP1	ENST00000282441.5	Yes-associated protein 1	1175	1	0	1	0	0	rno-miR-582-3p	-0.12	-0.12	N/A
CBX5	ENST00000209875.4	chromobox homolog 5	360	2	0	2	0	0	rno-miR-582-3p	-0.12	-0.25	N/A
ONECUT1	ENST00000560699.2	one cut homeobox 1	10	1	0	0	1	1	rno-miR-582-3p	-0.12	-0.27	N/A
IVD	ENST00000249760.2	isovaleryl-CoA dehydrogenase	484	1	0	0	1	1	rno-miR-582-3p	-0.12	-0.17	N/A
SLC2A13	ENST00000280871.4	solute carrier family 2 (facilitated glucose transporter), member 13	47	2	0	0	2	1	rno-miR-582-3p	-0.12	-0.16	N/A
KLHL9	ENST00000359039.4	kelch-like family member 9	222	1	0	1	0	0	rno-miR-582-3p	-0.12	-0.14	N/A
PEX11A	ENST00000300056.3	peroxisomal biogenesis factor 11 alpha	82	1	0	0	1	1	rno-miR-582-3p	-0.12	-0.12	N/A
PKP1	ENST00000367324.3	plakophilin 1 (ectodermal dysplasia/skin fragility syndrome)	12	1	0	1	0	1	rno-miR-582-3p	-0.12	-0.12	N/A
TMCC3	ENST00000261226.4	transmembrane and coiled-coil domain family 3	70	1	0	0	1	2	rno-miR-582-3p	-0.12	-0.13	N/A
S100PBP	ENST00000373475.5	S100P binding protein	428	1	0	0	1	1	rno-miR-582-3p	-0.12	-0.13	N/A
TMEM203	ENST00000343666.5	transmembrane protein 203	829	1	0	1	0	0	rno-miR-582-3p	-0.12	-0.17	N/A
ZNF260	ENST00000523638.1	zinc finger protein 260	165	1	0	1	0	0	rno-miR-582-3p	-0.12	-0.13	N/A
PRKAA1	ENST00000397128.2	protein kinase, AMP-activated, alpha 1 catalytic subunit	1415	1	0	1	0	0	rno-miR-582-3p	-0.12	-0.13	N/A
FASLG	ENST00000340030.3	Fas ligand (TNF superfamily, member 6)	5	1	0	1	0	0	rno-miR-582-3p	-0.12	-0.12	N/A
PPM1H	ENST00000228705.6	protein phosphatase, Mg2+/Mn2+ dependent, 1H	45	1	0	1	0	0	rno-miR-582-3p	-0.12	-0.12	N/A
PPP1R1B	ENST00000254079.4	protein phosphatase 1, regulatory (inhibitor) subunit 1B	5	1	0	0	1	0	rno-miR-582-3p	-0.12	-0.12	N/A
GABRR1	ENST00000454853.2	gamma-aminobutyric acid (GABA) A receptor, rho 1	14	1	0	0	1	0	rno-miR-582-3p	-0.12	-0.12	N/A
OSBPL2	ENST00000358053.2	oxysterol binding protein-like 2	283	1	0	0	1	0	rno-miR-582-3p	-0.12	-0.13	N/A
RBPJ	ENST00000504907.1	recombination signal binding protein for immunoglobulin kappa J region	70	1	0	1	0	1	rno-miR-582-3p	-0.12	-0.15	N/A
MEPCE	ENST00000310512.2	methylphosphate capping enzyme	1024	1	0	0	1	0	rno-miR-582-3p	-0.12	-0.13	N/A
HES7	ENST00000541682.2	hairy and enhancer of split 7 (Drosophila)	416	1	0	0	1	0	rno-miR-582-3p	-0.12	-0.13	N/A
WIPF3	ENST00000409290.1	WAS/WASL interacting protein family, member 3	168	1	0	0	1	2	rno-miR-582-3p	-0.12	-0.15	N/A
TEAD2	ENST00000598810.1	TEA domain family member 2	589	1	0	0	1	0	rno-miR-582-3p	-0.12	-0.12	N/A
DPP10	ENST00000410059.1	dipeptidyl-peptidase 10 (non-functional)	5	1	0	0	1	0	rno-miR-582-3p	-0.12	-0.12	N/A
SS18L1	ENST00000331758.3	synovial sarcoma translocation gene on chromosome 18-like 1	274	1	0	1	0	0	rno-miR-582-3p	-0.12	-0.16	N/A
CYB561	ENST00000584031.1	cytochrome b561	10	1	0	0	1	0	rno-miR-582-3p	-0.12	-0.12	N/A
CELSR1	ENST00000262738.3	cadherin, EGF LAG seven-pass G-type receptor 1	1359	2	0	2	0	1	rno-miR-582-3p	-0.12	-0.14	N/A
NF2	ENST00000347330.5	neurofibromin 2 (merlin)	828	1	0	0	1	1	rno-miR-582-3p	-0.12	-0.14	N/A
RAD51L3-RFFL	ENST00000593039.1	Uncharacterized protein	670	1	0	1	0	0	rno-miR-582-3p	-0.12	-0.15	N/A
AMDHD1	ENST00000266736.2	amidohydrolase domain containing 1	16	1	0	0	1	0	rno-miR-582-3p	-0.12	-0.15	N/A
NR3C2	ENST00000344721.4	nuclear receptor subfamily 3, group C, member 2	425	1	0	1	0	0	rno-miR-582-3p	-0.12	-0.12	N/A
HECTD2	ENST00000371667.1	HECT domain containing E3 ubiquitin protein ligase 2	1514	1	0	1	0	1	rno-miR-582-3p	-0.12	-0.12	N/A
FSHB	ENST00000417547.1	follicle stimulating hormone, beta polypeptide	5	1	0	0	1	0	rno-miR-582-3p	-0.12	-0.12	N/A
EMCN	ENST00000296420.4	endomucin	5	1	0	0	1	1	rno-miR-582-3p	-0.12	-0.12	N/A
EPB41L2	ENST00000531410.1	erythrocyte membrane protein band 4.1-like 2	353	1	0	1	0	0	rno-miR-582-3p	-0.12	-0.12	N/A
ETV5	ENST00000306376.5	ets variant 5	1085	1	0	0	1	0	rno-miR-582-3p	-0.12	-0.12	N/A
SLCO4C1	ENST00000310954.6	solute carrier organic anion transporter family, member 4C1	13	1	0	1	0	0	rno-miR-582-3p	-0.12	-0.12	N/A
PRDM6	ENST00000407847.4	PR domain containing 6	69	1	1	0	0	1	rno-miR-582-3p	-0.12	-0.14	N/A
C3orf58	ENST00000441925.2	chromosome 3 open reading frame 58	118	1	0	0	1	0	rno-miR-582-3p	-0.12	-0.12	N/A
MYOD1	ENST00000250003.3	myogenic differentiation 1	5	1	0	1	0	0	rno-miR-582-3p	-0.12	-0.12	N/A
SIT1	ENST00000259608.3	signaling threshold regulating transmembrane adaptor 1	7	1	1	0	0	1	rno-miR-582-3p	-0.12	-0.32	N/A
SNX18	ENST00000343017.6	sorting nexin 18	174	1	0	1	0	0	rno-miR-582-3p	-0.12	-0.17	N/A
C3orf67	ENST00000491845.1	chromosome 3 open reading frame 67	50	1	0	0	1	0	rno-miR-582-3p	-0.12	-0.21	N/A
CALU	ENST00000535011.2	calumenin	3079	1	1	0	0	1	rno-miR-582-3p	-0.12	-0.42	N/A
TRIP12	ENST00000283943.5	thyroid hormone receptor interactor 12	145	1	0	0	1	1	rno-miR-582-3p	-0.12	-0.17	N/A
SEZ6	ENST00000317338.12	seizure related 6 homolog (mouse)	5	1	0	0	1	0	rno-miR-582-3p	-0.12	-0.12	N/A
ARHGAP19	ENST00000358531.4	Rho GTPase activating protein 19	1051	1	1	0	0	1	rno-miR-582-3p	-0.12	-0.12	N/A
COL10A1	ENST00000243222.4	collagen, type X, alpha 1	5	1	0	1	0	0	rno-miR-582-3p	-0.12	-0.12	N/A
UNC45B	ENST00000268876.5	unc-45 homolog B (C. elegans)	5	2	0	2	0	0	rno-miR-582-3p	-0.12	-0.12	N/A
SRPK2	ENST00000393651.3	SRSF protein kinase 2	381	2	1	0	1	1	rno-miR-582-3p	-0.12	-0.39	N/A
TTLL6	ENST00000433608.2	tubulin tyrosine ligase-like family, member 6	5	1	0	0	1	0	rno-miR-582-3p	-0.12	-0.12	N/A
FBXO33	ENST00000298097.7	F-box protein 33	306	1	0	0	1	1	rno-miR-582-3p	-0.12	-0.15	N/A
MAGOHB	ENST00000539554.1	mago-nashi homolog B (Drosophila)	63	1	0	1	0	1	rno-miR-582-3p	-0.12	-0.43	N/A
MCL1	ENST00000369026.2	myeloid cell leukemia sequence 1 (BCL2-related)	374	1	0	0	1	0	rno-miR-582-3p	-0.12	-0.12	N/A
KCNMB1	ENST00000274629.4	potassium large conductance calcium-activated channel, subfamily M, beta member 1	5	1	0	1	0	0	rno-miR-582-3p	-0.12	-0.12	N/A
KBTBD6	ENST00000379485.1	kelch repeat and BTB (POZ) domain containing 6	51	1	0	0	1	0	rno-miR-582-3p	-0.12	-0.12	N/A
LOXL4	ENST00000260702.3	lysyl oxidase-like 4	299	1	0	1	0	0	rno-miR-582-3p	-0.12	-0.12	N/A
ARMC1	ENST00000276569.3	armadillo repeat containing 1	93	1	0	1	0	1	rno-miR-582-3p	-0.12	-0.3	N/A
PIK3R5	ENST00000447110.1	phosphoinositide-3-kinase, regulatory subunit 5	5	1	0	0	1	0	rno-miR-582-3p	-0.12	-0.12	N/A
PHF8	ENST00000338946.6	PHD finger protein 8	85	2	0	1	1	0	rno-miR-582-3p	-0.12	-0.23	N/A
CEP120	ENST00000306467.5	centrosomal protein 120kDa	261	1	0	1	0	0	rno-miR-582-3p	-0.12	-0.12	N/A
TMEM154	ENST00000304385.3	transmembrane protein 154	5	1	1	0	0	0	rno-miR-582-3p	-0.12	-0.12	N/A
SKIL	ENST00000458537.3	SKI-like oncogene	210	1	0	0	1	0	rno-miR-582-3p	-0.12	-0.12	N/A
CREG2	ENST00000324768.5	cellular repressor of E1A-stimulated genes 2	38	1	0	1	0	0	rno-miR-582-3p	-0.12	-0.16	N/A
EYA1	ENST00000388742.4	eyes absent homolog 1 (Drosophila)	222	1	0	1	0	0	rno-miR-582-3p	-0.12	-0.12	N/A
IKZF5	ENST00000368886.5	IKAROS family zinc finger 5 (Pegasus)	83	2	0	1	1	0	rno-miR-582-3p	-0.12	-0.21	N/A
AKT1S1	ENST00000391833.1	AKT1 substrate 1 (proline-rich)	754	1	0	1	0	0	rno-miR-582-3p	-0.12	-0.12	N/A
CEP97	ENST00000341893.3	centrosomal protein 97kDa	290	1	0	1	0	1	rno-miR-582-3p	-0.12	-0.15	N/A
PAPPA	ENST00000328252.3	pregnancy-associated plasma protein A, pappalysin 1	350	1	1	0	0	1	rno-miR-582-3p	-0.12	-0.13	N/A
AHCTF1	ENST00000366508.1	AT hook containing transcription factor 1	5	1	0	0	1	0	rno-miR-582-3p	-0.12	-0.12	N/A
SHANK3	ENST00000414786.2	SH3 and multiple ankyrin repeat domains 3	5	1	0	1	0	1	rno-miR-582-3p	-0.12	-0.12	N/A
CALN1	ENST00000329008.5	calneuron 1	5	1	0	0	1	2	rno-miR-582-3p	-0.12	-0.12	N/A
MRPL44	ENST00000258383.3	mitochondrial ribosomal protein L44	347	1	0	1	0	0	rno-miR-582-3p	-0.11	-0.39	N/A
BTAF1	ENST00000265990.6	BTAF1 RNA polymerase II, B-TFIID transcription factor-associated, 170kDa	917	1	0	0	1	0	rno-miR-582-3p	-0.11	-0.13	N/A
RASGRF1	ENST00000558480.2	Ras protein-specific guanine nucleotide-releasing factor 1	5	1	0	0	1	1	rno-miR-582-3p	-0.11	-0.11	N/A
RASA2	ENST00000286364.3	RAS p21 protein activator 2	170	1	0	0	1	1	rno-miR-582-3p	-0.11	-0.11	N/A
KIAA1467	ENST00000197268.8	KIAA1467	509	1	0	1	0	0	rno-miR-582-3p	-0.11	-0.11	N/A
RNF135	ENST00000535306.2	ring finger protein 135	65	1	0	1	0	0	rno-miR-582-3p	-0.11	-0.2	N/A
FAM205A	ENST00000378788.3	family with sequence similarity 205, member A	5	1	0	1	0	0	rno-miR-582-3p	-0.11	-0.11	N/A
KCNA3	ENST00000369769.2	potassium voltage-gated channel, shaker-related subfamily, member 3	5	1	0	1	0	0	rno-miR-582-3p	-0.11	-0.11	N/A
TPRN	ENST00000409012.4	taperin	1586	1	0	1	0	1	rno-miR-582-3p	-0.11	-0.11	N/A
SNX1	ENST00000353874.4	sorting nexin 1	1296	3	0	3	0	2	rno-miR-582-3p	-0.11	-0.16	N/A
PPP3CB	ENST00000360663.5	protein phosphatase 3, catalytic subunit, beta isozyme	105	1	0	0	1	0	rno-miR-582-3p	-0.11	-0.12	N/A
XIAP	ENST00000371199.3	X-linked inhibitor of apoptosis	153	1	0	0	1	0	rno-miR-582-3p	-0.11	-0.18	N/A
PGRMC1	ENST00000217971.7	progesterone receptor membrane component 1	762	1	0	1	0	0	rno-miR-582-3p	-0.11	-0.15	N/A
TACR3	ENST00000304883.2	tachykinin receptor 3	5	1	0	0	1	0	rno-miR-582-3p	-0.11	-0.11	N/A
MEX3C	ENST00000592416.1	mex-3 RNA binding family member C	5	1	0	0	1	0	rno-miR-582-3p	-0.11	-0.11	N/A
PAG1	ENST00000220597.4	phosphoprotein associated with glycosphingolipid microdomains 1	53	1	0	1	0	0	rno-miR-582-3p	-0.11	-0.11	N/A
CNTN1	ENST00000551295.2	contactin 1	40	1	0	1	0	2	rno-miR-582-3p	-0.11	-0.12	N/A
RGP1	ENST00000378078.4	RGP1 retrograde golgi transport homolog (S. cerevisiae)	203	1	0	0	1	2	rno-miR-582-3p	-0.11	-0.21	N/A
RFFL	ENST00000315249.7	ring finger and FYVE-like domain containing E3 ubiquitin protein ligase	670	1	0	1	0	0	rno-miR-582-3p	-0.11	-0.13	N/A
PIK3C2A	ENST00000265970.7	phosphatidylinositol-4-phosphate 3-kinase, catalytic subunit type 2 alpha	280	1	0	1	0	0	rno-miR-582-3p	-0.11	-0.14	N/A
KLHL6	ENST00000341319.3	kelch-like family member 6	5	1	0	1	0	0	rno-miR-582-3p	-0.11	-0.11	N/A
ELP4	ENST00000395934.2	elongator acetyltransferase complex subunit 4	282	1	0	1	0	1	rno-miR-582-3p	-0.11	-0.14	N/A
ACACA	ENST00000353139.5	acetyl-CoA carboxylase alpha	306	1	1	0	0	1	rno-miR-582-3p	-0.11	-0.14	N/A
ZKSCAN1	ENST00000324306.6	zinc finger with KRAB and SCAN domains 1	1314	1	1	0	0	0	rno-miR-582-3p	-0.11	-0.11	N/A
UBXN10	ENST00000375099.3	UBX domain protein 10	5	1	0	0	1	3	rno-miR-582-3p	-0.11	-0.11	N/A
BRMS1L	ENST00000216807.7	breast cancer metastasis-suppressor 1-like	230	1	0	1	0	0	rno-miR-582-3p	-0.11	-0.11	N/A
ZFR2	ENST00000262961.4	zinc finger RNA binding protein 2	5	1	0	1	0	0	rno-miR-582-3p	-0.11	-0.11	N/A
KCNJ6	ENST00000609713.1	potassium inwardly-rectifying channel, subfamily J, member 6	5	1	0	1	0	1	rno-miR-582-3p	-0.11	-0.11	N/A
TRAF7	ENST00000326181.6	TNF receptor-associated factor 7, E3 ubiquitin protein ligase	1505	1	0	0	1	1	rno-miR-582-3p	-0.11	-0.11	N/A
KIAA1549	ENST00000440172.1	KIAA1549	508	2	0	1	1	1	rno-miR-582-3p	-0.11	-0.12	N/A
NCAM1	ENST00000316851.7	neural cell adhesion molecule 1	19	2	1	0	1	0	rno-miR-582-3p	-0.11	-0.21	N/A
SGK3	ENST00000345714.4	serum/glucocorticoid regulated kinase family, member 3	56	1	0	0	1	0	rno-miR-582-3p	-0.11	-0.16	N/A
CHST10	ENST00000264249.3	carbohydrate sulfotransferase 10	33	1	0	0	1	0	rno-miR-582-3p	-0.11	-0.11	N/A
UBE2Z	ENST00000360943.5	ubiquitin-conjugating enzyme E2Z	3688	1	0	0	1	1	rno-miR-582-3p	-0.11	-0.11	N/A
ZBTB10	ENST00000430430.1	zinc finger and BTB domain containing 10	113	2	0	2	0	1	rno-miR-582-3p	-0.11	-0.28	N/A
PTPRD	ENST00000381196.4	protein tyrosine phosphatase, receptor type, D	101	1	0	0	1	1	rno-miR-582-3p	-0.11	-0.22	N/A
SKAP2	ENST00000345317.2	src kinase associated phosphoprotein 2	1085	1	0	1	0	1	rno-miR-582-3p	-0.11	-0.11	N/A
HLF	ENST00000226067.5	hepatic leukemia factor	15	1	0	1	0	1	rno-miR-582-3p	-0.11	-0.14	N/A
SMUG1	ENST00000505128.1	single-strand-selective monofunctional uracil-DNA glycosylase 1	242	1	0	0	1	1	rno-miR-582-3p	-0.11	-0.11	N/A
OLFML2A	ENST00000288815.5	olfactomedin-like 2A	155	1	0	1	0	2	rno-miR-582-3p	-0.11	-0.11	N/A
NOVA2	ENST00000263257.5	neuro-oncological ventral antigen 2	7	1	0	1	0	1	rno-miR-582-3p	-0.11	-0.16	N/A
DRAXIN	ENST00000294485.5	dorsal inhibitory axon guidance protein	5	1	0	1	0	0	rno-miR-582-3p	-0.11	-0.11	N/A
CSNK1G3	ENST00000360683.2	casein kinase 1, gamma 3	28	1	0	0	1	1	rno-miR-582-3p	-0.11	-0.28	N/A
ZNF609	ENST00000326648.3	zinc finger protein 609	103	1	0	0	1	0	rno-miR-582-3p	-0.11	-0.11	N/A
LPPR4	ENST00000370185.3	Lipid phosphate phosphatase-related protein type 4	5	1	0	1	0	1	rno-miR-582-3p	-0.11	-0.11	N/A
TMEM170B	ENST00000379426.1	transmembrane protein 170B	489	1	0	1	0	1	rno-miR-582-3p	-0.11	-0.2	N/A
IFNLR1	ENST00000327575.2	interferon, lambda receptor 1	15	1	0	0	1	1	rno-miR-582-3p	-0.11	-0.16	N/A
PIKFYVE	ENST00000264380.4	phosphoinositide kinase, FYVE finger containing	107	1	0	1	0	0	rno-miR-582-3p	-0.11	-0.12	N/A
VPS37A	ENST00000324849.4	vacuolar protein sorting 37 homolog A (S. cerevisiae)	339	2	1	0	1	1	rno-miR-582-3p	-0.11	-0.46	N/A
UPF3B	ENST00000276201.2	UPF3 regulator of nonsense transcripts homolog B (yeast)	11	1	0	1	0	0	rno-miR-582-3p	-0.11	-0.2	N/A
CCDC68	ENST00000591504.1	coiled-coil domain containing 68	72	1	0	0	1	0	rno-miR-582-3p	-0.11	-0.12	N/A
ABLIM2	ENST00000361737.5	actin binding LIM protein family, member 2	78	1	1	0	0	0	rno-miR-582-3p	-0.11	-0.11	N/A
RORB	ENST00000376896.3	RAR-related orphan receptor B	5	1	0	1	0	1	rno-miR-582-3p	-0.1	-0.1	N/A
IRX5	ENST00000394636.4	iroquois homeobox 5	82	1	0	1	0	0	rno-miR-582-3p	-0.1	-0.32	N/A
AL354993.1	ENST00000439873.2	Cell growth-inhibiting protein 7; HCG1784586; Uncharacterized protein	9	1	0	1	0	0	rno-miR-582-3p	-0.1	-0.24	N/A
ZMAT3	ENST00000311417.2	zinc finger, matrin-type 3	459	2	0	1	1	0	rno-miR-582-3p	-0.1	-0.11	N/A
MCTP1	ENST00000515393.1	multiple C2 domains, transmembrane 1	81	1	0	0	1	0	rno-miR-582-3p	-0.1	-0.12	N/A
CYBRD1	ENST00000375252.3	cytochrome b reductase 1	4467	1	0	0	1	0	rno-miR-582-3p	-0.1	-0.11	N/A
LYNX1	ENST00000395192.2	Ly6/neurotoxin 1	5	1	0	0	1	0	rno-miR-582-3p	-0.1	-0.1	N/A
C3orf18	ENST00000426034.1	chromosome 3 open reading frame 18	29	1	0	0	1	0	rno-miR-582-3p	-0.1	-0.1	N/A
C21orf62	ENST00000536776.1	chromosome 21 open reading frame 62	5	1	0	1	0	0	rno-miR-582-3p	-0.1	-0.1	N/A
TAF5	ENST00000369839.3	TAF5 RNA polymerase II, TATA box binding protein (TBP)-associated factor, 100kDa	105	1	0	1	0	0	rno-miR-582-3p	-0.1	-0.19	N/A
WWC3	ENST00000380861.4	WWC family member 3	11	1	0	0	1	2	rno-miR-582-3p	-0.1	-0.12	N/A
PTCH1	ENST00000430669.2	patched 1	123	1	0	1	0	0	rno-miR-582-3p	-0.1	-0.11	N/A
STPG1	ENST00000374409.1	sperm-tail PG-rich repeat containing 1	24	1	0	0	1	0	rno-miR-582-3p	-0.1	-0.1	N/A
GPRIN2	ENST00000374314.4	G protein regulated inducer of neurite outgrowth 2	5	1	0	1	0	0	rno-miR-582-3p	-0.1	-0.1	N/A
AMMECR1L	ENST00000272647.5	AMMECR1-like	21	1	0	1	0	0	rno-miR-582-3p	-0.1	-0.1	N/A
SCRT1	ENST00000332135.4	scratch homolog 1, zinc finger protein (Drosophila)	5	1	0	0	1	0	rno-miR-582-3p	-0.1	-0.1	N/A
SDK1	ENST00000404826.2	sidekick cell adhesion molecule 1	60	1	0	0	1	0	rno-miR-582-3p	-0.1	-0.1	N/A
TET3	ENST00000409262.3	tet methylcytosine dioxygenase 3	1437	1	0	1	0	2	rno-miR-582-3p	-0.1	-0.1	N/A
GNB4	ENST00000232564.3	guanine nucleotide binding protein (G protein), beta polypeptide 4	343	1	1	0	0	1	rno-miR-582-3p	-0.1	-0.37	N/A
BCL2L2	ENST00000250405.5	BCL2-like 2	1380	1	0	0	1	1	rno-miR-582-3p	-0.1	-0.1	N/A
EIF3A	ENST00000369144.3	eukaryotic translation initiation factor 3, subunit A	638	1	0	1	0	0	rno-miR-582-3p	-0.1	-0.14	N/A
LYPLAL1	ENST00000366928.5	lysophospholipase-like 1	28	1	0	0	1	0	rno-miR-582-3p	-0.1	-0.29	N/A
EPHB1	ENST00000398015.3	EPH receptor B1	27	1	0	1	0	0	rno-miR-582-3p	-0.1	-0.1	N/A
FABP1	ENST00000393750.3	fatty acid binding protein 1, liver	49	1	0	0	1	0	rno-miR-582-3p	-0.1	-0.1	N/A
IKZF2	ENST00000457361.1	IKAROS family zinc finger 2 (Helios)	32	1	0	0	1	2	rno-miR-582-3p	-0.1	-0.1	N/A
ZFP14	ENST00000270001.7	ZFP14 zinc finger protein	109	1	0	1	0	0	rno-miR-582-3p	-0.1	-0.1	N/A
BMP8B	ENST00000372827.3	bone morphogenetic protein 8b	88	1	0	1	0	1	rno-miR-582-3p	-0.1	-0.1	N/A
ESR1	ENST00000440973.1	estrogen receptor 1	5	1	0	1	0	1	rno-miR-582-3p	-0.1	-0.1	N/A
LIN54	ENST00000395282.2	lin-54 homolog (C. elegans)	228	1	0	0	1	0	rno-miR-582-3p	-0.1	-0.11	N/A
PTPN11	ENST00000351677.2	protein tyrosine phosphatase, non-receptor type 11	52	1	0	0	1	1	rno-miR-582-3p	-0.1	-0.1	N/A
KLF16	ENST00000250916.4	Kruppel-like factor 16	5	1	0	0	1	0	rno-miR-582-3p	-0.1	-0.1	N/A
TNFAIP8	ENST00000504771.2	tumor necrosis factor, alpha-induced protein 8	608	1	0	1	0	1	rno-miR-582-3p	-0.1	-0.15	N/A
AGFG1	ENST00000310078.8	ArfGAP with FG repeats 1	2019	1	1	0	0	1	rno-miR-582-3p	-0.1	-0.11	N/A
SKIV2L2	ENST00000230640.5	superkiller viralicidic activity 2-like 2 (S. cerevisiae)	1037	1	0	1	0	1	rno-miR-582-3p	-0.1	-0.16	N/A
TSPYL4	ENST00000420283.1	TSPY-like 4	5	1	0	0	1	1	rno-miR-582-3p	-0.1	-0.1	N/A
MYCT1	ENST00000367245.5	myc target 1	5	1	0	1	0	1	rno-miR-582-3p	-0.1	-0.1	N/A
ZNF536	ENST00000355537.3	zinc finger protein 536	5	2	0	1	1	0	rno-miR-582-3p	-0.1	-0.1	N/A
ATXN1	ENST00000244769.4	ataxin 1	106	1	0	1	0	0	rno-miR-582-3p	-0.1	-0.1	N/A
RALBP1	ENST00000383432.3	ralA binding protein 1	134	1	0	0	1	0	rno-miR-582-3p	-0.1	-0.1	N/A
AMER2	ENST00000357816.2	APC membrane recruitment protein 2	7	2	0	2	0	1	rno-miR-582-3p	-0.1	-0.13	N/A
RAB30	ENST00000533486.1	RAB30, member RAS oncogene family	274	1	0	1	0	1	rno-miR-582-3p	-0.1	-0.16	N/A
SRSF1	ENST00000258962.4	serine/arginine-rich splicing factor 1	1430	2	1	1	0	1	rno-miR-582-3p	-0.1	-0.58	N/A
ARID3B	ENST00000346246.5	AT rich interactive domain 3B (BRIGHT-like)	11	1	0	0	1	0	rno-miR-582-3p	-0.1	-0.1	N/A
IQGAP2	ENST00000274364.6	IQ motif containing GTPase activating protein 2	588	1	0	0	1	0	rno-miR-582-3p	-0.1	-0.1	N/A
MBOAT2	ENST00000305997.3	membrane bound O-acyltransferase domain containing 2	1145	2	1	0	1	0	rno-miR-582-3p	-0.1	-0.32	N/A
FAM211A	ENST00000409083.3	family with sequence similarity 211, member A	23	1	0	0	1	0	rno-miR-582-3p	-0.1	-0.21	N/A
DNAJB12	ENST00000338820.3	DnaJ (Hsp40) homolog, subfamily B, member 12	1458	1	0	1	0	1	rno-miR-582-3p	-0.1	-0.11	N/A
SLCO3A1	ENST00000318445.6	solute carrier organic anion transporter family, member 3A1	133	1	0	1	0	2	rno-miR-582-3p	-0.1	-0.11	N/A
USP12	ENST00000282344.6	ubiquitin specific peptidase 12	35	1	1	0	0	0	rno-miR-582-3p	-0.1	-0.25	N/A
PPP4R1L	ENST00000334187.8	protein phosphatase 4, regulatory subunit 1-like	27	1	0	1	0	0	rno-miR-582-3p	-0.1	-0.12	N/A
TFE3	ENST00000315869.7	transcription factor binding to IGHM enhancer 3	20	1	0	0	1	0	rno-miR-582-3p	-0.1	-0.1	N/A
ZNF660	ENST00000322734.2	zinc finger protein 660	5	1	0	1	0	0	rno-miR-582-3p	-0.1	-0.1	N/A
LEPROT	ENST00000371065.4	leptin receptor overlapping transcript	397	1	0	1	0	0	rno-miR-582-3p	-0.1	-0.1	N/A
DPYSL3	ENST00000398514.3	dihydropyrimidinase-like 3	5209	1	0	1	0	0	rno-miR-582-3p	-0.1	-0.11	N/A
ANKRD12	ENST00000262126.4	ankyrin repeat domain 12	11	1	0	0	1	0	rno-miR-582-3p	-0.1	-0.12	N/A
PRRC2B	ENST00000372249.1	proline-rich coiled-coil 2B	97	1	0	0	1	0	rno-miR-582-3p	-0.1	-0.11	N/A
LIMD1	ENST00000273317.4	LIM domains containing 1	1092	1	0	1	0	1	rno-miR-582-3p	-0.1	-0.1	N/A
CRTC1	ENST00000338797.6	CREB regulated transcription coactivator 1	322	1	0	1	0	0	rno-miR-582-3p	-0.1	-0.1	N/A
EIF5A2	ENST00000474096.1	eukaryotic translation initiation factor 5A2	443	1	0	1	0	0	rno-miR-582-3p	-0.1	-0.26	N/A
SEC14L1	ENST00000413679.2	SEC14-like 1 (S. cerevisiae)	1399	1	0	0	1	0	rno-miR-582-3p	-0.1	-0.1	N/A
TSPAN17	ENST00000298564.10	tetraspanin 17	849	1	0	1	0	0	rno-miR-582-3p	-0.1	-0.1	N/A
LENG8	ENST00000326764.5	leukocyte receptor cluster (LRC) member 8	244	1	0	0	1	1	rno-miR-582-3p	-0.1	-0.1	N/A
KBTBD12	ENST00000405256.1	kelch repeat and BTB (POZ) domain containing 12	5	1	0	1	0	1	rno-miR-582-3p	-0.1	-0.1	N/A
ZKSCAN2	ENST00000328086.7	zinc finger with KRAB and SCAN domains 2	81	1	0	1	0	0	rno-miR-582-3p	-0.1	-0.1	N/A
STK4	ENST00000372801.1	serine/threonine kinase 4	276	1	0	0	1	0	rno-miR-582-3p	-0.1	-0.1	N/A
SPSB1	ENST00000328089.6	splA/ryanodine receptor domain and SOCS box containing 1	572	1	0	0	1	0	rno-miR-582-3p	-0.1	-0.1	N/A
AMN	ENST00000299155.5	amnion associated transmembrane protein	71	1	0	0	1	0	rno-miR-582-3p	-0.1	-0.18	N/A
TRIM67	ENST00000444294.3	tripartite motif containing 67	41	1	0	0	1	3	rno-miR-582-3p	-0.1	-0.15	N/A
COL4A6	ENST00000334504.7	collagen, type IV, alpha 6	37	1	0	0	1	0	rno-miR-582-3p	-0.1	-0.1	N/A
NPAS1	ENST00000439365.2	neuronal PAS domain protein 1	317	1	0	0	1	0	rno-miR-582-3p	-0.1	-0.1	N/A
RNF150	ENST00000515673.2	ring finger protein 150	518	2	0	2	0	1	rno-miR-582-3p	-0.09	-0.11	N/A
FOXO1	ENST00000379561.5	forkhead box O1	480	1	0	1	0	2	rno-miR-582-3p	-0.09	-0.1	N/A
NEK9	ENST00000238616.5	NIMA-related kinase 9	733	1	0	0	1	0	rno-miR-582-3p	-0.09	-0.1	N/A
RPUSD4	ENST00000298317.4	RNA pseudouridylate synthase domain containing 4	333	1	0	1	0	0	rno-miR-582-3p	-0.09	-0.11	N/A
C20orf196	ENST00000303142.6	chromosome 20 open reading frame 196	18	1	0	0	1	0	rno-miR-582-3p	-0.09	-0.13	N/A
FAM163A	ENST00000341785.4	family with sequence similarity 163, member A	23	1	0	1	0	1	rno-miR-582-3p	-0.09	-0.1	N/A
FAM109A	ENST00000361483.3	family with sequence similarity 109, member A	780	1	0	0	1	1	rno-miR-582-3p	-0.09	-0.11	N/A
EMX1	ENST00000258106.6	empty spiracles homeobox 1	35	1	1	0	0	0	rno-miR-582-3p	-0.09	-0.22	N/A
SPRN	ENST00000414069.2	shadow of prion protein homolog (zebrafish)	5	1	0	0	1	0	rno-miR-582-3p	-0.09	-0.09	N/A
PCDH7	ENST00000543491.1	protocadherin 7	95	1	0	0	1	1	rno-miR-582-3p	-0.09	-0.09	N/A
C8orf44-SGK3	ENST00000519289.1	C8orf44-SGK3 readthrough	56	1	0	0	1	0	rno-miR-582-3p	-0.09	-0.16	N/A
PCDHGA11	ENST00000398587.2	protocadherin gamma subfamily A, 11	145	1	0	1	0	1	rno-miR-582-3p	-0.09	-0.09	N/A
YTHDF1	ENST00000370339.3	YTH domain family, member 1	748	1	0	0	1	0	rno-miR-582-3p	-0.09	-0.12	N/A
SLC38A1	ENST00000398637.5	solute carrier family 38, member 1	1967	1	0	0	1	2	rno-miR-582-3p	-0.09	-0.13	N/A
LY75-CD302	ENST00000504764.1	LY75-CD302 readthrough	855	1	0	1	0	0	rno-miR-582-3p	-0.09	-0.15	N/A
LY75	ENST00000554112.1	lymphocyte antigen 75	855	1	0	1	0	0	rno-miR-582-3p	-0.09	-0.15	N/A
SUSD5	ENST00000309558.3	sushi domain containing 5	23	1	0	1	0	0	rno-miR-582-3p	-0.09	-0.09	N/A
GXYLT1	ENST00000398675.3	glucoside xylosyltransferase 1	126	1	0	0	1	0	rno-miR-582-3p	-0.09	-0.09	N/A
AMER3	ENST00000423981.1	APC membrane recruitment protein 3	5	1	0	0	1	0	rno-miR-582-3p	-0.09	-0.09	N/A
SPTBN2	ENST00000529997.1	spectrin, beta, non-erythrocytic 2	910	1	0	0	1	0	rno-miR-582-3p	-0.09	-0.12	N/A
GAB2	ENST00000340149.2	GRB2-associated binding protein 2	627	1	0	1	0	0	rno-miR-582-3p	-0.09	-0.09	N/A
SV2B	ENST00000394232.1	synaptic vesicle glycoprotein 2B	7	1	0	0	1	2	rno-miR-582-3p	-0.09	-0.1	N/A
KRT76	ENST00000332411.2	keratin 76	5	1	0	1	0	1	rno-miR-582-3p	-0.09	-0.09	N/A
GNA11	ENST00000078429.4	guanine nucleotide binding protein (G protein), alpha 11 (Gq class)	1513	1	0	1	0	1	rno-miR-582-3p	-0.09	-0.09	N/A
C2CD3	ENST00000334126.7	C2 calcium-dependent domain containing 3	605	1	0	0	1	0	rno-miR-582-3p	-0.09	-0.09	N/A
SLC9A6	ENST00000370698.3	solute carrier family 9, subfamily A (NHE6, cation proton antiporter 6), member 6	547	1	0	1	0	0	rno-miR-582-3p	-0.09	-0.1	N/A
TAX1BP1	ENST00000396319.2	Tax1 (human T-cell leukemia virus type I) binding protein 1	1251	1	0	1	0	1	rno-miR-582-3p	-0.09	-0.21	N/A
TBX15	ENST00000207157.3	T-box 15	14	1	0	1	0	0	rno-miR-582-3p	-0.09	-0.09	N/A
SLC30A8	ENST00000427715.2	solute carrier family 30 (zinc transporter), member 8	5	1	0	0	1	0	rno-miR-582-3p	-0.09	-0.09	N/A
KCNN3	ENST00000271915.4	potassium intermediate/small conductance calcium-activated channel, subfamily N, member 3	5	1	0	0	1	1	rno-miR-582-3p	-0.09	-0.09	N/A
PHIP	ENST00000275034.4	pleckstrin homology domain interacting protein	668	1	0	1	0	2	rno-miR-582-3p	-0.09	-0.09	N/A
GAK	ENST00000314167.4	cyclin G associated kinase	8	1	0	1	0	0	rno-miR-582-3p	-0.09	-0.09	N/A
PLXND1	ENST00000393239.1	plexin D1	211	1	0	1	0	0	rno-miR-582-3p	-0.09	-0.09	N/A
SLC7A1	ENST00000380752.5	solute carrier family 7 (cationic amino acid transporter, y+ system), member 1	338	1	0	0	1	2	rno-miR-582-3p	-0.09	-0.1	N/A
ACER2	ENST00000340967.2	alkaline ceramidase 2	44	1	0	0	1	1	rno-miR-582-3p	-0.09	-0.1	N/A
ZC3H7B	ENST00000352645.4	zinc finger CCCH-type containing 7B	888	1	0	0	1	0	rno-miR-582-3p	-0.09	-0.09	N/A
IL6R	ENST00000344086.4	interleukin 6 receptor	13	1	0	0	1	2	rno-miR-582-3p	-0.09	-0.15	N/A
PVRL3	ENST00000319792.3	poliovirus receptor-related 3	361	1	0	0	1	0	rno-miR-582-3p	-0.09	-0.09	N/A
DOCK9	ENST00000376460.1	dedicator of cytokinesis 9	172	1	0	1	0	0	rno-miR-582-3p	-0.09	-0.09	N/A
SLC37A1	ENST00000398341.3	solute carrier family 37 (glucose-6-phosphate transporter), member 1	12	1	0	0	1	0	rno-miR-582-3p	-0.09	-0.09	N/A
AGMO	ENST00000342526.3	alkylglycerol monooxygenase	11	2	0	1	1	0	rno-miR-582-3p	-0.09	-0.28	N/A
XPA	ENST00000375128.4	xeroderma pigmentosum, complementation group A	168	1	0	1	0	0	rno-miR-582-3p	-0.09	-0.19	N/A
FRRS1	ENST00000287474.5	ferric-chelate reductase 1	97	1	1	0	0	2	rno-miR-582-3p	-0.09	-0.4	N/A
PCDHGC4	ENST00000306593.1	protocadherin gamma subfamily C, 4	145	1	0	1	0	1	rno-miR-582-3p	-0.09	-0.09	N/A
TEAD1	ENST00000361905.4	TEA domain family member 1 (SV40 transcriptional enhancer factor)	740	1	0	1	0	1	rno-miR-582-3p	-0.09	-0.09	N/A
PRKAA2	ENST00000371244.4	protein kinase, AMP-activated, alpha 2 catalytic subunit	561	1	0	0	1	1	rno-miR-582-3p	-0.09	-0.1	N/A
TOP2B	ENST00000542520.1	topoisomerase (DNA) II beta 180kDa	28	1	1	0	0	0	rno-miR-582-3p	-0.09	-0.36	N/A
SOGA3	ENST00000556132.1	SOGA family member 3	95	1	1	0	0	2	rno-miR-582-3p	-0.09	-0.21	N/A
PTRF	ENST00000357037.5	polymerase I and transcript release factor	987	1	0	1	0	0	rno-miR-582-3p	-0.09	-0.09	N/A
SASH1	ENST00000367467.3	SAM and SH3 domain containing 1	79	1	0	0	1	0	rno-miR-582-3p	-0.09	-0.09	N/A
ABLIM1	ENST00000392952.3	actin binding LIM protein 1	1321	1	0	0	1	0	rno-miR-582-3p	-0.09	-0.09	N/A
ATP8A2	ENST00000381655.2	ATPase, aminophospholipid transporter, class I, type 8A, member 2	22	2	0	0	2	1	rno-miR-582-3p	-0.09	-0.18	N/A
HAS3	ENST00000306560.1	hyaluronan synthase 3	15	1	0	0	1	1	rno-miR-582-3p	-0.09	-0.09	N/A
NAV3	ENST00000228327.6	neuron navigator 3	277	1	0	0	1	0	rno-miR-582-3p	-0.09	-0.09	N/A
TNPO1	ENST00000337273.5	transportin 1	2041	1	1	0	0	1	rno-miR-582-3p	-0.09	-0.14	N/A
PURB	ENST00000395699.2	purine-rich element binding protein B	497	1	1	0	0	1	rno-miR-582-3p	-0.09	-0.19	N/A
PDZD8	ENST00000334464.5	PDZ domain containing 8	99	3	0	1	2	1	rno-miR-582-3p	-0.09	-0.37	N/A
PPM1E	ENST00000308249.2	protein phosphatase, Mg2+/Mn2+ dependent, 1E	178	2	0	1	1	2	rno-miR-582-3p	-0.09	-0.11	N/A
LEPROTL1	ENST00000321250.8	leptin receptor overlapping transcript-like 1	1242	1	0	1	0	1	rno-miR-582-3p	-0.08	-0.21	N/A
SLC17A8	ENST00000323346.5	solute carrier family 17 (vesicular glutamate transporter), member 8	5	1	0	0	1	0	rno-miR-582-3p	-0.08	-0.08	N/A
ATP6V1A	ENST00000273398.3	ATPase, H+ transporting, lysosomal 70kDa, V1 subunit A	180	1	0	0	1	0	rno-miR-582-3p	-0.08	-0.08	N/A
ERAP1	ENST00000443439.2	endoplasmic reticulum aminopeptidase 1	133	1	0	0	1	0	rno-miR-582-3p	-0.08	-0.08	N/A
RRAGD	ENST00000369415.4	Ras-related GTP binding D	644	1	0	1	0	0	rno-miR-582-3p	-0.08	-0.12	N/A
FBXO21	ENST00000427718.2	F-box protein 21	1035	1	0	1	0	0	rno-miR-582-3p	-0.08	-0.09	N/A
PCDHGB3	ENST00000576222.1	protocadherin gamma subfamily B, 3	145	1	0	1	0	1	rno-miR-582-3p	-0.08	-0.08	N/A
MYBL1	ENST00000522677.3	v-myb avian myeloblastosis viral oncogene homolog-like 1	53	1	0	0	1	0	rno-miR-582-3p	-0.08	-0.08	N/A
SLC26A2	ENST00000286298.4	solute carrier family 26 (anion exchanger), member 2	748	1	0	0	1	0	rno-miR-582-3p	-0.08	-0.08	N/A
COL6A6	ENST00000358511.6	collagen, type VI, alpha 6	5	1	0	1	0	0	rno-miR-582-3p	-0.08	-0.08	N/A
VTI1A	ENST00000393077.2	vesicle transport through interaction with t-SNAREs 1A	376	1	0	1	0	0	rno-miR-582-3p	-0.08	-0.1	N/A
ZNF800	ENST00000393313.1	zinc finger protein 800	239	1	0	0	1	1	rno-miR-582-3p	-0.08	-0.15	N/A
XK	ENST00000378616.3	X-linked Kx blood group (McLeod syndrome)	39	1	0	0	1	1	rno-miR-582-3p	-0.08	-0.08	N/A
PLA2G4E	ENST00000399518.3	phospholipase A2, group IVE	5	1	0	1	0	0	rno-miR-582-3p	-0.08	-0.08	N/A
COL22A1	ENST00000303045.6	collagen, type XXII, alpha 1	5	1	0	1	0	0	rno-miR-582-3p	-0.08	-0.08	N/A
VEZF1	ENST00000584396.1	vascular endothelial zinc finger 1	209	1	0	0	1	1	rno-miR-582-3p	-0.08	-0.08	N/A
PSMA5	ENST00000271308.4	proteasome (prosome, macropain) subunit, alpha type, 5	60	1	1	0	0	0	rno-miR-582-3p	-0.08	-0.35	N/A
MC1R	ENST00000555147.1	melanocortin 1 receptor (alpha melanocyte stimulating hormone receptor)	49	1	0	0	1	0	rno-miR-582-3p	-0.08	-0.12	N/A
RNF185	ENST00000326132.6	ring finger protein 185	97	1	0	0	1	0	rno-miR-582-3p	-0.08	-0.08	N/A
STC1	ENST00000290271.2	stanniocalcin 1	2932	1	0	1	0	0	rno-miR-582-3p	-0.08	-0.08	N/A
LSM14A	ENST00000433627.5	LSM14A, SCD6 homolog A (S. cerevisiae)	362	1	0	0	1	0	rno-miR-582-3p	-0.08	-0.12	N/A
C3orf52	ENST00000264848.5	chromosome 3 open reading frame 52	402	1	0	1	0	0	rno-miR-582-3p	-0.08	-0.08	N/A
THRA	ENST00000450525.2	thyroid hormone receptor, alpha	547	1	0	0	1	2	rno-miR-582-3p	-0.08	-0.08	N/A
PCDHGB4	ENST00000519479.1	protocadherin gamma subfamily B, 4	145	1	0	1	0	1	rno-miR-582-3p	-0.08	-0.08	N/A
PCDHGB2	ENST00000522605.1	protocadherin gamma subfamily B, 2	145	1	0	1	0	1	rno-miR-582-3p	-0.08	-0.08	N/A
RCBTB1	ENST00000258646.3	regulator of chromosome condensation (RCC1) and BTB (POZ) domain containing protein 1	9	1	0	0	1	0	rno-miR-582-3p	-0.08	-0.08	N/A
OXR1	ENST00000312046.6	oxidation resistance 1	27	1	0	0	1	0	rno-miR-582-3p	-0.08	-0.08	N/A
APBA2	ENST00000558402.1	amyloid beta (A4) precursor protein-binding, family A, member 2	388	1	0	0	1	0	rno-miR-582-3p	-0.08	-0.08	N/A
PCDHGB1	ENST00000523390.1	protocadherin gamma subfamily B, 1	145	1	0	1	0	1	rno-miR-582-3p	-0.08	-0.08	N/A
LPIN2	ENST00000261596.4	lipin 2	376	1	0	1	0	1	rno-miR-582-3p	-0.08	-0.08	N/A
NEBL	ENST00000377122.4	nebulette	181	2	0	1	1	2	rno-miR-582-3p	-0.08	-0.23	N/A
MAN1A2	ENST00000356554.3	mannosidase, alpha, class 1A, member 2	603	1	1	0	0	1	rno-miR-582-3p	-0.08	-0.09	N/A
CNOT8	ENST00000285896.6	CCR4-NOT transcription complex, subunit 8	319	1	0	1	0	0	rno-miR-582-3p	-0.08	-0.09	N/A
PCDHGA2	ENST00000394576.2	protocadherin gamma subfamily A, 2	145	1	0	1	0	1	rno-miR-582-3p	-0.08	-0.08	N/A
PCDHGA1	ENST00000517417.1	protocadherin gamma subfamily A, 1	145	1	0	1	0	1	rno-miR-582-3p	-0.08	-0.08	N/A
CLIP2	ENST00000223398.6	CAP-GLY domain containing linker protein 2	2111	1	0	0	1	1	rno-miR-582-3p	-0.08	-0.08	N/A
PCDHGA4	ENST00000571252.1	protocadherin gamma subfamily A, 4	145	1	0	1	0	1	rno-miR-582-3p	-0.08	-0.08	N/A
PCDHGA12	ENST00000252085.3	protocadherin gamma subfamily A, 12	145	1	0	1	0	1	rno-miR-582-3p	-0.08	-0.08	N/A
PCDHGB7	ENST00000398594.2	protocadherin gamma subfamily B, 7	145	1	0	1	0	1	rno-miR-582-3p	-0.08	-0.08	N/A
PCDHGC3	ENST00000308177.3	protocadherin gamma subfamily C, 3	145	1	0	1	0	1	rno-miR-582-3p	-0.08	-0.08	N/A
PCDHGA9	ENST00000573521.1	protocadherin gamma subfamily A, 9	145	1	0	1	0	1	rno-miR-582-3p	-0.08	-0.08	N/A
PCDHGA10	ENST00000398610.2	protocadherin gamma subfamily A, 10	145	1	0	1	0	1	rno-miR-582-3p	-0.08	-0.08	N/A
PCDHGA3	ENST00000253812.6	protocadherin gamma subfamily A, 3	145	1	0	1	0	1	rno-miR-582-3p	-0.08	-0.08	N/A
PCDHGB6	ENST00000520790.1	protocadherin gamma subfamily B, 6	145	1	0	1	0	1	rno-miR-582-3p	-0.08	-0.08	N/A
PCDHGA5	ENST00000518069.1	protocadherin gamma subfamily A, 5	145	1	0	1	0	1	rno-miR-582-3p	-0.08	-0.08	N/A
PCDHGA7	ENST00000518325.1	protocadherin gamma subfamily A, 7	145	1	0	1	0	1	rno-miR-582-3p	-0.08	-0.08	N/A
PCDHGA8	ENST00000398604.2	protocadherin gamma subfamily A, 8	145	1	0	1	0	1	rno-miR-582-3p	-0.08	-0.08	N/A
GPR176	ENST00000299092.3	G protein-coupled receptor 176	2683	1	0	1	0	0	rno-miR-582-3p	-0.08	-0.08	N/A
GABRB3	ENST00000311550.5	gamma-aminobutyric acid (GABA) A receptor, beta 3	267	1	0	1	0	0	rno-miR-582-3p	-0.08	-0.1	N/A
FAM8A1	ENST00000259963.3	family with sequence similarity 8, member A1	1064	1	0	0	1	0	rno-miR-582-3p	-0.08	-0.08	N/A
HPSE2	ENST00000370546.1	heparanase 2	12	1	0	1	0	0	rno-miR-582-3p	-0.08	-0.14	N/A
PDK3	ENST00000441463.2	pyruvate dehydrogenase kinase, isozyme 3	659	3	1	1	1	1	rno-miR-582-3p	-0.08	-0.14	N/A
RER1	ENST00000378512.1	RER1 retention in endoplasmic reticulum 1 homolog (S. cerevisiae)	2954	1	0	0	1	0	rno-miR-582-3p	-0.08	-0.15	N/A
RAF1	ENST00000251849.4	v-raf-1 murine leukemia viral oncogene homolog 1	2422	1	0	0	1	1	rno-miR-582-3p	-0.08	-0.29	N/A
SAMD5	ENST00000367474.1	sterile alpha motif domain containing 5	28	1	0	1	0	1	rno-miR-582-3p	-0.08	-0.08	N/A
SMIM13	ENST00000416247.2	small integral membrane protein 13	199	1	0	1	0	0	rno-miR-582-3p	-0.08	-0.19	N/A
C11orf45	ENST00000310799.3	chromosome 11 open reading frame 45	14	2	0	2	0	1	rno-miR-582-3p	-0.08	-0.22	N/A
ZC3H12C	ENST00000278590.3	zinc finger CCCH-type containing 12C	150	1	0	0	1	1	rno-miR-582-3p	-0.08	-0.09	N/A
PTCHD4	ENST00000339488.4	patched domain containing 4	19	2	0	1	1	1	rno-miR-582-3p	-0.08	-0.14	N/A
SNX11	ENST00000393405.2	sorting nexin 11	20	1	0	1	0	0	rno-miR-582-3p	-0.08	-0.1	N/A
TCF24	ENST00000563496.1	transcription factor 24	11	1	0	0	1	0	rno-miR-582-3p	-0.08	-0.14	N/A
TRAK1	ENST00000341421.3	trafficking protein, kinesin binding 1	362	1	1	0	0	0	rno-miR-582-3p	-0.08	-0.08	N/A
SNTB2	ENST00000336278.4	syntrophin, beta 2 (dystrophin-associated protein A1, 59kDa, basic component 2)	254	2	0	1	1	2	rno-miR-582-3p	-0.08	-0.1	N/A
SH3BGRL	ENST00000373212.5	SH3 domain binding glutamic acid-rich protein like	2034	1	0	1	0	1	rno-miR-582-3p	-0.08	-0.34	N/A
BCL2	ENST00000398117.1	B-cell CLL/lymphoma 2	55	1	0	0	1	0	rno-miR-582-3p	-0.08	-0.08	N/A
SLC23A2	ENST00000338244.1	solute carrier family 23 (ascorbic acid transporter), member 2	121	1	0	0	1	1	rno-miR-582-3p	-0.08	-0.08	N/A
ARIH1	ENST00000379887.4	ariadne RBR E3 ubiquitin protein ligase 1	671	2	0	2	0	0	rno-miR-582-3p	-0.08	-0.12	N/A
ANKRD49	ENST00000544253.1	ankyrin repeat domain 49	32	1	0	0	1	0	rno-miR-582-3p	-0.08	-0.12	N/A
SLC7A6	ENST00000219343.6	solute carrier family 7 (amino acid transporter light chain, y+L system), member 6	1044	1	0	0	1	0	rno-miR-582-3p	-0.08	-0.2	N/A
ABR	ENST00000302538.5	active BCR-related	58	1	0	1	0	0	rno-miR-582-3p	-0.08	-0.1	N/A
ANKRD34A	ENST00000323397.4	ankyrin repeat domain 34A	6	1	0	0	1	0	rno-miR-582-3p	-0.08	-0.08	N/A
TUFT1	ENST00000368849.3	tuftelin 1	599	1	0	1	0	0	rno-miR-582-3p	-0.08	-0.08	N/A
ATXN1L	ENST00000427980.2	ataxin 1-like	12	1	0	1	0	1	rno-miR-582-3p	-0.08	-0.08	N/A
PHLDB2	ENST00000431670.2	pleckstrin homology-like domain, family B, member 2	588	1	0	1	0	0	rno-miR-582-3p	-0.08	-0.08	N/A
NR4A3	ENST00000330847.1	nuclear receptor subfamily 4, group A, member 3	244	1	1	0	0	0	rno-miR-582-3p	-0.08	-0.14	N/A
MDFI	ENST00000373050.4	MyoD family inhibitor	14	1	0	1	0	0	rno-miR-582-3p	-0.08	-0.12	N/A
PLEKHB1	ENST00000354190.5	pleckstrin homology domain containing, family B (evectins) member 1	529	1	0	1	0	0	rno-miR-582-3p	-0.07	-0.07	N/A
RELL2	ENST00000297164.3	RELT-like 2	44	1	0	1	0	0	rno-miR-582-3p	-0.07	-0.07	N/A
DGKB	ENST00000403951.2	diacylglycerol kinase, beta 90kDa	5	1	0	0	1	0	rno-miR-582-3p	-0.07	-0.07	N/A
HDAC9	ENST00000405010.3	histone deacetylase 9	13	1	0	1	0	0	rno-miR-582-3p	-0.07	-0.2	N/A
RASAL2	ENST00000448150.3	RAS protein activator like 2	950	1	0	0	1	0	rno-miR-582-3p	-0.07	-0.07	N/A
SLC35F6	ENST00000344420.5	solute carrier family 35, member F6	272	1	0	1	0	1	rno-miR-582-3p	-0.07	-0.29	N/A
C2orf48	ENST00000381786.3	chromosome 2 open reading frame 48	32	1	0	0	1	0	rno-miR-582-3p	-0.07	-0.22	N/A
PROX1	ENST00000366958.4	prospero homeobox 1	131	1	1	0	0	1	rno-miR-582-3p	-0.07	-0.08	N/A
RBM39	ENST00000253363.6	RNA binding motif protein 39	182	1	0	0	1	0	rno-miR-582-3p	-0.07	-0.17	N/A
PAFAH1B1	ENST00000397195.5	platelet-activating factor acetylhydrolase 1b, regulatory subunit 1 (45kDa)	1570	1	0	1	0	0	rno-miR-582-3p	-0.07	-0.08	N/A
GDNF	ENST00000326524.2	glial cell derived neurotrophic factor	7	1	0	1	0	1	rno-miR-582-3p	-0.07	-0.07	N/A
KIAA1456	ENST00000524591.2	KIAA1456	24	1	0	0	1	1	rno-miR-582-3p	-0.07	-0.13	N/A
RNF144A	ENST00000320892.6	ring finger protein 144A	124	1	0	0	1	2	rno-miR-582-3p	-0.07	-0.14	N/A
FBXO30	ENST00000237281.4	F-box protein 30	224	1	0	1	0	0	rno-miR-582-3p	-0.07	-0.14	N/A
C16orf46	ENST00000378611.4	chromosome 16 open reading frame 46	22	1	0	1	0	0	rno-miR-582-3p	-0.07	-0.07	N/A
KCNMB3	ENST00000497599.1	potassium large conductance calcium-activated channel, subfamily M beta member 3	8	1	0	1	0	1	rno-miR-582-3p	-0.07	-0.2	N/A
TMEM246	ENST00000374847.1	transmembrane protein 246	367	1	0	1	0	1	rno-miR-582-3p	-0.07	-0.28	N/A
RALGPS2	ENST00000367635.3	Ral GEF with PH domain and SH3 binding motif 2	201	1	0	1	0	1	rno-miR-582-3p	-0.07	-0.17	N/A
AFF3	ENST00000409236.2	AF4/FMR2 family, member 3	296	1	0	0	1	3	rno-miR-582-3p	-0.07	-0.07	N/A
HTR4	ENST00000377888.3	5-hydroxytryptamine (serotonin) receptor 4, G protein-coupled	5	1	0	1	0	0	rno-miR-582-3p	-0.07	-0.07	N/A
AGR2	ENST00000419304.2	anterior gradient 2	13	1	0	1	0	0	rno-miR-582-3p	-0.07	-0.19	N/A
RNF38	ENST00000259605.6	ring finger protein 38	348	1	0	1	0	0	rno-miR-582-3p	-0.07	-0.08	N/A
SERPINB8	ENST00000397985.2	serpin peptidase inhibitor, clade B (ovalbumin), member 8	285	1	0	1	0	0	rno-miR-582-3p	-0.07	-0.17	N/A
TMEM241	ENST00000383233.3	transmembrane protein 241	115	1	1	0	0	0	rno-miR-582-3p	-0.07	-0.33	N/A
PHKA1	ENST00000373542.4	phosphorylase kinase, alpha 1 (muscle)	277	1	1	0	0	0	rno-miR-582-3p	-0.07	-0.37	N/A
FAM126B	ENST00000418596.3	family with sequence similarity 126, member B	132	1	0	1	0	0	rno-miR-582-3p	-0.07	-0.07	N/A
ZNF740	ENST00000416904.3	zinc finger protein 740	2137	1	0	0	1	0	rno-miR-582-3p	-0.07	-0.07	N/A
ERGIC2	ENST00000360150.4	ERGIC and golgi 2	451	2	0	2	0	0	rno-miR-582-3p	-0.07	-0.32	N/A
SEMA3D	ENST00000284136.6	sema domain, immunoglobulin domain (Ig), short basic domain, secreted, (semaphorin) 3D	85	1	0	1	0	0	rno-miR-582-3p	-0.07	-0.07	N/A
B3GALT5	ENST00000380620.4	UDP-Gal:betaGlcNAc beta 1,3-galactosyltransferase, polypeptide 5	5	1	0	0	1	0	rno-miR-582-3p	-0.07	-0.07	N/A
ELMO2	ENST00000290246.6	engulfment and cell motility 2	22	1	0	0	1	0	rno-miR-582-3p	-0.07	-0.07	N/A
MPPE1	ENST00000588072.1	metallophosphoesterase 1	1134	1	0	0	1	1	rno-miR-582-3p	-0.07	-0.22	N/A
MACC1	ENST00000400331.5	metastasis associated in colon cancer 1	5	1	0	0	1	0	rno-miR-582-3p	-0.07	-0.07	N/A
KCNJ10	ENST00000368089.3	potassium inwardly-rectifying channel, subfamily J, member 10	5	1	0	1	0	0	rno-miR-582-3p	-0.07	-0.07	N/A
SLC15A2	ENST00000489711.1	solute carrier family 15 (oligopeptide transporter), member 2	21	1	0	0	1	1	rno-miR-582-3p	-0.07	-0.21	N/A
RNF24	ENST00000336095.6	ring finger protein 24	448	1	0	0	1	2	rno-miR-582-3p	-0.07	-0.13	N/A
FAM117B	ENST00000392238.2	family with sequence similarity 117, member B	245	1	0	1	0	2	rno-miR-582-3p	-0.07	-0.07	N/A
PHF20	ENST00000439301.1	PHD finger protein 20	191	1	0	1	0	0	rno-miR-582-3p	-0.07	-0.2	N/A
PDE10A	ENST00000366882.1	phosphodiesterase 10A	371	1	0	1	0	5	rno-miR-582-3p	-0.07	-0.08	N/A
TAPT1	ENST00000405303.2	transmembrane anterior posterior transformation 1	105	1	0	0	1	0	rno-miR-582-3p	-0.07	-0.13	N/A
PIGM	ENST00000368090.2	phosphatidylinositol glycan anchor biosynthesis, class M	179	1	0	0	1	0	rno-miR-582-3p	-0.07	-0.14	N/A
RYR2	ENST00000366574.2	ryanodine receptor 2 (cardiac)	18	1	0	1	0	1	rno-miR-582-3p	-0.07	-0.09	N/A
KRT74	ENST00000549343.1	keratin 74	5	1	0	1	0	1	rno-miR-582-3p	-0.07	-0.07	N/A
SYNCRIP	ENST00000355238.6	synaptotagmin binding, cytoplasmic RNA interacting protein	4864	1	0	1	0	0	rno-miR-582-3p	-0.07	-0.18	N/A
MARC2	ENST00000366913.3	mitochondrial amidoxime reducing component 2	213	1	0	0	1	0	rno-miR-582-3p	-0.07	-0.12	N/A
SFXN1	ENST00000321442.5	sideroflexin 1	1018	1	0	0	1	1	rno-miR-582-3p	-0.07	-0.15	N/A
ENOSF1	ENST00000383578.3	enolase superfamily member 1	95	1	1	0	0	1	rno-miR-582-3p	-0.07	-0.47	N/A
CHRNA4	ENST00000370263.4	cholinergic receptor, nicotinic, alpha 4 (neuronal)	5	1	0	0	1	0	rno-miR-582-3p	-0.07	-0.07	N/A
MGAT3	ENST00000341184.6	mannosyl (beta-1,4-)-glycoprotein beta-1,4-N-acetylglucosaminyltransferase	9	1	0	0	1	0	rno-miR-582-3p	-0.07	-0.07	N/A
PLEKHA2	ENST00000420274.1	pleckstrin homology domain containing, family A (phosphoinositide binding specific) member 2	3303	1	0	1	0	0	rno-miR-582-3p	-0.07	-0.07	N/A
ZDHHC21	ENST00000380916.4	zinc finger, DHHC-type containing 21	196	1	0	0	1	2	rno-miR-582-3p	-0.07	-0.21	N/A
AVPR1A	ENST00000299178.2	arginine vasopressin receptor 1A	9	1	0	1	0	2	rno-miR-582-3p	-0.07	-0.15	N/A
CMTM4	ENST00000394106.2	CKLF-like MARVEL transmembrane domain containing 4	22	1	1	0	0	0	rno-miR-582-3p	-0.07	-0.23	N/A
SLC30A4	ENST00000261867.4	solute carrier family 30 (zinc transporter), member 4	19	1	0	1	0	0	rno-miR-582-3p	-0.07	-0.08	N/A
NUDT16	ENST00000359850.3	nudix (nucleoside diphosphate linked moiety X)-type motif 16	622	1	0	1	0	2	rno-miR-582-3p	-0.07	-0.21	N/A
USP31	ENST00000219689.7	ubiquitin specific peptidase 31	214	3	0	0	3	1	rno-miR-582-3p	-0.07	-0.14	N/A
FAM83G	ENST00000388995.6	family with sequence similarity 83, member G	322	1	0	0	1	1	rno-miR-582-3p	-0.07	-0.07	N/A
KRT85	ENST00000257901.3	keratin 85	5	1	0	1	0	0	rno-miR-582-3p	-0.07	-0.07	N/A
VDR	ENST00000395324.2	vitamin D (1,25- dihydroxyvitamin D3) receptor	416	1	0	0	1	0	rno-miR-582-3p	-0.07	-0.07	N/A
BAK1	ENST00000442998.2	BCL2-antagonist/killer 1	15	1	0	0	1	0	rno-miR-582-3p	-0.07	-0.1	N/A
AIDA	ENST00000340020.6	axin interactor, dorsalization associated	48	1	0	0	1	1	rno-miR-582-3p	-0.07	-0.2	N/A
ZNF236	ENST00000253159.8	zinc finger protein 236	60	1	1	0	0	2	rno-miR-582-3p	-0.07	-0.23	N/A
ZFYVE20	ENST00000253699.3	zinc finger, FYVE domain containing 20	57	1	0	1	0	1	rno-miR-582-3p	-0.07	-0.09	N/A
EDC3	ENST00000315127.4	enhancer of mRNA decapping 3	328	1	1	0	0	0	rno-miR-582-3p	-0.07	-0.2	N/A
TMEM127	ENST00000258439.3	transmembrane protein 127	296	1	0	0	1	0	rno-miR-582-3p	-0.07	-0.08	N/A
GRPEL2	ENST00000416916.2	GrpE-like 2, mitochondrial (E. coli)	79	1	0	1	0	0	rno-miR-582-3p	-0.07	-0.07	N/A
XKR6	ENST00000304437.2	XK, Kell blood group complex subunit-related family, member 6	5	1	0	0	1	0	rno-miR-582-3p	-0.07	-0.07	N/A
UHRF1BP1L	ENST00000279907.7	UHRF1 binding protein 1-like	369	1	0	1	0	0	rno-miR-582-3p	-0.07	-0.12	N/A
UHMK1	ENST00000538489.1	U2AF homology motif (UHM) kinase 1	48	2	0	1	1	3	rno-miR-582-3p	-0.07	-0.12	N/A
C2orf82	ENST00000409533.1	chromosome 2 open reading frame 82	72	1	0	1	0	0	rno-miR-582-3p	-0.07	-0.27	N/A
TTPAL	ENST00000372906.2	tocopherol (alpha) transfer protein-like	265	1	1	0	0	0	rno-miR-582-3p	-0.07	-0.22	N/A
C2orf44	ENST00000406895.3	chromosome 2 open reading frame 44	104	1	0	0	1	0	rno-miR-582-3p	-0.07	-0.07	N/A
LZTS3	ENST00000329152.3	Homo sapiens leucine zipper, putative tumor suppressor family member 3 (LZTS3), transcript variant 2, mRNA.	78	1	0	1	0	0	rno-miR-582-3p	-0.07	-0.07	N/A
NAA60	ENST00000610180.1	N-alpha-acetyltransferase 60	1339	1	0	0	1	0	rno-miR-582-3p	-0.07	-0.07	N/A
PTPRT	ENST00000373187.1	protein tyrosine phosphatase, receptor type, T	5	2	0	1	1	1	rno-miR-582-3p	-0.07	-0.07	N/A
ZFP36L1	ENST00000555997.1	ZFP36 ring finger protein-like 1	231	1	0	0	1	0	rno-miR-582-3p	-0.06	-0.09	N/A
HAUS2	ENST00000260372.3	HAUS augmin-like complex, subunit 2	270	1	0	1	0	0	rno-miR-582-3p	-0.06	-0.27	N/A
FRMD4A	ENST00000358621.4	FERM domain containing 4A	192	1	0	1	0	0	rno-miR-582-3p	-0.06	-0.17	N/A
TSKU	ENST00000333090.4	tsukushi, small leucine rich proteoglycan	293	1	0	1	0	2	rno-miR-582-3p	-0.06	-0.13	N/A
BCL7A	ENST00000538010.1	B-cell CLL/lymphoma 7A	96	1	0	0	1	0	rno-miR-582-3p	-0.06	-0.06	N/A
N4BP2	ENST00000261435.6	NEDD4 binding protein 2	16	1	0	0	1	0	rno-miR-582-3p	-0.06	-0.06	N/A
LRP4	ENST00000378623.1	low density lipoprotein receptor-related protein 4	152	1	0	0	1	0	rno-miR-582-3p	-0.06	-0.06	N/A
ENTPD3	ENST00000301825.3	ectonucleoside triphosphate diphosphohydrolase 3	5	1	0	0	1	0	rno-miR-582-3p	-0.06	-0.06	N/A
TMEM86A	ENST00000280734.2	transmembrane protein 86A	5	1	0	0	1	0	rno-miR-582-3p	-0.06	-0.06	N/A
ORMDL3	ENST00000304046.2	ORM1-like 3 (S. cerevisiae)	82	1	0	0	1	1	rno-miR-582-3p	-0.06	-0.1	N/A
CDK13	ENST00000181839.4	cyclin-dependent kinase 13	32	1	1	0	0	0	rno-miR-582-3p	-0.06	-0.09	N/A
TTLL7	ENST00000260505.8	tubulin tyrosine ligase-like family, member 7	93	1	0	0	1	1	rno-miR-582-3p	-0.06	-0.07	N/A
STK17B	ENST00000263955.4	serine/threonine kinase 17b	113	1	0	0	1	0	rno-miR-582-3p	-0.06	-0.11	N/A
OAZ2	ENST00000560258.2	ornithine decarboxylase antizyme 2	2429	1	0	1	0	0	rno-miR-582-3p	-0.06	-0.22	N/A
STYX	ENST00000354586.4	serine/threonine/tyrosine interacting protein	250	1	0	1	0	1	rno-miR-582-3p	-0.06	-0.16	N/A
RAP1B	ENST00000250559.9	RAP1B, member of RAS oncogene family	3599	1	0	0	1	1	rno-miR-582-3p	-0.06	-0.24	N/A
NEURL1B	ENST00000369800.5	neuralized homolog 1B (Drosophila)	5	1	0	0	1	2	rno-miR-582-3p	-0.06	-0.06	N/A
HEG1	ENST00000311127.4	heart development protein with EGF-like domains 1	380	1	0	0	1	1	rno-miR-582-3p	-0.06	-0.06	N/A
ITGB3BP	ENST00000371092.3	integrin beta 3 binding protein (beta3-endonexin)	1136	1	0	0	1	0	rno-miR-582-3p	-0.06	-0.24	N/A
CENPO	ENST00000380834.2	centromere protein O	298	1	0	1	0	1	rno-miR-582-3p	-0.06	-0.2	N/A
TMPRSS2	ENST00000332149.5	transmembrane protease, serine 2	11	1	0	0	1	0	rno-miR-582-3p	-0.06	-0.09	N/A
MRPL47	ENST00000476781.1	mitochondrial ribosomal protein L47	2164	1	0	1	0	0	rno-miR-582-3p	-0.06	-0.23	N/A
TWSG1	ENST00000262120.5	twisted gastrulation BMP signaling modulator 1	38	1	0	0	1	0	rno-miR-582-3p	-0.06	-0.1	N/A
GDF6	ENST00000287020.5	growth differentiation factor 6	14	1	1	0	0	1	rno-miR-582-3p	-0.06	-0.32	N/A
GADL1	ENST00000282538.5	glutamate decarboxylase-like 1	5	1	0	1	0	0	rno-miR-582-3p	-0.06	-0.06	N/A
KPNA4	ENST00000334256.4	karyopherin alpha 4 (importin alpha 3)	111	1	0	1	0	1	rno-miR-582-3p	-0.06	-0.09	N/A
SLC16A7	ENST00000261187.4	solute carrier family 16 (monocarboxylate transporter), member 7	73	2	0	1	1	0	rno-miR-582-3p	-0.06	-0.15	N/A
SLC24A4	ENST00000393265.2	solute carrier family 24 (sodium/potassium/calcium exchanger), member 4	5	1	0	1	0	3	rno-miR-582-3p	-0.06	-0.14	N/A
CDC40	ENST00000368932.1	cell division cycle 40	741	1	0	0	1	0	rno-miR-582-3p	-0.06	-0.06	N/A
TOM1L1	ENST00000575333.1	target of myb1 (chicken)-like 1	176	1	0	1	0	0	rno-miR-582-3p	-0.06	-0.27	N/A
NAA38	ENST00000249299.2	N(alpha)-acetyltransferase 38, NatC auxiliary subunit	458	2	0	1	1	0	rno-miR-582-3p	-0.06	-0.4	N/A
CAMK1D	ENST00000378847.3	calcium/calmodulin-dependent protein kinase ID	258	1	1	0	0	2	rno-miR-582-3p	-0.06	-0.14	N/A
TIMM10B	ENST00000254616.6	translocase of inner mitochondrial membrane 10 homolog B (yeast)	290	1	0	1	0	1	rno-miR-582-3p	-0.06	-0.14	N/A
KCNK10	ENST00000340700.5	potassium channel, subfamily K, member 10	5	2	1	0	1	3	rno-miR-582-3p	-0.06	-0.17	N/A
MUC13	ENST00000311075.3	mucin 13, cell surface associated	43	1	0	0	1	0	rno-miR-582-3p	-0.06	-0.1	N/A
UBR3	ENST00000272793.5	ubiquitin protein ligase E3 component n-recognin 3 (putative)	200	1	0	1	0	0	rno-miR-582-3p	-0.06	-0.14	N/A
ADAM19	ENST00000257527.4	ADAM metallopeptidase domain 19	981	2	0	0	2	1	rno-miR-582-3p	-0.06	-0.06	N/A
FGD4	ENST00000427716.2	FYVE, RhoGEF and PH domain containing 4	38	1	0	0	1	0	rno-miR-582-3p	-0.06	-0.12	N/A
GAN	ENST00000568107.2	gigaxonin	185	1	0	1	0	0	rno-miR-582-3p	-0.06	-0.1	N/A
ILDR2	ENST00000469934.2	immunoglobulin-like domain containing receptor 2	7	1	0	0	1	2	rno-miR-582-3p	-0.06	-0.2	N/A
OTUB1	ENST00000538426.1	OTU domain, ubiquitin aldehyde binding 1	2977	1	0	0	1	0	rno-miR-582-3p	-0.06	-0.12	N/A
KMT2A	ENST00000534358.1	lysine (K)-specific methyltransferase 2A	1092	1	0	0	1	1	rno-miR-582-3p	-0.06	-0.06	N/A
RASSF2	ENST00000379400.3	Ras association (RalGDS/AF-6) domain family member 2	88	1	0	1	0	1	rno-miR-582-3p	-0.06	-0.06	N/A
UQCRC2	ENST00000268379.4	ubiquinol-cytochrome c reductase core protein II	170	1	1	0	0	0	rno-miR-582-3p	-0.06	-0.49	N/A
CDCA2	ENST00000330560.3	cell division cycle associated 2	215	1	0	0	1	0	rno-miR-582-3p	-0.06	-0.14	N/A
CDS2	ENST00000460006.1	CDP-diacylglycerol synthase (phosphatidate cytidylyltransferase) 2	782	3	0	2	1	2	rno-miR-582-3p	-0.06	-0.34	N/A
C2CD2	ENST00000329623.7	C2 calcium-dependent domain containing 2	106	2	0	1	1	0	rno-miR-582-3p	-0.06	-0.06	N/A
PRDM15	ENST00000422911.1	PR domain containing 15	328	1	0	0	1	1	rno-miR-582-3p	-0.06	-0.06	N/A
IL17A	ENST00000340057.1	interleukin 17A	5	1*	0	0	0	1	rno-miR-582-3p	-0.06	-0.06	N/A
RSPRY1	ENST00000394420.4	ring finger and SPRY domain containing 1	735	1	0	1	0	1	rno-miR-582-3p	-0.06	-0.06	N/A
SLC5A3	ENST00000608209.1	sodium/myo-inositol cotransporter	24	3	0	1	2	0	rno-miR-582-3p	-0.06	-0.1	N/A
FAM102A	ENST00000373095.1	family with sequence similarity 102, member A	85	1	1	0	0	1	rno-miR-582-3p	-0.06	-0.1	N/A
RALGDS	ENST00000372050.3	ral guanine nucleotide dissociation stimulator	143	1	0	0	1	0	rno-miR-582-3p	-0.06	-0.06	N/A
GRIK3	ENST00000373091.3	glutamate receptor, ionotropic, kainate 3	7	1	0	0	1	1	rno-miR-582-3p	-0.06	-0.06	N/A
ARID5B	ENST00000279873.7	AT rich interactive domain 5B (MRF1-like)	397	1	0	0	1	0	rno-miR-582-3p	-0.06	-0.06	N/A
COL8A1	ENST00000261037.3	collagen, type VIII, alpha 1	601	1	0	1	0	0	rno-miR-582-3p	-0.06	-0.06	N/A
GALNT5	ENST00000259056.4	UDP-N-acetyl-alpha-D-galactosamine:polypeptide N-acetylgalactosaminyltransferase 5 (GalNAc-T5)	462	1	0	0	1	0	rno-miR-582-3p	-0.06	-0.09	N/A
NEK7	ENST00000367385.4	NIMA-related kinase 7	12	1	0	1	0	0	rno-miR-582-3p	-0.06	-0.11	N/A
ACTN2	ENST00000366578.4	actinin, alpha 2	11	1	0	1	0	0	rno-miR-582-3p	-0.06	-0.13	N/A
AMOTL1	ENST00000317837.9	angiomotin like 1	712	1	0	0	1	0	rno-miR-582-3p	-0.06	-0.06	N/A
DYNLL2	ENST00000579991.2	dynein, light chain, LC8-type 2	1162	2	0	1	1	1	rno-miR-582-3p	-0.06	-0.32	N/A
BNIP2	ENST00000267859.3	BCL2/adenovirus E1B 19kDa interacting protein 2	1255	1	0	1	0	2	rno-miR-582-3p	-0.06	-0.12	N/A
SLC30A7	ENST00000370112.4	solute carrier family 30 (zinc transporter), member 7	204	1	1	0	0	1	rno-miR-582-3p	-0.06	-0.27	N/A
KDM3B	ENST00000314358.5	lysine (K)-specific demethylase 3B	1589	1	0	0	1	0	rno-miR-582-3p	-0.06	-0.06	N/A
CASC3	ENST00000264645.7	cancer susceptibility candidate 3	493	1	0	1	0	0	rno-miR-582-3p	-0.06	-0.06	N/A
CTNS	ENST00000046640.3	cystinosin, lysosomal cystine transporter	308	2	0	0	2	1	rno-miR-582-3p	-0.06	-0.28	N/A
KCNB1	ENST00000371741.4	potassium voltage-gated channel, Shab-related subfamily, member 1	5	1	0	1	0	3	rno-miR-582-3p	-0.06	-0.06	N/A
RAD54L2	ENST00000409535.2	RAD54-like 2 (S. cerevisiae)	215	2	0	1	1	2	rno-miR-582-3p	-0.06	-0.06	N/A
GRIP1	ENST00000398016.3	glutamate receptor interacting protein 1	28	1	0	0	1	0	rno-miR-582-3p	-0.06	-0.06	N/A
ATRNL1	ENST00000355044.3	attractin-like 1	26	1	0	0	1	1	rno-miR-582-3p	-0.06	-0.06	N/A
GPR124	ENST00000315215.7	G protein-coupled receptor 124	72	1	0	1	0	0	rno-miR-582-3p	-0.06	-0.06	N/A
MYCL	ENST00000397332.2	v-myc avian myelocytomatosis viral oncogene lung carcinoma derived homolog	10	1	0	1	0	0	rno-miR-582-3p	-0.06	-0.06	N/A
PPP1R16B	ENST00000299824.1	protein phosphatase 1, regulatory subunit 16B	16	1	0	0	1	0	rno-miR-582-3p	-0.06	-0.06	N/A
RAPH1	ENST00000319170.5	Ras association (RalGDS/AF-6) and pleckstrin homology domains 1	126	2	0	1	1	0	rno-miR-582-3p	-0.05	-0.06	N/A
KLK13	ENST00000595793.1	kallikrein-related peptidase 13	9	1	0	0	1	0	rno-miR-582-3p	-0.05	-0.13	N/A
PLEKHA8	ENST00000449726.1	pleckstrin homology domain containing, family A (phosphoinositide binding specific) member 8	661	1	0	0	1	1	rno-miR-582-3p	-0.05	-0.06	N/A
KIAA1033	ENST00000332180.5	KIAA1033	238	1	0	0	1	1	rno-miR-582-3p	-0.05	-0.07	N/A
HTRA3	ENST00000307358.2	HtrA serine peptidase 3	5161	1	0	0	1	0	rno-miR-582-3p	-0.05	-0.05	N/A
KLHL12	ENST00000367259.1	kelch-like family member 12	24	1	0	1	0	0	rno-miR-582-3p	-0.05	-0.05	N/A
GBF1	ENST00000369983.3	golgi brefeldin A resistant guanine nucleotide exchange factor 1	1009	1	0	0	1	0	rno-miR-582-3p	-0.05	-0.05	N/A
TRAM1	ENST00000521425.1	translocation associated membrane protein 1	790	1	0	1	0	0	rno-miR-582-3p	-0.05	-0.16	N/A
RHBDD1	ENST00000341329.3	rhomboid domain containing 1	667	1	0	0	1	0	rno-miR-582-3p	-0.05	-0.05	N/A
DST	ENST00000312431.6	dystonin	439	2	0	0	2	2	rno-miR-582-3p	-0.05	-0.07	N/A
FAM122A	ENST00000394264.3	family with sequence similarity 122A	1277	3	1	1	1	0	rno-miR-582-3p	-0.05	-0.41	N/A
CDON	ENST00000392693.3	cell adhesion associated, oncogene regulated	173	1	1	0	0	1	rno-miR-582-3p	-0.05	-0.06	N/A
BMP8A	ENST00000331593.5	bone morphogenetic protein 8a	13	1	0	1	0	1	rno-miR-582-3p	-0.05	-0.09	N/A
GOLGA7B	ENST00000370602.1	golgin A7 family, member B	5	1	0	1	0	3	rno-miR-582-3p	-0.05	-0.17	N/A
MAB21L1	ENST00000379919.4	mab-21-like 1 (C. elegans)	25	1	0	1	0	0	rno-miR-582-3p	-0.05	-0.28	N/A
NKIRAS2	ENST00000462043.2	NFKB inhibitor interacting Ras-like 2	9685	1	0	1	0	0	rno-miR-582-3p	-0.05	-0.05	N/A
ZSCAN29	ENST00000562072.1	zinc finger and SCAN domain containing 29	32	2	1	1	0	1	rno-miR-582-3p	-0.05	-0.41	N/A
CNOT6	ENST00000393356.1	CCR4-NOT transcription complex, subunit 6	300	1	1	0	0	2	rno-miR-582-3p	-0.05	-0.16	N/A
TTF2	ENST00000369466.4	transcription termination factor, RNA polymerase II	837	1	1	0	0	3	rno-miR-582-3p	-0.05	-0.11	N/A
GUCY1A2	ENST00000526355.2	guanylate cyclase 1, soluble, alpha 2	24	1	0	0	1	0	rno-miR-582-3p	-0.05	-0.06	N/A
ST8SIA1	ENST00000396037.4	ST8 alpha-N-acetyl-neuraminide alpha-2,8-sialyltransferase 1	5	1	0	1	0	1	rno-miR-582-3p	-0.05	-0.05	N/A
PLA2G6	ENST00000332509.3	phospholipase A2, group VI (cytosolic, calcium-independent)	74	1	0	1	0	0	rno-miR-582-3p	-0.05	-0.05	N/A
ERBB3	ENST00000267101.3	v-erb-b2 avian erythroblastic leukemia viral oncogene homolog 3	926	1	0	1	0	0	rno-miR-582-3p	-0.05	-0.05	N/A
PTGER3	ENST00000370924.4	prostaglandin E receptor 3 (subtype EP3)	14	1	0	0	1	0	rno-miR-582-3p	-0.05	-0.05	N/A
GPR135	ENST00000395116.1	G protein-coupled receptor 135	40	1	0	0	1	1	rno-miR-582-3p	-0.05	-0.05	N/A
USP54	ENST00000339859.4	ubiquitin specific peptidase 54	143	1	0	1	0	0	rno-miR-582-3p	-0.05	-0.05	N/A
GPR20	ENST00000377741.3	G protein-coupled receptor 20	34	1	0	0	1	0	rno-miR-582-3p	-0.05	-0.06	N/A
ZER1	ENST00000291900.2	zyg-11 related, cell cycle regulator	336	1	0	0	1	0	rno-miR-582-3p	-0.05	-0.1	N/A
HOOK3	ENST00000307602.4	hook microtubule-tethering protein 3	403	2	1	0	1	0	rno-miR-582-3p	-0.05	-0.23	N/A
RIMKLB	ENST00000357529.3	ribosomal modification protein rimK-like family member B	164	1	0	0	1	0	rno-miR-582-3p	-0.05	-0.1	N/A
TRAPPC10	ENST00000291574.4	trafficking protein particle complex 10	302	1	0	0	1	0	rno-miR-582-3p	-0.05	-0.06	N/A
PURG	ENST00000475541.1	purine-rich element binding protein G	29	1	0	1	0	0	rno-miR-582-3p	-0.05	-0.16	N/A
TEP1	ENST00000262715.5	telomerase-associated protein 1	39	1	0	1	0	0	rno-miR-582-3p	-0.05	-0.15	N/A
ATG4C	ENST00000317868.4	autophagy related 4C, cysteine peptidase	82	1	0	1	0	1	rno-miR-582-3p	-0.05	-0.3	N/A
MAPKBP1	ENST00000457542.2	mitogen-activated protein kinase binding protein 1	36	1	0	1	0	0	rno-miR-582-3p	-0.05	-0.05	N/A
GLTSCR1L	ENST00000314073.5	GLTSCR1-like	59	1	0	1	0	1	rno-miR-582-3p	-0.05	-0.05	N/A
CCDC71L	ENST00000523505.1	coiled-coil domain containing 71-like	410	1	0	0	1	1	rno-miR-582-3p	-0.05	-0.11	N/A
SZT2	ENST00000562955.1	seizure threshold 2 homolog (mouse)	123	2	1	0	1	1	rno-miR-582-3p	-0.05	-0.07	N/A
RRP7A	ENST00000323013.6	ribosomal RNA processing 7 homolog A (S. cerevisiae)	522	1	0	1	0	0	rno-miR-582-3p	-0.05	-0.05	N/A
FGF2	ENST00000264498.3	fibroblast growth factor 2 (basic)	123	1	0	0	1	0	rno-miR-582-3p	-0.05	-0.2	N/A
FAM3C	ENST00000359943.3	family with sequence similarity 3, member C	15	1	0	1	0	1	rno-miR-582-3p	-0.05	-0.26	N/A
LCP2	ENST00000046794.5	lymphocyte cytosolic protein 2 (SH2 domain containing leukocyte protein of 76kDa)	5	1	0	1	0	0	rno-miR-582-3p	-0.05	-0.05	N/A
PLCE1	ENST00000371380.3	phospholipase C, epsilon 1	7	2	1	1	0	0	rno-miR-582-3p	-0.05	-0.05	N/A
PAPSS2	ENST00000361175.4	3'-phosphoadenosine 5'-phosphosulfate synthase 2	874	1	0	1	0	1	rno-miR-582-3p	-0.05	-0.07	N/A
TMEM108	ENST00000321871.6	transmembrane protein 108	31	1	0	1	0	0	rno-miR-582-3p	-0.05	-0.09	N/A
KCTD16	ENST00000507359.3	potassium channel tetramerization domain containing 16	36	3	0	1	2	3	rno-miR-582-3p	-0.05	-0.29	N/A
DLG3	ENST00000194900.4	discs, large homolog 3 (Drosophila)	185	1	0	0	1	2	rno-miR-582-3p	-0.05	-0.06	N/A
GJA1	ENST00000282561.3	gap junction protein, alpha 1, 43kDa	1732	1	0	1	0	0	rno-miR-582-3p	-0.05	-0.05	N/A
PIK3C3	ENST00000262039.4	phosphatidylinositol 3-kinase, catalytic subunit type 3	286	1	0	1	0	0	rno-miR-582-3p	-0.05	-0.27	N/A
DPP8	ENST00000341861.5	dipeptidyl-peptidase 8	1293	1	0	0	1	1	rno-miR-582-3p	-0.05	-0.08	N/A
LCORL	ENST00000326877.4	ligand dependent nuclear receptor corepressor-like	194	1	0	1	0	0	rno-miR-582-3p	-0.05	-0.13	N/A
RFX3	ENST00000382004.3	regulatory factor X, 3 (influences HLA class II expression)	37	1	1	0	0	1	rno-miR-582-3p	-0.05	-0.07	N/A
TMEM242	ENST00000400788.4	transmembrane protein 242	593	1	0	1	0	0	rno-miR-582-3p	-0.05	-0.22	N/A
SAMD8	ENST00000372687.4	sterile alpha motif domain containing 8	100	2	0	1	1	1	rno-miR-582-3p	-0.05	-0.1	N/A
CCNY	ENST00000374706.1	cyclin Y	672	1	1	0	0	1	rno-miR-582-3p	-0.05	-0.3	N/A
GPSM2	ENST00000406462.2	G-protein signaling modulator 2	227	1	0	1	0	1	rno-miR-582-3p	-0.05	-0.18	N/A
NCAM2	ENST00000400546.1	neural cell adhesion molecule 2	64	2	1	1	0	0	rno-miR-582-3p	-0.05	-0.21	N/A
ATG12	ENST00000500945.2	autophagy related 12	1822	1	0	0	1	0	rno-miR-582-3p	-0.05	-0.18	N/A
PRPF4B	ENST00000337659.6	pre-mRNA processing factor 4B	602	1	0	0	1	0	rno-miR-582-3p	-0.05	-0.07	N/A
PHLDA3	ENST00000367311.3	pleckstrin homology-like domain, family A, member 3	82	1	0	0	1	0	rno-miR-582-3p	-0.05	-0.13	N/A
CCDC174	ENST00000383794.3	coiled-coil domain containing 174	107	2	0	2	0	0	rno-miR-582-3p	-0.05	-0.25	N/A
HAPLN4	ENST00000291481.7	hyaluronan and proteoglycan link protein 4	16	1	0	1	0	0	rno-miR-582-3p	-0.05	-0.05	N/A
MGAT5B	ENST00000428789.2	mannosyl (alpha-1,6-)-glycoprotein beta-1,6-N-acetyl-glucosaminyltransferase, isozyme B	85	1	0	1	0	1	rno-miR-582-3p	-0.05	-0.05	N/A
HEY2	ENST00000368365.1	hairy/enhancer-of-split related with YRPW motif 2	70	1	0	0	1	0	rno-miR-582-3p	-0.05	-0.18	N/A
FUT4	ENST00000358752.2	fucosyltransferase 4 (alpha (1,3) fucosyltransferase, myeloid-specific)	354	1	0	1	0	1	rno-miR-582-3p	-0.05	-0.26	N/A
CX3CL1	ENST00000006053.6	chemokine (C-X3-C motif) ligand 1	218	1	0	1	0	1	rno-miR-582-3p	-0.05	-0.05	N/A
AGO1	ENST00000373204.4	argonaute RISC catalytic component 1	402	2	1	1	0	1	rno-miR-582-3p	-0.05	-0.05	N/A
PTPLAD2	ENST00000495827.2	protein tyrosine phosphatase-like A domain containing 2	17	1	0	1	0	0	rno-miR-582-3p	-0.05	-0.17	N/A
RBMS2	ENST00000262031.5	RNA binding motif, single stranded interacting protein 2	451	1	0	0	1	2	rno-miR-582-3p	-0.05	-0.1	N/A
BARX2	ENST00000281437.4	BARX homeobox 2	5	1	0	1	0	0	rno-miR-582-3p	-0.05	-0.05	N/A
FDX1	ENST00000260270.2	ferredoxin 1	510	1	0	1	0	0	rno-miR-582-3p	-0.05	-0.21	N/A
FBXO45	ENST00000311630.6	F-box protein 45	72	1	0	0	1	0	rno-miR-582-3p	-0.05	-0.11	N/A
FN1	ENST00000357009.2	fibronectin 1	1064	1	0	0	1	0	rno-miR-582-3p	-0.05	-0.06	N/A
ORC4	ENST00000392857.5	origin recognition complex, subunit 4	1180	1	0	1	0	1	rno-miR-582-3p	-0.05	-0.43	N/A
VCPIP1	ENST00000310421.4	valosin containing protein (p97)/p47 complex interacting protein 1	228	1	0	1	0	0	rno-miR-582-3p	-0.05	-0.06	N/A
SASH3	ENST00000356892.3	SAM and SH3 domain containing 3	5	1	0	0	1	0	rno-miR-582-3p	-0.04	-0.04	N/A
MARCH4	ENST00000273067.4	membrane-associated ring finger (C3HC4) 4, E3 ubiquitin protein ligase	68	1	0	0	1	1	rno-miR-582-3p	-0.04	-0.13	N/A
NAPA	ENST00000263354.3	N-ethylmaleimide-sensitive factor attachment protein, alpha	49	1	0	0	1	0	rno-miR-582-3p	-0.04	-0.11	N/A
TRIM24	ENST00000343526.4	tripartite motif containing 24	182	1	0	0	1	1	rno-miR-582-3p	-0.04	-0.23	N/A
SENP8	ENST00000544411.1	SUMO/sentrin specific peptidase family member 8	80	1	0	0	1	0	rno-miR-582-3p	-0.04	-0.2	N/A
RAB8B	ENST00000321437.4	RAB8B, member RAS oncogene family	45	1	0	1	0	1	rno-miR-582-3p	-0.04	-0.05	N/A
ABHD13	ENST00000375898.3	abhydrolase domain containing 13	479	1	0	0	1	0	rno-miR-582-3p	-0.04	-0.15	N/A
PPCDC	ENST00000342932.3	phosphopantothenoylcysteine decarboxylase	26	1	0	0	1	0	rno-miR-582-3p	-0.04	-0.13	N/A
ASTN1	ENST00000361833.2	astrotactin 1	9	2	0	2	0	0	rno-miR-582-3p	-0.04	-0.18	N/A
KREMEN1	ENST00000400335.4	kringle containing transmembrane protein 1	606	1	0	1	0	0	rno-miR-582-3p	-0.04	-0.04	N/A
HRH1	ENST00000397056.1	histamine receptor H1	130	1	0	1	0	0	rno-miR-582-3p	-0.04	-0.07	N/A
PHF14	ENST00000403050.3	PHD finger protein 14	112	2	0	1	1	0	rno-miR-582-3p	-0.04	-0.23	N/A
METAP2	ENST00000323666.5	methionyl aminopeptidase 2	23	1	0	1	0	0	rno-miR-582-3p	-0.04	-0.29	N/A
SLC20A2	ENST00000342228.3	solute carrier family 20 (phosphate transporter), member 2	1188	1	1	0	0	1	rno-miR-582-3p	-0.04	-0.38	N/A
VKORC1L1	ENST00000360768.3	vitamin K epoxide reductase complex, subunit 1-like 1	2291	1	0	1	0	0	rno-miR-582-3p	-0.04	-0.09	N/A
JAKMIP2	ENST00000507386.1	janus kinase and microtubule interacting protein 2	26	3	0	2	1	0	rno-miR-582-3p	-0.04	-0.28	N/A
RHPN2	ENST00000254260.3	rhophilin, Rho GTPase binding protein 2	5	1	0	1	0	0	rno-miR-582-3p	-0.04	-0.04	N/A
PAX5	ENST00000358127.4	paired box 5	5	1	0	1	0	0	rno-miR-582-3p	-0.04	-0.04	N/A
SLC24A2	ENST00000341998.2	solute carrier family 24 (sodium/potassium/calcium exchanger), member 2	5	1	0	0	1	0	rno-miR-582-3p	-0.04	-0.04	N/A
PVRL4	ENST00000368012.3	poliovirus receptor-related 4	6	1	0	1	0	0	rno-miR-582-3p	-0.04	-0.04	N/A
LONRF3	ENST00000304778.7	LON peptidase N-terminal domain and ring finger 3	36	1	0	1	0	0	rno-miR-582-3p	-0.04	-0.1	N/A
SZRD1	ENST00000401089.3	SUZ RNA binding domain containing 1	137	1	0	1	0	0	rno-miR-582-3p	-0.04	-0.08	N/A
GPRIN3	ENST00000609438.1	GPRIN family member 3	213	1	0	1	0	2	rno-miR-582-3p	-0.04	-0.06	N/A
ENDOD1	ENST00000278505.4	endonuclease domain containing 1	100	1	1	0	0	2	rno-miR-582-3p	-0.04	-0.09	N/A
MOB3B	ENST00000262244.5	MOB kinase activator 3B	52	1	0	1	0	0	rno-miR-582-3p	-0.04	-0.1	N/A
RALGAPA1	ENST00000389698.3	Ral GTPase activating protein, alpha subunit 1 (catalytic)	82	1	0	0	1	0	rno-miR-582-3p	-0.04	-0.04	N/A
FUBP1	ENST00000370767.1	far upstream element (FUSE) binding protein 1	2021	1	1	0	0	0	rno-miR-582-3p	-0.04	-0.11	N/A
TSC22D1	ENST00000458659.2	TSC22 domain family, member 1	4146	1	0	0	1	1	rno-miR-582-3p	-0.04	-0.08	N/A
AR	ENST00000374690.3	androgen receptor	57	1	0	1	0	3	rno-miR-582-3p	-0.04	-0.04	N/A
RAB3B	ENST00000371655.3	RAB3B, member RAS oncogene family	611	1	0	1	0	4	rno-miR-582-3p	-0.04	-0.36	N/A
TOLLIP	ENST00000317204.6	toll interacting protein	1536	1	0	0	1	1	rno-miR-582-3p	-0.04	-0.17	N/A
LETMD1	ENST00000380123.2	LETM1 domain containing 1	1619	1	0	0	1	1	rno-miR-582-3p	-0.04	-0.12	N/A
FMO2	ENST00000441535.1	flavin containing monooxygenase 2 (non-functional)	5	1	0	0	1	0	rno-miR-582-3p	-0.04	-0.04	N/A
KLHL21	ENST00000377663.3	kelch-like family member 21	45	1	0	0	1	0	rno-miR-582-3p	-0.04	-0.04	N/A
FOXO3	ENST00000343882.6	forkhead box O3	32	1	0	1	0	2	rno-miR-582-3p	-0.04	-0.04	N/A
HECW2	ENST00000260983.3	HECT, C2 and WW domain containing E3 ubiquitin protein ligase 2	28	1	0	1	0	2	rno-miR-582-3p	-0.04	-0.04	N/A
CEP41	ENST00000223208.5	centrosomal protein 41kDa	346	1	0	0	1	2	rno-miR-582-3p	-0.04	-0.1	N/A
MTPAP	ENST00000263063.4	mitochondrial poly(A) polymerase	137	1	0	1	0	2	rno-miR-582-3p	-0.04	-0.26	N/A
GCNT3	ENST00000396065.1	glucosaminyl (N-acetyl) transferase 3, mucin type	54	1	1	0	0	0	rno-miR-582-3p	-0.04	-0.51	N/A
SLIT3	ENST00000519560.1	slit homolog 3 (Drosophila)	13	1	0	0	1	1	rno-miR-582-3p	-0.04	-0.05	N/A
SPIRE1	ENST00000409402.4	spire-type actin nucleation factor 1	103	1	0	0	1	0	rno-miR-582-3p	-0.04	-0.04	N/A
KSR2	ENST00000425217.1	kinase suppressor of ras 2	22	2	0	2	0	1	rno-miR-582-3p	-0.04	-0.04	N/A
DPYD	ENST00000370192.3	dihydropyrimidine dehydrogenase	160	1	0	1	0	1	rno-miR-582-3p	-0.04	-0.04	N/A
SIK1	ENST00000270162.6	salt-inducible kinase 1	2163	1	0	0	1	0	rno-miR-582-3p	-0.04	-0.04	N/A
TSHZ2	ENST00000371497.5	teashirt zinc finger homeobox 2	351	1	0	1	0	0	rno-miR-582-3p	-0.04	-0.04	N/A
SPTSSA	ENST00000298130.4	serine palmitoyltransferase, small subunit A	27	1	0	0	1	1	rno-miR-582-3p	-0.04	-0.23	N/A
AFAP1	ENST00000360265.4	actin filament associated protein 1	1966	1	0	1	0	0	rno-miR-582-3p	-0.04	-0.04	N/A
DYNC1LI2	ENST00000258198.2	dynein, cytoplasmic 1, light intermediate chain 2	137	2	0	1	1	0	rno-miR-582-3p	-0.04	-0.21	N/A
PCDH12	ENST00000231484.3	protocadherin 12	5	1	0	0	1	1	rno-miR-582-3p	-0.04	-0.04	N/A
CA13	ENST00000321764.3	carbonic anhydrase XIII	42	1	0	1	0	0	rno-miR-582-3p	-0.04	-0.04	N/A
ZDHHC17	ENST00000426126.2	zinc finger, DHHC-type containing 17	117	2	0	1	1	0	rno-miR-582-3p	-0.04	-0.06	N/A
SLC8A1	ENST00000406785.2	solute carrier family 8 (sodium/calcium exchanger), member 1	61	3	1	2	0	1	rno-miR-582-3p	-0.04	-0.11	N/A
SH3PXD2B	ENST00000311601.5	SH3 and PX domains 2B	123	1	0	1	0	2	rno-miR-582-3p	-0.04	-0.05	N/A
ANGPT1	ENST00000520734.1	angiopoietin 1	21	1	0	0	1	0	rno-miR-582-3p	-0.04	-0.06	N/A
PTGER2	ENST00000245457.5	prostaglandin E receptor 2 (subtype EP2), 53kDa	84	1	0	0	1	1	rno-miR-582-3p	-0.04	-0.11	N/A
CNTNAP2	ENST00000361727.3	contactin associated protein-like 2	29	1	1	0	0	1	rno-miR-582-3p	-0.04	-0.05	N/A
NETO2	ENST00000562435.1	neuropilin (NRP) and tolloid (TLL)-like 2	723	2	1	0	1	0	rno-miR-582-3p	-0.04	-0.41	N/A
DGKH	ENST00000261491.5	diacylglycerol kinase, eta	46	1	0	0	1	3	rno-miR-582-3p	-0.04	-0.06	N/A
HEATR6	ENST00000184956.6	HEAT repeat containing 6	385	1	0	1	0	1	rno-miR-582-3p	-0.04	-0.06	N/A
MTUS2	ENST00000431530.3	microtubule associated tumor suppressor candidate 2	17	1	0	1	0	0	rno-miR-582-3p	-0.04	-0.09	N/A
NPNT	ENST00000379987.2	nephronectin	518	1	0	1	0	1	rno-miR-582-3p	-0.04	-0.04	N/A
PCDH19	ENST00000420881.2	protocadherin 19	7	1	0	1	0	2	rno-miR-582-3p	-0.04	-0.04	N/A
LDLRAD4	ENST00000399848.3	low density lipoprotein receptor class A domain containing 4	314	1	0	1	0	3	rno-miR-582-3p	-0.04	-0.09	N/A
FOXN3	ENST00000345097.4	forkhead box N3	42	2	0	2	0	1	rno-miR-582-3p	-0.04	-0.08	N/A
GPLD1	ENST00000230036.1	glycosylphosphatidylinositol specific phospholipase D1	51	1	0	1	0	2	rno-miR-582-3p	-0.04	-0.06	N/A
PAK3	ENST00000372007.5	p21 protein (Cdc42/Rac)-activated kinase 3	8	1	0	1	0	0	rno-miR-582-3p	-0.04	-0.06	N/A
ECM2	ENST00000375540.1	extracellular matrix protein 2, female organ and adipocyte specific	19	1	0	0	1	0	rno-miR-582-3p	-0.04	-0.14	N/A
SRSF11	ENST00000370950.3	serine/arginine-rich splicing factor 11	1201	1	1	0	0	0	rno-miR-582-3p	-0.04	-0.36	N/A
MON1B	ENST00000248248.3	MON1 secretory trafficking family member B	910	1	1	0	0	1	rno-miR-582-3p	-0.04	-0.36	N/A
MLF1IP	ENST00000281453.5	MLF1 interacting protein	164	1	0	1	0	0	rno-miR-582-3p	-0.04	-0.31	N/A
KIAA1598	ENST00000260777.10	KIAA1598	94	1	0	1	0	1	rno-miR-582-3p	-0.04	-0.12	N/A
CHDH	ENST00000315251.6	choline dehydrogenase	249	1	0	1	0	0	rno-miR-582-3p	-0.04	-0.17	N/A
SIM2	ENST00000290399.6	single-minded homolog 2 (Drosophila)	108	1	0	1	0	2	rno-miR-582-3p	-0.04	-0.15	N/A
TOMM70A	ENST00000284320.5	translocase of outer mitochondrial membrane 70 homolog A (S. cerevisiae)	639	1	0	0	1	0	rno-miR-582-3p	-0.04	-0.12	N/A
MGA	ENST00000219905.7	MGA, MAX dimerization protein	250	1	0	1	0	0	rno-miR-582-3p	-0.04	-0.05	N/A
MET	ENST00000397752.3	met proto-oncogene	1155	1	0	1	0	0	rno-miR-582-3p	-0.04	-0.04	N/A
TRIM71	ENST00000383763.5	tripartite motif containing 71, E3 ubiquitin protein ligase	67	1	0	0	1	0	rno-miR-582-3p	-0.04	-0.04	N/A
MAPT	ENST00000344290.5	microtubule-associated protein tau	11	1	0	0	1	1	rno-miR-582-3p	-0.04	-0.04	N/A
ZMIZ1	ENST00000334512.5	zinc finger, MIZ-type containing 1	568	1	0	1	0	2	rno-miR-582-3p	-0.04	-0.04	N/A
C16orf72	ENST00000327827.7	chromosome 16 open reading frame 72	379	1	0	1	0	0	rno-miR-582-3p	-0.03	-0.07	N/A
SPTY2D1	ENST00000336349.5	SPT2, Suppressor of Ty, domain containing 1 (S. cerevisiae)	241	1	0	1	0	0	rno-miR-582-3p	-0.03	-0.15	N/A
PNISR	ENST00000369239.5	PNN-interacting serine/arginine-rich protein	600	1	0	1	0	0	rno-miR-582-3p	-0.03	-0.26	N/A
NUCB2	ENST00000529010.1	nucleobindin 2	71	1	0	0	1	0	rno-miR-582-3p	-0.03	-0.25	N/A
DDX46	ENST00000452510.2	DEAD (Asp-Glu-Ala-Asp) box polypeptide 46	472	1	1	0	0	0	rno-miR-582-3p	-0.03	-0.16	N/A
SCUBE3	ENST00000274938.7	signal peptide, CUB domain, EGF-like 3	47	1	0	0	1	1	rno-miR-582-3p	-0.03	-0.06	N/A
PRKD3	ENST00000379066.1	protein kinase D3	203	1	0	1	0	0	rno-miR-582-3p	-0.03	-0.12	N/A
NBEA	ENST00000379939.2	neurobeachin	5	1	0	1	0	0	rno-miR-582-3p	-0.03	-0.03	N/A
FGFBP3	ENST00000311575.5	fibroblast growth factor binding protein 3	148	1	1	0	0	0	rno-miR-582-3p	-0.03	-0.5	N/A
INPP4B	ENST00000513000.1	inositol polyphosphate-4-phosphatase, type II, 105kDa	43	1	0	0	1	0	rno-miR-582-3p	-0.03	-0.07	N/A
MTA3	ENST00000405592.1	metastasis associated 1 family, member 3	194	1	0	1	0	2	rno-miR-582-3p	-0.03	-0.04	N/A
NARFL	ENST00000251588.2	nuclear prelamin A recognition factor-like	63	1	0	1	0	0	rno-miR-582-3p	-0.03	-0.27	N/A
PEAK1	ENST00000312493.4	pseudopodium-enriched atypical kinase 1	209	1	0	1	0	1	rno-miR-582-3p	-0.03	-0.04	N/A
VTA1	ENST00000367630.4	vesicle (multivesicular body) trafficking 1	1424	2	0	1	1	0	rno-miR-582-3p	-0.03	-0.25	N/A
EXOC6B	ENST00000272427.6	exocyst complex component 6B	106	1	0	0	1	0	rno-miR-582-3p	-0.03	-0.03	N/A
FLNB	ENST00000357272.4	filamin B, beta	467	1	0	0	1	0	rno-miR-582-3p	-0.03	-0.03	N/A
MTR	ENST00000366577.5	5-methyltetrahydrofolate-homocysteine methyltransferase	378	1	0	0	1	0	rno-miR-582-3p	-0.03	-0.07	N/A
GLIPR1	ENST00000266659.3	GLI pathogenesis-related 1	623	1	0	0	1	1	rno-miR-582-3p	-0.03	-0.19	N/A
ZFP82	ENST00000392161.3	ZFP82 zinc finger protein	42	1	0	0	1	0	rno-miR-582-3p	-0.03	-0.1	N/A
CARM1	ENST00000327064.4	coactivator-associated arginine methyltransferase 1	663	1	0	0	1	0	rno-miR-582-3p	-0.03	-0.04	N/A
TPRG1	ENST00000345063.3	tumor protein p63 regulated 1	24	2	0	1	1	0	rno-miR-582-3p	-0.03	-0.16	N/A
KBTBD7	ENST00000379483.3	kelch repeat and BTB (POZ) domain containing 7	362	1	0	0	1	0	rno-miR-582-3p	-0.03	-0.12	N/A
DGKI	ENST00000453654.2	diacylglycerol kinase, iota	16	1	0	0	1	0	rno-miR-582-3p	-0.03	-0.1	N/A
A1CF	ENST00000374001.2	APOBEC1 complementation factor	80	2	0	1	1	0	rno-miR-582-3p	-0.03	-0.12	N/A
LIPG	ENST00000261292.4	lipase, endothelial	40	1	0	0	1	2	rno-miR-582-3p	-0.03	-0.11	N/A
FASTKD5	ENST00000380266.3	FAST kinase domains 5	53	1	0	1	0	0	rno-miR-582-3p	-0.03	-0.28	N/A
SLC31A1	ENST00000374212.4	solute carrier family 31 (copper transporter), member 1	171	1	0	0	1	2	rno-miR-582-3p	-0.03	-0.3	N/A
PPARGC1B	ENST00000309241.5	peroxisome proliferator-activated receptor gamma, coactivator 1 beta	12	2	0	2	0	1	rno-miR-582-3p	-0.03	-0.04	N/A
PRCP	ENST00000313010.3	prolylcarboxypeptidase (angiotensinase C)	148	1	0	1	0	0	rno-miR-582-3p	-0.03	-0.09	N/A
SLC6A6	ENST00000454876.2	solute carrier family 6 (neurotransmitter transporter), member 6	280	1	0	1	0	1	rno-miR-582-3p	-0.03	-0.03	N/A
CAMK4	ENST00000282356.4	calcium/calmodulin-dependent protein kinase IV	73	1	0	1	0	1	rno-miR-582-3p	-0.03	-0.08	N/A
RIMKLA	ENST00000431473.3	ribosomal modification protein rimK-like family member A	100	2	0	0	2	0	rno-miR-582-3p	-0.03	-0.13	N/A
C7orf25	ENST00000350427.4	chromosome 7 open reading frame 25	299	1	0	0	1	0	rno-miR-582-3p	-0.03	-0.2	N/A
C8orf37	ENST00000286688.5	chromosome 8 open reading frame 37	70	1	0	0	1	0	rno-miR-582-3p	-0.03	-0.22	N/A
MTMR9	ENST00000221086.3	myotubularin related protein 9	400	1	0	1	0	1	rno-miR-582-3p	-0.03	-0.04	N/A
RBMS3	ENST00000396583.3	RNA binding motif, single stranded interacting protein 3	56	1	0	0	1	1	rno-miR-582-3p	-0.03	-0.07	N/A
DNM3	ENST00000367731.1	dynamin 3	59	1	0	1	0	1	rno-miR-582-3p	-0.03	-0.03	N/A
PRKCB	ENST00000303531.7	protein kinase C, beta	81	1	0	1	0	1	rno-miR-582-3p	-0.03	-0.03	N/A
LANCL3	ENST00000378621.3	LanC lantibiotic synthetase component C-like 3 (bacterial)	15	1	0	1	0	0	rno-miR-582-3p	-0.03	-0.09	N/A
ARHGAP32	ENST00000524655.1	Rho GTPase activating protein 32	13	2	1	0	1	2	rno-miR-582-3p	-0.03	-0.05	N/A
TTBK2	ENST00000267890.6	tau tubulin kinase 2	18	1	0	1	0	1	rno-miR-582-3p	-0.03	-0.03	N/A
KPNA6	ENST00000373625.3	karyopherin alpha 6 (importin alpha 7)	272	1	0	0	1	1	rno-miR-582-3p	-0.03	-0.04	N/A
PRLR	ENST00000342362.5	prolactin receptor	95	1	1	0	0	0	rno-miR-582-3p	-0.03	-0.03	N/A
WSCD2	ENST00000332082.4	WSC domain containing 2	5	1	0	1	0	0	rno-miR-582-3p	-0.03	-0.03	N/A
CSRNP3	ENST00000314499.7	cysteine-serine-rich nuclear protein 3	24	1	1	0	0	1	rno-miR-582-3p	-0.03	-0.03	N/A
MAP2	ENST00000360351.4	microtubule-associated protein 2	68	1	0	1	0	2	rno-miR-582-3p	-0.03	-0.04	N/A
SLC7A11	ENST00000280612.5	solute carrier family 7 (anionic amino acid transporter light chain, xc- system), member 11	61	3	0	3	0	1	rno-miR-582-3p	-0.03	-0.12	N/A
MED8	ENST00000372457.4	mediator complex subunit 8	745	1	0	0	1	1	rno-miR-582-3p	-0.03	-0.11	N/A
AAK1	ENST00000409085.4	AP2 associated kinase 1	27	1	0	1	0	3	rno-miR-582-3p	-0.03	-0.06	N/A
C8orf46	ENST00000522977.1	chromosome 8 open reading frame 46	6	1	0	1	0	0	rno-miR-582-3p	-0.03	-0.24	N/A
CTNNA3	ENST00000433211.2	catenin (cadherin-associated protein), alpha 3	5	1	0	0	1	0	rno-miR-582-3p	-0.03	-0.03	N/A
KIAA0930	ENST00000336156.5	KIAA0930	1107	1	0	0	1	1	rno-miR-582-3p	-0.03	-0.1	N/A
EDEM3	ENST00000318130.8	ER degradation enhancer, mannosidase alpha-like 3	535	1	0	1	0	0	rno-miR-582-3p	-0.03	-0.03	N/A
MAPK1IP1L	ENST00000395468.4	mitogen-activated protein kinase 1 interacting protein 1-like	4002	1	0	1	0	0	rno-miR-582-3p	-0.03	-0.15	N/A
COLGALT2	ENST00000367521.1	collagen beta(1-O)galactosyltransferase 2	70	1	0	1	0	0	rno-miR-582-3p	-0.03	-0.1	N/A
KIAA1244	ENST00000251691.4	KIAA1244	169	1	0	0	1	4	rno-miR-582-3p	-0.03	-0.03	N/A
KIAA1147	ENST00000536163.1	KIAA1147	73	1	0	1	0	1	rno-miR-582-3p	-0.03	-0.03	N/A
SYT15	ENST00000374323.4	synaptotagmin XV	5	1	0	1	0	0	rno-miR-582-3p	-0.03	-0.03	N/A
VIPR2	ENST00000262178.2	vasoactive intestinal peptide receptor 2	35	1	0	1	0	0	rno-miR-582-3p	-0.03	-0.07	N/A
FAM168A	ENST00000064778.4	family with sequence similarity 168, member A	68	1	0	0	1	2	rno-miR-582-3p	-0.03	-0.06	N/A
SMAD5	ENST00000545279.1	SMAD family member 5	225	1	0	1	0	1	rno-miR-582-3p	-0.03	-0.04	N/A
SLC25A16	ENST00000609923.1	solute carrier family 25 (mitochondrial carrier; Graves disease autoantigen), member 16	206	1	0	1	0	0	rno-miR-582-3p	-0.03	-0.18	N/A
AAGAB	ENST00000261880.5	alpha- and gamma-adaptin binding protein	2536	1	0	1	0	0	rno-miR-582-3p	-0.03	-0.23	N/A
MXD1	ENST00000264444.2	MAX dimerization protein 1	183	2	0	1	1	1	rno-miR-582-3p	-0.03	-0.19	N/A
JHDM1D	ENST00000397560.2	jumonji C domain containing histone demethylase 1 homolog D (S. cerevisiae)	470	1	1	0	0	0	rno-miR-582-3p	-0.03	-0.03	N/A
CYP24A1	ENST00000216862.3	cytochrome P450, family 24, subfamily A, polypeptide 1	51	1	0	0	1	0	rno-miR-582-3p	-0.03	-0.16	N/A
CCDC88A	ENST00000336838.6	coiled-coil domain containing 88A	141	1	0	1	0	1	rno-miR-582-3p	-0.03	-0.06	N/A
CDC7	ENST00000234626.6	cell division cycle 7	416	1	1	0	0	1	rno-miR-582-3p	-0.03	-0.45	N/A
MRS2	ENST00000274747.7	MRS2 magnesium transporter	826	1	0	1	0	0	rno-miR-582-3p	-0.03	-0.27	N/A
SLC30A1	ENST00000367001.4	solute carrier family 30 (zinc transporter), member 1	831	1	0	1	0	0	rno-miR-582-3p	-0.03	-0.04	N/A
TCF21	ENST00000367882.4	transcription factor 21	552	1	0	1	0	1	rno-miR-582-3p	-0.03	-0.29	N/A
FBXW11	ENST00000296933.6	F-box and WD repeat domain containing 11	81	1	0	0	1	0	rno-miR-582-3p	-0.03	-0.03	N/A
GRB10	ENST00000398812.2	growth factor receptor-bound protein 10	1382	1	0	0	1	0	rno-miR-582-3p	-0.03	-0.03	N/A
ASPHD2	ENST00000215906.5	aspartate beta-hydroxylase domain containing 2	102	1	0	1	0	1	rno-miR-582-3p	-0.03	-0.28	N/A
SYNRG	ENST00000339208.6	synergin, gamma	106	1	0	1	0	0	rno-miR-582-3p	-0.03	-0.04	N/A
FA2H	ENST00000219368.3	fatty acid 2-hydroxylase	5	1	0	0	1	0	rno-miR-582-3p	-0.03	-0.03	N/A
UHRF1BP1	ENST00000192788.5	UHRF1 binding protein 1	360	1	0	1	0	1	rno-miR-582-3p	-0.03	-0.03	N/A
GPATCH2	ENST00000366935.3	G patch domain containing 2	108	1	0	0	1	2	rno-miR-582-3p	-0.03	-0.14	N/A
PEX19	ENST00000368072.5	peroxisomal biogenesis factor 19	1804	2	0	0	2	1	rno-miR-582-3p	-0.03	-0.22	N/A
NPR3	ENST00000265074.8	natriuretic peptide receptor C/guanylate cyclase C (atrionatriuretic peptide receptor C)	517	1	0	1	0	0	rno-miR-582-3p	-0.03	-0.06	N/A
SOX6	ENST00000316399.6	SRY (sex determining region Y)-box 6	22	2	0	0	2	2	rno-miR-582-3p	-0.03	-0.07	N/A
VPS26B	ENST00000281187.5	vacuolar protein sorting 26 homolog B (S. pombe)	1236	1	0	1	0	0	rno-miR-582-3p	-0.03	-0.03	N/A
TRIM66	ENST00000299550.6	tripartite motif containing 66	33	1	1	0	0	2	rno-miR-582-3p	-0.02	-0.03	N/A
SRM	ENST00000376957.2	spermidine synthase	46	1	0	1	0	0	rno-miR-582-3p	-0.02	-0.26	N/A
MDGA1	ENST00000297153.7	MAM domain containing glycosylphosphatidylinositol anchor 1	240	2*	0	0	1	2	rno-miR-582-3p	-0.02	-0.03	N/A
TMEM245	ENST00000374586.3	transmembrane protein 245	1320	1	0	1	0	2	rno-miR-582-3p	-0.02	-0.14	N/A
IQCE	ENST00000402050.2	IQ motif containing E	687	1	0	1	0	2	rno-miR-582-3p	-0.02	-0.03	N/A
XRRA1	ENST00000527087.1	X-ray radiation resistance associated 1	136	2	1	1	0	0	rno-miR-582-3p	-0.02	-0.35	N/A
CNOT1	ENST00000317147.5	CCR4-NOT transcription complex, subunit 1	294	1	0	1	0	0	rno-miR-582-3p	-0.02	-0.07	N/A
MAN2A2	ENST00000360468.3	mannosidase, alpha, class 2A, member 2	340	1	0	1	0	2	rno-miR-582-3p	-0.02	-0.17	N/A
SLCO5A1	ENST00000260126.4	solute carrier organic anion transporter family, member 5A1	9	1	0	0	1	1	rno-miR-582-3p	-0.02	-0.02	N/A
COL17A1	ENST00000353479.5	collagen, type XVII, alpha 1	5	1	0	0	1	0	rno-miR-582-3p	-0.02	-0.02	N/A
ZNF436	ENST00000314011.4	zinc finger protein 436	73	2	1	1	0	1	rno-miR-582-3p	-0.02	-0.25	N/A
EYA3	ENST00000373871.3	eyes absent homolog 3 (Drosophila)	50	1	0	0	1	0	rno-miR-582-3p	-0.02	-0.02	N/A
COMMD10	ENST00000274458.4	COMM domain containing 10	108	1	0	0	1	0	rno-miR-582-3p	-0.02	-0.19	N/A
RSU1	ENST00000377921.3	Ras suppressor protein 1	10596	1	1	0	0	0	rno-miR-582-3p	-0.02	-0.4	N/A
SOCS5	ENST00000306503.5	suppressor of cytokine signaling 5	72	1	0	1	0	0	rno-miR-582-3p	-0.02	-0.07	N/A
PDPR	ENST00000568530.1	pyruvate dehydrogenase phosphatase regulatory subunit	69	1	0	0	1	0	rno-miR-582-3p	-0.02	-0.08	N/A
PRICKLE1	ENST00000455697.1	prickle homolog 1 (Drosophila)	146	1	0	1	0	0	rno-miR-582-3p	-0.02	-0.07	N/A
DGCR6L	ENST00000248879.3	DiGeorge syndrome critical region gene 6-like	18	1	0	0	1	0	rno-miR-582-3p	-0.02	-0.1	N/A
AP5M1	ENST00000261558.3	adaptor-related protein complex 5, mu 1 subunit	198	2	0	1	1	1	rno-miR-582-3p	-0.02	-0.11	N/A
NRG2	ENST00000394770.1	neuregulin 2	9	1	0	0	1	1	rno-miR-582-3p	-0.02	-0.08	N/A
NUCKS1	ENST00000367142.4	nuclear casein kinase and cyclin-dependent kinase substrate 1	1692	1	0	1	0	1	rno-miR-582-3p	-0.02	-0.07	N/A
MRE11A	ENST00000323929.3	MRE11 meiotic recombination 11 homolog A (S. cerevisiae)	199	1	0	1	0	0	rno-miR-582-3p	-0.02	-0.11	N/A
FLRT2	ENST00000330753.4	fibronectin leucine rich transmembrane protein 2	73	1	0	0	1	0	rno-miR-582-3p	-0.02	-0.09	N/A
DNAJC10	ENST00000264065.7	DnaJ (Hsp40) homolog, subfamily C, member 10	709	1	0	1	0	2	rno-miR-582-3p	-0.02	-0.09	N/A
SLC44A1	ENST00000374720.3	solute carrier family 44 (choline transporter), member 1	407	2	1	1	0	1	rno-miR-582-3p	-0.02	-0.37	N/A
ABCC9	ENST00000261200.4	ATP-binding cassette, sub-family C (CFTR/MRP), member 9	5	1	0	0	1	0	rno-miR-582-3p	-0.02	-0.02	N/A
UBN1	ENST00000262376.6	ubinuclein 1	586	1	0	0	1	0	rno-miR-582-3p	-0.02	-0.02	N/A
TBC1D14	ENST00000448507.1	TBC1 domain family, member 14	1583	1	0	0	1	0	rno-miR-582-3p	-0.02	-0.02	N/A
SMAD2	ENST00000262160.6	SMAD family member 2	1196	2	0	2	0	4	rno-miR-582-3p	-0.02	-0.28	N/A
SOX11	ENST00000322002.3	SRY (sex determining region Y)-box 11	1100	1	0	0	1	0	rno-miR-582-3p	-0.02	-0.1	N/A
FNBP1	ENST00000355681.3	formin binding protein 1	165	1	0	0	1	0	rno-miR-582-3p	-0.02	-0.12	N/A
PPP4R4	ENST00000328839.3	protein phosphatase 4, regulatory subunit 4	20	1	0	1	0	0	rno-miR-582-3p	-0.02	-0.2	N/A
DNAJB13	ENST00000339764.1	DnaJ (Hsp40) homolog, subfamily B, member 13	7	1	0	0	1	1	rno-miR-582-3p	-0.02	-0.1	N/A
CHCHD7	ENST00000518801.1	coiled-coil-helix-coiled-coil-helix domain containing 7	1416	1	0	0	1	0	rno-miR-582-3p	-0.02	-0.23	N/A
DNMT3A	ENST00000380746.4	DNA (cytosine-5-)-methyltransferase 3 alpha	221	3	1	0	2	0	rno-miR-582-3p	-0.02	-0.09	N/A
SLC25A21	ENST00000331299.5	solute carrier family 25 (mitochondrial oxoadipate carrier), member 21	110	2	0	0	2	0	rno-miR-582-3p	-0.02	-0.24	N/A
PELO	ENST00000274311.2	pelota homolog (Drosophila)	786	1	0	1	0	0	rno-miR-582-3p	-0.02	-0.19	N/A
METTL14	ENST00000388822.5	methyltransferase like 14	520	1	0	0	1	1	rno-miR-582-3p	-0.02	-0.16	N/A
SPAG9	ENST00000262013.7	sperm associated antigen 9	509	1	0	1	0	1	rno-miR-582-3p	-0.02	-0.03	N/A
REPS2	ENST00000357277.3	RALBP1 associated Eps domain containing 2	36	1	0	0	1	1	rno-miR-582-3p	-0.02	-0.14	N/A
SEPN1	ENST00000361547.2	selenoprotein N, 1	104	1	0	0	1	0	rno-miR-582-3p	-0.02	-0.17	N/A
TSLP	ENST00000379706.4	thymic stromal lymphopoietin	62	1	0	1	0	0	rno-miR-582-3p	-0.02	-0.28	N/A
ISL2	ENST00000290759.4	ISL LIM homeobox 2	381	1	0	1	0	1	rno-miR-582-3p	-0.02	-0.19	N/A
CLEC16A	ENST00000409790.1	C-type lectin domain family 16, member A	108	1	0	1	0	2	rno-miR-582-3p	-0.02	-0.02	N/A
ATP7A	ENST00000343533.5	ATPase, Cu++ transporting, alpha polypeptide	141	1	0	1	0	0	rno-miR-582-3p	-0.02	-0.02	N/A
UCK2	ENST00000372212.4	uridine-cytidine kinase 2	437	1	0	0	1	2	rno-miR-582-3p	-0.02	-0.09	N/A
HSPA4L	ENST00000296464.4	heat shock 70kDa protein 4-like	348	1	0	0	1	0	rno-miR-582-3p	-0.02	-0.08	N/A
SH3PXD2A	ENST00000369774.4	SH3 and PX domains 2A	152	1	0	0	1	2	rno-miR-582-3p	-0.02	-0.02	N/A
FANCF	ENST00000327470.3	Fanconi anemia, complementation group F	282	1	0	0	1	0	rno-miR-582-3p	-0.02	-0.21	N/A
ITGBL1	ENST00000545560.2	integrin, beta-like 1 (with EGF-like repeat domains)	106	1	0	1	0	0	rno-miR-582-3p	-0.02	-0.02	N/A
ITPKB	ENST00000272117.3	inositol-trisphosphate 3-kinase B	5	1	0	1	0	0	rno-miR-582-3p	-0.02	-0.02	N/A
ALDH1A3	ENST00000329841.5	aldehyde dehydrogenase 1 family, member A3	8	1	0	1	0	0	rno-miR-582-3p	-0.02	-0.02	N/A
TENM1	ENST00000371130.3	teneurin transmembrane protein 1	5	1	0	1	0	1	rno-miR-582-3p	-0.02	-0.02	N/A
PRDM2	ENST00000235372.7	PR domain containing 2, with ZNF domain	29	1	0	1	0	0	rno-miR-582-3p	-0.02	-0.02	N/A
HCFC1	ENST00000310441.7	host cell factor C1 (VP16-accessory protein)	181	1	0	1	0	0	rno-miR-582-3p	-0.02	-0.02	N/A
DOCK3	ENST00000266037.9	dedicator of cytokinesis 3	47	2	0	0	2	1	rno-miR-582-3p	-0.02	-0.02	N/A
ADCYAP1R1	ENST00000304166.4	adenylate cyclase activating polypeptide 1 (pituitary) receptor type I	9	1	0	1	0	4	rno-miR-582-3p	-0.02	-0.04	N/A
SMAD3	ENST00000327367.4	SMAD family member 3	1140	1	0	1	0	0	rno-miR-582-3p	-0.02	-0.02	N/A
KIAA1024	ENST00000305428.3	KIAA1024	5	1	0	1	0	1	rno-miR-582-3p	-0.02	-0.02	N/A
PDZD2	ENST00000438447.1	PDZ domain containing 2	5	1	0	1	0	0	rno-miR-582-3p	-0.02	-0.02	N/A
NPTXR	ENST00000333039.2	neuronal pentraxin receptor	578	1	0	1	0	0	rno-miR-582-3p	-0.02	-0.02	N/A
BDH1	ENST00000392378.2	3-hydroxybutyrate dehydrogenase, type 1	39	1	0	0	1	0	rno-miR-582-3p	-0.02	-0.14	N/A
ADAMTS13	ENST00000371916.1	ADAM metallopeptidase with thrombospondin type 1 motif, 13	41	1	0	1	0	0	rno-miR-582-3p	-0.02	-0.02	N/A
ZHX2	ENST00000314393.4	zinc fingers and homeoboxes 2	414	1	0	1	0	0	rno-miR-582-3p	-0.02	-0.02	N/A
SHANK2	ENST00000449833.2	SH3 and multiple ankyrin repeat domains 2	26	1	0	1	0	2	rno-miR-582-3p	-0.02	-0.02	N/A
TSPAN11	ENST00000261177.9	tetraspanin 11	27	1	0	1	0	0	rno-miR-582-3p	-0.02	-0.02	N/A
SLC4A10	ENST00000415876.2	solute carrier family 4, sodium bicarbonate transporter, member 10	5	1	0	1	0	0	rno-miR-582-3p	-0.02	-0.02	N/A
LGI2	ENST00000382114.4	leucine-rich repeat LGI family, member 2	32	1	0	1	0	0	rno-miR-582-3p	-0.02	-0.02	N/A
FGF14	ENST00000376131.4	fibroblast growth factor 14	5	1	0	1	0	0	rno-miR-582-3p	-0.02	-0.02	N/A
THSD7A	ENST00000423059.4	thrombospondin, type I, domain containing 7A	5	1	0	0	1	2	rno-miR-582-3p	-0.02	-0.02	N/A
VAV2	ENST00000406606.3	vav 2 guanine nucleotide exchange factor	477	1	0	1	0	0	rno-miR-582-3p	-0.02	-0.02	N/A
PARPBP	ENST00000378128.3	PARP1 binding protein	456	1	0	1	0	0	rno-miR-582-3p	-0.02	-0.02	N/A
PREX2	ENST00000288368.4	phosphatidylinositol-3,4,5-trisphosphate-dependent Rac exchange factor 2	11	1	0	1	0	2	rno-miR-582-3p	-0.02	-0.02	N/A
SNAI1	ENST00000244050.2	snail family zinc finger 1	486	1	0	1	0	0	rno-miR-582-3p	-0.02	-0.02	N/A
GRHL2	ENST00000251808.3	grainyhead-like 2 (Drosophila)	5	1	0	1	0	0	rno-miR-582-3p	-0.02	-0.02	N/A
RTTN	ENST00000454359.1	rotatin	288	1	0	1	0	0	rno-miR-582-3p	-0.02	-0.02	N/A
INO80D	ENST00000403263.1	INO80 complex subunit D	5	1	0	1	0	0	rno-miR-582-3p	-0.02	-0.02	N/A
NTN1	ENST00000173229.2	netrin 1	12	1	0	1	0	0	rno-miR-582-3p	-0.02	-0.02	N/A
SLC6A3	ENST00000270349.9	solute carrier family 6 (neurotransmitter transporter), member 3	5	1	0	1	0	0	rno-miR-582-3p	-0.02	-0.02	N/A
CCDC104	ENST00000349456.4	coiled-coil domain containing 104	112	1	1	0	0	0	rno-miR-582-3p	-0.02	-0.53	N/A
SLC25A42	ENST00000318596.7	solute carrier family 25, member 42	1088	1	0	1	0	0	rno-miR-582-3p	-0.02	-0.02	N/A
SRRM3	ENST00000326382.8	serine/arginine repetitive matrix 3	16	1	0	1	0	1	rno-miR-582-3p	-0.02	-0.02	N/A
SRRM4	ENST00000267260.4	serine/arginine repetitive matrix 4	22	1	0	1	0	0	rno-miR-582-3p	-0.02	-0.02	N/A
ELF4	ENST00000335997.7	E74-like factor 4 (ets domain transcription factor)	69	1	0	1	0	0	rno-miR-582-3p	-0.02	-0.02	N/A
CRAMP1L	ENST00000397412.3	Crm, cramped-like (Drosophila)	731	1	0	1	0	0	rno-miR-582-3p	-0.02	-0.02	N/A
IL2RB	ENST00000216223.5	interleukin 2 receptor, beta	5	1	0	1	0	0	rno-miR-582-3p	-0.02	-0.02	N/A
FAM124A	ENST00000322475.8	family with sequence similarity 124A	5	1	0	1	0	0	rno-miR-582-3p	-0.02	-0.02	N/A
SHISA6	ENST00000441885.3	shisa family member 6	5	1	0	1	0	1	rno-miR-582-3p	-0.02	-0.02	N/A
TCF4	ENST00000354452.3	transcription factor 4	394	1	0	1	0	0	rno-miR-582-3p	-0.02	-0.03	N/A
ERBB4	ENST00000342788.4	v-erb-b2 avian erythroblastic leukemia viral oncogene homolog 4	27	1	0	1	0	0	rno-miR-582-3p	-0.02	-0.02	N/A
NFASC	ENST00000401399.1	neurofascin	10	1	0	1	0	0	rno-miR-582-3p	-0.02	-0.02	N/A
KIAA2022	ENST00000055682.6	KIAA2022	5	1	0	1	0	0	rno-miR-582-3p	-0.02	-0.02	N/A
FSD2	ENST00000334574.8	fibronectin type III and SPRY domain containing 2	5	1	0	1	0	0	rno-miR-582-3p	-0.02	-0.02	N/A
C20orf194	ENST00000453730.2	chromosome 20 open reading frame 194	1083	1	0	1	0	0	rno-miR-582-3p	-0.02	-0.02	N/A
JDP2	ENST00000435893.2	Jun dimerization protein 2	110	1	0	1	0	0	rno-miR-582-3p	-0.02	-0.17	N/A
STAT5B	ENST00000293328.3	signal transducer and activator of transcription 5B	329	1	0	0	1	1	rno-miR-582-3p	-0.02	-0.05	N/A
GPR126	ENST00000230173.6	G protein-coupled receptor 126	604	1	0	1	0	0	rno-miR-582-3p	-0.02	-0.02	N/A
H6PD	ENST00000377403.2	hexose-6-phosphate dehydrogenase (glucose 1-dehydrogenase)	467	1	0	1	0	2	rno-miR-582-3p	-0.02	-0.02	N/A
SMCR8	ENST00000406438.3	Smith-Magenis syndrome chromosome region, candidate 8	219	1	0	1	0	0	rno-miR-582-3p	-0.02	-0.02	N/A
RAP2B	ENST00000323534.2	RAP2B, member of RAS oncogene family	594	1	1	0	0	3	rno-miR-582-3p	-0.02	-0.54	N/A
MICAL3	ENST00000441493.2	microtubule associated monooxygenase, calponin and LIM domain containing 3	58	1	0	1	0	0	rno-miR-582-3p	-0.02	-0.02	N/A
MRAS	ENST00000289104.4	muscle RAS oncogene homolog	181	1	0	1	0	0	rno-miR-582-3p	-0.02	-0.12	N/A
BACE2	ENST00000328735.6	beta-site APP-cleaving enzyme 2	79	3	0	3	0	0	rno-miR-582-3p	-0.02	-0.06	N/A
ZBTB21	ENST00000398505.3	zinc finger and BTB domain containing 21	802	1	0	1	0	0	rno-miR-582-3p	-0.02	-0.02	N/A
TBC1D19	ENST00000264866.4	TBC1 domain family, member 19	77	1	0	1	0	1	rno-miR-582-3p	-0.02	-0.13	N/A
EMB	ENST00000303221.5	embigin	17	1	0	1	0	1	rno-miR-582-3p	-0.02	-0.28	N/A
RICTOR	ENST00000357387.3	RPTOR independent companion of MTOR, complex 2	441	1	0	1	0	0	rno-miR-582-3p	-0.02	-0.02	N/A
ACVR2B	ENST00000352511.4	activin A receptor, type IIB	21	1	0	0	1	2	rno-miR-582-3p	-0.02	-0.04	N/A
PACS1	ENST00000320580.4	phosphofurin acidic cluster sorting protein 1	87	1	0	0	1	1	rno-miR-582-3p	-0.02	-0.07	N/A
AFF2	ENST00000370460.2	AF4/FMR2 family, member 2	8	2	0	1	1	1	rno-miR-582-3p	-0.02	-0.03	N/A
HNRNPR	ENST00000478691.1	heterogeneous nuclear ribonucleoprotein R	6629	2	1	0	1	0	rno-miR-582-3p	-0.02	-0.36	N/A
EHD1	ENST00000320631.3	EH-domain containing 1	335	2	0	1	1	2	rno-miR-582-3p	-0.02	-0.2	N/A
MED1	ENST00000300651.6	mediator complex subunit 1	87	1	0	1	0	0	rno-miR-582-3p	-0.02	-0.02	N/A
BRD7	ENST00000394688.3	bromodomain containing 7	349	1	0	1	0	1	rno-miR-582-3p	-0.02	-0.2	N/A
RBFOX2	ENST00000449924.2	RNA binding protein, fox-1 homolog (C. elegans) 2	262	2	0	0	2	1	rno-miR-582-3p	-0.02	-0.1	N/A
GADD45GIP1	ENST00000316939.1	growth arrest and DNA-damage-inducible, gamma interacting protein 1	981	1	0	1	0	1	rno-miR-582-3p	-0.02	-0.2	N/A
QKI	ENST00000392127.2	QKI, KH domain containing, RNA binding	323	1	0	1	0	2	rno-miR-582-3p	-0.02	-0.21	N/A
NAA30	ENST00000556492.1	N(alpha)-acetyltransferase 30, NatC catalytic subunit	418	1	0	1	0	0	rno-miR-582-3p	-0.02	-0.18	N/A
DIS3	ENST00000377767.4	DIS3 mitotic control homolog (S. cerevisiae)	140	1	0	1	0	0	rno-miR-582-3p	-0.02	-0.18	N/A
CEP68	ENST00000377990.2	centrosomal protein 68kDa	60	2	1	0	1	1	rno-miR-582-3p	-0.02	-0.23	N/A
HNRNPU	ENST00000444376.2	heterogeneous nuclear ribonucleoprotein U (scaffold attachment factor A)	5343	2	1	1	0	0	rno-miR-582-3p	-0.02	-0.41	N/A
PITPNA	ENST00000313486.7	phosphatidylinositol transfer protein, alpha	366	1	0	0	1	1	rno-miR-582-3p	-0.02	-0.18	N/A
POLR1C	ENST00000372389.3	polymerase (RNA) I polypeptide C, 30kDa	23	1	0	1	0	0	rno-miR-582-3p	-0.02	-0.29	N/A
ZSWIM7	ENST00000486655.1	zinc finger, SWIM-type containing 7	656	1	0	0	1	0	rno-miR-582-3p	-0.02	-0.15	N/A
RPS6KA5	ENST00000261991.3	ribosomal protein S6 kinase, 90kDa, polypeptide 5	64	2	0	0	2	0	rno-miR-582-3p	-0.02	-0.14	N/A
B3GALNT1	ENST00000320474.4	beta-1,3-N-acetylgalactosaminyltransferase 1 (globoside blood group)	130	1	0	1	0	0	rno-miR-582-3p	-0.02	-0.2	N/A
PRPF40A	ENST00000410080.1	PRP40 pre-mRNA processing factor 40 homolog A (S. cerevisiae)	459	2	0	2	0	1	rno-miR-582-3p	-0.02	-0.15	N/A
C1GALT1	ENST00000223122.3	core 1 synthase, glycoprotein-N-acetylgalactosamine 3-beta-galactosyltransferase, 1	44	1	0	0	1	1	rno-miR-582-3p	-0.02	-0.07	N/A
SVIP	ENST00000354193.4	small VCP/p97-interacting protein	521	1	0	0	1	1	rno-miR-582-3p	-0.02	-0.18	N/A
PLXNB1	ENST00000296440.6	plexin B1	47	1	0	0	1	0	rno-miR-582-3p	-0.02	-0.08	N/A
BTRC	ENST00000370187.3	beta-transducin repeat containing E3 ubiquitin protein ligase	96	1	0	1	0	0	rno-miR-582-3p	-0.02	-0.06	N/A
TSPAN31	ENST00000547992.1	tetraspanin 31	72	1	0	1	0	1	rno-miR-582-3p	-0.02	-0.27	N/A
SV2A	ENST00000369146.3	synaptic vesicle glycoprotein 2A	10	1	0	0	1	0	rno-miR-582-3p	-0.02	-0.02	N/A
REL	ENST00000295025.8	v-rel avian reticuloendotheliosis viral oncogene homolog	116	1	0	0	1	0	rno-miR-582-3p	-0.02	-0.02	N/A
IFFO2	ENST00000455833.2	intermediate filament family orphan 2	139	1	0	1	0	0	rno-miR-582-3p	-0.02	-0.02	N/A
C5orf30	ENST00000319933.2	chromosome 5 open reading frame 30	889	1	0	1	0	0	rno-miR-582-3p	-0.02	-0.21	N/A
SUGT1	ENST00000310528.8	SGT1, suppressor of G2 allele of SKP1 (S. cerevisiae)	430	1	0	1	0	0	rno-miR-582-3p	-0.02	-0.14	N/A
GTDC1	ENST00000392869.2	glycosyltransferase-like domain containing 1	241	1	1	0	0	0	rno-miR-582-3p	-0.02	-0.22	N/A
FAM63B	ENST00000559228.1	family with sequence similarity 63, member B	41	1	0	1	0	0	rno-miR-582-3p	-0.02	-0.14	N/A
ROCK2	ENST00000315872.6	Rho-associated, coiled-coil containing protein kinase 2	142	1	0	1	0	0	rno-miR-582-3p	-0.02	-0.02	N/A
CAPN2	ENST00000295006.5	calpain 2, (m/II) large subunit	1090	1	0	0	1	0	rno-miR-582-3p	-0.02	-0.12	N/A
F10	ENST00000375551.3	coagulation factor X	208	1	0	1	0	3	rno-miR-582-3p	-0.02	-0.28	N/A
CORO2A	ENST00000343933.5	coronin, actin binding protein, 2A	493	2	0	2	0	0	rno-miR-582-3p	-0.02	-0.1	N/A
SNX33	ENST00000308527.5	sorting nexin 33	148	1	0	1	0	1	rno-miR-582-3p	-0.02	-0.02	N/A
APC	ENST00000457016.1	adenomatous polyposis coli	794	2	0	1	1	0	rno-miR-582-3p	-0.02	-0.1	N/A
ST3GAL1	ENST00000319914.5	ST3 beta-galactoside alpha-2,3-sialyltransferase 1	59	1	0	1	0	1	rno-miR-582-3p	-0.02	-0.04	N/A
RBM28	ENST00000223073.2	RNA binding motif protein 28	297	2	0	0	2	2	rno-miR-582-3p	-0.02	-0.1	N/A
MAK16	ENST00000360128.6	MAK16 homolog (S. cerevisiae)	97	1	0	1	0	0	rno-miR-582-3p	-0.02	-0.02	N/A
NRCAM	ENST00000379028.3	neuronal cell adhesion molecule	152	1	1	0	0	0	rno-miR-582-3p	-0.02	-0.26	N/A
EEA1	ENST00000322349.8	early endosome antigen 1	78	1	0	1	0	0	rno-miR-582-3p	-0.02	-0.02	N/A
PAQR5	ENST00000395407.2	progestin and adipoQ receptor family member V	62	1	0	0	1	0	rno-miR-582-3p	-0.02	-0.07	N/A
CUL3	ENST00000264414.4	cullin 3	1476	2	0	0	2	1	rno-miR-582-3p	-0.02	-0.23	N/A
ARL5B	ENST00000377275.3	ADP-ribosylation factor-like 5B	368	1	0	0	1	0	rno-miR-582-3p	-0.01	-0.1	N/A
SLC16A10	ENST00000368850.3	solute carrier family 16 (aromatic amino acid transporter), member 10	233	1	0	0	1	0	rno-miR-582-3p	-0.01	-0.1	N/A
PANX1	ENST00000227638.3	pannexin 1	576	1	1	0	0	0	rno-miR-582-3p	-0.01	-0.12	N/A
AQP11	ENST00000313578.3	aquaporin 11	75	1	0	1	0	0	rno-miR-582-3p	-0.01	-0.24	N/A
RAB3C	ENST00000282878.4	RAB3C, member RAS oncogene family	242	1	1	0	0	1	rno-miR-582-3p	-0.01	-0.22	N/A
TFPI2	ENST00000222543.5	tissue factor pathway inhibitor 2	11151	1	0	0	1	0	rno-miR-582-3p	-0.01	-0.22	N/A
DENND4A	ENST00000443035.3	DENN/MADD domain containing 4A	392	1	0	1	0	1	rno-miR-582-3p	-0.01	-0.12	N/A
TRHDE	ENST00000261180.4	thyrotropin-releasing hormone degrading enzyme	34	2	0	2	0	0	rno-miR-582-3p	-0.01	-0.16	N/A
MRPL45	ENST00000312513.5	mitochondrial ribosomal protein L45	49	1	0	0	1	0	rno-miR-582-3p	-0.01	-0.14	N/A
TNFRSF13C	ENST00000291232.3	tumor necrosis factor receptor superfamily, member 13C	36	1	0	1	0	1	rno-miR-582-3p	-0.01	-0.03	N/A
IRS1	ENST00000305123.5	insulin receptor substrate 1	804	1	0	1	0	1	rno-miR-582-3p	-0.01	-0.06	N/A
TMED10	ENST00000303575.4	transmembrane emp24-like trafficking protein 10 (yeast)	1753	1	0	1	0	0	rno-miR-582-3p	-0.01	-0.28	N/A
SCAMP1	ENST00000538629.1	secretory carrier membrane protein 1	816	1	0	0	1	1	rno-miR-582-3p	-0.01	-0.05	N/A
POLM	ENST00000335195.6	polymerase (DNA directed), mu	45	1	0	0	1	0	rno-miR-582-3p	-0.01	-0.1	N/A
CLTC	ENST00000269122.3	clathrin, heavy chain (Hc)	10702	1	0	1	0	1	rno-miR-582-3p	-0.01	-0.09	N/A
KDM5A	ENST00000399788.2	lysine (K)-specific demethylase 5A	118	1	0	0	1	2	rno-miR-582-3p	-0.01	-0.06	N/A
ARHGAP26	ENST00000378004.3	Rho GTPase activating protein 26	131	1	0	0	1	0	rno-miR-582-3p	-0.01	-0.01	N/A
C20orf112	ENST00000359676.5	chromosome 20 open reading frame 112	148	1	0	1	0	1	rno-miR-582-3p	-0.01	-0.02	N/A
ZDHHC3	ENST00000296127.3	zinc finger, DHHC-type containing 3	426	1	0	1	0	2	rno-miR-582-3p	-0.01	-0.06	N/A
NFIC	ENST00000346156.5	nuclear factor I/C (CCAAT-binding transcription factor)	26	1	0	0	1	0	rno-miR-582-3p	-0.01	-0.02	N/A
CTNND2	ENST00000304623.8	catenin (cadherin-associated protein), delta 2	25	1	0	1	0	1	rno-miR-582-3p	-0.01	-0.07	N/A
MRPS25	ENST00000253686.2	mitochondrial ribosomal protein S25	630	1	0	0	1	0	rno-miR-582-3p	-0.01	-0.19	N/A
CAND1	ENST00000545606.1	cullin-associated and neddylation-dissociated 1	1568	1	0	0	1	1	rno-miR-582-3p	-0.01	-0.13	N/A
ASTN2	ENST00000341734.4	astrotactin 2	39	1	0	1	0	2	rno-miR-582-3p	-0.01	-0.24	N/A
PLAGL2	ENST00000246229.4	pleiomorphic adenoma gene-like 2	254	1	0	1	0	1	rno-miR-582-3p	-0.01	-0.12	N/A
GATAD2B	ENST00000368655.4	GATA zinc finger domain containing 2B	48	1	0	1	0	0	rno-miR-582-3p	-0.01	-0.07	N/A
CHSY3	ENST00000305031.4	chondroitin sulfate synthase 3	221	2	0	0	2	0	rno-miR-582-3p	-0.01	-0.26	N/A
AQR	ENST00000156471.5	aquarius intron-binding spliceosomal factor	314	1	0	1	0	1	rno-miR-582-3p	-0.01	-0.09	N/A
ELFN2	ENST00000402918.2	extracellular leucine-rich repeat and fibronectin type III domain containing 2	22	2	0	2	0	0	rno-miR-582-3p	-0.01	-0.04	N/A
TTC9	ENST00000256367.2	tetratricopeptide repeat domain 9	39	1	0	0	1	1	rno-miR-582-3p	-0.01	-0.04	N/A
TRPS1	ENST00000395715.3	trichorhinophalangeal syndrome I	94	1	0	1	0	0	rno-miR-582-3p	-0.01	-0.02	N/A
MYOCD	ENST00000425538.1	myocardin	62	1	0	1	0	0	rno-miR-582-3p	-0.01	-0.02	N/A
ITPK1	ENST00000267615.6	inositol-tetrakisphosphate 1-kinase	60	1	0	1	0	1	rno-miR-582-3p	-0.01	-0.08	N/A
PLA2G12A	ENST00000243501.5	phospholipase A2, group XIIA	214	1	0	0	1	0	rno-miR-582-3p	-0.01	-0.16	N/A
CCNT2	ENST00000295238.6	cyclin T2	381	1	0	1	0	1	rno-miR-582-3p	-0.01	-0.13	N/A
HNF4A	ENST00000316099.4	hepatocyte nuclear factor 4, alpha	915	1	0	1	0	1	rno-miR-582-3p	-0.01	-0.06	N/A
CMTR2	ENST00000338099.5	cap methyltransferase 2	259	1	0	1	0	0	rno-miR-582-3p	-0.01	-0.18	N/A
DEK	ENST00000397239.3	DEK oncogene	561	1	1	0	0	0	rno-miR-582-3p	-0.01	-0.46	N/A
ANKS6	ENST00000375018.1	ankyrin repeat and sterile alpha motif domain containing 6	98	1	0	1	0	0	rno-miR-582-3p	-0.01	-0.02	N/A
SSH3	ENST00000376757.5	slingshot protein phosphatase 3	159	1	0	1	0	0	rno-miR-582-3p	-0.01	-0.05	N/A
VGLL4	ENST00000273038.3	vestigial like 4 (Drosophila)	37	1	0	1	0	1	rno-miR-582-3p	-0.01	-0.09	N/A
PLEKHH1	ENST00000329153.5	pleckstrin homology domain containing, family H (with MyTH4 domain) member 1	125	1	0	0	1	1	rno-miR-582-3p	-0.01	-0.01	N/A
SULF2	ENST00000359930.4	sulfatase 2	103	2	0	1	1	0	rno-miR-582-3p	-0.01	-0.07	N/A
FGF12	ENST00000445105.2	fibroblast growth factor 12	150	1	0	1	0	0	rno-miR-582-3p	-0.01	-0.11	N/A
SBNO1	ENST00000420886.2	strawberry notch homolog 1 (Drosophila)	87	1	0	0	1	3	rno-miR-582-3p	-0.01	-0.07	N/A
DPY19L3	ENST00000586987.1	dpy-19-like 3 (C. elegans)	146	1	0	0	1	0	rno-miR-582-3p	-0.01	-0.01	N/A
PODNL1	ENST00000538517.2	podocan-like 1	9	1	0	1	0	0	rno-miR-582-3p	-0.01	-0.02	N/A
MYO1B	ENST00000339514.4	myosin IB	3042	1	0	1	0	0	rno-miR-582-3p	-0.01	-0.15	N/A
THSD4	ENST00000355327.3	thrombospondin, type I, domain containing 4	69	1	0	1	0	0	rno-miR-582-3p	-0.01	-0.02	N/A
IMPAD1	ENST00000262644.4	inositol monophosphatase domain containing 1	1488	1	0	1	0	0	rno-miR-582-3p	-0.01	-0.03	N/A
ADD2	ENST00000264436.4	adducin 2 (beta)	59	1	0	0	1	1	rno-miR-582-3p	-0.01	-0.03	N/A
HS3ST1	ENST00000002596.5	heparan sulfate (glucosamine) 3-O-sulfotransferase 1	9	1	0	1	0	0	rno-miR-582-3p	-0.01	-0.02	N/A
CTBP2	ENST00000337195.5	C-terminal binding protein 2	16	1	0	1	0	0	rno-miR-582-3p	-0.01	-0.03	N/A
MFAP5	ENST00000359478.2	microfibrillar associated protein 5	216	1	0	1	0	0	rno-miR-582-3p	-0.01	-0.08	N/A
THRB	ENST00000396671.2	thyroid hormone receptor, beta	55	1	0	0	1	0	rno-miR-582-3p	-0.01	-0.02	N/A
KIAA1324L	ENST00000450689.2	KIAA1324-like	181	1	0	1	0	0	rno-miR-582-3p	-0.01	-0.02	N/A
CDH6	ENST00000265071.2	cadherin 6, type 2, K-cadherin (fetal kidney)	213	1	0	0	1	0	rno-miR-582-3p	-0.01	-0.07	N/A
RRP8	ENST00000254605.6	ribosomal RNA processing 8, methyltransferase, homolog (yeast)	423	1	0	0	1	0	rno-miR-582-3p	-0.01	-0.15	N/A
RNF7	ENST00000273480.3	ring finger protein 7	377	1	0	1	0	0	rno-miR-582-3p	-0.01	-0.26	N/A
DCTN4	ENST00000447998.2	dynactin 4 (p62)	153	1	0	1	0	0	rno-miR-582-3p	-0.01	-0.21	N/A
IPO9	ENST00000361565.4	importin 9	3549	3	0	3	0	0	rno-miR-582-3p	-0.01	-0.17	N/A
TIMM22	ENST00000327158.4	translocase of inner mitochondrial membrane 22 homolog (yeast)	290	2*	0	1	0	0	rno-miR-582-3p	-0.01	-0.24	N/A
PTPRE	ENST00000254667.3	protein tyrosine phosphatase, receptor type, E	44	1	0	1	0	1	rno-miR-582-3p	-0.01	-0.03	N/A
KHNYN	ENST00000251343.5	KH and NYN domain containing	421	2	0	1	1	0	rno-miR-582-3p	-0.01	-0.07	N/A
DNAJC21	ENST00000382021.2	DnaJ (Hsp40) homolog, subfamily C, member 21	528	1	0	0	1	0	rno-miR-582-3p	-0.01	-0.23	N/A
STX1B	ENST00000215095.5	syntaxin 1B	26	1	0	0	1	0	rno-miR-582-3p	-0.01	-0.05	N/A
FNBP1L	ENST00000370253.2	formin binding protein 1-like	219	1	0	0	1	1	rno-miR-582-3p	-0.01	-0.15	N/A
GPR137C	ENST00000321662.6	G protein-coupled receptor 137C	110	1	0	0	1	0	rno-miR-582-3p	-0.01	-0.01	N/A
IDH2	ENST00000330062.3	isocitrate dehydrogenase 2 (NADP+), mitochondrial	296	1	0	0	1	1	rno-miR-582-3p	-0.01	-0.21	N/A
PLD5	ENST00000536534.2	phospholipase D family, member 5	5	1	0	0	1	0	rno-miR-582-3p	-0.01	-0.01	N/A
PDGFRB	ENST00000261799.4	platelet-derived growth factor receptor, beta polypeptide	320	1	0	0	1	0	rno-miR-582-3p	-0.01	-0.01	N/A
SLC7A14	ENST00000231706.5	solute carrier family 7, member 14	5	1	0	0	1	2	rno-miR-582-3p	-0.01	-0.01	N/A
FAM198B	ENST00000585682.1	family with sequence similarity 198, member B	25	1	0	0	1	0	rno-miR-582-3p	-0.01	-0.01	N/A
IQSEC3	ENST00000538872.1	IQ motif and Sec7 domain 3	5	1	0	0	1	0	rno-miR-582-3p	-0.01	-0.01	N/A
ARHGAP35	ENST00000404338.3	Rho GTPase activating protein 35	278	1	0	0	1	0	rno-miR-582-3p	-0.01	-0.01	N/A
NEURL	ENST00000369780.4	neuralized homolog (Drosophila)	164	1	0	1	0	1	rno-miR-582-3p	-0.01	-0.09	N/A
SRI	ENST00000265729.2	sorcin	278	1	0	1	0	2	rno-miR-582-3p	-0.01	-0.25	N/A
FRK	ENST00000606080.1	fyn-related kinase	37	1	0	0	1	0	rno-miR-582-3p	-0.01	-0.02	N/A
STK10	ENST00000176763.5	serine/threonine kinase 10	655	1	0	1	0	0	rno-miR-582-3p	-0.01	-0.1	N/A
MYH10	ENST00000360416.3	myosin, heavy chain 10, non-muscle	134	1	0	0	1	0	rno-miR-582-3p	-0.01	-0.01	N/A
ANKRD33B	ENST00000296657.5	ankyrin repeat domain 33B	9	1	0	0	1	1	rno-miR-582-3p	-0.01	-0.02	N/A
ADAMTS4	ENST00000367996.5	ADAM metallopeptidase with thrombospondin type 1 motif, 4	23	1	0	1	0	0	rno-miR-582-3p	-0.01	-0.04	N/A
ZNF324	ENST00000536459.2	zinc finger protein 324	82	1	0	0	1	0	rno-miR-582-3p	-0.01	-0.08	N/A
TLN1	ENST00000314888.9	talin 1	266	1	0	1	0	0	rno-miR-582-3p	-0.01	-0.02	N/A
PAQR3	ENST00000512733.1	progestin and adipoQ receptor family member III	217	2	0	1	1	0	rno-miR-582-3p	-0.01	-0.17	N/A
SMNDC1	ENST00000369603.5	survival motor neuron domain containing 1	949	1	0	1	0	0	rno-miR-582-3p	-0.01	-0.21	N/A
PPP1R9A	ENST00000289495.5	protein phosphatase 1, regulatory subunit 9A	46	2*	0	0	1	1	rno-miR-582-3p	-0.01	-0.01	N/A
SP1	ENST00000426431.2	Sp1 transcription factor	402	1	0	1	0	0	rno-miR-582-3p	-0.01	-0.02	N/A
FAM118A	ENST00000216214.3	family with sequence similarity 118, member A	202	2	0	2	0	0	rno-miR-582-3p	-0.01	-0.33	N/A
ADAM23	ENST00000264377.3	ADAM metallopeptidase domain 23	113	1	0	1	0	0	rno-miR-582-3p	-0.01	-0.02	N/A
PRDM16	ENST00000511072.1	PR domain containing 16	64	1	0	1	0	0	rno-miR-582-3p	-0.01	-0.02	N/A
FAM134A	ENST00000430297.2	family with sequence similarity 134, member A	3080	1	0	1	0	0	rno-miR-582-3p	-0.01	-0.14	N/A
MEF2A	ENST00000354410.5	myocyte enhancer factor 2A	654	1	0	0	1	1	rno-miR-582-3p	-0.01	-0.01	N/A
DDR2	ENST00000367922.3	discoidin domain receptor tyrosine kinase 2	41	1	1	0	0	3	rno-miR-582-3p	-0.01	-0.07	N/A
KATNAL1	ENST00000380615.3	katanin p60 subunit A-like 1	335	1	0	1	0	0	rno-miR-582-3p	-0.01	-0.02	N/A
TOX3	ENST00000407228.3	TOX high mobility group box family member 3	59	1	0	0	1	0	rno-miR-582-3p	-0.01	-0.14	N/A
MAPK8IP2	ENST00000399908.2	mitogen-activated protein kinase 8 interacting protein 2	88	1	0	1	0	1	rno-miR-582-3p	-0.01	-0.12	N/A
TFAP2B	ENST00000393655.3	transcription factor AP-2 beta (activating enhancer binding protein 2 beta)	23	1	0	1	0	0	rno-miR-582-3p	-0.01	-0.04	N/A
DPYSL5	ENST00000288699.6	dihydropyrimidinase-like 5	315	1	0	0	1	3	rno-miR-582-3p	-0.01	-0.01	N/A
GPR161	ENST00000367838.1	G protein-coupled receptor 161	1712	1	0	0	1	2	rno-miR-582-3p	-0.01	-0.01	N/A
GRID1	ENST00000327946.7	glutamate receptor, ionotropic, delta 1	45	1	0	0	1	0	rno-miR-582-3p	-0.01	-0.08	N/A
RAPGEF3	ENST00000405493.2	Rap guanine nucleotide exchange factor (GEF) 3	19	1	0	1	0	0	rno-miR-582-3p	-0.01	-0.03	N/A
HDAC2	ENST00000519065.1	histone deacetylase 2	1701	1	1	0	0	0	rno-miR-582-3p	-0.01	-0.39	N/A
C12orf4	ENST00000261250.3	chromosome 12 open reading frame 4	37	1	0	1	0	1	rno-miR-582-3p	-0.01	-0.04	N/A
RMND5A	ENST00000283632.4	required for meiotic nuclear division 5 homolog A (S. cerevisiae)	261	1	1	0	0	0	rno-miR-582-3p	-0.01	-0.11	N/A
CCDC109B	ENST00000394650.4	coiled-coil domain containing 109B	370	1	0	0	1	0	rno-miR-582-3p	-0.01	-0.23	N/A
STRAP	ENST00000419869.2	serine/threonine kinase receptor associated protein	379	1	0	0	1	0	rno-miR-582-3p	-0.01	-0.18	N/A
OTUB2	ENST00000203664.5	OTU domain, ubiquitin aldehyde binding 2	110	1	0	0	1	1	rno-miR-582-3p	-0.01	-0.11	N/A
RMND5B	ENST00000515098.1	required for meiotic nuclear division 5 homolog B (S. cerevisiae)	959	1	0	1	0	0	rno-miR-582-3p	-0.01	-0.11	N/A
TNKS	ENST00000310430.6	tankyrase, TRF1-interacting ankyrin-related ADP-ribose polymerase	943	1	0	0	1	1	rno-miR-582-3p	-0.01	-0.01	N/A
HAT1	ENST00000392584.1	histone acetyltransferase 1	3017	1	0	1	0	0	rno-miR-582-3p	-0.01	-0.36	N/A
RNF115	ENST00000369291.5	ring finger protein 115	757	2	0	1	1	1	rno-miR-582-3p	-0.01	-0.27	N/A
CCDC50	ENST00000392455.3	coiled-coil domain containing 50	961	1	0	0	1	1	rno-miR-582-3p	-0.01	-0.02	N/A
NXPH3	ENST00000328741.5	neurexophilin 3	65	1	0	0	1	2	rno-miR-582-3p	-0.01	-0.04	N/A
NACC2	ENST00000371753.1	NACC family member 2, BEN and BTB (POZ) domain containing	172	1	0	0	1	1	rno-miR-582-3p	-0.01	-0.01	N/A
TOB2	ENST00000327492.3	transducer of ERBB2, 2	71	1	0	0	1	1	rno-miR-582-3p	-0.01	-0.01	N/A
UQCRB	ENST00000287022.5	ubiquinol-cytochrome c reductase binding protein	1173	1	0	1	0	1	rno-miR-582-3p	-0.01	-0.27	N/A
CCPG1	ENST00000310958.6	cell cycle progression 1	808	1	0	1	0	2	rno-miR-582-3p	-0.01	-0.05	N/A
IST1	ENST00000329908.8	increased sodium tolerance 1 homolog (yeast)	305	1	1	0	0	0	rno-miR-582-3p	-0.01	-0.44	N/A
SLC35G1	ENST00000371408.3	solute carrier family 35, member G1	227	1	0	0	1	1	rno-miR-582-3p	-0.01	-0.11	N/A
NTNG2	ENST00000393229.3	netrin G2	15	1	0	1	0	0	rno-miR-582-3p	-0.01	-0.02	N/A
SRPK1	ENST00000373825.2	SRSF protein kinase 1	114	1	0	0	1	0	rno-miR-582-3p	-0.01	-0.04	N/A
ACVR2A	ENST00000241416.7	activin A receptor, type IIA	109	1	0	0	1	1	rno-miR-582-3p	-0.01	-0.15	N/A
DLD	ENST00000205402.5	dihydrolipoamide dehydrogenase	1623	1	0	0	1	0	rno-miR-582-3p	-0.01	-0.25	N/A
INTS7	ENST00000366994.3	integrator complex subunit 7	431	1	0	0	1	0	rno-miR-582-3p	-0.01	-0.02	N/A
LMTK2	ENST00000297293.5	lemur tyrosine kinase 2	51	1	0	0	1	1	rno-miR-582-3p	-0.01	-0.02	N/A
CSRNP1	ENST00000273153.5	cysteine-serine-rich nuclear protein 1	544	1	0	0	1	0	rno-miR-582-3p	-0.01	-0.04	N/A
CYLD	ENST00000540145.1	cylindromatosis (turban tumor syndrome)	696	1	0	0	1	0	rno-miR-582-3p	-0.01	-0.02	N/A
IPO5	ENST00000261574.5	importin 5	1826	1	0	1	0	0	rno-miR-582-3p	-0.01	-0.02	N/A
SCN9A	ENST00000409672.1	sodium channel, voltage-gated, type IX, alpha subunit	240	1	1	0	0	0	rno-miR-582-3p	-0.01	-0.27	N/A
PLCG2	ENST00000359376.3	phospholipase C, gamma 2 (phosphatidylinositol-specific)	23	1	0	0	1	0	rno-miR-582-3p	-0.01	-0.06	N/A
MIA3	ENST00000344922.5	melanoma inhibitory activity family, member 3	647	1	0	0	1	0	rno-miR-582-3p	-0.01	-0.16	N/A
C1orf21	ENST00000235307.6	chromosome 1 open reading frame 21	935	1	0	0	1	0	rno-miR-582-3p	-0.01	-0.07	N/A
LPHN3	ENST00000512091.2	latrophilin 3	93	1	0	1	0	0	rno-miR-582-3p	-0.01	-0.11	N/A
ZMYM2	ENST00000382869.3	zinc finger, MYM-type 2	172	1	0	1	0	1	rno-miR-582-3p	-0.01	-0.21	N/A
SEMA4D	ENST00000450295.1	sema domain, immunoglobulin domain (Ig), transmembrane domain (TM) and short cytoplasmic domain, (semaphorin) 4D	76	1	0	1	0	2	rno-miR-582-3p	-0.01	-0.09	N/A
RASSF9	ENST00000361228.3	Ras association (RalGDS/AF-6) domain family (N-terminal) member 9	9	1	0	0	1	0	rno-miR-582-3p	-0.01	-0.06	N/A
ZNF652	ENST00000362063.2	zinc finger protein 652	33	1	0	0	1	0	rno-miR-582-3p	-0.01	-0.01	N/A
BTG1	ENST00000256015.3	B-cell translocation gene 1, anti-proliferative	1677	1	1	0	0	0	rno-miR-582-3p	-0.01	-0.35	N/A
SHC4	ENST00000332408.4	SHC (Src homology 2 domain containing) family, member 4	61	1	0	0	1	0	rno-miR-582-3p	-0.01	-0.07	N/A
PKP4	ENST00000389757.3	plakophilin 4	373	1	0	1	0	0	rno-miR-582-3p	-0.01	-0.2	N/A
NEDD4L	ENST00000256832.7	neural precursor cell expressed, developmentally down-regulated 4-like, E3 ubiquitin protein ligase	617	1	0	1	0	0	rno-miR-582-3p	-0.01	-0.02	N/A
ZDHHC18	ENST00000374142.4	zinc finger, DHHC-type containing 18	268	1	0	0	1	0	rno-miR-582-3p	-0.01	-0.1	N/A
ARL5A	ENST00000295087.8	ADP-ribosylation factor-like 5A	112	1	0	0	1	1	rno-miR-582-3p	-0.01	-0.17	N/A
TUSC2	ENST00000232496.4	tumor suppressor candidate 2	611	1	0	1	0	0	rno-miR-582-3p	-0.01	-0.23	N/A
PDCD6IP	ENST00000307296.3	programmed cell death 6 interacting protein	6149	1	1	0	0	0	rno-miR-582-3p	-0.01	-0.23	N/A
ADSL	ENST00000216194.7	adenylosuccinate lyase	2319	1	0	1	0	0	rno-miR-582-3p	-0.01	-0.11	N/A
NNMT	ENST00000535401.1	nicotinamide N-methyltransferase	522	1	0	0	1	0	rno-miR-582-3p	-0.01	-0.11	N/A
SESN3	ENST00000536441.1	sestrin 3	260	1	0	0	1	0	rno-miR-582-3p	-0.01	-0.08	N/A
SSH1	ENST00000360239.3	slingshot protein phosphatase 1	115	1	0	0	1	0	rno-miR-582-3p	-0.01	-0.01	N/A
PTDSS1	ENST00000517309.1	phosphatidylserine synthase 1	91	1	0	0	1	0	rno-miR-582-3p	-0.01	-0.12	N/A
UBE2F	ENST00000272930.4	ubiquitin-conjugating enzyme E2F (putative)	905	1	0	0	1	0	rno-miR-582-3p	-0.01	-0.09	N/A
CYB5R4	ENST00000369681.5	cytochrome b5 reductase 4	329	2	0	0	2	0	rno-miR-582-3p	-0.01	-0.31	N/A
CCDC149	ENST00000428116.2	coiled-coil domain containing 149	187	1	1	0	0	0	rno-miR-582-3p	0	-0.36	N/A
CSRP2BP	ENST00000435364.3	CSRP2 binding protein	408	1	0	0	1	0	rno-miR-582-3p	0	-0.23	N/A
TUSC3	ENST00000503731.1	tumor suppressor candidate 3	3615	1	0	0	1	0	rno-miR-582-3p	0	-0.22	N/A
KPNA1	ENST00000344337.6	karyopherin alpha 1 (importin alpha 5)	1030	1	0	1	0	0	rno-miR-582-3p	0	-0.13	N/A
RIPK1	ENST00000380409.2	receptor (TNFRSF)-interacting serine-threonine kinase 1	20	1	0	1	0	0	rno-miR-582-3p	0	-0.02	N/A
CNKSR3	ENST00000607772.1	CNKSR family member 3	567	1	0	0	1	1	rno-miR-582-3p	0	-0.07	N/A
RRP15	ENST00000366932.3	ribosomal RNA processing 15 homolog (S. cerevisiae)	243	1	0	0	1	0	rno-miR-582-3p	0	-0.02	N/A
FKRP	ENST00000318584.5	fukutin related protein	989	1	0	1	0	0	rno-miR-582-3p	0	-0.26	N/A
DBNL	ENST00000494774.1	drebrin-like	1802	2	0	0	2	0	rno-miR-582-3p	0	-0.24	N/A
RCL1	ENST00000381750.4	RNA terminal phosphate cyclase-like 1	203	2	0	0	2	0	rno-miR-582-3p	0	-0.35	N/A
POP4	ENST00000221770.3	processing of precursor 4, ribonuclease P/MRP subunit (S. cerevisiae)	985	1	0	0	1	0	rno-miR-582-3p	0	-0.14	N/A
TXNL1	ENST00000217515.6	thioredoxin-like 1	1779	1	0	1	0	0	rno-miR-582-3p	0	-0.27	N/A
AP1S1	ENST00000337619.5	adaptor-related protein complex 1, sigma 1 subunit	750	1	0	1	0	0	rno-miR-582-3p	0	-0.18	N/A
TIGD2	ENST00000317005.2	tigger transposable element derived 2	132	2	0	1	1	0	rno-miR-582-3p	0	-0.28	N/A
KDM5B	ENST00000367265.3	lysine (K)-specific demethylase 5B	187	1	0	1	0	0	rno-miR-582-3p	0	-0.03	N/A
ELK4	ENST00000357992.4	ELK4, ETS-domain protein (SRF accessory protein 1)	39	1	0	0	1	1	rno-miR-582-3p	0	-0.01	N/A
DYRK3	ENST00000367108.3	dual-specificity tyrosine-(Y)-phosphorylation regulated kinase 3	173	1	0	0	1	0	rno-miR-582-3p	0	-0.09	N/A
USP1	ENST00000339950.4	ubiquitin specific peptidase 1	436	1	0	1	0	0	rno-miR-582-3p	0	-0.16	N/A
PHKA2	ENST00000379942.4	phosphorylase kinase, alpha 2 (liver)	588	1	0	0	1	0	rno-miR-582-3p	0	-0.03	N/A
PAK2	ENST00000327134.3	p21 protein (Cdc42/Rac)-activated kinase 2	145	1	0	1	0	0	rno-miR-582-3p	0	-0.09	N/A
CCNH	ENST00000508855.1	cyclin H	250	1	0	1	0	0	rno-miR-582-3p	0	-0.21	N/A
PLEKHA6	ENST00000272203.3	pleckstrin homology domain containing, family A member 6	45	1	0	1	0	0	rno-miR-582-3p	0	-0.02	N/A
AGFG2	ENST00000262935.4	ArfGAP with FG repeats 2	3985	1	1	0	0	0	rno-miR-582-3p	0	-0.46	N/A
REST	ENST00000309042.7	RE1-silencing transcription factor	31	1	0	1	0	1	rno-miR-582-3p	0	-0.02	N/A
LRRC14	ENST00000292524.1	leucine rich repeat containing 14	469	2	0	2	0	0	rno-miR-582-3p	0	-0.08	N/A
BOC	ENST00000485230.1	BOC cell adhesion associated, oncogene regulated	159	1	0	0	1	0	rno-miR-582-3p	0	-0.13	N/A
SLC45A4	ENST00000519067.1	solute carrier family 45, member 4	418	1	0	1	0	2	rno-miR-582-3p	0	-0.05	N/A
SERPINE1	ENST00000223095.4	serpin peptidase inhibitor, clade E (nexin, plasminogen activator inhibitor type 1), member 1	1508	1	1	0	0	0	rno-miR-582-3p	0	-0.47	N/A
RBM12B	ENST00000399300.2	RNA binding motif protein 12B	143	1	0	0	1	0	rno-miR-582-3p	0	-0.11	N/A
DGAT1	ENST00000332324.4	diacylglycerol O-acyltransferase 1	3108	1	0	0	1	0	rno-miR-582-3p	0	-0.12	N/A
PKIA	ENST00000396418.2	protein kinase (cAMP-dependent, catalytic) inhibitor alpha	542	1	0	0	1	2	rno-miR-582-3p	0	-0.41	N/A
EXOG	ENST00000287675.5	endo/exonuclease (5'-3'), endonuclease G-like	195	1	0	0	1	0	rno-miR-582-3p	0	-0.14	N/A
GPN3	ENST00000228827.3	GPN-loop GTPase 3	1825	1	0	1	0	0	rno-miR-582-3p	0	-0.26	N/A
ERP44	ENST00000262455.6	endoplasmic reticulum protein 44	1530	1	1	0	0	0	rno-miR-582-3p	0	-0.34	N/A
PSD3	ENST00000327040.8	pleckstrin and Sec7 domain containing 3	133	1	0	1	0	0	rno-miR-582-3p	0	-0.05	N/A
HIF1AN	ENST00000299163.6	hypoxia inducible factor 1, alpha subunit inhibitor	1545	2	0	2	0	2	rno-miR-582-3p	0	-0.12	N/A
C2orf72	ENST00000373640.4	chromosome 2 open reading frame 72	3885	2	1	1	0	0	rno-miR-582-3p	0	-0.36	N/A
TMEM136	ENST00000529187.1	transmembrane protein 136	344	1	0	0	1	0	rno-miR-582-3p	0	-0.12	N/A
ECHDC3	ENST00000379215.4	enoyl CoA hydratase domain containing 3	315	1	1	0	0	1	rno-miR-582-3p	0	-0.32	N/A
FIG4	ENST00000230124.3	FIG4 homolog, SAC1 lipid phosphatase domain containing (S. cerevisiae)	138	2	0	1	1	0	rno-miR-582-3p	0	-0.23	N/A
PAPD5	ENST00000357464.3	PAP associated domain containing 5	152	1	0	0	1	0	rno-miR-582-3p	0	-0.11	N/A
TOR1A	ENST00000351698.4	torsin family 1, member A (torsin A)	2491	1	0	1	0	0	rno-miR-582-3p	0	-0.11	N/A
STK25	ENST00000316586.4	serine/threonine kinase 25	699	1	0	0	1	0	rno-miR-582-3p	0	-0.08	N/A
RAB18	ENST00000356940.6	RAB18, member RAS oncogene family	1410	1	1	0	0	0	rno-miR-582-3p	0	-0.43	N/A
PCED1A	ENST00000360652.2	PC-esterase domain containing 1A	642	1	0	1	0	0	rno-miR-582-3p	0	-0.26	N/A
TMEM135	ENST00000340353.7	transmembrane protein 135	963	1	0	1	0	0	rno-miR-582-3p	0	-0.16	N/A
SPRTN	ENST00000391858.4	SprT-like N-terminal domain	1128	1	0	1	0	0	rno-miR-582-3p	0	-0.32	N/A
RAB40B	ENST00000571995.1	RAB40B, member RAS oncogene family	495	1	0	1	0	0	rno-miR-582-3p	0	-0.15	N/A
ZSWIM6	ENST00000252744.5	zinc finger, SWIM-type containing 6	933	1	0	0	1	0	rno-miR-582-3p	0	-0.11	N/A
VIL1	ENST00000248444.5	villin 1	390	1	0	0	1	1	rno-miR-582-3p	0	-0.08	N/A
ADNP	ENST00000371602.4	activity-dependent neuroprotector homeobox	635	1	0	0	1	0	rno-miR-582-3p	0	-0.12	N/A
SIRT3	ENST00000382743.4	sirtuin 3	408	1	0	0	1	0	rno-miR-582-3p	0	-0.05	N/A
GPRASP2	ENST00000543253.1	G protein-coupled receptor associated sorting protein 2	191	1	0	0	1	0	rno-miR-582-3p	0	-0.12	N/A
TMEFF2	ENST00000392314.1	transmembrane protein with EGF-like and two follistatin-like domains 2	179	1	0	0	1	0	rno-miR-582-3p	0	-0.12	N/A
ABHD5	ENST00000458276.2	abhydrolase domain containing 5	884	1	0	1	0	0	rno-miR-582-3p	0	-0.06	N/A
SLC6A19	ENST00000304460.10	solute carrier family 6 (neutral amino acid transporter), member 19	139	1	0	0	1	0	rno-miR-582-3p	0	-0.09	N/A
C1orf122	ENST00000373042.4	chromosome 1 open reading frame 122	435	1	0	0	1	0	rno-miR-582-3p	0	-0.18	N/A
ABI2	ENST00000295851.5	abl-interactor 2	877	2	0	0	2	2	rno-miR-582-3p	0	-0.04	N/A
PASK	ENST00000234040.4	PAS domain containing serine/threonine kinase	772	1	1	0	0	0	rno-miR-582-3p	0	-0.56	N/A
AHSA2	ENST00000394457.3	AHA1, activator of heat shock 90kDa protein ATPase homolog 2 (yeast)	820	2	0	0	2	0	rno-miR-582-3p	0	-0.28	N/A
CCDC171	ENST00000380701.3	coiled-coil domain containing 171	25	1	0	1	0	0	rno-miR-582-3p	0	-0.05	N/A
NGFRAP1	ENST00000361298.4	nerve growth factor receptor (TNFRSF16) associated protein 1	114	1	0	0	1	0	rno-miR-582-3p	0	-0.15	N/A
ALG9	ENST00000531154.1	ALG9, alpha-1,2-mannosyltransferase	586	1	0	1	0	1	rno-miR-582-3p	0	-0.08	N/A
TPBG	ENST00000369750.3	trophoblast glycoprotein	170	1	0	1	0	2	rno-miR-582-3p	0	-0.1	N/A
RAD18	ENST00000264926.2	RAD18 homolog (S. cerevisiae)	211	1	0	1	0	0	rno-miR-582-3p	0	-0.04	N/A
PSMF1	ENST00000335877.6	proteasome (prosome, macropain) inhibitor subunit 1 (PI31)	2709	3	1	2	0	0	rno-miR-582-3p	0	-0.2	N/A
HSPA2	ENST00000394709.1	heat shock 70kDa protein 2	600	2	0	0	2	0	rno-miR-582-3p	0	-0.27	N/A
URGCP	ENST00000223341.7	upregulator of cell proliferation	180	1	0	0	1	0	rno-miR-582-3p	0	-0.06	N/A
SLC7A6OS	ENST00000263997.6	solute carrier family 7, member 6 opposite strand	751	1	1	0	0	0	rno-miR-582-3p	0	-0.44	N/A
ELAC2	ENST00000338034.4	elaC ribonuclease Z 2	2017	1	0	1	0	0	rno-miR-582-3p	0	-0.18	N/A
ZBTB14	ENST00000357006.4	zinc finger and BTB domain containing 14	459	1	0	0	1	0	rno-miR-582-3p	0	-0.07	N/A
YTHDC1	ENST00000344157.4	YTH domain containing 1	307	1	0	1	0	0	rno-miR-582-3p	0	-0.16	N/A
HSD17B8	ENST00000374662.3	hydroxysteroid (17-beta) dehydrogenase 8	51	1	0	1	0	0	rno-miR-582-3p	0	-0.05	N/A
TIGD5	ENST00000504548.2	tigger transposable element derived 5	823	1	0	1	0	0	rno-miR-582-3p	0	-0.02	N/A
RPGRIP1L	ENST00000262135.4	RPGRIP1-like	55	1	0	1	0	0	rno-miR-582-3p	0	-0.03	N/A
SSR1	ENST00000244763.4	signal sequence receptor, alpha	12917	1	0	0	1	0	rno-miR-582-3p	0	-0.06	N/A
FAM83D	ENST00000217429.4	family with sequence similarity 83, member D	600	1	0	1	0	1	rno-miR-582-3p	0	-0.11	N/A
GRK5	ENST00000392870.2	G protein-coupled receptor kinase 5	337	1	0	0	1	1	rno-miR-582-3p	0	-0.13	N/A
POMT2	ENST00000261534.4	protein-O-mannosyltransferase 2	526	2	0	2	0	0	rno-miR-582-3p	0	-0.06	N/A
TFDP2	ENST00000499676.2	transcription factor Dp-2 (E2F dimerization partner 2)	128	1	0	1	0	0	rno-miR-582-3p	0	-0.02	N/A
SIK2	ENST00000304987.3	salt-inducible kinase 2	378	1	1	0	0	1	rno-miR-582-3p	0	-0.04	N/A
RABIF	ENST00000367262.3	RAB interacting factor	948	1	0	1	0	1	rno-miR-582-3p	0	-0.26	N/A
PIP4K2B	ENST00000269554.3	phosphatidylinositol-5-phosphate 4-kinase, type II, beta	148	1	0	1	0	0	rno-miR-582-3p	0	-0.03	N/A
SLC27A4	ENST00000300456.4	solute carrier family 27 (fatty acid transporter), member 4	523	1	0	0	1	0	rno-miR-582-3p	0	-0.05	N/A
MBD2	ENST00000256429.3	methyl-CpG binding domain protein 2	823	1	0	0	1	0	rno-miR-582-3p	0	-0.12	N/A
AMACR	ENST00000335606.6	alpha-methylacyl-CoA racemase	308	1	0	1	0	0	rno-miR-582-3p	0	-0.13	N/A
PAPOLA	ENST00000557471.1	poly(A) polymerase alpha	1229	1	0	1	0	0	rno-miR-582-3p	0	-0.23	N/A
MECP2	ENST00000303391.6	methyl CpG binding protein 2 (Rett syndrome)	1474	1	0	0	1	1	rno-miR-582-3p	0	-0.01	N/A
NSUN5	ENST00000428206.1	NOP2/Sun domain family, member 5	28	1	0	0	1	0	rno-miR-582-3p	0	-0.01	N/A
ATF6	ENST00000367942.3	activating transcription factor 6	382	1	0	0	1	1	rno-miR-582-3p	0	-0.01	N/A
FAF1	ENST00000396153.2	Fas (TNFRSF6) associated factor 1	428	1	0	0	1	1	rno-miR-582-3p	0	-0.05	N/A
TSPAN14	ENST00000429989.3	tetraspanin 14	239	1	0	1	0	2	rno-miR-582-3p	0	-0.09	N/A
PKNOX1	ENST00000291547.5	PBX/knotted 1 homeobox 1	297	1	0	0	1	0	rno-miR-582-3p	0	-0.05	N/A
FSTL1	ENST00000295633.3	follistatin-like 1	6788	1	1	0	0	0	rno-miR-582-3p	0	-0.25	N/A
MRRF	ENST00000344641.3	mitochondrial ribosome recycling factor	85	1	0	0	1	1	rno-miR-582-3p	0	-0.09	N/A
STX3	ENST00000535361.1	syntaxin 3	564	1	1	0	0	0	rno-miR-582-3p	0	-0.12	N/A
SSBP2	ENST00000320672.4	single-stranded DNA binding protein 2	1996	1	0	0	1	1	rno-miR-582-3p	0	-0.05	N/A
SLC30A9	ENST00000264451.7	solute carrier family 30 (zinc transporter), member 9	396	1	0	0	1	0	rno-miR-582-3p	0	-0.13	N/A
CAST	ENST00000395812.2	calpastatin	4674	1	0	1	0	0	rno-miR-582-3p	0	-0.14	N/A
SOD2	ENST00000538183.2	superoxide dismutase 2, mitochondrial	993	1	0	1	0	0	rno-miR-582-3p	0	-0.15	N/A
PDE8B	ENST00000264917.5	phosphodiesterase 8B	186	1	0	0	1	0	rno-miR-582-3p	0	-0.06	N/A
HELZ	ENST00000358691.5	helicase with zinc finger	571	1*	0	0	0	1	rno-miR-582-3p	0	0	N/A
HSPA13	ENST00000285667.3	heat shock protein 70kDa family, member 13	2175	1	0	0	1	0	rno-miR-582-3p	0	-0.14	N/A
CNNM2	ENST00000369878.4	cyclin M2	517	1	0	0	1	1	rno-miR-582-3p	0	-0.02	N/A
TLN2	ENST00000561311.1	talin 2	371	1	0	0	1	0	rno-miR-582-3p	0	-0.01	N/A
SOCS7	ENST00000577233.1	suppressor of cytokine signaling 7	15	1	0	0	1	2	rno-miR-582-3p	0	-0.01	N/A
LRIG3	ENST00000379141.4	leucine-rich repeats and immunoglobulin-like domains 3	366	1	0	1	0	0	rno-miR-582-3p	0	-0.02	N/A
SIL1	ENST00000394817.2	SIL1 nucleotide exchange factor	983	1	0	0	1	0	rno-miR-582-3p	0	-0.28	N/A
TBRG4	ENST00000258770.3	transforming growth factor beta regulator 4	129	1	0	1	0	0	rno-miR-582-3p	0	-0.02	N/A
GPRC5A	ENST00000014914.5	G protein-coupled receptor, family C, group 5, member A	341	1	0	0	1	0	rno-miR-582-3p	0	-0.09	N/A
TCEB3	ENST00000418390.2	transcription elongation factor B (SIII), polypeptide 3 (110kDa, elongin A)	3007	1	0	0	1	0	rno-miR-582-3p	0	-0.03	N/A
C2orf69	ENST00000319974.5	chromosome 2 open reading frame 69	82	1	0	0	1	0	rno-miR-582-3p	0	-0.13	N/A
WDR7	ENST00000254442.3	WD repeat domain 7	365	1	0	0	1	0	rno-miR-582-3p	0	-0.09	N/A
MAPK14	ENST00000229795.3	mitogen-activated protein kinase 14	1191	1	0	1	0	1	rno-miR-582-3p	0	-0.1	N/A
ATP5S	ENST00000245448.6	ATP synthase, H+ transporting, mitochondrial Fo complex, subunit s (factor B)	310	1	0	1	0	0	rno-miR-582-3p	0	-0.05	N/A
DCAF10	ENST00000242323.7	DDB1 and CUL4 associated factor 10	433	1	0	1	0	0	rno-miR-582-3p	0	-0.06	N/A
BMP2	ENST00000378827.4	bone morphogenetic protein 2	1193	1	0	0	1	0	rno-miR-582-3p	0	-0.1	N/A
RNF11	ENST00000242719.3	ring finger protein 11	5881	1	0	0	1	0	rno-miR-582-3p	0	-0.11	N/A
IP6K1	ENST00000468463.1	inositol hexakisphosphate kinase 1	406	1	0	1	0	1	rno-miR-582-3p	0	-0.07	N/A
MTHFR	ENST00000376592.1	methylenetetrahydrofolate reductase (NAD(P)H)	207	1	0	1	0	0	rno-miR-582-3p	0	-0.04	N/A
NEK3	ENST00000339406.3	NIMA-related kinase 3	66	1	0	0	1	0	rno-miR-582-3p	0	-0.03	N/A
TIMM10	ENST00000257245.4	translocase of inner mitochondrial membrane 10 homolog (yeast)	2518	1	0	1	0	2	rno-miR-582-3p	0	-0.38	N/A
NCAPG	ENST00000251496.2	non-SMC condensin I complex, subunit G	599	1	1	0	0	0	rno-miR-582-3p	0	-0.48	N/A
SYS1	ENST00000243918.5	SYS1 Golgi-localized integral membrane protein homolog (S. cerevisiae)	384	1	0	1	0	0	rno-miR-582-3p	0	-0.08	N/A
MYCBP2	ENST00000544440.2	MYC binding protein 2, E3 ubiquitin protein ligase	343	1	0	0	1	0	rno-miR-582-3p	0	-0.15	N/A
LIPC	ENST00000433326.2	lipase, hepatic	1507	1	0	0	1	0	rno-miR-582-3p	0	-0.1	N/A
PTGS1	ENST00000362012.2	prostaglandin-endoperoxide synthase 1 (prostaglandin G/H synthase and cyclooxygenase)	399	1	0	1	0	0	rno-miR-582-3p	0	-0.02	N/A
MTMR8	ENST00000374852.3	myotubularin related protein 8	5	2	1	0	1	0	rno-miR-582-3p	0	-0.46	N/A
ZNF618	ENST00000288466.7	zinc finger protein 618	778	1	0	0	1	0	rno-miR-582-3p	0	-0.14	N/A
SMC1A	ENST00000322213.4	structural maintenance of chromosomes 1A	1626	1	0	0	1	0	rno-miR-582-3p	0	-0.09	N/A
SLC25A11	ENST00000225665.7	solute carrier family 25 (mitochondrial carrier; oxoglutarate carrier), member 11	1867	1	0	1	0	0	rno-miR-582-3p	0	-0.12	N/A
SUPT3H	ENST00000371460.1	suppressor of Ty 3 homolog (S. cerevisiae)	175	1	0	0	1	0	rno-miR-582-3p	0	-0.1	N/A
NOL7	ENST00000451315.2	nucleolar protein 7, 27kDa	1168	1	0	1	0	0	rno-miR-582-3p	0	-0.21	N/A
INO80	ENST00000361937.3	INO80 complex subunit	279	1	0	1	0	0	rno-miR-582-3p	0	-0.02	N/A
CYB5D1	ENST00000571846.1	cytochrome b5 domain containing 1	546	1	0	0	1	0	rno-miR-582-3p	0	-0.13	N/A
MXD4	ENST00000337190.2	MAX dimerization protein 4	1173	1	0	0	1	1	rno-miR-582-3p	0	-0.12	N/A
ZNF281	ENST00000294740.3	zinc finger protein 281	595	1	0	0	1	1	rno-miR-582-3p	0	-0.1	N/A
WDR77	ENST00000235090.5	WD repeat domain 77	1214	1	0	0	1	0	rno-miR-582-3p	0	-0.12	N/A
GTF2H5	ENST00000607778.1	general transcription factor IIH, polypeptide 5	4166	2	1	0	1	0	rno-miR-582-3p	0	-0.69	N/A
ZBED4	ENST00000216268.5	zinc finger, BED-type containing 4	2276	1	0	1	0	0	rno-miR-582-3p	0	-0.07	N/A
CHST14	ENST00000306243.5	carbohydrate (N-acetylgalactosamine 4-0) sulfotransferase 14	1143	1	0	1	0	0	rno-miR-582-3p	0	-0.14	N/A
EXOC2	ENST00000230449.4	exocyst complex component 2	192	1	0	1	0	0	rno-miR-582-3p	0	-0.02	N/A
NOX1	ENST00000372964.1	NADPH oxidase 1	5	1	1	0	0	0	rno-miR-582-3p	0	-0.42	N/A
NDUFA10	ENST00000252711.2	NADH dehydrogenase (ubiquinone) 1 alpha subcomplex, 10, 42kDa	2249	1	0	1	0	0	rno-miR-582-3p	0	-0.12	N/A
TBC1D1	ENST00000261439.4	TBC1 (tre-2/USP6, BUB2, cdc16) domain family, member 1	150	1	0	0	1	1	rno-miR-582-3p	0	-0.01	N/A
PNRC1	ENST00000336032.3	proline-rich nuclear receptor coactivator 1	413	1	0	0	1	0	rno-miR-582-3p	0	-0.18	N/A
HERPUD1	ENST00000379792.2	homocysteine-inducible, endoplasmic reticulum stress-inducible, ubiquitin-like domain member 1	804	1	0	0	1	0	rno-miR-582-3p	0	-0.13	N/A
TMEM184B	ENST00000361906.3	transmembrane protein 184B	1362	1	0	1	0	1	rno-miR-582-3p	0	-0.05	N/A
CPD	ENST00000225719.4	carboxypeptidase D	1766	1	0	1	0	0	rno-miR-582-3p	0	-0.02	N/A
TMEM43	ENST00000306077.4	transmembrane protein 43	2575	1	0	1	0	0	rno-miR-582-3p	0	-0.11	N/A
CHID1	ENST00000449825.1	chitinase domain containing 1	7326	2	0	1	1	1	rno-miR-582-3p	0	-0.38	N/A
CRP	ENST00000255030.5	C-reactive protein, pentraxin-related	5	1	1	0	0	1	rno-miR-582-3p	0	-0.32	N/A
PRPH2	ENST00000230381.5	peripherin 2 (retinal degeneration, slow)	5	1	1	0	0	0	rno-miR-582-3p	0	-0.35	N/A
APOC3	ENST00000227667.3	apolipoprotein C-III	1689	1	0	1	0	1	rno-miR-582-3p	0	-0.28	N/A
ATP5G3	ENST00000284727.4	ATP synthase, H+ transporting, mitochondrial Fo complex, subunit C3 (subunit 9)	7944	2	1	1	0	1	rno-miR-582-3p	0	-0.78	N/A
MCTS1	ENST00000371317.5	malignant T cell amplified sequence 1	6611	1	0	1	0	1	rno-miR-582-3p	0	-0.2	N/A
IL21R	ENST00000395755.1	interleukin 21 receptor	5	2	0	2	0	0	rno-miR-582-3p	0	-0.27	N/A
IL10RA	ENST00000227752.3	interleukin 10 receptor, alpha	5	1	1	0	0	0	rno-miR-582-3p	0	-0.25	N/A
TMEM233	ENST00000426426.1	transmembrane protein 233	5	1	0	1	0	0	rno-miR-582-3p	0	-0.26	N/A
AKR1D1	ENST00000432161.1	aldo-keto reductase family 1, member D1	5	1	0	1	0	0	rno-miR-582-3p	0	-0.27	N/A
HLA-DOB	ENST00000438763.2	major histocompatibility complex, class II, DO beta	5	1	0	0	1	0	rno-miR-582-3p	0	-0.24	N/A
AC005003.1	ENST00000504184.2	CDNA FLJ20464 fis, clone KAT06158; HCG1777549; Uncharacterized protein	5	1	0	1	0	0	rno-miR-582-3p	0	-0.28	N/A
DAK	ENST00000394900.3	dihydroxyacetone kinase 2 homolog (S. cerevisiae)	242	1	0	1	0	0	rno-miR-582-3p	0	-0.02	N/A
CDR1	ENST00000370532.2	cerebellar degeneration-related protein 1, 34kDa	5	1	1	0	0	0	rno-miR-582-3p	0	-0.26	N/A
ERP29	ENST00000455836.1	endoplasmic reticulum protein 29	1210	1	0	0	1	0	rno-miR-582-3p	0	-0.22	N/A
KCNH1	ENST00000271751.4	potassium voltage-gated channel, subfamily H (eag-related), member 1	5	1	0	0	1	3	rno-miR-582-3p	0	-0.26	N/A
ARL8B	ENST00000419534.2	ADP-ribosylation factor-like 8B	664	2	0	1	1	0	rno-miR-582-3p	0	-0.14	N/A
HTT	ENST00000355072.5	huntingtin	731	1	0	0	1	0	rno-miR-582-3p	0	-0.01	N/A
CYB5B	ENST00000512062.1	cytochrome b5 type B (outer mitochondrial membrane)	2472	1	0	0	1	0	rno-miR-582-3p	0	-0.11	N/A
GLUL	ENST00000331872.6	glutamate-ammonia ligase	1073	1	0	0	1	0	rno-miR-582-3p	0	-0.05	N/A
STAR	ENST00000276449.4	steroidogenic acute regulatory protein	5	1	0	0	1	0	rno-miR-582-3p	0	-0.21	N/A
TGIF2LX	ENST00000283891.5	TGFB-induced factor homeobox 2-like, X-linked	5	1	0	1	0	0	rno-miR-582-3p	0	-0.2	N/A
MED14	ENST00000324817.1	mediator complex subunit 14	1038	1	0	1	0	0	rno-miR-582-3p	0	-0.09	N/A
FAM181B	ENST00000329203.3	family with sequence similarity 181, member B	5	1	0	1	0	0	rno-miR-582-3p	0	-0.2	N/A
GPR34	ENST00000378142.4	G protein-coupled receptor 34	5	1	0	1	0	0	rno-miR-582-3p	0	-0.21	N/A
CAMK2N1	ENST00000375078.3	calcium/calmodulin-dependent protein kinase II inhibitor 1	6631	1	0	1	0	0	rno-miR-582-3p	0	-0.12	N/A
NAALAD2	ENST00000534061.1	N-acetylated alpha-linked acidic dipeptidase 2	5	1	0	1	0	0	rno-miR-582-3p	0	-0.15	N/A
MFAP2	ENST00000375534.3	microfibrillar-associated protein 2	10	1	0	1	0	0	rno-miR-582-3p	0	-0.28	N/A
STARD3NL	ENST00000009041.7	STARD3 N-terminal like	1911	2	0	1	1	1	rno-miR-582-3p	0	-0.16	N/A
STK24	ENST00000397517.2	serine/threonine kinase 24	486	1	0	1	0	0	rno-miR-582-3p	0	-0.02	N/A
BTLA	ENST00000334529.5	B and T lymphocyte associated	5	1	0	0	1	0	rno-miR-582-3p	0	-0.14	N/A
CASK	ENST00000421587.2	calcium/calmodulin-dependent serine protein kinase (MAGUK family)	892	1	0	0	1	1	rno-miR-582-3p	0	-0.02	N/A
B3GAT3	ENST00000534026.1	beta-1,3-glucuronyltransferase 3 (glucuronosyltransferase I)	5	1	0	0	1	0	rno-miR-582-3p	0	-0.14	N/A
NDUFC2-KCTD14	ENST00000528251.1	NDUFC2-KCTD14 readthrough	5	1	0	1	0	1	rno-miR-582-3p	0	-0.16	N/A
TRAF1	ENST00000373887.3	TNF receptor-associated factor 1	5	1	0	1	0	0	rno-miR-582-3p	0	-0.13	N/A
RAD21L1	ENST00000409241.1	RAD21-like 1 (S. pombe)	5	1	0	0	1	0	rno-miR-582-3p	0	-0.16	N/A
RRAGC	ENST00000373001.3	Ras-related GTP binding C	1062	1	0	1	0	0	rno-miR-582-3p	0	-0.08	N/A
ABHD16B	ENST00000369916.3	abhydrolase domain containing 16B	5	1	0	0	1	0	rno-miR-582-3p	0	-0.17	N/A
C17orf72	ENST00000580752.1	chromosome 17 open reading frame 72	5	1	0	0	1	0	rno-miR-582-3p	0	-0.15	N/A
NUP88	ENST00000573584.1	nucleoporin 88kDa	2415	1	0	1	0	0	rno-miR-582-3p	0	-0.07	N/A
VGLL2	ENST00000352536.3	vestigial like 2 (Drosophila)	5	1	0	1	0	1	rno-miR-582-3p	0	-0.11	N/A
RAD51	ENST00000423169.2	RAD51 recombinase	838	1	0	1	0	1	rno-miR-582-3p	0	-0.22	N/A
RGS7BP	ENST00000334025.2	regulator of G-protein signaling 7 binding protein	5	1	0	0	1	0	rno-miR-582-3p	0	-0.12	N/A
CRLS1	ENST00000378863.4	cardiolipin synthase 1	4205	1	0	0	1	0	rno-miR-582-3p	0	-0.16	N/A
GPR22	ENST00000304402.4	G protein-coupled receptor 22	5	1	0	0	1	0	rno-miR-582-3p	0	-0.1	N/A
GPR125	ENST00000334304.5	G protein-coupled receptor 125	1042	1	0	0	1	0	rno-miR-582-3p	0	-0.09	N/A
EMC3	ENST00000245046.2	ER membrane protein complex subunit 3	4423	1	0	1	0	1	rno-miR-582-3p	0	-0.29	N/A
ZNF593	ENST00000270812.5	zinc finger protein 593	3221	1	0	0	1	0	rno-miR-582-3p	0	-0.14	N/A
PHKG1	ENST00000452681.2	phosphorylase kinase, gamma 1 (muscle)	5	1	0	0	1	0	rno-miR-582-3p	0	-0.11	N/A
ATG2A	ENST00000421419.2	autophagy related 2A	3795	1	0	0	1	0	rno-miR-582-3p	0	-0.07	N/A
GABRB1	ENST00000295454.3	gamma-aminobutyric acid (GABA) A receptor, beta 1	5	1	0	0	1	0	rno-miR-582-3p	0	-0.1	N/A
ZBTB20	ENST00000462705.1	zinc finger and BTB domain containing 20	5	2	0	2	0	3	rno-miR-582-3p	0	-0.12	N/A
LUC7L3	ENST00000505658.1	LUC7-like 3 (S. cerevisiae)	2970	1	0	1	0	2	rno-miR-582-3p	0	-0.13	N/A
TREML2	ENST00000483722.1	triggering receptor expressed on myeloid cells-like 2	5	1	0	1	0	0	rno-miR-582-3p	0	-0.12	N/A
HAAO	ENST00000294973.6	3-hydroxyanthranilate 3,4-dioxygenase	7	1	0	1	0	0	rno-miR-582-3p	0	-0.13	N/A
SOX30	ENST00000265007.6	SRY (sex determining region Y)-box 30	5	1	0	0	1	0	rno-miR-582-3p	0	-0.09	N/A
PIK3AP1	ENST00000339364.5	phosphoinositide-3-kinase adaptor protein 1	14	1	1	0	0	0	rno-miR-582-3p	0	-0.24	N/A
PLA2G5	ENST00000375108.3	phospholipase A2, group V	5	1	0	1	0	0	rno-miR-582-3p	0	-0.11	N/A
CDHR1	ENST00000372117.3	cadherin-related family member 1	13	1	1	0	0	0	rno-miR-582-3p	0	-0.18	N/A
PTGFR	ENST00000370756.3	prostaglandin F receptor (FP)	20	2	0	1	1	0	rno-miR-582-3p	0	-0.23	N/A
SH3TC2	ENST00000502274.1	SH3 domain and tetratricopeptide repeats 2	31	2	0	0	2	4	rno-miR-582-3p	0	-0.47	N/A
MITF	ENST00000328528.6	microphthalmia-associated transcription factor	593	1	0	1	0	0	rno-miR-582-3p	0	-0.02	N/A
NEUROD2	ENST00000302584.4	neuronal differentiation 2	5	1	0	1	0	0	rno-miR-582-3p	0	-0.06	N/A
SPCS1	ENST00000233025.7	signal peptidase complex subunit 1 homolog (S. cerevisiae)	13730	1	0	0	1	0	rno-miR-582-3p	0	-0.25	N/A
SFPQ	ENST00000357214.5	splicing factor proline/glutamine-rich	4735	1	0	0	1	1	rno-miR-582-3p	0	-0.13	N/A
RBCK1	ENST00000356286.5	RanBP-type and C3HC4-type zinc finger containing 1	2123	1	0	0	1	0	rno-miR-582-3p	0	-0.07	N/A
SLC16A3	ENST00000581287.1	solute carrier family 16 (monocarboxylate transporter), member 3	16333	1	0	0	1	1	rno-miR-582-3p	0	-0.07	N/A
IGF1	ENST00000337514.6	insulin-like growth factor 1 (somatomedin C)	19	1	0	0	1	1	rno-miR-582-3p	0	-0.12	N/A
CALR	ENST00000316448.5	calreticulin	17017	1	1	0	0	0	rno-miR-582-3p	0	-0.32	N/A
PSMG1	ENST00000331573.3	proteasome (prosome, macropain) assembly chaperone 1	31	1	0	1	0	0	rno-miR-582-3p	0	-0.22	N/A
GRINA	ENST00000313269.5	glutamate receptor, ionotropic, N-methyl D-aspartate-associated protein 1 (glutamate binding)	5637	1	0	1	0	0	rno-miR-582-3p	0	-0.13	N/A
CISD2	ENST00000273986.4	CDGSH iron sulfur domain 2	13	1	0	1	0	0	rno-miR-582-3p	0	-0.19	N/A
PIK3CG	ENST00000359195.3	phosphatidylinositol-4,5-bisphosphate 3-kinase, catalytic subunit gamma	5	1	0	0	1	1	rno-miR-582-3p	0	-0.04	N/A
IL5RA	ENST00000438560.1	interleukin 5 receptor, alpha	5	1	0	1	0	0	rno-miR-582-3p	0	-0.07	N/A
GRID2IP	ENST00000452113.1	glutamate receptor, ionotropic, delta 2 (Grid2) interacting protein	5	1	0	1	0	0	rno-miR-582-3p	0	-0.05	N/A
CLDN19	ENST00000296387.1	claudin 19	25	1	0	1	0	0	rno-miR-582-3p	0	-0.22	N/A
BMP10	ENST00000295379.1	bone morphogenetic protein 10	5	1	0	0	1	0	rno-miR-582-3p	0	-0.07	N/A
CHIC2	ENST00000263921.3	cysteine-rich hydrophobic domain 2	2509	1	0	0	1	0	rno-miR-582-3p	0	-0.13	N/A
RSPO3	ENST00000356698.4	R-spondin 3	118	1	1	0	0	0	rno-miR-582-3p	0	-0.43	N/A
GATAD1	ENST00000287957.3	GATA zinc finger domain containing 1	92	1	0	0	1	0	rno-miR-582-3p	0	-0.34	N/A
DDB1	ENST00000301764.7	damage-specific DNA binding protein 1, 127kDa	22506	1	0	0	1	0	rno-miR-582-3p	0	-0.15	N/A
MRPL19	ENST00000393909.2	mitochondrial ribosomal protein L19	816	1	0	0	1	0	rno-miR-582-3p	0	-0.17	N/A
[truncated: 48 more rows]
