# Supplementary material for: MicroRNA-10a-3p Improves Cartilage Degeneration by Regulating CH25H-CYP7B1-RORα Mediated Cholesterol Metabolism in Knee Osteoarthritis Rats
Source: Front Pharmacol. 2021 Jun 3;12:690181. doi: 10.3389/fphar.2021.690181 (PMC8209416; doi:10.3389/fphar.2021.690181)
Supplement: Supplementary file 3 [file DataSheet2.ZIP › TargetScan7.2__miR-665.predicted_targets.xlsx]

## Sheet: TargetScan7
Ortholog of target gene	Representative transcript	Gene name	3P-seq tags + 5	Conserved sites total	Conserved 8mer sites	Conserved 7mer-m8 sites	Conserved 7mer-A1 sites	Poorly conserved sites total	Poorly conserved 8mer sites	Poorly conserved 7mer-m8 sites	Poorly conserved 7mer-A1 sites	6mer sites	Representative miRNA	Cumulative weighted context++ score	Total context++ score	Aggregate PCT	Previous TargetScan publication(s)
GATS	ENST00000436886.2	GATS, stromal antigen 3 opposite strand	86	2	2	0	0	0	0	0	0	1	rno-miR-665	-1.88	-1.88	N/A
CORO2B	ENST00000261861.5	coronin, actin binding protein, 2B	751	1	1	0	0	3	1	1	1	0	rno-miR-665	-0.83	-0.83	N/A	2007
NKIRAS2	ENST00000462043.2	NFKB inhibitor interacting Ras-like 2	9685	2	1	1	0	1	0	1	0	0	rno-miR-665	-0.72	-0.72	N/A	2007
CDR1	ENST00000370532.2	cerebellar degeneration-related protein 1, 34kDa	5	1	0	0	1	2	0	0	2	0	rno-miR-665	-0.69	-0.69	N/A
GDPD5	ENST00000443276.2	glycerophosphodiester phosphodiesterase domain containing 5	8	1	1	0	0	3	1	1	1	0	rno-miR-665	-0.67	-0.67	N/A
ISY1	ENST00000393292.3	ISY1 splicing factor homolog (S. cerevisiae)	897	1	0	1	0	4	0	4	0	1	rno-miR-665	-0.66	-0.7	N/A
SYN1	ENST00000340666.4	synapsin I	17	1	0	1	0	2	1	0	1	0	rno-miR-665	-0.61	-0.61	N/A
CCDC74A	ENST00000467992.2	coiled-coil domain containing 74A	5	1	1	0	0	1	0	1	0	1	rno-miR-665	-0.58	-0.58	N/A
LUZP1	ENST00000418342.1	leucine zipper protein 1	434	1	0	1	0	1	0	0	1	4	rno-miR-665	-0.57	-0.66	N/A	2007
CHKB	ENST00000406938.2	choline kinase beta	129	1	1	0	0	0	0	0	0	0	rno-miR-665	-0.57	-0.57	N/A	2007
TTC39A	ENST00000530004.1	tetratricopeptide repeat domain 39A	174	1	1	0	0	0	0	0	0	1	rno-miR-665	-0.54	-0.56	N/A
PPM1L	ENST00000498165.1	protein phosphatase, Mg2+/Mn2+ dependent, 1L	59	1	1	0	0	2	1	1	0	4	rno-miR-665	-0.54	-0.67	N/A
ANKRD65	ENST00000520296.1	ankyrin repeat domain 65	5	1	1	0	0	0	0	0	0	0	rno-miR-665	-0.5	-0.5	N/A
TMEM41A	ENST00000296254.3	transmembrane protein 41A	382	2	0	1	1	0	0	0	0	0	rno-miR-665	-0.5	-0.5	N/A
FXYD7	ENST00000270310.2	FXYD domain containing ion transport regulator 7	5	1	0	1	0	1	0	1	0	0	rno-miR-665	-0.49	-0.49	N/A	2007
PIGV	ENST00000078527.4	phosphatidylinositol glycan anchor biosynthesis, class V	122	1	0	1	0	2	1	1	0	2	rno-miR-665	-0.49	-0.58	N/A
RFXANK	ENST00000353145.1	regulatory factor X-associated ankyrin-containing protein	2548	1	1	0	0	0	0	0	0	0	rno-miR-665	-0.47	-0.47	N/A
MVB12B	ENST00000361171.3	multivesicular body subunit 12B	29	1	1	0	0	3	1	1	1	0	rno-miR-665	-0.46	-0.46	N/A
ANKRD13C	ENST00000370944.4	ankyrin repeat domain 13C	369	1	1	0	0	0	0	0	0	0	rno-miR-665	-0.46	-0.46	N/A	2007
MCRS1	ENST00000546244.1	microspherule protein 1	914	1	1	0	0	0	0	0	0	0	rno-miR-665	-0.46	-0.46	N/A	2007
COPS7B	ENST00000373608.3	COP9 signalosome subunit 7B	331	1	0	1	0	1	0	1	0	0	rno-miR-665	-0.46	-0.46	N/A	2007
STK35	ENST00000381482.3	serine/threonine kinase 35	263	1	1	0	0	3	1	2	0	2	rno-miR-665	-0.45	-0.48	N/A
PRSS8	ENST00000317508.6	protease, serine, 8	5	1	1	0	0	0	0	0	0	0	rno-miR-665	-0.45	-0.45	N/A
SRRM4	ENST00000267260.4	serine/arginine repetitive matrix 4	22	1	0	1	0	3	0	2	1	6	rno-miR-665	-0.45	-0.45	N/A
HOXB5	ENST00000239151.5	homeobox B5	55	1	1	0	0	0	0	0	0	0	rno-miR-665	-0.44	-0.44	N/A	2007
NNAT	ENST00000062104.2	neuronatin	5	1	1	0	0	0	0	0	0	0	rno-miR-665	-0.43	-0.43	N/A	2007
ASB11	ENST00000537676.1	ankyrin repeat and SOCS box containing 11	5	1	0	1	0	1	0	1	0	0	rno-miR-665	-0.43	-0.43	N/A
BBC3	ENST00000341983.4	BCL2 binding component 3	87	1	1	0	0	0	0	0	0	0	rno-miR-665	-0.43	-0.43	N/A
SUMO1	ENST00000392246.2	small ubiquitin-like modifier 1	180	1	1	0	0	0	0	0	0	0	rno-miR-665	-0.42	-0.42	N/A	2007
ENO2	ENST00000545045.2	enolase 2 (gamma, neuronal)	100	1	1	0	0	0	0	0	0	0	rno-miR-665	-0.42	-0.42	N/A	2007
PRR3	ENST00000376560.3	proline rich 3	1145	1	1	0	0	0	0	0	0	0	rno-miR-665	-0.42	-0.42	N/A
LDLRAP1	ENST00000374338.4	low density lipoprotein receptor adaptor protein 1	111	1	0	1	0	3	1	2	0	0	rno-miR-665	-0.42	-0.42	N/A
GSX2	ENST00000503800.1	GS homeobox 2	5	1	1	0	0	0	0	0	0	0	rno-miR-665	-0.41	-0.41	N/A
TRIM8	ENST00000302424.7	tripartite motif containing 8	525	1	1	0	0	0	0	0	0	0	rno-miR-665	-0.41	-0.41	N/A	2007
FAM73B	ENST00000277475.5	family with sequence similarity 73, member B	651	1	0	0	1	2	1	1	0	2	rno-miR-665	-0.39	-0.39	N/A
DCTN3	ENST00000447983.2	dynactin 3 (p22)	1816	1	1	0	0	1*	0	0	0	2	rno-miR-665	-0.39	-0.39	N/A
PKDCC	ENST00000294964.5	protein kinase domain containing, cytoplasmic	123	1	1	0	0	0	0	0	0	0	rno-miR-665	-0.38	-0.38	N/A
C3orf38	ENST00000486971.1	chromosome 3 open reading frame 38	683	1	1	0	0	0	0	0	0	0	rno-miR-665	-0.38	-0.38	N/A
SLC30A2	ENST00000374278.3	solute carrier family 30 (zinc transporter), member 2	5	1	0	0	1	2	0	0	2	2	rno-miR-665	-0.38	-0.38	N/A
SDC1	ENST00000254351.4	syndecan 1	3152	1	1	0	0	1	0	0	1	0	rno-miR-665	-0.37	-0.4	N/A
FAM160B2	ENST00000289921.7	family with sequence similarity 160, member B2	803	1	1	0	0	0	0	0	0	1	rno-miR-665	-0.37	-0.37	N/A
SLC46A1	ENST00000440501.1	solute carrier family 46 (folate transporter), member 1	580	2	1	1	0	0	0	0	0	1	rno-miR-665	-0.36	-0.42	N/A
DPF2	ENST00000528416.1	D4, zinc and double PHD fingers family 2	1164	1	0	0	1	1	0	1	0	2	rno-miR-665	-0.36	-0.36	N/A
ZNF280C	ENST00000370978.4	zinc finger protein 280C	138	1	1	0	0	1	0	0	1	0	rno-miR-665	-0.34	-0.44	N/A
NFATC4	ENST00000413692.2	nuclear factor of activated T-cells, cytoplasmic, calcineurin-dependent 4	73	1	0	0	1	3	0	1	2	0	rno-miR-665	-0.34	-0.55	N/A
C1RL	ENST00000544702.1	complement component 1, r subcomponent-like	70	1	1	0	0	1	0	1	0	1	rno-miR-665	-0.34	-0.42	N/A
GRIN2B	ENST00000609686.1	glutamate receptor, ionotropic, N-methyl D-aspartate 2B	5	1	0	0	1	3	0	3	0	6	rno-miR-665	-0.34	-0.34	N/A	2007
LGI4	ENST00000392225.3	leucine-rich repeat LGI family, member 4	29	1	0	0	1	2	2	0	0	1	rno-miR-665	-0.33	-0.33	N/A
BRE	ENST00000379632.2	brain and reproductive organ-expressed (TNFRSF1A modulator)	880	1	0	0	1	0	0	0	0	0	rno-miR-665	-0.33	-0.33	N/A
SRF	ENST00000265354.4	serum response factor (c-fos serum response element-binding transcription factor)	596	1	1	0	0	1	0	1	0	2	rno-miR-665	-0.33	-0.35	N/A	2007
WNT2B	ENST00000369686.5	wingless-type MMTV integration site family, member 2B	5	1	0	1	0	3	0	2	1	3	rno-miR-665	-0.32	-0.32	N/A
UAP1	ENST00000367926.4	UDP-N-acteylglucosamine pyrophosphorylase 1	1738	1	1	0	0	0	0	0	0	0	rno-miR-665	-0.32	-0.32	N/A
PGAP2	ENST00000396993.4	post-GPI attachment to proteins 2	595	1	0	0	1	1	0	0	1	0	rno-miR-665	-0.32	-0.32	N/A
SLC9A1	ENST00000263980.3	solute carrier family 9, subfamily A (NHE1, cation proton antiporter 1), member 1	147	1	0	1	0	0	0	0	0	2	rno-miR-665	-0.32	-0.33	N/A
ARHGAP1	ENST00000311956.4	Rho GTPase activating protein 1	2229	1	0	1	0	0	0	0	0	2	rno-miR-665	-0.32	-0.32	N/A	2007
LIX1L	ENST00000369308.3	Lix1 homolog (mouse)-like	695	1	1	0	0	0	0	0	0	0	rno-miR-665	-0.31	-0.39	N/A
JPH4	ENST00000356300.4	junctophilin 4	5	1	1	0	0	0	0	0	0	1	rno-miR-665	-0.31	-0.31	N/A
FAM19A1	ENST00000478136.1	family with sequence similarity 19 (chemokine (C-C motif)-like), member A1	5	1	1	0	0	1	0	0	1	1	rno-miR-665	-0.31	-0.45	N/A	2007
UBE2Q1	ENST00000292211.4	ubiquitin-conjugating enzyme E2Q family member 1	3046	1	0	0	1	2	1	0	1	0	rno-miR-665	-0.31	-0.37	N/A	2007
PEX6	ENST00000244546.4	peroxisomal biogenesis factor 6	178	1	1	0	0	0	0	0	0	0	rno-miR-665	-0.3	-0.3	N/A
LCMT2	ENST00000567039.1	leucine carboxyl methyltransferase 2	274	1	0	0	1	1	1	0	0	1	rno-miR-665	-0.3	-0.79	N/A
BTN2A1	ENST00000429381.1	butyrophilin, subfamily 2, member A1	839	1	0	0	1	1	0	0	1	1	rno-miR-665	-0.3	-0.3	N/A
CSNK1G1	ENST00000303052.7	casein kinase 1, gamma 1	149	1	0	1	0	2	0	2	0	2	rno-miR-665	-0.3	-0.47	N/A
SOX17	ENST00000297316.4	SRY (sex determining region Y)-box 17	65	1	0	0	1	1	0	0	1	0	rno-miR-665	-0.3	-0.4	N/A
CYTH3	ENST00000350796.3	cytohesin 3	248	1	1	0	0	0	0	0	0	0	rno-miR-665	-0.3	-0.32	N/A	2007
FICD	ENST00000361549.2	FIC domain containing	54	1	0	0	1	1	0	0	1	3	rno-miR-665	-0.3	-0.32	N/A
DLX3	ENST00000434704.2	distal-less homeobox 3	5	1	1	0	0	0	0	0	0	0	rno-miR-665	-0.28	-0.28	N/A	2007
SH2D4B	ENST00000339284.2	SH2 domain containing 4B	5	1	1	0	0	1	0	0	1	0	rno-miR-665	-0.28	-0.28	N/A
OCEL1	ENST00000601529.1	occludin/ELL domain containing 1	222	1	0	0	1	0	0	0	0	0	rno-miR-665	-0.28	-0.28	N/A
ACTR5	ENST00000243903.4	ARP5 actin-related protein 5 homolog (yeast)	41	1	0	1	0	0	0	0	0	0	rno-miR-665	-0.28	-0.37	N/A
BCAM	ENST00000270233.6	basal cell adhesion molecule (Lutheran blood group)	4647	1	1	0	0	0	0	0	0	0	rno-miR-665	-0.28	-0.28	N/A
MLEC	ENST00000228506.3	malectin	12084	1	0	1	0	2	0	1	1	4	rno-miR-665	-0.27	-0.28	N/A	2007
CDC42SE1	ENST00000439374.2	CDC42 small effector 1	231	1	1	0	0	0	0	0	0	0	rno-miR-665	-0.27	-0.27	N/A	2007
ST3GAL3	ENST00000372377.4	ST3 beta-galactoside alpha-2,3-sialyltransferase 3	135	1	0	0	1	1	0	0	1	0	rno-miR-665	-0.27	-0.27	N/A
AC007375.1	ENST00000600936.1	Uncharacterized protein; cDNA FLJ43210 fis, clone FEBRA2020582	7	1	0	1	0	2	2	0	0	0	rno-miR-665	-0.27	-0.4	N/A
PRX	ENST00000291825.7	periaxin	17	1	1	0	0	1	0	0	1	1	rno-miR-665	-0.27	-0.27	N/A
KDR	ENST00000263923.4	kinase insert domain receptor (a type III receptor tyrosine kinase)	5	1	0	1	0	1	1	0	0	0	rno-miR-665	-0.27	-0.27	N/A
C22orf46	ENST00000402966.1	chromosome 22 open reading frame 46	70	1	1	0	0	1	0	0	1	0	rno-miR-665	-0.27	-0.27	N/A
MPST	ENST00000404393.1	mercaptopyruvate sulfurtransferase	145	1	0	1	0	1	0	1	0	1	rno-miR-665	-0.27	-0.27	N/A
CARHSP1	ENST00000396593.2	calcium regulated heat stable protein 1, 24kDa	113	1	0	1	0	2	0	0	2	0	rno-miR-665	-0.26	-0.6	N/A	2007
C6orf62	ENST00000378119.4	chromosome 6 open reading frame 62	300	1	0	0	1	0	0	0	0	1	rno-miR-665	-0.26	-0.29	N/A	2007
RARB	ENST00000437042.2	retinoic acid receptor, beta	48	1	0	1	0	1	0	0	1	0	rno-miR-665	-0.26	-0.26	N/A	2007
AJAP1	ENST00000378191.4	adherens junctions associated protein 1	5	1	0	1	0	3	2	1	0	0	rno-miR-665	-0.26	-0.26	N/A
MORC2	ENST00000397641.3	MORC family CW-type zinc finger 2	216	1	0	1	0	4	0	1	3	0	rno-miR-665	-0.26	-0.37	N/A
BTN2A2	ENST00000432533.2	butyrophilin, subfamily 2, member A2	125	2	0	0	2	0	0	0	0	1	rno-miR-665	-0.26	-0.26	N/A
CHRNB2	ENST00000368476.3	cholinergic receptor, nicotinic, beta 2 (neuronal)	16	1	1	0	0	0	0	0	0	0	rno-miR-665	-0.25	-0.25	N/A
MEGF9	ENST00000373930.3	multiple EGF-like-domains 9	689	1	1	0	0	0	0	0	0	0	rno-miR-665	-0.25	-0.25	N/A
SLC7A6	ENST00000219343.6	solute carrier family 7 (amino acid transporter light chain, y+L system), member 6	1044	1	0	1	0	2	1	1	0	0	rno-miR-665	-0.25	-0.42	N/A
GDA	ENST00000358399.3	guanine deaminase	5	1	0	1	0	3	0	1	2	1	rno-miR-665	-0.25	-0.25	N/A	2007
TXNL1	ENST00000217515.6	thioredoxin-like 1	1779	1	1	0	0	0	0	0	0	0	rno-miR-665	-0.24	-0.6	N/A	2007
ARHGAP9	ENST00000550288.1	Rho GTPase activating protein 9	29	1	0	0	1	0	0	0	0	0	rno-miR-665	-0.24	-0.24	N/A
CDIP1	ENST00000564828.1	cell death-inducing p53 target 1	1857	1	0	1	0	0	0	0	0	1	rno-miR-665	-0.24	-0.24	N/A
PAFAH1B2	ENST00000527958.1	platelet-activating factor acetylhydrolase 1b, catalytic subunit 2 (30kDa)	180	1	0	0	1	0	0	0	0	0	rno-miR-665	-0.24	-0.24	N/A	2007
CSNK2B-LY6G5B-1181	ENST00000375880.2	Uncharacterized protein	200	1	0	1	0	0	0	0	0	0	rno-miR-665	-0.24	-0.24	N/A
TBC1D10C	ENST00000526387.1	TBC1 domain family, member 10C	5	1	0	0	1	0	0	0	0	0	rno-miR-665	-0.24	-0.24	N/A
SYNGR2	ENST00000589711.1	synaptogyrin 2	466	1	0	1	0	0	0	0	0	0	rno-miR-665	-0.24	-0.24	N/A
ATG4B	ENST00000405546.3	autophagy related 4B, cysteine peptidase	1444	1	0	1	0	1	0	1	0	3	rno-miR-665	-0.24	-0.27	N/A
MTUS1	ENST00000381869.3	microtubule associated tumor suppressor 1	215	1	1	0	0	1	0	1	0	0	rno-miR-665	-0.23	-0.23	N/A
C1orf147	ENST00000367119.1	chromosome 1 open reading frame 147	5	1	1	0	0	0	0	0	0	0	rno-miR-665	-0.23	-0.23	N/A
LSM5	ENST00000409987.1	LSM5 homolog, U6 small nuclear RNA associated (S. cerevisiae)	8380	1	0	0	1	0	0	0	0	0	rno-miR-665	-0.23	-0.23	N/A
ABHD4	ENST00000428304.2	abhydrolase domain containing 4	102	1	0	1	0	1	0	1	0	0	rno-miR-665	-0.23	-0.32	N/A	2007
TET3	ENST00000409262.3	tet methylcytosine dioxygenase 3	1437	1	0	1	0	3	0	2	1	3	rno-miR-665	-0.23	-0.23	N/A
EPOR	ENST00000592375.2	erythropoietin receptor	96	1	0	0	1	0	0	0	0	0	rno-miR-665	-0.23	-0.23	N/A
SLC26A10	ENST00000379218.2	solute carrier family 26, member 10	25	1	1	0	0	0	0	0	0	0	rno-miR-665	-0.23	-0.23	N/A
AC010441.1	ENST00000600109.1		3180	1	0	0	1	0	0	0	0	1	rno-miR-665	-0.22	-0.22	N/A
HAO1	ENST00000378789.3	hydroxyacid oxidase (glycolate oxidase) 1	5	1	0	0	1	0	0	0	0	0	rno-miR-665	-0.22	-0.22	N/A	2007
KCNK7	ENST00000394216.2	potassium channel, subfamily K, member 7	5	1	0	1	0	1	0	1	0	0	rno-miR-665	-0.22	-0.22	N/A
RASSF5	ENST00000367117.3	Ras association (RalGDS/AF-6) domain family member 5	27	1	0	0	1	0	0	0	0	1	rno-miR-665	-0.22	-0.23	N/A
GRM4	ENST00000538487.2	glutamate receptor, metabotropic 4	5	2	0	2	0	2	0	2	0	0	rno-miR-665	-0.22	-0.26	N/A
TOM1	ENST00000382034.5	target of myb1 (chicken)	309	1	0	0	1	1	0	0	1	0	rno-miR-665	-0.22	-0.22	N/A
BSCL2	ENST00000278893.7	Berardinelli-Seip congenital lipodystrophy 2 (seipin)	169	1	0	1	0	0	0	0	0	0	rno-miR-665	-0.21	-0.21	N/A
ITIH1	ENST00000542827.1	inter-alpha-trypsin inhibitor heavy chain 1	202	1	1	0	0	0	0	0	0	1	rno-miR-665	-0.21	-0.21	N/A
PRR15L	ENST00000300557.2	proline rich 15-like	159	2	0	0	2	0	0	0	0	0	rno-miR-665	-0.21	-0.38	N/A
SMAD7	ENST00000262158.2	SMAD family member 7	142	1	1	0	0	0	0	0	0	0	rno-miR-665	-0.21	-0.21	N/A
CD34	ENST00000356522.4	CD34 molecule	5	1	0	1	0	1	0	0	1	0	rno-miR-665	-0.21	-0.21	N/A	2007
MAFG	ENST00000357736.4	v-maf avian musculoaponeurotic fibrosarcoma oncogene homolog G	5	1	0	1	0	1	0	1	0	2	rno-miR-665	-0.2	-0.2	N/A
CDKN2B	ENST00000380142.4	cyclin-dependent kinase inhibitor 2B (p15, inhibits CDK4)	373	1	0	0	1	0	0	0	0	0	rno-miR-665	-0.2	-0.2	N/A
GPX3	ENST00000517973.1	glutathione peroxidase 3 (plasma)	1142	1	0	1	0	0	0	0	0	1	rno-miR-665	-0.2	-0.2	N/A
TM9SF4	ENST00000398022.2	transmembrane 9 superfamily protein member 4	3096	1	0	1	0	1	0	1	0	1	rno-miR-665	-0.2	-0.22	N/A
ZNF609	ENST00000326648.3	zinc finger protein 609	103	1	1	0	0	2	1	1	0	1	rno-miR-665	-0.2	-0.23	N/A	2007
NME7	ENST00000472647.1	NME/NM23 family member 7	8	1	0	1	0	0	0	0	0	0	rno-miR-665	-0.2	-0.33	N/A	2007
UBE2J2	ENST00000347370.2	ubiquitin-conjugating enzyme E2, J2	3002	1	0	1	0	1	0	1	0	0	rno-miR-665	-0.2	-0.21	N/A
RP11-382J12.1	ENST00000499227.2	Uncharacterized protein	5	1	0	0	1	0	0	0	0	0	rno-miR-665	-0.2	-0.2	N/A
MAPK4	ENST00000592595.1	mitogen-activated protein kinase 4	77	1	0	0	1	1	0	0	1	1	rno-miR-665	-0.19	-0.19	N/A
RASSF7	ENST00000397582.3	Ras association (RalGDS/AF-6) domain family (N-terminal) member 7	147	1	1	0	0	0	0	0	0	0	rno-miR-665	-0.19	-0.19	N/A
MANBAL	ENST00000397150.1	mannosidase, beta A, lysosomal-like	2819	1	0	1	0	0	0	0	0	0	rno-miR-665	-0.19	-0.19	N/A	2007
KCNN3	ENST00000271915.4	potassium intermediate/small conductance calcium-activated channel, subfamily N, member 3	5	1	0	1	0	3	0	3	0	5	rno-miR-665	-0.19	-0.19	N/A	2007
ELN	ENST00000252034.7	elastin	445	1	0	0	1	1	1	0	0	1	rno-miR-665	-0.19	-0.24	N/A	2007
VANGL2	ENST00000368061.2	VANGL planar cell polarity protein 2	560	1	0	0	1	0	0	0	0	1	rno-miR-665	-0.18	-0.18	N/A
PHF13	ENST00000377648.4	PHD finger protein 13	1207	1	0	1	0	2	1	0	1	2	rno-miR-665	-0.18	-0.18	N/A
CCM2L	ENST00000262659.8	cerebral cavernous malformation 2-like	7	1	0	0	1	1	0	1	0	0	rno-miR-665	-0.18	-0.18	N/A	2007
KDM5C	ENST00000375401.3	lysine (K)-specific demethylase 5C	422	2	0	2	0	0	0	0	0	0	rno-miR-665	-0.18	-0.25	N/A	2007
METAP2	ENST00000323666.5	methionyl aminopeptidase 2	23	1	0	0	1	2	0	1	1	0	rno-miR-665	-0.18	-0.3	N/A
OVOL1	ENST00000335987.3	ovo-like 1(Drosophila)	5	1	0	0	1	0	0	0	0	0	rno-miR-665	-0.17	-0.17	N/A	2007
SNX21	ENST00000462307.1	sorting nexin family member 21	343	2	0	2	0	0	0	0	0	3	rno-miR-665	-0.17	-0.2	N/A
NTMT1	ENST00000372481.3	N-terminal Xaa-Pro-Lys N-methyltransferase 1	1628	1	0	1	0	0	0	0	0	0	rno-miR-665	-0.17	-0.17	N/A
SF1	ENST00000377390.3	splicing factor 1	17473	1	0	1	0	1	0	0	1	0	rno-miR-665	-0.17	-0.17	N/A	2007
RPS6KA3	ENST00000379565.3	ribosomal protein S6 kinase, 90kDa, polypeptide 3	769	2	0	0	2	0	0	0	0	1	rno-miR-665	-0.17	-0.3	N/A	2007
DDX49	ENST00000438170.2	DEAD (Asp-Glu-Ala-Asp) box polypeptide 49	546	1	0	0	1	0	0	0	0	0	rno-miR-665	-0.17	-0.17	N/A
TP53I11	ENST00000395648.3	tumor protein p53 inducible protein 11	90	1	0	1	0	1	0	1	0	0	rno-miR-665	-0.17	-0.17	N/A	2007
UQCC1	ENST00000349714.5	ubiquinol-cytochrome c reductase complex assembly factor 1	500	1	1	0	0	2	0	1	1	0	rno-miR-665	-0.17	-0.57	N/A
FOSL2	ENST00000379619.1	FOS-like antigen 2	2255	1	1	0	0	2	0	2	0	1	rno-miR-665	-0.16	-0.37	N/A
RPRD2	ENST00000539519.1	regulation of nuclear pre-mRNA domain containing 2	280	1	1	0	0	1	0	1	0	1	rno-miR-665	-0.16	-0.18	N/A
PACS1	ENST00000320580.4	phosphofurin acidic cluster sorting protein 1	87	2	0	2	0	3*	0	1	1	0	rno-miR-665	-0.16	-0.3	N/A	2007
SV2C	ENST00000502798.2	synaptic vesicle glycoprotein 2C	30	1	1	0	0	1*	0	0	0	1	rno-miR-665	-0.15	-0.15	N/A
KIF6	ENST00000287152.7	kinesin family member 6	12	1	1	0	0	1	0	0	1	0	rno-miR-665	-0.15	-0.39	N/A
BTBD19	ENST00000453418.1	BTB (POZ) domain containing 19	61	1	0	0	1	0	0	0	0	0	rno-miR-665	-0.15	-0.15	N/A
DIAPH1	ENST00000389054.3	diaphanous-related formin 1	399	1	0	1	0	0	0	0	0	4	rno-miR-665	-0.15	-0.15	N/A	2007
STAT3	ENST00000585517.1	signal transducer and activator of transcription 3 (acute-phase response factor)	478	1	0	1	0	1	0	1	0	2	rno-miR-665	-0.15	-0.16	N/A
ONECUT2	ENST00000491143.2	one cut homeobox 2	847	1	1	0	0	1	0	0	1	2	rno-miR-665	-0.15	-0.16	N/A	2007
NFE2L1	ENST00000585291.1	nuclear factor, erythroid 2-like 1	1605	1	0	0	1	1	0	0	1	0	rno-miR-665	-0.15	-0.17	N/A
SLC17A7	ENST00000221485.3	solute carrier family 17 (vesicular glutamate transporter), member 7	12	1	0	1	0	0	0	0	0	1	rno-miR-665	-0.15	-0.15	N/A	2007
RPP14	ENST00000445193.3	ribonuclease P/MRP 14kDa subunit	1612	1	0	1	0	2	0	2	0	0	rno-miR-665	-0.15	-0.51	N/A
IGF2	ENST00000381395.1	insulin-like growth factor 2 (somatomedin A)	1371	1	0	1	0	2	0	2	0	0	rno-miR-665	-0.15	-0.19	N/A
PRICKLE2	ENST00000295902.6	prickle homolog 2 (Drosophila)	20	1	0	0	1	0	0	0	0	2	rno-miR-665	-0.15	-0.15	N/A	2007
MAFA	ENST00000333480.2	v-maf avian musculoaponeurotic fibrosarcoma oncogene homolog A	7	1	0	1	0	1	0	1	0	0	rno-miR-665	-0.15	-0.15	N/A
TRMT61A	ENST00000389749.4	tRNA methyltransferase 61 homolog A (S. cerevisiae)	296	1	0	1	0	2	0	1	1	1	rno-miR-665	-0.15	-0.24	N/A
C11orf68	ENST00000438576.2	chromosome 11 open reading frame 68	1192	1	0	1	0	0	0	0	0	0	rno-miR-665	-0.14	-0.14	N/A
POLR3H	ENST00000396504.2	polymerase (RNA) III (DNA directed) polypeptide H (22.9kD)	216	2	0	2	0	0	0	0	0	0	rno-miR-665	-0.14	-0.14	N/A
KLHDC3	ENST00000326974.4	kelch domain containing 3	349	1	0	1	0	0	0	0	0	0	rno-miR-665	-0.14	-0.14	N/A	2007
LLGL1	ENST00000316843.4	lethal giant larvae homolog 1 (Drosophila)	328	1	0	1	0	0	0	0	0	0	rno-miR-665	-0.14	-0.14	N/A
TRIM44	ENST00000299413.5	tripartite motif containing 44	4203	1	0	1	0	4	0	1	3	2	rno-miR-665	-0.14	-0.2	N/A
MRPL4	ENST00000590669.1	mitochondrial ribosomal protein L4	3854	1	0	0	1	0	0	0	0	0	rno-miR-665	-0.13	-0.14	N/A
MUM1	ENST00000415183.3	melanoma associated antigen (mutated) 1	415	1	1	0	0	0	0	0	0	0	rno-miR-665	-0.13	-0.49	N/A
TMEM242	ENST00000400788.4	transmembrane protein 242	593	1	1	0	0	1	0	0	1	1	rno-miR-665	-0.13	-0.5	N/A
B3GNT7	ENST00000287590.5	UDP-GlcNAc:betaGal beta-1,3-N-acetylglucosaminyltransferase 7	5	1	0	1	0	2	0	1	1	0	rno-miR-665	-0.13	-0.13	N/A
TERT	ENST00000296820.5	telomerase reverse transcriptase	10	1	0	1	0	3	0	1	2	0	rno-miR-665	-0.13	-0.22	N/A
PPP2R2A	ENST00000380737.3	protein phosphatase 2, regulatory subunit B, alpha	236	1	1	0	0	0	0	0	0	0	rno-miR-665	-0.12	-0.12	N/A	2007
STK4	ENST00000372801.1	serine/threonine kinase 4	276	1	0	0	1	0	0	0	0	0	rno-miR-665	-0.12	-0.12	N/A
KIAA1324	ENST00000369939.3	KIAA1324	41	1	0	1	0	1	0	1	0	2	rno-miR-665	-0.12	-0.21	N/A
PVRL1	ENST00000264025.3	poliovirus receptor-related 1 (herpesvirus entry mediator C)	50	1	0	1	0	3	0	3	0	4	rno-miR-665	-0.12	-0.19	N/A
TET1	ENST00000373644.4	tet methylcytosine dioxygenase 1	5	1	0	1	0	0	0	0	0	0	rno-miR-665	-0.12	-0.12	N/A
ADAM11	ENST00000200557.6	ADAM metallopeptidase domain 11	32	1	0	1	0	0	0	0	0	1	rno-miR-665	-0.12	-0.12	N/A	2007
NRGN	ENST00000412681.2	neurogranin (protein kinase C substrate, RC3)	60	1	0	1	0	0	0	0	0	0	rno-miR-665	-0.12	-0.12	N/A	2007
ABCB8	ENST00000356058.4	ATP-binding cassette, sub-family B (MDR/TAP), member 8	199	2	0	1	1	0	0	0	0	0	rno-miR-665	-0.12	-0.15	N/A
MEX3A	ENST00000532414.2	mex-3 RNA binding family member A	912	1	0	1	0	3	0	0	3	4	rno-miR-665	-0.12	-0.15	N/A
GAN	ENST00000568107.2	gigaxonin	185	1	0	1	0	1	0	1	0	3	rno-miR-665	-0.12	-0.19	N/A
RIMS4	ENST00000372851.3	regulating synaptic membrane exocytosis 4	30	1	1	0	0	1	0	1	0	3	rno-miR-665	-0.12	-0.12	N/A	2007
ZCCHC24	ENST00000372336.3	zinc finger, CCHC domain containing 24	359	1	0	0	1	0	0	0	0	3	rno-miR-665	-0.11	-0.13	N/A	2007
CACNB3	ENST00000301050.2	calcium channel, voltage-dependent, beta 3 subunit	41	1	0	1	0	0	0	0	0	0	rno-miR-665	-0.11	-0.11	N/A	2007
CDC5L	ENST00000371477.3	cell division cycle 5-like	115	1	1	0	0	0	0	0	0	0	rno-miR-665	-0.11	-0.35	N/A
POU2F1	ENST00000367866.2	POU class 2 homeobox 1	83	1	1	0	0	2	0	2	0	2	rno-miR-665	-0.11	-0.12	N/A
PAPL	ENST00000331256.5	Iron/zinc purple acid phosphatase-like protein	5	1	1	0	0	0	0	0	0	0	rno-miR-665	-0.11	-0.11	N/A	2007
TMEM129	ENST00000303277.2	transmembrane protein 129	57	1	0	0	1	0	0	0	0	1	rno-miR-665	-0.11	-0.11	N/A	2007
AKT3	ENST00000366539.1	v-akt murine thymoma viral oncogene homolog 3	168	1	0	1	0	2	0	1	1	0	rno-miR-665	-0.1	-0.11	N/A	2007
EXT1	ENST00000378204.2	exostosin glycosyltransferase 1	694	1	0	1	0	0	0	0	0	2	rno-miR-665	-0.1	-0.1	N/A
TGFB3	ENST00000238682.3	transforming growth factor, beta 3	53	1	0	0	1	1	1	0	0	0	rno-miR-665	-0.1	-0.36	N/A
FAM83F	ENST00000333407.6	family with sequence similarity 83, member F	5	1	0	0	1	0	0	0	0	5	rno-miR-665	-0.1	-0.1	N/A
SLAMF6	ENST00000368059.3	SLAM family member 6	5	1	0	1	0	0	0	0	0	0	rno-miR-665	-0.1	-0.1	N/A
SRSF10	ENST00000343255.5	serine/arginine-rich splicing factor 10	1920	1	0	0	1	0	0	0	0	0	rno-miR-665	-0.1	-0.1	N/A	2007
TAF5L	ENST00000366676.1	TAF5-like RNA polymerase II, p300/CBP-associated factor (PCAF)-associated factor, 65kDa	5	1	0	1	0	0	0	0	0	0	rno-miR-665	-0.1	-0.1	N/A
ARMC10	ENST00000323716.3	armadillo repeat containing 10	147	1	0	1	0	0	0	0	0	0	rno-miR-665	-0.1	-0.11	N/A
ZC3H10	ENST00000257940.2	zinc finger CCCH-type containing 10	49	1	0	1	0	0	0	0	0	0	rno-miR-665	-0.09	-0.1	N/A
TGFBR1	ENST00000374994.4	transforming growth factor, beta receptor 1	249	1	0	1	0	0	0	0	0	0	rno-miR-665	-0.09	-0.09	N/A	2007
LGALS3BP	ENST00000591778.1	lectin, galactoside-binding, soluble, 3 binding protein	238	1	0	1	0	0	0	0	0	0	rno-miR-665	-0.09	-0.09	N/A
PHC2	ENST00000431992.1	polyhomeotic homolog 2 (Drosophila)	11	1	0	0	1	0	0	0	0	0	rno-miR-665	-0.09	-0.09	N/A	2007
TMEM170A	ENST00000357613.4	transmembrane protein 170A	70	1	0	0	1	0	0	0	0	1	rno-miR-665	-0.09	-0.13	N/A
CACNG8	ENST00000270458.2	calcium channel, voltage-dependent, gamma subunit 8	5	1	1	0	0	0	0	0	0	0	rno-miR-665	-0.09	-0.09	N/A
MMP24	ENST00000246186.6	matrix metallopeptidase 24 (membrane-inserted)	201	1	0	1	0	0	0	0	0	2	rno-miR-665	-0.09	-0.09	N/A
KHNYN	ENST00000251343.5	KH and NYN domain containing	421	1	0	1	0	2	1	0	1	1	rno-miR-665	-0.09	-0.1	N/A	2007
PRR19	ENST00000598490.1	proline rich 19	17	1	0	1	0	0	0	0	0	0	rno-miR-665	-0.09	-0.09	N/A
LITAF	ENST00000413364.2	lipopolysaccharide-induced TNF factor	11008	1	0	1	0	0	0	0	0	2	rno-miR-665	-0.08	-0.09	N/A
C7orf41	ENST00000324453.8	chromosome 7 open reading frame 41	235	1	0	1	0	1	1	0	0	0	rno-miR-665	-0.08	-0.22	N/A	2007
CCDC42B	ENST00000335621.6	coiled-coil domain containing 42B	5	1	0	1	0	0	0	0	0	1	rno-miR-665	-0.08	-0.08	N/A
HEMK1	ENST00000232854.4	HemK methyltransferase family member 1	99	2	0	1	1	2	1	0	1	3	rno-miR-665	-0.08	-0.27	N/A	2007
FGF9	ENST00000382353.5	fibroblast growth factor 9	136	1	1	0	0	0	0	0	0	0	rno-miR-665	-0.08	-0.08	N/A	2007
MTSS1L	ENST00000338779.6	metastasis suppressor 1-like	2982	1	0	1	0	0	0	0	0	0	rno-miR-665	-0.08	-0.08	N/A
RIMKLB	ENST00000357529.3	ribosomal modification protein rimK-like family member B	164	1	0	1	0	0	0	0	0	0	rno-miR-665	-0.08	-0.16	N/A	2007
DEDD	ENST00000368006.3	death effector domain containing	239	1	0	1	0	0	0	0	0	0	rno-miR-665	-0.08	-0.1	N/A	2007
FAM63B	ENST00000559228.1	family with sequence similarity 63, member B	41	1	0	0	1	0	0	0	0	2	rno-miR-665	-0.08	-0.1	N/A
PARVA	ENST00000334956.8	parvin, alpha	1912	1	0	0	1	0	0	0	0	1	rno-miR-665	-0.08	-0.26	N/A
PDPK1	ENST00000441549.3	3-phosphoinositide dependent protein kinase-1	104	1	0	1	0	1	0	1	0	2	rno-miR-665	-0.08	-0.09	N/A
ABCA9	ENST00000370732.2	ATP-binding cassette, sub-family A (ABC1), member 9	5	1	0	0	1	0	0	0	0	0	rno-miR-665	-0.07	-0.07	N/A
TRIM66	ENST00000299550.6	tripartite motif containing 66	33	1	0	1	0	2	0	1	1	1	rno-miR-665	-0.07	-0.09	N/A
SLC23A2	ENST00000338244.1	solute carrier family 23 (ascorbic acid transporter), member 2	121	1	1	0	0	2	0	0	2	2	rno-miR-665	-0.07	-0.43	N/A	2007
ATXN7L3	ENST00000454077.2	ataxin 7-like 3	43	1	0	1	0	1	0	0	1	1	rno-miR-665	-0.07	-0.07	N/A
ORMDL3	ENST00000304046.2	ORM1-like 3 (S. cerevisiae)	82	1	0	0	1	1*	0	0	0	0	rno-miR-665	-0.07	-0.11	N/A
NLRC5	ENST00000436936.1	NLR family, CARD domain containing 5	47	2	0	1	1	0	0	0	0	0	rno-miR-665	-0.07	-0.07	N/A
RIMKLA	ENST00000431473.3	ribosomal modification protein rimK-like family member A	100	1	1	0	0	2	0	1	1	2	rno-miR-665	-0.07	-0.42	N/A
KIAA1614	ENST00000367588.4	KIAA1614	5	1	0	0	1	1	1	0	0	1	rno-miR-665	-0.07	-0.07	N/A
GRIK3	ENST00000373091.3	glutamate receptor, ionotropic, kainate 3	7	1	1	0	0	1	0	0	1	6	rno-miR-665	-0.07	-0.07	N/A
NHSL2	ENST00000540800.1	NHS-like 2	5	1	1	0	0	1	0	1	0	0	rno-miR-665	-0.07	-0.07	N/A
ATP8A2	ENST00000381655.2	ATPase, aminophospholipid transporter, class I, type 8A, member 2	22	2	1	1	0	3	1	0	2	1	rno-miR-665	-0.06	-0.13	N/A
AC137932.1	ENST00000602042.1		5	1	0	1	0	0	0	0	0	0	rno-miR-665	-0.06	-0.06	N/A
ARPC4	ENST00000397261.3	actin related protein 2/3 complex, subunit 4, 20kDa	2513	1	0	0	1	1	0	0	1	0	rno-miR-665	-0.06	-0.16	N/A	2007
PSMD11	ENST00000261712.3	proteasome (prosome, macropain) 26S subunit, non-ATPase, 11	189	1	0	1	0	0	0	0	0	2	rno-miR-665	-0.06	-0.07	N/A
CLCN4	ENST00000380833.4	chloride channel, voltage-sensitive 4	182	1	1	0	0	1	0	1	0	0	rno-miR-665	-0.06	-0.07	N/A
CHURC1	ENST00000548752.2	churchill domain containing 1	869	1	0	0	1	0	0	0	0	0	rno-miR-665	-0.06	-0.16	N/A	2007
STX1B	ENST00000215095.5	syntaxin 1B	26	1	0	1	0	2	1	0	1	1	rno-miR-665	-0.05	-0.3	N/A
THRA	ENST00000450525.2	thyroid hormone receptor, alpha	547	2	0	2	0	0	0	0	0	1	rno-miR-665	-0.05	-0.05	N/A
GDAP1L1	ENST00000342560.5	ganglioside induced differentiation associated protein 1-like 1	28	1	1	0	0	0	0	0	0	0	rno-miR-665	-0.05	-0.33	N/A
RTBDN	ENST00000589272.1	retbindin	5	1	0	1	0	0	0	0	0	1	rno-miR-665	-0.05	-0.05	N/A
NIPBL	ENST00000448238.2	Nipped-B homolog (Drosophila)	250	1	1	0	0	1	0	0	1	0	rno-miR-665	-0.05	-0.08	N/A	2007
RGP1	ENST00000378078.4	RGP1 retrograde golgi transport homolog (S. cerevisiae)	203	1	0	1	0	2	0	2	0	2	rno-miR-665	-0.05	-0.15	N/A
KIF21B	ENST00000332129.2	kinesin family member 21B	12	1	1	0	0	1	0	1	0	3	rno-miR-665	-0.05	-0.05	N/A	2007
CXCR5	ENST00000292174.4	chemokine (C-X-C motif) receptor 5	5	1	0	1	0	2	0	1	1	1	rno-miR-665	-0.05	-0.05	N/A
LIF	ENST00000403987.3	leukemia inhibitory factor	55	1	0	1	0	0	0	0	0	0	rno-miR-665	-0.05	-0.05	N/A
LRCH3	ENST00000438796.2	leucine-rich repeats and calponin homology (CH) domain containing 3	399	1	1	0	0	0	0	0	0	0	rno-miR-665	-0.05	-0.05	N/A
HMGB1	ENST00000399489.1	high mobility group box 1	800	1	0	0	1	0	0	0	0	0	rno-miR-665	-0.05	-0.15	N/A	2007
WNT8B	ENST00000343737.5	wingless-type MMTV integration site family, member 8B	25	1	0	0	1	0	0	0	0	1	rno-miR-665	-0.05	-0.14	N/A
IMPDH1	ENST00000419067.2	IMP (inosine 5'-monophosphate) dehydrogenase 1	51	1	0	1	0	0	0	0	0	0	rno-miR-665	-0.05	-0.05	N/A	2007
LRCH4	ENST00000310300.6	leucine-rich repeats and calponin homology (CH) domain containing 4	248	1	0	0	1	0	0	0	0	0	rno-miR-665	-0.05	-0.16	N/A	2007
AREL1	ENST00000356357.4	apoptosis resistant E3 ubiquitin protein ligase 1	28	1	1	0	0	1	0	1	0	2	rno-miR-665	-0.04	-0.05	N/A	2007
USP49	ENST00000394253.3	ubiquitin specific peptidase 49	44	1	0	1	0	0	0	0	0	2	rno-miR-665	-0.04	-0.13	N/A
GGA1	ENST00000343632.4	golgi-associated, gamma adaptin ear containing, ARF binding protein 1	325	1	0	0	1	0	0	0	0	1	rno-miR-665	-0.04	-0.23	N/A
SETBP1	ENST00000282030.5	SET binding protein 1	77	1	0	0	1	1	0	1	0	0	rno-miR-665	-0.04	-0.05	N/A
CRTC1	ENST00000338797.6	CREB regulated transcription coactivator 1	322	1	0	1	0	1	0	1	0	3	rno-miR-665	-0.04	-0.04	N/A
LPHN1	ENST00000340736.6	latrophilin 1	49	1	0	1	0	0	0	0	0	2	rno-miR-665	-0.04	-0.06	N/A
EFNB1	ENST00000204961.4	ephrin-B1	386	1	0	1	0	0	0	0	0	0	rno-miR-665	-0.04	-0.04	N/A	2007
PRELP	ENST00000343110.2	proline/arginine-rich end leucine-rich repeat protein	5	1	0	1	0	0	0	0	0	0	rno-miR-665	-0.04	-0.04	N/A
NSD1	ENST00000439151.2	nuclear receptor binding SET domain protein 1	685	1	0	1	0	1	0	1	0	1	rno-miR-665	-0.04	-0.13	N/A
CCDC171	ENST00000380701.3	coiled-coil domain containing 171	25	1	0	1	0	1	0	1	0	0	rno-miR-665	-0.03	-0.08	N/A
FGF2	ENST00000264498.3	fibroblast growth factor 2 (basic)	123	1	1	0	0	0	0	0	0	2	rno-miR-665	-0.03	-0.11	N/A	2007
TRAF4	ENST00000262395.5	TNF receptor-associated factor 4	3123	1	0	1	0	0	0	0	0	0	rno-miR-665	-0.03	-0.03	N/A
BNC2	ENST00000380672.4	basonuclin 2	770	1	0	1	0	3	2	1	0	3	rno-miR-665	-0.03	-0.15	N/A
KAT6A	ENST00000265713.2	K(lysine) acetyltransferase 6A	21	1	0	1	0	1	0	0	1	1	rno-miR-665	-0.03	-0.06	N/A
PPP1R9A	ENST00000289495.5	protein phosphatase 1, regulatory subunit 9A	46	1	0	1	0	1	0	1	0	0	rno-miR-665	-0.03	-0.04	N/A
AGAP2	ENST00000257897.3	ArfGAP with GTPase domain, ankyrin repeat and PH domain 2	12	1	0	1	0	0	0	0	0	2	rno-miR-665	-0.03	-0.08	N/A
DRAM1	ENST00000258534.8	DNA-damage regulated autophagy modulator 1	4884	1	0	1	0	0	0	0	0	0	rno-miR-665	-0.03	-0.04	N/A
PVRL4	ENST00000368012.3	poliovirus receptor-related 4	6	1	0	1	0	0	0	0	0	0	rno-miR-665	-0.03	-0.03	N/A
ATXN1L	ENST00000427980.2	ataxin 1-like	12	1	0	1	0	0	0	0	0	1	rno-miR-665	-0.03	-0.03	N/A
ESRRG	ENST00000361525.3	estrogen-related receptor gamma	5	1	0	1	0	0	0	0	0	0	rno-miR-665	-0.03	-0.03	N/A	2007
HM13	ENST00000335574.5	histocompatibility (minor) 13	4848	1	0	0	1	1	0	1	0	2	rno-miR-665	-0.03	-0.22	N/A
ARPC4-TTLL3	ENST00000397256.1	ARPC4-TTLL3 readthrough	10	1	0	0	1	0	0	0	0	0	rno-miR-665	-0.02	-0.1	N/A
CNTNAP1	ENST00000264638.4	contactin associated protein 1	821	1	0	1	0	0	0	0	0	0	rno-miR-665	-0.02	-0.02	N/A
NLK	ENST00000407008.3	nemo-like kinase	61	1	1	0	0	0	0	0	0	0	rno-miR-665	-0.02	-0.17	N/A	2007
POLE	ENST00000320574.5	polymerase (DNA directed), epsilon, catalytic subunit	238	1	0	0	1	0	0	0	0	0	rno-miR-665	-0.02	-0.14	N/A
GLP1R	ENST00000373256.4	glucagon-like peptide 1 receptor	5	1	0	1	0	0	0	0	0	0	rno-miR-665	-0.02	-0.02	N/A	2007
SMG6	ENST00000544865.1	SMG6 nonsense mediated mRNA decay factor	832	1	0	1	0	0	0	0	0	0	rno-miR-665	-0.02	-0.02	N/A	2007
SEPT3	ENST00000396425.3	septin 3	241	1	0	1	0	0	0	0	0	0	rno-miR-665	-0.02	-0.02	N/A
TRPV4	ENST00000418703.2	transient receptor potential cation channel, subfamily V, member 4	80	1	0	1	0	0	0	0	0	0	rno-miR-665	-0.02	-0.02	N/A
NPTXR	ENST00000333039.2	neuronal pentraxin receptor	578	1	0	1	0	0	0	0	0	1	rno-miR-665	-0.02	-0.02	N/A
PAPD5	ENST00000357464.3	PAP associated domain containing 5	152	1	0	1	0	0	0	0	0	3	rno-miR-665	-0.02	-0.02	N/A	2007
MLLT6	ENST00000325718.7	myeloid/lymphoid or mixed-lineage leukemia (trithorax homolog, Drosophila); translocated to, 6	24	1	0	1	0	1	1	0	0	2	rno-miR-665	-0.02	-0.1	N/A
SETD7	ENST00000274031.3	SET domain containing (lysine methyltransferase) 7	76	1	0	1	0	1	0	1	0	1	rno-miR-665	-0.02	-0.13	N/A
GPATCH2L	ENST00000553588.1	G patch domain containing 2-like	96	1	0	1	0	0	0	0	0	0	rno-miR-665	-0.02	-0.02	N/A
CORO2A	ENST00000343933.5	coronin, actin binding protein, 2A	493	1	0	0	1	0	0	0	0	1	rno-miR-665	-0.02	-0.11	N/A
SPRED1	ENST00000299084.4	sprouty-related, EVH1 domain containing 1	547	1	0	1	0	0	0	0	0	0	rno-miR-665	-0.02	-0.06	N/A	2007
EHD3	ENST00000322054.5	EH-domain containing 3	206	1	0	0	1	3	0	2	1	2	rno-miR-665	-0.02	-0.21	N/A
FBXL19	ENST00000338343.4	F-box and leucine-rich repeat protein 19	75	1	0	1	0	0	0	0	0	0	rno-miR-665	-0.02	-0.07	N/A
MGA	ENST00000219905.7	MGA, MAX dimerization protein	250	1	0	1	0	0	0	0	0	1	rno-miR-665	-0.01	-0.02	N/A
KIAA1244	ENST00000251691.4	KIAA1244	169	1	0	1	0	0	0	0	0	0	rno-miR-665	-0.01	-0.02	N/A
CAPN5	ENST00000531028.1	calpain 5	89	1	0	1	0	0	0	0	0	1	rno-miR-665	-0.01	-0.1	N/A	2007
IPPK	ENST00000287996.3	inositol 1,3,4,5,6-pentakisphosphate 2-kinase	211	1	0	1	0	0	0	0	0	1	rno-miR-665	-0.01	-0.03	N/A
NRG2	ENST00000394770.1	neuregulin 2	9	1	1	0	0	0	0	0	0	0	rno-miR-665	-0.01	-0.03	N/A
VPS4A	ENST00000254950.11	vacuolar protein sorting 4 homolog A (S. cerevisiae)	430	1	0	0	1	0	0	0	0	0	rno-miR-665	-0.01	-0.08	N/A
FGFR1	ENST00000397091.5	fibroblast growth factor receptor 1	650	1	0	1	0	0	0	0	0	2	rno-miR-665	-0.01	-0.02	N/A
PLAGL2	ENST00000246229.4	pleiomorphic adenoma gene-like 2	254	1	1	0	0	0	0	0	0	1	rno-miR-665	-0.01	-0.09	N/A	2007
FZD5	ENST00000295417.3	frizzled family receptor 5	122	2	0	2	0	0	0	0	0	1	rno-miR-665	-0.01	-0.12	N/A	2007
IL1RAPL1	ENST00000378993.1	interleukin 1 receptor accessory protein-like 1	5	1	0	0	1	0	0	0	0	1	rno-miR-665	-0.01	-0.08	N/A
PAG1	ENST00000220597.4	phosphoprotein associated with glycosphingolipid microdomains 1	53	1	0	0	1	0	0	0	0	1	rno-miR-665	-0.01	-0.02	N/A
TPT1	ENST00000379056.1	tumor protein, translationally-controlled 1	2856	1	1	0	0	0	0	0	0	1	rno-miR-665	-0.01	-0.59	N/A
ZNF652	ENST00000362063.2	zinc finger protein 652	33	1	0	0	1	2	0	2	0	2	rno-miR-665	-0.01	-0.06	N/A
PPP5C	ENST00000012443.4	protein phosphatase 5, catalytic subunit	973	1	0	1	0	1	0	1	0	0	rno-miR-665	-0.01	-0.11	N/A
NIT1	ENST00000368007.4	nitrilase 1	437	1	0	1	0	0	0	0	0	0	rno-miR-665	-0.01	-0.21	N/A
SOCS7	ENST00000577233.1	suppressor of cytokine signaling 7	15	2	1	1	0	0	0	0	0	2	rno-miR-665	-0.01	-0.05	N/A
MED28	ENST00000237380.7	mediator complex subunit 28	1483	1	0	0	1	2	0	1	1	2	rno-miR-665	0	-0.31	N/A
WWC2	ENST00000403733.3	WW and C2 domain containing 2	717	1	1	0	0	1	0	0	1	1	rno-miR-665	0	-0.12	N/A
AQR	ENST00000156471.5	aquarius intron-binding spliceosomal factor	314	1	0	0	1	0	0	0	0	1	rno-miR-665	0	-0.01	N/A
TBC1D15	ENST00000550746.1	TBC1 domain family, member 15	1164	1	0	0	1	0	0	0	0	0	rno-miR-665	0	-0.08	N/A
CMC1	ENST00000466830.1	COX assembly mitochondrial protein 1 homolog (S. cerevisiae)	1203	1	0	1	0	0	0	0	0	1	rno-miR-665	0	-0.23	N/A
VPS53	ENST00000437048.2	vacuolar protein sorting 53 homolog (S. cerevisiae)	1332	1	0	1	0	1	0	1	0	0	rno-miR-665	0	-0.12	N/A
BYSL	ENST00000230340.4	bystin-like	1995	1	0	1	0	0	0	0	0	0	rno-miR-665	0	-0.02	N/A
TEPP	ENST00000290871.5	testis, prostate and placenta expressed	5	1	0	1	0	0	0	0	0	0	rno-miR-665	0	-0.24	N/A
ASB6	ENST00000277459.4	ankyrin repeat and SOCS box containing 6	725	1	0	1	0	1	0	1	0	1	rno-miR-665	0	-0.17	N/A	2007
MYOZ2	ENST00000307128.5	myozenin 2	5	1	0	0	1	0	0	0	0	0	rno-miR-665	0	-0.18	N/A
ATG2A	ENST00000421419.2	autophagy related 2A	3795	1	0	0	1	1	0	0	1	0	rno-miR-665	0	-0.1	N/A
GABRR2	ENST00000402938.3	gamma-aminobutyric acid (GABA) A receptor, rho 2	5	1	0	1	0	0	0	0	0	0	rno-miR-665	0	-0.02	N/A
SLC29A1	ENST00000393844.1	solute carrier family 29 (equilibrative nucleoside transporter), member 1	678	1	0	1	0	1	0	0	1	2	rno-miR-665	0	-0.1	N/A
