# Supplementary material for: MicroRNA-10a-3p Improves Cartilage Degeneration by Regulating CH25H-CYP7B1-RORα Mediated Cholesterol Metabolism in Knee Osteoarthritis Rats
Source: Front Pharmacol. 2021 Jun 3;12:690181. doi: 10.3389/fphar.2021.690181 (PMC8209416; doi:10.3389/fphar.2021.690181)
Supplement: Supplementary file 3 [file DataSheet2.ZIP › TargetScan7.2__miR-702-5p.predicted_targets.xlsx]

## Sheet: TargetScan7
Ortholog of target gene	Representative transcript	Gene name	3P-seq tags + 5	Total sites	8mer sites	7mer-m8 sites	7mer-A1 sites	6mer sites	Representative miRNA	Cumulative weighted context++ score	Total context++ score	Aggregate PCT
AMER1	ENST00000330258.3	APC membrane recruitment protein 1	11	1*	0	0	0	2	rno-miR-702-5p	-1	0	N/A
CD19	ENST00000538922.1	CD19 molecule	5	1	1	0	0	1	rno-miR-702-5p	-0.76	-0.76	N/A
AC174470.1	ENST00000457257.1		164	1	1	0	0	0	rno-miR-702-5p	-0.76	-0.76	N/A
MYL12A	ENST00000217652.3	myosin, light chain 12A, regulatory, non-sarcomeric	52535	1	1	0	0	0	rno-miR-702-5p	-0.73	-0.74	N/A
GSG1L	ENST00000380898.2	GSG1-like	5	4	0	4	0	2	rno-miR-702-5p	-0.71	-0.71	N/A
MEIS3	ENST00000559524.1	Meis homeobox 3	29	3	0	3	0	2	rno-miR-702-5p	-0.71	-1.02	N/A
SMCP	ENST00000368765.3	sperm mitochondria-associated cysteine-rich protein	5	1	1	0	0	0	rno-miR-702-5p	-0.71	-0.71	N/A
RNASE3	ENST00000304639.3	ribonuclease, RNase A family, 3	5	1	1	0	0	0	rno-miR-702-5p	-0.68	-0.68	N/A
C8orf74	ENST00000304519.5	chromosome 8 open reading frame 74	5	1	1	0	0	0	rno-miR-702-5p	-0.68	-0.68	N/A
NUDT14	ENST00000392568.2	nudix (nucleoside diphosphate linked moiety X)-type motif 14	7	2	0	1	1	0	rno-miR-702-5p	-0.63	-0.63	N/A
CYP2B6	ENST00000324071.4	cytochrome P450, family 2, subfamily B, polypeptide 6	5	1	0	1	0	0	rno-miR-702-5p	-0.62	-0.62	N/A
FAM27E1	ENST00000377525.1	family with sequence similarity 27, member E1	5	1	0	1	0	0	rno-miR-702-5p	-0.61	-0.61	N/A
FAM27E3	ENST00000455764.2	family with sequence similarity 27, member E3	5	1	0	1	0	0	rno-miR-702-5p	-0.61	-0.61	N/A
FAM27E2	ENST00000377529.1	family with sequence similarity 27, member E2	5	1	0	1	0	0	rno-miR-702-5p	-0.61	-0.61	N/A
SFN	ENST00000339276.4	stratifin	5	1	1	0	0	0	rno-miR-702-5p	-0.59	-0.59	N/A
NUDC	ENST00000321265.5	nudC nuclear distribution protein	27	1	1	0	0	0	rno-miR-702-5p	-0.58	-0.58	N/A
GPR137	ENST00000539851.1	G protein-coupled receptor 137	202	1	1	0	0	0	rno-miR-702-5p	-0.55	-0.55	N/A
FATE1	ENST00000370350.3	fetal and adult testis expressed 1	5	1	1	0	0	0	rno-miR-702-5p	-0.55	-0.55	N/A
MMP28	ENST00000250144.8	matrix metallopeptidase 28	5	1	1	0	0	0	rno-miR-702-5p	-0.55	-0.55	N/A
E2F6	ENST00000362009.4	E2F transcription factor 6	70	1	1	0	0	0	rno-miR-702-5p	-0.54	-0.54	N/A
GPR45	ENST00000258456.1	G protein-coupled receptor 45	5	1	1	0	0	0	rno-miR-702-5p	-0.53	-0.53	N/A
NDN	ENST00000331837.4	necdin, melanoma antigen (MAGE) family member	5	2	0	2	0	0	rno-miR-702-5p	-0.53	-0.53	N/A
SLN	ENST00000531293.1	sarcolipin	5	1	0	1	0	1	rno-miR-702-5p	-0.52	-0.52	N/A
CABP5	ENST00000293255.2	calcium binding protein 5	5	1	1	0	0	0	rno-miR-702-5p	-0.51	-0.51	N/A
PPM1N	ENST00000324688.4	protein phosphatase, Mg2+/Mn2+ dependent, 1N (putative)	79	1	1	0	0	0	rno-miR-702-5p	-0.5	-0.5	N/A
SPRR1A	ENST00000307122.2	small proline-rich protein 1A	5	1	1	0	0	0	rno-miR-702-5p	-0.5	-0.5	N/A
DKK2	ENST00000285311.3	dickkopf WNT signaling pathway inhibitor 2	5	2	1	1	0	0	rno-miR-702-5p	-0.5	-0.5	N/A
SLC25A47	ENST00000361529.3	solute carrier family 25, member 47	5	1	1	0	0	0	rno-miR-702-5p	-0.5	-0.5	N/A
KRTAP4-4	ENST00000390661.3	keratin associated protein 4-4	5	1	1	0	0	0	rno-miR-702-5p	-0.5	-0.5	N/A
ABI3	ENST00000225941.1	ABI family, member 3	12	1	1	0	0	0	rno-miR-702-5p	-0.5	-0.5	N/A
DOK6	ENST00000382713.5	docking protein 6	8	3	1	1	1	2	rno-miR-702-5p	-0.5	-0.5	N/A
BORA	ENST00000390667.5	bora, aurora kinase A activator	244	1	1	0	0	0	rno-miR-702-5p	-0.49	-0.49	N/A
STARD4	ENST00000512160.1	StAR-related lipid transfer (START) domain containing 4	767	1	1	0	0	1	rno-miR-702-5p	-0.48	-0.49	N/A
C12orf61	ENST00000408887.2	chromosome 12 open reading frame 61	5	1	0	1	0	0	rno-miR-702-5p	-0.48	-0.48	N/A
NOD1	ENST00000222823.4	nucleotide-binding oligomerization domain containing 1	31	1	1	0	0	0	rno-miR-702-5p	-0.47	-0.47	N/A
NCMAP	ENST00000374392.2	noncompact myelin associated protein	17	1	1	0	0	0	rno-miR-702-5p	-0.46	-0.46	N/A
TMEM138	ENST00000278826.6	transmembrane protein 138	1694	2	0	1	1	0	rno-miR-702-5p	-0.46	-0.46	N/A
IL18BP	ENST00000497194.2	interleukin 18 binding protein	41	2	1	0	1	1	rno-miR-702-5p	-0.45	-0.53	N/A
CLCF1	ENST00000312438.7	cardiotrophin-like cytokine factor 1	98	2	0	2	0	0	rno-miR-702-5p	-0.45	-0.45	N/A
ZC4H2	ENST00000545618.1	zinc finger, C4H2 domain containing	432	1	1	0	0	0	rno-miR-702-5p	-0.44	-0.44	N/A
RHO	ENST00000296271.3	rhodopsin	5	2	1	1	0	1	rno-miR-702-5p	-0.44	-0.44	N/A
MTFR1	ENST00000458689.2	mitochondrial fission regulator 1	1051	1	1	0	0	0	rno-miR-702-5p	-0.44	-0.44	N/A
NUDT5	ENST00000491614.1	nudix (nucleoside diphosphate linked moiety X)-type motif 5	808	1	1	0	0	1	rno-miR-702-5p	-0.43	-0.45	N/A
TMEM51	ENST00000434578.2	transmembrane protein 51	87	1	1	0	0	0	rno-miR-702-5p	-0.43	-0.43	N/A
DLEU1	ENST00000378180.4	deleted in lymphocytic leukemia 1 (non-protein coding)	22	1	1	0	0	1	rno-miR-702-5p	-0.43	-0.44	N/A
LANCL1	ENST00000443314.1	LanC lantibiotic synthetase component C-like 1 (bacterial)	3395	2	1	0	1	0	rno-miR-702-5p	-0.42	-0.43	N/A
EIF5A	ENST00000336452.7	eukaryotic translation initiation factor 5A	756	1	1	0	0	0	rno-miR-702-5p	-0.42	-0.43	N/A
CCDC102A	ENST00000258214.2	coiled-coil domain containing 102A	481	1	1	0	0	0	rno-miR-702-5p	-0.42	-0.42	N/A
CCDC82	ENST00000278520.5	coiled-coil domain containing 82	224	1	1	0	0	0	rno-miR-702-5p	-0.42	-0.42	N/A
THAP6	ENST00000311638.3	THAP domain containing 6	24	2	1	1	0	1	rno-miR-702-5p	-0.42	-0.44	N/A
C2orf68	ENST00000306336.5	chromosome 2 open reading frame 68	565	2	0	2	0	0	rno-miR-702-5p	-0.41	-0.41	N/A
PKIG	ENST00000372894.3	protein kinase (cAMP-dependent, catalytic) inhibitor gamma	1619	2	0	2	0	0	rno-miR-702-5p	-0.41	-0.41	N/A
GARNL3	ENST00000314904.5	GTPase activating Rap/RanGAP domain-like 3	117	1	1	0	0	0	rno-miR-702-5p	-0.4	-0.4	N/A
KIAA0040	ENST00000423313.1	KIAA0040	15	1	1	0	0	2	rno-miR-702-5p	-0.4	-0.4	N/A
PIGZ	ENST00000412723.1	phosphatidylinositol glycan anchor biosynthesis, class Z	1071	1	1	0	0	0	rno-miR-702-5p	-0.4	-0.4	N/A
PNMA5	ENST00000361887.5	paraneoplastic Ma antigen family member 5	5	1	1	0	0	0	rno-miR-702-5p	-0.4	-0.4	N/A
FGF7	ENST00000267843.4	fibroblast growth factor 7	5	1	1	0	0	3	rno-miR-702-5p	-0.39	-0.39	N/A
ACCS	ENST00000263776.8	1-aminocyclopropane-1-carboxylate synthase homolog (Arabidopsis)(non-functional)	5	1	1	0	0	0	rno-miR-702-5p	-0.39	-0.39	N/A
ANKRD29	ENST00000592179.1	ankyrin repeat domain 29	60	1	1	0	0	1	rno-miR-702-5p	-0.39	-0.39	N/A
EMX2	ENST00000442245.4	empty spiracles homeobox 2	54	2	1	1	0	0	rno-miR-702-5p	-0.39	-0.43	N/A
MAOB	ENST00000538942.1	monoamine oxidase B	32	2	0	2	0	0	rno-miR-702-5p	-0.39	-0.47	N/A
SP9	ENST00000394967.2	Sp9 transcription factor	79	2	0	1	1	1	rno-miR-702-5p	-0.39	-0.41	N/A
SCLY	ENST00000254663.6	selenocysteine lyase	232	1	1	0	0	1	rno-miR-702-5p	-0.39	-0.39	N/A
PKIA	ENST00000396418.2	protein kinase (cAMP-dependent, catalytic) inhibitor alpha	542	1	0	1	0	1	rno-miR-702-5p	-0.38	-0.43	N/A
HMG20B	ENST00000333651.6	high mobility group 20B	2035	2	0	1	1	0	rno-miR-702-5p	-0.38	-0.39	N/A
MT-ATP8	ENST00000361851.1	mitochondrially encoded ATP synthase 8	127	1	0	1	0	1	rno-miR-702-5p	-0.38	-0.41	N/A
ST8SIA6	ENST00000377602.4	ST8 alpha-N-acetyl-neuraminide alpha-2,8-sialyltransferase 6	12	1	1	0	0	1	rno-miR-702-5p	-0.38	-0.38	N/A
RNASEK	ENST00000548577.1	ribonuclease, RNase K	4671	1	0	1	0	0	rno-miR-702-5p	-0.37	-0.37	N/A
IFITM3	ENST00000399808.4	interferon induced transmembrane protein 3	117	1	0	1	0	0	rno-miR-702-5p	-0.37	-0.37	N/A
TYROBP	ENST00000424586.3	TYRO protein tyrosine kinase binding protein	5	1	0	1	0	0	rno-miR-702-5p	-0.37	-0.37	N/A
BLOC1S3	ENST00000433642.2	biogenesis of lysosomal organelles complex-1, subunit 3	182	1	0	1	0	0	rno-miR-702-5p	-0.37	-0.37	N/A
SLC9A7	ENST00000328306.4	solute carrier family 9, subfamily A (NHE7, cation proton antiporter 7), member 7	147	1	1	0	0	0	rno-miR-702-5p	-0.37	-0.37	N/A
PWWP2B	ENST00000305233.5	PWWP domain containing 2B	5	1	1	0	0	0	rno-miR-702-5p	-0.36	-0.36	N/A
COA5	ENST00000328709.3	cytochrome c oxidase assembly factor 5	72	1	0	1	0	0	rno-miR-702-5p	-0.36	-0.36	N/A
ARX	ENST00000379044.4	aristaless related homeobox	5	1	1	0	0	2	rno-miR-702-5p	-0.36	-0.36	N/A
CD84	ENST00000534968.1	CD84 molecule	5	4*	2	0	1	0	rno-miR-702-5p	-0.36	-0.36	N/A
ARHGAP20	ENST00000260283.4	Rho GTPase activating protein 20	85	1	1	0	0	1	rno-miR-702-5p	-0.36	-0.36	N/A
VWC2L	ENST00000427124.1	von Willebrand factor C domain containing protein 2-like	5	3	0	1	2	0	rno-miR-702-5p	-0.36	-0.36	N/A
PCBP2	ENST00000455667.3	poly(rC) binding protein 2	24310	2	0	2	0	0	rno-miR-702-5p	-0.36	-0.64	N/A
LHFPL3	ENST00000535008.1	lipoma HMGIC fusion partner-like 3	5	2	0	1	1	0	rno-miR-702-5p	-0.36	-0.36	N/A
SH2D4B	ENST00000339284.2	SH2 domain containing 4B	5	2	1	1	0	0	rno-miR-702-5p	-0.35	-0.35	N/A
EFNB1	ENST00000204961.4	ephrin-B1	386	2	1	1	0	0	rno-miR-702-5p	-0.35	-0.35	N/A
GFPT1	ENST00000357308.4	glutamine--fructose-6-phosphate transaminase 1	1313	1	1	0	0	0	rno-miR-702-5p	-0.35	-0.38	N/A
RIMKLB	ENST00000357529.3	ribosomal modification protein rimK-like family member B	164	2	1	0	1	1	rno-miR-702-5p	-0.35	-0.39	N/A
TIPARP	ENST00000295924.7	TCDD-inducible poly(ADP-ribose) polymerase	166	1	1	0	0	0	rno-miR-702-5p	-0.35	-0.35	N/A
GPR114	ENST00000340339.4	G protein-coupled receptor 114	5	1	1	0	0	0	rno-miR-702-5p	-0.35	-0.35	N/A
EIF1B	ENST00000232905.3	eukaryotic translation initiation factor 1B	1106	1	0	1	0	0	rno-miR-702-5p	-0.35	-0.36	N/A
NIPAL3	ENST00000003912.3	NIPA-like domain containing 3	775	1	1	0	0	1	rno-miR-702-5p	-0.35	-0.43	N/A
DOK5	ENST00000262593.5	docking protein 5	5	1	0	1	0	0	rno-miR-702-5p	-0.35	-0.35	N/A
CARM1	ENST00000327064.4	coactivator-associated arginine methyltransferase 1	663	1	1	0	0	0	rno-miR-702-5p	-0.34	-0.36	N/A
ZC3H15	ENST00000337859.6	zinc finger CCCH-type containing 15	395	1	0	1	0	0	rno-miR-702-5p	-0.34	-0.34	N/A
RP11-1102P16.1	ENST00000523987.1	Uncharacterized protein	5	1	0	1	0	0	rno-miR-702-5p	-0.34	-0.34	N/A
CCL5	ENST00000293272.3	chemokine (C-C motif) ligand 5	5	1	0	1	0	0	rno-miR-702-5p	-0.33	-0.33	N/A
SC5D	ENST00000264027.4	sterol-C5-desaturase	1299	1	0	1	0	0	rno-miR-702-5p	-0.33	-0.33	N/A
ZNF146	ENST00000443387.2	zinc finger protein 146	3086	1	0	0	1	0	rno-miR-702-5p	-0.33	-0.33	N/A
REV3L	ENST00000368802.3	REV3-like, polymerase (DNA directed), zeta, catalytic subunit	9	2	1	1	0	0	rno-miR-702-5p	-0.33	-0.33	N/A
RAB6B	ENST00000285208.4	RAB6B, member RAS oncogene family	669	2	0	2	0	1	rno-miR-702-5p	-0.33	-0.48	N/A
TPH1	ENST00000250018.2	tryptophan hydroxylase 1	12	2	0	0	2	1	rno-miR-702-5p	-0.33	-0.33	N/A
TSPAN15	ENST00000373290.2	tetraspanin 15	15	1	0	1	0	0	rno-miR-702-5p	-0.33	-0.33	N/A
LGI4	ENST00000392225.3	leucine-rich repeat LGI family, member 4	29	1	1	0	0	0	rno-miR-702-5p	-0.33	-0.33	N/A
DCK	ENST00000504730.1	deoxycytidine kinase	200	1	1	0	0	0	rno-miR-702-5p	-0.33	-0.59	N/A
TMPO	ENST00000266732.4	thymopoietin	3196	2	0	2	0	0	rno-miR-702-5p	-0.33	-0.33	N/A
TM4SF1	ENST00000472441.1	transmembrane 4 L six family member 1	1401	1	0	1	0	0	rno-miR-702-5p	-0.33	-0.33	N/A
C17orf103	ENST00000468196.1	chromosome 17 open reading frame 103	54	1	1	0	0	0	rno-miR-702-5p	-0.33	-0.33	N/A
GRIN2A	ENST00000562109.1	glutamate receptor, ionotropic, N-methyl D-aspartate 2A	5	3	1	1	1	1	rno-miR-702-5p	-0.33	-0.36	N/A
HIST4H4	ENST00000539745.1	histone cluster 4, H4	5	1	0	1	0	0	rno-miR-702-5p	-0.33	-0.33	N/A
SPRR1B	ENST00000307098.4	small proline-rich protein 1B	5	1	0	1	0	0	rno-miR-702-5p	-0.32	-0.32	N/A
HIST1H2AM	ENST00000359611.2	histone cluster 1, H2am	86	1	0	1	0	0	rno-miR-702-5p	-0.32	-0.32	N/A
INCA1	ENST00000355025.3	inhibitor of CDK, cyclin A1 interacting protein 1	6	1	0	1	0	0	rno-miR-702-5p	-0.32	-0.32	N/A
GPRASP2	ENST00000543253.1	G protein-coupled receptor associated sorting protein 2	191	1	0	1	0	0	rno-miR-702-5p	-0.32	-0.32	N/A
PSME3	ENST00000541124.1	proteasome (prosome, macropain) activator subunit 3 (PA28 gamma; Ki)	3605	1	0	1	0	0	rno-miR-702-5p	-0.32	-0.32	N/A
BCL2L13	ENST00000418951.2	BCL2-like 13 (apoptosis facilitator)	741	3	0	1	2	1	rno-miR-702-5p	-0.32	-0.43	N/A
CCND3	ENST00000372991.4	cyclin D3	271	1	1	0	0	0	rno-miR-702-5p	-0.32	-0.32	N/A
STAP1	ENST00000265404.2	signal transducing adaptor family member 1	5	1	0	1	0	0	rno-miR-702-5p	-0.32	-0.32	N/A
KCNJ6	ENST00000609713.1	potassium inwardly-rectifying channel, subfamily J, member 6	5	5	0	4	1	5	rno-miR-702-5p	-0.32	-0.32	N/A
RGMA	ENST00000557420.1	RGM domain family, member A	145	1	1	0	0	0	rno-miR-702-5p	-0.32	-0.33	N/A
CA7	ENST00000394069.3	carbonic anhydrase VII	5	1	0	1	0	0	rno-miR-702-5p	-0.32	-0.32	N/A
ANO3	ENST00000256737.3	anoctamin 3	5	2	0	1	1	1	rno-miR-702-5p	-0.32	-0.32	N/A
OR4N2	ENST00000568211.1	olfactory receptor, family 4, subfamily N, member 2	5	1	0	1	0	0	rno-miR-702-5p	-0.31	-0.31	N/A
TNFSF15	ENST00000374045.4	tumor necrosis factor (ligand) superfamily, member 15	29	3	0	1	2	1	rno-miR-702-5p	-0.31	-0.31	N/A
CLVS1	ENST00000518592.1	clavesin 1	5	1	1	0	0	1	rno-miR-702-5p	-0.31	-0.31	N/A
RP11-156E8.1	ENST00000607453.1		51	1	1	0	0	0	rno-miR-702-5p	-0.31	-0.4	N/A
DEXI	ENST00000331808.4	Dexi homolog (mouse)	1646	1	1	0	0	0	rno-miR-702-5p	-0.31	-0.31	N/A
CNR1	ENST00000362094.5	cannabinoid receptor 1 (brain)	40	2	0	2	0	0	rno-miR-702-5p	-0.31	-0.34	N/A
DHCR24	ENST00000371269.3	24-dehydrocholesterol reductase	7645	2	1	1	0	1	rno-miR-702-5p	-0.31	-0.31	N/A
CES4A	ENST00000540947.2	carboxylesterase 4A	30	1	1	0	0	1	rno-miR-702-5p	-0.3	-0.31	N/A
PRKCQ	ENST00000263125.5	protein kinase C, theta	7	2	1	0	1	0	rno-miR-702-5p	-0.3	-0.3	N/A
PDP2	ENST00000311765.2	pyruvate dehyrogenase phosphatase catalytic subunit 2	102	1	0	1	0	1	rno-miR-702-5p	-0.3	-0.3	N/A
SLC44A5	ENST00000370859.3	solute carrier family 44, member 5	395	1	1	0	0	0	rno-miR-702-5p	-0.3	-0.3	N/A
ZMAT5	ENST00000344318.3	zinc finger, matrin-type 5	398	1	0	1	0	0	rno-miR-702-5p	-0.3	-0.3	N/A
MFAP3L	ENST00000393704.3	microfibrillar-associated protein 3-like	69	2	1	0	1	2	rno-miR-702-5p	-0.3	-0.32	N/A
ALDH1A1	ENST00000297785.3	aldehyde dehydrogenase 1 family, member A1	825	1	0	1	0	0	rno-miR-702-5p	-0.3	-0.3	N/A
AC107021.1	ENST00000422482.1	HCG1786590; PRO2533; Uncharacterized protein	5	1	0	1	0	0	rno-miR-702-5p	-0.3	-0.3	N/A
NXF3	ENST00000395065.3	nuclear RNA export factor 3	5	1	0	1	0	0	rno-miR-702-5p	-0.3	-0.3	N/A
TMEM196	ENST00000405844.1	transmembrane protein 196	5	2	1	0	1	1	rno-miR-702-5p	-0.3	-0.3	N/A
SEPT6	ENST00000394610.1	septin 6	1854	1	1	0	0	1	rno-miR-702-5p	-0.3	-0.32	N/A
MAL	ENST00000309988.4	mal, T-cell differentiation protein	5	1	0	1	0	0	rno-miR-702-5p	-0.3	-0.3	N/A
SCARA3	ENST00000301904.3	scavenger receptor class A, member 3	5318	1	1	0	0	0	rno-miR-702-5p	-0.3	-0.3	N/A
TEX30	ENST00000376027.1	testis expressed 30	231	1	0	0	1	0	rno-miR-702-5p	-0.3	-0.3	N/A
SS18L1	ENST00000331758.3	synovial sarcoma translocation gene on chromosome 18-like 1	274	2	1	1	0	0	rno-miR-702-5p	-0.3	-0.35	N/A
SLC38A2	ENST00000256689.5	solute carrier family 38, member 2	696	1	1	0	0	0	rno-miR-702-5p	-0.3	-0.3	N/A
CD302	ENST00000259053.4	CD302 molecule	860	1	1	0	0	0	rno-miR-702-5p	-0.3	-0.49	N/A
KCNJ8	ENST00000240662.2	potassium inwardly-rectifying channel, subfamily J, member 8	53	1	0	1	0	0	rno-miR-702-5p	-0.3	-0.3	N/A
FAM19A4	ENST00000295569.7	family with sequence similarity 19 (chemokine (C-C motif)-like), member A4	5	1	1	0	0	0	rno-miR-702-5p	-0.29	-0.29	N/A
NAT2	ENST00000286479.3	N-acetyltransferase 2 (arylamine N-acetyltransferase)	5	1	0	1	0	0	rno-miR-702-5p	-0.29	-0.29	N/A
CXCR2	ENST00000318507.2	chemokine (C-X-C motif) receptor 2	5	1	0	1	0	0	rno-miR-702-5p	-0.29	-0.29	N/A
CAMK4	ENST00000282356.4	calcium/calmodulin-dependent protein kinase IV	73	2	0	0	2	3	rno-miR-702-5p	-0.29	-0.36	N/A
DIO1	ENST00000322679.6	deiodinase, iodothyronine, type I	5	1	0	1	0	0	rno-miR-702-5p	-0.29	-0.29	N/A
CTD-2203A3.1	ENST00000510583.1	Uncharacterized protein	5	1	0	0	1	0	rno-miR-702-5p	-0.29	-0.29	N/A
PLEKHA1	ENST00000538022.1	pleckstrin homology domain containing, family A (phosphoinositide binding specific) member 1	1172	2	0	2	0	1	rno-miR-702-5p	-0.29	-0.3	N/A
AHR	ENST00000242057.4	aryl hydrocarbon receptor	25	1	1	0	0	1	rno-miR-702-5p	-0.29	-0.29	N/A
ZNF169	ENST00000481550.2	zinc finger protein 169	12	1	0	1	0	0	rno-miR-702-5p	-0.29	-0.29	N/A
UBL3	ENST00000380680.4	ubiquitin-like 3	431	1	0	1	0	1	rno-miR-702-5p	-0.29	-0.29	N/A
FEZ1	ENST00000278919.3	fasciculation and elongation protein zeta 1 (zygin I)	93	1	0	1	0	0	rno-miR-702-5p	-0.29	-0.29	N/A
KRT71	ENST00000267119.5	keratin 71	5	1	0	1	0	1	rno-miR-702-5p	-0.29	-0.29	N/A
GRAMD1A	ENST00000424536.2	GRAM domain containing 1A	121	1	0	1	0	0	rno-miR-702-5p	-0.29	-0.29	N/A
ARHGEF26	ENST00000356448.4	Rho guanine nucleotide exchange factor (GEF) 26	164	1	1	0	0	0	rno-miR-702-5p	-0.29	-0.29	N/A
ZSWIM8	ENST00000604524.1	zinc finger, SWIM-type containing 8	36	1	1	0	0	0	rno-miR-702-5p	-0.29	-0.29	N/A
FZD2	ENST00000315323.3	frizzled family receptor 2	807	1	1	0	0	0	rno-miR-702-5p	-0.29	-0.32	N/A
SLC25A44	ENST00000359511.4	solute carrier family 25, member 44	760	2	0	1	1	0	rno-miR-702-5p	-0.29	-0.29	N/A
KRTAP24-1	ENST00000340345.4	keratin associated protein 24-1	5	1	0	1	0	0	rno-miR-702-5p	-0.28	-0.28	N/A
KCNK6	ENST00000263372.3	potassium channel, subfamily K, member 6	137	1	0	1	0	0	rno-miR-702-5p	-0.28	-0.28	N/A
MYL3	ENST00000395869.1	myosin, light chain 3, alkali; ventricular, skeletal, slow	5	1	0	1	0	0	rno-miR-702-5p	-0.28	-0.28	N/A
ANKRD40	ENST00000285243.6	ankyrin repeat domain 40	409	2	0	1	1	0	rno-miR-702-5p	-0.28	-0.29	N/A
C15orf41	ENST00000567389.1	chromosome 15 open reading frame 41	48	1	0	1	0	0	rno-miR-702-5p	-0.28	-0.28	N/A
EDNRB	ENST00000377211.4	endothelin receptor type B	5	2	0	0	2	1	rno-miR-702-5p	-0.28	-0.28	N/A
RBM42	ENST00000588161.1	RNA binding motif protein 42	684	1	0	1	0	0	rno-miR-702-5p	-0.28	-0.28	N/A
PMP22	ENST00000395938.2	peripheral myelin protein 22	1152	1	0	1	0	1	rno-miR-702-5p	-0.28	-0.28	N/A
RYK	ENST00000296084.4	receptor-like tyrosine kinase	51	1	0	1	0	0	rno-miR-702-5p	-0.28	-0.28	N/A
CYSTM1	ENST00000261811.4	cysteine-rich transmembrane module containing 1	2724	1	0	0	1	0	rno-miR-702-5p	-0.28	-0.28	N/A
SNX22	ENST00000325881.4	sorting nexin 22	5	1	1	0	0	0	rno-miR-702-5p	-0.28	-0.28	N/A
AK8	ENST00000298545.3	adenylate kinase 8	7	1	0	0	1	0	rno-miR-702-5p	-0.28	-0.28	N/A
SPRY4	ENST00000344120.4	sprouty homolog 4 (Drosophila)	110	2	1	1	0	0	rno-miR-702-5p	-0.28	-0.28	N/A
CREB3L1	ENST00000529193.1	cAMP responsive element binding protein 3-like 1	160	1	0	1	0	0	rno-miR-702-5p	-0.28	-0.28	N/A
SPINK5	ENST00000359874.3	serine peptidase inhibitor, Kazal type 5	17	1	0	1	0	1	rno-miR-702-5p	-0.28	-0.28	N/A
FAM193B	ENST00000514747.1	family with sequence similarity 193, member B	77	1	1	0	0	0	rno-miR-702-5p	-0.28	-0.28	N/A
TTK	ENST00000509894.1	TTK protein kinase	539	1	0	1	0	0	rno-miR-702-5p	-0.28	-0.28	N/A
TGM3	ENST00000381458.5	transglutaminase 3	7	1	0	1	0	0	rno-miR-702-5p	-0.28	-0.28	N/A
ARHGEF33	ENST00000409978.1	Rho guanine nucleotide exchange factor (GEF) 33	9	2	2	0	0	0	rno-miR-702-5p	-0.28	-0.28	N/A
MTFP1	ENST00000266263.5	mitochondrial fission process 1	2373	1	0	1	0	1	rno-miR-702-5p	-0.28	-0.28	N/A
FZD6	ENST00000358755.4	frizzled family receptor 6	161	1	1	0	0	0	rno-miR-702-5p	-0.27	-0.31	N/A
NKG7	ENST00000595217.1	natural killer cell group 7 sequence	5	1	0	0	1	0	rno-miR-702-5p	-0.27	-0.27	N/A
OTOF	ENST00000338581.6	otoferlin	5	1	1	0	0	0	rno-miR-702-5p	-0.27	-0.27	N/A
ALDH4A1	ENST00000375341.3	aldehyde dehydrogenase 4 family, member A1	520	1	1	0	0	0	rno-miR-702-5p	-0.27	-0.27	N/A
LDOC1	ENST00000370526.2	leucine zipper, down-regulated in cancer 1	14	1	0	1	0	0	rno-miR-702-5p	-0.27	-0.27	N/A
CREG2	ENST00000324768.5	cellular repressor of E1A-stimulated genes 2	38	2	0	2	0	2	rno-miR-702-5p	-0.27	-0.34	N/A
NPC1	ENST00000269228.5	Niemann-Pick disease, type C1	257	1	0	1	0	0	rno-miR-702-5p	-0.27	-0.27	N/A
KRTAP26-1	ENST00000360542.3	keratin associated protein 26-1	5	1	0	1	0	0	rno-miR-702-5p	-0.27	-0.27	N/A
C3orf30	ENST00000295622.1	chromosome 3 open reading frame 30	5	1	0	1	0	0	rno-miR-702-5p	-0.27	-0.27	N/A
SYN3	ENST00000358763.2	synapsin III	5	1	1	0	0	0	rno-miR-702-5p	-0.27	-0.27	N/A
RD3	ENST00000367002.4	retinal degeneration 3	5	1	0	1	0	0	rno-miR-702-5p	-0.26	-0.26	N/A
KCNK16	ENST00000425054.2	potassium channel, subfamily K, member 16	5	1	0	1	0	0	rno-miR-702-5p	-0.26	-0.26	N/A
TNPO1	ENST00000337273.5	transportin 1	2041	2	1	0	1	0	rno-miR-702-5p	-0.26	-0.28	N/A
FSHB	ENST00000417547.1	follicle stimulating hormone, beta polypeptide	5	1	0	1	0	0	rno-miR-702-5p	-0.26	-0.26	N/A
SULT6B1	ENST00000535679.1	sulfotransferase family, cytosolic, 6B, member 1	5	1	0	0	1	0	rno-miR-702-5p	-0.26	-0.26	N/A
RNF39	ENST00000376751.3	ring finger protein 39	7	1	0	1	0	1	rno-miR-702-5p	-0.26	-0.26	N/A
KRTAP5-8	ENST00000398534.3	keratin associated protein 5-8	5	1	0	1	0	0	rno-miR-702-5p	-0.26	-0.26	N/A
GMEB1	ENST00000373816.1	glucocorticoid modulatory element binding protein 1	154	2	0	2	0	1	rno-miR-702-5p	-0.26	-0.28	N/A
AC129492.6	ENST00000399413.3		5	1	0	1	0	1	rno-miR-702-5p	-0.26	-0.26	N/A
TIMP2	ENST00000585421.1	TIMP metallopeptidase inhibitor 2	3147	1	1	0	0	0	rno-miR-702-5p	-0.26	-0.3	N/A
CHCHD4	ENST00000295767.5	coiled-coil-helix-coiled-coil-helix domain containing 4	8	1	0	1	0	1	rno-miR-702-5p	-0.26	-0.29	N/A
AL033381.1	ENST00000314040.1	Uncharacterized protein; cDNA FLJ34594 fis, clone KIDNE2009109	5	1	1	0	0	0	rno-miR-702-5p	-0.26	-0.26	N/A
WDR48	ENST00000302313.5	WD repeat domain 48	638	1	0	1	0	0	rno-miR-702-5p	-0.26	-0.26	N/A
LY75-CD302	ENST00000504764.1	LY75-CD302 readthrough	855	1	1	0	0	0	rno-miR-702-5p	-0.26	-0.42	N/A
LY75	ENST00000554112.1	lymphocyte antigen 75	855	1	1	0	0	0	rno-miR-702-5p	-0.26	-0.42	N/A
STARD3NL	ENST00000009041.7	STARD3 N-terminal like	1911	1	0	1	0	0	rno-miR-702-5p	-0.26	-0.26	N/A
SLC41A1	ENST00000367137.3	solute carrier family 41 (magnesium transporter), member 1	300	1	1	0	0	2	rno-miR-702-5p	-0.26	-0.26	N/A
NUCB2	ENST00000529010.1	nucleobindin 2	71	1	0	0	1	0	rno-miR-702-5p	-0.25	-0.25	N/A
NUDT9	ENST00000473942.1	nudix (nucleoside diphosphate linked moiety X)-type motif 9	325	1	0	0	1	0	rno-miR-702-5p	-0.25	-0.27	N/A
AP1G1	ENST00000299980.4	adaptor-related protein complex 1, gamma 1 subunit	436	1	1	0	0	1	rno-miR-702-5p	-0.25	-0.25	N/A
SRSF4	ENST00000546138.1	serine/arginine-rich splicing factor 4	2524	1	1	0	0	0	rno-miR-702-5p	-0.25	-0.25	N/A
TAAR2	ENST00000275191.2	trace amine associated receptor 2	5	1	0	0	1	0	rno-miR-702-5p	-0.25	-0.25	N/A
C17orf74	ENST00000574034.1	chromosome 17 open reading frame 74	8	1	0	1	0	0	rno-miR-702-5p	-0.25	-0.25	N/A
ENAM	ENST00000396073.3	enamelin	5	2	0	1	1	1	rno-miR-702-5p	-0.25	-0.25	N/A
C14orf2	ENST00000553430.1	chromosome 14 open reading frame 2	1228	1	0	1	0	0	rno-miR-702-5p	-0.25	-0.25	N/A
HMG20A	ENST00000336216.4	high mobility group 20A	391	1	0	1	0	0	rno-miR-702-5p	-0.25	-0.26	N/A
TMEM68	ENST00000523073.1	transmembrane protein 68	77	1	0	1	0	0	rno-miR-702-5p	-0.25	-0.27	N/A
RNF146	ENST00000356799.2	ring finger protein 146	1504	1	0	0	1	1	rno-miR-702-5p	-0.25	-0.25	N/A
RP11-389E17.1	ENST00000507870.1	HCG2025867; Uncharacterized protein	5	1	0	0	1	0	rno-miR-702-5p	-0.25	-0.25	N/A
PGP	ENST00000333503.7	phosphoglycolate phosphatase	153	1	0	1	0	0	rno-miR-702-5p	-0.25	-0.25	N/A
RPGRIP1L	ENST00000262135.4	RPGRIP1-like	55	1	1	0	0	1	rno-miR-702-5p	-0.25	-0.25	N/A
RP11-293M10.1	ENST00000553510.1	Uncharacterized protein	5	1	0	1	0	0	rno-miR-702-5p	-0.25	-0.25	N/A
CIDEB	ENST00000554411.1	cell death-inducing DFFA-like effector b	26	1	0	1	0	0	rno-miR-702-5p	-0.25	-0.25	N/A
THAP9	ENST00000302236.5	THAP domain containing 9	37	2	0	0	2	0	rno-miR-702-5p	-0.25	-0.27	N/A
ALS2CR11	ENST00000439802.1	amyotrophic lateral sclerosis 2 (juvenile) chromosome region, candidate 11	5	1	0	1	0	0	rno-miR-702-5p	-0.25	-0.25	N/A
BCL2L10	ENST00000260442.3	BCL2-like 10 (apoptosis facilitator)	5	1	0	1	0	0	rno-miR-702-5p	-0.25	-0.25	N/A
AL590483.1	ENST00000598000.1	Uncharacterized protein; cDNA FLJ42623 fis, clone BRACE3015894	5	1	1	0	0	0	rno-miR-702-5p	-0.25	-0.25	N/A
CDK5R2	ENST00000302625.4	cyclin-dependent kinase 5, regulatory subunit 2 (p39)	24	1	0	1	0	0	rno-miR-702-5p	-0.24	-0.24	N/A
DNAH17-AS1	ENST00000598378.1	DNAH17 antisense RNA 1	23	1	0	1	0	0	rno-miR-702-5p	-0.24	-0.24	N/A
DLX3	ENST00000434704.2	distal-less homeobox 3	5	1	0	1	0	1	rno-miR-702-5p	-0.24	-0.24	N/A
ANAPC13	ENST00000510994.1	anaphase promoting complex subunit 13	443	2	0	1	1	0	rno-miR-702-5p	-0.24	-0.48	N/A
BROX	ENST00000537020.1	BRO1 domain and CAAX motif containing	149	2	0	1	1	0	rno-miR-702-5p	-0.24	-0.27	N/A
JARID2	ENST00000341776.2	jumonji, AT rich interactive domain 2	199	1	0	0	1	2	rno-miR-702-5p	-0.24	-0.24	N/A
PDE5A	ENST00000354960.3	phosphodiesterase 5A, cGMP-specific	69	1	1	0	0	0	rno-miR-702-5p	-0.24	-0.25	N/A
EFHD2	ENST00000375980.4	EF-hand domain family, member D2	1411	1	0	1	0	0	rno-miR-702-5p	-0.24	-0.24	N/A
PRELID1	ENST00000303204.4	PRELI domain containing 1	1203	1	0	0	1	0	rno-miR-702-5p	-0.24	-0.24	N/A
TULP4	ENST00000367094.2	tubby like protein 4	93	1	0	1	0	0	rno-miR-702-5p	-0.24	-0.24	N/A
C9orf16	ENST00000372994.1	chromosome 9 open reading frame 16	274	1	0	1	0	0	rno-miR-702-5p	-0.24	-0.24	N/A
SYNDIG1L	ENST00000331628.3	synapse differentiation inducing 1-like	7	1	0	1	0	0	rno-miR-702-5p	-0.24	-0.24	N/A
AQPEP	ENST00000357872.4	Aminopeptidase Q	11	1	0	1	0	0	rno-miR-702-5p	-0.24	-0.24	N/A
PALM	ENST00000338448.5	paralemmin	341	1	0	0	1	1	rno-miR-702-5p	-0.24	-0.24	N/A
GRTP1	ENST00000375431.4	growth hormone regulated TBC protein 1	1279	1	0	0	1	0	rno-miR-702-5p	-0.24	-0.24	N/A
KRI1	ENST00000312962.6	KRI1 homolog (S. cerevisiae)	25	1	0	0	1	0	rno-miR-702-5p	-0.24	-0.24	N/A
HS3ST4	ENST00000331351.5	heparan sulfate (glucosamine) 3-O-sulfotransferase 4	5	1	1	0	0	0	rno-miR-702-5p	-0.24	-0.24	N/A
CYB5B	ENST00000512062.1	cytochrome b5 type B (outer mitochondrial membrane)	2472	1	0	1	0	0	rno-miR-702-5p	-0.24	-0.24	N/A
MT-ND4L	ENST00000361335.1	mitochondrially encoded NADH dehydrogenase 4L	8219	1	0	0	1	1	rno-miR-702-5p	-0.24	-0.29	N/A
NRIP1	ENST00000400199.1	nuclear receptor interacting protein 1	342	1	1	0	0	1	rno-miR-702-5p	-0.24	-0.24	N/A
PLEKHG4	ENST00000450733.1	pleckstrin homology domain containing, family G (with RhoGef domain) member 4	276	1	0	1	0	1	rno-miR-702-5p	-0.24	-0.24	N/A
RPA3-AS1	ENST00000406829.1	RPA3 antisense RNA 1	22	1	0	1	0	0	rno-miR-702-5p	-0.24	-0.24	N/A
TUBGCP6	ENST00000439308.2	tubulin, gamma complex associated protein 6	1062	2	0	1	1	0	rno-miR-702-5p	-0.24	-0.24	N/A
TRIM29	ENST00000341846.5	tripartite motif containing 29	5	1	0	1	0	0	rno-miR-702-5p	-0.24	-0.24	N/A
APOA5	ENST00000227665.4	apolipoprotein A-V	14	1	0	1	0	1	rno-miR-702-5p	-0.24	-0.24	N/A
EXOC4	ENST00000253861.4	exocyst complex component 4	325	1	1	0	0	0	rno-miR-702-5p	-0.24	-0.24	N/A
FKBP11	ENST00000552878.1	FK506 binding protein 11, 19 kDa	37	1	0	0	1	0	rno-miR-702-5p	-0.24	-0.28	N/A
VCPIP1	ENST00000310421.4	valosin containing protein (p97)/p47 complex interacting protein 1	228	4	0	2	2	1	rno-miR-702-5p	-0.24	-0.41	N/A
EDN3	ENST00000311585.7	endothelin 3	5	1	0	1	0	2	rno-miR-702-5p	-0.24	-0.24	N/A
NPFFR1	ENST00000277942.6	neuropeptide FF receptor 1	5	3	0	2	1	0	rno-miR-702-5p	-0.24	-0.24	N/A
OSBPL2	ENST00000358053.2	oxysterol binding protein-like 2	283	1	1	0	0	1	rno-miR-702-5p	-0.24	-0.25	N/A
MSANTD1	ENST00000507492.1	Myb/SANT-like DNA-binding domain containing 1	7	1	0	1	0	0	rno-miR-702-5p	-0.23	-0.23	N/A
UBTD2	ENST00000393792.2	ubiquitin domain containing 2	297	1	1	0	0	0	rno-miR-702-5p	-0.23	-0.31	N/A
AGTR2	ENST00000371906.4	angiotensin II receptor, type 2	5	2	0	0	2	0	rno-miR-702-5p	-0.23	-0.23	N/A
ITGA5	ENST00000293379.4	integrin, alpha 5 (fibronectin receptor, alpha polypeptide)	5599	1	0	1	0	1	rno-miR-702-5p	-0.23	-0.23	N/A
MRPL13	ENST00000306185.3	mitochondrial ribosomal protein L13	1730	1	0	0	1	0	rno-miR-702-5p	-0.23	-0.24	N/A
PRRG1	ENST00000378628.4	proline rich Gla (G-carboxyglutamic acid) 1	1122	1	0	1	0	0	rno-miR-702-5p	-0.23	-0.23	N/A
EPSTI1	ENST00000313624.7	epithelial stromal interaction 1 (breast)	11	1	1	0	0	1	rno-miR-702-5p	-0.23	-0.23	N/A
C14orf23	ENST00000399387.4	chromosome 14 open reading frame 23	5	1	0	0	1	1	rno-miR-702-5p	-0.23	-0.23	N/A
CLEC1B	ENST00000428126.2	C-type lectin domain family 1, member B	5	2	0	1	1	1	rno-miR-702-5p	-0.23	-0.23	N/A
RP4-539M6.19	ENST00000439838.1	Uncharacterized protein	2373	1	0	1	0	1	rno-miR-702-5p	-0.23	-0.23	N/A
BHLHA15	ENST00000609256.1	basic helix-loop-helix family, member a15	136	1	1	0	0	1	rno-miR-702-5p	-0.23	-0.24	N/A
C20orf194	ENST00000453730.2	chromosome 20 open reading frame 194	1083	2	0	1	1	0	rno-miR-702-5p	-0.23	-0.23	N/A
NUDT4	ENST00000337179.5	nudix (nucleoside diphosphate linked moiety X)-type motif 4	41	2	0	0	2	0	rno-miR-702-5p	-0.23	-0.23	N/A
AK7	ENST00000267584.4	adenylate kinase 7	30	1	0	1	0	0	rno-miR-702-5p	-0.23	-0.23	N/A
AHRR	ENST00000316418.5	aryl-hydrocarbon receptor repressor	1049	1	1	0	0	0	rno-miR-702-5p	-0.23	-0.28	N/A
CIAPIN1	ENST00000565961.1	cytokine induced apoptosis inhibitor 1	423	1	0	1	0	0	rno-miR-702-5p	-0.23	-0.23	N/A
CHMP7	ENST00000313219.7	charged multivesicular body protein 7	124	3	0	2	1	0	rno-miR-702-5p	-0.23	-0.29	N/A
CDK2AP1	ENST00000261692.2	cyclin-dependent kinase 2 associated protein 1	1047	1	0	0	1	0	rno-miR-702-5p	-0.23	-0.23	N/A
TMEM218	ENST00000532156.1	transmembrane protein 218	553	1	0	0	1	1	rno-miR-702-5p	-0.23	-0.23	N/A
ABHD2	ENST00000352732.5	abhydrolase domain containing 2	210	2	0	1	1	1	rno-miR-702-5p	-0.23	-0.23	N/A
ZKSCAN1	ENST00000324306.6	zinc finger with KRAB and SCAN domains 1	1314	3	1	1	1	2	rno-miR-702-5p	-0.23	-0.23	N/A
HPN	ENST00000262626.2	hepsin	672	1	1	0	0	0	rno-miR-702-5p	-0.23	-0.23	N/A
AC137932.1	ENST00000602042.1		5	1	0	1	0	0	rno-miR-702-5p	-0.23	-0.23	N/A
SFMBT2	ENST00000361972.4	Scm-like with four mbt domains 2	107	2	1	1	0	1	rno-miR-702-5p	-0.22	-0.22	N/A
COLEC11	ENST00000236693.7	collectin sub-family member 11	41	1	0	1	0	0	rno-miR-702-5p	-0.22	-0.22	N/A
RIMS2	ENST00000507740.1	regulating synaptic membrane exocytosis 2	8	3	0	2	1	0	rno-miR-702-5p	-0.22	-0.26	N/A
CXorf23	ENST00000379687.3	chromosome X open reading frame 23	30	1	0	0	1	0	rno-miR-702-5p	-0.22	-0.22	N/A
CTSD	ENST00000236671.2	cathepsin D	2057	1	0	1	0	0	rno-miR-702-5p	-0.22	-0.22	N/A
SDC1	ENST00000254351.4	syndecan 1	3152	2	0	1	1	0	rno-miR-702-5p	-0.22	-0.24	N/A
ITK	ENST00000422843.3	IL2-inducible T-cell kinase	5	1	1	0	0	1	rno-miR-702-5p	-0.22	-0.22	N/A
CHRNA2	ENST00000407991.1	cholinergic receptor, nicotinic, alpha 2 (neuronal)	5	1	1	0	0	1	rno-miR-702-5p	-0.22	-0.22	N/A
KRT74	ENST00000549343.1	keratin 74	5	1	0	1	0	0	rno-miR-702-5p	-0.22	-0.22	N/A
CUL3	ENST00000264414.4	cullin 3	1476	1	0	1	0	0	rno-miR-702-5p	-0.22	-0.22	N/A
EPHA5	ENST00000273854.3	EPH receptor A5	48	2	1	1	0	0	rno-miR-702-5p	-0.22	-0.33	N/A
DMRT2	ENST00000259622.6	doublesex and mab-3 related transcription factor 2	5	1	0	1	0	0	rno-miR-702-5p	-0.22	-0.22	N/A
SYT5	ENST00000590851.1	synaptotagmin V	5	1	0	1	0	1	rno-miR-702-5p	-0.22	-0.22	N/A
AFF2	ENST00000370460.2	AF4/FMR2 family, member 2	8	2	0	2	0	2	rno-miR-702-5p	-0.22	-0.25	N/A
DPYD	ENST00000370192.3	dihydropyrimidine dehydrogenase	160	2	0	2	0	0	rno-miR-702-5p	-0.22	-0.22	N/A
AP005482.1	ENST00000400514.2	Uncharacterized protein	44	1	0	1	0	1	rno-miR-702-5p	-0.22	-0.26	N/A
ERO1LB	ENST00000354619.5	ERO1-like beta (S. cerevisiae)	478	2	1	0	1	0	rno-miR-702-5p	-0.22	-0.28	N/A
TBX20	ENST00000408931.3	T-box 20	0	1	1	0	0	1	rno-miR-702-5p	-0.22	-0.22	N/A
SEMA4G	ENST00000210633.3	sema domain, immunoglobulin domain (Ig), transmembrane domain (TM) and short cytoplasmic domain, (semaphorin) 4G	1015	2	0	1	1	0	rno-miR-702-5p	-0.22	-0.22	N/A
GRM7	ENST00000486284.1	glutamate receptor, metabotropic 7	5	1	1	0	0	0	rno-miR-702-5p	-0.21	-0.21	N/A
GEMIN5	ENST00000285873.7	gem (nuclear organelle) associated protein 5	742	1	1	0	0	0	rno-miR-702-5p	-0.21	-0.21	N/A
FES	ENST00000328850.3	feline sarcoma oncogene	42	1	0	1	0	0	rno-miR-702-5p	-0.21	-0.21	N/A
DLX1	ENST00000341900.6	distal-less homeobox 1	312	1	0	1	0	1	rno-miR-702-5p	-0.21	-0.21	N/A
SLC16A2	ENST00000587091.1	solute carrier family 16, member 2 (thyroid hormone transporter)	22	2	0	2	0	1	rno-miR-702-5p	-0.21	-0.21	N/A
BCL2L1	ENST00000376062.2	BCL2-like 1	7726	1	0	1	0	0	rno-miR-702-5p	-0.21	-0.21	N/A
CDH11	ENST00000394156.3	cadherin 11, type 2, OB-cadherin (osteoblast)	448	1	0	1	0	1	rno-miR-702-5p	-0.21	-0.21	N/A
CDK5RAP1	ENST00000473997.1	CDK5 regulatory subunit associated protein 1	1547	1	0	0	1	0	rno-miR-702-5p	-0.21	-0.21	N/A
TECRL	ENST00000381210.3	trans-2,3-enoyl-CoA reductase-like	5	1	0	0	1	0	rno-miR-702-5p	-0.21	-0.21	N/A
AK3	ENST00000381809.3	adenylate kinase 3	323	2	0	1	1	1	rno-miR-702-5p	-0.21	-0.28	N/A
PPL	ENST00000345988.2	periplakin	849	1	0	0	1	0	rno-miR-702-5p	-0.21	-0.21	N/A
KAAG1	ENST00000274766.1	kidney associated antigen 1	5	2	0	0	2	0	rno-miR-702-5p	-0.21	-0.21	N/A
KRT72	ENST00000293745.2	keratin 72	5	1	0	1	0	0	rno-miR-702-5p	-0.21	-0.21	N/A
KCTD13	ENST00000568000.1	potassium channel tetramerization domain containing 13	782	1	0	1	0	0	rno-miR-702-5p	-0.21	-0.21	N/A
SGCA	ENST00000262018.3	sarcoglycan, alpha (50kDa dystrophin-associated glycoprotein)	14	1	0	1	0	0	rno-miR-702-5p	-0.21	-0.21	N/A
C10orf55	ENST00000409178.1	chromosome 10 open reading frame 55	5	2	0	2	0	1	rno-miR-702-5p	-0.21	-0.21	N/A
GPR133	ENST00000376682.4	G protein-coupled receptor 133	57	1	0	1	0	0	rno-miR-702-5p	-0.21	-0.21	N/A
ZC3H10	ENST00000257940.2	zinc finger CCCH-type containing 10	49	2	0	1	1	1	rno-miR-702-5p	-0.21	-0.29	N/A
CTNNBIP1	ENST00000377263.1	catenin, beta interacting protein 1	493	2	0	2	0	0	rno-miR-702-5p	-0.21	-0.27	N/A
EMB	ENST00000303221.5	embigin	17	2	1	0	1	1	rno-miR-702-5p	-0.21	-0.26	N/A
C15orf53	ENST00000318792.1	chromosome 15 open reading frame 53	5	1	0	1	0	1	rno-miR-702-5p	-0.21	-0.21	N/A
PTCHD2	ENST00000304391.6	patched domain containing 2	7	1	0	1	0	0	rno-miR-702-5p	-0.21	-0.21	N/A
UBL4B	ENST00000334179.3	ubiquitin-like 4B	5	1	0	1	0	0	rno-miR-702-5p	-0.21	-0.21	N/A
GRK5	ENST00000392870.2	G protein-coupled receptor kinase 5	337	1	0	1	0	1	rno-miR-702-5p	-0.21	-0.21	N/A
ADAMTSL4-AS1	ENST00000369035.2	ADAMTSL4 antisense RNA 1	5	1	0	1	0	0	rno-miR-702-5p	-0.21	-0.21	N/A
GKN2	ENST00000481498.1	gastrokine 2	5	1	0	1	0	0	rno-miR-702-5p	-0.21	-0.21	N/A
CTD-2207O23.12	ENST00000599312.1	Uncharacterized protein	32	2	0	2	0	0	rno-miR-702-5p	-0.21	-0.39	N/A
SFXN5	ENST00000410065.1	sideroflexin 5	56	1	0	1	0	0	rno-miR-702-5p	-0.21	-0.23	N/A
GLTP	ENST00000318348.4	glycolipid transfer protein	5	1	0	1	0	0	rno-miR-702-5p	-0.21	-0.21	N/A
CSDC2	ENST00000306149.7	cold shock domain containing C2, RNA binding	31	1	0	1	0	0	rno-miR-702-5p	-0.21	-0.21	N/A
GREM2	ENST00000318160.4	gremlin 2, DAN family BMP antagonist	631	1	0	0	1	4	rno-miR-702-5p	-0.21	-0.22	N/A
SNPH	ENST00000381873.3	syntaphilin	13	1	1	0	0	2	rno-miR-702-5p	-0.2	-0.2	N/A
AK4	ENST00000545314.1	adenylate kinase 4	116	1	1	0	0	1	rno-miR-702-5p	-0.2	-0.2	N/A
C15orf38	ENST00000357484.5	chromosome 15 open reading frame 38	325	1	0	0	1	1	rno-miR-702-5p	-0.2	-0.25	N/A
HOXC8	ENST00000040584.4	homeobox C8	5	1	0	1	0	2	rno-miR-702-5p	-0.2	-0.2	N/A
NGFRAP1	ENST00000361298.4	nerve growth factor receptor (TNFRSF16) associated protein 1	114	1	0	1	0	0	rno-miR-702-5p	-0.2	-0.29	N/A
RILPL2	ENST00000280571.8	Rab interacting lysosomal protein-like 2	72	2	0	1	1	0	rno-miR-702-5p	-0.2	-0.38	N/A
MEI4	ENST00000602452.2	meiosis-specific 4 homolog (S. cerevisiae)	5	1	0	0	1	0	rno-miR-702-5p	-0.2	-0.2	N/A
NFIC	ENST00000346156.5	nuclear factor I/C (CCAAT-binding transcription factor)	26	1	0	1	0	0	rno-miR-702-5p	-0.2	-0.26	N/A
KPNA3	ENST00000261667.3	karyopherin alpha 3 (importin alpha 4)	104	2	1	1	0	0	rno-miR-702-5p	-0.2	-0.3	N/A
C11orf52	ENST00000278601.5	chromosome 11 open reading frame 52	164	1	0	1	0	0	rno-miR-702-5p	-0.2	-0.23	N/A
SRR	ENST00000344595.5	serine racemase	95	1	0	1	0	0	rno-miR-702-5p	-0.2	-0.2	N/A
KIAA1671	ENST00000401395.1	KIAA1671	549	3	0	3	0	0	rno-miR-702-5p	-0.2	-0.2	N/A
SPACA4	ENST00000321762.1	sperm acrosome associated 4	5	1	0	1	0	0	rno-miR-702-5p	-0.2	-0.2	N/A
BGN	ENST00000331595.4	biglycan	174	1	0	1	0	1	rno-miR-702-5p	-0.2	-0.2	N/A
ZMYND19	ENST00000298585.2	zinc finger, MYND-type containing 19	1574	1	0	1	0	0	rno-miR-702-5p	-0.2	-0.28	N/A
PSORS1C2	ENST00000259845.4	psoriasis susceptibility 1 candidate 2	5	1	0	0	1	0	rno-miR-702-5p	-0.2	-0.2	N/A
WISP3	ENST00000361714.1	WNT1 inducible signaling pathway protein 3	5	1	0	0	1	0	rno-miR-702-5p	-0.2	-0.2	N/A
NAP1L2	ENST00000373517.3	nucleosome assembly protein 1-like 2	5	1	0	0	1	0	rno-miR-702-5p	-0.2	-0.2	N/A
DUSP22	ENST00000419235.2	dual specificity phosphatase 22	1330	2	0	2	0	1	rno-miR-702-5p	-0.2	-0.2	N/A
LIMS2	ENST00000409286.1	LIM and senescent cell antigen-like domains 2	170	1	0	1	0	0	rno-miR-702-5p	-0.2	-0.2	N/A
KLHL12	ENST00000367259.1	kelch-like family member 12	24	1	0	1	0	0	rno-miR-702-5p	-0.2	-0.21	N/A
EME1	ENST00000338165.4	essential meiotic structure-specific endonuclease 1	13	1	0	1	0	0	rno-miR-702-5p	-0.2	-0.2	N/A
NTRK1	ENST00000368196.3	neurotrophic tyrosine kinase, receptor, type 1	5	1	0	0	1	0	rno-miR-702-5p	-0.2	-0.2	N/A
AGPAT4	ENST00000366911.5	1-acylglycerol-3-phosphate O-acyltransferase 4	142	1	0	0	1	0	rno-miR-702-5p	-0.2	-0.2	N/A
RP5-850E9.3	ENST00000488788.2	Uncharacterized protein	10	1	0	1	0	0	rno-miR-702-5p	-0.2	-0.2	N/A
IFITM5	ENST00000382614.2	interferon induced transmembrane protein 5	5	1	0	1	0	0	rno-miR-702-5p	-0.2	-0.2	N/A
ZNF608	ENST00000504926.1	zinc finger protein 608	22	1	0	1	0	0	rno-miR-702-5p	-0.2	-0.2	N/A
EBP	ENST00000495186.1	emopamil binding protein (sterol isomerase)	48655	1	0	0	1	0	rno-miR-702-5p	-0.2	-0.2	N/A
CD247	ENST00000362089.5	CD247 molecule	9	1	0	0	1	0	rno-miR-702-5p	-0.2	-0.2	N/A
ZDHHC3	ENST00000296127.3	zinc finger, DHHC-type containing 3	426	1	0	1	0	1	rno-miR-702-5p	-0.2	-0.2	N/A
MROH6	ENST00000398882.3	maestro heat-like repeat family member 6	24	1	0	1	0	0	rno-miR-702-5p	-0.2	-0.2	N/A
SRSF10	ENST00000343255.5	serine/arginine-rich splicing factor 10	1920	1	0	1	0	1	rno-miR-702-5p	-0.2	-0.21	N/A
SQLE	ENST00000265896.5	squalene epoxidase	957	1	0	0	1	0	rno-miR-702-5p	-0.2	-0.2	N/A
C1orf115	ENST00000294889.5	chromosome 1 open reading frame 115	180	1	0	1	0	0	rno-miR-702-5p	-0.2	-0.21	N/A
TRAM1L1	ENST00000310754.4	translocation associated membrane protein 1-like 1	7	1	0	1	0	0	rno-miR-702-5p	-0.2	-0.2	N/A
TMEM222	ENST00000374076.4	transmembrane protein 222	312	1	0	1	0	0	rno-miR-702-5p	-0.2	-0.2	N/A
SLC17A6	ENST00000263160.3	solute carrier family 17 (vesicular glutamate transporter), member 6	5	1	0	1	0	0	rno-miR-702-5p	-0.2	-0.2	N/A
MAB21L2	ENST00000317605.4	mab-21-like 2 (C. elegans)	63	1	0	0	1	0	rno-miR-702-5p	-0.19	-0.19	N/A
IGLON5	ENST00000270642.8	IgLON family member 5	5	1	0	1	0	1	rno-miR-702-5p	-0.19	-0.19	N/A
SPATA2	ENST00000289431.5	spermatogenesis associated 2	358	1	0	1	0	0	rno-miR-702-5p	-0.19	-0.19	N/A
CTNNA1	ENST00000518825.1	catenin (cadherin-associated protein), alpha 1, 102kDa	2009	1	0	1	0	0	rno-miR-702-5p	-0.19	-0.19	N/A
SLC28A1	ENST00000394573.1	solute carrier family 28 (concentrative nucleoside transporter), member 1	5	1	0	0	1	0	rno-miR-702-5p	-0.19	-0.19	N/A
EREG	ENST00000244869.2	epiregulin	5	1	0	1	0	1	rno-miR-702-5p	-0.19	-0.19	N/A
PNPLA2	ENST00000336615.4	patatin-like phospholipase domain containing 2	6586	1	0	1	0	0	rno-miR-702-5p	-0.19	-0.19	N/A
BNC2	ENST00000380672.4	basonuclin 2	770	1	0	0	1	2	rno-miR-702-5p	-0.19	-0.22	N/A
TPD52	ENST00000379096.5	tumor protein D52	4585	1	0	0	1	1	rno-miR-702-5p	-0.19	-0.26	N/A
CACNA1E	ENST00000526775.1	calcium channel, voltage-dependent, R type, alpha 1E subunit	5	3	0	3	0	1	rno-miR-702-5p	-0.19	-0.19	N/A
VCPKMT	ENST00000395860.2	valosin containing protein lysine (K) methyltransferase	10	1	0	0	1	0	rno-miR-702-5p	-0.19	-0.19	N/A
PLAU	ENST00000372764.3	plasminogen activator, urokinase	4515	1	0	1	0	1	rno-miR-702-5p	-0.19	-0.19	N/A
GPRC5A	ENST00000014914.5	G protein-coupled receptor, family C, group 5, member A	341	1	0	1	0	0	rno-miR-702-5p	-0.19	-0.19	N/A
FHL3	ENST00000373016.3	four and a half LIM domains 3	921	1	0	1	0	0	rno-miR-702-5p	-0.19	-0.19	N/A
GRIPAP1	ENST00000376425.3	GRIP1 associated protein 1	124	1	0	1	0	0	rno-miR-702-5p	-0.19	-0.19	N/A
AC097381.1	ENST00000429019.3		5	1	0	1	0	0	rno-miR-702-5p	-0.19	-0.19	N/A
TMEM100	ENST00000424486.2	transmembrane protein 100	86	1	0	0	1	0	rno-miR-702-5p	-0.19	-0.19	N/A
BMP8B	ENST00000372827.3	bone morphogenetic protein 8b	88	2	0	2	0	0	rno-miR-702-5p	-0.19	-0.19	N/A
RP11-362K2.2	ENST00000546977.1	Protein LOC100506869	5	1	0	0	1	0	rno-miR-702-5p	-0.19	-0.19	N/A
CEMP1	ENST00000382350.1	cementum protein 1	5	1	0	0	1	0	rno-miR-702-5p	-0.19	-0.19	N/A
KLK10	ENST00000309958.3	kallikrein-related peptidase 10	5	1	0	1	0	0	rno-miR-702-5p	-0.19	-0.19	N/A
NR1H4	ENST00000548884.1	nuclear receptor subfamily 1, group H, member 4	99	1	0	0	1	0	rno-miR-702-5p	-0.19	-0.19	N/A
XPO4	ENST00000400602.2	exportin 4	718	2	1	0	1	1	rno-miR-702-5p	-0.19	-0.21	N/A
TMEM144	ENST00000296529.6	transmembrane protein 144	131	1	0	1	0	0	rno-miR-702-5p	-0.19	-0.19	N/A
IRX6	ENST00000290552.7	iroquois homeobox 6	5	1	0	1	0	0	rno-miR-702-5p	-0.19	-0.19	N/A
TIGIT	ENST00000486257.1	T cell immunoreceptor with Ig and ITIM domains	5	1	0	1	0	0	rno-miR-702-5p	-0.19	-0.19	N/A
LEPROT	ENST00000371065.4	leptin receptor overlapping transcript	397	1	0	1	0	0	rno-miR-702-5p	-0.19	-0.19	N/A
SUCNR1	ENST00000362032.5	succinate receptor 1	5	1	0	0	1	0	rno-miR-702-5p	-0.19	-0.19	N/A
CPQ	ENST00000220763.5	carboxypeptidase Q	126	1	0	0	1	0	rno-miR-702-5p	-0.19	-0.19	N/A
NDOR1	ENST00000427047.2	NADPH dependent diflavin oxidoreductase 1	1044	2	0	2	0	0	rno-miR-702-5p	-0.19	-0.2	N/A
CA5B	ENST00000454127.2	carbonic anhydrase VB, mitochondrial	245	1	0	1	0	0	rno-miR-702-5p	-0.19	-0.2	N/A
ATXN7L1	ENST00000419735.3	ataxin 7-like 1	67	2	0	1	1	0	rno-miR-702-5p	-0.19	-0.2	N/A
CMTM3	ENST00000424011.2	CKLF-like MARVEL transmembrane domain containing 3	1090	1	0	1	0	0	rno-miR-702-5p	-0.19	-0.19	N/A
UBE2R2	ENST00000263228.3	ubiquitin-conjugating enzyme E2R 2	2442	1	0	1	0	0	rno-miR-702-5p	-0.19	-0.19	N/A
RSPO2	ENST00000517939.1	R-spondin 2	5	1	0	1	0	0	rno-miR-702-5p	-0.19	-0.19	N/A
KIAA1244	ENST00000251691.4	KIAA1244	169	1	1	0	0	1	rno-miR-702-5p	-0.19	-0.19	N/A
FSD2	ENST00000334574.8	fibronectin type III and SPRY domain containing 2	5	1	1	0	0	0	rno-miR-702-5p	-0.19	-0.19	N/A
KIAA0825	ENST00000513200.3	KIAA0825	34	1	0	1	0	0	rno-miR-702-5p	-0.19	-0.19	N/A
STK4	ENST00000372801.1	serine/threonine kinase 4	276	1	1	0	0	4	rno-miR-702-5p	-0.19	-0.2	N/A
HIST2H2BE	ENST00000369155.2	histone cluster 2, H2be	256	1	0	0	1	1	rno-miR-702-5p	-0.19	-0.2	N/A
MED12	ENST00000333646.6	mediator complex subunit 12	163	1	0	0	1	0	rno-miR-702-5p	-0.19	-0.21	N/A
ZMIZ2	ENST00000309315.4	zinc finger, MIZ-type containing 2	761	1	0	0	1	0	rno-miR-702-5p	-0.19	-0.19	N/A
VWA8	ENST00000281496.6	von Willebrand factor A domain containing 8	36	1	0	0	1	0	rno-miR-702-5p	-0.19	-0.19	N/A
GRP	ENST00000529320.2	gastrin-releasing peptide	5	1	0	0	1	0	rno-miR-702-5p	-0.19	-0.19	N/A
RBM22	ENST00000199814.4	RNA binding motif protein 22	4854	1	0	0	1	0	rno-miR-702-5p	-0.19	-0.19	N/A
CTDSP2	ENST00000398073.2	CTD (carboxy-terminal domain, RNA polymerase II, polypeptide A) small phosphatase 2	991	1	1	0	0	0	rno-miR-702-5p	-0.19	-0.2	N/A
SYNC	ENST00000409190.3	syncoilin, intermediate filament protein	353	1	0	1	0	1	rno-miR-702-5p	-0.19	-0.21	N/A
TP53AIP1	ENST00000602346.1	tumor protein p53 regulated apoptosis inducing protein 1	5	1	0	0	1	1	rno-miR-702-5p	-0.18	-0.18	N/A
RALGPS1	ENST00000259351.5	Ral GEF with PH domain and SH3 binding motif 1	34	4	0	4	0	0	rno-miR-702-5p	-0.18	-0.21	N/A
GLI2	ENST00000452319.1	GLI family zinc finger 2	73	2	0	1	1	0	rno-miR-702-5p	-0.18	-0.19	N/A
RIT1	ENST00000368323.3	Ras-like without CAAX 1	192	3	1	1	1	0	rno-miR-702-5p	-0.18	-0.66	N/A
LCLAT1	ENST00000309052.4	lysocardiolipin acyltransferase 1	397	1	1	0	0	2	rno-miR-702-5p	-0.18	-0.19	N/A
FAM91A1	ENST00000334705.7	family with sequence similarity 91, member A1	731	2	0	1	1	0	rno-miR-702-5p	-0.18	-0.18	N/A
ARHGEF39	ENST00000343259.3	Rho guanine nucleotide exchange factor (GEF) 39	141	2	1	1	0	0	rno-miR-702-5p	-0.18	-0.43	N/A
SLC35B4	ENST00000378509.4	solute carrier family 35 (UDP-xylose/UDP-N-acetylglucosamine transporter), member B4	899	2	0	2	0	0	rno-miR-702-5p	-0.18	-0.19	N/A
FOXM1	ENST00000342628.2	forkhead box M1	1476	1	1	0	0	0	rno-miR-702-5p	-0.18	-0.18	N/A
PPEF2	ENST00000286719.7	protein phosphatase, EF-hand calcium binding domain 2	5	1	0	0	1	0	rno-miR-702-5p	-0.18	-0.18	N/A
PLA2G6	ENST00000332509.3	phospholipase A2, group VI (cytosolic, calcium-independent)	74	1	0	0	1	0	rno-miR-702-5p	-0.18	-0.18	N/A
HOXD11	ENST00000249504.5	homeobox D11	124	1	0	1	0	1	rno-miR-702-5p	-0.18	-0.2	N/A
ABAT	ENST00000569156.1	4-aminobutyrate aminotransferase	66	2	1	1	0	0	rno-miR-702-5p	-0.18	-0.37	N/A
PRPH2	ENST00000230381.5	peripherin 2 (retinal degeneration, slow)	5	1	0	1	0	1	rno-miR-702-5p	-0.18	-0.18	N/A
DOC2A	ENST00000350119.4	double C2-like domains, alpha	10	1	0	1	0	0	rno-miR-702-5p	-0.18	-0.18	N/A
VWC2	ENST00000340652.4	von Willebrand factor C domain containing 2	5	3	1	1	1	2	rno-miR-702-5p	-0.18	-0.18	N/A
MAFK	ENST00000343242.4	v-maf avian musculoaponeurotic fibrosarcoma oncogene homolog K	322	1	0	1	0	0	rno-miR-702-5p	-0.18	-0.18	N/A
USP6	ENST00000332776.4	ubiquitin specific peptidase 6 (Tre-2 oncogene)	5	1	0	1	0	1	rno-miR-702-5p	-0.18	-0.18	N/A
BEST1	ENST00000449131.2	bestrophin 1	83	2	0	1	1	0	rno-miR-702-5p	-0.18	-0.32	N/A
KCND3	ENST00000369697.1	potassium voltage-gated channel, Shal-related subfamily, member 3	23	2	0	0	2	2	rno-miR-702-5p	-0.18	-0.18	N/A
BCKDK	ENST00000394950.3	branched chain ketoacid dehydrogenase kinase	709	1	0	0	1	0	rno-miR-702-5p	-0.18	-0.18	N/A
ZNF134	ENST00000396161.5	zinc finger protein 134	184	1	0	1	0	1	rno-miR-702-5p	-0.18	-0.25	N/A
CCDC149	ENST00000428116.2	coiled-coil domain containing 149	187	1	0	0	1	0	rno-miR-702-5p	-0.18	-0.18	N/A
NCCRP1	ENST00000339852.4	non-specific cytotoxic cell receptor protein 1 homolog (zebrafish)	5	1	0	1	0	0	rno-miR-702-5p	-0.18	-0.18	N/A
SLAMF7	ENST00000359331.4	SLAM family member 7	5	1	0	1	0	0	rno-miR-702-5p	-0.18	-0.18	N/A
IL1R1	ENST00000410023.1	interleukin 1 receptor, type I	1713	1	1	0	0	0	rno-miR-702-5p	-0.18	-0.18	N/A
COL9A3	ENST00000343916.3	collagen, type IX, alpha 3	37	1	0	0	1	0	rno-miR-702-5p	-0.18	-0.18	N/A
FLNB	ENST00000357272.4	filamin B, beta	467	2	0	2	0	0	rno-miR-702-5p	-0.18	-0.2	N/A
ATP6V0A2	ENST00000330342.3	ATPase, H+ transporting, lysosomal V0 subunit a2	376	1	0	0	1	0	rno-miR-702-5p	-0.18	-0.18	N/A
RBM11	ENST00000400577.3	RNA binding motif protein 11	79	1	0	1	0	0	rno-miR-702-5p	-0.18	-0.24	N/A
BOC	ENST00000485230.1	BOC cell adhesion associated, oncogene regulated	159	1	0	0	1	0	rno-miR-702-5p	-0.18	-0.18	N/A
GUCD1	ENST00000447813.2	guanylyl cyclase domain containing 1	2990	1	0	1	0	0	rno-miR-702-5p	-0.18	-0.18	N/A
KIAA1598	ENST00000260777.10	KIAA1598	94	1	0	1	0	0	rno-miR-702-5p	-0.18	-0.18	N/A
PRODH	ENST00000420436.1	proline dehydrogenase (oxidase) 1	5	1	0	0	1	0	rno-miR-702-5p	-0.18	-0.18	N/A
HIPK2	ENST00000406875.3	homeodomain interacting protein kinase 2	48	4	0	4	0	2	rno-miR-702-5p	-0.18	-0.18	N/A
C6orf223	ENST00000439969.2	chromosome 6 open reading frame 223	17	1	1	0	0	2	rno-miR-702-5p	-0.18	-0.43	N/A
IQCE	ENST00000402050.2	IQ motif containing E	687	2	0	2	0	1	rno-miR-702-5p	-0.18	-0.18	N/A
CETN1	ENST00000327228.3	centrin, EF-hand protein, 1	5	1	0	1	0	0	rno-miR-702-5p	-0.18	-0.18	N/A
CCL22	ENST00000219235.4	chemokine (C-C motif) ligand 22	5	1	0	1	0	1	rno-miR-702-5p	-0.18	-0.18	N/A
CXXC5	ENST00000302517.3	CXXC finger protein 5	1285	1	0	1	0	0	rno-miR-702-5p	-0.18	-0.21	N/A
PPP2R2A	ENST00000380737.3	protein phosphatase 2, regulatory subunit B, alpha	236	1	0	1	0	0	rno-miR-702-5p	-0.18	-0.2	N/A
VMA21	ENST00000330374.6	VMA21 vacuolar H+-ATPase homolog (S. cerevisiae)	2162	1	0	1	0	0	rno-miR-702-5p	-0.18	-0.18	N/A
NRL	ENST00000397002.2	neural retina leucine zipper	9	1	0	1	0	0	rno-miR-702-5p	-0.18	-0.18	N/A
NXPH1	ENST00000405863.1	neurexophilin 1	5	1	0	1	0	0	rno-miR-702-5p	-0.18	-0.18	N/A
KIAA0754	ENST00000530275.1	KIAA0754	5	1	1	0	0	0	rno-miR-702-5p	-0.18	-0.18	N/A
TMEM107	ENST00000532998.1	transmembrane protein 107	585	1	0	1	0	0	rno-miR-702-5p	-0.18	-0.18	N/A
DIO2	ENST00000438257.4	deiodinase, iodothyronine, type II	98	1	1	0	0	0	rno-miR-702-5p	-0.18	-0.23	N/A
LY6G5B	ENST00000375864.4	lymphocyte antigen 6 complex, locus G5B	200	1	0	0	1	0	rno-miR-702-5p	-0.17	-0.17	N/A
NXT2	ENST00000372106.1	nuclear transport factor 2-like export factor 2	390	1	0	0	1	0	rno-miR-702-5p	-0.17	-0.17	N/A
OLIG1	ENST00000382348.1	oligodendrocyte transcription factor 1	34	1	0	1	0	0	rno-miR-702-5p	-0.17	-0.17	N/A
AP1AR	ENST00000274000.5	adaptor-related protein complex 1 associated regulatory protein	89	1	0	0	1	1	rno-miR-702-5p	-0.17	-0.21	N/A
SRXN1	ENST00000381962.3	sulfiredoxin 1	10	1	0	1	0	0	rno-miR-702-5p	-0.17	-0.17	N/A
SGK494	ENST00000301037.5	uncharacterized serine/threonine-protein kinase SgK494	17	1	0	1	0	0	rno-miR-702-5p	-0.17	-0.17	N/A
HCAR1	ENST00000432564.1	hydroxycarboxylic acid receptor 1	38	1	0	0	1	0	rno-miR-702-5p	-0.17	-0.17	N/A
CERS6	ENST00000305747.6	ceramide synthase 6	1932	2	0	1	1	2	rno-miR-702-5p	-0.17	-0.22	N/A
SORD	ENST00000267814.9	sorbitol dehydrogenase	5	2	0	2	0	1	rno-miR-702-5p	-0.17	-0.17	N/A
GSX2	ENST00000503800.1	GS homeobox 2	5	1	0	1	0	0	rno-miR-702-5p	-0.17	-0.17	N/A
ATP2C1	ENST00000505330.1	ATPase, Ca++ transporting, type 2C, member 1	771	1	0	0	1	1	rno-miR-702-5p	-0.17	-0.19	N/A
VASH2	ENST00000366968.4	vasohibin 2	70	1	0	0	1	1	rno-miR-702-5p	-0.17	-0.18	N/A
PPP1R3D	ENST00000370996.3	protein phosphatase 1, regulatory subunit 3D	132	1	0	1	0	1	rno-miR-702-5p	-0.17	-0.17	N/A
GPC5	ENST00000377067.3	glypican 5	65	1	0	0	1	1	rno-miR-702-5p	-0.17	-0.17	N/A
ZCCHC16	ENST00000340433.2	zinc finger, CCHC domain containing 16	5	1	0	1	0	0	rno-miR-702-5p	-0.17	-0.17	N/A
VSTM2A	ENST00000407838.3	V-set and transmembrane domain containing 2A	5	1	0	0	1	0	rno-miR-702-5p	-0.17	-0.17	N/A
C9orf62	ENST00000320778.2	chromosome 9 open reading frame 62	5	1	0	0	1	0	rno-miR-702-5p	-0.17	-0.17	N/A
KCNA1	ENST00000382545.3	potassium voltage-gated channel, shaker-related subfamily, member 1 (episodic ataxia with myokymia)	5	2	0	2	0	0	rno-miR-702-5p	-0.17	-0.17	N/A
LASP1	ENST00000318008.6	LIM and SH3 protein 1	552	2*	0	1	0	0	rno-miR-702-5p	-0.17	-0.18	N/A
FAM69C	ENST00000400291.2	family with sequence similarity 69, member C	5	1	0	1	0	0	rno-miR-702-5p	-0.17	-0.17	N/A
RBM33	ENST00000341148.3	RNA binding motif protein 33	444	1	0	1	0	1	rno-miR-702-5p	-0.17	-0.17	N/A
CMTM6	ENST00000205636.3	CKLF-like MARVEL transmembrane domain containing 6	169	1	0	1	0	0	rno-miR-702-5p	-0.17	-0.17	N/A
SORCS1	ENST00000369698.1	sortilin-related VPS10 domain containing receptor 1	88	2	0	2	0	0	rno-miR-702-5p	-0.17	-0.25	N/A
PRX	ENST00000291825.7	periaxin	17	1	0	1	0	0	rno-miR-702-5p	-0.17	-0.17	N/A
LHX8	ENST00000294638.5	LIM homeobox 8	18	1	0	0	1	0	rno-miR-702-5p	-0.17	-0.17	N/A
SGSM2	ENST00000426855.2	small G protein signaling modulator 2	381	1	0	1	0	0	rno-miR-702-5p	-0.17	-0.17	N/A
PITPNC1	ENST00000580974.1	phosphatidylinositol transfer protein, cytoplasmic 1	797	2	0	1	1	0	rno-miR-702-5p	-0.17	-0.23	N/A
ALAD	ENST00000409155.3	aminolevulinate dehydratase	1922	1	0	1	0	0	rno-miR-702-5p	-0.17	-0.18	N/A
NRIP3	ENST00000309166.3	nuclear receptor interacting protein 3	58	1	0	1	0	1	rno-miR-702-5p	-0.17	-0.17	N/A
DOCK3	ENST00000266037.9	dedicator of cytokinesis 3	47	2	1	1	0	1	rno-miR-702-5p	-0.17	-0.17	N/A
RFX4	ENST00000229387.5	regulatory factor X, 4 (influences HLA class II expression)	5	1	0	0	1	0	rno-miR-702-5p	-0.17	-0.17	N/A
SMIM3	ENST00000526627.1	small integral membrane protein 3	3180	1	0	1	0	0	rno-miR-702-5p	-0.17	-0.17	N/A
LYSMD3	ENST00000509384.1	LysM, putative peptidoglycan-binding, domain containing 3	92	1	0	0	1	0	rno-miR-702-5p	-0.17	-0.18	N/A
APOLD1	ENST00000356591.4	apolipoprotein L domain containing 1	27	2	0	2	0	0	rno-miR-702-5p	-0.17	-0.22	N/A
MOSPD2	ENST00000380492.3	motile sperm domain containing 2	76	2	1	1	0	0	rno-miR-702-5p	-0.17	-0.17	N/A
RAPGEFL1	ENST00000264644.6	Rap guanine nucleotide exchange factor (GEF)-like 1	20	2	0	0	2	0	rno-miR-702-5p	-0.17	-0.17	N/A
COL5A1	ENST00000371817.3	collagen, type V, alpha 1	3111	1	0	1	0	1	rno-miR-702-5p	-0.17	-0.17	N/A
ITGA11	ENST00000423218.2	integrin, alpha 11	390	2	0	2	0	2	rno-miR-702-5p	-0.17	-0.2	N/A
BTBD1	ENST00000379403.2	BTB (POZ) domain containing 1	84	1	0	0	1	1	rno-miR-702-5p	-0.17	-0.19	N/A
SIM1	ENST00000369208.3	single-minded homolog 1 (Drosophila)	104	2	0	1	1	2	rno-miR-702-5p	-0.17	-0.17	N/A
DGKH	ENST00000261491.5	diacylglycerol kinase, eta	46	2	1	1	0	1	rno-miR-702-5p	-0.17	-0.17	N/A
GABRA6	ENST00000523217.1	gamma-aminobutyric acid (GABA) A receptor, alpha 6	5	1	0	0	1	0	rno-miR-702-5p	-0.17	-0.17	N/A
AVPR1B	ENST00000367126.4	arginine vasopressin receptor 1B	5	1	0	0	1	0	rno-miR-702-5p	-0.17	-0.17	N/A
VPS11	ENST00000300793.6	vacuolar protein sorting 11 homolog (S. cerevisiae)	54	1	0	0	1	0	rno-miR-702-5p	-0.17	-0.17	N/A
LCMT2	ENST00000567039.1	leucine carboxyl methyltransferase 2	274	1	0	0	1	0	rno-miR-702-5p	-0.17	-0.17	N/A
IL1A	ENST00000263339.3	interleukin 1, alpha	5	1	0	0	1	0	rno-miR-702-5p	-0.17	-0.17	N/A
KDSR	ENST00000406396.3	3-ketodihydrosphingosine reductase	322	2	1	1	0	0	rno-miR-702-5p	-0.17	-0.41	N/A
FKTN	ENST00000223528.2	fukutin	153	1	0	1	0	1	rno-miR-702-5p	-0.17	-0.18	N/A
KLHL20	ENST00000209884.4	kelch-like family member 20	324	1	0	0	1	0	rno-miR-702-5p	-0.17	-0.17	N/A
SAMD13	ENST00000370667.3	sterile alpha motif domain containing 13	253	1	0	1	0	0	rno-miR-702-5p	-0.17	-0.17	N/A
MLYCD	ENST00000262430.4	malonyl-CoA decarboxylase	379	1	0	1	0	0	rno-miR-702-5p	-0.17	-0.17	N/A
ATP6V0E2	ENST00000425642.2	ATPase, H+ transporting V0 subunit e2	85	1	0	0	1	1	rno-miR-702-5p	-0.17	-0.17	N/A
RPS6KA1	ENST00000374168.2	ribosomal protein S6 kinase, 90kDa, polypeptide 1	1449	1	0	1	0	0	rno-miR-702-5p	-0.17	-0.17	N/A
OAZ1	ENST00000602676.2	ornithine decarboxylase antizyme 1	23096	1	0	0	1	0	rno-miR-702-5p	-0.16	-0.2	N/A
SOCS2	ENST00000548537.1	suppressor of cytokine signaling 2	89	1	0	1	0	2	rno-miR-702-5p	-0.16	-0.18	N/A
PLGRKT	ENST00000223864.2	plasminogen receptor, C-terminal lysine transmembrane protein	821	1	0	0	1	0	rno-miR-702-5p	-0.16	-0.17	N/A
KCNJ10	ENST00000368089.3	potassium inwardly-rectifying channel, subfamily J, member 10	5	2	0	2	0	0	rno-miR-702-5p	-0.16	-0.16	N/A
ARHGEF38	ENST00000420470.2	Rho guanine nucleotide exchange factor (GEF) 38	5	1	0	1	0	0	rno-miR-702-5p	-0.16	-0.16	N/A
C7orf60	ENST00000297145.4	chromosome 7 open reading frame 60	39	1	0	1	0	0	rno-miR-702-5p	-0.16	-0.16	N/A
ANKRD66	ENST00000565422.1	ankyrin repeat domain 66	5	1	0	0	1	0	rno-miR-702-5p	-0.16	-0.16	N/A
PID1	ENST00000392054.3	phosphotyrosine interaction domain containing 1	896	1	0	1	0	0	rno-miR-702-5p	-0.16	-0.19	N/A
UBXN2A	ENST00000309033.4	UBX domain protein 2A	45	1	0	0	1	0	rno-miR-702-5p	-0.16	-0.16	N/A
C14orf180	ENST00000557649.1	chromosome 14 open reading frame 180	5	1	0	1	0	0	rno-miR-702-5p	-0.16	-0.16	N/A
FUT9	ENST00000302103.5	fucosyltransferase 9 (alpha (1,3) fucosyltransferase)	5	1	0	0	1	3	rno-miR-702-5p	-0.16	-0.16	N/A
C4orf26	ENST00000311623.4	chromosome 4 open reading frame 26	5	1	0	1	0	0	rno-miR-702-5p	-0.16	-0.16	N/A
NICN1	ENST00000273598.3	nicolin 1	244	1	0	1	0	0	rno-miR-702-5p	-0.16	-0.17	N/A
PLEKHG7	ENST00000344636.3	pleckstrin homology domain containing, family G (with RhoGef domain) member 7	5	1	0	1	0	0	rno-miR-702-5p	-0.16	-0.16	N/A
ADORA1	ENST00000367235.1	adenosine A1 receptor	5	1	0	1	0	0	rno-miR-702-5p	-0.16	-0.16	N/A
GSDMA	ENST00000301659.4	gasdermin A	5	1	0	0	1	0	rno-miR-702-5p	-0.16	-0.16	N/A
EVI5L	ENST00000270530.4	ecotropic viral integration site 5-like	15	1	0	1	0	0	rno-miR-702-5p	-0.16	-0.16	N/A
C1orf147	ENST00000367119.1	chromosome 1 open reading frame 147	5	1	0	0	1	0	rno-miR-702-5p	-0.16	-0.16	N/A
LRRC10	ENST00000361484.3	leucine rich repeat containing 10	5	1	0	1	0	0	rno-miR-702-5p	-0.16	-0.16	N/A
ZNF286B	ENST00000285274.5	zinc finger protein 286B	5	1	0	1	0	2	rno-miR-702-5p	-0.16	-0.16	N/A
MCU	ENST00000373053.3	mitochondrial calcium uniporter	2421	1	0	1	0	0	rno-miR-702-5p	-0.16	-0.16	N/A
ZNRF1	ENST00000335325.4	zinc and ring finger 1, E3 ubiquitin protein ligase	519	2	0	2	0	0	rno-miR-702-5p	-0.16	-0.17	N/A
OSM	ENST00000215781.2	oncostatin M	5	1	0	1	0	0	rno-miR-702-5p	-0.16	-0.16	N/A
C11orf88	ENST00000529167.1	chromosome 11 open reading frame 88	5	1	0	0	1	0	rno-miR-702-5p	-0.16	-0.16	N/A
LRRC32	ENST00000260061.5	leucine rich repeat containing 32	10	1	0	1	0	0	rno-miR-702-5p	-0.16	-0.16	N/A
ZNF397	ENST00000330501.7	zinc finger protein 397	59	1	1	0	0	1	rno-miR-702-5p	-0.16	-0.19	N/A
UBA5	ENST00000264991.4	ubiquitin-like modifier activating enzyme 5	489	1	0	1	0	0	rno-miR-702-5p	-0.16	-0.17	N/A
FAM131C	ENST00000375662.4	family with sequence similarity 131, member C	5	1	0	1	0	0	rno-miR-702-5p	-0.16	-0.16	N/A
SLC4A7	ENST00000295736.5	solute carrier family 4, sodium bicarbonate cotransporter, member 7	146	1	1	0	0	0	rno-miR-702-5p	-0.16	-0.16	N/A
BARHL1	ENST00000263610.2	BarH-like homeobox 1	5	1	0	1	0	0	rno-miR-702-5p	-0.16	-0.16	N/A
FAM171B	ENST00000304698.5	family with sequence similarity 171, member B	5	1	1	0	0	1	rno-miR-702-5p	-0.16	-0.16	N/A
GDPD5	ENST00000443276.2	glycerophosphodiester phosphodiesterase domain containing 5	8	1	0	1	0	1	rno-miR-702-5p	-0.16	-0.16	N/A
ACLY	ENST00000352035.2	ATP citrate lyase	5900	1	0	1	0	0	rno-miR-702-5p	-0.16	-0.17	N/A
FAM174B	ENST00000327355.5	family with sequence similarity 174, member B	16	2	0	2	0	0	rno-miR-702-5p	-0.16	-0.25	N/A
ELAVL2	ENST00000380110.4	ELAV like neuron-specific RNA binding protein 2	78	1	1	0	0	0	rno-miR-702-5p	-0.16	-0.17	N/A
ZFP91	ENST00000316059.6	ZFP91 zinc finger protein	688	1	0	1	0	1	rno-miR-702-5p	-0.16	-0.18	N/A
KDM6B	ENST00000254846.5	lysine (K)-specific demethylase 6B	8	1	0	1	0	0	rno-miR-702-5p	-0.16	-0.16	N/A
E2F3	ENST00000346618.3	E2F transcription factor 3	91	2	0	1	1	1	rno-miR-702-5p	-0.16	-0.16	N/A
PPAPDC3	ENST00000372264.3	phosphatidic acid phosphatase type 2 domain containing 3	705	1	0	1	0	0	rno-miR-702-5p	-0.16	-0.16	N/A
NIPAL2	ENST00000341166.3	NIPA-like domain containing 2	7	1	1	0	0	0	rno-miR-702-5p	-0.16	-0.16	N/A
PHLDA1	ENST00000602540.1	pleckstrin homology-like domain, family A, member 1	3907	1	1	0	0	1	rno-miR-702-5p	-0.16	-0.16	N/A
NCOA4	ENST00000452682.1	nuclear receptor coactivator 4	1665	1	0	1	0	0	rno-miR-702-5p	-0.16	-0.16	N/A
PRMT8	ENST00000382622.3	protein arginine methyltransferase 8	5	1	0	0	1	1	rno-miR-702-5p	-0.16	-0.16	N/A
ABTB1	ENST00000393363.3	ankyrin repeat and BTB (POZ) domain containing 1	180	1	0	1	0	0	rno-miR-702-5p	-0.16	-0.16	N/A
CBFA2T2	ENST00000375279.2	core-binding factor, runt domain, alpha subunit 2; translocated to, 2	107	4	1	3	0	0	rno-miR-702-5p	-0.16	-0.24	N/A
GPR173	ENST00000332582.4	G protein-coupled receptor 173	99	2	0	0	2	0	rno-miR-702-5p	-0.16	-0.18	N/A
ING4	ENST00000341550.4	inhibitor of growth family, member 4	548	2	0	1	1	0	rno-miR-702-5p	-0.16	-0.38	N/A
HECTD3	ENST00000372168.3	HECT domain containing E3 ubiquitin protein ligase 3	45	1	1	0	0	0	rno-miR-702-5p	-0.16	-0.35	N/A
IQGAP1	ENST00000268182.5	IQ motif containing GTPase activating protein 1	5523	1	1	0	0	1	rno-miR-702-5p	-0.16	-0.16	N/A
APOBEC2	ENST00000244669.2	apolipoprotein B mRNA editing enzyme, catalytic polypeptide-like 2	11	1	0	1	0	0	rno-miR-702-5p	-0.16	-0.16	N/A
HIVEP3	ENST00000372583.1	human immunodeficiency virus type I enhancer binding protein 3	84	2	0	2	0	0	rno-miR-702-5p	-0.16	-0.16	N/A
FGD3	ENST00000375482.3	FYVE, RhoGEF and PH domain containing 3	161	1	0	0	1	0	rno-miR-702-5p	-0.16	-0.16	N/A
AMPH	ENST00000325590.5	amphiphysin	16	1	0	1	0	0	rno-miR-702-5p	-0.16	-0.16	N/A
SEMA6D	ENST00000355997.3	sema domain, transmembrane domain (TM), and cytoplasmic domain, (semaphorin) 6D	179	1	0	1	0	0	rno-miR-702-5p	-0.16	-0.16	N/A
SMC1A	ENST00000322213.4	structural maintenance of chromosomes 1A	1626	2	0	0	2	0	rno-miR-702-5p	-0.16	-0.17	N/A
TMEM173	ENST00000330794.4	transmembrane protein 173	676	1	0	1	0	0	rno-miR-702-5p	-0.16	-0.16	N/A
GSPT1	ENST00000434724.2	G1 to S phase transition 1	1119	1	0	1	0	1	rno-miR-702-5p	-0.16	-0.17	N/A
KSR2	ENST00000425217.1	kinase suppressor of ras 2	22	3	1	2	0	1	rno-miR-702-5p	-0.15	-0.15	N/A
RORB	ENST00000376896.3	RAR-related orphan receptor B	5	4	0	2	2	1	rno-miR-702-5p	-0.15	-0.15	N/A
VNN1	ENST00000367928.4	vanin 1	5	1	0	0	1	0	rno-miR-702-5p	-0.15	-0.15	N/A
ARID5B	ENST00000279873.7	AT rich interactive domain 5B (MRF1-like)	397	1	0	0	1	1	rno-miR-702-5p	-0.15	-0.15	N/A
IL36RN	ENST00000346807.3	interleukin 36 receptor antagonist	5	1	0	1	0	0	rno-miR-702-5p	-0.15	-0.15	N/A
ERMN	ENST00000410096.1	ermin, ERM-like protein	5	1	0	1	0	0	rno-miR-702-5p	-0.15	-0.15	N/A
YAF2	ENST00000327791.4	YY1 associated factor 2	413	1	0	1	0	3	rno-miR-702-5p	-0.15	-0.32	N/A
ZNF256	ENST00000598928.1	zinc finger protein 256	18	1	0	0	1	1	rno-miR-702-5p	-0.15	-0.2	N/A
SLC14A2	ENST00000255226.6	solute carrier family 14 (urea transporter), member 2	5	1	0	0	1	0	rno-miR-702-5p	-0.15	-0.15	N/A
BOLA1	ENST00000369152.5	bolA family member 1	26	1	0	1	0	0	rno-miR-702-5p	-0.15	-0.15	N/A
SYT1	ENST00000457153.2	synaptotagmin I	13	2	0	0	2	0	rno-miR-702-5p	-0.15	-0.15	N/A
GAN	ENST00000568107.2	gigaxonin	185	1	0	1	0	3	rno-miR-702-5p	-0.15	-0.15	N/A
GGNBP2	ENST00000304718.4	gametogenetin binding protein 2	1011	1	0	0	1	0	rno-miR-702-5p	-0.15	-0.21	N/A
IDH1	ENST00000345146.2	isocitrate dehydrogenase 1 (NADP+), soluble	503	1	0	0	1	0	rno-miR-702-5p	-0.15	-0.15	N/A
GPR84	ENST00000267015.3	G protein-coupled receptor 84	5	1	0	1	0	0	rno-miR-702-5p	-0.15	-0.15	N/A
LMX1B	ENST00000355497.5	LIM homeobox transcription factor 1, beta	8	1	0	1	0	2	rno-miR-702-5p	-0.15	-0.15	N/A
CCDC62	ENST00000253079.6	coiled-coil domain containing 62	5	1	0	0	1	0	rno-miR-702-5p	-0.15	-0.15	N/A
ARHGDIA	ENST00000269321.7	Rho GDP dissociation inhibitor (GDI) alpha	452	1	0	1	0	0	rno-miR-702-5p	-0.15	-0.15	N/A
DMP1	ENST00000339673.6	dentin matrix acidic phosphoprotein 1	5	1	0	0	1	0	rno-miR-702-5p	-0.15	-0.15	N/A
IL5RA	ENST00000438560.1	interleukin 5 receptor, alpha	5	2	0	0	2	0	rno-miR-702-5p	-0.15	-0.16	N/A
AAR2	ENST00000320849.4	AAR2 splicing factor homolog (S. cerevisiae)	74	1	0	1	0	0	rno-miR-702-5p	-0.15	-0.15	N/A
ZNF382	ENST00000292928.2	zinc finger protein 382	54	1	0	1	0	0	rno-miR-702-5p	-0.15	-0.15	N/A
RASAL2	ENST00000448150.3	RAS protein activator like 2	950	2	0	2	0	0	rno-miR-702-5p	-0.15	-0.16	N/A
NEDD9	ENST00000379446.5	neural precursor cell expressed, developmentally down-regulated 9	1164	1	0	0	1	0	rno-miR-702-5p	-0.15	-0.17	N/A
TEX261	ENST00000272438.4	testis expressed 261	359	3	0	1	2	1	rno-miR-702-5p	-0.15	-0.2	N/A
NF2	ENST00000347330.5	neurofibromin 2 (merlin)	828	1	0	1	0	1	rno-miR-702-5p	-0.15	-0.17	N/A
CFL1	ENST00000525451.2	cofilin 1 (non-muscle)	341	1	0	1	0	0	rno-miR-702-5p	-0.15	-0.18	N/A
TMEM132C	ENST00000435159.2	transmembrane protein 132C	5	1	1	0	0	0	rno-miR-702-5p	-0.15	-0.15	N/A
DENND4C	ENST00000380432.2	DENN/MADD domain containing 4C	195	1	0	1	0	0	rno-miR-702-5p	-0.15	-0.15	N/A
MYOD1	ENST00000250003.3	myogenic differentiation 1	5	1	0	1	0	1	rno-miR-702-5p	-0.15	-0.15	N/A
CSNK2B-LY6G5B-1181	ENST00000375880.2	Uncharacterized protein	200	1	0	0	1	1	rno-miR-702-5p	-0.15	-0.15	N/A
SPEF1	ENST00000379756.3	sperm flagellar 1	5	1	0	1	0	0	rno-miR-702-5p	-0.15	-0.15	N/A
SLC31A1	ENST00000374212.4	solute carrier family 31 (copper transporter), member 1	171	1	0	1	0	0	rno-miR-702-5p	-0.15	-0.15	N/A
TTBK2	ENST00000267890.6	tau tubulin kinase 2	18	1	0	1	0	0	rno-miR-702-5p	-0.15	-0.15	N/A
TMEM130	ENST00000416379.2	transmembrane protein 130	169	1	0	1	0	0	rno-miR-702-5p	-0.15	-0.15	N/A
LONRF1	ENST00000398246.3	LON peptidase N-terminal domain and ring finger 1	36	1	0	1	0	0	rno-miR-702-5p	-0.15	-0.15	N/A
STOX2	ENST00000308497.4	storkhead box 2	379	2	0	1	1	0	rno-miR-702-5p	-0.15	-0.15	N/A
HDAC4	ENST00000345617.3	histone deacetylase 4	48	2	1	1	0	1	rno-miR-702-5p	-0.15	-0.19	N/A
DMRTA2	ENST00000418121.1	DMRT-like family A2	9	1	0	0	1	0	rno-miR-702-5p	-0.15	-0.16	N/A
SCAMP2	ENST00000268099.9	secretory carrier membrane protein 2	101	1	0	1	0	0	rno-miR-702-5p	-0.15	-0.17	N/A
SH3BGRL2	ENST00000369838.4	SH3 domain binding glutamic acid-rich protein like 2	32	1	0	1	0	1	rno-miR-702-5p	-0.15	-0.19	N/A
NOMO2	ENST00000330537.6	NODAL modulator 2	5	1	0	1	0	0	rno-miR-702-5p	-0.15	-0.15	N/A
CD4	ENST00000011653.4	CD4 molecule	5	1	0	0	1	0	rno-miR-702-5p	-0.15	-0.15	N/A
FAM63B	ENST00000559228.1	family with sequence similarity 63, member B	41	1	0	1	0	2	rno-miR-702-5p	-0.15	-0.15	N/A
FAM13C	ENST00000373867.3	family with sequence similarity 13, member C	343	1	0	1	0	0	rno-miR-702-5p	-0.15	-0.15	N/A
TBL1X	ENST00000407597.2	transducin (beta)-like 1X-linked	125	1	1	0	0	1	rno-miR-702-5p	-0.15	-0.17	N/A
ZFAND1	ENST00000521895.1	zinc finger, AN1-type domain 1	496	1	0	1	0	0	rno-miR-702-5p	-0.15	-0.18	N/A
CYB561D1	ENST00000496961.1	cytochrome b561 family, member D1	105	1	0	0	1	0	rno-miR-702-5p	-0.15	-0.15	N/A
EEFSEC	ENST00000483457.1	eukaryotic elongation factor, selenocysteine-tRNA-specific	625	1	0	1	0	1	rno-miR-702-5p	-0.15	-0.15	N/A
SOWAHA	ENST00000378693.2	sosondowah ankyrin repeat domain family member A	138	1	0	0	1	0	rno-miR-702-5p	-0.15	-0.15	N/A
DPP9	ENST00000594671.1	dipeptidyl-peptidase 9	422	2	0	2	0	0	rno-miR-702-5p	-0.15	-0.15	N/A
GAREML	ENST00000401533.2	GRB2 associated, regulator of MAPK1-like	496	1	0	1	0	0	rno-miR-702-5p	-0.15	-0.15	N/A
CASZ1	ENST00000377022.3	castor zinc finger 1	5	1	0	0	1	1	rno-miR-702-5p	-0.15	-0.15	N/A
GSS	ENST00000216951.2	glutathione synthetase	63	1	0	0	1	0	rno-miR-702-5p	-0.15	-0.15	N/A
INSM2	ENST00000307169.3	insulinoma-associated 2	5	1	0	0	1	0	rno-miR-702-5p	-0.15	-0.15	N/A
URM1	ENST00000372850.1	ubiquitin related modifier 1	345	1	0	1	0	0	rno-miR-702-5p	-0.15	-0.15	N/A
PGM2L1	ENST00000298198.4	phosphoglucomutase 2-like 1	183	1	0	1	0	1	rno-miR-702-5p	-0.15	-0.16	N/A
LMAN2L	ENST00000264963.4	lectin, mannose-binding 2-like	355	3	0	1	2	1	rno-miR-702-5p	-0.15	-0.2	N/A
PYROXD1	ENST00000240651.9	pyridine nucleotide-disulphide oxidoreductase domain 1	5	1	0	0	1	2	rno-miR-702-5p	-0.14	-0.14	N/A
ELOVL1	ENST00000372458.3	ELOVL fatty acid elongase 1	188	1	0	0	1	1	rno-miR-702-5p	-0.14	-0.14	N/A
UBQLN2	ENST00000338222.5	ubiquilin 2	70	1	0	0	1	0	rno-miR-702-5p	-0.14	-0.14	N/A
PLCXD3	ENST00000377801.3	phosphatidylinositol-specific phospholipase C, X domain containing 3	81	1	0	0	1	1	rno-miR-702-5p	-0.14	-0.14	N/A
C12orf75	ENST00000443585.1	chromosome 12 open reading frame 75	6680	1	0	1	0	0	rno-miR-702-5p	-0.14	-0.14	N/A
UBXN4	ENST00000272638.9	UBX domain protein 4	3678	1	0	1	0	2	rno-miR-702-5p	-0.14	-0.14	N/A
CDH10	ENST00000264463.4	cadherin 10, type 2 (T2-cadherin)	5	1	0	1	0	0	rno-miR-702-5p	-0.14	-0.14	N/A
ZEB2	ENST00000558170.2	zinc finger E-box binding homeobox 2	33	3	0	1	2	0	rno-miR-702-5p	-0.14	-0.18	N/A
PYCRL	ENST00000220966.6	pyrroline-5-carboxylate reductase-like	656	1	0	1	0	1	rno-miR-702-5p	-0.14	-0.16	N/A
EML4	ENST00000318522.5	echinoderm microtubule associated protein like 4	62	1	0	1	0	0	rno-miR-702-5p	-0.14	-0.15	N/A
FAM149B1	ENST00000242505.6	family with sequence similarity 149, member B1	33	1	0	0	1	0	rno-miR-702-5p	-0.14	-0.15	N/A
CNNM4	ENST00000540067.1	cyclin M4	1249	1	0	1	0	0	rno-miR-702-5p	-0.14	-0.14	N/A
LINGO4	ENST00000368820.3	leucine rich repeat and Ig domain containing 4	5	1	0	1	0	0	rno-miR-702-5p	-0.14	-0.14	N/A
LPO	ENST00000262290.4	lactoperoxidase	5	1	0	1	0	0	rno-miR-702-5p	-0.14	-0.14	N/A
GLIS2	ENST00000262366.3	GLIS family zinc finger 2	17	1	1	0	0	0	rno-miR-702-5p	-0.14	-0.14	N/A
CUX2	ENST00000261726.6	cut-like homeobox 2	15	1	0	0	1	0	rno-miR-702-5p	-0.14	-0.14	N/A
SLC22A23	ENST00000436008.2	solute carrier family 22, member 23	353	1	1	0	0	2	rno-miR-702-5p	-0.14	-0.15	N/A
MATN3	ENST00000407540.3	matrilin 3	113	1	0	0	1	0	rno-miR-702-5p	-0.14	-0.17	N/A
CEACAM16	ENST00000587331.1	carcinoembryonic antigen-related cell adhesion molecule 16	5	1	0	1	0	0	rno-miR-702-5p	-0.14	-0.14	N/A
ARHGAP39	ENST00000377307.2	Rho GTPase activating protein 39	14	1	0	1	0	0	rno-miR-702-5p	-0.14	-0.14	N/A
UBL4A	ENST00000369660.4	ubiquitin-like 4A	3118	1	0	1	0	0	rno-miR-702-5p	-0.14	-0.14	N/A
RNF185	ENST00000326132.6	ring finger protein 185	97	1	0	1	0	0	rno-miR-702-5p	-0.14	-0.14	N/A
NEUROD1	ENST00000295108.3	neuronal differentiation 1	5	1	0	0	1	0	rno-miR-702-5p	-0.14	-0.14	N/A
SLC4A4	ENST00000340595.3	solute carrier family 4 (sodium bicarbonate cotransporter), member 4	400	2	0	2	0	1	rno-miR-702-5p	-0.14	-0.15	N/A
TFRC	ENST00000540528.1	transferrin receptor	296	1	0	1	0	0	rno-miR-702-5p	-0.14	-0.15	N/A
C5orf45	ENST00000518219.1	chromosome 5 open reading frame 45	313	1	0	0	1	1	rno-miR-702-5p	-0.14	-0.14	N/A
SLC26A9	ENST00000367135.3	solute carrier family 26 (anion exchanger), member 9	18	2	1	0	1	1	rno-miR-702-5p	-0.14	-0.14	N/A
KIAA0226L	ENST00000378781.3	KIAA0226-like	21	1	0	1	0	1	rno-miR-702-5p	-0.14	-0.15	N/A
SLC46A1	ENST00000440501.1	solute carrier family 46 (folate transporter), member 1	580	2	1	1	0	0	rno-miR-702-5p	-0.14	-0.15	N/A
FRRS1L	ENST00000561981.2	ferric-chelate reductase 1-like	11	2	0	2	0	0	rno-miR-702-5p	-0.14	-0.14	N/A
SMIM5	ENST00000375215.3	small integral membrane protein 5	5	1	0	1	0	0	rno-miR-702-5p	-0.14	-0.14	N/A
FAM213B	ENST00000378424.4	family with sequence similarity 213, member B	409	1	0	1	0	0	rno-miR-702-5p	-0.14	-0.15	N/A
IGF2BP2	ENST00000382199.2	insulin-like growth factor 2 mRNA binding protein 2	5	1	0	1	0	0	rno-miR-702-5p	-0.14	-0.14	N/A
BICC1	ENST00000373886.3	bicaudal C homolog 1 (Drosophila)	165	1	1	0	0	0	rno-miR-702-5p	-0.14	-0.14	N/A
ATP6V0C	ENST00000568562.1	ATPase, H+ transporting, lysosomal 16kDa, V0 subunit c	7064	1	0	1	0	0	rno-miR-702-5p	-0.14	-0.14	N/A
MAN1A2	ENST00000356554.3	mannosidase, alpha, class 1A, member 2	603	1	1	0	0	2	rno-miR-702-5p	-0.14	-0.15	N/A
CD22	ENST00000544992.2	CD22 molecule	13	1	0	1	0	0	rno-miR-702-5p	-0.14	-0.24	N/A
HTR2C	ENST00000371950.3	5-hydroxytryptamine (serotonin) receptor 2C, G protein-coupled	5	1	0	0	1	0	rno-miR-702-5p	-0.14	-0.14	N/A
SLC1A2	ENST00000278379.3	solute carrier family 1 (glial high affinity glutamate transporter), member 2	5	1	0	1	0	2	rno-miR-702-5p	-0.14	-0.14	N/A
KIAA0895	ENST00000297063.6	KIAA0895	1104	1	1	0	0	0	rno-miR-702-5p	-0.14	-0.14	N/A
MTUS1	ENST00000381869.3	microtubule associated tumor suppressor 1	215	1	1	0	0	0	rno-miR-702-5p	-0.14	-0.14	N/A
TRIM67	ENST00000444294.3	tripartite motif containing 67	41	1	1	0	0	1	rno-miR-702-5p	-0.14	-0.14	N/A
SH2D1A	ENST00000371139.4	SH2 domain containing 1A	5	1	0	0	1	0	rno-miR-702-5p	-0.14	-0.14	N/A
XDH	ENST00000379416.3	xanthine dehydrogenase	5	2	0	0	2	1	rno-miR-702-5p	-0.14	-0.14	N/A
STX3	ENST00000535361.1	syntaxin 3	564	1	0	0	1	0	rno-miR-702-5p	-0.14	-0.14	N/A
RIC3	ENST00000396677.2	RIC3 acetylcholine receptor chaperone	5	2	0	2	0	1	rno-miR-702-5p	-0.14	-0.14	N/A
CELF6	ENST00000287202.5	CUGBP, Elav-like family member 6	5	2	0	2	0	0	rno-miR-702-5p	-0.14	-0.14	N/A
ANO1	ENST00000355303.5	anoctamin 1, calcium activated chloride channel	78	1	1	0	0	1	rno-miR-702-5p	-0.14	-0.15	N/A
KIAA1919	ENST00000368847.4	KIAA1919	73	1	0	0	1	0	rno-miR-702-5p	-0.14	-0.18	N/A
WNT4	ENST00000290167.6	wingless-type MMTV integration site family, member 4	5	1	0	1	0	0	rno-miR-702-5p	-0.14	-0.14	N/A
FGF9	ENST00000382353.5	fibroblast growth factor 9	136	1	0	1	0	0	rno-miR-702-5p	-0.14	-0.24	N/A
NOMO3	ENST00000399336.4	NODAL modulator 3	5	1	0	1	0	0	rno-miR-702-5p	-0.14	-0.14	N/A
LNP1	ENST00000383693.3	leukemia NUP98 fusion partner 1	50	1	0	0	1	0	rno-miR-702-5p	-0.14	-0.17	N/A
C20orf144	ENST00000375222.3	chromosome 20 open reading frame 144	10	2	0	0	2	0	rno-miR-702-5p	-0.14	-0.29	N/A
C6orf47	ENST00000375911.1	chromosome 6 open reading frame 47	38	1	0	1	0	0	rno-miR-702-5p	-0.14	-0.16	N/A
CHCHD1	ENST00000372837.3	coiled-coil-helix-coiled-coil-helix domain containing 1	97	1	0	0	1	0	rno-miR-702-5p	-0.14	-0.18	N/A
SYT9	ENST00000318881.6	synaptotagmin IX	5	2	0	1	1	0	rno-miR-702-5p	-0.14	-0.14	N/A
MCCC2	ENST00000340941.6	methylcrotonoyl-CoA carboxylase 2 (beta)	1590	1	0	1	0	0	rno-miR-702-5p	-0.14	-0.15	N/A
UBE2V1	ENST00000371657.5	ubiquitin-conjugating enzyme E2 variant 1	1621	1	0	1	0	0	rno-miR-702-5p	-0.14	-0.14	N/A
ZNF213	ENST00000396878.3	zinc finger protein 213	48	1	0	1	0	0	rno-miR-702-5p	-0.14	-0.14	N/A
PPP2R2C	ENST00000335585.5	protein phosphatase 2, regulatory subunit B, gamma	115	1	0	1	0	2	rno-miR-702-5p	-0.14	-0.14	N/A
C1QL2	ENST00000272520.3	complement component 1, q subcomponent-like 2	5	1	0	0	1	0	rno-miR-702-5p	-0.14	-0.14	N/A
MRPL35	ENST00000337109.4	mitochondrial ribosomal protein L35	860	1	0	1	0	0	rno-miR-702-5p	-0.13	-0.14	N/A
EFCAB6	ENST00000356087.4	EF-hand calcium binding domain 6	23	1	0	1	0	0	rno-miR-702-5p	-0.13	-0.17	N/A
ZBTB10	ENST00000430430.1	zinc finger and BTB domain containing 10	113	1	0	1	0	1	rno-miR-702-5p	-0.13	-0.13	N/A
NTSR1	ENST00000370501.3	neurotensin receptor 1 (high affinity)	37	1	1	0	0	1	rno-miR-702-5p	-0.13	-0.13	N/A
SENP5	ENST00000323460.5	SUMO1/sentrin specific peptidase 5	125	1	0	0	1	0	rno-miR-702-5p	-0.13	-0.15	N/A
REEP5	ENST00000545426.1	receptor accessory protein 5	4440	1	0	1	0	0	rno-miR-702-5p	-0.13	-0.13	N/A
TOPORS	ENST00000360538.2	topoisomerase I binding, arginine/serine-rich, E3 ubiquitin protein ligase	24	1	0	0	1	0	rno-miR-702-5p	-0.13	-0.17	N/A
CAPRIN1	ENST00000341394.4	cell cycle associated protein 1	650	1	1	0	0	1	rno-miR-702-5p	-0.13	-0.25	N/A
PPAPDC2	ENST00000381883.2	phosphatidic acid phosphatase type 2 domain containing 2	263	1	0	1	0	0	rno-miR-702-5p	-0.13	-0.17	N/A
CHL1	ENST00000256509.2	cell adhesion molecule L1-like	24	1	0	1	0	0	rno-miR-702-5p	-0.13	-0.13	N/A
FXYD1	ENST00000588081.1	FXYD domain containing ion transport regulator 1	14	1	0	1	0	0	rno-miR-702-5p	-0.13	-0.13	N/A
SCN7A	ENST00000409855.1	sodium channel, voltage-gated, type VII, alpha subunit	5	1	0	1	0	0	rno-miR-702-5p	-0.13	-0.13	N/A
GAB4	ENST00000400588.1	GRB2-associated binding protein family, member 4	5	1	0	0	1	0	rno-miR-702-5p	-0.13	-0.13	N/A
OLA1	ENST00000284719.3	Obg-like ATPase 1	11	1	0	0	1	0	rno-miR-702-5p	-0.13	-0.16	N/A
SMAP2	ENST00000539317.1	small ArfGAP2	1062	1	0	1	0	0	rno-miR-702-5p	-0.13	-0.14	N/A
STK32A	ENST00000397936.3	serine/threonine kinase 32A	8	1	0	1	0	1	rno-miR-702-5p	-0.13	-0.13	N/A
ACAP2	ENST00000326793.6	ArfGAP with coiled-coil, ankyrin repeat and PH domains 2	253	1	0	1	0	1	rno-miR-702-5p	-0.13	-0.16	N/A
ACRBP	ENST00000536350.1	acrosin binding protein	12	1	0	1	0	0	rno-miR-702-5p	-0.13	-0.23	N/A
SLC29A3	ENST00000373189.5	solute carrier family 29 (equilibrative nucleoside transporter), member 3	174	2	0	2	0	0	rno-miR-702-5p	-0.13	-0.2	N/A
TRMT1L	ENST00000367504.3	tRNA methyltransferase 1 homolog (S. cerevisiae)-like	410	1	0	1	0	1	rno-miR-702-5p	-0.13	-0.14	N/A
MBD6	ENST00000355673.3	methyl-CpG binding domain protein 6	24	1	0	1	0	0	rno-miR-702-5p	-0.13	-0.13	N/A
CIITA	ENST00000324288.8	class II, major histocompatibility complex, transactivator	5	1	0	1	0	0	rno-miR-702-5p	-0.13	-0.13	N/A
NOMO1	ENST00000287667.7	NODAL modulator 1	5	1	0	1	0	0	rno-miR-702-5p	-0.13	-0.13	N/A
PRKACB	ENST00000370689.2	protein kinase, cAMP-dependent, catalytic, beta	344	2	0	1	1	1	rno-miR-702-5p	-0.13	-0.19	N/A
PCDH9	ENST00000377861.3	protocadherin 9	102	1	0	1	0	0	rno-miR-702-5p	-0.13	-0.13	N/A
C1QTNF2	ENST00000393975.3	C1q and tumor necrosis factor related protein 2	9	1	0	1	0	0	rno-miR-702-5p	-0.13	-0.25	N/A
MMGT1	ENST00000305963.2	membrane magnesium transporter 1	113	1	0	0	1	2	rno-miR-702-5p	-0.13	-0.14	N/A
MUC13	ENST00000311075.3	mucin 13, cell surface associated	43	1	1	0	0	0	rno-miR-702-5p	-0.13	-0.22	N/A
TVP23A	ENST00000299866.8	trans-golgi network vesicle protein 23 homolog A (S. cerevisiae)	5	1	0	1	0	0	rno-miR-702-5p	-0.13	-0.13	N/A
FAM81A	ENST00000288228.5	family with sequence similarity 81, member A	53	1	0	1	0	0	rno-miR-702-5p	-0.13	-0.13	N/A
ANK2	ENST00000357077.4	ankyrin 2, neuronal	133	1	1	0	0	0	rno-miR-702-5p	-0.13	-0.13	N/A
GRHL2	ENST00000251808.3	grainyhead-like 2 (Drosophila)	5	1	0	0	1	0	rno-miR-702-5p	-0.13	-0.13	N/A
SNX33	ENST00000308527.5	sorting nexin 33	148	4	1	1	2	0	rno-miR-702-5p	-0.13	-0.17	N/A
SEC22C	ENST00000264454.3	SEC22 vesicle trafficking protein homolog C (S. cerevisiae)	855	2	0	1	1	1	rno-miR-702-5p	-0.13	-0.17	N/A
GSG2	ENST00000325418.4	germ cell associated 2 (haspin)	393	1	0	0	1	0	rno-miR-702-5p	-0.13	-0.13	N/A
MOB1B	ENST00000309395.2	MOB kinase activator 1B	54	3	0	1	2	3	rno-miR-702-5p	-0.13	-0.13	N/A
KCNT1	ENST00000487664.1	potassium channel, subfamily T, member 1	5	1	0	0	1	1	rno-miR-702-5p	-0.13	-0.13	N/A
SLITRK1	ENST00000377084.2	SLIT and NTRK-like family, member 1	5	1	0	0	1	1	rno-miR-702-5p	-0.13	-0.13	N/A
COLQ	ENST00000383785.2	collagen-like tail subunit (single strand of homotrimer) of asymmetric acetylcholinesterase	8	1	0	0	1	0	rno-miR-702-5p	-0.13	-0.13	N/A
LONRF2	ENST00000393437.3	LON peptidase N-terminal domain and ring finger 2	394	1	0	1	0	0	rno-miR-702-5p	-0.13	-0.14	N/A
STK3	ENST00000419617.2	serine/threonine kinase 3	25	1	0	0	1	0	rno-miR-702-5p	-0.13	-0.13	N/A
KLHL1	ENST00000377844.4	kelch-like family member 1	40	1	0	1	0	0	rno-miR-702-5p	-0.13	-0.13	N/A
PLEK	ENST00000234313.7	pleckstrin	5	1	0	1	0	0	rno-miR-702-5p	-0.13	-0.13	N/A
BIN2	ENST00000452142.2	bridging integrator 2	5	1	0	1	0	0	rno-miR-702-5p	-0.13	-0.13	N/A
PRLR	ENST00000342362.5	prolactin receptor	95	3	0	0	3	1	rno-miR-702-5p	-0.13	-0.15	N/A
CAMK2D	ENST00000296402.5	calcium/calmodulin-dependent protein kinase II delta	938	2	0	2	0	0	rno-miR-702-5p	-0.13	-0.19	N/A
JAM2	ENST00000480456.1	junctional adhesion molecule 2	41	1	0	1	0	0	rno-miR-702-5p	-0.13	-0.19	N/A
RWDD2A	ENST00000369724.4	RWD domain containing 2A	286	1	0	0	1	0	rno-miR-702-5p	-0.13	-0.15	N/A
KLF7	ENST00000423015.1	Kruppel-like factor 7 (ubiquitous)	737	1	0	0	1	1	rno-miR-702-5p	-0.13	-0.13	N/A
ITGA2	ENST00000296585.5	integrin, alpha 2 (CD49B, alpha 2 subunit of VLA-2 receptor)	50	1	0	1	0	0	rno-miR-702-5p	-0.13	-0.13	N/A
MAF1	ENST00000322428.5	MAF1 homolog (S. cerevisiae)	698	1	0	1	0	0	rno-miR-702-5p	-0.13	-0.13	N/A
LMLN	ENST00000330198.4	leishmanolysin-like (metallopeptidase M8 family)	18	1	0	1	0	2	rno-miR-702-5p	-0.13	-0.13	N/A
LPIN2	ENST00000261596.4	lipin 2	376	2	0	1	1	2	rno-miR-702-5p	-0.13	-0.13	N/A
UBE2J2	ENST00000347370.2	ubiquitin-conjugating enzyme E2, J2	3002	1	0	1	0	0	rno-miR-702-5p	-0.13	-0.13	N/A
NCDN	ENST00000356090.4	neurochondrin	654	1	0	0	1	0	rno-miR-702-5p	-0.13	-0.13	N/A
RFX2	ENST00000303657.5	regulatory factor X, 2 (influences HLA class II expression)	148	1	0	1	0	1	rno-miR-702-5p	-0.13	-0.13	N/A
RBM15	ENST00000369784.3	RNA binding motif protein 15	5	1	0	0	1	0	rno-miR-702-5p	-0.13	-0.13	N/A
KCNC3	ENST00000376959.2	potassium voltage-gated channel, Shaw-related subfamily, member 3	5	1	0	0	1	0	rno-miR-702-5p	-0.13	-0.13	N/A
C20orf112	ENST00000359676.5	chromosome 20 open reading frame 112	148	1	1	0	0	1	rno-miR-702-5p	-0.13	-0.2	N/A
CDIPT	ENST00000563415.1	CDP-diacylglycerol--inositol 3-phosphatidyltransferase	183	1	0	1	0	0	rno-miR-702-5p	-0.13	-0.13	N/A
THY1	ENST00000284240.5	Thy-1 cell surface antigen	2345	1	0	0	1	0	rno-miR-702-5p	-0.13	-0.13	N/A
PEAR1	ENST00000292357.7	platelet endothelial aggregation receptor 1	160	1	0	0	1	0	rno-miR-702-5p	-0.13	-0.13	N/A
HYAL1	ENST00000395144.2	hyaluronoglucosaminidase 1	59	1	0	0	1	0	rno-miR-702-5p	-0.13	-0.13	N/A
KLF1	ENST00000264834.4	Kruppel-like factor 1 (erythroid)	5	1	0	1	0	0	rno-miR-702-5p	-0.13	-0.13	N/A
INSC	ENST00000528567.1	inscuteable homolog (Drosophila)	27	1	0	0	1	0	rno-miR-702-5p	-0.13	-0.13	N/A
WNT7B	ENST00000339464.4	wingless-type MMTV integration site family, member 7B	40	1	0	0	1	0	rno-miR-702-5p	-0.13	-0.13	N/A
ERMAP	ENST00000372514.3	erythroblast membrane-associated protein (Scianna blood group)	121	1	0	1	0	1	rno-miR-702-5p	-0.13	-0.13	N/A
SLC45A3	ENST00000367145.3	solute carrier family 45, member 3	17	1	0	1	0	0	rno-miR-702-5p	-0.13	-0.13	N/A
SH3RF2	ENST00000511217.1	SH3 domain containing ring finger 2	53	3	0	2	1	0	rno-miR-702-5p	-0.13	-0.14	N/A
EAF1	ENST00000396842.2	ELL associated factor 1	63	2	0	1	1	1	rno-miR-702-5p	-0.13	-0.13	N/A
AMPD2	ENST00000342115.4	adenosine monophosphate deaminase 2	216	1	0	1	0	0	rno-miR-702-5p	-0.12	-0.12	N/A
ZSCAN22	ENST00000329665.4	zinc finger and SCAN domain containing 22	45	1	0	1	0	0	rno-miR-702-5p	-0.12	-0.14	N/A
ENC1	ENST00000302351.4	ectodermal-neural cortex 1 (with BTB domain)	57	1	0	1	0	0	rno-miR-702-5p	-0.12	-0.12	N/A
SCML1	ENST00000380045.3	sex comb on midleg-like 1 (Drosophila)	722	1	0	0	1	0	rno-miR-702-5p	-0.12	-0.12	N/A
GNAO1	ENST00000262493.6	guanine nucleotide binding protein (G protein), alpha activating activity polypeptide O	8	1	0	0	1	0	rno-miR-702-5p	-0.12	-0.12	N/A
CST9	ENST00000376971.3	cystatin 9 (testatin)	5	1	0	1	0	0	rno-miR-702-5p	-0.12	-0.12	N/A
KLHL14	ENST00000359358.4	kelch-like family member 14	66	1	0	0	1	0	rno-miR-702-5p	-0.12	-0.12	N/A
ARPP19	ENST00000566423.1	cAMP-regulated phosphoprotein, 19kDa	1316	1	1	0	0	1	rno-miR-702-5p	-0.12	-0.3	N/A
CAV2	ENST00000222693.4	caveolin 2	1191	1	0	0	1	0	rno-miR-702-5p	-0.12	-0.12	N/A
ARSB	ENST00000264914.4	arylsulfatase B	86	3	1	2	0	0	rno-miR-702-5p	-0.12	-0.6	N/A
MBNL1	ENST00000357472.3	muscleblind-like splicing regulator 1	135	1	0	0	1	0	rno-miR-702-5p	-0.12	-0.13	N/A
EPPIN-WFDC6	ENST00000504988.1	EPPIN-WFDC6 readthrough	5	1	0	1	0	0	rno-miR-702-5p	-0.12	-0.12	N/A
M1AP	ENST00000290536.5	meiosis 1 associated protein	5	1	0	1	0	0	rno-miR-702-5p	-0.12	-0.12	N/A
EPPIN	ENST00000555685.1	epididymal peptidase inhibitor	5	1	0	1	0	0	rno-miR-702-5p	-0.12	-0.12	N/A
ARHGAP31	ENST00000264245.4	Rho GTPase activating protein 31	32	1	1	0	0	2	rno-miR-702-5p	-0.12	-0.12	N/A
DNAJC27	ENST00000264711.2	DnaJ (Hsp40) homolog, subfamily C, member 27	41	1	0	1	0	0	rno-miR-702-5p	-0.12	-0.14	N/A
MMACHC	ENST00000401061.4	methylmalonic aciduria (cobalamin deficiency) cblC type, with homocystinuria	128	1	0	1	0	0	rno-miR-702-5p	-0.12	-0.29	N/A
SRPK2	ENST00000393651.3	SRSF protein kinase 2	381	1	0	1	0	0	rno-miR-702-5p	-0.12	-0.15	N/A
AFAP1L2	ENST00000304129.4	actin filament associated protein 1-like 2	13	1	0	0	1	0	rno-miR-702-5p	-0.12	-0.12	N/A
ZXDB	ENST00000374888.1	zinc finger, X-linked, duplicated B	33	1	0	0	1	0	rno-miR-702-5p	-0.12	-0.12	N/A
ZNF471	ENST00000591537.1	zinc finger protein 471	30	1	0	0	1	0	rno-miR-702-5p	-0.12	-0.12	N/A
FBXO33	ENST00000298097.7	F-box protein 33	306	1	0	0	1	1	rno-miR-702-5p	-0.12	-0.12	N/A
BAI2	ENST00000398556.3	brain-specific angiogenesis inhibitor 2	30	1	0	1	0	0	rno-miR-702-5p	-0.12	-0.12	N/A
PARD6B	ENST00000371610.2	par-6 family cell polarity regulator beta	277	1	0	1	0	0	rno-miR-702-5p	-0.12	-0.12	N/A
MLXIPL	ENST00000434326.1	MLX interacting protein-like	58	1	0	1	0	0	rno-miR-702-5p	-0.12	-0.13	N/A
ZNF286A	ENST00000395894.2	Zinc finger protein 286A	19	1	0	1	0	2	rno-miR-702-5p	-0.12	-0.12	N/A
LRRC38	ENST00000376085.3	leucine rich repeat containing 38	5	1	0	0	1	0	rno-miR-702-5p	-0.12	-0.12	N/A
BCAS1	ENST00000371440.3	breast carcinoma amplified sequence 1	0	1	0	0	1	1	rno-miR-702-5p	-0.12	-0.12	N/A
FAM73B	ENST00000277475.5	family with sequence similarity 73, member B	651	1	0	0	1	1	rno-miR-702-5p	-0.12	-0.12	N/A
NPBWR1	ENST00000331251.3	neuropeptides B/W receptor 1	25	1	0	1	0	0	rno-miR-702-5p	-0.12	-0.15	N/A
SLC2A2	ENST00000314251.3	solute carrier family 2 (facilitated glucose transporter), member 2	5	1	0	0	1	0	rno-miR-702-5p	-0.12	-0.12	N/A
LHX1	ENST00000254457.5	LIM homeobox 1	15	1	0	0	1	1	rno-miR-702-5p	-0.12	-0.12	N/A
FAM109A	ENST00000361483.3	family with sequence similarity 109, member A	780	1	0	1	0	0	rno-miR-702-5p	-0.12	-0.12	N/A
ZNF572	ENST00000319286.5	zinc finger protein 572	16	1	0	0	1	0	rno-miR-702-5p	-0.12	-0.12	N/A
PHOX2A	ENST00000298231.5	paired-like homeobox 2a	5	1	0	1	0	0	rno-miR-702-5p	-0.12	-0.12	N/A
SLC38A4	ENST00000447411.1	solute carrier family 38, member 4	10	2	0	1	1	0	rno-miR-702-5p	-0.12	-0.12	N/A
SPAG7	ENST00000575142.1	sperm associated antigen 7	4355	1	0	1	0	0	rno-miR-702-5p	-0.12	-0.12	N/A
FAM53B	ENST00000337318.3	family with sequence similarity 53, member B	27	2	0	2	0	0	rno-miR-702-5p	-0.12	-0.12	N/A
SOCS3	ENST00000330871.2	suppressor of cytokine signaling 3	5	1	0	1	0	1	rno-miR-702-5p	-0.12	-0.12	N/A
AMIGO3	ENST00000320431.7	adhesion molecule with Ig-like domain 3	24	1	0	0	1	0	rno-miR-702-5p	-0.12	-0.12	N/A
VOPP1	ENST00000285279.5	vesicular, overexpressed in cancer, prosurvival protein 1	82	1	0	1	0	0	rno-miR-702-5p	-0.12	-0.12	N/A
AC010441.1	ENST00000600109.1		3180	1	0	1	0	0	rno-miR-702-5p	-0.12	-0.12	N/A
OGN	ENST00000262551.4	osteoglycin	5	1	0	1	0	0	rno-miR-702-5p	-0.12	-0.12	N/A
SLC22A11	ENST00000301891.4	solute carrier family 22 (organic anion/urate transporter), member 11	7	1	0	1	0	0	rno-miR-702-5p	-0.12	-0.18	N/A
TMEM170A	ENST00000357613.4	transmembrane protein 170A	70	1	0	0	1	1	rno-miR-702-5p	-0.12	-0.18	N/A
ATXN7L3B	ENST00000519948.2	ataxin 7-like 3B	55	1	0	1	0	0	rno-miR-702-5p	-0.12	-0.12	N/A
GRN	ENST00000053867.3	granulin	55	1	0	1	0	0	rno-miR-702-5p	-0.12	-0.12	N/A
SLC6A9	ENST00000372310.3	solute carrier family 6 (neurotransmitter transporter, glycine), member 9	74	1	0	1	0	0	rno-miR-702-5p	-0.12	-0.12	N/A
PPP2R5C	ENST00000422945.2	protein phosphatase 2, regulatory subunit B', gamma	1584	1	0	0	1	0	rno-miR-702-5p	-0.12	-0.12	N/A
CIZ1	ENST00000372954.1	CDKN1A interacting zinc finger protein 1	1749	1	0	1	0	0	rno-miR-702-5p	-0.12	-0.12	N/A
PLBD2	ENST00000280800.3	phospholipase B domain containing 2	1144	1	0	1	0	0	rno-miR-702-5p	-0.12	-0.2	N/A
GREM1	ENST00000560677.1	gremlin 1, DAN family BMP antagonist	752	1	0	0	1	1	rno-miR-702-5p	-0.12	-0.14	N/A
PKD1	ENST00000262304.4	polycystic kidney disease 1 (autosomal dominant)	14	1	0	1	0	0	rno-miR-702-5p	-0.12	-0.12	N/A
CNOT4	ENST00000541284.1	CCR4-NOT transcription complex, subunit 4	27	1	0	1	0	1	rno-miR-702-5p	-0.12	-0.12	N/A
SF1	ENST00000377390.3	splicing factor 1	17473	1	0	0	1	1	rno-miR-702-5p	-0.12	-0.12	N/A
RPRD1B	ENST00000373433.4	regulation of nuclear pre-mRNA domain containing 1B	1140	1	0	1	0	0	rno-miR-702-5p	-0.12	-0.12	N/A
GADL1	ENST00000282538.5	glutamate decarboxylase-like 1	5	1	0	1	0	0	rno-miR-702-5p	-0.12	-0.12	N/A
CAPN15	ENST00000219611.2	calpain 15	5	1	0	1	0	0	rno-miR-702-5p	-0.12	-0.12	N/A
HTR4	ENST00000377888.3	5-hydroxytryptamine (serotonin) receptor 4, G protein-coupled	5	1	0	1	0	0	rno-miR-702-5p	-0.12	-0.12	N/A
GAD2	ENST00000376261.3	glutamate decarboxylase 2 (pancreatic islets and brain, 65kDa)	5	1	1	0	0	1	rno-miR-702-5p	-0.12	-0.12	N/A
C20orf196	ENST00000303142.6	chromosome 20 open reading frame 196	18	1	0	1	0	0	rno-miR-702-5p	-0.12	-0.12	N/A
RAI14	ENST00000265109.3	retinoic acid induced 14	2228	1	0	1	0	0	rno-miR-702-5p	-0.12	-0.12	N/A
CSNK1D	ENST00000392334.2	casein kinase 1, delta	1799	1	0	1	0	0	rno-miR-702-5p	-0.12	-0.12	N/A
KCNK3	ENST00000302909.3	potassium channel, subfamily K, member 3	19	2	0	2	0	1	rno-miR-702-5p	-0.12	-0.12	N/A
GOLGA1	ENST00000373555.4	golgin A1	334	1	0	0	1	0	rno-miR-702-5p	-0.12	-0.12	N/A
PPT2	ENST00000361568.2	palmitoyl-protein thioesterase 2	147	1	0	1	0	0	rno-miR-702-5p	-0.12	-0.12	N/A
PCSK2	ENST00000377899.1	proprotein convertase subtilisin/kexin type 2	9	1	1	0	0	0	rno-miR-702-5p	-0.12	-0.12	N/A
STAU2	ENST00000522695.1	staufen double-stranded RNA binding protein 2	306	2	0	2	0	0	rno-miR-702-5p	-0.12	-0.2	N/A
GNG12	ENST00000370982.3	guanine nucleotide binding protein (G protein), gamma 12	1362	1	0	0	1	2	rno-miR-702-5p	-0.12	-0.12	N/A
GDF6	ENST00000287020.5	growth differentiation factor 6	14	2	0	1	1	1	rno-miR-702-5p	-0.12	-0.13	N/A
FGF14	ENST00000376131.4	fibroblast growth factor 14	5	1	0	0	1	0	rno-miR-702-5p	-0.12	-0.12	N/A
CERKL	ENST00000410087.3	ceramide kinase-like	8	1	0	0	1	0	rno-miR-702-5p	-0.12	-0.12	N/A
FBLIM1	ENST00000375771.1	filamin binding LIM protein 1	581	1	0	1	0	0	rno-miR-702-5p	-0.12	-0.12	N/A
SFRP1	ENST00000220772.3	secreted frizzled-related protein 1	148	1	0	1	0	0	rno-miR-702-5p	-0.12	-0.12	N/A
NR4A1	ENST00000394824.2	nuclear receptor subfamily 4, group A, member 1	7896	1	0	0	1	1	rno-miR-702-5p	-0.12	-0.12	N/A
SURF4	ENST00000545297.1	surfeit 4	3667	1	0	1	0	0	rno-miR-702-5p	-0.11	-0.2	N/A
LIF	ENST00000403987.3	leukemia inhibitory factor	55	1	0	1	0	1	rno-miR-702-5p	-0.11	-0.13	N/A
FBXO22	ENST00000308275.3	F-box protein 22	1310	1	1	0	0	0	rno-miR-702-5p	-0.11	-0.44	N/A
USP45	ENST00000392738.2	ubiquitin specific peptidase 45	491	2*	0	1	0	0	rno-miR-702-5p	-0.11	-0.11	N/A
NFKB1	ENST00000226574.4	nuclear factor of kappa light polypeptide gene enhancer in B-cells 1	316	1	0	0	1	0	rno-miR-702-5p	-0.11	-0.11	N/A
ABCG4	ENST00000307417.3	ATP-binding cassette, sub-family G (WHITE), member 4	5	1	0	0	1	0	rno-miR-702-5p	-0.11	-0.11	N/A
CADM3	ENST00000368125.4	cell adhesion molecule 3	5	1	0	0	1	0	rno-miR-702-5p	-0.11	-0.11	N/A
LARS2	ENST00000415258.1	leucyl-tRNA synthetase 2, mitochondrial	316	1	0	1	0	0	rno-miR-702-5p	-0.11	-0.11	N/A
HDGFRP3	ENST00000299633.4	Hepatoma-derived growth factor-related protein 3	2577	1	0	0	1	1	rno-miR-702-5p	-0.11	-0.12	N/A
SHISA7	ENST00000376325.4	shisa family member 7	5	1	0	1	0	0	rno-miR-702-5p	-0.11	-0.11	N/A
MYB	ENST00000367814.4	v-myb avian myeloblastosis viral oncogene homolog	39	1	0	0	1	0	rno-miR-702-5p	-0.11	-0.11	N/A
DOK7	ENST00000507039.1	docking protein 7	19	1	0	1	0	1	rno-miR-702-5p	-0.11	-0.11	N/A
AATK	ENST00000326724.4	apoptosis-associated tyrosine kinase	307	1	0	0	1	0	rno-miR-702-5p	-0.11	-0.11	N/A
ABTB2	ENST00000435224.2	ankyrin repeat and BTB (POZ) domain containing 2	5	1	0	1	0	1	rno-miR-702-5p	-0.11	-0.11	N/A
CXCR5	ENST00000292174.4	chemokine (C-X-C motif) receptor 5	5	1	1	0	0	1	rno-miR-702-5p	-0.11	-0.11	N/A
C3orf70	ENST00000335012.2	chromosome 3 open reading frame 70	19	1	0	1	0	1	rno-miR-702-5p	-0.11	-0.11	N/A
LRRTM4	ENST00000409911.1	leucine rich repeat transmembrane neuronal 4	5	1	0	0	1	1	rno-miR-702-5p	-0.11	-0.11	N/A
PSAPL1	ENST00000319098.4	prosaposin-like 1 (gene/pseudogene)	25	2	0	2	0	0	rno-miR-702-5p	-0.11	-0.15	N/A
ADAM28	ENST00000265769.4	ADAM metallopeptidase domain 28	5	1	0	1	0	0	rno-miR-702-5p	-0.11	-0.11	N/A
ZC3H11A	ENST00000332127.4	zinc finger CCCH-type containing 11A	71	1	0	1	0	0	rno-miR-702-5p	-0.11	-0.11	N/A
RASSF4	ENST00000374417.2	Ras association (RalGDS/AF-6) domain family member 4	515	1	0	1	0	0	rno-miR-702-5p	-0.11	-0.11	N/A
SEC23A	ENST00000537403.1	Sec23 homolog A (S. cerevisiae)	413	1	0	0	1	1	rno-miR-702-5p	-0.11	-0.11	N/A
LRRC55	ENST00000497933.1	leucine rich repeat containing 55	5	1	1	0	0	0	rno-miR-702-5p	-0.11	-0.11	N/A
BTLA	ENST00000334529.5	B and T lymphocyte associated	5	1	0	0	1	0	rno-miR-702-5p	-0.11	-0.11	N/A
COX17	ENST00000261070.2	COX17 cytochrome c oxidase copper chaperone	40	1	0	1	0	0	rno-miR-702-5p	-0.11	-0.23	N/A
EIF4E3	ENST00000425534.3	eukaryotic translation initiation factor 4E family member 3	475	3	0	2	1	2	rno-miR-702-5p	-0.11	-0.18	N/A
FAM216B	ENST00000537894.1	family with sequence similarity 216, member B	5	1	0	1	0	3	rno-miR-702-5p	-0.11	-0.11	N/A
KLHL31	ENST00000370905.3	kelch-like family member 31	16	2	0	1	1	1	rno-miR-702-5p	-0.11	-0.13	N/A
RBM7	ENST00000541475.1	RNA binding motif protein 7	46	1	0	0	1	2	rno-miR-702-5p	-0.11	-0.14	N/A
HS6ST2	ENST00000370836.2	heparan sulfate 6-O-sulfotransferase 2	4566	1	0	0	1	0	rno-miR-702-5p	-0.11	-0.11	N/A
ZNF233	ENST00000592581.1	zinc finger protein 233	6	1	0	0	1	0	rno-miR-702-5p	-0.11	-0.11	N/A
MAPK9	ENST00000452135.2	mitogen-activated protein kinase 9	655	1	0	1	0	0	rno-miR-702-5p	-0.11	-0.11	N/A
DNAJC3	ENST00000602402.1	DnaJ (Hsp40) homolog, subfamily C, member 3	125	1	1	0	0	1	rno-miR-702-5p	-0.11	-0.13	N/A
RP11-192H23.4	ENST00000534850.1	Uncharacterized protein	22	1	0	1	0	0	rno-miR-702-5p	-0.11	-0.11	N/A
ERC1	ENST00000355446.5	ELKS/RAB6-interacting/CAST family member 1	159	3	0	1	2	0	rno-miR-702-5p	-0.11	-0.11	N/A
FAM160B1	ENST00000369248.4	family with sequence similarity 160, member B1	91	1	0	1	0	0	rno-miR-702-5p	-0.11	-0.11	N/A
B3GNT9	ENST00000449549.3	UDP-GlcNAc:betaGal beta-1,3-N-acetylglucosaminyltransferase 9	56	1	0	0	1	0	rno-miR-702-5p	-0.11	-0.11	N/A
KPNB1	ENST00000290158.4	karyopherin (importin) beta 1	465	2	0	1	1	0	rno-miR-702-5p	-0.11	-0.12	N/A
NHLRC3	ENST00000470258.1	NHL repeat containing 3	49	1	0	1	0	0	rno-miR-702-5p	-0.11	-0.16	N/A
CUL5	ENST00000393094.2	cullin 5	761	2	1	0	1	1	rno-miR-702-5p	-0.11	-0.12	N/A
P2RX6	ENST00000402329.3	purinergic receptor P2X, ligand-gated ion channel, 6	10	1	0	1	0	1	rno-miR-702-5p	-0.11	-0.12	N/A
NUS1	ENST00000368494.3	nuclear undecaprenyl pyrophosphate synthase 1 homolog (S. cerevisiae)	302	1	0	0	1	1	rno-miR-702-5p	-0.11	-0.11	N/A
CHST9	ENST00000580774.1	carbohydrate (N-acetylgalactosamine 4-0) sulfotransferase 9	20	1	0	1	0	0	rno-miR-702-5p	-0.11	-0.11	N/A
CSGALNACT1	ENST00000454498.2	chondroitin sulfate N-acetylgalactosaminyltransferase 1	77	1	0	0	1	0	rno-miR-702-5p	-0.11	-0.11	N/A
PLAA	ENST00000397292.3	phospholipase A2-activating protein	416	1	0	1	0	0	rno-miR-702-5p	-0.11	-0.16	N/A
MED15	ENST00000292733.7	mediator complex subunit 15	1334	1	0	1	0	0	rno-miR-702-5p	-0.11	-0.11	N/A
TRIM25	ENST00000316881.4	tripartite motif containing 25	247	1	0	1	0	0	rno-miR-702-5p	-0.11	-0.12	N/A
FICD	ENST00000361549.2	FIC domain containing	54	1	0	1	0	0	rno-miR-702-5p	-0.11	-0.12	N/A
BCL9	ENST00000234739.3	B-cell CLL/lymphoma 9	70	1	0	1	0	0	rno-miR-702-5p	-0.11	-0.12	N/A
TMEM132B	ENST00000299308.3	transmembrane protein 132B	5	2	0	2	0	0	rno-miR-702-5p	-0.11	-0.11	N/A
GPR26	ENST00000284674.1	G protein-coupled receptor 26	5	2	0	1	1	1	rno-miR-702-5p	-0.11	-0.11	N/A
ZBTB7C	ENST00000535628.2	zinc finger and BTB domain containing 7C	23	1	0	0	1	0	rno-miR-702-5p	-0.11	-0.11	N/A
ZBTB9	ENST00000395064.2	zinc finger and BTB domain containing 9	1148	1	0	0	1	0	rno-miR-702-5p	-0.11	-0.11	N/A
BRPF3	ENST00000534400.1	bromodomain and PHD finger containing, 3	7032	1	0	1	0	1	rno-miR-702-5p	-0.11	-0.11	N/A
B3GNT5	ENST00000326505.3	UDP-GlcNAc:betaGal beta-1,3-N-acetylglucosaminyltransferase 5	57	1	0	0	1	0	rno-miR-702-5p	-0.11	-0.11	N/A
FREM1	ENST00000380881.4	FRAS1 related extracellular matrix 1	25	2	0	2	0	0	rno-miR-702-5p	-0.11	-0.14	N/A
CCND2	ENST00000261254.3	cyclin D2	66	1	1	0	0	0	rno-miR-702-5p	-0.11	-0.12	N/A
SCARF2	ENST00000405555.3	scavenger receptor class F, member 2	5	1	0	1	0	0	rno-miR-702-5p	-0.11	-0.11	N/A
NEK7	ENST00000367385.4	NIMA-related kinase 7	12	1	0	0	1	0	rno-miR-702-5p	-0.11	-0.11	N/A
XIRP1	ENST00000396251.1	xin actin-binding repeat containing 1	5	1	0	1	0	0	rno-miR-702-5p	-0.11	-0.11	N/A
GNAQ	ENST00000286548.4	guanine nucleotide binding protein (G protein), q polypeptide	47	1	1	0	0	3	rno-miR-702-5p	-0.11	-0.12	N/A
PBX4	ENST00000251203.9	pre-B-cell leukemia homeobox 4	11	1	0	1	0	0	rno-miR-702-5p	-0.11	-0.11	N/A
TCF12	ENST00000267811.5	transcription factor 12	101	2	0	1	1	2	rno-miR-702-5p	-0.11	-0.11	N/A
LEPREL2	ENST00000396725.2	leprecan-like 2	754	1	0	1	0	0	rno-miR-702-5p	-0.1	-0.1	N/A
HHAT	ENST00000413764.2	hedgehog acyltransferase	583	1	0	1	0	0	rno-miR-702-5p	-0.1	-0.1	N/A
ZNFX1	ENST00000371752.1	zinc finger, NFX1-type containing 1	41	1	0	0	1	0	rno-miR-702-5p	-0.1	-0.1	N/A
ANGPTL4	ENST00000301455.2	angiopoietin-like 4	1395	1	0	0	1	0	rno-miR-702-5p	-0.1	-0.1	N/A
SMG7	ENST00000367537.3	SMG7 nonsense mediated mRNA decay factor	305	2	0	0	2	0	rno-miR-702-5p	-0.1	-0.11	N/A
PODXL	ENST00000541194.1	podocalyxin-like	2928	1	0	0	1	1	rno-miR-702-5p	-0.1	-0.11	N/A
GPR3	ENST00000374024.3	G protein-coupled receptor 3	5	1	0	1	0	0	rno-miR-702-5p	-0.1	-0.1	N/A
STX17	ENST00000259400.6	syntaxin 17	510	1	0	0	1	1	rno-miR-702-5p	-0.1	-0.13	N/A
APBB2	ENST00000295974.8	amyloid beta (A4) precursor protein-binding, family B, member 2	704	1	0	1	0	0	rno-miR-702-5p	-0.1	-0.1	N/A
LRRC20	ENST00000355790.4	leucine rich repeat containing 20	159	1	0	0	1	2	rno-miR-702-5p	-0.1	-0.1	N/A
ARRDC3	ENST00000265138.3	arrestin domain containing 3	1313	1	0	0	1	0	rno-miR-702-5p	-0.1	-0.1	N/A
PURG	ENST00000475541.1	purine-rich element binding protein G	29	1	0	1	0	2	rno-miR-702-5p	-0.1	-0.14	N/A
DIEXF	ENST00000491415.2	digestive organ expansion factor homolog (zebrafish)	493	1	0	1	0	1	rno-miR-702-5p	-0.1	-0.15	N/A
RIMS4	ENST00000372851.3	regulating synaptic membrane exocytosis 4	30	2	0	2	0	1	rno-miR-702-5p	-0.1	-0.1	N/A
NELL1	ENST00000298925.5	NEL-like 1 (chicken)	5	1	0	1	0	0	rno-miR-702-5p	-0.1	-0.1	N/A
ELP3	ENST00000521015.1	elongator acetyltransferase complex subunit 3	566	1	0	1	0	0	rno-miR-702-5p	-0.1	-0.1	N/A
SASH1	ENST00000367467.3	SAM and SH3 domain containing 1	79	1	0	1	0	0	rno-miR-702-5p	-0.1	-0.1	N/A
FBXO2	ENST00000354287.4	F-box protein 2	767	1	0	0	1	0	rno-miR-702-5p	-0.1	-0.1	N/A
GLIPR1	ENST00000266659.3	GLI pathogenesis-related 1	623	1	0	1	0	0	rno-miR-702-5p	-0.1	-0.17	N/A
IREB2	ENST00000258886.8	iron-responsive element binding protein 2	1096	1	0	1	0	0	rno-miR-702-5p	-0.1	-0.15	N/A
ERO1L	ENST00000395686.3	ERO1-like (S. cerevisiae)	1333	1	0	1	0	0	rno-miR-702-5p	-0.1	-0.13	N/A
GPR20	ENST00000377741.3	G protein-coupled receptor 20	34	1	0	0	1	0	rno-miR-702-5p	-0.1	-0.12	N/A
YWHAB	ENST00000353703.4	tyrosine 3-monooxygenase/tryptophan 5-monooxygenase activation protein, beta polypeptide	272	1	1	0	0	0	rno-miR-702-5p	-0.1	-0.46	N/A
ANKRD34C	ENST00000421388.2	ankyrin repeat domain 34C	5	1	0	0	1	0	rno-miR-702-5p	-0.1	-0.1	N/A
STAM	ENST00000377524.3	signal transducing adaptor molecule (SH3 domain and ITAM motif) 1	723	1	0	0	1	0	rno-miR-702-5p	-0.1	-0.1	N/A
PCLO	ENST00000333891.9	piccolo presynaptic cytomatrix protein	22	1	0	1	0	0	rno-miR-702-5p	-0.1	-0.1	N/A
DUSP9	ENST00000370167.4	dual specificity phosphatase 9	3766	1	0	1	0	0	rno-miR-702-5p	-0.1	-0.1	N/A
ZBTB21	ENST00000398505.3	zinc finger and BTB domain containing 21	802	1	1	0	0	0	rno-miR-702-5p	-0.1	-0.14	N/A
SEC23IP	ENST00000369075.3	SEC23 interacting protein	765	1	0	0	1	0	rno-miR-702-5p	-0.1	-0.12	N/A
PLCG2	ENST00000359376.3	phospholipase C, gamma 2 (phosphatidylinositol-specific)	23	1	0	1	0	0	rno-miR-702-5p	-0.1	-0.1	N/A
TSHZ1	ENST00000322038.5	teashirt zinc finger homeobox 1	174	1	0	0	1	0	rno-miR-702-5p	-0.1	-0.1	N/A
KCNIP4	ENST00000382148.3	Kv channel interacting protein 4	5	1	0	0	1	0	rno-miR-702-5p	-0.1	-0.1	N/A
JPH4	ENST00000356300.4	junctophilin 4	5	1	0	1	0	0	rno-miR-702-5p	-0.1	-0.1	N/A
PTPRQ	ENST00000266688.5	protein tyrosine phosphatase, receptor type, Q	0	1	0	0	1	0	rno-miR-702-5p	-0.1	-0.1	N/A
C3orf18	ENST00000426034.1	chromosome 3 open reading frame 18	29	1	0	1	0	0	rno-miR-702-5p	-0.1	-0.1	N/A
IGF1	ENST00000337514.6	insulin-like growth factor 1 (somatomedin C)	19	3	1	1	1	2	rno-miR-702-5p	-0.1	-0.46	N/A
FTO	ENST00000471389.1	fat mass and obesity associated	240	1	0	1	0	2	rno-miR-702-5p	-0.1	-0.14	N/A
MANBAL	ENST00000397150.1	mannosidase, beta A, lysosomal-like	2819	1	0	1	0	0	rno-miR-702-5p	-0.1	-0.1	N/A
IGFBP5	ENST00000233813.4	insulin-like growth factor binding protein 5	10709	2	0	0	2	1	rno-miR-702-5p	-0.1	-0.16	N/A
BHLHE22	ENST00000321870.1	basic helix-loop-helix family, member e22	27	1	0	0	1	0	rno-miR-702-5p	-0.1	-0.1	N/A
NOS1AP	ENST00000361897.5	nitric oxide synthase 1 (neuronal) adaptor protein	5	1	1	0	0	0	rno-miR-702-5p	-0.1	-0.1	N/A
GABRE	ENST00000370325.1	gamma-aminobutyric acid (GABA) A receptor, epsilon	6	1	0	0	1	1	rno-miR-702-5p	-0.1	-0.1	N/A
ORAOV1	ENST00000279147.4	oral cancer overexpressed 1	78	1	0	0	1	0	rno-miR-702-5p	-0.1	-0.1	N/A
RHOBTB3	ENST00000379982.3	Rho-related BTB domain containing 3	487	1	0	1	0	1	rno-miR-702-5p	-0.1	-0.1	N/A
RBM28	ENST00000223073.2	RNA binding motif protein 28	297	4	0	3	1	3	rno-miR-702-5p	-0.1	-0.24	N/A
IL24	ENST00000367093.3	interleukin 24	10	1	0	0	1	0	rno-miR-702-5p	-0.1	-0.2	N/A
CEACAM1	ENST00000403444.3	carcinoembryonic antigen-related cell adhesion molecule 1 (biliary glycoprotein)	925	2	0	2	0	1	rno-miR-702-5p	-0.1	-0.1	N/A
SLC8A2	ENST00000236877.6	solute carrier family 8 (sodium/calcium exchanger), member 2	5	2	0	2	0	1	rno-miR-702-5p	-0.1	-0.1	N/A
DLG2	ENST00000398309.2	discs, large homolog 2 (Drosophila)	15	1	0	1	0	1	rno-miR-702-5p	-0.1	-0.1	N/A
CCDC64	ENST00000397558.2	coiled-coil domain containing 64	7	1	0	1	0	0	rno-miR-702-5p	-0.1	-0.1	N/A
RNF165	ENST00000269439.7	ring finger protein 165	18	1	0	1	0	0	rno-miR-702-5p	-0.1	-0.1	N/A
RNF144A	ENST00000320892.6	ring finger protein 144A	124	1	0	0	1	1	rno-miR-702-5p	-0.1	-0.1	N/A
MMP24	ENST00000246186.6	matrix metallopeptidase 24 (membrane-inserted)	201	1	0	1	0	0	rno-miR-702-5p	-0.1	-0.1	N/A
TCF20	ENST00000359486.3	transcription factor 20 (AR1)	33	1	0	0	1	0	rno-miR-702-5p	-0.1	-0.1	N/A
GPKOW	ENST00000156109.5	G patch domain and KOW motifs	420	1	1	0	0	1	rno-miR-702-5p	-0.1	-0.57	N/A
SLC13A5	ENST00000433363.2	solute carrier family 13 (sodium-dependent citrate transporter), member 5	4848	1	0	1	0	0	rno-miR-702-5p	-0.1	-0.1	N/A
TAF5L	ENST00000366676.1	TAF5-like RNA polymerase II, p300/CBP-associated factor (PCAF)-associated factor, 65kDa	5	1	0	0	1	0	rno-miR-702-5p	-0.1	-0.1	N/A
ADD1	ENST00000398125.1	adducin 1 (alpha)	460	1	0	1	0	0	rno-miR-702-5p	-0.1	-0.1	N/A
ZC3H6	ENST00000343936.4	zinc finger CCCH-type containing 6	10	1	0	1	0	2	rno-miR-702-5p	-0.1	-0.1	N/A
ZCCHC6	ENST00000277141.6	zinc finger, CCHC domain containing 6	20	1	0	1	0	0	rno-miR-702-5p	-0.1	-0.1	N/A
PDE4A	ENST00000380702.2	phosphodiesterase 4A, cAMP-specific	48	1	0	1	0	0	rno-miR-702-5p	-0.1	-0.1	N/A
ASPHD1	ENST00000483405.1	aspartate beta-hydroxylase domain containing 1	108	1	0	0	1	0	rno-miR-702-5p	-0.1	-0.1	N/A
C12orf39	ENST00000256969.2	chromosome 12 open reading frame 39	65	1	0	1	0	0	rno-miR-702-5p	-0.1	-0.12	N/A
ZNF282	ENST00000479907.1	zinc finger protein 282	3014	1	0	0	1	0	rno-miR-702-5p	-0.1	-0.1	N/A
SEPT4	ENST00000426861.1	septin 4	40	1	0	0	1	0	rno-miR-702-5p	-0.1	-0.1	N/A
SHISA9	ENST00000558583.1	shisa family member 9	5	1	0	0	1	0	rno-miR-702-5p	-0.1	-0.1	N/A
ARHGEF17	ENST00000263674.3	Rho guanine nucleotide exchange factor (GEF) 17	729	1	1	0	0	1	rno-miR-702-5p	-0.1	-0.1	N/A
UBR7	ENST00000013070.6	ubiquitin protein ligase E3 component n-recognin 7 (putative)	468	1	0	1	0	0	rno-miR-702-5p	-0.1	-0.1	N/A
RAB23	ENST00000317483.3	RAB23, member RAS oncogene family	32	2	1	1	0	0	rno-miR-702-5p	-0.1	-0.22	N/A
NSG2	ENST00000303177.3	Neuron-specific protein family member 2	5	1	0	1	0	0	rno-miR-702-5p	-0.1	-0.1	N/A
SMEK2	ENST00000272313.5	SMEK homolog 2, suppressor of mek1 (Dictyostelium)	342	1	0	1	0	0	rno-miR-702-5p	-0.1	-0.1	N/A
TSPAN5	ENST00000305798.3	tetraspanin 5	107	1	0	1	0	0	rno-miR-702-5p	-0.1	-0.1	N/A
NKX3-1	ENST00000380871.4	NK3 homeobox 1	240	1	0	1	0	0	rno-miR-702-5p	-0.1	-0.1	N/A
ZBTB37	ENST00000367701.5	zinc finger and BTB domain containing 37	213	2	1	0	1	3	rno-miR-702-5p	-0.09	-0.1	N/A
KCNH5	ENST00000322893.7	potassium voltage-gated channel, subfamily H (eag-related), member 5	157	4	0	2	2	2	rno-miR-702-5p	-0.09	-0.13	N/A
PDE4DIP	ENST00000369345.4	phosphodiesterase 4D interacting protein	36	1	0	0	1	0	rno-miR-702-5p	-0.09	-0.2	N/A
CDH5	ENST00000341529.3	cadherin 5, type 2 (vascular endothelium)	8	1	0	1	0	1	rno-miR-702-5p	-0.09	-0.09	N/A
C10orf105	ENST00000441508.2	chromosome 10 open reading frame 105	5	1	0	1	0	3	rno-miR-702-5p	-0.09	-0.09	N/A
POU2AF1	ENST00000393067.3	POU class 2 associating factor 1	19	1	0	1	0	0	rno-miR-702-5p	-0.09	-0.09	N/A
CCDC71L	ENST00000523505.1	coiled-coil domain containing 71-like	410	1	1	0	0	0	rno-miR-702-5p	-0.09	-0.3	N/A
PALM2	ENST00000448454.2	paralemmin 2	35	2	0	0	2	0	rno-miR-702-5p	-0.09	-0.1	N/A
SLC26A4	ENST00000265715.3	solute carrier family 26 (anion exchanger), member 4	5	1	0	0	1	0	rno-miR-702-5p	-0.09	-0.09	N/A
CCSER1	ENST00000509176.1	coiled-coil serine-rich protein 1	5	1	0	0	1	1	rno-miR-702-5p	-0.09	-0.09	N/A
ANKRD22	ENST00000371930.4	ankyrin repeat domain 22	5	2	0	1	1	0	rno-miR-702-5p	-0.09	-0.16	N/A
CBL	ENST00000264033.4	Cbl proto-oncogene, E3 ubiquitin protein ligase	309	2	0	1	1	0	rno-miR-702-5p	-0.09	-0.09	N/A
GAB2	ENST00000340149.2	GRB2-associated binding protein 2	627	1	0	0	1	0	rno-miR-702-5p	-0.09	-0.09	N/A
CYP27B1	ENST00000228606.4	cytochrome P450, family 27, subfamily B, polypeptide 1	11	1	0	1	0	0	rno-miR-702-5p	-0.09	-0.09	N/A
COL6A3	ENST00000295550.4	collagen, type VI, alpha 3	11346	1	0	0	1	0	rno-miR-702-5p	-0.09	-0.09	N/A
TCTN3	ENST00000371217.5	tectonic family member 3	1900	1	0	1	0	0	rno-miR-702-5p	-0.09	-0.1	N/A
SLFN5	ENST00000299977.4	schlafen family member 5	195	1	0	1	0	0	rno-miR-702-5p	-0.09	-0.1	N/A
ABCF2	ENST00000287844.2	ATP-binding cassette, sub-family F (GCN20), member 2	48	1	0	1	0	0	rno-miR-702-5p	-0.09	-0.09	N/A
GCLC	ENST00000229416.6	glutamate-cysteine ligase, catalytic subunit	1001	1	0	1	0	0	rno-miR-702-5p	-0.09	-0.09	N/A
AMER2	ENST00000357816.2	APC membrane recruitment protein 2	7	4	0	0	4	1	rno-miR-702-5p	-0.09	-0.12	N/A
NKX3-2	ENST00000382438.5	NK3 homeobox 2	36	1	0	0	1	0	rno-miR-702-5p	-0.09	-0.13	N/A
RHBDD1	ENST00000341329.3	rhomboid domain containing 1	667	2	0	1	1	2	rno-miR-702-5p	-0.09	-0.28	N/A
CPNE3	ENST00000198765.4	copine III	756	1	0	0	1	1	rno-miR-702-5p	-0.09	-0.09	N/A
TATDN2	ENST00000448281.2	TatD DNase domain containing 2	894	1	0	0	1	0	rno-miR-702-5p	-0.09	-0.12	N/A
SGK3	ENST00000345714.4	serum/glucocorticoid regulated kinase family, member 3	56	1	0	1	0	0	rno-miR-702-5p	-0.09	-0.1	N/A
ZXDA	ENST00000358697.4	zinc finger, X-linked, duplicated A	25	2	0	0	2	0	rno-miR-702-5p	-0.09	-0.15	N/A
AGAP1	ENST00000304032.8	ArfGAP with GTPase domain, ankyrin repeat and PH domain 1	109	2	0	2	0	1	rno-miR-702-5p	-0.09	-0.1	N/A
ACAN	ENST00000439576.2	aggrecan	165	1	0	1	0	0	rno-miR-702-5p	-0.09	-0.09	N/A
PCDH11X	ENST00000504220.2	protocadherin 11 X-linked	5	1	0	0	1	1	rno-miR-702-5p	-0.09	-0.09	N/A
PINX1	ENST00000426190.2	PIN2/TERF1 interacting, telomerase inhibitor 1	224	1	0	1	0	0	rno-miR-702-5p	-0.09	-0.09	N/A
CYYR1	ENST00000299340.4	cysteine/tyrosine-rich 1	5	1	0	1	0	0	rno-miR-702-5p	-0.09	-0.09	N/A
DAB2	ENST00000339788.6	Dab, mitogen-responsive phosphoprotein, homolog 2 (Drosophila)	2866	1	0	1	0	0	rno-miR-702-5p	-0.09	-0.12	N/A
DBT	ENST00000370132.4	dihydrolipoamide branched chain transacylase E2	117	1	0	0	1	0	rno-miR-702-5p	-0.09	-0.16	N/A
ZNF398	ENST00000420008.2	zinc finger protein 398	305	1	0	0	1	0	rno-miR-702-5p	-0.09	-0.09	N/A
VTI1A	ENST00000393077.2	vesicle transport through interaction with t-SNAREs 1A	376	1	0	1	0	2	rno-miR-702-5p	-0.09	-0.11	N/A
OXSR1	ENST00000311806.3	oxidative stress responsive 1	1790	1	0	0	1	0	rno-miR-702-5p	-0.09	-0.09	N/A
ERCC4	ENST00000311895.7	excision repair cross-complementing rodent repair deficiency, complementation group 4	261	1	0	1	0	0	rno-miR-702-5p	-0.09	-0.09	N/A
DNAJB2	ENST00000336576.5	DnaJ (Hsp40) homolog, subfamily B, member 2	2187	1	0	1	0	0	rno-miR-702-5p	-0.09	-0.09	N/A
GIPR	ENST00000590918.1	gastric inhibitory polypeptide receptor	5	1	0	0	1	0	rno-miR-702-5p	-0.09	-0.09	N/A
CTB-54O9.9	ENST00000586012.1	Uncharacterized protein	5	1	0	1	0	0	rno-miR-702-5p	-0.09	-0.09	N/A
GMFB	ENST00000554908.1	glia maturation factor, beta	15	1	0	1	0	2	rno-miR-702-5p	-0.09	-0.26	N/A
NRG1	ENST00000341377.5	neuregulin 1	113	1	0	1	0	1	rno-miR-702-5p	-0.09	-0.1	N/A
FAM45A	ENST00000361432.2	family with sequence similarity 45, member A	149	1	0	0	1	0	rno-miR-702-5p	-0.09	-0.09	N/A
PITPNM2	ENST00000280562.5	phosphatidylinositol transfer protein, membrane-associated 2	66	2	0	1	1	0	rno-miR-702-5p	-0.09	-0.1	N/A
INTS2	ENST00000444766.3	integrator complex subunit 2	109	1	1	0	0	0	rno-miR-702-5p	-0.09	-0.09	N/A
PCMTD2	ENST00000308824.6	protein-L-isoaspartate (D-aspartate) O-methyltransferase domain containing 2	476	1	0	1	0	0	rno-miR-702-5p	-0.09	-0.09	N/A
C8orf58	ENST00000289989.5	chromosome 8 open reading frame 58	619	1	0	0	1	0	rno-miR-702-5p	-0.09	-0.09	N/A
ERBB2IP	ENST00000284037.5	erbb2 interacting protein	177	1	0	1	0	0	rno-miR-702-5p	-0.09	-0.09	N/A
SLC12A2	ENST00000262461.2	solute carrier family 12 (sodium/potassium/chloride transporter), member 2	655	1	0	1	0	1	rno-miR-702-5p	-0.09	-0.1	N/A
ADCYAP1	ENST00000579794.1	adenylate cyclase activating polypeptide 1 (pituitary)	35	1	0	1	0	1	rno-miR-702-5p	-0.09	-0.3	N/A
U2SURP	ENST00000397933.2	U2 snRNP-associated SURP domain containing	1353	1	0	0	1	1	rno-miR-702-5p	-0.09	-0.15	N/A
TMTC2	ENST00000321196.3	transmembrane and tetratricopeptide repeat containing 2	173	1	0	0	1	0	rno-miR-702-5p	-0.09	-0.09	N/A
ETV5	ENST00000306376.5	ets variant 5	1085	1	0	1	0	0	rno-miR-702-5p	-0.09	-0.09	N/A
DIP2C	ENST00000280886.6	DIP2 disco-interacting protein 2 homolog C (Drosophila)	359	2	0	0	2	0	rno-miR-702-5p	-0.09	-0.1	N/A
CHRNA3	ENST00000326828.5	cholinergic receptor, nicotinic, alpha 3 (neuronal)	20	1	0	0	1	1	rno-miR-702-5p	-0.09	-0.09	N/A
CRTC3	ENST00000420329.2	CREB regulated transcription coactivator 3	612	1	0	1	0	0	rno-miR-702-5p	-0.09	-0.09	N/A
YPEL2	ENST00000312655.4	yippee-like 2 (Drosophila)	62	1	0	1	0	1	rno-miR-702-5p	-0.09	-0.09	N/A
GDF11	ENST00000257868.5	growth differentiation factor 11	847	1	0	1	0	2	rno-miR-702-5p	-0.09	-0.1	N/A
PIGA	ENST00000542278.1	phosphatidylinositol glycan anchor biosynthesis, class A	104	1	0	1	0	0	rno-miR-702-5p	-0.09	-0.09	N/A
RAPGEF1	ENST00000372189.3	Rap guanine nucleotide exchange factor (GEF) 1	335	1	0	1	0	0	rno-miR-702-5p	-0.09	-0.09	N/A
CCDC117	ENST00000249064.4	coiled-coil domain containing 117	211	1	0	0	1	0	rno-miR-702-5p	-0.09	-0.1	N/A
ZNF597	ENST00000301744.4	zinc finger protein 597	159	1	0	1	0	1	rno-miR-702-5p	-0.09	-0.12	N/A
AGPAT3	ENST00000291572.8	1-acylglycerol-3-phosphate O-acyltransferase 3	2443	2	0	1	1	0	rno-miR-702-5p	-0.09	-0.18	N/A
ABHD15	ENST00000307201.4	abhydrolase domain containing 15	240	2	0	1	1	2	rno-miR-702-5p	-0.09	-0.11	N/A
SLC5A9	ENST00000236495.5	solute carrier family 5 (sodium/sugar cotransporter), member 9	291	1	0	1	0	0	rno-miR-702-5p	-0.09	-0.09	N/A
TACR3	ENST00000304883.2	tachykinin receptor 3	5	1	0	0	1	0	rno-miR-702-5p	-0.09	-0.09	N/A
CLIC4	ENST00000374379.4	chloride intracellular channel 4	226	1	0	1	0	0	rno-miR-702-5p	-0.09	-0.1	N/A
BACE2	ENST00000328735.6	beta-site APP-cleaving enzyme 2	79	2	1	1	0	1	rno-miR-702-5p	-0.09	-0.28	N/A
PTPRD	ENST00000381196.4	protein tyrosine phosphatase, receptor type, D	101	1	0	1	0	1	rno-miR-702-5p	-0.09	-0.09	N/A
TMEM189	ENST00000557021.1	transmembrane protein 189	1621	1	0	1	0	0	rno-miR-702-5p	-0.09	-0.09	N/A
RORC	ENST00000356728.6	RAR-related orphan receptor C	42	1	0	1	0	0	rno-miR-702-5p	-0.09	-0.09	N/A
TMEM189-UBE2V1	ENST00000341698.2	TMEM189-UBE2V1 readthrough	1621	1	0	1	0	0	rno-miR-702-5p	-0.09	-0.09	N/A
CCDC180	ENST00000395220.1	coiled-coil domain containing 180	10	1	1	0	0	1	rno-miR-702-5p	-0.08	-0.17	N/A
GPC6	ENST00000377047.4	glypican 6	410	1	0	1	0	0	rno-miR-702-5p	-0.08	-0.09	N/A
KIAA1841	ENST00000402291.1	KIAA1841	62	1	0	1	0	1	rno-miR-702-5p	-0.08	-0.1	N/A
MMP15	ENST00000219271.3	matrix metallopeptidase 15 (membrane-inserted)	605	1	0	1	0	0	rno-miR-702-5p	-0.08	-0.08	N/A
SAMD5	ENST00000367474.1	sterile alpha motif domain containing 5	28	1	0	1	0	2	rno-miR-702-5p	-0.08	-0.08	N/A
PCDH17	ENST00000377918.3	protocadherin 17	477	1	0	0	1	4	rno-miR-702-5p	-0.08	-0.23	N/A
NR5A2	ENST00000367362.3	nuclear receptor subfamily 5, group A, member 2	121	1	0	0	1	0	rno-miR-702-5p	-0.08	-0.08	N/A
EDNRA	ENST00000339690.5	endothelin receptor type A	35	1	0	1	0	0	rno-miR-702-5p	-0.08	-0.08	N/A
NCEH1	ENST00000475381.1	neutral cholesterol ester hydrolase 1	1779	1	0	0	1	0	rno-miR-702-5p	-0.08	-0.08	N/A
C8orf44-SGK3	ENST00000519289.1	C8orf44-SGK3 readthrough	56	1	0	1	0	0	rno-miR-702-5p	-0.08	-0.1	N/A
CSNK1G3	ENST00000360683.2	casein kinase 1, gamma 3	28	1	0	0	1	1	rno-miR-702-5p	-0.08	-0.24	N/A
PI15	ENST00000260113.2	peptidase inhibitor 15	12	1	0	0	1	1	rno-miR-702-5p	-0.08	-0.08	N/A
SLC28A3	ENST00000376238.4	solute carrier family 28 (concentrative nucleoside transporter), member 3	14	1	0	1	0	1	rno-miR-702-5p	-0.08	-0.08	N/A
BACH1	ENST00000286800.3	BTB and CNC homology 1, basic leucine zipper transcription factor 1	273	2	0	2	0	0	rno-miR-702-5p	-0.08	-0.08	N/A
C12orf68	ENST00000316554.3	chromosome 12 open reading frame 68	5	1	0	1	0	0	rno-miR-702-5p	-0.08	-0.08	N/A
FMOD	ENST00000354955.4	fibromodulin	207	2	0	1	1	1	rno-miR-702-5p	-0.08	-0.08	N/A
PTPRT	ENST00000373187.1	protein tyrosine phosphatase, receptor type, T	5	1	0	0	1	2	rno-miR-702-5p	-0.08	-0.08	N/A
EPHA7	ENST00000369303.4	EPH receptor A7	213	1	0	1	0	0	rno-miR-702-5p	-0.08	-0.08	N/A
TMED10	ENST00000303575.4	transmembrane emp24-like trafficking protein 10 (yeast)	1753	2	0	1	1	1	rno-miR-702-5p	-0.08	-0.38	N/A
HS2ST1	ENST00000370550.5	heparan sulfate 2-O-sulfotransferase 1	787	2	1	1	0	0	rno-miR-702-5p	-0.08	-0.17	N/A
MESDC1	ENST00000267984.2	mesoderm development candidate 1	84	1	0	0	1	0	rno-miR-702-5p	-0.08	-0.08	N/A
PDE1C	ENST00000396193.1	phosphodiesterase 1C, calmodulin-dependent 70kDa	106	1	1	0	0	0	rno-miR-702-5p	-0.08	-0.08	N/A
PLEKHA6	ENST00000272203.3	pleckstrin homology domain containing, family A member 6	45	1	0	0	1	0	rno-miR-702-5p	-0.08	-0.08	N/A
C15orf62	ENST00000344320.6	chromosome 15 open reading frame 62	8	1	1	0	0	0	rno-miR-702-5p	-0.08	-0.23	N/A
TTLL7	ENST00000260505.8	tubulin tyrosine ligase-like family, member 7	93	2	0	0	2	0	rno-miR-702-5p	-0.08	-0.14	N/A
SCN2B	ENST00000278947.5	sodium channel, voltage-gated, type II, beta subunit	5	1	0	0	1	0	rno-miR-702-5p	-0.08	-0.08	N/A
BMP6	ENST00000283147.6	bone morphogenetic protein 6	1070	1	0	0	1	0	rno-miR-702-5p	-0.08	-0.08	N/A
FAM13B	ENST00000033079.3	family with sequence similarity 13, member B	220	1	0	1	0	2	rno-miR-702-5p	-0.08	-0.08	N/A
FAM71F2	ENST00000480462.1	family with sequence similarity 71, member F2	7	2	0	1	1	1	rno-miR-702-5p	-0.08	-0.28	N/A
PRRC2B	ENST00000372249.1	proline-rich coiled-coil 2B	97	1	0	1	0	0	rno-miR-702-5p	-0.08	-0.09	N/A
CLDN1	ENST00000295522.3	claudin 1	153	1	0	0	1	0	rno-miR-702-5p	-0.08	-0.09	N/A
ENOX2	ENST00000370935.1	ecto-NOX disulfide-thiol exchanger 2	215	1	0	1	0	1	rno-miR-702-5p	-0.08	-0.17	N/A
MAST3	ENST00000262811.6	microtubule associated serine/threonine kinase 3	46	2	0	1	1	0	rno-miR-702-5p	-0.08	-0.12	N/A
NTRK3	ENST00000394480.2	neurotrophic tyrosine kinase, receptor, type 3	7	1	0	1	0	0	rno-miR-702-5p	-0.08	-0.08	N/A
VASH1	ENST00000167106.4	vasohibin 1	39	1	0	1	0	0	rno-miR-702-5p	-0.08	-0.08	N/A
AKIRIN1	ENST00000432648.3	akirin 1	798	2	0	1	1	0	rno-miR-702-5p	-0.08	-0.08	N/A
SRRM1	ENST00000323848.9	serine/arginine repetitive matrix 1	7	1	0	1	0	0	rno-miR-702-5p	-0.08	-0.26	N/A
FAM219A	ENST00000379089.1	family with sequence similarity 219, member A	13	1	0	1	0	2	rno-miR-702-5p	-0.08	-0.08	N/A
DLG5	ENST00000372391.2	discs, large homolog 5 (Drosophila)	10	1	1	0	0	0	rno-miR-702-5p	-0.08	-0.08	N/A
DCUN1D1	ENST00000292782.4	DCN1, defective in cullin neddylation 1, domain containing 1	267	1	0	1	0	1	rno-miR-702-5p	-0.08	-0.09	N/A
IFNAR2	ENST00000404220.3	interferon (alpha, beta and omega) receptor 2	470	1	0	1	0	0	rno-miR-702-5p	-0.08	-0.18	N/A
GPR160	ENST00000355897.5	G protein-coupled receptor 160	22	1	1	0	0	0	rno-miR-702-5p	-0.08	-0.28	N/A
GPX8	ENST00000296734.6	glutathione peroxidase 8 (putative)	2107	2	0	1	1	0	rno-miR-702-5p	-0.08	-0.31	N/A
CAV1	ENST00000405348.1	caveolin 1, caveolae protein, 22kDa	415	1	0	1	0	0	rno-miR-702-5p	-0.08	-0.11	N/A
CXorf36	ENST00000398000.2	chromosome X open reading frame 36	5	1	0	0	1	0	rno-miR-702-5p	-0.08	-0.08	N/A
PITPNM3	ENST00000421306.3	PITPNM family member 3	5	2	1	1	0	0	rno-miR-702-5p	-0.08	-0.08	N/A
PRDM1	ENST00000369089.3	PR domain containing 1, with ZNF domain	48	1	0	1	0	0	rno-miR-702-5p	-0.08	-0.1	N/A
PKDREJ	ENST00000253255.5	polycystin (PKD) family receptor for egg jelly	5	1	0	1	0	0	rno-miR-702-5p	-0.08	-0.08	N/A
LPP	ENST00000312675.4	LIM domain containing preferred translocation partner in lipoma	1894	2	0	1	1	1	rno-miR-702-5p	-0.08	-0.08	N/A
FAM189A1	ENST00000261275.4	family with sequence similarity 189, member A1	12	1	0	1	0	1	rno-miR-702-5p	-0.08	-0.08	N/A
CDK18	ENST00000360066.2	cyclin-dependent kinase 18	262	1	0	1	0	0	rno-miR-702-5p	-0.08	-0.08	N/A
CSRNP3	ENST00000314499.7	cysteine-serine-rich nuclear protein 3	24	2	0	2	0	3	rno-miR-702-5p	-0.08	-0.08	N/A
MYNN	ENST00000544106.1	myoneurin	289	1	0	1	0	0	rno-miR-702-5p	-0.08	-0.08	N/A
WDR17	ENST00000393643.2	WD repeat domain 17	113	1	0	0	1	0	rno-miR-702-5p	-0.08	-0.09	N/A
FAM105B	ENST00000284274.4	family with sequence similarity 105, member B	247	1	0	1	0	1	rno-miR-702-5p	-0.08	-0.25	N/A
KLHL8	ENST00000273963.5	kelch-like family member 8	266	1	0	1	0	1	rno-miR-702-5p	-0.08	-0.08	N/A
FAM184B	ENST00000265018.3	family with sequence similarity 184, member B	22	1	1	0	0	0	rno-miR-702-5p	-0.08	-0.38	N/A
RGP1	ENST00000378078.4	RGP1 retrograde golgi transport homolog (S. cerevisiae)	203	2	0	2	0	0	rno-miR-702-5p	-0.08	-0.22	N/A
NFATC1	ENST00000253506.5	nuclear factor of activated T-cells, cytoplasmic, calcineurin-dependent 1	74	1	0	1	0	0	rno-miR-702-5p	-0.08	-0.08	N/A
RUNX1T1	ENST00000523629.1	runt-related transcription factor 1; translocated to, 1 (cyclin D-related)	9	1	0	1	0	1	rno-miR-702-5p	-0.08	-0.08	N/A
RGS16	ENST00000367558.5	regulator of G-protein signaling 16	7	1	0	0	1	0	rno-miR-702-5p	-0.08	-0.08	N/A
NUBPL	ENST00000281081.7	nucleotide binding protein-like	7	1	0	0	1	0	rno-miR-702-5p	-0.08	-0.08	N/A
FTSJ2	ENST00000440306.2	FtsJ RNA methyltransferase homolog 2 (E. coli)	2880	1	0	1	0	0	rno-miR-702-5p	-0.08	-0.27	N/A
TNNI1	ENST00000361379.4	troponin I type 1 (skeletal, slow)	5	1	0	1	0	3	rno-miR-702-5p	-0.08	-0.08	N/A
HS3ST1	ENST00000002596.5	heparan sulfate (glucosamine) 3-O-sulfotransferase 1	9	1	0	1	0	1	rno-miR-702-5p	-0.08	-0.14	N/A
PDK3	ENST00000441463.2	pyruvate dehydrogenase kinase, isozyme 3	659	1	0	1	0	0	rno-miR-702-5p	-0.08	-0.14	N/A
IDS	ENST00000422081.2	Iduronate 2-sulfatase (Hunter syndrome), isoform CRA_e; Iduronate 2-sulfatase 14 kDa chain; cDNA FLJ42669 fis, clone BRAMY2022168, highly similar to IDURONATE 2-SULFATASE	810	1	0	1	0	0	rno-miR-702-5p	-0.08	-0.09	N/A
PPFIBP1	ENST00000318304.8	PTPRF interacting protein, binding protein 1 (liprin beta 1)	341	1	0	1	0	1	rno-miR-702-5p	-0.08	-0.1	N/A
SCN1A	ENST00000423058.2	sodium channel, voltage-gated, type I, alpha subunit	21	1	0	1	0	2	rno-miR-702-5p	-0.08	-0.08	N/A
SAMD12	ENST00000409003.4	sterile alpha motif domain containing 12	57	1	0	1	0	1	rno-miR-702-5p	-0.08	-0.08	N/A
LDOC1L	ENST00000341255.3	leucine zipper, down-regulated in cancer 1-like	348	1	0	1	0	1	rno-miR-702-5p	-0.08	-0.08	N/A
STEAP2	ENST00000287908.3	STEAP family member 2, metalloreductase	266	1	0	0	1	0	rno-miR-702-5p	-0.08	-0.09	N/A
CYBB	ENST00000378588.4	cytochrome b-245, beta polypeptide	12	1	0	0	1	1	rno-miR-702-5p	-0.08	-0.08	N/A
RAD18	ENST00000264926.2	RAD18 homolog (S. cerevisiae)	211	1	0	1	0	1	rno-miR-702-5p	-0.08	-0.11	N/A
PRKACA	ENST00000308677.4	protein kinase, cAMP-dependent, catalytic, alpha	12	1	0	1	0	0	rno-miR-702-5p	-0.08	-0.13	N/A
TPCN2	ENST00000294309.3	two pore segment channel 2	629	1	1	0	0	0	rno-miR-702-5p	-0.08	-0.42	N/A
EXTL1	ENST00000374280.3	exostosin-like glycosyltransferase 1	35	1	0	1	0	1	rno-miR-702-5p	-0.08	-0.11	N/A
RBMS3	ENST00000396583.3	RNA binding motif, single stranded interacting protein 3	56	2	0	1	1	0	rno-miR-702-5p	-0.08	-0.14	N/A
GDF7	ENST00000272224.3	growth differentiation factor 7	27	1	1	0	0	1	rno-miR-702-5p	-0.08	-0.23	N/A
RAPGEF5	ENST00000401957.2	Rap guanine nucleotide exchange factor (GEF) 5	32	1	0	1	0	1	rno-miR-702-5p	-0.08	-0.08	N/A
SCN5A	ENST00000414099.2	sodium channel, voltage-gated, type V, alpha subunit	5	2	1	1	0	0	rno-miR-702-5p	-0.08	-0.08	N/A
KLF9	ENST00000377126.2	Kruppel-like factor 9	20	1	0	1	0	0	rno-miR-702-5p	-0.08	-0.11	N/A
PHLDB2	ENST00000431670.2	pleckstrin homology-like domain, family B, member 2	588	1	0	0	1	1	rno-miR-702-5p	-0.08	-0.08	N/A
PLXNA4	ENST00000321063.4	plexin A4	9	3	1	1	1	2	rno-miR-702-5p	-0.08	-0.1	N/A
STMN2	ENST00000518111.1	stathmin-like 2	7	1	1	0	0	0	rno-miR-702-5p	-0.08	-0.36	N/A
MCOLN2	ENST00000370608.3	mucolipin 2	39	1	0	0	1	0	rno-miR-702-5p	-0.08	-0.13	N/A
AGAP2	ENST00000257897.3	ArfGAP with GTPase domain, ankyrin repeat and PH domain 2	12	1	0	1	0	0	rno-miR-702-5p	-0.07	-0.07	N/A
MAPK1	ENST00000215832.6	mitogen-activated protein kinase 1	630	1	0	0	1	4	rno-miR-702-5p	-0.07	-0.07	N/A
GON4L	ENST00000437809.1	gon-4-like (C. elegans)	5	1	0	0	1	0	rno-miR-702-5p	-0.07	-0.07	N/A
CD59	ENST00000395850.3	CD59 molecule, complement regulatory protein	19017	1	0	0	1	0	rno-miR-702-5p	-0.07	-0.21	N/A
SEC24C	ENST00000345254.4	SEC24 family, member C (S. cerevisiae)	8215	1	0	1	0	0	rno-miR-702-5p	-0.07	-0.07	N/A
ZBTB38	ENST00000514251.1	zinc finger and BTB domain containing 38	1270	1	1	0	0	0	rno-miR-702-5p	-0.07	-0.07	N/A
SLC39A8	ENST00000394833.2	solute carrier family 39 (zinc transporter), member 8	228	1	0	0	1	0	rno-miR-702-5p	-0.07	-0.08	N/A
CPSF4	ENST00000451876.1	cleavage and polyadenylation specific factor 4, 30kDa	3969	1	0	1	0	0	rno-miR-702-5p	-0.07	-0.07	N/A
SRL	ENST00000399609.3	sarcalumenin	5	2	0	1	1	0	rno-miR-702-5p	-0.07	-0.07	N/A
SNAI1	ENST00000244050.2	snail family zinc finger 1	486	1	0	1	0	0	rno-miR-702-5p	-0.07	-0.07	N/A
CHRNB2	ENST00000368476.3	cholinergic receptor, nicotinic, beta 2 (neuronal)	16	1	0	1	0	0	rno-miR-702-5p	-0.07	-0.07	N/A
PLEKHA8	ENST00000449726.1	pleckstrin homology domain containing, family A (phosphoinositide binding specific) member 8	661	1	0	1	0	0	rno-miR-702-5p	-0.07	-0.08	N/A
SELRC1	ENST00000371538.3	Sel1 repeat containing 1	321	1	1	0	0	1	rno-miR-702-5p	-0.07	-0.42	N/A
CABLES1	ENST00000256925.7	Cdk5 and Abl enzyme substrate 1	341	1	0	0	1	1	rno-miR-702-5p	-0.07	-0.07	N/A
FGD4	ENST00000427716.2	FYVE, RhoGEF and PH domain containing 4	38	1	0	1	0	0	rno-miR-702-5p	-0.07	-0.1	N/A
LINGO1	ENST00000355300.6	leucine rich repeat and Ig domain containing 1	42	1	0	1	0	2	rno-miR-702-5p	-0.07	-0.07	N/A
FAM26E	ENST00000368599.3	family with sequence similarity 26, member E	32	1	0	0	1	1	rno-miR-702-5p	-0.07	-0.09	N/A
KRT80	ENST00000313234.5	keratin 80	617	1	0	1	0	0	rno-miR-702-5p	-0.07	-0.07	N/A
LRRC59	ENST00000225972.7	leucine rich repeat containing 59	27064	1	1	0	0	0	rno-miR-702-5p	-0.07	-0.08	N/A
RASSF6	ENST00000307439.5	Ras association (RalGDS/AF-6) domain family member 6	11	1	0	1	0	1	rno-miR-702-5p	-0.07	-0.16	N/A
ERCC6	ENST00000355832.5	excision repair cross-complementing rodent repair deficiency, complementation group 6	93	1	1	0	0	0	rno-miR-702-5p	-0.07	-0.31	N/A
SV2B	ENST00000394232.1	synaptic vesicle glycoprotein 2B	7	2	1	1	0	0	rno-miR-702-5p	-0.07	-0.1	N/A
CDC34	ENST00000215574.4	cell division cycle 34	1810	1	0	1	0	0	rno-miR-702-5p	-0.07	-0.09	N/A
INPP5A	ENST00000368594.3	inositol polyphosphate-5-phosphatase, 40kDa	243	1	0	0	1	0	rno-miR-702-5p	-0.07	-0.07	N/A
KIAA1429	ENST00000437199.1	KIAA1429	1629	1	0	0	1	1	rno-miR-702-5p	-0.07	-0.07	N/A
MAP7D2	ENST00000379651.3	MAP7 domain containing 2	490	1	0	0	1	0	rno-miR-702-5p	-0.07	-0.07	N/A
TMEM164	ENST00000372073.1	transmembrane protein 164	711	1	0	1	0	1	rno-miR-702-5p	-0.07	-0.08	N/A
MAP6D1	ENST00000318631.3	MAP6 domain containing 1	45	1	0	1	0	2	rno-miR-702-5p	-0.07	-0.07	N/A
SIX3	ENST00000260653.3	SIX homeobox 3	15	1	0	1	0	0	rno-miR-702-5p	-0.07	-0.1	N/A
SRP9	ENST00000366838.1	signal recognition particle 9kDa	21	1	0	1	0	0	rno-miR-702-5p	-0.07	-0.17	N/A
QTRTD1	ENST00000281273.4	queuine tRNA-ribosyltransferase domain containing 1	123	1	0	1	0	1	rno-miR-702-5p	-0.07	-0.12	N/A
NUDT3	ENST00000607016.1	nudix (nucleoside diphosphate linked moiety X)-type motif 3	190	1	0	1	0	1	rno-miR-702-5p	-0.07	-0.17	N/A
RP11-111M22.2	ENST00000530460.1	Homo sapiens putative uncharacterized protein FLJ37770-like (LOC100506127), mRNA.	18	1	0	1	0	1	rno-miR-702-5p	-0.07	-0.12	N/A
PAFAH1B1	ENST00000397195.5	platelet-activating factor acetylhydrolase 1b, regulatory subunit 1 (45kDa)	1570	1	0	1	0	0	rno-miR-702-5p	-0.07	-0.17	N/A
PCSK7	ENST00000320934.3	proprotein convertase subtilisin/kexin type 7	92	1	0	1	0	0	rno-miR-702-5p	-0.07	-0.07	N/A
CHTF8	ENST00000448552.2	CTF8, chromosome transmission fidelity factor 8 homolog (S. cerevisiae)	13	1	0	1	0	0	rno-miR-702-5p	-0.07	-0.07	N/A
PTPN20B	ENST00000374240.3	protein tyrosine phosphatase, non-receptor type 20B	5	1	0	0	1	0	rno-miR-702-5p	-0.07	-0.07	N/A
FOXO4	ENST00000374259.3	forkhead box O4	48	1	0	0	1	0	rno-miR-702-5p	-0.07	-0.07	N/A
ARF3	ENST00000256682.4	ADP-ribosylation factor 3	1093	1	0	1	0	0	rno-miR-702-5p	-0.07	-0.09	N/A
MKI67	ENST00000368653.3	antigen identified by monoclonal antibody Ki-67	468	1	0	1	0	0	rno-miR-702-5p	-0.07	-0.19	N/A
ADAL	ENST00000428046.3	adenosine deaminase-like	105	1	0	1	0	0	rno-miR-702-5p	-0.07	-0.18	N/A
BMPR1B	ENST00000515059.1	bone morphogenetic protein receptor, type IB	44	1	0	1	0	0	rno-miR-702-5p	-0.07	-0.18	N/A
PPP4R2	ENST00000356692.5	protein phosphatase 4, regulatory subunit 2	310	1	0	0	1	0	rno-miR-702-5p	-0.07	-0.09	N/A
TMCC3	ENST00000261226.4	transmembrane and coiled-coil domain family 3	70	1	0	0	1	0	rno-miR-702-5p	-0.07	-0.07	N/A
ITGA9	ENST00000264741.5	integrin, alpha 9	9	1	0	0	1	0	rno-miR-702-5p	-0.07	-0.07	N/A
ALPL	ENST00000374840.3	alkaline phosphatase, liver/bone/kidney	251	1	0	0	1	0	rno-miR-702-5p	-0.07	-0.07	N/A
PTPN20A	ENST00000374346.3	protein tyrosine phosphatase, non-receptor type 20A	5	1	0	0	1	0	rno-miR-702-5p	-0.07	-0.07	N/A
KCNQ3	ENST00000388996.4	potassium voltage-gated channel, KQT-like subfamily, member 3	5	3	1	1	1	2	rno-miR-702-5p	-0.07	-0.07	N/A
KIAA0087	ENST00000242109.3	KIAA0087	5	1	0	0	1	0	rno-miR-702-5p	-0.07	-0.07	N/A
NKAIN2	ENST00000368417.1	Na+/K+ transporting ATPase interacting 2	34	1	0	1	0	0	rno-miR-702-5p	-0.07	-0.07	N/A
CBX7	ENST00000216133.5	chromobox homolog 7	5	1	0	1	0	0	rno-miR-702-5p	-0.07	-0.07	N/A
COL26A1	ENST00000313669.7	collagen, type XXVI, alpha 1	223	2	0	2	0	1	rno-miR-702-5p	-0.07	-0.27	N/A
FLVCR2	ENST00000238667.4	feline leukemia virus subgroup C cellular receptor family, member 2	29	1	0	1	0	3	rno-miR-702-5p	-0.07	-0.07	N/A
RAPH1	ENST00000319170.5	Ras association (RalGDS/AF-6) and pleckstrin homology domains 1	126	1	0	1	0	1	rno-miR-702-5p	-0.07	-0.09	N/A
ARID4A	ENST00000431317.2	AT rich interactive domain 4A (RBP1-like)	33	2	0	0	2	1	rno-miR-702-5p	-0.07	-0.12	N/A
GATAD2A	ENST00000360315.3	GATA zinc finger domain containing 2A	986	1	0	1	0	0	rno-miR-702-5p	-0.07	-0.15	N/A
LIN28B	ENST00000345080.4	lin-28 homolog B (C. elegans)	118	2	0	1	1	0	rno-miR-702-5p	-0.07	-0.07	N/A
XKR7	ENST00000562532.2	XK, Kell blood group complex subunit-related family, member 7	5	2	0	2	0	0	rno-miR-702-5p	-0.07	-0.07	N/A
ITGA6	ENST00000375221.2	integrin, alpha 6	1328	1	0	0	1	0	rno-miR-702-5p	-0.07	-0.07	N/A
BMP3	ENST00000282701.2	bone morphogenetic protein 3	36	1	0	0	1	1	rno-miR-702-5p	-0.07	-0.07	N/A
SIX6	ENST00000327720.5	SIX homeobox 6	5	1	0	1	0	1	rno-miR-702-5p	-0.07	-0.07	N/A
METTL7B	ENST00000394252.3	methyltransferase like 7B	58	1	0	0	1	0	rno-miR-702-5p	-0.07	-0.14	N/A
SEC24A	ENST00000398844.2	SEC24 family, member A (S. cerevisiae)	679	2	0	1	1	0	rno-miR-702-5p	-0.07	-0.12	N/A
SLC30A1	ENST00000367001.4	solute carrier family 30 (zinc transporter), member 1	831	1	1	0	0	0	rno-miR-702-5p	-0.07	-0.1	N/A
TEX9	ENST00000558083.2	testis expressed 9	10	1	0	1	0	0	rno-miR-702-5p	-0.07	-0.14	N/A
BACH2	ENST00000257749.4	BTB and CNC homology 1, basic leucine zipper transcription factor 2	74	1	0	1	0	2	rno-miR-702-5p	-0.07	-0.09	N/A
TACR1	ENST00000305249.5	tachykinin receptor 1	5	1	0	0	1	0	rno-miR-702-5p	-0.07	-0.07	N/A
KSR1	ENST00000398988.3	kinase suppressor of ras 1	256	1	0	0	1	0	rno-miR-702-5p	-0.07	-0.07	N/A
OMP	ENST00000529803.1	olfactory marker protein	9	1	0	1	0	0	rno-miR-702-5p	-0.07	-0.07	N/A
LEP	ENST00000308868.4	leptin	5	1	0	0	1	0	rno-miR-702-5p	-0.07	-0.07	N/A
CD160	ENST00000369290.1	CD160 molecule	5	1	0	1	0	0	rno-miR-702-5p	-0.07	-0.07	N/A
RDX	ENST00000343115.4	radixin	44	2	0	2	0	2	rno-miR-702-5p	-0.07	-0.12	N/A
IQSEC1	ENST00000273221.4	IQ motif and Sec7 domain 1	415	1	0	1	0	0	rno-miR-702-5p	-0.07	-0.09	N/A
OTUD7A	ENST00000307050.4	OTU domain containing 7A	35	1	0	1	0	0	rno-miR-702-5p	-0.07	-0.07	N/A
ONECUT3	ENST00000382349.4	one cut homeobox 3	5	1	0	1	0	3	rno-miR-702-5p	-0.07	-0.07	N/A
TADA3	ENST00000301964.2	transcriptional adaptor 3	135	1	0	1	0	0	rno-miR-702-5p	-0.07	-0.07	N/A
VPS4B	ENST00000238497.5	vacuolar protein sorting 4 homolog B (S. cerevisiae)	180	1	0	0	1	0	rno-miR-702-5p	-0.07	-0.07	N/A
VAPA	ENST00000400000.2	VAMP (vesicle-associated membrane protein)-associated protein A, 33kDa	2926	1	0	1	0	1	rno-miR-702-5p	-0.07	-0.23	N/A
RAB11FIP2	ENST00000355624.3	RAB11 family interacting protein 2 (class I)	449	1	0	1	0	0	rno-miR-702-5p	-0.07	-0.07	N/A
ZNF207	ENST00000394670.4	zinc finger protein 207	839	2	0	1	1	1	rno-miR-702-5p	-0.07	-0.1	N/A
CNST	ENST00000366513.4	consortin, connexin sorting protein	303	2	1	0	1	1	rno-miR-702-5p	-0.07	-0.07	N/A
FGF2	ENST00000264498.3	fibroblast growth factor 2 (basic)	123	2	1	1	0	2	rno-miR-702-5p	-0.07	-0.26	N/A
ZNF48	ENST00000320159.2	zinc finger protein 48	426	1	0	1	0	1	rno-miR-702-5p	-0.07	-0.08	N/A
EDIL3	ENST00000296591.5	EGF-like repeats and discoidin I-like domains 3	2825	1	0	0	1	0	rno-miR-702-5p	-0.07	-0.07	N/A
CAMK1D	ENST00000378847.3	calcium/calmodulin-dependent protein kinase ID	258	2	0	1	1	0	rno-miR-702-5p	-0.07	-0.15	N/A
IRF4	ENST00000380956.4	interferon regulatory factor 4	10	1	0	0	1	3	rno-miR-702-5p	-0.07	-0.07	N/A
SLC7A8	ENST00000469263.1	solute carrier family 7 (amino acid transporter light chain, L system), member 8	15	1	0	1	0	2	rno-miR-702-5p	-0.07	-0.07	N/A
PDE6B	ENST00000255622.6	phosphodiesterase 6B, cGMP-specific, rod, beta	14	1	0	1	0	0	rno-miR-702-5p	-0.07	-0.07	N/A
BZRAP1	ENST00000268893.6	benzodiazapine receptor (peripheral) associated protein 1	26	1	0	0	1	0	rno-miR-702-5p	-0.07	-0.07	N/A
CCND1	ENST00000227507.2	cyclin D1	4687	2	0	1	1	0	rno-miR-702-5p	-0.07	-0.07	N/A
FAXC	ENST00000389677.5	failed axon connections homolog (Drosophila)	95	2	0	1	1	0	rno-miR-702-5p	-0.07	-0.17	N/A
KLF13	ENST00000307145.3	Kruppel-like factor 13	5	2	0	2	0	0	rno-miR-702-5p	-0.07	-0.07	N/A
SLC24A1	ENST00000261892.6	solute carrier family 24 (sodium/potassium/calcium exchanger), member 1	92	1	0	1	0	0	rno-miR-702-5p	-0.07	-0.07	N/A
IPCEF1	ENST00000265198.4	interaction protein for cytohesin exchange factors 1	16	1	0	1	0	1	rno-miR-702-5p	-0.07	-0.07	N/A
GSK3B	ENST00000264235.8	glycogen synthase kinase 3 beta	498	1	0	1	0	0	rno-miR-702-5p	-0.07	-0.07	N/A
KCNS2	ENST00000287042.4	potassium voltage-gated channel, delayed-rectifier, subfamily S, member 2	5	1	0	0	1	2	rno-miR-702-5p	-0.07	-0.07	N/A
NOVA1	ENST00000465357.2	neuro-oncological ventral antigen 1	5	1	0	1	0	0	rno-miR-702-5p	-0.07	-0.07	N/A
E2F4	ENST00000379378.3	E2F transcription factor 4, p107/p130-binding	1433	1	0	1	0	0	rno-miR-702-5p	-0.07	-0.07	N/A
MKLN1	ENST00000352689.6	muskelin 1, intracellular mediator containing kelch motifs	477	1	0	0	1	0	rno-miR-702-5p	-0.06	-0.1	N/A
SLC25A46	ENST00000355943.3	solute carrier family 25, member 46	391	1	0	1	0	1	rno-miR-702-5p	-0.06	-0.1	N/A
PPP4R1L	ENST00000334187.8	protein phosphatase 4, regulatory subunit 1-like	27	1	0	1	0	0	rno-miR-702-5p	-0.06	-0.12	N/A
RABGAP1	ENST00000373647.4	RAB GTPase activating protein 1	514	1	0	0	1	0	rno-miR-702-5p	-0.06	-0.07	N/A
KAT6A	ENST00000265713.2	K(lysine) acetyltransferase 6A	21	2	0	2	0	1	rno-miR-702-5p	-0.06	-0.11	N/A
PGBD5	ENST00000391860.1	piggyBac transposable element derived 5	20	1	0	1	0	0	rno-miR-702-5p	-0.06	-0.06	N/A
TMEM169	ENST00000295658.4	transmembrane protein 169	5	1	0	0	1	1	rno-miR-702-5p	-0.06	-0.06	N/A
NPNT	ENST00000379987.2	nephronectin	518	1	0	0	1	1	rno-miR-702-5p	-0.06	-0.06	N/A
PSPH	ENST00000275605.3	phosphoserine phosphatase	3231	1*	0	0	0	1	rno-miR-702-5p	-0.06	-0.06	N/A
PTGER3	ENST00000370924.4	prostaglandin E receptor 3 (subtype EP3)	14	1	0	1	0	0	rno-miR-702-5p	-0.06	-0.06	N/A
APLNR	ENST00000606794.1	apelin receptor	5	1	0	1	0	0	rno-miR-702-5p	-0.06	-0.06	N/A
CCNJ	ENST00000265992.5	cyclin J	5	1	0	1	0	0	rno-miR-702-5p	-0.06	-0.06	N/A
CNGB3	ENST00000320005.5	cyclic nucleotide gated channel beta 3	5	1	0	0	1	1	rno-miR-702-5p	-0.06	-0.06	N/A
ACVRL1	ENST00000550683.1	activin A receptor type II-like 1	68	1	0	0	1	0	rno-miR-702-5p	-0.06	-0.11	N/A
CREB1	ENST00000432329.2	cAMP responsive element binding protein 1	295	1	0	0	1	3	rno-miR-702-5p	-0.06	-0.22	N/A
LGALS8	ENST00000526589.1	lectin, galactoside-binding, soluble, 8	188	4	1	2	1	3	rno-miR-702-5p	-0.06	-0.71	N/A
FAM57A	ENST00000308278.8	family with sequence similarity 57, member A	978	1	0	1	0	1	rno-miR-702-5p	-0.06	-0.07	N/A
ARHGEF9	ENST00000253401.6	Cdc42 guanine nucleotide exchange factor (GEF) 9	13	1	0	0	1	0	rno-miR-702-5p	-0.06	-0.06	N/A
ONECUT1	ENST00000560699.2	one cut homeobox 1	10	1	0	0	1	2	rno-miR-702-5p	-0.06	-0.14	N/A
FAM103A1	ENST00000304191.3	family with sequence similarity 103, member A1	11	1	0	0	1	0	rno-miR-702-5p	-0.06	-0.06	N/A
RBM12	ENST00000374114.3	RNA binding motif protein 12	431	2	0	1	1	2	rno-miR-702-5p	-0.06	-0.17	N/A
SV2C	ENST00000502798.2	synaptic vesicle glycoprotein 2C	30	2	0	1	1	1	rno-miR-702-5p	-0.06	-0.07	N/A
USP37	ENST00000258399.3	ubiquitin specific peptidase 37	14	1	0	0	1	2	rno-miR-702-5p	-0.06	-0.15	N/A
SLC8A3	ENST00000356921.2	solute carrier family 8 (sodium/calcium exchanger), member 3	5	1	0	1	0	0	rno-miR-702-5p	-0.06	-0.06	N/A
ALDH1L1	ENST00000393431.2	aldehyde dehydrogenase 1 family, member L1	690	1	0	1	0	0	rno-miR-702-5p	-0.06	-0.06	N/A
SYT2	ENST00000367267.1	synaptotagmin II	5	1	1	0	0	2	rno-miR-702-5p	-0.06	-0.06	N/A
RP11-20I23.1	ENST00000564543.1	Uncharacterized protein	7064	1	0	1	0	0	rno-miR-702-5p	-0.06	-0.06	N/A
THBS2	ENST00000366787.3	thrombospondin 2	372	1	0	1	0	0	rno-miR-702-5p	-0.06	-0.18	N/A
AIFM2	ENST00000307864.1	apoptosis-inducing factor, mitochondrion-associated, 2	334	1	0	1	0	0	rno-miR-702-5p	-0.06	-0.13	N/A
ROBO1	ENST00000436010.2	roundabout, axon guidance receptor, homolog 1 (Drosophila)	546	2	0	0	2	1	rno-miR-702-5p	-0.06	-0.06	N/A
SRF	ENST00000265354.4	serum response factor (c-fos serum response element-binding transcription factor)	596	2	0	2	0	0	rno-miR-702-5p	-0.06	-0.06	N/A
PKN2	ENST00000370521.3	protein kinase N2	747	1	0	1	0	1	rno-miR-702-5p	-0.06	-0.06	N/A
CLIP3	ENST00000360535.4	CAP-GLY domain containing linker protein 3	9	1	0	1	0	0	rno-miR-702-5p	-0.06	-0.11	N/A
ATP8A1	ENST00000381668.5	ATPase, aminophospholipid transporter (APLT), class I, type 8A, member 1	48	2	0	2	0	2	rno-miR-702-5p	-0.06	-0.06	N/A
KCNJ9	ENST00000368088.3	potassium inwardly-rectifying channel, subfamily J, member 9	5	3	0	3	0	1	rno-miR-702-5p	-0.06	-0.06	N/A
PROS1	ENST00000394236.3	protein S (alpha)	457	1	0	0	1	0	rno-miR-702-5p	-0.06	-0.06	N/A
CLCN2	ENST00000423355.2	chloride channel, voltage-sensitive 2	44	1	0	1	0	0	rno-miR-702-5p	-0.06	-0.36	N/A
CBLL1	ENST00000440859.3	Cbl proto-oncogene-like 1, E3 ubiquitin protein ligase	850	1	0	1	0	0	rno-miR-702-5p	-0.06	-0.07	N/A
B4GALT1	ENST00000379731.4	UDP-Gal:betaGlcNAc beta 1,4- galactosyltransferase, polypeptide 1	2265	1	0	1	0	2	rno-miR-702-5p	-0.06	-0.06	N/A
PAPSS2	ENST00000361175.4	3'-phosphoadenosine 5'-phosphosulfate synthase 2	874	1	0	0	1	0	rno-miR-702-5p	-0.06	-0.09	N/A
RAB22A	ENST00000244040.3	RAB22A, member RAS oncogene family	484	1	0	1	0	1	rno-miR-702-5p	-0.06	-0.1	N/A
EPG5	ENST00000282041.5	ectopic P-granules autophagy protein 5 homolog (C. elegans)	269	1	0	1	0	1	rno-miR-702-5p	-0.06	-0.06	N/A
RNF144B	ENST00000259939.3	ring finger protein 144B	17	1	0	1	0	1	rno-miR-702-5p	-0.06	-0.06	N/A
MAK	ENST00000313243.2	male germ cell-associated kinase	7	1	0	1	0	0	rno-miR-702-5p	-0.06	-0.09	N/A
MLLT4	ENST00000400822.3	myeloid/lymphoid or mixed-lineage leukemia (trithorax homolog, Drosophila); translocated to, 4	232	1	0	0	1	0	rno-miR-702-5p	-0.06	-0.06	N/A
PTEN	ENST00000371953.3	phosphatase and tensin homolog	118	1	0	0	1	1	rno-miR-702-5p	-0.06	-0.07	N/A
BMP8A	ENST00000331593.5	bone morphogenetic protein 8a	13	2	0	2	0	1	rno-miR-702-5p	-0.06	-0.1	N/A
DCUN1D5	ENST00000260247.5	DCN1, defective in cullin neddylation 1, domain containing 5	1486	1	0	0	1	1	rno-miR-702-5p	-0.06	-0.08	N/A
TMEM194A	ENST00000379391.3	transmembrane protein 194A	43	1	0	1	0	1	rno-miR-702-5p	-0.06	-0.06	N/A
PHC2	ENST00000431992.1	polyhomeotic homolog 2 (Drosophila)	11	1	0	1	0	0	rno-miR-702-5p	-0.06	-0.06	N/A
DNM3	ENST00000367731.1	dynamin 3	59	1	0	1	0	0	rno-miR-702-5p	-0.06	-0.06	N/A
SGSH	ENST00000326317.6	N-sulfoglucosamine sulfohydrolase	109	1	0	0	1	0	rno-miR-702-5p	-0.06	-0.06	N/A
COL6A5	ENST00000265379.6	collagen, type VI, alpha 5	5	1	0	1	0	0	rno-miR-702-5p	-0.06	-0.06	N/A
PHACTR2	ENST00000427704.2	phosphatase and actin regulator 2	274	1	0	0	1	2	rno-miR-702-5p	-0.06	-0.06	N/A
F13A1	ENST00000264870.3	coagulation factor XIII, A1 polypeptide	5	1	0	1	0	1	rno-miR-702-5p	-0.06	-0.06	N/A
ASAP3	ENST00000495646.1	ArfGAP with SH3 domain, ankyrin repeat and PH domain 3	196	1	0	1	0	0	rno-miR-702-5p	-0.06	-0.06	N/A
STARD8	ENST00000252336.6	StAR-related lipid transfer (START) domain containing 8	29	1	0	1	0	0	rno-miR-702-5p	-0.06	-0.06	N/A
TMEM185B	ENST00000426077.2	transmembrane protein 185B	1146	1	0	1	0	0	rno-miR-702-5p	-0.06	-0.09	N/A
SAMD8	ENST00000372687.4	sterile alpha motif domain containing 8	100	1	1	0	0	0	rno-miR-702-5p	-0.06	-0.12	N/A
WNK3	ENST00000375169.3	WNK lysine deficient protein kinase 3	55	1	0	1	0	4	rno-miR-702-5p	-0.06	-0.06	N/A
ZNF827	ENST00000379448.4	zinc finger protein 827	17	1	0	0	1	0	rno-miR-702-5p	-0.06	-0.06	N/A
ZNF664	ENST00000538932.2	zinc finger protein 664	736	1	0	1	0	1	rno-miR-702-5p	-0.06	-0.16	N/A
SUMF1	ENST00000272902.5	sulfatase modifying factor 1	1341	1	0	0	1	0	rno-miR-702-5p	-0.06	-0.06	N/A
MASP1	ENST00000296280.6	mannan-binding lectin serine peptidase 1 (C4/C2 activating component of Ra-reactive factor)	838	1	0	1	0	1	rno-miR-702-5p	-0.06	-0.06	N/A
ZNF641	ENST00000301042.3	zinc finger protein 641	87	1	0	1	0	0	rno-miR-702-5p	-0.06	-0.13	N/A
ADARB2	ENST00000381312.1	adenosine deaminase, RNA-specific, B2 (non-functional)	9	1	1	0	0	1	rno-miR-702-5p	-0.06	-0.12	N/A
GLCCI1	ENST00000223145.5	glucocorticoid induced transcript 1	654	1	0	1	0	0	rno-miR-702-5p	-0.06	-0.07	N/A
ELAVL1	ENST00000407627.2	ELAV like RNA binding protein 1	2812	2	0	1	1	1	rno-miR-702-5p	-0.06	-0.09	N/A
BTBD3	ENST00000254977.3	BTB (POZ) domain containing 3	3798	1	0	1	0	1	rno-miR-702-5p	-0.06	-0.06	N/A
FAM46C	ENST00000369448.3	family with sequence similarity 46, member C	74	1	1	0	0	2	rno-miR-702-5p	-0.05	-0.18	N/A
IRS4	ENST00000372129.2	insulin receptor substrate 4	56	1	0	0	1	1	rno-miR-702-5p	-0.05	-0.06	N/A
HEG1	ENST00000311127.4	heart development protein with EGF-like domains 1	380	2	0	1	1	0	rno-miR-702-5p	-0.05	-0.06	N/A
VANGL2	ENST00000368061.2	VANGL planar cell polarity protein 2	560	1	0	1	0	0	rno-miR-702-5p	-0.05	-0.05	N/A
NSUN7	ENST00000316607.5	NOP2/Sun domain family, member 7	9	1	0	0	1	0	rno-miR-702-5p	-0.05	-0.05	N/A
SRGAP3	ENST00000383836.3	SLIT-ROBO Rho GTPase activating protein 3	38	3	0	3	0	0	rno-miR-702-5p	-0.05	-0.22	N/A
SOX10	ENST00000396884.2	SRY (sex determining region Y)-box 10	5	1	0	0	1	0	rno-miR-702-5p	-0.05	-0.05	N/A
ESRRG	ENST00000361525.3	estrogen-related receptor gamma	5	1	0	0	1	0	rno-miR-702-5p	-0.05	-0.05	N/A
SATB2	ENST00000417098.1	SATB homeobox 2	820	2	2	0	0	0	rno-miR-702-5p	-0.05	-0.06	N/A
HSPA13	ENST00000285667.3	heat shock protein 70kDa family, member 13	2175	1	0	0	1	2	rno-miR-702-5p	-0.05	-0.12	N/A
CACNB4	ENST00000539935.1	calcium channel, voltage-dependent, beta 4 subunit	57	1	0	0	1	1	rno-miR-702-5p	-0.05	-0.06	N/A
SUGT1	ENST00000310528.8	SGT1, suppressor of G2 allele of SKP1 (S. cerevisiae)	430	2	1	1	0	0	rno-miR-702-5p	-0.05	-0.44	N/A
COL12A1	ENST00000322507.8	collagen, type XII, alpha 1	482	2	1	1	0	0	rno-miR-702-5p	-0.05	-0.25	N/A
STAT3	ENST00000585517.1	signal transducer and activator of transcription 3 (acute-phase response factor)	478	1	0	0	1	0	rno-miR-702-5p	-0.05	-0.06	N/A
FOXA1	ENST00000250448.2	forkhead box A1	249	1	0	0	1	1	rno-miR-702-5p	-0.05	-0.13	N/A
TRIOBP	ENST00000406386.3	TRIO and F-actin binding protein	1545	1	0	0	1	1	rno-miR-702-5p	-0.05	-0.19	N/A
JMY	ENST00000396137.4	junction mediating and regulatory protein, p53 cofactor	10	1	0	1	0	4	rno-miR-702-5p	-0.05	-0.05	N/A
ANKRD23	ENST00000318357.4	ankyrin repeat domain 23	9	1	1	0	0	0	rno-miR-702-5p	-0.05	-0.05	N/A
ZNF512B	ENST00000369888.1	zinc finger protein 512B	8	1	0	1	0	1	rno-miR-702-5p	-0.05	-0.05	N/A
RASAL1	ENST00000546530.1	RAS protein activator like 1 (GAP1 like)	12	1	0	0	1	0	rno-miR-702-5p	-0.05	-0.13	N/A
PCDH19	ENST00000420881.2	protocadherin 19	7	1	0	0	1	1	rno-miR-702-5p	-0.05	-0.05	N/A
PIP5KL1	ENST00000388747.4	phosphatidylinositol-4-phosphate 5-kinase-like 1	12	1	0	1	0	0	rno-miR-702-5p	-0.05	-0.09	N/A
FBXL20	ENST00000394294.3	F-box and leucine-rich repeat protein 20	455	1	1	0	0	1	rno-miR-702-5p	-0.05	-0.12	N/A
LRRC14	ENST00000292524.1	leucine rich repeat containing 14	469	1	0	1	0	0	rno-miR-702-5p	-0.05	-0.07	N/A
XPR1	ENST00000367590.4	xenotropic and polytropic retrovirus receptor 1	544	1	0	0	1	1	rno-miR-702-5p	-0.05	-0.06	N/A
DESI1	ENST00000263256.6	desumoylating isopeptidase 1	1513	1	1	0	0	0	rno-miR-702-5p	-0.05	-0.25	N/A
RAB5B	ENST00000553116.1	RAB5B, member RAS oncogene family	14	1	0	1	0	0	rno-miR-702-5p	-0.05	-0.15	N/A
ACTR8	ENST00000335754.3	ARP8 actin-related protein 8 homolog (yeast)	327	1	0	1	0	0	rno-miR-702-5p	-0.05	-0.19	N/A
CYTH1	ENST00000585509.1	cytohesin 1	553	2	0	2	0	0	rno-miR-702-5p	-0.05	-0.05	N/A
RIC8B	ENST00000392837.4	RIC8 guanine nucleotide exchange factor B	49	1	0	1	0	1	rno-miR-702-5p	-0.05	-0.05	N/A
STYK1	ENST00000075503.3	serine/threonine/tyrosine kinase 1	13	1	0	1	0	0	rno-miR-702-5p	-0.05	-0.05	N/A
HCAR2	ENST00000328880.5	hydroxycarboxylic acid receptor 2	5	1	0	1	0	1	rno-miR-702-5p	-0.05	-0.05	N/A
GPM6B	ENST00000454189.2	glycoprotein M6B	135	1	0	1	0	0	rno-miR-702-5p	-0.05	-0.13	N/A
PTCHD4	ENST00000339488.4	patched domain containing 4	19	1	0	1	0	1	rno-miR-702-5p	-0.05	-0.14	N/A
VSTM4	ENST00000332853.4	V-set and transmembrane domain containing 4	59	1	0	1	0	1	rno-miR-702-5p	-0.05	-0.13	N/A
CCNY	ENST00000374706.1	cyclin Y	672	1	0	0	1	0	rno-miR-702-5p	-0.05	-0.06	N/A
TUBGCP4	ENST00000564079.1	tubulin, gamma complex associated protein 4	129	1	1	0	0	1	rno-miR-702-5p	-0.05	-0.25	N/A
HMGA2	ENST00000403681.2	high mobility group AT-hook 2	8021	1	0	1	0	0	rno-miR-702-5p	-0.05	-0.05	N/A
ABCC12	ENST00000416054.1	ATP-binding cassette, sub-family C (CFTR/MRP), member 12	5	1	0	0	1	1	rno-miR-702-5p	-0.05	-0.05	N/A
PPARD	ENST00000448077.2	peroxisome proliferator-activated receptor delta	239	1	0	1	0	0	rno-miR-702-5p	-0.05	-0.05	N/A
TOX4	ENST00000405508.1	TOX high mobility group box family member 4	309	1	0	0	1	0	rno-miR-702-5p	-0.05	-0.07	N/A
WNT8B	ENST00000343737.5	wingless-type MMTV integration site family, member 8B	25	1	0	1	0	1	rno-miR-702-5p	-0.05	-0.14	N/A
AFAP1L1	ENST00000296721.4	actin filament associated protein 1-like 1	10	1	0	1	0	0	rno-miR-702-5p	-0.05	-0.1	N/A
KCNB1	ENST00000371741.4	potassium voltage-gated channel, Shab-related subfamily, member 1	5	2	1	1	0	0	rno-miR-702-5p	-0.05	-0.05	N/A
NFIA	ENST00000403491.3	nuclear factor I/A	5	3	0	2	1	0	rno-miR-702-5p	-0.05	-0.05	N/A
DAPK1	ENST00000469640.2	death-associated protein kinase 1	92	1	0	1	0	0	rno-miR-702-5p	-0.05	-0.05	N/A
LGI2	ENST00000382114.4	leucine-rich repeat LGI family, member 2	32	1	0	0	1	2	rno-miR-702-5p	-0.05	-0.05	N/A
PMFBP1	ENST00000537465.1	polyamine modulated factor 1 binding protein 1	5	1	0	1	0	0	rno-miR-702-5p	-0.05	-0.05	N/A
TRIM63	ENST00000374272.3	tripartite motif containing 63, E3 ubiquitin protein ligase	5	1	0	0	1	0	rno-miR-702-5p	-0.05	-0.05	N/A
ENPP6	ENST00000296741.2	ectonucleotide pyrophosphatase/phosphodiesterase 6	5	1	0	0	1	1	rno-miR-702-5p	-0.05	-0.05	N/A
INO80D	ENST00000403263.1	INO80 complex subunit D	5	3	0	2	1	2	rno-miR-702-5p	-0.05	-0.05	N/A
CHRNA4	ENST00000370263.4	cholinergic receptor, nicotinic, alpha 4 (neuronal)	5	1	0	1	0	1	rno-miR-702-5p	-0.05	-0.05	N/A
RAB20	ENST00000267328.3	RAB20, member RAS oncogene family	119	1	0	0	1	0	rno-miR-702-5p	-0.05	-0.05	N/A
KIF26B	ENST00000366518.4	kinesin family member 26B	25	3	0	2	1	1	rno-miR-702-5p	-0.05	-0.05	N/A
PCSK1	ENST00000311106.3	proprotein convertase subtilisin/kexin type 1	83	1	0	0	1	0	rno-miR-702-5p	-0.05	-0.1	N/A
TJP1	ENST00000346128.6	tight junction protein 1	140	1	0	0	1	0	rno-miR-702-5p	-0.05	-0.13	N/A
MOXD1	ENST00000367963.3	monooxygenase, DBH-like 1	168	1	0	1	0	1	rno-miR-702-5p	-0.05	-0.1	N/A
TSHZ2	ENST00000371497.5	teashirt zinc finger homeobox 2	351	1	1	0	0	2	rno-miR-702-5p	-0.05	-0.05	N/A
IGF1R	ENST00000268035.6	insulin-like growth factor 1 receptor	561	1	0	0	1	1	rno-miR-702-5p	-0.05	-0.07	N/A
TSTD2	ENST00000341170.4	thiosulfate sulfurtransferase (rhodanese)-like domain containing 2	219	1	0	1	0	1	rno-miR-702-5p	-0.05	-0.05	N/A
LAMC1	ENST00000258341.4	laminin, gamma 1 (formerly LAMB2)	1082	1	0	1	0	0	rno-miR-702-5p	-0.05	-0.06	N/A
GPLD1	ENST00000230036.1	glycosylphosphatidylinositol specific phospholipase D1	51	2	0	1	1	1	rno-miR-702-5p	-0.05	-0.06	N/A
NPTXR	ENST00000333039.2	neuronal pentraxin receptor	578	1	0	1	0	0	rno-miR-702-5p	-0.05	-0.05	N/A
SLC7A14	ENST00000231706.5	solute carrier family 7, member 14	5	1	0	1	0	1	rno-miR-702-5p	-0.05	-0.05	N/A
MLLT3	ENST00000380338.4	myeloid/lymphoid or mixed-lineage leukemia (trithorax homolog, Drosophila); translocated to, 3	385	1	1	0	0	2	rno-miR-702-5p	-0.05	-0.17	N/A
LGSN	ENST00000370658.5	lengsin, lens protein with glutamine synthetase domain	21	1	0	1	0	0	rno-miR-702-5p	-0.05	-0.05	N/A
CDC42BPB	ENST00000361246.2	CDC42 binding protein kinase beta (DMPK-like)	615	1	0	1	0	0	rno-miR-702-5p	-0.05	-0.05	N/A
ZMIZ1	ENST00000334512.5	zinc finger, MIZ-type containing 1	568	1	0	1	0	2	rno-miR-702-5p	-0.05	-0.05	N/A
PRPF4B	ENST00000337659.6	pre-mRNA processing factor 4B	602	1	0	0	1	1	rno-miR-702-5p	-0.05	-0.06	N/A
SLC2A12	ENST00000275230.5	solute carrier family 2 (facilitated glucose transporter), member 12	136	3	0	1	2	1	rno-miR-702-5p	-0.05	-0.22	N/A
VPS39	ENST00000318006.5	vacuolar protein sorting 39 homolog (S. cerevisiae)	165	1	0	1	0	1	rno-miR-702-5p	-0.05	-0.05	N/A
PKD2	ENST00000237596.2	polycystic kidney disease 2 (autosomal dominant)	915	1	0	0	1	0	rno-miR-702-5p	-0.05	-0.05	N/A
TNS3	ENST00000311160.9	tensin 3	28	1	0	0	1	0	rno-miR-702-5p	-0.05	-0.05	N/A
MRC2	ENST00000303375.5	mannose receptor, C type 2	74	2	0	2	0	0	rno-miR-702-5p	-0.05	-0.05	N/A
JHDM1D	ENST00000397560.2	jumonji C domain containing histone demethylase 1 homolog D (S. cerevisiae)	470	1	0	1	0	3	rno-miR-702-5p	-0.05	-0.05	N/A
ADAMTS14	ENST00000373208.1	ADAM metallopeptidase with thrombospondin type 1 motif, 14	5	1	0	1	0	1	rno-miR-702-5p	-0.05	-0.05	N/A
RPS6	ENST00000380394.4	ribosomal protein S6	380	1	0	0	1	0	rno-miR-702-5p	-0.05	-0.22	N/A
SPAST	ENST00000315285.3	spastin	239	1	0	0	1	0	rno-miR-702-5p	-0.05	-0.06	N/A
PML	ENST00000565898.1	promyelocytic leukemia	83	1	0	0	1	1	rno-miR-702-5p	-0.05	-0.05	N/A
MICALCL	ENST00000256186.2	MICAL C-terminal like	62	1	0	1	0	0	rno-miR-702-5p	-0.05	-0.06	N/A
HCFC1	ENST00000310441.7	host cell factor C1 (VP16-accessory protein)	181	1	1	0	0	0	rno-miR-702-5p	-0.05	-0.05	N/A
TMEM170B	ENST00000379426.1	transmembrane protein 170B	489	1	0	0	1	1	rno-miR-702-5p	-0.05	-0.08	N/A
HOXB1	ENST00000239174.6	homeobox B1	5	1	0	0	1	0	rno-miR-702-5p	-0.05	-0.05	N/A
MEGF11	ENST00000360698.4	multiple EGF-like-domains 11	7	2	0	0	2	0	rno-miR-702-5p	-0.05	-0.05	N/A
SPICE1	ENST00000295872.4	spindle and centriole associated protein 1	160	1	1	0	0	0	rno-miR-702-5p	-0.05	-0.52	N/A
GPSM2	ENST00000406462.2	G-protein signaling modulator 2	227	1	0	1	0	0	rno-miR-702-5p	-0.05	-0.16	N/A
PARVA	ENST00000334956.8	parvin, alpha	1912	3	0	1	2	2	rno-miR-702-5p	-0.05	-0.3	N/A
SMURF2	ENST00000262435.9	SMAD specific E3 ubiquitin protein ligase 2	978	1	0	0	1	2	rno-miR-702-5p	-0.05	-0.1	N/A
P2RY2	ENST00000311131.2	purinergic receptor P2Y, G-protein coupled, 2	66	1	0	1	0	2	rno-miR-702-5p	-0.05	-0.17	N/A
ONECUT2	ENST00000491143.2	one cut homeobox 2	847	3	1	1	1	3	rno-miR-702-5p	-0.05	-0.06	N/A
MGLL	ENST00000434178.2	monoglyceride lipase	453	2	1	0	1	0	rno-miR-702-5p	-0.05	-0.08	N/A
TMOD1	ENST00000259365.4	tropomodulin 1	115	1	0	1	0	0	rno-miR-702-5p	-0.05	-0.08	N/A
FAF1	ENST00000396153.2	Fas (TNFRSF6) associated factor 1	428	1	0	1	0	1	rno-miR-702-5p	-0.04	-0.25	N/A
PCYT1A	ENST00000292823.2	phosphate cytidylyltransferase 1, choline, alpha	731	1	0	0	1	2	rno-miR-702-5p	-0.04	-0.06	N/A
SLC35B3	ENST00000379660.4	solute carrier family 35 (adenosine 3'-phospho 5'-phosphosulfate transporter), member B3	83	1	0	1	0	1	rno-miR-702-5p	-0.04	-0.2	N/A
TNFSF4	ENST00000367718.1	tumor necrosis factor (ligand) superfamily, member 4	85	1	0	1	0	1	rno-miR-702-5p	-0.04	-0.06	N/A
CCDC85C	ENST00000380243.4	coiled-coil domain containing 85C	86	2	0	2	0	0	rno-miR-702-5p	-0.04	-0.14	N/A
CTDSPL	ENST00000443503.2	CTD (carboxy-terminal domain, RNA polymerase II, polypeptide A) small phosphatase-like	372	1	0	1	0	0	rno-miR-702-5p	-0.04	-0.05	N/A
LTBP2	ENST00000261978.4	latent transforming growth factor beta binding protein 2	1616	1	0	1	0	1	rno-miR-702-5p	-0.04	-0.04	N/A
FAM132B	ENST00000546354.1	family with sequence similarity 132, member B	722	1	0	1	0	0	rno-miR-702-5p	-0.04	-0.04	N/A
RTKN2	ENST00000373789.3	rhotekin 2	192	1	0	0	1	0	rno-miR-702-5p	-0.04	-0.04	N/A
EGFR	ENST00000275493.2	epidermal growth factor receptor	632	1	1	0	0	0	rno-miR-702-5p	-0.04	-0.05	N/A
TANC2	ENST00000424789.2	tetratricopeptide repeat, ankyrin repeat and coiled-coil containing 2	155	2	1	1	0	1	rno-miR-702-5p	-0.04	-0.05	N/A
CCSAP	ENST00000366687.1	centriole, cilia and spindle-associated protein	1210	1	0	1	0	0	rno-miR-702-5p	-0.04	-0.04	N/A
SART3	ENST00000228284.3	squamous cell carcinoma antigen recognized by T cells 3	469	1	0	0	1	2	rno-miR-702-5p	-0.04	-0.06	N/A
PPM1K	ENST00000608933.1	protein phosphatase, Mg2+/Mn2+ dependent, 1K	46	1	0	0	1	0	rno-miR-702-5p	-0.04	-0.06	N/A
GGA1	ENST00000343632.4	golgi-associated, gamma adaptin ear containing, ARF binding protein 1	325	1	0	1	0	0	rno-miR-702-5p	-0.04	-0.04	N/A
MBD1	ENST00000591416.1	methyl-CpG binding domain protein 1	266	1	0	1	0	0	rno-miR-702-5p	-0.04	-0.05	N/A
PRKCB	ENST00000303531.7	protein kinase C, beta	81	1	1	0	0	0	rno-miR-702-5p	-0.04	-0.04	N/A
TAGAP	ENST00000367066.3	T-cell activation RhoGTPase activating protein	5	1	0	1	0	1	rno-miR-702-5p	-0.04	-0.04	N/A
SOX12	ENST00000342665.2	SRY (sex determining region Y)-box 12	6341	2	0	0	2	2	rno-miR-702-5p	-0.04	-0.23	N/A
FLRT1	ENST00000246841.3	fibronectin leucine rich transmembrane protein 1	5	1	0	1	0	0	rno-miR-702-5p	-0.04	-0.04	N/A
PTAR1	ENST00000377200.5	protein prenyltransferase alpha subunit repeat containing 1	161	1	0	1	0	2	rno-miR-702-5p	-0.04	-0.05	N/A
SLC8B1	ENST00000552014.1	solute carrier family 8 (sodium/lithium/calcium exchanger), member B1	34	1	0	1	0	0	rno-miR-702-5p	-0.04	-0.32	N/A
UST	ENST00000367463.4	uronyl-2-sulfotransferase	933	1	0	1	0	1	rno-miR-702-5p	-0.04	-0.04	N/A
ITPRIPL2	ENST00000381440.3	inositol 1,4,5-trisphosphate receptor interacting protein-like 2	893	1	0	0	1	1	rno-miR-702-5p	-0.04	-0.04	N/A
STX11	ENST00000367568.4	syntaxin 11	13	1	0	0	1	1	rno-miR-702-5p	-0.04	-0.16	N/A
RAD9B	ENST00000409425.1	RAD9 homolog B (S. pombe)	10	1	0	0	1	2	rno-miR-702-5p	-0.04	-0.07	N/A
TBCK	ENST00000273980.5	TBC1 domain containing kinase	20	1	0	0	1	0	rno-miR-702-5p	-0.04	-0.05	N/A
NEK6	ENST00000373603.1	NIMA-related kinase 6	3449	1	0	1	0	1	rno-miR-702-5p	-0.04	-0.21	N/A
KIAA1958	ENST00000337530.6	KIAA1958	117	2	0	0	2	2	rno-miR-702-5p	-0.04	-0.09	N/A
KCNN3	ENST00000271915.4	potassium intermediate/small conductance calcium-activated channel, subfamily N, member 3	5	1	1	0	0	0	rno-miR-702-5p	-0.04	-0.04	N/A
ADAMTS5	ENST00000284987.5	ADAM metallopeptidase with thrombospondin type 1 motif, 5	68	2	0	1	1	1	rno-miR-702-5p	-0.04	-0.2	N/A
OCRL	ENST00000371113.4	oculocerebrorenal syndrome of Lowe	818	1	0	0	1	0	rno-miR-702-5p	-0.04	-0.04	N/A
SEL1L	ENST00000336735.4	sel-1 suppressor of lin-12-like (C. elegans)	1271	1	0	0	1	2	rno-miR-702-5p	-0.04	-0.04	N/A
DOCK4	ENST00000428084.1	dedicator of cytokinesis 4	211	1	0	0	1	0	rno-miR-702-5p	-0.04	-0.04	N/A
EHD3	ENST00000322054.5	EH-domain containing 3	206	4	2	1	1	0	rno-miR-702-5p	-0.04	-0.36	N/A
LCOR	ENST00000371103.3	ligand dependent nuclear receptor corepressor	94	1	0	0	1	0	rno-miR-702-5p	-0.04	-0.04	N/A
KIAA0586	ENST00000423743.3	KIAA0586	95	1	0	0	1	1	rno-miR-702-5p	-0.04	-0.07	N/A
TP53INP1	ENST00000448464.2	tumor protein p53 inducible nuclear protein 1	39	1	0	1	0	1	rno-miR-702-5p	-0.04	-0.11	N/A
TBX5	ENST00000349716.5	T-box 5	68	1	0	1	0	0	rno-miR-702-5p	-0.04	-0.06	N/A
PIFO	ENST00000369738.4	primary cilia formation	21	1	0	0	1	0	rno-miR-702-5p	-0.04	-0.18	N/A
TMEM119	ENST00000392806.3	transmembrane protein 119	5	1	0	0	1	0	rno-miR-702-5p	-0.04	-0.04	N/A
KRT77	ENST00000341809.3	keratin 77	5	1	0	1	0	1	rno-miR-702-5p	-0.04	-0.04	N/A
XYLT1	ENST00000261381.6	xylosyltransferase I	159	2	0	2	0	0	rno-miR-702-5p	-0.04	-0.04	N/A
IKZF4	ENST00000262032.5	IKAROS family zinc finger 4 (Eos)	329	1	0	1	0	0	rno-miR-702-5p	-0.04	-0.04	N/A
ANKRD34A	ENST00000323397.4	ankyrin repeat domain 34A	6	1	0	1	0	0	rno-miR-702-5p	-0.04	-0.04	N/A
CAMK2A	ENST00000348628.6	calcium/calmodulin-dependent protein kinase II alpha	5	1	0	1	0	1	rno-miR-702-5p	-0.04	-0.04	N/A
COL5A2	ENST00000374866.3	collagen, type V, alpha 2	4327	1	0	0	1	0	rno-miR-702-5p	-0.04	-0.06	N/A
STAT5B	ENST00000293328.3	signal transducer and activator of transcription 5B	329	2	0	1	1	0	rno-miR-702-5p	-0.04	-0.1	N/A
NOTCH2	ENST00000256646.2	notch 2	734	1	0	1	0	0	rno-miR-702-5p	-0.04	-0.04	N/A
SLC45A4	ENST00000519067.1	solute carrier family 45, member 4	418	1	0	0	1	3	rno-miR-702-5p	-0.04	-0.04	N/A
PYGB	ENST00000216962.4	phosphorylase, glycogen; brain	1761	1	0	0	1	0	rno-miR-702-5p	-0.04	-0.04	N/A
DST	ENST00000312431.6	dystonin	439	1	0	0	1	2	rno-miR-702-5p	-0.04	-0.04	N/A
ZNF710	ENST00000268154.4	zinc finger protein 710	5	1	0	0	1	0	rno-miR-702-5p	-0.04	-0.04	N/A
PPP1R12B	ENST00000608999.1	protein phosphatase 1, regulatory subunit 12B	18	2	0	2	0	0	rno-miR-702-5p	-0.04	-0.04	N/A
CLCN6	ENST00000312413.6	chloride channel, voltage-sensitive 6	227	2	0	2	0	1	rno-miR-702-5p	-0.04	-0.04	N/A
WNT2B	ENST00000369686.5	wingless-type MMTV integration site family, member 2B	5	3	0	1	2	0	rno-miR-702-5p	-0.04	-0.04	N/A
KIAA2022	ENST00000055682.6	KIAA2022	5	2	0	0	2	3	rno-miR-702-5p	-0.04	-0.04	N/A
PHYHIP	ENST00000321613.3	phytanoyl-CoA 2-hydroxylase interacting protein	14	1	0	1	0	0	rno-miR-702-5p	-0.04	-0.04	N/A
RALGPS2	ENST00000367635.3	Ral GEF with PH domain and SH3 binding motif 2	201	1	0	1	0	0	rno-miR-702-5p	-0.04	-0.07	N/A
RALGAPA2	ENST00000202677.7	Ral GTPase activating protein, alpha subunit 2 (catalytic)	24	2	1	1	0	1	rno-miR-702-5p	-0.04	-0.05	N/A
TRAPPC9	ENST00000389328.4	trafficking protein particle complex 9	251	1	0	1	0	0	rno-miR-702-5p	-0.04	-0.13	N/A
PAIP2	ENST00000394795.2	poly(A) binding protein interacting protein 2	2034	1	0	0	1	0	rno-miR-702-5p	-0.04	-0.15	N/A
SAP30L	ENST00000297109.6	SAP30-like	335	2	0	1	1	1	rno-miR-702-5p	-0.04	-0.1	N/A
FAM193A	ENST00000505311.1	family with sequence similarity 193, member A	274	1	1	0	0	0	rno-miR-702-5p	-0.04	-0.04	N/A
EPB41L5	ENST00000443902.2	erythrocyte membrane protein band 4.1 like 5	108	1	0	1	0	0	rno-miR-702-5p	-0.04	-0.04	N/A
KCNJ15	ENST00000328656.4	potassium inwardly-rectifying channel, subfamily J, member 15	5	1	0	0	1	0	rno-miR-702-5p	-0.04	-0.04	N/A
FAIM2	ENST00000320634.3	Fas apoptotic inhibitory molecule 2	5	1	0	1	0	1	rno-miR-702-5p	-0.04	-0.04	N/A
FAM107A	ENST00000464064.1	family with sequence similarity 107, member A	12	1	0	1	0	0	rno-miR-702-5p	-0.04	-0.04	N/A
TOLLIP	ENST00000317204.6	toll interacting protein	1536	1	0	1	0	1	rno-miR-702-5p	-0.04	-0.18	N/A
NPY4R	ENST00000374312.1	neuropeptide Y receptor Y4	10	1	0	1	0	0	rno-miR-702-5p	-0.04	-0.07	N/A
BMF	ENST00000220446.4	Bcl2 modifying factor	179	1	0	0	1	0	rno-miR-702-5p	-0.04	-0.05	N/A
CLCN4	ENST00000380833.4	chloride channel, voltage-sensitive 4	182	1	0	0	1	0	rno-miR-702-5p	-0.04	-0.04	N/A
DNALI1	ENST00000296218.7	dynein, axonemal, light intermediate chain 1	56	1	0	1	0	1	rno-miR-702-5p	-0.04	-0.16	N/A
GNA11	ENST00000078429.4	guanine nucleotide binding protein (G protein), alpha 11 (Gq class)	1513	1	0	1	0	0	rno-miR-702-5p	-0.04	-0.04	N/A
FOXN1	ENST00000226247.2	forkhead box N1	5	1	0	0	1	1	rno-miR-702-5p	-0.04	-0.04	N/A
CD47	ENST00000361309.5	CD47 molecule	520	1	0	1	0	0	rno-miR-702-5p	-0.04	-0.09	N/A
CACUL1	ENST00000369151.3	CDK2-associated, cullin domain 1	213	1	0	1	0	1	rno-miR-702-5p	-0.04	-0.04	N/A
PPP2R5D	ENST00000485511.1	protein phosphatase 2, regulatory subunit B', delta	1755	1	0	1	0	1	rno-miR-702-5p	-0.04	-0.04	N/A
MARCH1	ENST00000274056.7	membrane-associated ring finger (C3HC4) 1, E3 ubiquitin protein ligase	5	1	0	1	0	1	rno-miR-702-5p	-0.04	-0.04	N/A
SDK1	ENST00000404826.2	sidekick cell adhesion molecule 1	60	2	1	0	1	1	rno-miR-702-5p	-0.04	-0.04	N/A
PTBP3	ENST00000374257.1	polypyrimidine tract binding protein 3	214	1	0	1	0	0	rno-miR-702-5p	-0.04	-0.12	N/A
ICK	ENST00000350082.5	intestinal cell (MAK-like) kinase	18	1	0	1	0	0	rno-miR-702-5p	-0.04	-0.1	N/A
GPR180	ENST00000376958.4	G protein-coupled receptor 180	161	1	0	1	0	1	rno-miR-702-5p	-0.04	-0.12	N/A
ZBTB16	ENST00000335953.4	zinc finger and BTB domain containing 16	73	2	0	2	0	1	rno-miR-702-5p	-0.04	-0.04	N/A
GPD2	ENST00000540309.1	glycerol-3-phosphate dehydrogenase 2 (mitochondrial)	196	1	0	0	1	0	rno-miR-702-5p	-0.04	-0.04	N/A
SLCO3A1	ENST00000318445.6	solute carrier organic anion transporter family, member 3A1	133	2	0	1	1	1	rno-miR-702-5p	-0.04	-0.04	N/A
AC012360.2	ENST00000595531.1	LOC644617 protein; Uncharacterized protein	430	1	1	0	0	0	rno-miR-702-5p	-0.04	-0.58	N/A
SUV39H2	ENST00000313519.5	suppressor of variegation 3-9 homolog 2 (Drosophila)	54	1	0	1	0	0	rno-miR-702-5p	-0.04	-0.07	N/A
C12orf5	ENST00000179259.4	chromosome 12 open reading frame 5	520	2	0	2	0	1	rno-miR-702-5p	-0.04	-0.42	N/A
FAM126A	ENST00000409923.1	family with sequence similarity 126, member A	241	1	0	1	0	1	rno-miR-702-5p	-0.04	-0.15	N/A
LRRFIP2	ENST00000421307.1	leucine rich repeat (in FLII) interacting protein 2	326	1	0	0	1	0	rno-miR-702-5p	-0.04	-0.07	N/A
PLXND1	ENST00000393239.1	plexin D1	211	1	0	1	0	1	rno-miR-702-5p	-0.04	-0.04	N/A
TMEM184A	ENST00000297477.5	transmembrane protein 184A	28	1	0	1	0	0	rno-miR-702-5p	-0.04	-0.05	N/A
PPP1R16B	ENST00000299824.1	protein phosphatase 1, regulatory subunit 16B	16	1	0	0	1	1	rno-miR-702-5p	-0.04	-0.04	N/A
CDK6	ENST00000265734.4	cyclin-dependent kinase 6	1116	2	0	0	2	0	rno-miR-702-5p	-0.04	-0.04	N/A
INA	ENST00000369849.4	internexin neuronal intermediate filament protein, alpha	46	1	0	0	1	0	rno-miR-702-5p	-0.04	-0.04	N/A
RHOH	ENST00000381799.5	ras homolog family member H	16	1	0	1	0	2	rno-miR-702-5p	-0.04	-0.12	N/A
ERBB4	ENST00000342788.4	v-erb-b2 avian erythroblastic leukemia viral oncogene homolog 4	27	2	0	2	0	1	rno-miR-702-5p	-0.04	-0.04	N/A
PDLIM5	ENST00000437932.1	PDZ and LIM domain 5	1002	1	0	0	1	0	rno-miR-702-5p	-0.04	-0.04	N/A
CRB1	ENST00000367400.3	crumbs homolog 1 (Drosophila)	115	2	0	1	1	0	rno-miR-702-5p	-0.04	-0.07	N/A
UBN2	ENST00000473989.3	ubinuclein 2	238	2	1	0	1	2	rno-miR-702-5p	-0.04	-0.04	N/A
CPLX3	ENST00000395018.4	complexin 3	5	1	0	1	0	2	rno-miR-702-5p	-0.04	-0.04	N/A
SLC30A8	ENST00000427715.2	solute carrier family 30 (zinc transporter), member 8	5	1	0	0	1	1	rno-miR-702-5p	-0.04	-0.04	N/A
PACSIN1	ENST00000244458.2	protein kinase C and casein kinase substrate in neurons 1	25	1	0	1	0	0	rno-miR-702-5p	-0.04	-0.04	N/A
COL22A1	ENST00000303045.6	collagen, type XXII, alpha 1	5	1	0	0	1	0	rno-miR-702-5p	-0.04	-0.04	N/A
KNDC1	ENST00000304613.3	kinase non-catalytic C-lobe domain (KIND) containing 1	5	1	0	1	0	0	rno-miR-702-5p	-0.04	-0.04	N/A
ZZEF1	ENST00000381638.2	zinc finger, ZZ-type with EF-hand domain 1	83	1	0	1	0	1	rno-miR-702-5p	-0.03	-0.05	N/A
MAP1B	ENST00000296755.7	microtubule-associated protein 1B	259	1	0	0	1	0	rno-miR-702-5p	-0.03	-0.04	N/A
LURAP1L	ENST00000319264.3	leucine rich adaptor protein 1-like	266	1	0	0	1	0	rno-miR-702-5p	-0.03	-0.2	N/A
ZFHX4	ENST00000521891.2	zinc finger homeobox 4	194	1	0	0	1	0	rno-miR-702-5p	-0.03	-0.04	N/A
RGS7BP	ENST00000334025.2	regulator of G-protein signaling 7 binding protein	5	1	0	0	1	2	rno-miR-702-5p	-0.03	-0.11	N/A
PDE3A	ENST00000359062.3	phosphodiesterase 3A, cGMP-inhibited	1182	2*	1	0	0	3	rno-miR-702-5p	-0.03	-0.12	N/A
EHMT1	ENST00000460843.1	euchromatic histone-lysine N-methyltransferase 1	22	1	0	1	0	1	rno-miR-702-5p	-0.03	-0.03	N/A
NT5DC3	ENST00000392876.3	5'-nucleotidase domain containing 3	235	1	0	0	1	0	rno-miR-702-5p	-0.03	-0.03	N/A
SORCS3	ENST00000369701.3	sortilin-related VPS10 domain containing receptor 3	5	2	0	0	2	2	rno-miR-702-5p	-0.03	-0.03	N/A
MAP3K3	ENST00000361357.3	mitogen-activated protein kinase kinase kinase 3	144	1	0	1	0	0	rno-miR-702-5p	-0.03	-0.04	N/A
ZBTB41	ENST00000367405.4	zinc finger and BTB domain containing 41	33	1	0	0	1	1	rno-miR-702-5p	-0.03	-0.04	N/A
SCYL2	ENST00000360820.2	SCY1-like 2 (S. cerevisiae)	425	1	0	0	1	0	rno-miR-702-5p	-0.03	-0.11	N/A
ECHDC2	ENST00000371522.4	enoyl CoA hydratase domain containing 2	172	1	0	0	1	0	rno-miR-702-5p	-0.03	-0.15	N/A
SOWAHB	ENST00000334306.2	sosondowah ankyrin repeat domain family member B	25	1	0	0	1	0	rno-miR-702-5p	-0.03	-0.03	N/A
PHF13	ENST00000377648.4	PHD finger protein 13	1207	1	0	1	0	0	rno-miR-702-5p	-0.03	-0.03	N/A
PLEC	ENST00000345136.3	plectin	7	1	0	1	0	1	rno-miR-702-5p	-0.03	-0.03	N/A
ZFP36L1	ENST00000555997.1	ZFP36 ring finger protein-like 1	231	1	0	1	0	0	rno-miR-702-5p	-0.03	-0.03	N/A
KIAA1217	ENST00000396445.1	KIAA1217	320	1	0	1	0	1	rno-miR-702-5p	-0.03	-0.15	N/A
NSUN5	ENST00000428206.1	NOP2/Sun domain family, member 5	28	1	0	1	0	1	rno-miR-702-5p	-0.03	-0.19	N/A
BCL2L11	ENST00000393256.3	BCL2-like 11 (apoptosis facilitator)	105	1	0	1	0	2	rno-miR-702-5p	-0.03	-0.09	N/A
PPP1R9A	ENST00000289495.5	protein phosphatase 1, regulatory subunit 9A	46	2	0	1	1	0	rno-miR-702-5p	-0.03	-0.06	N/A
SIT1	ENST00000259608.3	signaling threshold regulating transmembrane adaptor 1	7	1	0	1	0	2	rno-miR-702-5p	-0.03	-0.11	N/A
SLC7A6OS	ENST00000263997.6	solute carrier family 7, member 6 opposite strand	751	1	1	0	0	0	rno-miR-702-5p	-0.03	-0.22	N/A
SP1	ENST00000426431.2	Sp1 transcription factor	402	1	0	1	0	3	rno-miR-702-5p	-0.03	-0.07	N/A
SPEG	ENST00000312358.7	SPEG complex locus	179	1	0	0	1	0	rno-miR-702-5p	-0.03	-0.03	N/A
H6PD	ENST00000377403.2	hexose-6-phosphate dehydrogenase (glucose 1-dehydrogenase)	467	1	0	1	0	0	rno-miR-702-5p	-0.03	-0.03	N/A
TOP2B	ENST00000542520.1	topoisomerase (DNA) II beta 180kDa	28	1	0	1	0	0	rno-miR-702-5p	-0.03	-0.12	N/A
SOX11	ENST00000322002.3	SRY (sex determining region Y)-box 11	1100	1	0	1	0	0	rno-miR-702-5p	-0.03	-0.17	N/A
FAM101B	ENST00000329099.4	family with sequence similarity 101, member B	126	1	0	1	0	0	rno-miR-702-5p	-0.03	-0.04	N/A
SRGAP1	ENST00000355086.3	SLIT-ROBO Rho GTPase activating protein 1	64	3	0	2	1	0	rno-miR-702-5p	-0.03	-0.05	N/A
RBM39	ENST00000253363.6	RNA binding motif protein 39	182	1	1	0	0	0	rno-miR-702-5p	-0.03	-0.47	N/A
PPARGC1B	ENST00000309241.5	peroxisome proliferator-activated receptor gamma, coactivator 1 beta	12	2	1	0	1	0	rno-miR-702-5p	-0.03	-0.04	N/A
CCDC50	ENST00000392455.3	coiled-coil domain containing 50	961	1	0	1	0	1	rno-miR-702-5p	-0.03	-0.18	N/A
SLC36A4	ENST00000326402.4	solute carrier family 36 (proton/amino acid symporter), member 4	252	1	1	0	0	0	rno-miR-702-5p	-0.03	-0.1	N/A
PPFIA3	ENST00000334186.4	protein tyrosine phosphatase, receptor type, f polypeptide (PTPRF), interacting protein (liprin), alpha 3	167	1	0	1	0	0	rno-miR-702-5p	-0.03	-0.03	N/A
KDM5A	ENST00000399788.2	lysine (K)-specific demethylase 5A	118	2	0	2	0	0	rno-miR-702-5p	-0.03	-0.05	N/A
PRR14L	ENST00000434485.1	proline rich 14-like	39	1	0	1	0	1	rno-miR-702-5p	-0.03	-0.03	N/A
ATXN1L	ENST00000427980.2	ataxin 1-like	12	1	0	1	0	1	rno-miR-702-5p	-0.03	-0.03	N/A
DUSP5	ENST00000369583.3	dual specificity phosphatase 5	600	1	0	1	0	0	rno-miR-702-5p	-0.03	-0.03	N/A
KIAA0247	ENST00000342745.4	KIAA0247	161	1	0	0	1	1	rno-miR-702-5p	-0.03	-0.03	N/A
ENTPD1	ENST00000371207.3	ectonucleoside triphosphate diphosphohydrolase 1	15	1	0	0	1	1	rno-miR-702-5p	-0.03	-0.03	N/A
RASSF8	ENST00000541490.1	Ras association (RalGDS/AF-6) domain family (N-terminal) member 8	1290	1	0	1	0	1	rno-miR-702-5p	-0.03	-0.03	N/A
RNF169	ENST00000299563.4	ring finger protein 169	204	1	0	1	0	1	rno-miR-702-5p	-0.03	-0.03	N/A
PCDH1	ENST00000503492.1	protocadherin 1	30	1	0	0	1	0	rno-miR-702-5p	-0.03	-0.04	N/A
SF3A3	ENST00000373019.4	splicing factor 3a, subunit 3, 60kDa	59	1	0	1	0	0	rno-miR-702-5p	-0.03	-0.05	N/A
OSBPL6	ENST00000190611.4	oxysterol binding protein-like 6	85	1	0	1	0	0	rno-miR-702-5p	-0.03	-0.06	N/A
PSKH1	ENST00000291041.5	protein serine kinase H1	699	1	0	1	0	0	rno-miR-702-5p	-0.03	-0.03	N/A
SHQ1	ENST00000325599.8	SHQ1, H/ACA ribonucleoprotein assembly factor	29	1	0	1	0	0	rno-miR-702-5p	-0.03	-0.19	N/A
SGCD	ENST00000435422.3	sarcoglycan, delta (35kDa dystrophin-associated glycoprotein)	39	1	0	0	1	1	rno-miR-702-5p	-0.03	-0.04	N/A
STYX	ENST00000354586.4	serine/threonine/tyrosine interacting protein	250	1	0	0	1	1	rno-miR-702-5p	-0.03	-0.15	N/A
AGXT	ENST00000307503.3	alanine-glyoxylate aminotransferase	365	1	0	1	0	1	rno-miR-702-5p	-0.03	-0.26	N/A
ANKS1A	ENST00000360359.3	ankyrin repeat and sterile alpha motif domain containing 1A	220	2	0	1	1	1	rno-miR-702-5p	-0.03	-0.03	N/A
KCNC1	ENST00000379472.3	potassium voltage-gated channel, Shaw-related subfamily, member 1	42	1	1	0	0	0	rno-miR-702-5p	-0.03	-0.03	N/A
TNS1	ENST00000171887.4	tensin 1	591	1	1	0	0	1	rno-miR-702-5p	-0.03	-0.03	N/A
GRIK3	ENST00000373091.3	glutamate receptor, ionotropic, kainate 3	7	1	1	0	0	2	rno-miR-702-5p	-0.03	-0.03	N/A
RP11-1055B8.7	ENST00000307745.7	BAH and coiled-coil domain-containing protein 1	247	2	0	1	1	0	rno-miR-702-5p	-0.03	-0.03	N/A
APOOL	ENST00000373173.2	apolipoprotein O-like	109	1	0	1	0	0	rno-miR-702-5p	-0.03	-0.08	N/A
PPP6C	ENST00000373547.4	protein phosphatase 6, catalytic subunit	346	1	0	1	0	1	rno-miR-702-5p	-0.03	-0.1	N/A
MIB1	ENST00000261537.6	mindbomb E3 ubiquitin protein ligase 1	897	1	1	0	0	2	rno-miR-702-5p	-0.03	-0.03	N/A
GANAB	ENST00000346178.4	glucosidase, alpha; neutral AB	539	1	0	0	1	0	rno-miR-702-5p	-0.03	-0.03	N/A
XYLB	ENST00000207870.3	xylulokinase homolog (H. influenzae)	119	1	1	0	0	0	rno-miR-702-5p	-0.03	-0.31	N/A
POLR2F	ENST00000442738.2	polymerase (RNA) II (DNA directed) polypeptide F	134	1	0	1	0	0	rno-miR-702-5p	-0.03	-0.07	N/A
FAM78A	ENST00000372269.3	family with sequence similarity 78, member A	7	1	0	1	0	1	rno-miR-702-5p	-0.03	-0.04	N/A
DNAJC16	ENST00000375847.3	DnaJ (Hsp40) homolog, subfamily C, member 16	366	1	1	0	0	4	rno-miR-702-5p	-0.03	-0.03	N/A
TRAF6	ENST00000526995.1	TNF receptor-associated factor 6, E3 ubiquitin protein ligase	91	4	0	1	3	1	rno-miR-702-5p	-0.03	-0.16	N/A
KIFAP3	ENST00000361580.2	kinesin-associated protein 3	42	1	0	1	0	0	rno-miR-702-5p	-0.03	-0.21	N/A
FAM104A	ENST00000581110.1	family with sequence similarity 104, member A	2724	1	0	1	0	0	rno-miR-702-5p	-0.03	-0.12	N/A
SLIT3	ENST00000519560.1	slit homolog 3 (Drosophila)	13	2	0	1	1	0	rno-miR-702-5p	-0.03	-0.03	N/A
CDK16	ENST00000457458.2	cyclin-dependent kinase 16	2095	1	0	1	0	0	rno-miR-702-5p	-0.03	-0.11	N/A
MID1	ENST00000453318.2	midline 1 (Opitz/BBB syndrome)	677	1	1	0	0	0	rno-miR-702-5p	-0.03	-0.03	N/A
PPP2R1B	ENST00000527614.1	protein phosphatase 2, regulatory subunit A, beta	341	1	1	0	0	1	rno-miR-702-5p	-0.03	-0.11	N/A
CCDC141	ENST00000420890.2	coiled-coil domain containing 141	5	1	0	1	0	1	rno-miR-702-5p	-0.03	-0.03	N/A
EPB41	ENST00000373798.1	erythrocyte membrane protein band 4.1 (elliptocytosis 1, RH-linked)	53	1	0	1	0	1	rno-miR-702-5p	-0.03	-0.03	N/A
TMEM154	ENST00000304385.3	transmembrane protein 154	5	1	0	0	1	4	rno-miR-702-5p	-0.03	-0.03	N/A
GRM1	ENST00000392299.2	glutamate receptor, metabotropic 1	5	1	0	0	1	0	rno-miR-702-5p	-0.03	-0.03	N/A
RICTOR	ENST00000357387.3	RPTOR independent companion of MTOR, complex 2	441	1	1	0	0	0	rno-miR-702-5p	-0.03	-0.03	N/A
SYT6	ENST00000607941.1	synaptotagmin VI	5	1	0	0	1	0	rno-miR-702-5p	-0.03	-0.03	N/A
MARCH9	ENST00000266643.5	membrane-associated ring finger (C3HC4) 9	328	2	0	2	0	0	rno-miR-702-5p	-0.03	-0.3	N/A
B3GALT1	ENST00000392690.3	UDP-Gal:betaGlcNAc beta 1,3-galactosyltransferase, polypeptide 1	35	1	0	0	1	0	rno-miR-702-5p	-0.03	-0.1	N/A
LPPR5	ENST00000370188.3	Lipid phosphate phosphatase-related protein type 5	23	1	0	1	0	0	rno-miR-702-5p	-0.03	-0.13	N/A
TRPV3	ENST00000301365.4	transient receptor potential cation channel, subfamily V, member 3	13	1	0	0	1	0	rno-miR-702-5p	-0.03	-0.04	N/A
C17orf82	ENST00000335108.2	chromosome 17 open reading frame 82	10	1	0	1	0	1	rno-miR-702-5p	-0.03	-0.06	N/A
FAM129A	ENST00000367511.3	family with sequence similarity 129, member A	213	1	0	0	1	0	rno-miR-702-5p	-0.03	-0.03	N/A
PAWR	ENST00000328827.4	PRKC, apoptosis, WT1, regulator	1872	1	0	1	0	1	rno-miR-702-5p	-0.03	-0.15	N/A
HS3ST3A1	ENST00000284110.1	heparan sulfate (glucosamine) 3-O-sulfotransferase 3A1	148	1	0	0	1	1	rno-miR-702-5p	-0.03	-0.12	N/A
C5orf30	ENST00000319933.2	chromosome 5 open reading frame 30	889	1	0	1	0	0	rno-miR-702-5p	-0.03	-0.04	N/A
BEND4	ENST00000504360.1	BEN domain containing 4	187	1	0	1	0	0	rno-miR-702-5p	-0.03	-0.03	N/A
TSLP	ENST00000379706.4	thymic stromal lymphopoietin	62	1	1	0	0	0	rno-miR-702-5p	-0.03	-0.37	N/A
TTF2	ENST00000369466.4	transcription termination factor, RNA polymerase II	837	1	0	0	1	0	rno-miR-702-5p	-0.03	-0.03	N/A
ZNF236	ENST00000253159.8	zinc finger protein 236	60	2	0	2	0	1	rno-miR-702-5p	-0.03	-0.05	N/A
AC027763.2	ENST00000399540.2	Uncharacterized protein	31	1	0	0	1	0	rno-miR-702-5p	-0.03	-0.17	N/A
RNF24	ENST00000336095.6	ring finger protein 24	448	2	1	1	0	1	rno-miR-702-5p	-0.03	-0.47	N/A
ELL2	ENST00000237853.4	elongation factor, RNA polymerase II, 2	397	1	0	1	0	1	rno-miR-702-5p	-0.03	-0.03	N/A
GCC2	ENST00000309863.6	GRIP and coiled-coil domain containing 2	5	1	0	1	0	1	rno-miR-702-5p	-0.03	-0.03	N/A
PACS1	ENST00000320580.4	phosphofurin acidic cluster sorting protein 1	87	1	0	1	0	0	rno-miR-702-5p	-0.03	-0.09	N/A
RAG1	ENST00000299440.5	recombination activating gene 1	5	1	0	1	0	0	rno-miR-702-5p	-0.03	-0.03	N/A
SLC24A2	ENST00000341998.2	solute carrier family 24 (sodium/potassium/calcium exchanger), member 2	5	1	0	1	0	3	rno-miR-702-5p	-0.03	-0.03	N/A
GPCPD1	ENST00000379019.4	glycerophosphocholine phosphodiesterase GDE1 homolog (S. cerevisiae)	155	1	0	1	0	0	rno-miR-702-5p	-0.03	-0.1	N/A
GTDC1	ENST00000392869.2	glycosyltransferase-like domain containing 1	241	1	0	1	0	2	rno-miR-702-5p	-0.03	-0.04	N/A
SYNCRIP	ENST00000355238.6	synaptotagmin binding, cytoplasmic RNA interacting protein	4864	2	0	1	1	0	rno-miR-702-5p	-0.03	-0.14	N/A
IGF2BP1	ENST00000290341.3	insulin-like growth factor 2 mRNA binding protein 1	460	2	0	2	0	1	rno-miR-702-5p	-0.03	-0.04	N/A
NEDD1	ENST00000266742.4	neural precursor cell expressed, developmentally down-regulated 1	58	1	0	0	1	0	rno-miR-702-5p	-0.03	-0.13	N/A
PPP1R12C	ENST00000263433.3	protein phosphatase 1, regulatory subunit 12C	505	1	0	1	0	0	rno-miR-702-5p	-0.03	-0.22	N/A
SLC35C1	ENST00000314134.3	solute carrier family 35 (GDP-fucose transporter), member C1	856	1	0	1	0	1	rno-miR-702-5p	-0.03	-0.03	N/A
CALCRL	ENST00000392370.3	calcitonin receptor-like	18	1	0	0	1	2	rno-miR-702-5p	-0.03	-0.07	N/A
RPRD2	ENST00000539519.1	regulation of nuclear pre-mRNA domain containing 2	280	2	0	2	0	1	rno-miR-702-5p	-0.03	-0.04	N/A
KIAA1522	ENST00000401073.2	KIAA1522	13	1	0	0	1	0	rno-miR-702-5p	-0.03	-0.03	N/A
FRMPD3	ENST00000276185.4	FERM and PDZ domain containing 3	0	1	0	1	0	2	rno-miR-702-5p	-0.03	-0.03	N/A
LRP11	ENST00000239367.2	low density lipoprotein receptor-related protein 11	3235	1	0	1	0	1	rno-miR-702-5p	-0.02	-0.03	N/A
SERPINB8	ENST00000397985.2	serpin peptidase inhibitor, clade B (ovalbumin), member 8	285	1	0	0	1	0	rno-miR-702-5p	-0.02	-0.06	N/A
ST3GAL1	ENST00000319914.5	ST3 beta-galactoside alpha-2,3-sialyltransferase 1	59	1	1	0	0	0	rno-miR-702-5p	-0.02	-0.07	N/A
CUL4B	ENST00000371322.5	cullin 4B	150	1	1	0	0	0	rno-miR-702-5p	-0.02	-0.25	N/A
LMNB2	ENST00000325327.3	lamin B2	89	1	0	0	1	0	rno-miR-702-5p	-0.02	-0.29	N/A
SETD3	ENST00000331768.5	SET domain containing 3	58	2	0	1	1	0	rno-miR-702-5p	-0.02	-0.11	N/A
POLR1A	ENST00000263857.6	polymerase (RNA) I polypeptide A, 194kDa	675	1	0	1	0	1	rno-miR-702-5p	-0.02	-0.04	N/A
C15orf40	ENST00000304177.5	chromosome 15 open reading frame 40	133	1	0	1	0	0	rno-miR-702-5p	-0.02	-0.23	N/A
ATP2A2	ENST00000395494.2	ATPase, Ca++ transporting, cardiac muscle, slow twitch 2	2042	1	0	1	0	1	rno-miR-702-5p	-0.02	-0.03	N/A
PTPN3	ENST00000412145.1	protein tyrosine phosphatase, non-receptor type 3	374	2	1	0	1	0	rno-miR-702-5p	-0.02	-0.05	N/A
LARP4B	ENST00000316157.3	La ribonucleoprotein domain family, member 4B	705	1	0	1	0	3	rno-miR-702-5p	-0.02	-0.06	N/A
MCTP2	ENST00000357742.4	multiple C2 domains, transmembrane 2	59	1	0	1	0	4	rno-miR-702-5p	-0.02	-0.06	N/A
PCBP3	ENST00000400314.1	poly(rC) binding protein 3	10	1	0	1	0	0	rno-miR-702-5p	-0.02	-0.02	N/A
KIF1C	ENST00000320785.5	kinesin family member 1C	149	1	0	1	0	1	rno-miR-702-5p	-0.02	-0.04	N/A
CABLES2	ENST00000279101.5	Cdk5 and Abl enzyme substrate 2	450	1	0	0	1	0	rno-miR-702-5p	-0.02	-0.07	N/A
TRPM3	ENST00000377110.3	transient receptor potential cation channel, subfamily M, member 3	11	2	0	1	1	1	rno-miR-702-5p	-0.02	-0.05	N/A
METTL8	ENST00000375258.4	methyltransferase like 8	124	1	0	0	1	0	rno-miR-702-5p	-0.02	-0.04	N/A
C5orf63	ENST00000535381.1	chromosome 5 open reading frame 63	42	2	0	0	2	0	rno-miR-702-5p	-0.02	-0.21	N/A
GNPAT	ENST00000366647.4	glyceronephosphate O-acyltransferase	1208	1	0	1	0	0	rno-miR-702-5p	-0.02	-0.25	N/A
AAAS	ENST00000209873.4	achalasia, adrenocortical insufficiency, alacrimia	98	1	0	1	0	0	rno-miR-702-5p	-0.02	-0.54	N/A
NEGR1	ENST00000357731.5	neuronal growth regulator 1	28	1	1	0	0	0	rno-miR-702-5p	-0.02	-0.14	N/A
SMLR1	ENST00000541421.2	small leucine-rich protein 1	35	1	0	1	0	1	rno-miR-702-5p	-0.02	-0.17	N/A
PCYT2	ENST00000538936.2	phosphate cytidylyltransferase 2, ethanolamine	2340	1	0	1	0	1	rno-miR-702-5p	-0.02	-0.2	N/A
SET	ENST00000372692.4	SET nuclear oncogene	763	1	0	1	0	0	rno-miR-702-5p	-0.02	-0.02	N/A
HOXC13	ENST00000243056.3	homeobox C13	63	1	0	1	0	0	rno-miR-702-5p	-0.02	-0.02	N/A
RALBP1	ENST00000383432.3	ralA binding protein 1	134	1	0	1	0	1	rno-miR-702-5p	-0.02	-0.02	N/A
SLC12A6	ENST00000397707.2	solute carrier family 12 (potassium/chloride transporter), member 6	17	1	0	0	1	0	rno-miR-702-5p	-0.02	-0.04	N/A
SPOCK2	ENST00000373109.2	sparc/osteonectin, cwcv and kazal-like domains proteoglycan (testican) 2	31	1	0	0	1	2	rno-miR-702-5p	-0.02	-0.03	N/A
GPR107	ENST00000372410.3	G protein-coupled receptor 107	1429	1	0	1	0	2	rno-miR-702-5p	-0.02	-0.02	N/A
TNKS	ENST00000310430.6	tankyrase, TRF1-interacting ankyrin-related ADP-ribose polymerase	943	1	0	0	1	0	rno-miR-702-5p	-0.02	-0.03	N/A
SENP6	ENST00000541192.1	SUMO1/sentrin specific peptidase 6	298	1	1	0	0	1	rno-miR-702-5p	-0.02	-0.17	N/A
ZFAND3	ENST00000287218.4	zinc finger, AN1-type domain 3	86	1	0	1	0	0	rno-miR-702-5p	-0.02	-0.04	N/A
DNAJB13	ENST00000339764.1	DnaJ (Hsp40) homolog, subfamily B, member 13	7	1	0	0	1	0	rno-miR-702-5p	-0.02	-0.1	N/A
PRRG3	ENST00000370353.3	proline rich Gla (G-carboxyglutamic acid) 3 (transmembrane)	5	1	0	1	0	1	rno-miR-702-5p	-0.02	-0.02	N/A
MAP2K4	ENST00000415385.3	mitogen-activated protein kinase kinase 4	80	1	0	0	1	0	rno-miR-702-5p	-0.02	-0.02	N/A
TOMM20	ENST00000366607.4	translocase of outer mitochondrial membrane 20 homolog (yeast)	674	1	0	0	1	0	rno-miR-702-5p	-0.02	-0.12	N/A
TBC1D22B	ENST00000373491.3	TBC1 domain family, member 22B	127	1	0	0	1	0	rno-miR-702-5p	-0.02	-0.02	N/A
SIM2	ENST00000290399.6	single-minded homolog 2 (Drosophila)	108	1	0	1	0	0	rno-miR-702-5p	-0.02	-0.17	N/A
MYL9	ENST00000279022.2	myosin, light chain 9, regulatory	1779	1	0	0	1	1	rno-miR-702-5p	-0.02	-0.12	N/A
RABEP1	ENST00000262477.6	rabaptin, RAB GTPase binding effector protein 1	1163	1	0	1	0	1	rno-miR-702-5p	-0.02	-0.06	N/A
RIMS1	ENST00000348717.5	regulating synaptic membrane exocytosis 1	45	1	0	1	0	0	rno-miR-702-5p	-0.02	-0.1	N/A
PKNOX2	ENST00000298282.9	PBX/knotted 1 homeobox 2	46	1	0	1	0	1	rno-miR-702-5p	-0.02	-0.17	N/A
SFMBT1	ENST00000394752.3	Scm-like with four mbt domains 1	116	1	0	1	0	1	rno-miR-702-5p	-0.02	-0.13	N/A
NHLRC2	ENST00000369301.3	NHL repeat containing 2	368	1	0	1	0	2	rno-miR-702-5p	-0.02	-0.03	N/A
FAM20B	ENST00000263733.4	family with sequence similarity 20, member B	113	1	0	0	1	2	rno-miR-702-5p	-0.02	-0.03	N/A
TNR	ENST00000367674.2	tenascin R	5	1	0	1	0	1	rno-miR-702-5p	-0.02	-0.02	N/A
MSI1	ENST00000257552.2	musashi RNA-binding protein 1	287	1	0	0	1	0	rno-miR-702-5p	-0.02	-0.02	N/A
WIPF3	ENST00000409290.1	WAS/WASL interacting protein family, member 3	168	1	0	1	0	1	rno-miR-702-5p	-0.02	-0.03	N/A
UEVLD	ENST00000541984.1	UEV and lactate/malate dehyrogenase domains	39	1	0	1	0	0	rno-miR-702-5p	-0.02	-0.04	N/A
TAF5	ENST00000369839.3	TAF5 RNA polymerase II, TATA box binding protein (TBP)-associated factor, 100kDa	105	1	0	0	1	0	rno-miR-702-5p	-0.02	-0.04	N/A
DRAM2	ENST00000286692.4	DNA-damage regulated autophagy modulator 2	184	1	0	1	0	0	rno-miR-702-5p	-0.02	-0.39	N/A
PHF14	ENST00000403050.3	PHD finger protein 14	112	2	0	1	1	2	rno-miR-702-5p	-0.02	-0.13	N/A
FAM219B	ENST00000357635.5	family with sequence similarity 219, member B	270	1	0	0	1	0	rno-miR-702-5p	-0.02	-0.05	N/A
STAG1	ENST00000383202.2	stromal antigen 1	94	1	0	0	1	0	rno-miR-702-5p	-0.02	-0.03	N/A
HIC2	ENST00000407464.2	hypermethylated in cancer 2	28	3	0	2	1	1	rno-miR-702-5p	-0.02	-0.12	N/A
SLC16A7	ENST00000261187.4	solute carrier family 16 (monocarboxylate transporter), member 7	73	1	0	1	0	3	rno-miR-702-5p	-0.02	-0.16	N/A
EPM2AIP1	ENST00000322716.5	EPM2A (laforin) interacting protein 1	218	1	0	0	1	0	rno-miR-702-5p	-0.02	-0.07	N/A
ADCY2	ENST00000338316.4	adenylate cyclase 2 (brain)	13	1	0	0	1	0	rno-miR-702-5p	-0.02	-0.05	N/A
CAMKV	ENST00000296471.7	CaM kinase-like vesicle-associated	47	1	0	1	0	0	rno-miR-702-5p	-0.02	-0.04	N/A
TET2	ENST00000545826.1	tet methylcytosine dioxygenase 2	558	2	0	1	1	1	rno-miR-702-5p	-0.02	-0.03	N/A
KIAA1614	ENST00000367588.4	KIAA1614	5	1	0	1	0	0	rno-miR-702-5p	-0.02	-0.02	N/A
CD177	ENST00000378009.4	CD177 molecule	5	1	0	1	0	0	rno-miR-702-5p	-0.02	-0.02	N/A
NACC2	ENST00000371753.1	NACC family member 2, BEN and BTB (POZ) domain containing	172	1	0	1	0	0	rno-miR-702-5p	-0.02	-0.02	N/A
HAP1	ENST00000393939.2	huntingtin-associated protein 1	5	1	0	1	0	0	rno-miR-702-5p	-0.02	-0.02	N/A
GABRQ	ENST00000370306.2	gamma-aminobutyric acid (GABA) A receptor, theta	14	1	0	1	0	0	rno-miR-702-5p	-0.02	-0.02	N/A
PHTF2	ENST00000416283.2	putative homeodomain transcription factor 2	1730	1	0	1	0	0	rno-miR-702-5p	-0.02	-0.02	N/A
PLCH2	ENST00000449969.1	phospholipase C, eta 2	5	1	0	1	0	0	rno-miR-702-5p	-0.02	-0.02	N/A
GIT2	ENST00000355312.3	G protein-coupled receptor kinase interacting ArfGAP 2	924	1	0	1	0	0	rno-miR-702-5p	-0.02	-0.02	N/A
MICAL3	ENST00000441493.2	microtubule associated monooxygenase, calponin and LIM domain containing 3	58	1	0	1	0	1	rno-miR-702-5p	-0.02	-0.02	N/A
PDGFRA	ENST00000257290.5	platelet-derived growth factor receptor, alpha polypeptide	39	1	0	1	0	0	rno-miR-702-5p	-0.02	-0.02	N/A
SORCS2	ENST00000507866.2	sortilin-related VPS10 domain containing receptor 2	85	1	0	1	0	0	rno-miR-702-5p	-0.02	-0.02	N/A
ZBTB46	ENST00000245663.4	zinc finger and BTB domain containing 46	71	1	0	1	0	1	rno-miR-702-5p	-0.02	-0.02	N/A
NOD2	ENST00000300589.2	nucleotide-binding oligomerization domain containing 2	8	1	0	1	0	0	rno-miR-702-5p	-0.02	-0.02	N/A
TSPAN11	ENST00000261177.9	tetraspanin 11	27	1	0	1	0	1	rno-miR-702-5p	-0.02	-0.02	N/A
ARHGAP19-SLIT1	ENST00000453547.2	ARHGAP19-SLIT1 readthrough (NMD candidate)	15	2	0	0	2	1	rno-miR-702-5p	-0.02	-0.02	N/A
CELSR2	ENST00000271332.3	cadherin, EGF LAG seven-pass G-type receptor 2	2475	1	0	1	0	0	rno-miR-702-5p	-0.02	-0.02	N/A
PCSK9	ENST00000302118.5	proprotein convertase subtilisin/kexin type 9	2345	1	0	1	0	1	rno-miR-702-5p	-0.02	-0.02	N/A
LRRC15	ENST00000347624.3	leucine rich repeat containing 15	12	1	0	1	0	1	rno-miR-702-5p	-0.02	-0.02	N/A
CNTN2	ENST00000331830.4	contactin 2 (axonal)	5	1	0	1	0	1	rno-miR-702-5p	-0.02	-0.02	N/A
MATN1	ENST00000373765.4	matrilin 1, cartilage matrix protein	5	1	0	1	0	0	rno-miR-702-5p	-0.02	-0.02	N/A
BSDC1	ENST00000341071.7	BSD domain containing 1	714	1	0	1	0	0	rno-miR-702-5p	-0.02	-0.02	N/A
RAI1	ENST00000353383.1	retinoic acid induced 1	277	1	0	1	0	0	rno-miR-702-5p	-0.02	-0.02	N/A
SLC26A2	ENST00000286298.4	solute carrier family 26 (anion exchanger), member 2	748	1	0	1	0	0	rno-miR-702-5p	-0.02	-0.02	N/A
HEPACAM	ENST00000298251.4	hepatic and glial cell adhesion molecule	5	1	0	1	0	0	rno-miR-702-5p	-0.02	-0.02	N/A
PER3	ENST00000377532.3	period circadian clock 3	16	1	0	1	0	0	rno-miR-702-5p	-0.02	-0.02	N/A
APBA1	ENST00000265381.4	amyloid beta (A4) precursor protein-binding, family A, member 1	12	1	0	1	0	0	rno-miR-702-5p	-0.02	-0.02	N/A
FYCO1	ENST00000296137.2	FYVE and coiled-coil domain containing 1	91	1	0	1	0	1	rno-miR-702-5p	-0.02	-0.02	N/A
NT5C1A	ENST00000235628.1	5'-nucleotidase, cytosolic IA	4	1	0	1	0	3	rno-miR-702-5p	-0.02	-0.02	N/A
TRIM9	ENST00000298355.3	tripartite motif containing 9	45	1	0	1	0	0	rno-miR-702-5p	-0.02	-0.02	N/A
ARC	ENST00000356613.2	activity-regulated cytoskeleton-associated protein	5	1	0	1	0	0	rno-miR-702-5p	-0.02	-0.02	N/A
GRIN2B	ENST00000609686.1	glutamate receptor, ionotropic, N-methyl D-aspartate 2B	5	1	0	1	0	3	rno-miR-702-5p	-0.02	-0.02	N/A
MRRF	ENST00000344641.3	mitochondrial ribosome recycling factor	85	2	0	1	1	0	rno-miR-702-5p	-0.02	-0.11	N/A
TUB	ENST00000305253.4	tubby bipartite transcription factor	743	1	0	1	0	0	rno-miR-702-5p	-0.02	-0.02	N/A
KLHL21	ENST00000377663.3	kelch-like family member 21	45	1	0	1	0	0	rno-miR-702-5p	-0.02	-0.02	N/A
SPOP	ENST00000393328.2	speckle-type POZ protein	883	1	0	1	0	0	rno-miR-702-5p	-0.02	-0.02	N/A
AXIN2	ENST00000307078.5	axin 2	86	1	0	1	0	0	rno-miR-702-5p	-0.02	-0.02	N/A
BSN	ENST00000296452.4	bassoon presynaptic cytomatrix protein	31	1	0	1	0	1	rno-miR-702-5p	-0.02	-0.02	N/A
EFNB2	ENST00000245323.4	ephrin-B2	25	1	0	1	0	1	rno-miR-702-5p	-0.02	-0.02	N/A
ZBTB39	ENST00000300101.2	zinc finger and BTB domain containing 39	7	1	0	1	0	1	rno-miR-702-5p	-0.02	-0.02	N/A
KCNJ11	ENST00000339994.4	potassium inwardly-rectifying channel, subfamily J, member 11	282	1	0	1	0	0	rno-miR-702-5p	-0.02	-0.02	N/A
PIK3CD	ENST00000536656.1	phosphatidylinositol-4,5-bisphosphate 3-kinase, catalytic subunit delta	5	1	0	1	0	0	rno-miR-702-5p	-0.02	-0.02	N/A
PARP16	ENST00000261888.6	poly (ADP-ribose) polymerase family, member 16	97	1	0	1	0	0	rno-miR-702-5p	-0.02	-0.02	N/A
WDFY4	ENST00000413659.2	WDFY family member 4	5	1	0	1	0	1	rno-miR-702-5p	-0.02	-0.02	N/A
EPHA8	ENST00000166244.3	EPH receptor A8	5	1	0	1	0	0	rno-miR-702-5p	-0.02	-0.02	N/A
FA2H	ENST00000219368.3	fatty acid 2-hydroxylase	5	1	0	1	0	0	rno-miR-702-5p	-0.02	-0.02	N/A
KCTD21	ENST00000340067.3	potassium channel tetramerization domain containing 21	90	1	0	1	0	0	rno-miR-702-5p	-0.02	-0.02	N/A
KLF16	ENST00000250916.4	Kruppel-like factor 16	5	1	0	1	0	0	rno-miR-702-5p	-0.02	-0.02	N/A
TMEM151B	ENST00000451188.2	transmembrane protein 151B	5	1	0	1	0	2	rno-miR-702-5p	-0.02	-0.02	N/A
TRANK1	ENST00000428977.2	tetratricopeptide repeat and ankyrin repeat containing 1	140	1	0	1	0	0	rno-miR-702-5p	-0.02	-0.02	N/A
DRP2	ENST00000402866.1	dystrophin related protein 2	5	1	0	1	0	0	rno-miR-702-5p	-0.02	-0.02	N/A
ITGB3	ENST00000559488.1	integrin, beta 3 (platelet glycoprotein IIIa, antigen CD61)	176	1	0	1	0	0	rno-miR-702-5p	-0.02	-0.02	N/A
KIAA1199	ENST00000220244.3	KIAA1199	660	1	0	1	0	0	rno-miR-702-5p	-0.02	-0.02	N/A
AAK1	ENST00000409085.4	AP2 associated kinase 1	27	1	0	1	0	4	rno-miR-702-5p	-0.02	-0.02	N/A
PSD2	ENST00000274710.3	pleckstrin and Sec7 domain containing 2	5	1	0	1	0	0	rno-miR-702-5p	-0.02	-0.02	N/A
KIF21B	ENST00000332129.2	kinesin family member 21B	12	1	0	1	0	0	rno-miR-702-5p	-0.02	-0.02	N/A
CDH4	ENST00000360469.5	cadherin 4, type 1, R-cadherin (retinal)	33	1	0	1	0	0	rno-miR-702-5p	-0.02	-0.02	N/A
C22orf46	ENST00000402966.1	chromosome 22 open reading frame 46	70	1	0	0	1	1	rno-miR-702-5p	-0.02	-0.02	N/A
TRPM8	ENST00000324695.4	transient receptor potential cation channel, subfamily M, member 8	5	1	0	1	0	0	rno-miR-702-5p	-0.02	-0.02	N/A
PAK3	ENST00000372007.5	p21 protein (Cdc42/Rac)-activated kinase 3	8	1	0	1	0	0	rno-miR-702-5p	-0.02	-0.02	N/A
BRPF1	ENST00000383829.2	bromodomain and PHD finger containing, 1	351	1	0	1	0	0	rno-miR-702-5p	-0.02	-0.02	N/A
NFIX	ENST00000360105.4	nuclear factor I/X (CCAAT-binding transcription factor)	24	1	0	1	0	0	rno-miR-702-5p	-0.02	-0.02	N/A
TRERF1	ENST00000541110.1	transcriptional regulating factor 1	52	1	0	1	0	0	rno-miR-702-5p	-0.02	-0.02	N/A
GRIN3A	ENST00000361820.3	glutamate receptor, ionotropic, N-methyl-D-aspartate 3A	5	1	0	1	0	0	rno-miR-702-5p	-0.02	-0.02	N/A
SLC6A17	ENST00000331565.4	solute carrier family 6 (neutral amino acid transporter), member 17	5	1	0	1	0	0	rno-miR-702-5p	-0.02	-0.02	N/A
COG5	ENST00000347053.3	component of oligomeric golgi complex 5	455	1	0	1	0	1	rno-miR-702-5p	-0.02	-0.04	N/A
PRUNE2	ENST00000376718.3	prune homolog 2 (Drosophila)	121	1	0	1	0	1	rno-miR-702-5p	-0.02	-0.02	N/A
GSE1	ENST00000253458.7	Gse1 coiled-coil protein	133	1	0	1	0	0	rno-miR-702-5p	-0.02	-0.02	N/A
ASAP1	ENST00000357668.1	ArfGAP with SH3 domain, ankyrin repeat and PH domain 1	185	1	0	1	0	1	rno-miR-702-5p	-0.02	-0.02	N/A
PI4K2A	ENST00000370649.3	Phosphatidylinositol 4-kinase type 2-alpha; Uncharacterized protein	1489	1	0	1	0	0	rno-miR-702-5p	-0.02	-0.02	N/A
ZNF746	ENST00000340622.3	zinc finger protein 746	54	1	0	1	0	0	rno-miR-702-5p	-0.02	-0.04	N/A
ZC3H4	ENST00000253048.5	zinc finger CCCH-type containing 4	182	1	0	1	0	0	rno-miR-702-5p	-0.02	-0.02	N/A
KMT2A	ENST00000534358.1	lysine (K)-specific methyltransferase 2A	1092	1	0	1	0	0	rno-miR-702-5p	-0.02	-0.02	N/A
MMP16	ENST00000286614.6	matrix metallopeptidase 16 (membrane-inserted)	12	1	0	1	0	0	rno-miR-702-5p	-0.02	-0.04	N/A
CTTN	ENST00000346329.3	cortactin	6158	1	0	1	0	0	rno-miR-702-5p	-0.02	-0.02	N/A
RRP1B	ENST00000340648.4	ribosomal RNA processing 1B	314	1	0	1	0	1	rno-miR-702-5p	-0.02	-0.02	N/A
ERN1	ENST00000433197.3	endoplasmic reticulum to nucleus signaling 1	182	1	0	1	0	0	rno-miR-702-5p	-0.02	-0.02	N/A
KANSL3	ENST00000431828.1	KAT8 regulatory NSL complex subunit 3	121	1	0	1	0	1	rno-miR-702-5p	-0.02	-0.02	N/A
LSAMP	ENST00000490035.2	limbic system-associated membrane protein	19	1	0	0	1	1	rno-miR-702-5p	-0.02	-0.07	N/A
PPM1A	ENST00000395076.4	protein phosphatase, Mg2+/Mn2+ dependent, 1A	412	1	0	1	0	1	rno-miR-702-5p	-0.02	-0.02	N/A
DISC1	ENST00000439617.2	disrupted in schizophrenia 1	132	1	0	1	0	0	rno-miR-702-5p	-0.02	-0.02	N/A
ARFGEF2	ENST00000371917.4	ADP-ribosylation factor guanine nucleotide-exchange factor 2 (brefeldin A-inhibited)	111	2	0	2	0	0	rno-miR-702-5p	-0.02	-0.04	N/A
NABP1	ENST00000410026.2	nucleic acid binding protein 1	938	2	1	0	1	0	rno-miR-702-5p	-0.02	-0.31	N/A
CERK	ENST00000216264.8	ceramide kinase	123	1	0	1	0	1	rno-miR-702-5p	-0.02	-0.02	N/A
PARP8	ENST00000503750.2	poly (ADP-ribose) polymerase family, member 8	80	1	1	0	0	0	rno-miR-702-5p	-0.02	-0.03	N/A
STC1	ENST00000290271.2	stanniocalcin 1	2932	1	0	1	0	0	rno-miR-702-5p	-0.02	-0.02	N/A
CHCHD7	ENST00000518801.1	coiled-coil-helix-coiled-coil-helix domain containing 7	1416	1	0	1	0	1	rno-miR-702-5p	-0.02	-0.2	N/A
ABI2	ENST00000295851.5	abl-interactor 2	877	2	1	0	1	2	rno-miR-702-5p	-0.02	-0.39	N/A
NMT1	ENST00000592782.1	N-myristoyltransferase 1	1991	1	0	1	0	0	rno-miR-702-5p	-0.02	-0.02	N/A
TRPC4	ENST00000379705.3	transient receptor potential cation channel, subfamily C, member 4	21	1	0	1	0	0	rno-miR-702-5p	-0.02	-0.06	N/A
WSCD1	ENST00000574946.1	WSC domain containing 1	403	1	0	0	1	1	rno-miR-702-5p	-0.02	-0.02	N/A
GMPPB	ENST00000480687.1	GDP-mannose pyrophosphorylase B	425	3	0	1	2	0	rno-miR-702-5p	-0.02	-0.21	N/A
AK5	ENST00000354567.2	adenylate kinase 5	225	1	0	0	1	1	rno-miR-702-5p	-0.02	-0.07	N/A
CPT1A	ENST00000265641.5	carnitine palmitoyltransferase 1A (liver)	869	1	0	1	0	0	rno-miR-702-5p	-0.02	-0.02	N/A
TLE3	ENST00000558939.1	transducin-like enhancer of split 3 (E(sp1) homolog, Drosophila)	520	1	0	0	1	0	rno-miR-702-5p	-0.02	-0.04	N/A
SH3BP5L	ENST00000366472.5	SH3-binding domain protein 5-like	379	1	0	0	1	0	rno-miR-702-5p	-0.02	-0.02	N/A
GAB1	ENST00000262995.4	GRB2-associated binding protein 1	26	1	0	1	0	0	rno-miR-702-5p	-0.02	-0.1	N/A
PGAP1	ENST00000354764.4	post-GPI attachment to proteins 1	106	2	0	1	1	1	rno-miR-702-5p	-0.02	-0.03	N/A
ATP7A	ENST00000343533.5	ATPase, Cu++ transporting, alpha polypeptide	141	1	0	1	0	0	rno-miR-702-5p	-0.02	-0.02	N/A
RBPMS	ENST00000320203.4	RNA binding protein with multiple splicing	472	1	0	1	0	0	rno-miR-702-5p	-0.02	-0.02	N/A
CUEDC1	ENST00000577830.1	CUE domain containing 1	1243	1	0	1	0	0	rno-miR-702-5p	-0.02	-0.02	N/A
BVES	ENST00000314641.5	blood vessel epicardial substance	30	2	0	1	1	0	rno-miR-702-5p	-0.02	-0.04	N/A
FOXK2	ENST00000335255.5	forkhead box K2	450	2	0	2	0	2	rno-miR-702-5p	-0.02	-0.11	N/A
LMBR1	ENST00000353442.5	limb development membrane protein 1	1435	1	0	0	1	1	rno-miR-702-5p	-0.02	-0.05	N/A
RASSF2	ENST00000379400.3	Ras association (RalGDS/AF-6) domain family member 2	88	1	0	0	1	0	rno-miR-702-5p	-0.02	-0.02	N/A
FGFR2	ENST00000369061.4	fibroblast growth factor receptor 2	75	1	0	1	0	0	rno-miR-702-5p	-0.02	-0.03	N/A
ENDOD1	ENST00000278505.4	endonuclease domain containing 1	100	1	0	1	0	0	rno-miR-702-5p	-0.02	-0.18	N/A
CUL4A	ENST00000326335.4	cullin 4A	4084	1	0	1	0	0	rno-miR-702-5p	-0.02	-0.03	N/A
MAVS	ENST00000428216.2	mitochondrial antiviral signaling protein	211	1	0	1	0	2	rno-miR-702-5p	-0.02	-0.03	N/A
TAOK1	ENST00000261716.3	TAO kinase 1	164	1	0	1	0	2	rno-miR-702-5p	-0.02	-0.02	N/A
TBC1D30	ENST00000542120.1	TBC1 domain family, member 30	153	1	0	1	0	0	rno-miR-702-5p	-0.02	-0.04	N/A
DCLK1	ENST00000379892.4	doublecortin-like kinase 1	9	1	0	0	1	0	rno-miR-702-5p	-0.02	-0.04	N/A
RNF170	ENST00000534961.1	ring finger protein 170	203	1	0	0	1	0	rno-miR-702-5p	-0.02	-0.12	N/A
KDELR2	ENST00000258739.4	KDEL (Lys-Asp-Glu-Leu) endoplasmic reticulum protein retention receptor 2	5077	1	0	0	1	0	rno-miR-702-5p	-0.02	-0.16	N/A
ARHGEF5	ENST00000056217.5	Rho guanine nucleotide exchange factor (GEF) 5	200	1	0	1	0	0	rno-miR-702-5p	-0.02	-0.02	N/A
SEC62	ENST00000337002.4	SEC62 homolog (S. cerevisiae)	746	1	0	0	1	1	rno-miR-702-5p	-0.02	-0.05	N/A
DPYSL3	ENST00000398514.3	dihydropyrimidinase-like 3	5209	1	0	1	0	0	rno-miR-702-5p	-0.02	-0.02	N/A
HIP1	ENST00000336926.6	huntingtin interacting protein 1	37	1	0	1	0	0	rno-miR-702-5p	-0.02	-0.02	N/A
AMMECR1L	ENST00000272647.5	AMMECR1-like	21	1	0	0	1	2	rno-miR-702-5p	-0.02	-0.02	N/A
DAAM2	ENST00000538976.1	dishevelled associated activator of morphogenesis 2	5	1	0	0	1	1	rno-miR-702-5p	-0.02	-0.02	N/A
CREB5	ENST00000357727.2	cAMP responsive element binding protein 5	54	2	0	1	1	1	rno-miR-702-5p	-0.02	-0.14	N/A
FSD1L	ENST00000374710.3	fibronectin type III and SPRY domain containing 1-like	16	1	0	1	0	1	rno-miR-702-5p	-0.02	-0.02	N/A
CNNM2	ENST00000369878.4	cyclin M2	517	2	0	1	1	1	rno-miR-702-5p	-0.02	-0.06	N/A
S1PR1	ENST00000305352.6	sphingosine-1-phosphate receptor 1	251	1	0	1	0	2	rno-miR-702-5p	-0.02	-0.1	N/A
PLA2G12A	ENST00000243501.5	phospholipase A2, group XIIA	214	1	0	1	0	0	rno-miR-702-5p	-0.02	-0.23	N/A
RNF152	ENST00000312828.3	ring finger protein 152	57	1	0	1	0	0	rno-miR-702-5p	-0.02	-0.02	N/A
CHCHD3	ENST00000542753.1	coiled-coil-helix-coiled-coil-helix domain containing 3	63	1	0	1	0	1	rno-miR-702-5p	-0.02	-0.25	N/A
STXBP1	ENST00000373302.3	syntaxin binding protein 1	295	1	0	1	0	0	rno-miR-702-5p	-0.02	-0.02	N/A
TTPAL	ENST00000372906.2	tocopherol (alpha) transfer protein-like	265	1	0	0	1	0	rno-miR-702-5p	-0.02	-0.06	N/A
CSRNP2	ENST00000228515.1	cysteine-serine-rich nuclear protein 2	104	1	0	1	0	0	rno-miR-702-5p	-0.02	-0.02	N/A
SOCS4	ENST00000395472.2	suppressor of cytokine signaling 4	336	1	0	1	0	1	rno-miR-702-5p	-0.02	-0.02	N/A
DDX52	ENST00000349699.2	DEAD (Asp-Glu-Ala-Asp) box polypeptide 52	865	1	1	0	0	0	rno-miR-702-5p	-0.02	-0.28	N/A
TCF21	ENST00000367882.4	transcription factor 21	552	1	0	0	1	3	rno-miR-702-5p	-0.02	-0.16	N/A
CEP350	ENST00000367607.3	centrosomal protein 350kDa	705	1	0	1	0	1	rno-miR-702-5p	-0.02	-0.02	N/A
SPRTN	ENST00000391858.4	SprT-like N-terminal domain	1128	1	0	1	0	0	rno-miR-702-5p	-0.02	-0.1	N/A
KLHDC10	ENST00000335420.5	kelch domain containing 10	347	1	0	1	0	0	rno-miR-702-5p	-0.02	-0.02	N/A
STXBP4	ENST00000376352.2	syntaxin binding protein 4	62	1	0	1	0	4	rno-miR-702-5p	-0.02	-0.03	N/A
KLF3	ENST00000261438.5	Kruppel-like factor 3 (basic)	515	1	0	1	0	0	rno-miR-702-5p	-0.02	-0.02	N/A
MYPN	ENST00000358913.5	myopalladin	73	2	0	0	2	1	rno-miR-702-5p	-0.02	-0.07	N/A
SH3PXD2A	ENST00000369774.4	SH3 and PX domains 2A	152	1	0	1	0	2	rno-miR-702-5p	-0.02	-0.02	N/A
AUNIP	ENST00000374298.3	aurora kinase A and ninein interacting protein	66	1	0	1	0	0	rno-miR-702-5p	-0.02	-0.12	N/A
SLC16A14	ENST00000295190.4	solute carrier family 16, member 14	34	1	1	0	0	1	rno-miR-702-5p	-0.02	-0.12	N/A
COLGALT1	ENST00000252599.4	collagen beta(1-O)galactosyltransferase 1	427	1	0	1	0	0	rno-miR-702-5p	-0.02	-0.02	N/A
PLXDC2	ENST00000377252.4	plexin domain containing 2	506	1	0	0	1	2	rno-miR-702-5p	-0.02	-0.04	N/A
RALGAPB	ENST00000397038.1	Ral GTPase activating protein, beta subunit (non-catalytic)	1120	2	0	1	1	0	rno-miR-702-5p	-0.02	-0.03	N/A
SFT2D2	ENST00000271375.4	SFT2 domain containing 2	97	1	0	1	0	1	rno-miR-702-5p	-0.02	-0.08	N/A
PDE7A	ENST00000401827.3	phosphodiesterase 7A	84	1	1	0	0	1	rno-miR-702-5p	-0.02	-0.19	N/A
ANTXR2	ENST00000403729.2	anthrax toxin receptor 2	51	1	0	1	0	0	rno-miR-702-5p	-0.02	-0.18	N/A
SDR42E1	ENST00000328945.5	short chain dehydrogenase/reductase family 42E, member 1	164	1	0	0	1	0	rno-miR-702-5p	-0.02	-0.03	N/A
SEMA3G	ENST00000231721.2	sema domain, immunoglobulin domain (Ig), short basic domain, secreted, (semaphorin) 3G	85	1	0	0	1	0	rno-miR-702-5p	-0.02	-0.06	N/A
CDC27	ENST00000066544.3	cell division cycle 27	438	1	0	0	1	0	rno-miR-702-5p	-0.02	-0.04	N/A
C8orf59	ENST00000417663.2	chromosome 8 open reading frame 59	164	1	0	0	1	0	rno-miR-702-5p	-0.02	-0.23	N/A
KLK13	ENST00000595793.1	kallikrein-related peptidase 13	9	1	0	1	0	0	rno-miR-702-5p	-0.02	-0.04	N/A
N4BP2L2	ENST00000267068.3	NEDD4 binding protein 2-like 2	74	1	0	0	1	0	rno-miR-702-5p	-0.02	-0.06	N/A
TMEM180	ENST00000238936.4	transmembrane protein 180	50	1	0	1	0	0	rno-miR-702-5p	-0.02	-0.08	N/A
KBTBD8	ENST00000295568.4	kelch repeat and BTB (POZ) domain containing 8	22	1	0	0	1	0	rno-miR-702-5p	-0.02	-0.02	N/A
ITGA8	ENST00000378076.3	integrin, alpha 8	7	1	0	0	1	0	rno-miR-702-5p	-0.02	-0.02	N/A
ATP10A	ENST00000356865.6	ATPase, class V, type 10A	16	1	0	0	1	1	rno-miR-702-5p	-0.02	-0.05	N/A
UCK2	ENST00000372212.4	uridine-cytidine kinase 2	437	2	0	2	0	0	rno-miR-702-5p	-0.02	-0.07	N/A
RHPN1	ENST00000289013.6	rhophilin, Rho GTPase binding protein 1	97	1	0	1	0	3	rno-miR-702-5p	-0.02	-0.13	N/A
ZCCHC17	ENST00000344147.5	zinc finger, CCHC domain containing 17	100	1	0	1	0	0	rno-miR-702-5p	-0.02	-0.16	N/A
PAIP2B	ENST00000244221.8	poly(A) binding protein interacting protein 2B	42	1	0	1	0	3	rno-miR-702-5p	-0.02	-0.08	N/A
HIF1AN	ENST00000299163.6	hypoxia inducible factor 1, alpha subunit inhibitor	1545	1	0	1	0	0	rno-miR-702-5p	-0.02	-0.04	N/A
MB21D2	ENST00000392452.2	Mab-21 domain containing 2	48	1	0	0	1	0	rno-miR-702-5p	-0.02	-0.15	N/A
DCAF5	ENST00000341516.5	DDB1 and CUL4 associated factor 5	120	2	0	1	1	1	rno-miR-702-5p	-0.02	-0.06	N/A
ZNF592	ENST00000299927.3	zinc finger protein 592	1128	1	0	1	0	0	rno-miR-702-5p	-0.02	-0.02	N/A
DDR2	ENST00000367922.3	discoidin domain receptor tyrosine kinase 2	41	1	0	0	1	1	rno-miR-702-5p	-0.02	-0.13	N/A
C16orf52	ENST00000542527.2	chromosome 16 open reading frame 52	102	1	0	1	0	0	rno-miR-702-5p	-0.02	-0.02	N/A
SLC5A3	ENST00000608209.1	sodium/myo-inositol cotransporter	24	1	0	1	0	1	rno-miR-702-5p	-0.01	-0.02	N/A
CTTNBP2NL	ENST00000271277.6	CTTNBP2 N-terminal like	182	1	0	1	0	2	rno-miR-702-5p	-0.01	-0.02	N/A
GLMN	ENST00000370360.3	glomulin, FKBP associated protein	112	1	0	0	1	0	rno-miR-702-5p	-0.01	-0.08	N/A
PAQR3	ENST00000512733.1	progestin and adipoQ receptor family member III	217	1	1	0	0	2	rno-miR-702-5p	-0.01	-0.14	N/A
NDUFS1	ENST00000233190.6	NADH dehydrogenase (ubiquinone) Fe-S protein 1, 75kDa (NADH-coenzyme Q reductase)	1041	1	0	0	1	0	rno-miR-702-5p	-0.01	-0.1	N/A
ATAD2B	ENST00000238789.5	ATPase family, AAA domain containing 2B	11	1	0	0	1	1	rno-miR-702-5p	-0.01	-0.02	N/A
FMN1	ENST00000334528.9	formin 1	25	1	0	1	0	2	rno-miR-702-5p	-0.01	-0.02	N/A
C1orf116	ENST00000359470.5	chromosome 1 open reading frame 116	17	1	0	1	0	0	rno-miR-702-5p	-0.01	-0.02	N/A
DIMT1	ENST00000199320.4	DIM1 dimethyladenosine transferase 1 homolog (S. cerevisiae)	481	1	0	0	1	0	rno-miR-702-5p	-0.01	-0.12	N/A
GDF5OS	ENST00000374375.1	growth differentiation factor 5 opposite strand	122	1	0	1	0	0	rno-miR-702-5p	-0.01	-0.11	N/A
RNF216	ENST00000425013.2	ring finger protein 216	649	1	0	1	0	0	rno-miR-702-5p	-0.01	-0.02	N/A
PPM1H	ENST00000228705.6	protein phosphatase, Mg2+/Mn2+ dependent, 1H	45	1	0	1	0	1	rno-miR-702-5p	-0.01	-0.04	N/A
SH2D4A	ENST00000265807.3	SH2 domain containing 4A	131	1	0	0	1	2	rno-miR-702-5p	-0.01	-0.07	N/A
PIAS2	ENST00000585916.1	protein inhibitor of activated STAT, 2	194	2	0	2	0	0	rno-miR-702-5p	-0.01	-0.28	N/A
STON2	ENST00000267540.2	stonin 2	40	1	0	1	0	1	rno-miR-702-5p	-0.01	-0.02	N/A
SHFM1	ENST00000248566.2	split hand/foot malformation (ectrodactyly) type 1	96	1	1	0	0	0	rno-miR-702-5p	-0.01	-0.52	N/A
PHF7	ENST00000327906.3	PHD finger protein 7	38	1	0	1	0	1	rno-miR-702-5p	-0.01	-0.03	N/A
C6orf106	ENST00000374023.3	chromosome 6 open reading frame 106	80	1	0	0	1	0	rno-miR-702-5p	-0.01	-0.04	N/A
PHKA1	ENST00000373542.4	phosphorylase kinase, alpha 1 (muscle)	277	1	0	0	1	0	rno-miR-702-5p	-0.01	-0.07	N/A
CHRDL1	ENST00000372045.1	chordin-like 1	5	1	0	1	0	1	rno-miR-702-5p	-0.01	-0.13	N/A
ATXN1	ENST00000244769.4	ataxin 1	106	1	0	1	0	1	rno-miR-702-5p	-0.01	-0.02	N/A
ADAM11	ENST00000200557.6	ADAM metallopeptidase domain 11	32	1	0	1	0	0	rno-miR-702-5p	-0.01	-0.02	N/A
FRMPD4	ENST00000380682.1	FERM and PDZ domain containing 4	25	1	0	0	1	0	rno-miR-702-5p	-0.01	-0.04	N/A
C3orf80	ENST00000326474.3	chromosome 3 open reading frame 80	296	1	0	0	1	0	rno-miR-702-5p	-0.01	-0.01	N/A
ADAMTS3	ENST00000286657.4	ADAM metallopeptidase with thrombospondin type 1 motif, 3	5	1	0	0	1	0	rno-miR-702-5p	-0.01	-0.01	N/A
TGFBRAP1	ENST00000393359.2	transforming growth factor, beta receptor associated protein 1	435	1	1	0	0	0	rno-miR-702-5p	-0.01	-0.2	N/A
FREM2	ENST00000280481.7	FRAS1 related extracellular matrix protein 2	33	1	0	1	0	2	rno-miR-702-5p	-0.01	-0.02	N/A
SLC38A1	ENST00000398637.5	solute carrier family 38, member 1	1967	1	0	1	0	1	rno-miR-702-5p	-0.01	-0.02	N/A
SLIT1	ENST00000371070.4	slit homolog 1 (Drosophila)	15	1	0	0	1	1	rno-miR-702-5p	-0.01	-0.02	N/A
NOVA2	ENST00000263257.5	neuro-oncological ventral antigen 2	7	1	0	1	0	0	rno-miR-702-5p	-0.01	-0.02	N/A
RPS6KA5	ENST00000261991.3	ribosomal protein S6 kinase, 90kDa, polypeptide 5	64	1	0	1	0	0	rno-miR-702-5p	-0.01	-0.1	N/A
MAP9	ENST00000311277.4	microtubule-associated protein 9	45	1	0	1	0	0	rno-miR-702-5p	-0.01	-0.07	N/A
KIAA1549L	ENST00000321505.4	KIAA1549-like	117	1	0	1	0	2	rno-miR-702-5p	-0.01	-0.02	N/A
NUFIP2	ENST00000225388.4	nuclear fragile X mental retardation protein interacting protein 2	440	1	1	0	0	1	rno-miR-702-5p	-0.01	-0.09	N/A
SLC25A21	ENST00000331299.5	solute carrier family 25 (mitochondrial oxoadipate carrier), member 21	110	1	0	1	0	1	rno-miR-702-5p	-0.01	-0.13	N/A
RBP2	ENST00000232217.2	retinol binding protein 2, cellular	46	1	0	1	0	0	rno-miR-702-5p	-0.01	-0.14	N/A
HDX	ENST00000297977.5	highly divergent homeobox	20	1	0	1	0	0	rno-miR-702-5p	-0.01	-0.02	N/A
NDFIP1	ENST00000253814.4	Nedd4 family interacting protein 1	2478	1	0	1	0	0	rno-miR-702-5p	-0.01	-0.15	N/A
SLC30A7	ENST00000370112.4	solute carrier family 30 (zinc transporter), member 7	204	2	0	1	1	1	rno-miR-702-5p	-0.01	-0.04	N/A
RIPK2	ENST00000220751.4	receptor-interacting serine-threonine kinase 2	312	1	0	1	0	0	rno-miR-702-5p	-0.01	-0.13	N/A
SLC2A5	ENST00000377424.4	solute carrier family 2 (facilitated glucose/fructose transporter), member 5	30	1	0	1	0	0	rno-miR-702-5p	-0.01	-0.08	N/A
TFDP2	ENST00000499676.2	transcription factor Dp-2 (E2F dimerization partner 2)	128	1	0	0	1	0	rno-miR-702-5p	-0.01	-0.13	N/A
TMEM39A	ENST00000319172.5	transmembrane protein 39A	1088	1	0	1	0	0	rno-miR-702-5p	-0.01	-0.17	N/A
ABCG8	ENST00000272286.2	ATP-binding cassette, sub-family G (WHITE), member 8	197	2	0	0	2	1	rno-miR-702-5p	-0.01	-0.17	N/A
KIAA0408	ENST00000483725.3	KIAA0408	95	1	0	0	1	1	rno-miR-702-5p	-0.01	-0.04	N/A
EXOC7	ENST00000607838.1	exocyst complex component 7	1483	1	0	1	0	1	rno-miR-702-5p	-0.01	-0.02	N/A
GPATCH2	ENST00000366935.3	G patch domain containing 2	108	1	0	1	0	0	rno-miR-702-5p	-0.01	-0.07	N/A
SLC19A2	ENST00000236137.5	solute carrier family 19 (thiamine transporter), member 2	229	1	0	0	1	1	rno-miR-702-5p	-0.01	-0.16	N/A
SREBF1	ENST00000395757.1	sterol regulatory element binding transcription factor 1	387	1	0	1	0	0	rno-miR-702-5p	-0.01	-0.03	N/A
TMEM56	ENST00000370203.4	transmembrane protein 56	113	1	0	1	0	0	rno-miR-702-5p	-0.01	-0.02	N/A
IRF6	ENST00000367021.3	interferon regulatory factor 6	28	1	0	1	0	1	rno-miR-702-5p	-0.01	-0.06	N/A
ZNF704	ENST00000327835.3	zinc finger protein 704	124	1	0	1	0	6	rno-miR-702-5p	-0.01	-0.03	N/A
PTCHD1	ENST00000379361.4	patched domain containing 1	59	1	0	0	1	0	rno-miR-702-5p	-0.01	-0.01	N/A
DDN	ENST00000421952.2	dendrin	27	1	0	0	1	0	rno-miR-702-5p	-0.01	-0.07	N/A
TIGD5	ENST00000504548.2	tigger transposable element derived 5	823	1	0	0	1	0	rno-miR-702-5p	-0.01	-0.1	N/A
DDHD1	ENST00000323669.5	DDHD domain containing 1	103	1	1	0	0	2	rno-miR-702-5p	-0.01	-0.05	N/A
XRCC1	ENST00000262887.5	X-ray repair complementing defective repair in Chinese hamster cells 1	137	1	1	0	0	0	rno-miR-702-5p	-0.01	-0.35	N/A
YAE1D1	ENST00000223273.2	Yae1 domain containing 1	49	1	0	1	0	1	rno-miR-702-5p	-0.01	-0.17	N/A
RPP14	ENST00000445193.3	ribonuclease P/MRP 14kDa subunit	1612	1	0	1	0	0	rno-miR-702-5p	-0.01	-0.24	N/A
DYNLL2	ENST00000579991.2	dynein, light chain, LC8-type 2	1162	2	0	1	1	0	rno-miR-702-5p	-0.01	-0.07	N/A
UACA	ENST00000322954.6	uveal autoantigen with coiled-coil domains and ankyrin repeats	82	1	0	1	0	0	rno-miR-702-5p	-0.01	-0.02	N/A
FBXO9	ENST00000244426.6	F-box protein 9	904	1	0	0	1	1	rno-miR-702-5p	-0.01	-0.14	N/A
ARRB1	ENST00000420843.2	arrestin, beta 1	598	2	0	2	0	2	rno-miR-702-5p	-0.01	-0.06	N/A
TMEM127	ENST00000258439.3	transmembrane protein 127	296	1	0	1	0	1	rno-miR-702-5p	-0.01	-0.05	N/A
PITPNA	ENST00000313486.7	phosphatidylinositol transfer protein, alpha	366	1	0	1	0	1	rno-miR-702-5p	-0.01	-0.02	N/A
PDHX	ENST00000448838.3	pyruvate dehydrogenase complex, component X	40	1	0	0	1	0	rno-miR-702-5p	-0.01	-0.04	N/A
CNTNAP1	ENST00000264638.4	contactin associated protein 1	821	1	0	1	0	0	rno-miR-702-5p	-0.01	-0.02	N/A
TACC1	ENST00000330691.6	transforming, acidic coiled-coil containing protein 1	186	1	0	1	0	1	rno-miR-702-5p	-0.01	-0.04	N/A
RUNDC1	ENST00000361677.1	RUN domain containing 1	927	2	0	2	0	2	rno-miR-702-5p	-0.01	-0.26	N/A
ZBTB5	ENST00000307750.4	zinc finger and BTB domain containing 5	281	1	0	0	1	0	rno-miR-702-5p	-0.01	-0.01	N/A
KCTD16	ENST00000507359.3	potassium channel tetramerization domain containing 16	36	3	0	2	1	4	rno-miR-702-5p	-0.01	-0.06	N/A
TBL3	ENST00000568546.1	transducin (beta)-like 3	57	1	0	1	0	1	rno-miR-702-5p	-0.01	-0.02	N/A
CSNK1G1	ENST00000303052.7	casein kinase 1, gamma 1	149	1	0	0	1	0	rno-miR-702-5p	-0.01	-0.01	N/A
CSMD2	ENST00000373381.4	CUB and Sushi multiple domains 2	5	1	0	0	1	0	rno-miR-702-5p	-0.01	-0.01	N/A
MLH3	ENST00000355774.2	mutL homolog 3	152	1	0	0	1	1	rno-miR-702-5p	-0.01	-0.01	N/A
EPB41L1	ENST00000441639.1	erythrocyte membrane protein band 4.1-like 1	369	1	0	0	1	0	rno-miR-702-5p	-0.01	-0.01	N/A
TENM3	ENST00000511685.1	teneurin transmembrane protein 3	30	1	0	0	1	0	rno-miR-702-5p	-0.01	-0.01	N/A
SEC14L5	ENST00000251170.7	SEC14-like 5 (S. cerevisiae)	5	1	0	0	1	0	rno-miR-702-5p	-0.01	-0.01	N/A
FAM86A	ENST00000458008.4	family with sequence similarity 86, member A	5	1	0	0	1	0	rno-miR-702-5p	-0.01	-0.01	N/A
DDR1	ENST00000446312.1	discoidin domain receptor tyrosine kinase 1	195	1	0	0	1	1	rno-miR-702-5p	-0.01	-0.01	N/A
TENM1	ENST00000371130.3	teneurin transmembrane protein 1	5	1	0	0	1	0	rno-miR-702-5p	-0.01	-0.01	N/A
WNK2	ENST00000395475.2	WNK lysine deficient protein kinase 2	134	1	0	0	1	0	rno-miR-702-5p	-0.01	-0.01	N/A
FAM178A	ENST00000238961.4	family with sequence similarity 178, member A	130	1	0	0	1	0	rno-miR-702-5p	-0.01	-0.01	N/A
GABRA4	ENST00000264318.3	gamma-aminobutyric acid (GABA) A receptor, alpha 4	5	1	0	0	1	1	rno-miR-702-5p	-0.01	-0.01	N/A
NCOA2	ENST00000452400.2	nuclear receptor coactivator 2	271	1	0	0	1	0	rno-miR-702-5p	-0.01	-0.01	N/A
ZDHHC21	ENST00000380916.4	zinc finger, DHHC-type containing 21	196	1	0	0	1	2	rno-miR-702-5p	-0.01	-0.01	N/A
IL17RD	ENST00000296318.7	interleukin 17 receptor D	108	1	0	0	1	0	rno-miR-702-5p	-0.01	-0.01	N/A
CACNA2D2	ENST00000423994.2	calcium channel, voltage-dependent, alpha 2/delta subunit 2	19	1	0	0	1	0	rno-miR-702-5p	-0.01	-0.01	N/A
ANKRD10	ENST00000375758.5	ankyrin repeat domain 10	37	1	0	0	1	1	rno-miR-702-5p	-0.01	-0.01	N/A
ZFP82	ENST00000392161.3	ZFP82 zinc finger protein	42	1	0	0	1	1	rno-miR-702-5p	-0.01	-0.17	N/A
DSCAM	ENST00000400454.1	Down syndrome cell adhesion molecule	5	1	0	0	1	0	rno-miR-702-5p	-0.01	-0.01	N/A
VGLL3	ENST00000398399.2	vestigial like 3 (Drosophila)	187	1	0	0	1	1	rno-miR-702-5p	-0.01	-0.01	N/A
DAB2IP	ENST00000408936.3	DAB2 interacting protein	1787	1	0	0	1	0	rno-miR-702-5p	-0.01	-0.01	N/A
PPP2R5E	ENST00000337537.3	protein phosphatase 2, regulatory subunit B', epsilon isoform	23	1	0	0	1	2	rno-miR-702-5p	-0.01	-0.05	N/A
CADM2	ENST00000383699.3	cell adhesion molecule 2	5	1	0	0	1	0	rno-miR-702-5p	-0.01	-0.01	N/A
VPS13B	ENST00000395996.1	vacuolar protein sorting 13 homolog B (yeast)	262	1	0	0	1	1	rno-miR-702-5p	-0.01	-0.01	N/A
C7orf41	ENST00000324453.8	chromosome 7 open reading frame 41	235	1	0	1	0	1	rno-miR-702-5p	-0.01	-0.04	N/A
ADARB1	ENST00000539173.1	adenosine deaminase, RNA-specific, B1	860	2	0	2	0	0	rno-miR-702-5p	-0.01	-0.07	N/A
SLC7A1	ENST00000380752.5	solute carrier family 7 (cationic amino acid transporter, y+ system), member 1	338	1	0	0	1	1	rno-miR-702-5p	-0.01	-0.01	N/A
PROX1	ENST00000366958.4	prospero homeobox 1	131	1	0	0	1	1	rno-miR-702-5p	-0.01	-0.01	N/A
WDFY3	ENST00000322366.6	WD repeat and FYVE domain containing 3	596	1	0	0	1	0	rno-miR-702-5p	-0.01	-0.01	N/A
KDM5B	ENST00000367265.3	lysine (K)-specific demethylase 5B	187	1	0	1	0	0	rno-miR-702-5p	-0.01	-0.07	N/A
INSIG2	ENST00000245787.4	insulin induced gene 2	562	1	0	1	0	0	rno-miR-702-5p	-0.01	-0.19	N/A
CECR2	ENST00000400573.5	cat eye syndrome chromosome region, candidate 2	46	1	0	1	0	0	rno-miR-702-5p	-0.01	-0.02	N/A
BDNF	ENST00000439476.2	brain-derived neurotrophic factor	2696	1	0	0	1	0	rno-miR-702-5p	-0.01	-0.1	N/A
SUV420H1	ENST00000304363.4	suppressor of variegation 4-20 homolog 1 (Drosophila)	62	1	0	0	1	0	rno-miR-702-5p	-0.01	-0.04	N/A
UBIAD1	ENST00000376810.5	UbiA prenyltransferase domain containing 1	303	1	0	1	0	0	rno-miR-702-5p	-0.01	-0.02	N/A
PNISR	ENST00000369239.5	PNN-interacting serine/arginine-rich protein	600	1	0	0	1	0	rno-miR-702-5p	-0.01	-0.08	N/A
RYBP	ENST00000477973.2	RING1 and YY1 binding protein	342	1	0	0	1	1	rno-miR-702-5p	-0.01	-0.01	N/A
ETNK1	ENST00000266517.4	ethanolamine kinase 1	1047	1	0	0	1	0	rno-miR-702-5p	-0.01	-0.05	N/A
ABCF1	ENST00000326195.8	ATP-binding cassette, sub-family F (GCN20), member 1	1078	1	0	1	0	0	rno-miR-702-5p	-0.01	-0.14	N/A
TOX	ENST00000361421.1	thymocyte selection-associated high mobility group box	139	1	0	0	1	0	rno-miR-702-5p	-0.01	-0.09	N/A
TAB3	ENST00000378933.1	TGF-beta activated kinase 1/MAP3K7 binding protein 3	201	1	0	0	1	1	rno-miR-702-5p	-0.01	-0.01	N/A
BCORL1	ENST00000540052.1	BCL6 corepressor-like 1	209	1	0	1	0	0	rno-miR-702-5p	-0.01	-0.02	N/A
AMOTL1	ENST00000317837.9	angiomotin like 1	712	1	0	0	1	1	rno-miR-702-5p	-0.01	-0.01	N/A
BTBD7	ENST00000334746.5	BTB (POZ) domain containing 7	590	1	0	0	1	2	rno-miR-702-5p	-0.01	-0.01	N/A
IPO9	ENST00000361565.4	importin 9	3549	1	0	1	0	1	rno-miR-702-5p	-0.01	-0.03	N/A
ATP6V1C1	ENST00000395862.3	ATPase, H+ transporting, lysosomal 42kDa, V1 subunit C1	951	1	0	1	0	0	rno-miR-702-5p	-0.01	-0.04	N/A
IL6R	ENST00000344086.4	interleukin 6 receptor	13	1	0	0	1	0	rno-miR-702-5p	-0.01	-0.01	N/A
RORA	ENST00000335670.6	RAR-related orphan receptor A	102	1	0	0	1	1	rno-miR-702-5p	-0.01	-0.01	N/A
PIP4K2B	ENST00000269554.3	phosphatidylinositol-5-phosphate 4-kinase, type II, beta	148	1	1	0	0	0	rno-miR-702-5p	-0.01	-0.13	N/A
BICD1	ENST00000548411.1	bicaudal D homolog 1 (Drosophila)	205	1	0	0	1	0	rno-miR-702-5p	-0.01	-0.01	N/A
HOXB6	ENST00000484302.2	homeobox B6	12	1	0	1	0	0	rno-miR-702-5p	-0.01	-0.02	N/A
ETV6	ENST00000396373.4	ets variant 6	44	1	0	0	1	0	rno-miR-702-5p	-0.01	-0.08	N/A
MAP3K9	ENST00000554752.2	mitogen-activated protein kinase kinase kinase 9	44	1	0	0	1	1	rno-miR-702-5p	-0.01	-0.01	N/A
EXOC3	ENST00000512944.1	exocyst complex component 3	463	1	1	0	0	0	rno-miR-702-5p	-0.01	-0.56	N/A
LDLRAD4	ENST00000399848.3	low density lipoprotein receptor class A domain containing 4	314	1	0	1	0	1	rno-miR-702-5p	-0.01	-0.02	N/A
TRAPPC2L	ENST00000565504.1	trafficking protein particle complex 2-like	1619	1	0	0	1	0	rno-miR-702-5p	-0.01	-0.05	N/A
PON1	ENST00000222381.3	paraoxonase 1	64	1	0	0	1	0	rno-miR-702-5p	-0.01	-0.11	N/A
MRVI1	ENST00000421747.1	murine retrovirus integration site 1 homolog	26	1	1	0	0	2	rno-miR-702-5p	-0.01	-0.14	N/A
TIMP4	ENST00000287814.4	TIMP metallopeptidase inhibitor 4	38	1	0	0	1	0	rno-miR-702-5p	-0.01	-0.05	N/A
USP32	ENST00000300896.4	ubiquitin specific peptidase 32	85	1	0	1	0	0	rno-miR-702-5p	-0.01	-0.02	N/A
EIF2B1	ENST00000424014.2	eukaryotic translation initiation factor 2B, subunit 1 alpha, 26kDa	162	1	0	0	1	0	rno-miR-702-5p	-0.01	-0.28	N/A
TMBIM6	ENST00000423828.1	transmembrane BAX inhibitor motif containing 6	4043	1	0	0	1	0	rno-miR-702-5p	-0.01	-0.15	N/A
FGF12	ENST00000445105.2	fibroblast growth factor 12	150	1	0	0	1	0	rno-miR-702-5p	-0.01	-0.07	N/A
ORMDL2	ENST00000243045.5	ORM1-like 2 (S. cerevisiae)	1649	1	0	1	0	2	rno-miR-702-5p	-0.01	-0.31	N/A
ARID1B	ENST00000346085.5	AT rich interactive domain 1B (SWI1-like)	220	2	0	2	0	0	rno-miR-702-5p	-0.01	-0.09	N/A
RSBN1L	ENST00000334955.8	round spermatid basic protein 1-like	640	1	0	0	1	0	rno-miR-702-5p	-0.01	-0.09	N/A
DSEL	ENST00000310045.7	dermatan sulfate epimerase-like	26	1	0	0	1	0	rno-miR-702-5p	-0.01	-0.01	N/A
PVRL3	ENST00000319792.3	poliovirus receptor-related 3	361	1	0	0	1	0	rno-miR-702-5p	-0.01	-0.13	N/A
FAM179A	ENST00000379558.4	family with sequence similarity 179, member A	21	2	0	1	1	1	rno-miR-702-5p	-0.01	-0.03	N/A
ZNF280D	ENST00000558320.1	zinc finger protein 280D	173	1	0	1	0	1	rno-miR-702-5p	-0.01	-0.12	N/A
CMTM4	ENST00000394106.2	CKLF-like MARVEL transmembrane domain containing 4	22	1	0	0	1	0	rno-miR-702-5p	-0.01	-0.02	N/A
OXA1L	ENST00000285848.5	oxidase (cytochrome c) assembly 1-like	317	1	0	1	0	0	rno-miR-702-5p	-0.01	-0.23	N/A
ZDHHC14	ENST00000359775.5	zinc finger, DHHC-type containing 14	253	1	0	1	0	0	rno-miR-702-5p	-0.01	-0.09	N/A
MBOAT2	ENST00000305997.3	membrane bound O-acyltransferase domain containing 2	1145	1	0	1	0	1	rno-miR-702-5p	-0.01	-0.02	N/A
TENM4	ENST00000278550.7	teneurin transmembrane protein 4	34	1	0	1	0	1	rno-miR-702-5p	-0.01	-0.04	N/A
GGACT	ENST00000376250.2	gamma-glutamylamine cyclotransferase	164	1	0	1	0	0	rno-miR-702-5p	-0.01	-0.03	N/A
SOS1	ENST00000426016.1	son of sevenless homolog 1 (Drosophila)	189	2	1	1	0	1	rno-miR-702-5p	-0.01	-0.05	N/A
MXD1	ENST00000264444.2	MAX dimerization protein 1	183	1	0	0	1	0	rno-miR-702-5p	-0.01	-0.05	N/A
PTCD3	ENST00000254630.7	pentatricopeptide repeat domain 3	2308	1	0	1	0	1	rno-miR-702-5p	-0.01	-0.2	N/A
YWHAZ	ENST00000395957.2	tyrosine 3-monooxygenase/tryptophan 5-monooxygenase activation protein, zeta polypeptide	184	1	0	1	0	0	rno-miR-702-5p	-0.01	-0.02	N/A
APOA1	ENST00000375320.1	apolipoprotein A-I	1201	1	0	0	1	1	rno-miR-702-5p	-0.01	-0.18	N/A
GUCY1A2	ENST00000526355.2	guanylate cyclase 1, soluble, alpha 2	24	1	0	0	1	3	rno-miR-702-5p	-0.01	-0.03	N/A
LMBRD2	ENST00000296603.4	LMBR1 domain containing 2	211	1	0	0	1	0	rno-miR-702-5p	-0.01	-0.01	N/A
BTRC	ENST00000370187.3	beta-transducin repeat containing E3 ubiquitin protein ligase	96	1	0	1	0	1	rno-miR-702-5p	-0.01	-0.03	N/A
TM2D2	ENST00000456845.2	TM2 domain containing 2	1085	1	0	1	0	0	rno-miR-702-5p	-0.01	-0.22	N/A
DGKI	ENST00000453654.2	diacylglycerol kinase, iota	16	1	0	0	1	4	rno-miR-702-5p	-0.01	-0.02	N/A
PGR	ENST00000325455.5	progesterone receptor	8	1	0	0	1	1	rno-miR-702-5p	-0.01	-0.01	N/A
FBRSL1	ENST00000434748.2	fibrosin-like 1	778	1	0	0	1	0	rno-miR-702-5p	-0.01	-0.07	N/A
BMPR2	ENST00000374574.2	bone morphogenetic protein receptor, type II (serine/threonine kinase)	287	1	0	0	1	3	rno-miR-702-5p	-0.01	-0.02	N/A
RAB30	ENST00000533486.1	RAB30, member RAS oncogene family	274	1	0	0	1	1	rno-miR-702-5p	-0.01	-0.01	N/A
IFT57	ENST00000264538.3	intraflagellar transport 57 homolog (Chlamydomonas)	214	1	1	0	0	0	rno-miR-702-5p	-0.01	-0.28	N/A
INTS6	ENST00000311234.4	integrator complex subunit 6	433	1	0	0	1	0	rno-miR-702-5p	-0.01	-0.02	N/A
SLC39A6	ENST00000269187.5	solute carrier family 39 (zinc transporter), member 6	208	1	0	1	0	0	rno-miR-702-5p	-0.01	-0.28	N/A
PLCB4	ENST00000378493.1	phospholipase C, beta 4	34	1	0	1	0	0	rno-miR-702-5p	-0.01	-0.04	N/A
FIBP	ENST00000338369.2	fibroblast growth factor (acidic) intracellular binding protein	2477	1	0	1	0	0	rno-miR-702-5p	-0.01	-0.29	N/A
SHH	ENST00000297261.2	sonic hedgehog	32	1	0	1	0	0	rno-miR-702-5p	-0.01	-0.02	N/A
[truncated: 369 more rows]
