# Supplementary material for: MicroRNA-10a-3p Improves Cartilage Degeneration by Regulating CH25H-CYP7B1-RORα Mediated Cholesterol Metabolism in Knee Osteoarthritis Rats
Source: Front Pharmacol. 2021 Jun 3;12:690181. doi: 10.3389/fphar.2021.690181 (PMC8209416; doi:10.3389/fphar.2021.690181)
Supplement: Supplementary file 3 [file DataSheet2.ZIP › TargetScan7.2__miR-879-5p.predicted_targets.xlsx]

## Sheet: TargetScan7
Ortholog of target gene	Representative transcript	Gene name	3P-seq tags + 5	Total sites	8mer sites	7mer-m8 sites	7mer-A1 sites	6mer sites	Representative miRNA	Cumulative weighted context++ score	Total context++ score	Aggregate PCT
POU5F1B	ENST00000465342.2	POU class 5 homeobox 1B	5	1	1	0	0	0	rno-miR-879-5p	-1	-1	N/A
MINOS1	ENST00000322753.6	mitochondrial inner membrane organizing system 1	287	2	2	0	0	0	rno-miR-879-5p	-1	-1.1	N/A
NEUROD4	ENST00000242994.3	neuronal differentiation 4	5	2	2	0	0	0	rno-miR-879-5p	-0.99	-0.99	N/A
ZNF286B	ENST00000285274.5	zinc finger protein 286B	5	2	1	0	1	0	rno-miR-879-5p	-0.93	-0.93	N/A
PROL1	ENST00000399575.2	proline rich, lacrimal 1	5	1	1	0	0	0	rno-miR-879-5p	-0.91	-0.91	N/A
RCAN2	ENST00000330430.6	regulator of calcineurin 2	32	3	2	1	0	0	rno-miR-879-5p	-0.87	-0.87	N/A
ZNF286A	ENST00000395894.2	Zinc finger protein 286A	19	2	1	0	1	0	rno-miR-879-5p	-0.85	-0.85	N/A
CTD-2228K2.5	ENST00000342584.3	Uncharacterized protein	199	1	1	0	0	1	rno-miR-879-5p	-0.83	-0.83	N/A
NTAN1	ENST00000287706.3	N-terminal asparagine amidase	5	1	1	0	0	0	rno-miR-879-5p	-0.79	-0.79	N/A
UTP14C	ENST00000521776.2	UTP14, U3 small nucleolar ribonucleoprotein, homolog C (yeast)	174	2	0	1	1	0	rno-miR-879-5p	-0.78	-0.78	N/A
GRXCR1	ENST00000399770.2	glutaredoxin, cysteine rich 1	5	1	1	0	0	0	rno-miR-879-5p	-0.78	-0.78	N/A
LCN12	ENST00000371633.3	lipocalin 12	5	1	1	0	0	0	rno-miR-879-5p	-0.76	-0.76	N/A
PKIG	ENST00000372894.3	protein kinase (cAMP-dependent, catalytic) inhibitor gamma	1619	3	0	1	2	0	rno-miR-879-5p	-0.74	-0.74	N/A
CDC123	ENST00000281141.4	cell division cycle 123	9643	1	1	0	0	0	rno-miR-879-5p	-0.74	-0.74	N/A
CTSO	ENST00000433477.3	cathepsin O	5	1	1	0	0	0	rno-miR-879-5p	-0.73	-0.73	N/A
NF2	ENST00000347330.5	neurofibromin 2 (merlin)	828	2	2	0	0	1	rno-miR-879-5p	-0.72	-0.76	N/A
SH3BGR	ENST00000380637.3	SH3 domain binding glutamic acid-rich protein	5	1	1	0	0	0	rno-miR-879-5p	-0.69	-0.69	N/A
FKBP8	ENST00000597960.3	FK506 binding protein 8, 38kDa	118	2	1	0	1	0	rno-miR-879-5p	-0.68	-0.68	N/A
PAGR1	ENST00000609618.1	PAXIP1-associated glutamate-rich protein 1	2452	1	1	0	0	0	rno-miR-879-5p	-0.66	-0.66	N/A
HMGXB4	ENST00000216106.5	HMG box domain containing 4	966	3	1	1	1	0	rno-miR-879-5p	-0.66	-0.67	N/A
DKFZP779L1853	ENST00000595310.1		5	1	1	0	0	0	rno-miR-879-5p	-0.66	-0.66	N/A
RERGL	ENST00000229002.2	RERG/RAS-like	17	1	1	0	0	0	rno-miR-879-5p	-0.65	-0.65	N/A
SSR3	ENST00000476217.1	signal sequence receptor, gamma (translocon-associated protein gamma)	6034	3	1	0	2	1	rno-miR-879-5p	-0.64	-0.84	N/A
NME4	ENST00000219479.2	NME/NM23 nucleoside diphosphate kinase 4	4249	1	1	0	0	0	rno-miR-879-5p	-0.64	-0.64	N/A
FLJ20373	ENST00000414004.2		75	2	1	1	0	3	rno-miR-879-5p	-0.64	-0.64	N/A
SLC9A8	ENST00000361573.2	solute carrier family 9, subfamily A (NHE8, cation proton antiporter 8), member 8	474	1	1	0	0	2	rno-miR-879-5p	-0.63	-0.63	N/A
INSIG1	ENST00000342407.5	insulin induced gene 1	1776	1	1	0	0	0	rno-miR-879-5p	-0.63	-0.63	N/A
CTRB1	ENST00000361017.4	chymotrypsinogen B1	5	1	1	0	0	0	rno-miR-879-5p	-0.62	-0.62	N/A
C15orf52	ENST00000397536.2	chromosome 15 open reading frame 52	14	2	1	1	0	1	rno-miR-879-5p	-0.62	-0.62	N/A
IL22RA2	ENST00000339602.3	interleukin 22 receptor, alpha 2	5	1	1	0	0	0	rno-miR-879-5p	-0.62	-0.62	N/A
INPP5A	ENST00000368594.3	inositol polyphosphate-5-phosphatase, 40kDa	243	1	1	0	0	2	rno-miR-879-5p	-0.61	-0.61	N/A
PCGF3	ENST00000362003.5	polycomb group ring finger 3	503	2	1	1	0	3	rno-miR-879-5p	-0.61	-0.7	N/A
KRTAP9-7	ENST00000391354.1	keratin associated protein 9-7	5	2	1	0	1	0	rno-miR-879-5p	-0.6	-0.6	N/A
KCNG2	ENST00000316249.3	potassium voltage-gated channel, subfamily G, member 2	4	1	1	0	0	0	rno-miR-879-5p	-0.59	-0.59	N/A
NR2E1	ENST00000368986.4	nuclear receptor subfamily 2, group E, member 1	5	2	1	0	1	0	rno-miR-879-5p	-0.59	-0.59	N/A
NGDN	ENST00000397154.3	neuroguidin, EIF4E binding protein	679	4	0	2	2	0	rno-miR-879-5p	-0.59	-0.59	N/A
SLC35E3	ENST00000398004.2	solute carrier family 35, member E3	250	1	1	0	0	0	rno-miR-879-5p	-0.59	-0.59	N/A
DUS2	ENST00000565263.1	dihydrouridine synthase 2	831	1	1	0	0	0	rno-miR-879-5p	-0.58	-0.58	N/A
EIF4E	ENST00000450253.2	eukaryotic translation initiation factor 4E	876	1	1	0	0	0	rno-miR-879-5p	-0.57	-0.57	N/A
AIFM1	ENST00000535724.1	apoptosis-inducing factor, mitochondrion-associated, 1	2582	3	1	1	1	0	rno-miR-879-5p	-0.57	-0.81	N/A
CLN5	ENST00000377453.3	ceroid-lipofuscinosis, neuronal 5	184	2	1	1	0	0	rno-miR-879-5p	-0.57	-0.57	N/A
BSCL2	ENST00000278893.7	Berardinelli-Seip congenital lipodystrophy 2 (seipin)	169	2	1	0	1	0	rno-miR-879-5p	-0.57	-0.57	N/A
YIPF1	ENST00000371399.1	Yip1 domain family, member 1	145	1	1	0	0	0	rno-miR-879-5p	-0.56	-0.75	N/A
STARD5	ENST00000302824.6	StAR-related lipid transfer (START) domain containing 5	28	1	1	0	0	0	rno-miR-879-5p	-0.55	-0.55	N/A
YY2	ENST00000429584.2	YY2 transcription factor	5	1	1	0	0	0	rno-miR-879-5p	-0.55	-0.55	N/A
KLRG1	ENST00000356986.3	killer cell lectin-like receptor subfamily G, member 1	15	1	1	0	0	0	rno-miR-879-5p	-0.55	-0.55	N/A
FHL5	ENST00000541107.1	four and a half LIM domains 5	5	2	1	0	1	0	rno-miR-879-5p	-0.54	-0.68	N/A
THEMIS2	ENST00000373925.1	thymocyte selection associated family member 2	41	1	1	0	0	0	rno-miR-879-5p	-0.54	-0.54	N/A
BEND6	ENST00000370750.2	BEN domain containing 6	11	1	1	0	0	0	rno-miR-879-5p	-0.54	-0.54	N/A
TMEM86A	ENST00000280734.2	transmembrane protein 86A	5	4	1	1	2	1	rno-miR-879-5p	-0.54	-0.54	N/A
GLRX5	ENST00000331334.4	glutaredoxin 5	6308	1	1	0	0	0	rno-miR-879-5p	-0.54	-0.54	N/A
MPLKIP	ENST00000306984.6	M-phase specific PLK1 interacting protein	32	1	1	0	0	0	rno-miR-879-5p	-0.53	-0.56	N/A
CASP10	ENST00000360132.3	caspase 10, apoptosis-related cysteine peptidase	55	1	0	1	0	0	rno-miR-879-5p	-0.53	-0.53	N/A
PSORS1C2	ENST00000259845.4	psoriasis susceptibility 1 candidate 2	5	1	0	1	0	1	rno-miR-879-5p	-0.53	-0.53	N/A
ASB18	ENST00000330842.6	ankyrin repeat and SOCS box containing 18	5	1	1	0	0	0	rno-miR-879-5p	-0.53	-0.53	N/A
CATSPERG	ENST00000215069.4	catsper channel auxiliary subunit gamma	5	1	1	0	0	1	rno-miR-879-5p	-0.53	-0.53	N/A
ESR1	ENST00000440973.1	estrogen receptor 1	5	2	1	1	0	0	rno-miR-879-5p	-0.52	-0.52	N/A
PPT1	ENST00000433473.3	palmitoyl-protein thioesterase 1	1961	1	1	0	0	0	rno-miR-879-5p	-0.52	-0.53	N/A
LDOC1L	ENST00000341255.3	leucine zipper, down-regulated in cancer 1-like	348	3	0	2	1	2	rno-miR-879-5p	-0.52	-0.52	N/A
COQ10A	ENST00000433805.2	coenzyme Q10 homolog A (S. cerevisiae)	885	1	1	0	0	0	rno-miR-879-5p	-0.52	-0.52	N/A
SIRT7	ENST00000328666.6	sirtuin 7	8	2	1	1	0	0	rno-miR-879-5p	-0.52	-0.52	N/A
GSG2	ENST00000325418.4	germ cell associated 2 (haspin)	393	2	0	2	0	1	rno-miR-879-5p	-0.51	-0.51	N/A
KCNIP3	ENST00000295225.5	Kv channel interacting protein 3, calsenilin	555	3	1	1	1	1	rno-miR-879-5p	-0.51	-0.51	N/A
ADORA1	ENST00000367235.1	adenosine A1 receptor	5	2	1	1	0	1	rno-miR-879-5p	-0.51	-0.51	N/A
PDE6D	ENST00000409772.1	phosphodiesterase 6D, cGMP-specific, rod, delta	1265	1	1	0	0	0	rno-miR-879-5p	-0.51	-0.51	N/A
CROT	ENST00000331536.3	carnitine O-octanoyltransferase	46	1	1	0	0	0	rno-miR-879-5p	-0.51	-0.51	N/A
KRT80	ENST00000313234.5	keratin 80	617	1	0	0	1	3	rno-miR-879-5p	-0.51	-0.51	N/A
GPIHBP1	ENST00000330824.2	glycosylphosphatidylinositol anchored high density lipoprotein binding protein 1	5	2	1	0	1	0	rno-miR-879-5p	-0.51	-0.51	N/A
PRR9	ENST00000368744.3	proline rich 9	5	1	1	0	0	0	rno-miR-879-5p	-0.51	-0.51	N/A
MT-ATP6	ENST00000361899.2	mitochondrially encoded ATP synthase 6	239820	1	1	0	0	0	rno-miR-879-5p	-0.5	-0.51	N/A
RBBP4	ENST00000373493.5	retinoblastoma binding protein 4	486	1	1	0	0	0	rno-miR-879-5p	-0.5	-0.5	N/A
SHROOM4	ENST00000376020.2	shroom family member 4	5	3	2	1	0	1	rno-miR-879-5p	-0.5	-0.73	N/A
ACP5	ENST00000590420.1	acid phosphatase 5, tartrate resistant	244	1	0	1	0	2	rno-miR-879-5p	-0.5	-0.5	N/A
NRAS	ENST00000369535.4	neuroblastoma RAS viral (v-ras) oncogene homolog	551	2	1	1	0	0	rno-miR-879-5p	-0.49	-0.61	N/A
CHADL	ENST00000216241.9	chondroadherin-like	5	1	1	0	0	0	rno-miR-879-5p	-0.49	-0.49	N/A
PIRT	ENST00000580256.2	phosphoinositide-interacting regulator of transient receptor potential channels	5	2	0	2	0	2	rno-miR-879-5p	-0.49	-0.49	N/A
RNF222	ENST00000344001.3	ring finger protein 222	5	2	1	0	1	1	rno-miR-879-5p	-0.49	-0.49	N/A
RNF187	ENST00000305943.7	ring finger protein 187	13589	1	1	0	0	2	rno-miR-879-5p	-0.49	-0.6	N/A
MFAP3L	ENST00000393704.3	microfibrillar-associated protein 3-like	69	1	1	0	0	1	rno-miR-879-5p	-0.49	-0.52	N/A
PPP2R2D	ENST00000422256.2	protein phosphatase 2, regulatory subunit B, delta	169	1	1	0	0	0	rno-miR-879-5p	-0.49	-0.49	N/A
ST6GALNAC3	ENST00000328299.3	ST6 (alpha-N-acetyl-neuraminyl-2,3-beta-galactosyl-1,3)-N-acetylgalactosaminide alpha-2,6-sialyltransferase 3	41	2	2	0	0	0	rno-miR-879-5p	-0.48	-0.49	N/A
SERPINB2	ENST00000299502.4	serpin peptidase inhibitor, clade B (ovalbumin), member 2	41	1	1	0	0	0	rno-miR-879-5p	-0.48	-0.48	N/A
KHDRBS3	ENST00000355849.5	KH domain containing, RNA binding, signal transduction associated 3	11	1	1	0	0	0	rno-miR-879-5p	-0.48	-0.52	N/A
WNT2B	ENST00000369686.5	wingless-type MMTV integration site family, member 2B	5	4	1	1	2	2	rno-miR-879-5p	-0.48	-0.48	N/A
EDNRA	ENST00000339690.5	endothelin receptor type A	35	2	1	1	0	0	rno-miR-879-5p	-0.48	-0.48	N/A
TMEM95	ENST00000330767.4	transmembrane protein 95	5	1	1	0	0	0	rno-miR-879-5p	-0.47	-0.47	N/A
DES	ENST00000373960.3	desmin	5	2	1	0	1	1	rno-miR-879-5p	-0.47	-0.47	N/A
ETV6	ENST00000396373.4	ets variant 6	44	2	1	0	1	1	rno-miR-879-5p	-0.47	-0.5	N/A
C2orf88	ENST00000340623.4	chromosome 2 open reading frame 88	156	2	1	0	1	0	rno-miR-879-5p	-0.47	-0.49	N/A
CD300E	ENST00000392619.1	CD300e molecule	5	2	0	1	1	1	rno-miR-879-5p	-0.47	-0.47	N/A
PLCXD3	ENST00000377801.3	phosphatidylinositol-specific phospholipase C, X domain containing 3	81	2	1	0	1	0	rno-miR-879-5p	-0.47	-0.47	N/A
PRKRIP1	ENST00000496391.1	PRKR interacting protein 1 (IL11 inducible)	656	3	1	1	1	1	rno-miR-879-5p	-0.46	-0.81	N/A
PAQR7	ENST00000374296.3	progestin and adipoQ receptor family member VII	106	2	1	0	1	1	rno-miR-879-5p	-0.46	-0.46	N/A
RP11-834C11.12	ENST00000513209.1		59	1	1	0	0	0	rno-miR-879-5p	-0.46	-0.46	N/A
ZNF791	ENST00000446165.1	zinc finger protein 791	242	1	1	0	0	0	rno-miR-879-5p	-0.45	-0.46	N/A
DPYSL3	ENST00000398514.3	dihydropyrimidinase-like 3	5209	2	1	1	0	0	rno-miR-879-5p	-0.44	-0.45	N/A
YRDC	ENST00000373044.2	yrdC N(6)-threonylcarbamoyltransferase domain containing	2195	1	1	0	0	0	rno-miR-879-5p	-0.44	-0.44	N/A
MAPK12	ENST00000395780.1	mitogen-activated protein kinase 12	206	1	1	0	0	0	rno-miR-879-5p	-0.44	-0.44	N/A
CCDC43	ENST00000457422.2	coiled-coil domain containing 43	36	1	1	0	0	0	rno-miR-879-5p	-0.44	-0.44	N/A
LYN	ENST00000520220.2	v-yes-1 Yamaguchi sarcoma viral related oncogene homolog	61	2	1	1	0	0	rno-miR-879-5p	-0.44	-0.46	N/A
TEAD1	ENST00000361905.4	TEA domain family member 1 (SV40 transcriptional enhancer factor)	740	6	1	4	1	1	rno-miR-879-5p	-0.44	-0.45	N/A
C12orf49	ENST00000261318.3	chromosome 12 open reading frame 49	673	1	1	0	0	1	rno-miR-879-5p	-0.44	-0.46	N/A
TXN2	ENST00000216185.2	thioredoxin 2	3060	1	1	0	0	0	rno-miR-879-5p	-0.44	-0.44	N/A
COL5A1	ENST00000371817.3	collagen, type V, alpha 1	3111	4	2	1	1	1	rno-miR-879-5p	-0.44	-0.9	N/A
FAM69A	ENST00000370310.4	family with sequence similarity 69, member A	171	1	1	0	0	0	rno-miR-879-5p	-0.43	-0.43	N/A
CDC42EP4	ENST00000335793.3	CDC42 effector protein (Rho GTPase binding) 4	47	1	1	0	0	1	rno-miR-879-5p	-0.43	-0.45	N/A
AC074091.13	ENST00000379677.2	Uncharacterized protein	5	1	1	0	0	1	rno-miR-879-5p	-0.43	-0.43	N/A
AC007421.1	ENST00000593717.1		5	1	0	1	0	0	rno-miR-879-5p	-0.43	-0.43	N/A
TRIM10	ENST00000449742.2	tripartite motif containing 10	7	1	1	0	0	0	rno-miR-879-5p	-0.43	-0.43	N/A
CD69	ENST00000228434.3	CD69 molecule	5	1	1	0	0	0	rno-miR-879-5p	-0.43	-0.43	N/A
DGAT2L6	ENST00000333026.3	diacylglycerol O-acyltransferase 2-like 6	5	1	1	0	0	0	rno-miR-879-5p	-0.42	-0.42	N/A
SLCO4C1	ENST00000310954.6	solute carrier organic anion transporter family, member 4C1	13	2	1	0	1	0	rno-miR-879-5p	-0.42	-0.42	N/A
EFEMP1	ENST00000394555.2	EGF containing fibulin-like extracellular matrix protein 1	992	2	1	1	0	0	rno-miR-879-5p	-0.42	-0.67	N/A
TRIM6	ENST00000278302.5	tripartite motif containing 6	302	1	1	0	0	1	rno-miR-879-5p	-0.42	-0.47	N/A
ACSBG2	ENST00000252669.5	acyl-CoA synthetase bubblegum family member 2	5	2	0	0	2	0	rno-miR-879-5p	-0.41	-0.41	N/A
SLC43A3	ENST00000395123.2	solute carrier family 43, member 3	642	1	0	1	0	0	rno-miR-879-5p	-0.41	-0.41	N/A
BCL2L13	ENST00000418951.2	BCL2-like 13 (apoptosis facilitator)	741	2	1	1	0	0	rno-miR-879-5p	-0.41	-0.41	N/A
C17orf78	ENST00000586700.1	chromosome 17 open reading frame 78	5	2	0	1	1	2	rno-miR-879-5p	-0.41	-0.41	N/A
DCC	ENST00000442544.2	deleted in colorectal carcinoma	5	1	1	0	0	0	rno-miR-879-5p	-0.41	-0.41	N/A
SLC6A15	ENST00000309283.7	solute carrier family 6 (neutral amino acid transporter), member 15	508	1	1	0	0	0	rno-miR-879-5p	-0.4	-0.4	N/A
RRP9	ENST00000232888.6	ribosomal RNA processing 9, small subunit (SSU) processome component, homolog (yeast)	73	1	0	1	0	0	rno-miR-879-5p	-0.4	-0.4	N/A
ARHGAP4	ENST00000393721.1	Rho GTPase activating protein 4	5	1	1	0	0	0	rno-miR-879-5p	-0.4	-0.4	N/A
CCL22	ENST00000219235.4	chemokine (C-C motif) ligand 22	5	2	1	0	1	0	rno-miR-879-5p	-0.4	-0.4	N/A
LMX1A	ENST00000342310.3	LIM homeobox transcription factor 1, alpha	5	2	0	1	1	1	rno-miR-879-5p	-0.4	-0.4	N/A
FAM3C	ENST00000359943.3	family with sequence similarity 3, member C	15	1	1	0	0	0	rno-miR-879-5p	-0.4	-0.4	N/A
PQLC3	ENST00000402361.1	PQ loop repeat containing 3	26	1	1	0	0	0	rno-miR-879-5p	-0.4	-0.51	N/A
CITED4	ENST00000372638.2	Cbp/p300-interacting transactivator, with Glu/Asp-rich carboxy-terminal domain, 4	18	1	1	0	0	0	rno-miR-879-5p	-0.4	-0.4	N/A
SLC9A3R2	ENST00000424542.2	solute carrier family 9, subfamily A (NHE3, cation proton antiporter 3), member 3 regulator 2	432	1	1	0	0	1	rno-miR-879-5p	-0.4	-0.41	N/A
RUFY4	ENST00000441828.2	RUN and FYVE domain containing 4	5	1	1	0	0	0	rno-miR-879-5p	-0.4	-0.4	N/A
PPP1R15B	ENST00000367188.4	protein phosphatase 1, regulatory subunit 15B	2154	1	1	0	0	0	rno-miR-879-5p	-0.39	-0.4	N/A
NNT	ENST00000264663.5	nicotinamide nucleotide transhydrogenase	2771	1	1	0	0	1	rno-miR-879-5p	-0.39	-0.44	N/A
C6orf15	ENST00000259870.3	chromosome 6 open reading frame 15	5	1	0	1	0	0	rno-miR-879-5p	-0.39	-0.39	N/A
HSPB7	ENST00000411503.1	heat shock 27kDa protein family, member 7 (cardiovascular)	5	1	1	0	0	3	rno-miR-879-5p	-0.39	-0.39	N/A
TSPAN18	ENST00000340160.3	tetraspanin 18	332	2	0	1	1	2	rno-miR-879-5p	-0.39	-0.39	N/A
GABARAPL2	ENST00000563744.1	GABA(A) receptor-associated protein-like 2	938	1	0	1	0	1	rno-miR-879-5p	-0.39	-0.48	N/A
TMEM167A	ENST00000502346.1	transmembrane protein 167A	1029	1	0	1	0	0	rno-miR-879-5p	-0.39	-0.39	N/A
RNF26	ENST00000311413.4	ring finger protein 26	1208	2	1	0	1	0	rno-miR-879-5p	-0.39	-0.39	N/A
CLSTN2	ENST00000458420.3	calsyntenin 2	119	5	1	2	2	6	rno-miR-879-5p	-0.39	-0.74	N/A
GLRB	ENST00000541722.1	glycine receptor, beta	118	2	1	1	0	0	rno-miR-879-5p	-0.39	-0.65	N/A
EFNA1	ENST00000368407.3	ephrin-A1	423	1	1	0	0	0	rno-miR-879-5p	-0.39	-0.39	N/A
LHX5	ENST00000261731.3	LIM homeobox 5	5	1	1	0	0	0	rno-miR-879-5p	-0.39	-0.39	N/A
E2F6	ENST00000362009.4	E2F transcription factor 6	70	2	0	1	1	0	rno-miR-879-5p	-0.39	-0.4	N/A
NFATC2	ENST00000371564.3	nuclear factor of activated T-cells, cytoplasmic, calcineurin-dependent 2	105	4	1	2	1	0	rno-miR-879-5p	-0.39	-0.39	N/A
FAM193B	ENST00000514747.1	family with sequence similarity 193, member B	77	1	1	0	0	1	rno-miR-879-5p	-0.39	-0.39	N/A
ZNF394	ENST00000426306.2	zinc finger protein 394	77	1	1	0	0	0	rno-miR-879-5p	-0.38	-0.38	N/A
CASQ2	ENST00000261448.5	calsequestrin 2 (cardiac muscle)	5	1	1	0	0	0	rno-miR-879-5p	-0.38	-0.38	N/A
DUSP16	ENST00000298573.4	dual specificity phosphatase 16	444	3	0	1	2	2	rno-miR-879-5p	-0.38	-0.53	N/A
TES	ENST00000358204.4	testis derived transcript (3 LIM domains)	34	1	0	1	0	0	rno-miR-879-5p	-0.38	-0.39	N/A
BIN2	ENST00000452142.2	bridging integrator 2	5	1	1	0	0	0	rno-miR-879-5p	-0.38	-0.38	N/A
ABHD17C	ENST00000258884.4	abhydrolase domain containing 17C	406	1	1	0	0	0	rno-miR-879-5p	-0.38	-0.45	N/A
RPS16	ENST00000599539.1	ribosomal protein S16	29858	1	0	1	0	0	rno-miR-879-5p	-0.38	-0.38	N/A
KCNS1	ENST00000306117.1	potassium voltage-gated channel, delayed-rectifier, subfamily S, member 1	5	2	1	0	1	1	rno-miR-879-5p	-0.38	-0.38	N/A
AC104472.1	ENST00000399242.2	CDNA FLJ26134 fis, clone TMS03713; Uncharacterized protein	5	1	0	1	0	0	rno-miR-879-5p	-0.38	-0.38	N/A
PCP4L1	ENST00000504449.1	Purkinje cell protein 4 like 1	23	3	0	0	3	0	rno-miR-879-5p	-0.38	-0.54	N/A
ZNF202	ENST00000336139.4	zinc finger protein 202	704	2	0	1	1	0	rno-miR-879-5p	-0.38	-0.38	N/A
LST1	ENST00000376096.1	leukocyte specific transcript 1	5	1	0	1	0	0	rno-miR-879-5p	-0.38	-0.38	N/A
DBH	ENST00000393056.2	dopamine beta-hydroxylase (dopamine beta-monooxygenase)	5	2	1	1	0	0	rno-miR-879-5p	-0.38	-0.38	N/A
PTPN20A	ENST00000374346.3	protein tyrosine phosphatase, non-receptor type 20A	5	1	1	0	0	0	rno-miR-879-5p	-0.37	-0.37	N/A
PTPN20B	ENST00000374240.3	protein tyrosine phosphatase, non-receptor type 20B	5	1	1	0	0	0	rno-miR-879-5p	-0.37	-0.37	N/A
HOXC5	ENST00000312492.2	homeobox C5	59	1	1	0	0	0	rno-miR-879-5p	-0.37	-0.37	N/A
AGMAT	ENST00000375826.3	agmatine ureohydrolase (agmatinase)	331	1	1	0	0	0	rno-miR-879-5p	-0.37	-0.49	N/A
ODAM	ENST00000396094.2	odontogenic, ameloblast asssociated	18	1	0	1	0	0	rno-miR-879-5p	-0.37	-0.37	N/A
TMEM204	ENST00000253934.5	transmembrane protein 204	75	1	0	1	0	0	rno-miR-879-5p	-0.37	-0.37	N/A
POM121C	ENST00000257665.5	POM121 transmembrane nucleoporin C	5	1	0	1	0	3	rno-miR-879-5p	-0.37	-0.37	N/A
MAF	ENST00000393350.1	v-maf avian musculoaponeurotic fibrosarcoma oncogene homolog	608	2	0	1	1	3	rno-miR-879-5p	-0.37	-0.37	N/A
RYR1	ENST00000355481.4	ryanodine receptor 1 (skeletal)	69	1	0	1	0	0	rno-miR-879-5p	-0.36	-0.36	N/A
CHURC1	ENST00000548752.2	churchill domain containing 1	869	1	0	1	0	0	rno-miR-879-5p	-0.36	-0.36	N/A
TPM1	ENST00000267996.7	tropomyosin 1 (alpha)	21798	1	1	0	0	0	rno-miR-879-5p	-0.36	-0.36	N/A
ZNF781	ENST00000358582.4	zinc finger protein 781	5	1	1	0	0	0	rno-miR-879-5p	-0.36	-0.36	N/A
CYP1B1	ENST00000260630.3	cytochrome P450, family 1, subfamily B, polypeptide 1	111	1	1	0	0	2	rno-miR-879-5p	-0.36	-0.42	N/A
S1PR3	ENST00000358157.2	sphingosine-1-phosphate receptor 3	70	1	1	0	0	0	rno-miR-879-5p	-0.36	-0.36	N/A
ZNF24	ENST00000589881.1	zinc finger protein 24	1796	1	1	0	0	1	rno-miR-879-5p	-0.36	-0.43	N/A
CALCRL	ENST00000392370.3	calcitonin receptor-like	18	1	1	0	0	0	rno-miR-879-5p	-0.36	-0.36	N/A
SLAMF1	ENST00000302035.6	signaling lymphocytic activation molecule family member 1	5	1	1	0	0	1	rno-miR-879-5p	-0.36	-0.36	N/A
MAML3	ENST00000509479.2	mastermind-like 3 (Drosophila)	159	3	1	2	0	2	rno-miR-879-5p	-0.36	-0.36	N/A
TIFAB	ENST00000537858.1	TRAF-interacting protein with forkhead-associated domain, family member B	5	2	0	1	1	2	rno-miR-879-5p	-0.36	-0.36	N/A
DCUN1D3	ENST00000324344.4	DCN1, defective in cullin neddylation 1, domain containing 3	53	4	2	1	1	0	rno-miR-879-5p	-0.36	-0.73	N/A
RP11-701P16.2	ENST00000508020.1	Uncharacterized protein	5	1	0	1	0	0	rno-miR-879-5p	-0.35	-0.35	N/A
SPRTN	ENST00000391858.4	SprT-like N-terminal domain	1128	1	1	0	0	1	rno-miR-879-5p	-0.35	-0.38	N/A
TBC1D2B	ENST00000409931.3	TBC1 domain family, member 2B	5	2	0	1	1	3	rno-miR-879-5p	-0.35	-0.35	N/A
DMRTB1	ENST00000371445.3	DMRT-like family B with proline-rich C-terminal, 1	5	1	1	0	0	0	rno-miR-879-5p	-0.35	-0.35	N/A
RCAN3	ENST00000374395.4	RCAN family member 3	395	3	1	1	1	1	rno-miR-879-5p	-0.35	-0.45	N/A
MAT2B	ENST00000518095.1	methionine adenosyltransferase II, beta	1901	1	1	0	0	0	rno-miR-879-5p	-0.35	-0.35	N/A
CETN1	ENST00000327228.3	centrin, EF-hand protein, 1	5	1	0	1	0	0	rno-miR-879-5p	-0.35	-0.35	N/A
SLC28A1	ENST00000394573.1	solute carrier family 28 (concentrative nucleoside transporter), member 1	5	2	0	1	1	0	rno-miR-879-5p	-0.35	-0.35	N/A
SEMA4D	ENST00000450295.1	sema domain, immunoglobulin domain (Ig), transmembrane domain (TM) and short cytoplasmic domain, (semaphorin) 4D	76	3	1	0	2	0	rno-miR-879-5p	-0.35	-0.38	N/A
PCDHGA10	ENST00000398610.2	protocadherin gamma subfamily A, 10	145	1	0	1	0	2	rno-miR-879-5p	-0.34	-0.34	N/A
ACBD7	ENST00000356189.5	acyl-CoA binding domain containing 7	34	1	0	1	0	0	rno-miR-879-5p	-0.34	-0.34	N/A
RPS15A	ENST00000576436.1	ribosomal protein S15a	24	1	0	1	0	0	rno-miR-879-5p	-0.34	-0.34	N/A
IGFBP4	ENST00000269593.4	insulin-like growth factor binding protein 4	4053	2	2	0	0	0	rno-miR-879-5p	-0.34	-0.51	N/A
GPR155	ENST00000392552.2	G protein-coupled receptor 155	11	2	0	0	2	1	rno-miR-879-5p	-0.34	-0.34	N/A
ANKRD45	ENST00000333279.2	ankyrin repeat domain 45	10	3	3	0	0	0	rno-miR-879-5p	-0.34	-0.77	N/A
C14orf164	ENST00000399910.1	chromosome 14 open reading frame 164	5	1	0	0	1	0	rno-miR-879-5p	-0.34	-0.34	N/A
FAM203B	ENST00000377406.4	family with sequence similarity 203, member B	5	1	1	0	0	1	rno-miR-879-5p	-0.34	-0.34	N/A
B4GALT7	ENST00000029410.5	xylosylprotein beta 1,4-galactosyltransferase, polypeptide 7	2968	3	0	1	2	1	rno-miR-879-5p	-0.34	-0.63	N/A
CYB561D1	ENST00000496961.1	cytochrome b561 family, member D1	105	2	1	1	0	0	rno-miR-879-5p	-0.34	-0.35	N/A
SMUG1	ENST00000505128.1	single-strand-selective monofunctional uracil-DNA glycosylase 1	242	4	1	0	3	0	rno-miR-879-5p	-0.34	-0.44	N/A
PTMS	ENST00000389462.4	parathymosin	3140	1	0	1	0	2	rno-miR-879-5p	-0.34	-0.34	N/A
CTD-2207O23.12	ENST00000599312.1	Uncharacterized protein	32	3	0	1	2	0	rno-miR-879-5p	-0.34	-0.41	N/A
ROBO3	ENST00000397801.1	roundabout, axon guidance receptor, homolog 3 (Drosophila)	25	1	0	1	0	0	rno-miR-879-5p	-0.34	-0.34	N/A
NKX3-1	ENST00000380871.4	NK3 homeobox 1	240	1	0	1	0	0	rno-miR-879-5p	-0.34	-0.34	N/A
PPP2CA	ENST00000481195.1	protein phosphatase 2, catalytic subunit, alpha isozyme	11344	1	0	1	0	0	rno-miR-879-5p	-0.34	-0.34	N/A
ETNK2	ENST00000367201.3	ethanolamine kinase 2	7	1	1	0	0	2	rno-miR-879-5p	-0.34	-0.34	N/A
SSMEM1	ENST00000297819.3	serine-rich single-pass membrane protein 1	5	1	0	1	0	0	rno-miR-879-5p	-0.34	-0.34	N/A
PCDHGC5	ENST00000252087.1	protocadherin gamma subfamily C, 5	145	1	0	1	0	2	rno-miR-879-5p	-0.33	-0.33	N/A
MRTO4	ENST00000330263.4	mRNA turnover 4 homolog (S. cerevisiae)	2127	2	1	0	1	1	rno-miR-879-5p	-0.33	-0.55	N/A
TMEM203	ENST00000343666.5	transmembrane protein 203	829	1	0	1	0	0	rno-miR-879-5p	-0.33	-0.34	N/A
PRSS42	ENST00000447340.1	protease, serine, 42	5	2	0	2	0	0	rno-miR-879-5p	-0.33	-0.33	N/A
C10orf105	ENST00000441508.2	chromosome 10 open reading frame 105	5	2	0	0	2	1	rno-miR-879-5p	-0.33	-0.33	N/A
SDHAF2	ENST00000543265.1	succinate dehydrogenase complex assembly factor 2	545	2	1	1	0	0	rno-miR-879-5p	-0.33	-0.71	N/A
TXNL4B	ENST00000268483.3	thioredoxin-like 4B	200	2	0	1	1	0	rno-miR-879-5p	-0.33	-0.35	N/A
VPS33B	ENST00000333371.3	vacuolar protein sorting 33 homolog B (yeast)	7	1	0	1	0	0	rno-miR-879-5p	-0.33	-0.33	N/A
GPRC5A	ENST00000014914.5	G protein-coupled receptor, family C, group 5, member A	341	2	1	0	1	1	rno-miR-879-5p	-0.33	-0.45	N/A
VSIG10L	ENST00000335624.4	V-set and immunoglobulin domain containing 10 like	6	1	1	0	0	1	rno-miR-879-5p	-0.33	-0.33	N/A
PTPN6	ENST00000456013.1	protein tyrosine phosphatase, non-receptor type 6	57	1	1	0	0	0	rno-miR-879-5p	-0.33	-0.33	N/A
RYR2	ENST00000366574.2	ryanodine receptor 2 (cardiac)	18	1	0	1	0	1	rno-miR-879-5p	-0.33	-0.33	N/A
TTC18	ENST00000310715.3	tetratricopeptide repeat domain 18	7	1	0	1	0	0	rno-miR-879-5p	-0.33	-0.33	N/A
LPAR5	ENST00000329858.4	lysophosphatidic acid receptor 5	5	2	0	2	0	1	rno-miR-879-5p	-0.33	-0.33	N/A
OC90	ENST00000443356.2	Otoconin-90	5	1	0	1	0	0	rno-miR-879-5p	-0.33	-0.33	N/A
ZBTB40	ENST00000404138.1	zinc finger and BTB domain containing 40	124	2	0	0	2	5	rno-miR-879-5p	-0.32	-0.49	N/A
AGFG2	ENST00000262935.4	ArfGAP with FG repeats 2	3985	2	0	1	1	3	rno-miR-879-5p	-0.32	-0.38	N/A
SPOCK1	ENST00000394945.1	sparc/osteonectin, cwcv and kazal-like domains proteoglycan (testican) 1	935	3	0	2	1	0	rno-miR-879-5p	-0.32	-0.33	N/A
SLC35F2	ENST00000525071.1	solute carrier family 35, member F2	209	2	1	0	1	0	rno-miR-879-5p	-0.32	-0.32	N/A
FAM203A	ENST00000347708.4	family with sequence similarity 203, member A	5	1	1	0	0	1	rno-miR-879-5p	-0.32	-0.32	N/A
WDR17	ENST00000393643.2	WD repeat domain 17	113	1	1	0	0	0	rno-miR-879-5p	-0.32	-0.37	N/A
TFF2	ENST00000291526.4	trefoil factor 2	81	1	0	1	0	0	rno-miR-879-5p	-0.32	-0.33	N/A
FAM83F	ENST00000333407.6	family with sequence similarity 83, member F	5	3	1	2	0	3	rno-miR-879-5p	-0.32	-0.32	N/A
PYHIN1	ENST00000368140.1	pyrin and HIN domain family, member 1	5	1	0	1	0	0	rno-miR-879-5p	-0.32	-0.32	N/A
KCNMB3	ENST00000497599.1	potassium large conductance calcium-activated channel, subfamily M beta member 3	8	1	0	1	0	0	rno-miR-879-5p	-0.32	-0.32	N/A
SRSF6	ENST00000244020.3	serine/arginine-rich splicing factor 6	1914	1	1	0	0	0	rno-miR-879-5p	-0.32	-0.32	N/A
MACROD1	ENST00000255681.6	MACRO domain containing 1	127	1	0	1	0	0	rno-miR-879-5p	-0.32	-0.33	N/A
RXFP3	ENST00000330120.3	relaxin/insulin-like family peptide receptor 3	5	1	0	1	0	1	rno-miR-879-5p	-0.32	-0.32	N/A
ZKSCAN8	ENST00000330236.6	zinc finger with KRAB and SCAN domains 8	281	2	1	0	1	0	rno-miR-879-5p	-0.32	-0.33	N/A
KDM2A	ENST00000398645.2	lysine (K)-specific demethylase 2A	729	1	0	0	1	2	rno-miR-879-5p	-0.32	-0.4	N/A
ZNF292	ENST00000369577.3	zinc finger protein 292	230	1	1	0	0	0	rno-miR-879-5p	-0.32	-0.32	N/A
DHCR24	ENST00000371269.3	24-dehydrocholesterol reductase	7645	3	0	2	1	0	rno-miR-879-5p	-0.32	-0.32	N/A
GPR156	ENST00000464295.1	G protein-coupled receptor 156	12	3	1	1	1	1	rno-miR-879-5p	-0.32	-0.32	N/A
LTF	ENST00000231751.4	lactotransferrin	5	1	1	0	0	0	rno-miR-879-5p	-0.32	-0.32	N/A
RFC1	ENST00000349703.2	replication factor C (activator 1) 1, 145kDa	205	1	1	0	0	0	rno-miR-879-5p	-0.32	-0.32	N/A
MTF1	ENST00000373036.4	metal-regulatory transcription factor 1	98	2	1	0	1	0	rno-miR-879-5p	-0.32	-0.32	N/A
CCDC36	ENST00000438782.1	coiled-coil domain containing 36	5	2	0	0	2	0	rno-miR-879-5p	-0.31	-0.31	N/A
VPS53	ENST00000437048.2	vacuolar protein sorting 53 homolog (S. cerevisiae)	1332	3	0	1	2	1	rno-miR-879-5p	-0.31	-0.35	N/A
NRXN3	ENST00000281127.7	neurexin 3	14	1	1	0	0	0	rno-miR-879-5p	-0.31	-0.31	N/A
CDK6	ENST00000265734.4	cyclin-dependent kinase 6	1116	2	1	0	1	2	rno-miR-879-5p	-0.31	-0.35	N/A
RFC5	ENST00000229043.3	replication factor C (activator 1) 5, 36.5kDa	1328	1	1	0	0	0	rno-miR-879-5p	-0.31	-0.63	N/A
LSM11	ENST00000286307.5	LSM11, U7 small nuclear RNA associated	1458	2	0	0	2	1	rno-miR-879-5p	-0.31	-0.33	N/A
HAUS7	ENST00000421080.2	HAUS augmin-like complex, subunit 7	571	1	0	1	0	0	rno-miR-879-5p	-0.31	-0.31	N/A
SMARCB1	ENST00000344921.6	SWI/SNF related, matrix associated, actin dependent regulator of chromatin, subfamily b, member 1	1293	1	0	0	1	1	rno-miR-879-5p	-0.31	-0.31	N/A
GRSF1	ENST00000254799.6	G-rich RNA sequence binding factor 1	4414	1	1	0	0	0	rno-miR-879-5p	-0.31	-0.55	N/A
HPCAL4	ENST00000372844.3	hippocalcin like 4	5	3	0	1	2	0	rno-miR-879-5p	-0.31	-0.31	N/A
GPAA1	ENST00000355091.4	glycosylphosphatidylinositol anchor attachment 1	6476	1	0	1	0	0	rno-miR-879-5p	-0.31	-0.31	N/A
SLC41A3	ENST00000360370.4	solute carrier family 41, member 3	693	1	1	0	0	0	rno-miR-879-5p	-0.31	-0.31	N/A
PPP3R2	ENST00000374806.1	protein phosphatase 3, regulatory subunit B, beta	5	2	0	1	1	0	rno-miR-879-5p	-0.31	-0.31	N/A
TESK2	ENST00000372084.1	testis-specific kinase 2	11	2	0	0	2	0	rno-miR-879-5p	-0.31	-0.31	N/A
ETV4	ENST00000319349.5	ets variant 4	206	1	0	1	0	0	rno-miR-879-5p	-0.31	-0.31	N/A
BDP1	ENST00000380675.2	B double prime 1, subunit of RNA polymerase III transcription initiation factor IIIB	12	1	1	0	0	0	rno-miR-879-5p	-0.3	-0.3	N/A
CASP3	ENST00000393585.2	caspase 3, apoptosis-related cysteine peptidase	43	2	0	1	1	0	rno-miR-879-5p	-0.3	-0.3	N/A
REG4	ENST00000354219.1	regenerating islet-derived family, member 4	5	1	0	1	0	1	rno-miR-879-5p	-0.3	-0.3	N/A
PRLR	ENST00000342362.5	prolactin receptor	95	2	0	1	1	2	rno-miR-879-5p	-0.3	-0.31	N/A
ZNF319	ENST00000299237.2	zinc finger protein 319	521	1	1	0	0	0	rno-miR-879-5p	-0.3	-0.3	N/A
TMPRSS6	ENST00000381792.2	transmembrane protease, serine 6	69	3	0	1	2	0	rno-miR-879-5p	-0.3	-0.31	N/A
IL17F	ENST00000336123.4	interleukin 17F	5	1	0	1	0	0	rno-miR-879-5p	-0.3	-0.3	N/A
CTSA	ENST00000372484.3	cathepsin A	3915	1	0	1	0	0	rno-miR-879-5p	-0.3	-0.3	N/A
TMEM164	ENST00000372073.1	transmembrane protein 164	711	2	1	0	1	2	rno-miR-879-5p	-0.3	-0.38	N/A
SGPL1	ENST00000373202.3	sphingosine-1-phosphate lyase 1	105	1	0	0	1	1	rno-miR-879-5p	-0.3	-0.32	N/A
AC007375.1	ENST00000600936.1	Uncharacterized protein; cDNA FLJ43210 fis, clone FEBRA2020582	7	4	1	1	2	3	rno-miR-879-5p	-0.3	-0.7	N/A
ZFP69B	ENST00000484445.1	ZFP69 zinc finger protein B	176	1	0	1	0	0	rno-miR-879-5p	-0.3	-0.3	N/A
C1orf233	ENST00000422725.1	chromosome 1 open reading frame 233	210	1	1	0	0	0	rno-miR-879-5p	-0.3	-0.3	N/A
ONECUT2	ENST00000491143.2	one cut homeobox 2	847	6	1	1	4	2	rno-miR-879-5p	-0.3	-0.34	N/A
SLC44A1	ENST00000374720.3	solute carrier family 44 (choline transporter), member 1	407	1	1	0	0	1	rno-miR-879-5p	-0.3	-0.37	N/A
SNAPIN	ENST00000368685.5	SNAP-associated protein	1843	1	0	0	1	1	rno-miR-879-5p	-0.3	-0.34	N/A
OMP	ENST00000529803.1	olfactory marker protein	9	1	1	0	0	2	rno-miR-879-5p	-0.3	-0.3	N/A
RNF223	ENST00000453464.2	ring finger protein 223	5	1	0	1	0	0	rno-miR-879-5p	-0.3	-0.3	N/A
ST3GAL1	ENST00000319914.5	ST3 beta-galactoside alpha-2,3-sialyltransferase 1	59	1	1	0	0	3	rno-miR-879-5p	-0.3	-0.3	N/A
EFCAB6	ENST00000356087.4	EF-hand calcium binding domain 6	23	2	1	1	0	0	rno-miR-879-5p	-0.3	-0.4	N/A
MRGBP	ENST00000370487.3	MRG/MORF4L binding protein	886	1	0	1	0	1	rno-miR-879-5p	-0.3	-0.31	N/A
PLEKHA2	ENST00000420274.1	pleckstrin homology domain containing, family A (phosphoinositide binding specific) member 2	3303	1	1	0	0	2	rno-miR-879-5p	-0.3	-0.3	N/A
ARMCX6	ENST00000361910.4	armadillo repeat containing, X-linked 6	5	1	0	0	1	1	rno-miR-879-5p	-0.3	-0.3	N/A
ZFP14	ENST00000270001.7	ZFP14 zinc finger protein	109	1	0	0	1	0	rno-miR-879-5p	-0.29	-0.29	N/A
CD276	ENST00000318443.5	CD276 molecule	186	2	0	1	1	0	rno-miR-879-5p	-0.29	-0.3	N/A
LMOD1	ENST00000367288.4	leiomodin 1 (smooth muscle)	148	3	0	1	2	0	rno-miR-879-5p	-0.29	-0.43	N/A
KIAA1432	ENST00000414202.2	KIAA1432	1366	1	0	1	0	1	rno-miR-879-5p	-0.29	-0.31	N/A
LIPA	ENST00000336233.5	lipase A, lysosomal acid, cholesterol esterase	1793	2	0	0	2	0	rno-miR-879-5p	-0.29	-0.31	N/A
DPY19L3	ENST00000586987.1	dpy-19-like 3 (C. elegans)	146	2	0	0	2	3	rno-miR-879-5p	-0.29	-0.32	N/A
MFSD9	ENST00000258436.5	major facilitator superfamily domain containing 9	395	1	1	0	0	0	rno-miR-879-5p	-0.29	-0.34	N/A
TSNARE1	ENST00000519651.1	t-SNARE domain containing 1	11	1	1	0	0	0	rno-miR-879-5p	-0.29	-0.29	N/A
MLANA	ENST00000381477.3	melan-A	5	2	0	1	1	1	rno-miR-879-5p	-0.29	-0.29	N/A
EDF1	ENST00000371649.1	endothelial differentiation-related factor 1	1288	1	0	1	0	1	rno-miR-879-5p	-0.29	-0.4	N/A
CASZ1	ENST00000377022.3	castor zinc finger 1	5	1	1	0	0	3	rno-miR-879-5p	-0.29	-0.29	N/A
RIT2	ENST00000589109.1	Ras-like without CAAX 2	5	1	0	1	0	0	rno-miR-879-5p	-0.29	-0.29	N/A
SPTBN2	ENST00000529997.1	spectrin, beta, non-erythrocytic 2	910	2	0	2	0	2	rno-miR-879-5p	-0.29	-0.36	N/A
GPA33	ENST00000367868.3	glycoprotein A33 (transmembrane)	5	3	0	0	3	0	rno-miR-879-5p	-0.29	-0.29	N/A
AC140061.12	ENST00000598429.1	Uncharacterized protein	11	2	0	1	1	0	rno-miR-879-5p	-0.29	-0.29	N/A
ICAM2	ENST00000578379.1	intercellular adhesion molecule 2	16	1	0	0	1	0	rno-miR-879-5p	-0.29	-0.29	N/A
KATNB1	ENST00000379661.3	katanin p80 (WD repeat containing) subunit B 1	949	1	0	0	1	1	rno-miR-879-5p	-0.29	-0.29	N/A
TREML1	ENST00000373127.4	triggering receptor expressed on myeloid cells-like 1	5	1	0	1	0	1	rno-miR-879-5p	-0.29	-0.29	N/A
WBP2NL	ENST00000328823.9	WBP2 N-terminal like	5	1	0	1	0	0	rno-miR-879-5p	-0.29	-0.29	N/A
PIGQ	ENST00000321878.5	phosphatidylinositol glycan anchor biosynthesis, class Q	342	1	1	0	0	0	rno-miR-879-5p	-0.29	-0.29	N/A
KRT8	ENST00000552551.1	keratin 8	13	1	1	0	0	1	rno-miR-879-5p	-0.29	-0.6	N/A
UBE2Q1	ENST00000292211.4	ubiquitin-conjugating enzyme E2Q family member 1	3046	1	0	1	0	1	rno-miR-879-5p	-0.29	-0.29	N/A
LRRC69	ENST00000343709.3	leucine rich repeat containing 69	12	1	0	0	1	0	rno-miR-879-5p	-0.29	-0.29	N/A
AGPS	ENST00000264167.4	alkylglycerone phosphate synthase	1610	2	1	0	1	2	rno-miR-879-5p	-0.29	-0.42	N/A
CPT2	ENST00000371486.3	carnitine palmitoyltransferase 2	4910	1	0	1	0	0	rno-miR-879-5p	-0.29	-0.29	N/A
ARSK	ENST00000380009.4	arylsulfatase family, member K	298	1	0	0	1	0	rno-miR-879-5p	-0.28	-0.28	N/A
CLCN2	ENST00000423355.2	chloride channel, voltage-sensitive 2	44	2	0	2	0	0	rno-miR-879-5p	-0.28	-0.28	N/A
CNOT8	ENST00000285896.6	CCR4-NOT transcription complex, subunit 8	319	1	1	0	0	1	rno-miR-879-5p	-0.28	-0.31	N/A
CALCOCO1	ENST00000548263.1	calcium binding and coiled-coil domain 1	68	3	1	0	2	0	rno-miR-879-5p	-0.28	-0.31	N/A
C17orf96	ENST00000325814.5	chromosome 17 open reading frame 96	19	3	0	0	3	0	rno-miR-879-5p	-0.28	-0.28	N/A
LMOD2	ENST00000458573.2	leiomodin 2 (cardiac)	5	1	1	0	0	1	rno-miR-879-5p	-0.28	-0.31	N/A
COL4A6	ENST00000334504.7	collagen, type IV, alpha 6	37	1	1	0	0	0	rno-miR-879-5p	-0.28	-0.28	N/A
KCNJ15	ENST00000328656.4	potassium inwardly-rectifying channel, subfamily J, member 15	5	2	0	1	1	1	rno-miR-879-5p	-0.28	-0.28	N/A
LARP4B	ENST00000316157.3	La ribonucleoprotein domain family, member 4B	705	1	0	1	0	1	rno-miR-879-5p	-0.28	-0.31	N/A
NOTO	ENST00000398468.3	notochord homeobox	5	1	0	1	0	0	rno-miR-879-5p	-0.28	-0.28	N/A
VWA3B	ENST00000477737.1	von Willebrand factor A domain containing 3B	5	1	0	1	0	1	rno-miR-879-5p	-0.28	-0.28	N/A
YPEL2	ENST00000312655.4	yippee-like 2 (Drosophila)	62	3	0	1	2	0	rno-miR-879-5p	-0.28	-0.28	N/A
TTYH2	ENST00000269346.4	tweety family member 2	16	2	1	1	0	1	rno-miR-879-5p	-0.28	-0.34	N/A
DHX33	ENST00000225296.3	DEAH (Asp-Glu-Ala-His) box polypeptide 33	724	2	0	1	1	1	rno-miR-879-5p	-0.28	-0.29	N/A
VDR	ENST00000395324.2	vitamin D (1,25- dihydroxyvitamin D3) receptor	416	1	0	1	0	3	rno-miR-879-5p	-0.28	-0.28	N/A
CAMK2A	ENST00000348628.6	calcium/calmodulin-dependent protein kinase II alpha	5	2	1	0	1	0	rno-miR-879-5p	-0.28	-0.28	N/A
ATP6V1C2	ENST00000381661.3	ATPase, H+ transporting, lysosomal 42kDa, V1 subunit C2	8	1	1	0	0	0	rno-miR-879-5p	-0.28	-0.48	N/A
TBX19	ENST00000367821.3	T-box 19	16	2	0	2	0	1	rno-miR-879-5p	-0.28	-0.28	N/A
HOXB1	ENST00000239174.6	homeobox B1	5	1	1	0	0	0	rno-miR-879-5p	-0.28	-0.28	N/A
CD72	ENST00000396757.1	CD72 molecule	7	1	0	1	0	0	rno-miR-879-5p	-0.28	-0.28	N/A
ABR	ENST00000302538.5	active BCR-related	58	2	1	1	0	2	rno-miR-879-5p	-0.28	-0.39	N/A
MCM5	ENST00000216122.4	minichromosome maintenance complex component 5	2838	2	0	1	1	0	rno-miR-879-5p	-0.28	-0.36	N/A
AL163636.6	ENST00000553909.1	Homo sapiens ribonuclease, RNase A family, 4 (RNASE4), transcript variant 4, mRNA.	103	1	0	1	0	0	rno-miR-879-5p	-0.28	-0.28	N/A
FAM220A	ENST00000313324.4	family with sequence similarity 220, member A	15	1	0	1	0	1	rno-miR-879-5p	-0.28	-0.28	N/A
SORBS3	ENST00000240123.7	sorbin and SH3 domain containing 3	1126	2	0	2	0	1	rno-miR-879-5p	-0.28	-0.28	N/A
EDEM1	ENST00000256497.4	ER degradation enhancer, mannosidase alpha-like 1	948	1	1	0	0	1	rno-miR-879-5p	-0.28	-0.29	N/A
ANKRD40	ENST00000285243.6	ankyrin repeat domain 40	409	3	0	3	0	0	rno-miR-879-5p	-0.28	-0.32	N/A
EIF4A2	ENST00000323963.5	eukaryotic translation initiation factor 4A2	304	1	1	0	0	0	rno-miR-879-5p	-0.28	-0.36	N/A
FAM216B	ENST00000537894.1	family with sequence similarity 216, member B	5	1	0	1	0	2	rno-miR-879-5p	-0.28	-0.39	N/A
LIX1	ENST00000274382.4	Lix1 homolog (chicken)	5	1	1	0	0	0	rno-miR-879-5p	-0.28	-0.28	N/A
RGS11	ENST00000397770.3	regulator of G-protein signaling 11	5	1	0	1	0	1	rno-miR-879-5p	-0.28	-0.28	N/A
TCEB3	ENST00000418390.2	transcription elongation factor B (SIII), polypeptide 3 (110kDa, elongin A)	3007	3	0	2	1	1	rno-miR-879-5p	-0.28	-0.38	N/A
SFT2D2	ENST00000271375.4	SFT2 domain containing 2	97	2	0	1	1	3	rno-miR-879-5p	-0.28	-0.33	N/A
KIAA1522	ENST00000401073.2	KIAA1522	13	2	0	1	1	3	rno-miR-879-5p	-0.28	-0.28	N/A
ATG10	ENST00000282185.3	autophagy related 10	25	1	1	0	0	1	rno-miR-879-5p	-0.27	-0.31	N/A
ACPP	ENST00000336375.5	acid phosphatase, prostate	22	1	0	1	0	0	rno-miR-879-5p	-0.27	-0.27	N/A
ADCY6	ENST00000357869.3	adenylate cyclase 6	6	1	0	0	1	3	rno-miR-879-5p	-0.27	-0.27	N/A
PAK6	ENST00000260404.4	p21 protein (Cdc42/Rac)-activated kinase 6	70	3	0	1	2	0	rno-miR-879-5p	-0.27	-0.27	N/A
ZHX2	ENST00000314393.4	zinc fingers and homeoboxes 2	414	1	1	0	0	0	rno-miR-879-5p	-0.27	-0.27	N/A
WDFY1	ENST00000233055.4	WD repeat and FYVE domain containing 1	88	2	0	2	0	0	rno-miR-879-5p	-0.27	-0.32	N/A
THY1	ENST00000284240.5	Thy-1 cell surface antigen	2345	1	0	1	0	0	rno-miR-879-5p	-0.27	-0.28	N/A
ZIK1	ENST00000307468.4	zinc finger protein interacting with K protein 1	64	1	0	1	0	0	rno-miR-879-5p	-0.27	-0.27	N/A
GATS	ENST00000436886.2	GATS, stromal antigen 3 opposite strand	86	1	0	0	1	0	rno-miR-879-5p	-0.27	-0.27	N/A
FGF7	ENST00000267843.4	fibroblast growth factor 7	5	1	1	0	0	0	rno-miR-879-5p	-0.27	-0.27	N/A
FGFRL1	ENST00000264748.6	fibroblast growth factor receptor-like 1	1114	1	0	1	0	0	rno-miR-879-5p	-0.27	-0.28	N/A
TSC22D4	ENST00000300181.2	TSC22 domain family, member 4	919	1	1	0	0	0	rno-miR-879-5p	-0.27	-0.27	N/A
EDN2	ENST00000372587.4	endothelin 2	5	1	0	0	1	0	rno-miR-879-5p	-0.27	-0.27	N/A
MMP11	ENST00000215743.3	matrix metallopeptidase 11 (stromelysin 3)	1719	2	0	1	1	0	rno-miR-879-5p	-0.27	-0.27	N/A
DLEU1	ENST00000378180.4	deleted in lymphocytic leukemia 1 (non-protein coding)	22	2	0	0	2	0	rno-miR-879-5p	-0.27	-0.39	N/A
KCND1	ENST00000376477.1	potassium voltage-gated channel, Shal-related subfamily, member 1	149	1	0	1	0	1	rno-miR-879-5p	-0.27	-0.27	N/A
PSD2	ENST00000274710.3	pleckstrin and Sec7 domain containing 2	5	1	0	0	1	1	rno-miR-879-5p	-0.27	-0.27	N/A
DLGAP2	ENST00000421627.2	discs, large (Drosophila) homolog-associated protein 2	5	3	2	0	1	1	rno-miR-879-5p	-0.27	-0.27	N/A
TPD52L3	ENST00000344545.5	tumor protein D52-like 3	5	1	0	1	0	0	rno-miR-879-5p	-0.27	-0.27	N/A
TMEM173	ENST00000330794.4	transmembrane protein 173	676	2	0	0	2	1	rno-miR-879-5p	-0.27	-0.36	N/A
CD36	ENST00000447544.2	CD36 molecule (thrombospondin receptor)	5	1	0	1	0	0	rno-miR-879-5p	-0.27	-0.27	N/A
TAS2R16	ENST00000249284.2	taste receptor, type 2, member 16	5	1	0	1	0	0	rno-miR-879-5p	-0.27	-0.27	N/A
AC004381.6	ENST00000261377.6	Putative RNA exonuclease NEF-sp	784	1	0	1	0	0	rno-miR-879-5p	-0.27	-0.27	N/A
RUNDC3A	ENST00000426726.3	RUN domain containing 3A	11	1	0	0	1	2	rno-miR-879-5p	-0.27	-0.27	N/A
KLHDC3	ENST00000326974.4	kelch domain containing 3	349	2	0	0	2	0	rno-miR-879-5p	-0.27	-0.27	N/A
INS-IGF2	ENST00000397270.1	INS-IGF2 readthrough	5	1	0	1	0	0	rno-miR-879-5p	-0.27	-0.27	N/A
GALNT13	ENST00000409237.1	UDP-N-acetyl-alpha-D-galactosamine:polypeptide N-acetylgalactosaminyltransferase 13 (GalNAc-T13)	49	1	1	0	0	1	rno-miR-879-5p	-0.27	-0.39	N/A
SEC61A1	ENST00000243253.3	Sec61 alpha 1 subunit (S. cerevisiae)	2966	1	1	0	0	0	rno-miR-879-5p	-0.27	-0.28	N/A
HOXB13	ENST00000290295.7	homeobox B13	80	1	0	0	1	0	rno-miR-879-5p	-0.27	-0.27	N/A
XXbac-BPG32J3.20	ENST00000461287.1		1251	1	0	1	0	2	rno-miR-879-5p	-0.27	-0.27	N/A
GNL3L	ENST00000336470.4	guanine nucleotide binding protein-like 3 (nucleolar)-like	151	1	0	1	0	0	rno-miR-879-5p	-0.27	-0.29	N/A
AP1M1	ENST00000291439.3	adaptor-related protein complex 1, mu 1 subunit	416	1	0	0	1	1	rno-miR-879-5p	-0.27	-0.27	N/A
TMEM63C	ENST00000298351.4	transmembrane protein 63C	13	3	0	1	2	0	rno-miR-879-5p	-0.27	-0.27	N/A
ST3GAL3	ENST00000372377.4	ST3 beta-galactoside alpha-2,3-sialyltransferase 3	135	1	1	0	0	0	rno-miR-879-5p	-0.27	-0.27	N/A
FADS3	ENST00000540820.1	fatty acid desaturase 3	62	1	0	0	1	2	rno-miR-879-5p	-0.27	-0.27	N/A
RXRG	ENST00000359842.5	retinoid X receptor, gamma	5	1	0	1	0	0	rno-miR-879-5p	-0.26	-0.26	N/A
GNAL	ENST00000334049.6	guanine nucleotide binding protein (G protein), alpha activating activity polypeptide, olfactory type	99	3	0	2	1	1	rno-miR-879-5p	-0.26	-0.33	N/A
MTMR11	ENST00000406732.3	myotubularin related protein 11	16	1	1	0	0	0	rno-miR-879-5p	-0.26	-0.26	N/A
IGDCC4	ENST00000352385.2	immunoglobulin superfamily, DCC subclass, member 4	12	1	1	0	0	1	rno-miR-879-5p	-0.26	-0.26	N/A
DPF2	ENST00000528416.1	D4, zinc and double PHD fingers family 2	1164	1	0	0	1	2	rno-miR-879-5p	-0.26	-0.26	N/A
DOK7	ENST00000507039.1	docking protein 7	19	2	0	1	1	1	rno-miR-879-5p	-0.26	-0.26	N/A
VAMP3	ENST00000054666.6	vesicle-associated membrane protein 3	515	1	1	0	0	0	rno-miR-879-5p	-0.26	-0.42	N/A
CD28	ENST00000324106.8	CD28 molecule	5	2	0	0	2	1	rno-miR-879-5p	-0.26	-0.26	N/A
GPRIN1	ENST00000303991.4	G protein regulated inducer of neurite outgrowth 1	15	2	0	1	1	0	rno-miR-879-5p	-0.26	-0.26	N/A
RNASE4	ENST00000555835.1	ribonuclease, RNase A family, 4	103	1	0	1	0	0	rno-miR-879-5p	-0.26	-0.26	N/A
ARHGEF39	ENST00000343259.3	Rho guanine nucleotide exchange factor (GEF) 39	141	2	0	0	2	3	rno-miR-879-5p	-0.26	-0.3	N/A
NCBP2	ENST00000447325.1	nuclear cap binding protein subunit 2, 20kDa	4301	1	0	1	0	1	rno-miR-879-5p	-0.26	-0.29	N/A
VAV3	ENST00000370056.4	vav 3 guanine nucleotide exchange factor	1128	2	0	1	1	1	rno-miR-879-5p	-0.26	-0.32	N/A
DCT	ENST00000377028.5	dopachrome tautomerase	5	1	0	1	0	0	rno-miR-879-5p	-0.26	-0.26	N/A
CHRNA9	ENST00000310169.2	cholinergic receptor, nicotinic, alpha 9 (neuronal)	20	1	0	1	0	0	rno-miR-879-5p	-0.26	-0.26	N/A
RASSF2	ENST00000379400.3	Ras association (RalGDS/AF-6) domain family member 2	88	1	1	0	0	0	rno-miR-879-5p	-0.26	-0.27	N/A
ARMC1	ENST00000276569.3	armadillo repeat containing 1	93	1	1	0	0	0	rno-miR-879-5p	-0.26	-0.26	N/A
DOLPP1	ENST00000540102.1	dolichyldiphosphatase 1	963	1	0	1	0	0	rno-miR-879-5p	-0.26	-0.26	N/A
ATXN7L3B	ENST00000519948.2	ataxin 7-like 3B	55	2	0	1	1	0	rno-miR-879-5p	-0.26	-0.26	N/A
TPD52L2	ENST00000346249.4	tumor protein D52-like 2	4185	1	0	0	1	1	rno-miR-879-5p	-0.26	-0.27	N/A
PYGO1	ENST00000302000.6	pygopus homolog 1 (Drosophila)	104	1	0	1	0	1	rno-miR-879-5p	-0.26	-0.28	N/A
MORC4	ENST00000535534.1	MORC family CW-type zinc finger 4	112	1	1	0	0	1	rno-miR-879-5p	-0.26	-0.28	N/A
SLC2A2	ENST00000314251.3	solute carrier family 2 (facilitated glucose transporter), member 2	5	1	0	1	0	0	rno-miR-879-5p	-0.26	-0.26	N/A
TIGIT	ENST00000486257.1	T cell immunoreceptor with Ig and ITIM domains	5	1	1	0	0	0	rno-miR-879-5p	-0.26	-0.26	N/A
RP11-520P18.5	ENST00000562505.1	Uncharacterized protein	5	1	0	0	1	0	rno-miR-879-5p	-0.26	-0.26	N/A
C2orf48	ENST00000381786.3	chromosome 2 open reading frame 48	32	1	0	1	0	0	rno-miR-879-5p	-0.26	-0.26	N/A
ACTL8	ENST00000375406.1	actin-like 8	5	1	0	1	0	1	rno-miR-879-5p	-0.26	-0.26	N/A
DNAJB12	ENST00000338820.3	DnaJ (Hsp40) homolog, subfamily B, member 12	1458	2	1	0	1	0	rno-miR-879-5p	-0.26	-0.26	N/A
TIMP2	ENST00000585421.1	TIMP metallopeptidase inhibitor 2	3147	1	0	1	0	0	rno-miR-879-5p	-0.26	-0.26	N/A
SH2D5	ENST00000375031.1	SH2 domain containing 5	7	2	1	1	0	0	rno-miR-879-5p	-0.26	-0.26	N/A
MLEC	ENST00000228506.3	malectin	12084	1	1	0	0	2	rno-miR-879-5p	-0.25	-0.26	N/A
ATOH8	ENST00000306279.3	atonal homolog 8 (Drosophila)	21	2	0	1	1	1	rno-miR-879-5p	-0.25	-0.3	N/A
WNT7A	ENST00000285018.4	wingless-type MMTV integration site family, member 7A	5	2	0	0	2	3	rno-miR-879-5p	-0.25	-0.25	N/A
ZNF598	ENST00000563630.1	zinc finger protein 598	22	1	1	0	0	0	rno-miR-879-5p	-0.25	-0.25	N/A
CHRNA1	ENST00000348749.5	cholinergic receptor, nicotinic, alpha 1 (muscle)	17	1	0	1	0	0	rno-miR-879-5p	-0.25	-0.25	N/A
FAM169A	ENST00000380515.3	family with sequence similarity 169, member A	90	2	0	2	0	0	rno-miR-879-5p	-0.25	-0.29	N/A
LAPTM4B	ENST00000445593.2	lysosomal protein transmembrane 4 beta	11776	1	0	1	0	0	rno-miR-879-5p	-0.25	-0.25	N/A
CHMP1B	ENST00000526991.2	charged multivesicular body protein 1B	3248	1	1	0	0	2	rno-miR-879-5p	-0.25	-0.6	N/A
FAM219B	ENST00000357635.5	family with sequence similarity 219, member B	270	1	0	1	0	0	rno-miR-879-5p	-0.25	-0.27	N/A
WNK1	ENST00000315939.6	WNK lysine deficient protein kinase 1	950	1	1	0	0	0	rno-miR-879-5p	-0.25	-0.25	N/A
CTRL	ENST00000574481.1	chymotrypsin-like	44	1	0	0	1	0	rno-miR-879-5p	-0.25	-0.25	N/A
TBX10	ENST00000335385.3	T-box 10	5	1	0	0	1	1	rno-miR-879-5p	-0.25	-0.25	N/A
KRTAP24-1	ENST00000340345.4	keratin associated protein 24-1	5	1	0	0	1	1	rno-miR-879-5p	-0.25	-0.25	N/A
SNX12	ENST00000374274.3	sorting nexin 12	849	2	0	2	0	0	rno-miR-879-5p	-0.25	-0.41	N/A
CAT	ENST00000241052.4	catalase	4078	1	1	0	0	0	rno-miR-879-5p	-0.25	-0.25	N/A
NME1	ENST00000511355.1	NME/NM23 nucleoside diphosphate kinase 1	25174	1	0	1	0	0	rno-miR-879-5p	-0.25	-0.25	N/A
HMGA2	ENST00000403681.2	high mobility group AT-hook 2	8021	1	0	1	0	1	rno-miR-879-5p	-0.25	-0.25	N/A
C21orf91	ENST00000400558.3	chromosome 21 open reading frame 91	998	1	1	0	0	0	rno-miR-879-5p	-0.25	-0.29	N/A
C14orf182	ENST00000399206.1	chromosome 14 open reading frame 182	5	1	0	0	1	0	rno-miR-879-5p	-0.25	-0.25	N/A
LIM2	ENST00000221973.3	lens intrinsic membrane protein 2, 19kDa	5	1	0	1	0	0	rno-miR-879-5p	-0.25	-0.25	N/A
GSTM1	ENST00000309851.5	glutathione S-transferase mu 1	5	1	0	0	1	0	rno-miR-879-5p	-0.25	-0.25	N/A
PPP1R14D	ENST00000299174.5	protein phosphatase 1, regulatory (inhibitor) subunit 14D	5	1	0	0	1	0	rno-miR-879-5p	-0.25	-0.25	N/A
GLB1L2	ENST00000339772.7	galactosidase, beta 1-like 2	38	1	1	0	0	0	rno-miR-879-5p	-0.25	-0.25	N/A
NDUFA4L2	ENST00000556732.1	NADH dehydrogenase (ubiquinone) 1 alpha subcomplex, 4-like 2	10	1	0	1	0	1	rno-miR-879-5p	-0.25	-0.28	N/A
BAHD1	ENST00000416165.1	bromo adjacent homology domain containing 1	76	2	0	0	2	2	rno-miR-879-5p	-0.25	-0.25	N/A
SMARCD1	ENST00000394963.4	SWI/SNF related, matrix associated, actin dependent regulator of chromatin, subfamily d, member 1	952	2	1	0	1	1	rno-miR-879-5p	-0.25	-0.25	N/A
FXYD3	ENST00000604404.1	FXYD domain containing ion transport regulator 3	179	1	0	0	1	2	rno-miR-879-5p	-0.25	-0.31	N/A
PPP2R4	ENST00000393370.2	protein phosphatase 2A activator, regulatory subunit 4	2731	1	0	1	0	0	rno-miR-879-5p	-0.25	-0.25	N/A
MAP3K4	ENST00000366919.2	mitogen-activated protein kinase kinase kinase 4	241	1	1	0	0	1	rno-miR-879-5p	-0.25	-0.25	N/A
KCNH6	ENST00000583023.1	potassium voltage-gated channel, subfamily H (eag-related), member 6	5	1	0	1	0	0	rno-miR-879-5p	-0.25	-0.25	N/A
AL020996.1	ENST00000536896.1	Uncharacterized protein	5	1	1	0	0	0	rno-miR-879-5p	-0.25	-0.25	N/A
IKBKE	ENST00000367120.3	inhibitor of kappa light polypeptide gene enhancer in B-cells, kinase epsilon	334	1	1	0	0	0	rno-miR-879-5p	-0.25	-0.25	N/A
PLA2G4E	ENST00000399518.3	phospholipase A2, group IVE	5	2	1	1	0	0	rno-miR-879-5p	-0.24	-0.24	N/A
KRT75	ENST00000252245.5	keratin 75	5	1	0	1	0	1	rno-miR-879-5p	-0.24	-0.24	N/A
PLAGL1	ENST00000360537.2	pleiomorphic adenoma gene-like 1	40	1	0	1	0	0	rno-miR-879-5p	-0.24	-0.24	N/A
RP11-156E8.1	ENST00000607453.1		51	2	0	2	0	0	rno-miR-879-5p	-0.24	-0.25	N/A
MEMO1	ENST00000295065.5	mediator of cell motility 1	89	1	1	0	0	0	rno-miR-879-5p	-0.24	-0.31	N/A
STK32A	ENST00000397936.3	serine/threonine kinase 32A	8	1	1	0	0	1	rno-miR-879-5p	-0.24	-0.24	N/A
ITFG3	ENST00000399932.3	integrin alpha FG-GAP repeat containing 3	1046	1	0	1	0	1	rno-miR-879-5p	-0.24	-0.24	N/A
FAM172A	ENST00000395965.3	family with sequence similarity 172, member A	257	2	1	0	1	2	rno-miR-879-5p	-0.24	-0.64	N/A
CLIP1	ENST00000361654.4	CAP-GLY domain containing linker protein 1	17	1	1	0	0	0	rno-miR-879-5p	-0.24	-0.43	N/A
PNMAL2	ENST00000599531.1	paraneoplastic Ma antigen family-like 2	10	3	1	1	1	0	rno-miR-879-5p	-0.24	-0.34	N/A
GIPR	ENST00000590918.1	gastric inhibitory polypeptide receptor	5	1	0	0	1	0	rno-miR-879-5p	-0.24	-0.24	N/A
PER2	ENST00000254658.3	period circadian clock 2	106	2	0	1	1	3	rno-miR-879-5p	-0.24	-0.24	N/A
PPARA	ENST00000396000.2	peroxisome proliferator-activated receptor alpha	82	3	1	1	1	0	rno-miR-879-5p	-0.24	-0.29	N/A
DPP8	ENST00000341861.5	dipeptidyl-peptidase 8	1293	2	1	0	1	0	rno-miR-879-5p	-0.24	-0.43	N/A
ADAMTS2	ENST00000251582.7	ADAM metallopeptidase with thrombospondin type 1 motif, 2	2767	1	1	0	0	0	rno-miR-879-5p	-0.24	-0.24	N/A
PAPL	ENST00000331256.5	Iron/zinc purple acid phosphatase-like protein	5	1	1	0	0	0	rno-miR-879-5p	-0.24	-0.24	N/A
PRRG4	ENST00000257836.3	proline rich Gla (G-carboxyglutamic acid) 4 (transmembrane)	47	1	0	1	0	0	rno-miR-879-5p	-0.24	-0.24	N/A
TAF1D	ENST00000448108.2	TATA box binding protein (TBP)-associated factor, RNA polymerase I, D, 41kDa	132	1	1	0	0	0	rno-miR-879-5p	-0.24	-0.33	N/A
HOXB8	ENST00000239144.4	homeobox B8	9	1	0	1	0	0	rno-miR-879-5p	-0.24	-0.24	N/A
CD164L2	ENST00000374027.3	CD164 sialomucin-like 2	5	1	0	1	0	0	rno-miR-879-5p	-0.24	-0.24	N/A
POLE3	ENST00000374169.3	polymerase (DNA directed), epsilon 3, accessory subunit	243	1	0	1	0	0	rno-miR-879-5p	-0.24	-0.24	N/A
NAT6	ENST00000354862.4	N-acetyltransferase 6 (GCN5-related)	29	1	0	0	1	0	rno-miR-879-5p	-0.24	-0.24	N/A
SPTY2D1	ENST00000336349.5	SPT2, Suppressor of Ty, domain containing 1 (S. cerevisiae)	241	1	0	1	0	0	rno-miR-879-5p	-0.24	-0.24	N/A
PLOD3	ENST00000223127.3	procollagen-lysine, 2-oxoglutarate 5-dioxygenase 3	904	1	0	0	1	0	rno-miR-879-5p	-0.24	-0.24	N/A
SUPT6H	ENST00000314616.6	suppressor of Ty 6 homolog (S. cerevisiae)	405	1	0	0	1	1	rno-miR-879-5p	-0.24	-0.31	N/A
RAD51D	ENST00000345365.6	RAD51 paralog D	73	1	1	0	0	1	rno-miR-879-5p	-0.24	-0.46	N/A
PIGR	ENST00000356495.4	polymeric immunoglobulin receptor	13	1	0	1	0	0	rno-miR-879-5p	-0.24	-0.24	N/A
LUC7L3	ENST00000505658.1	LUC7-like 3 (S. cerevisiae)	2970	1	0	1	0	0	rno-miR-879-5p	-0.24	-0.24	N/A
SCN4B	ENST00000324727.4	sodium channel, voltage-gated, type IV, beta subunit	13	2	1	0	1	3	rno-miR-879-5p	-0.24	-0.24	N/A
TACR1	ENST00000305249.5	tachykinin receptor 1	5	2	0	1	1	0	rno-miR-879-5p	-0.24	-0.24	N/A
CCL21	ENST00000259607.2	chemokine (C-C motif) ligand 21	5	1	0	0	1	0	rno-miR-879-5p	-0.24	-0.24	N/A
TTC33	ENST00000337702.4	tetratricopeptide repeat domain 33	676	1	1	0	0	1	rno-miR-879-5p	-0.24	-0.27	N/A
FBXL17	ENST00000359660.5	F-box and leucine-rich repeat protein 17	182	1	0	0	1	1	rno-miR-879-5p	-0.24	-0.27	N/A
TGM7	ENST00000452443.2	transglutaminase 7	5	1	0	0	1	0	rno-miR-879-5p	-0.24	-0.24	N/A
ZNF605	ENST00000360187.4	zinc finger protein 605	147	1	0	1	0	0	rno-miR-879-5p	-0.24	-0.24	N/A
OSBPL2	ENST00000358053.2	oxysterol binding protein-like 2	283	1	0	1	0	3	rno-miR-879-5p	-0.24	-0.26	N/A
KCNB1	ENST00000371741.4	potassium voltage-gated channel, Shab-related subfamily, member 1	5	5	1	1	3	2	rno-miR-879-5p	-0.23	-0.23	N/A
NFRKB	ENST00000446488.3	nuclear factor related to kappaB binding protein	21	1	1	0	0	0	rno-miR-879-5p	-0.23	-0.32	N/A
MAP3K7CL	ENST00000286791.5	MAP3K7 C-terminal like	87	1	0	0	1	0	rno-miR-879-5p	-0.23	-0.23	N/A
PTAFR	ENST00000373857.3	platelet-activating factor receptor	5	1	1	0	0	0	rno-miR-879-5p	-0.23	-0.23	N/A
ZNF638	ENST00000355812.3	zinc finger protein 638	15	1	1	0	0	0	rno-miR-879-5p	-0.23	-0.36	N/A
ACTG1	ENST00000331925.2	actin, gamma 1	3210	1	0	0	1	0	rno-miR-879-5p	-0.23	-0.23	N/A
CTDSP2	ENST00000398073.2	CTD (carboxy-terminal domain, RNA polymerase II, polypeptide A) small phosphatase 2	991	2	0	1	1	1	rno-miR-879-5p	-0.23	-0.25	N/A
CUL3	ENST00000264414.4	cullin 3	1476	2	0	1	1	0	rno-miR-879-5p	-0.23	-0.32	N/A
CAMKV	ENST00000296471.7	CaM kinase-like vesicle-associated	47	2	1	1	0	1	rno-miR-879-5p	-0.23	-0.28	N/A
KDM4C	ENST00000381309.3	lysine (K)-specific demethylase 4C	160	1	1	0	0	0	rno-miR-879-5p	-0.23	-0.23	N/A
SIAE	ENST00000263593.3	sialic acid acetylesterase	22	1	0	1	0	0	rno-miR-879-5p	-0.23	-0.23	N/A
B3GNT6	ENST00000533140.1	UDP-GlcNAc:betaGal beta-1,3-N-acetylglucosaminyltransferase 6 (core 3 synthase)	5	1	0	0	1	1	rno-miR-879-5p	-0.23	-0.25	N/A
PHTF2	ENST00000416283.2	putative homeodomain transcription factor 2	1730	2	1	0	1	1	rno-miR-879-5p	-0.23	-0.23	N/A
STRIP2	ENST00000249344.2	striatin interacting protein 2	87	1	1	0	0	0	rno-miR-879-5p	-0.23	-0.31	N/A
CTGF	ENST00000367976.3	connective tissue growth factor	10083	1	0	0	1	1	rno-miR-879-5p	-0.23	-0.24	N/A
FAM83H	ENST00000388913.3	family with sequence similarity 83, member H	39	1	1	0	0	1	rno-miR-879-5p	-0.23	-0.23	N/A
DLX1	ENST00000341900.6	distal-less homeobox 1	312	1	0	0	1	2	rno-miR-879-5p	-0.23	-0.23	N/A
GPRC5C	ENST00000481232.1	G protein-coupled receptor, family C, group 5, member C	147	1	0	1	0	0	rno-miR-879-5p	-0.23	-0.23	N/A
GPR1	ENST00000407325.2	G protein-coupled receptor 1	104	1	0	0	1	0	rno-miR-879-5p	-0.23	-0.23	N/A
REPS1	ENST00000450536.2	RALBP1 associated Eps domain containing 1	725	2	0	1	1	0	rno-miR-879-5p	-0.23	-0.33	N/A
COMMD9	ENST00000263401.5	COMM domain containing 9	1146	1	0	1	0	0	rno-miR-879-5p	-0.23	-0.23	N/A
PWP2	ENST00000291576.7	PWP2 periodic tryptophan protein homolog (yeast)	355	1	0	0	1	0	rno-miR-879-5p	-0.23	-0.23	N/A
SDC2	ENST00000302190.4	syndecan 2	774	1	1	0	0	0	rno-miR-879-5p	-0.23	-0.36	N/A
FGFR4	ENST00000292408.4	fibroblast growth factor receptor 4	1977	2	0	1	1	1	rno-miR-879-5p	-0.23	-0.23	N/A
TTLL9	ENST00000375921.2	tubulin tyrosine ligase-like family, member 9	5	1	0	1	0	0	rno-miR-879-5p	-0.23	-0.23	N/A
VGLL2	ENST00000352536.3	vestigial like 2 (Drosophila)	5	1	0	1	0	1	rno-miR-879-5p	-0.23	-0.23	N/A
PFKFB3	ENST00000536985.1	6-phosphofructo-2-kinase/fructose-2,6-biphosphatase 3	29	1	0	1	0	1	rno-miR-879-5p	-0.23	-0.23	N/A
PADI3	ENST00000375460.3	peptidyl arginine deiminase, type III	5	1	0	1	0	0	rno-miR-879-5p	-0.23	-0.23	N/A
NT5C3B	ENST00000269534.8	5'-nucleotidase, cytosolic IIIB	425	1	0	1	0	0	rno-miR-879-5p	-0.23	-0.23	N/A
CEP120	ENST00000306467.5	centrosomal protein 120kDa	261	3	0	1	2	1	rno-miR-879-5p	-0.23	-0.24	N/A
SOD1	ENST00000270142.6	superoxide dismutase 1, soluble	1714	1	0	1	0	1	rno-miR-879-5p	-0.23	-0.39	N/A
C1D	ENST00000355848.3	C1D nuclear receptor corepressor	12	1	1	0	0	0	rno-miR-879-5p	-0.23	-0.35	N/A
ZNF518B	ENST00000326756.3	zinc finger protein 518B	95	2	0	1	1	0	rno-miR-879-5p	-0.23	-0.24	N/A
RICTOR	ENST00000357387.3	RPTOR independent companion of MTOR, complex 2	441	2	1	1	0	0	rno-miR-879-5p	-0.23	-0.23	N/A
MTX3	ENST00000509852.1	metaxin 3	304	2	0	1	1	1	rno-miR-879-5p	-0.23	-0.23	N/A
SFXN1	ENST00000321442.5	sideroflexin 1	1018	2	0	1	1	0	rno-miR-879-5p	-0.23	-0.23	N/A
GSDMA	ENST00000301659.4	gasdermin A	5	1	0	0	1	1	rno-miR-879-5p	-0.23	-0.23	N/A
THAP6	ENST00000311638.3	THAP domain containing 6	24	1	0	1	0	1	rno-miR-879-5p	-0.23	-0.23	N/A
C21orf62	ENST00000536776.1	chromosome 21 open reading frame 62	5	1	0	0	1	2	rno-miR-879-5p	-0.23	-0.23	N/A
CDX1	ENST00000231656.8	caudal type homeobox 1	5	2	0	1	1	0	rno-miR-879-5p	-0.23	-0.23	N/A
TRAF2	ENST00000247668.2	TNF receptor-associated factor 2	101	1	0	0	1	1	rno-miR-879-5p	-0.23	-0.37	N/A
NTN1	ENST00000173229.2	netrin 1	12	3	1	0	2	1	rno-miR-879-5p	-0.23	-0.23	N/A
PHF11	ENST00000378319.3	PHD finger protein 11	95	1	0	0	1	0	rno-miR-879-5p	-0.23	-0.23	N/A
CASK	ENST00000421587.2	calcium/calmodulin-dependent serine protein kinase (MAGUK family)	892	1	0	1	0	0	rno-miR-879-5p	-0.23	-0.23	N/A
TMEM178B	ENST00000565468.1	transmembrane protein 178B	129	2	0	1	1	0	rno-miR-879-5p	-0.23	-0.23	N/A
UBQLNL	ENST00000380184.1	ubiquilin-like	5	1	0	0	1	1	rno-miR-879-5p	-0.23	-0.23	N/A
RND1	ENST00000309739.5	Rho family GTPase 1	117	1	0	1	0	0	rno-miR-879-5p	-0.23	-0.23	N/A
KCNH3	ENST00000257981.6	potassium voltage-gated channel, subfamily H (eag-related), member 3	5	2	0	0	2	0	rno-miR-879-5p	-0.23	-0.23	N/A
HAAO	ENST00000294973.6	3-hydroxyanthranilate 3,4-dioxygenase	7	1	0	0	1	0	rno-miR-879-5p	-0.23	-0.23	N/A
DPY19L2	ENST00000324472.4	dpy-19-like 2 (C. elegans)	17	2	0	0	2	0	rno-miR-879-5p	-0.23	-0.31	N/A
CLYBL	ENST00000376355.3	citrate lyase beta like	108	2	0	2	0	1	rno-miR-879-5p	-0.22	-0.26	N/A
ZNF256	ENST00000598928.1	zinc finger protein 256	18	1	0	0	1	1	rno-miR-879-5p	-0.22	-0.45	N/A
ERP29	ENST00000455836.1	endoplasmic reticulum protein 29	1210	1	0	0	1	0	rno-miR-879-5p	-0.22	-0.22	N/A
C4orf50	ENST00000531445.1	chromosome 4 open reading frame 50	5	1	0	0	1	2	rno-miR-879-5p	-0.22	-0.22	N/A
ESRP1	ENST00000358397.5	epithelial splicing regulatory protein 1	74	1	1	0	0	0	rno-miR-879-5p	-0.22	-0.22	N/A
HRK	ENST00000257572.5	harakiri, BCL2 interacting protein (contains only BH3 domain)	19	1	0	1	0	3	rno-miR-879-5p	-0.22	-0.22	N/A
CTHRC1	ENST00000330295.5	collagen triple helix repeat containing 1	1504	1	0	1	0	0	rno-miR-879-5p	-0.22	-0.23	N/A
TTC1	ENST00000231238.5	tetratricopeptide repeat domain 1	1052	1	0	0	1	0	rno-miR-879-5p	-0.22	-0.22	N/A
RNF149	ENST00000295317.3	ring finger protein 149	318	1	0	0	1	0	rno-miR-879-5p	-0.22	-0.22	N/A
APLN	ENST00000307484.6	apelin	48	2	0	1	1	0	rno-miR-879-5p	-0.22	-0.39	N/A
C22orf23	ENST00000403305.1	chromosome 22 open reading frame 23	6	1	0	0	1	0	rno-miR-879-5p	-0.22	-0.22	N/A
TEX35	ENST00000367642.3	testis expressed 35	5	2	0	0	2	0	rno-miR-879-5p	-0.22	-0.22	N/A
MRPS18B	ENST00000506373.2	mitochondrial ribosomal protein S18B	1667	1	0	1	0	0	rno-miR-879-5p	-0.22	-0.22	N/A
NCOA4	ENST00000452682.1	nuclear receptor coactivator 4	1665	1	0	1	0	0	rno-miR-879-5p	-0.22	-0.22	N/A
AMPD3	ENST00000444303.2	adenosine monophosphate deaminase 3	5	1	0	1	0	0	rno-miR-879-5p	-0.22	-0.22	N/A
MMP9	ENST00000372330.3	matrix metallopeptidase 9 (gelatinase B, 92kDa gelatinase, 92kDa type IV collagenase)	9	1	0	1	0	0	rno-miR-879-5p	-0.22	-0.22	N/A
DCN	ENST00000456569.2	decorin	1280	1	0	0	1	0	rno-miR-879-5p	-0.22	-0.22	N/A
FAM217B	ENST00000358293.3	family with sequence similarity 217, member B	175	2	0	0	2	0	rno-miR-879-5p	-0.22	-0.22	N/A
TMF1	ENST00000398559.2	TATA element modulatory factor 1	349	1	1	0	0	0	rno-miR-879-5p	-0.22	-0.25	N/A
DICER1	ENST00000541352.1	dicer 1, ribonuclease type III	25	1	0	0	1	1	rno-miR-879-5p	-0.22	-0.22	N/A
MAPK13	ENST00000373766.5	mitogen-activated protein kinase 13	499	1	0	1	0	0	rno-miR-879-5p	-0.22	-0.23	N/A
TANC2	ENST00000424789.2	tetratricopeptide repeat, ankyrin repeat and coiled-coil containing 2	155	1	1	0	0	3	rno-miR-879-5p	-0.22	-0.25	N/A
PCBD1	ENST00000299299.3	pterin-4 alpha-carbinolamine dehydratase/dimerization cofactor of hepatocyte nuclear factor 1 alpha	286	1	0	0	1	1	rno-miR-879-5p	-0.22	-0.35	N/A
NFS1	ENST00000374092.4	NFS1 cysteine desulfurase	629	1	0	0	1	0	rno-miR-879-5p	-0.22	-0.22	N/A
PYGM	ENST00000377432.3	phosphorylase, glycogen, muscle	5	1	0	1	0	0	rno-miR-879-5p	-0.22	-0.22	N/A
AOC1	ENST00000493429.1	amine oxidase, copper containing 1	5	1	0	0	1	0	rno-miR-879-5p	-0.22	-0.22	N/A
ATG9B	ENST00000605938.1	autophagy related 9B	5	1	0	0	1	4	rno-miR-879-5p	-0.22	-0.22	N/A
KCNV1	ENST00000524391.1	potassium channel, subfamily V, member 1	5	1	1	0	0	0	rno-miR-879-5p	-0.22	-0.22	N/A
HHLA1	ENST00000434736.2	HERV-H LTR-associating 1	5	1	0	0	1	0	rno-miR-879-5p	-0.22	-0.22	N/A
PEX5	ENST00000266563.5	peroxisomal biogenesis factor 5	2114	1	0	1	0	0	rno-miR-879-5p	-0.22	-0.22	N/A
C5orf20	ENST00000503143.2	chromosome 5 open reading frame 20	5	1	0	0	1	1	rno-miR-879-5p	-0.22	-0.22	N/A
M1AP	ENST00000290536.5	meiosis 1 associated protein	5	1	0	1	0	0	rno-miR-879-5p	-0.22	-0.22	N/A
RPS6KA6	ENST00000262752.2	ribosomal protein S6 kinase, 90kDa, polypeptide 6	156	1	0	1	0	0	rno-miR-879-5p	-0.22	-0.22	N/A
DLK2	ENST00000372485.1	delta-like 2 homolog (Drosophila)	19	1	0	0	1	0	rno-miR-879-5p	-0.22	-0.22	N/A
C21orf2	ENST00000339818.4	chromosome 21 open reading frame 2	205	1	0	1	0	0	rno-miR-879-5p	-0.22	-0.22	N/A
FKBP10	ENST00000321562.4	FK506 binding protein 10, 65 kDa	527	1	0	1	0	0	rno-miR-879-5p	-0.22	-0.22	N/A
IMMP2L	ENST00000405709.2	IMP2 inner mitochondrial membrane peptidase-like (S. cerevisiae)	560	1	0	1	0	0	rno-miR-879-5p	-0.22	-0.22	N/A
RIC8A	ENST00000526104.1	RIC8 guanine nucleotide exchange factor A	521	1	1	0	0	0	rno-miR-879-5p	-0.22	-0.33	N/A
TAF12	ENST00000373824.4	TAF12 RNA polymerase II, TATA box binding protein (TBP)-associated factor, 20kDa	183	1	0	1	0	0	rno-miR-879-5p	-0.22	-0.38	N/A
KIAA1644	ENST00000381176.4	KIAA1644	10	3	0	2	1	2	rno-miR-879-5p	-0.22	-0.24	N/A
TNFRSF13C	ENST00000291232.3	tumor necrosis factor receptor superfamily, member 13C	36	2	0	1	1	1	rno-miR-879-5p	-0.22	-0.35	N/A
PC	ENST00000529047.1	pyruvate carboxylase	798	1	0	1	0	0	rno-miR-879-5p	-0.22	-0.22	N/A
FAM222B	ENST00000582266.1	family with sequence similarity 222, member B	100	1	0	0	1	1	rno-miR-879-5p	-0.22	-0.22	N/A
MED15	ENST00000292733.7	mediator complex subunit 15	1334	2	0	0	2	0	rno-miR-879-5p	-0.22	-0.22	N/A
TBC1D31	ENST00000378080.2	TBC1 domain family, member 31	696	1	0	1	0	0	rno-miR-879-5p	-0.22	-0.22	N/A
CNR1	ENST00000362094.5	cannabinoid receptor 1 (brain)	40	1	0	0	1	2	rno-miR-879-5p	-0.22	-0.26	N/A
DNAJA4	ENST00000394855.3	DnaJ (Hsp40) homolog, subfamily A, member 4	24	1	0	0	1	1	rno-miR-879-5p	-0.22	-0.24	N/A
ADA	ENST00000372874.4	adenosine deaminase	116	1	0	0	1	0	rno-miR-879-5p	-0.21	-0.21	N/A
CAPZA1	ENST00000263168.3	capping protein (actin filament) muscle Z-line, alpha 1	1159	2	0	1	1	0	rno-miR-879-5p	-0.21	-0.23	N/A
PHB2	ENST00000546111.1	prohibitin 2	120	1	0	0	1	1	rno-miR-879-5p	-0.21	-0.24	N/A
FBXO28	ENST00000424254.2	F-box protein 28	461	1	1	0	0	3	rno-miR-879-5p	-0.21	-0.45	N/A
GYPA	ENST00000360771.4	glycophorin A (MNS blood group)	5	1	0	1	0	1	rno-miR-879-5p	-0.21	-0.21	N/A
GFRA2	ENST00000524240.1	GDNF family receptor alpha 2	13	1	1	0	0	0	rno-miR-879-5p	-0.21	-0.21	N/A
CRHR1	ENST00000398285.3	corticotropin releasing hormone receptor 1	9	1	0	1	0	0	rno-miR-879-5p	-0.21	-0.21	N/A
ITGA6	ENST00000375221.2	integrin, alpha 6	1328	1	1	0	0	0	rno-miR-879-5p	-0.21	-0.21	N/A
FAM20B	ENST00000263733.4	family with sequence similarity 20, member B	113	1	0	1	0	3	rno-miR-879-5p	-0.21	-0.28	N/A
GNAT1	ENST00000232461.3	guanine nucleotide binding protein (G protein), alpha transducing activity polypeptide 1	8	2	0	1	1	0	rno-miR-879-5p	-0.21	-0.21	N/A
HSPB6	ENST00000587965.1	heat shock protein, alpha-crystallin-related, B6	121	1	0	1	0	0	rno-miR-879-5p	-0.21	-0.21	N/A
NKX2-4	ENST00000351817.4	NK2 homeobox 4	132	1	0	1	0	0	rno-miR-879-5p	-0.21	-0.21	N/A
C2orf44	ENST00000406895.3	chromosome 2 open reading frame 44	104	1	0	1	0	0	rno-miR-879-5p	-0.21	-0.21	N/A
EXOC6B	ENST00000272427.6	exocyst complex component 6B	106	3	0	0	3	0	rno-miR-879-5p	-0.21	-0.21	N/A
HDC	ENST00000267845.3	histidine decarboxylase	5	1	0	0	1	0	rno-miR-879-5p	-0.21	-0.21	N/A
PGLYRP4	ENST00000359650.5	peptidoglycan recognition protein 4	5	1	0	1	0	0	rno-miR-879-5p	-0.21	-0.21	N/A
TRIM40	ENST00000396581.1	tripartite motif containing 40	5	1	0	0	1	0	rno-miR-879-5p	-0.21	-0.21	N/A
STC1	ENST00000290271.2	stanniocalcin 1	2932	1	0	0	1	2	rno-miR-879-5p	-0.21	-0.21	N/A
TNFRSF12A	ENST00000326577.4	tumor necrosis factor receptor superfamily, member 12A	266	1	0	0	1	0	rno-miR-879-5p	-0.21	-0.21	N/A
GLCCI1	ENST00000223145.5	glucocorticoid induced transcript 1	654	1	1	0	0	0	rno-miR-879-5p	-0.21	-0.29	N/A
MPZ	ENST00000533357.1	myelin protein zero	17	1	0	0	1	1	rno-miR-879-5p	-0.21	-0.21	N/A
GPR157	ENST00000377411.4	G protein-coupled receptor 157	48	1	0	1	0	0	rno-miR-879-5p	-0.21	-0.21	N/A
FAM102B	ENST00000370035.3	family with sequence similarity 102, member B	392	1	0	1	0	1	rno-miR-879-5p	-0.21	-0.24	N/A
RAB22A	ENST00000244040.3	RAB22A, member RAS oncogene family	484	1	0	0	1	4	rno-miR-879-5p	-0.21	-0.38	N/A
BEST1	ENST00000449131.2	bestrophin 1	83	1	0	0	1	1	rno-miR-879-5p	-0.21	-0.21	N/A
XK	ENST00000378616.3	X-linked Kx blood group (McLeod syndrome)	39	1	0	1	0	0	rno-miR-879-5p	-0.21	-0.21	N/A
TMEM200B	ENST00000521452.1	transmembrane protein 200B	152	2	0	1	1	1	rno-miR-879-5p	-0.21	-0.21	N/A
LARP1	ENST00000336314.4	La ribonucleoprotein domain family, member 1	4979	1	0	0	1	3	rno-miR-879-5p	-0.21	-0.21	N/A
ENPP7	ENST00000328313.5	ectonucleotide pyrophosphatase/phosphodiesterase 7	13	1	0	1	0	1	rno-miR-879-5p	-0.21	-0.21	N/A
FAM53B	ENST00000337318.3	family with sequence similarity 53, member B	27	2	0	2	0	0	rno-miR-879-5p	-0.21	-0.21	N/A
SIDT1	ENST00000264852.4	SID1 transmembrane family, member 1	5	1	1	0	0	0	rno-miR-879-5p	-0.21	-0.21	N/A
HEYL	ENST00000372852.3	hairy/enhancer-of-split related with YRPW motif-like	37	2	0	0	2	1	rno-miR-879-5p	-0.21	-0.27	N/A
FTO	ENST00000471389.1	fat mass and obesity associated	240	2	1	0	1	2	rno-miR-879-5p	-0.21	-0.29	N/A
SPSB1	ENST00000328089.6	splA/ryanodine receptor domain and SOCS box containing 1	572	1	1	0	0	0	rno-miR-879-5p	-0.21	-0.21	N/A
DSG4	ENST00000359747.4	desmoglein 4	5	1	0	1	0	0	rno-miR-879-5p	-0.21	-0.21	N/A
C2CD2L	ENST00000336702.3	C2CD2-like	13	1	0	1	0	0	rno-miR-879-5p	-0.21	-0.21	N/A
CHST9	ENST00000580774.1	carbohydrate (N-acetylgalactosamine 4-0) sulfotransferase 9	20	1	0	1	0	0	rno-miR-879-5p	-0.21	-0.21	N/A
FIS1	ENST00000474120.1	fission 1 (mitochondrial outer membrane) homolog (S. cerevisiae)	11997	1	0	0	1	0	rno-miR-879-5p	-0.21	-0.21	N/A
NCS1	ENST00000372398.3	neuronal calcium sensor 1	1083	1	0	0	1	5	rno-miR-879-5p	-0.21	-0.23	N/A
LHX1	ENST00000254457.5	LIM homeobox 1	15	1	0	1	0	2	rno-miR-879-5p	-0.21	-0.21	N/A
CTD-3074O7.11	ENST00000419755.3	Bardet-Biedl syndrome 1 protein	523	2	0	2	0	0	rno-miR-879-5p	-0.21	-0.21	N/A
NFATC3	ENST00000329524.4	nuclear factor of activated T-cells, cytoplasmic, calcineurin-dependent 3	221	1	0	1	0	1	rno-miR-879-5p	-0.21	-0.21	N/A
NCALD	ENST00000395923.1	neurocalcin delta	49	1	1	0	0	0	rno-miR-879-5p	-0.21	-0.21	N/A
TMC7	ENST00000421369.3	transmembrane channel-like 7	54	1	0	0	1	1	rno-miR-879-5p	-0.21	-0.21	N/A
MOV10L1	ENST00000262794.5	Mov10l1, Moloney leukemia virus 10-like 1, homolog (mouse)	5	1	0	0	1	0	rno-miR-879-5p	-0.21	-0.21	N/A
SH3BGRL2	ENST00000369838.4	SH3 domain binding glutamic acid-rich protein like 2	32	2	1	1	0	0	rno-miR-879-5p	-0.21	-0.62	N/A
RPGRIP1L	ENST00000262135.4	RPGRIP1-like	55	3	0	1	2	2	rno-miR-879-5p	-0.21	-0.39	N/A
FAR2	ENST00000536681.3	fatty acyl CoA reductase 2	193	1	0	1	0	0	rno-miR-879-5p	-0.21	-0.23	N/A
RAB11FIP1	ENST00000287263.4	RAB11 family interacting protein 1 (class I)	106	1	0	1	0	1	rno-miR-879-5p	-0.21	-0.21	N/A
CLINT1	ENST00000523094.1	clathrin interactor 1	581	1	0	1	0	1	rno-miR-879-5p	-0.2	-0.2	N/A
KCNJ1	ENST00000392665.2	potassium inwardly-rectifying channel, subfamily J, member 1	9	1	0	1	0	0	rno-miR-879-5p	-0.2	-0.2	N/A
MRPL11	ENST00000329819.4	mitochondrial ribosomal protein L11	8555	1	0	0	1	0	rno-miR-879-5p	-0.2	-0.2	N/A
GNG3	ENST00000294117.5	guanine nucleotide binding protein (G protein), gamma 3	10	1	0	0	1	0	rno-miR-879-5p	-0.2	-0.2	N/A
MCL1	ENST00000369026.2	myeloid cell leukemia sequence 1 (BCL2-related)	374	2	0	0	2	0	rno-miR-879-5p	-0.2	-0.34	N/A
GPALPP1	ENST00000361121.2	GPALPP motifs containing 1	845	1	0	1	0	0	rno-miR-879-5p	-0.2	-0.24	N/A
MOGS	ENST00000409065.1	mannosyl-oligosaccharide glucosidase	184	1	0	1	0	2	rno-miR-879-5p	-0.2	-0.21	N/A
CNTNAP1	ENST00000264638.4	contactin associated protein 1	821	1	0	1	0	1	rno-miR-879-5p	-0.2	-0.2	N/A
ZFP3	ENST00000318833.3	ZFP3 zinc finger protein	29	1	0	1	0	0	rno-miR-879-5p	-0.2	-0.2	N/A
CAND2	ENST00000456430.2	cullin-associated and neddylation-dissociated 2 (putative)	92	1	0	0	1	1	rno-miR-879-5p	-0.2	-0.2	N/A
CRTAC1	ENST00000298819.4	cartilage acidic protein 1	13	1	1	0	0	0	rno-miR-879-5p	-0.2	-0.2	N/A
DGKE	ENST00000284061.3	diacylglycerol kinase, epsilon 64kDa	470	3	0	2	1	1	rno-miR-879-5p	-0.2	-0.24	N/A
SERTAD3	ENST00000392028.4	SERTA domain containing 3	765	1	0	0	1	1	rno-miR-879-5p	-0.2	-0.2	N/A
CLTA	ENST00000433436.2	clathrin, light chain A	167	1	0	0	1	0	rno-miR-879-5p	-0.2	-0.21	N/A
VIL1	ENST00000248444.5	villin 1	390	1	0	1	0	1	rno-miR-879-5p	-0.2	-0.23	N/A
PNPLA7	ENST00000371457.1	patatin-like phospholipase domain containing 7	6	1	0	1	0	0	rno-miR-879-5p	-0.2	-0.2	N/A
KMT2D	ENST00000301067.7	lysine (K)-specific methyltransferase 2D	78	1	0	0	1	0	rno-miR-879-5p	-0.2	-0.2	N/A
ME2	ENST00000382927.3	malic enzyme 2, NAD(+)-dependent, mitochondrial	594	1	0	1	0	0	rno-miR-879-5p	-0.2	-0.2	N/A
PCDHGA11	ENST00000398587.2	protocadherin gamma subfamily A, 11	145	1	0	1	0	2	rno-miR-879-5p	-0.2	-0.2	N/A
FAM117B	ENST00000392238.2	family with sequence similarity 117, member B	245	1	1	0	0	0	rno-miR-879-5p	-0.2	-0.21	N/A
CYYR1	ENST00000299340.4	cysteine/tyrosine-rich 1	5	1	0	0	1	0	rno-miR-879-5p	-0.2	-0.2	N/A
PAX5	ENST00000358127.4	paired box 5	5	2	0	0	2	2	rno-miR-879-5p	-0.2	-0.2	N/A
PRRG3	ENST00000370353.3	proline rich Gla (G-carboxyglutamic acid) 3 (transmembrane)	5	1	0	1	0	2	rno-miR-879-5p	-0.2	-0.2	N/A
PRIMA1	ENST00000393140.1	proline rich membrane anchor 1	5	1	0	1	0	2	rno-miR-879-5p	-0.2	-0.2	N/A
RD3	ENST00000367002.4	retinal degeneration 3	5	2	0	0	2	0	rno-miR-879-5p	-0.2	-0.2	N/A
GEM	ENST00000396194.2	GTP binding protein overexpressed in skeletal muscle	40	1	0	0	1	0	rno-miR-879-5p	-0.2	-0.2	N/A
POLE4	ENST00000483063.1	polymerase (DNA-directed), epsilon 4, accessory subunit	330	1	0	0	1	0	rno-miR-879-5p	-0.2	-0.2	N/A
MBP	ENST00000397863.1	myelin basic protein	96	3	0	0	3	0	rno-miR-879-5p	-0.2	-0.2	N/A
C9orf69	ENST00000561457.1	chromosome 9 open reading frame 69	134	1	0	0	1	2	rno-miR-879-5p	-0.2	-0.2	N/A
SAMD9	ENST00000379958.2	sterile alpha motif domain containing 9	35	1	0	0	1	0	rno-miR-879-5p	-0.2	-0.2	N/A
WWP2	ENST00000359154.2	WW domain containing E3 ubiquitin protein ligase 2	405	1	1	0	0	0	rno-miR-879-5p	-0.2	-0.2	N/A
MAP1A	ENST00000382031.1	microtubule-associated protein 1A	223	1	1	0	0	0	rno-miR-879-5p	-0.2	-0.2	N/A
SLC10A7	ENST00000264986.3	solute carrier family 10, member 7	77	1	0	0	1	0	rno-miR-879-5p	-0.2	-0.2	N/A
MMGT1	ENST00000305963.2	membrane magnesium transporter 1	113	2	0	0	2	1	rno-miR-879-5p	-0.2	-0.21	N/A
GTF2E1	ENST00000283875.5	general transcription factor IIE, polypeptide 1, alpha 56kDa	218	1	0	0	1	1	rno-miR-879-5p	-0.2	-0.2	N/A
TRAPPC6A	ENST00000588062.1	trafficking protein particle complex 6A	2469	1	0	0	1	0	rno-miR-879-5p	-0.2	-0.2	N/A
CYP19A1	ENST00000396402.1	cytochrome P450, family 19, subfamily A, polypeptide 1	5	1	0	0	1	1	rno-miR-879-5p	-0.2	-0.2	N/A
RFTN2	ENST00000295049.4	raftlin family member 2	21	1	0	0	1	0	rno-miR-879-5p	-0.2	-0.2	N/A
WNK2	ENST00000395475.2	WNK lysine deficient protein kinase 2	134	2	1	1	0	2	rno-miR-879-5p	-0.2	-0.2	N/A
NRGN	ENST00000412681.2	neurogranin (protein kinase C substrate, RC3)	60	1	0	1	0	1	rno-miR-879-5p	-0.2	-0.2	N/A
MMP28	ENST00000250144.8	matrix metallopeptidase 28	5	1	0	1	0	0	rno-miR-879-5p	-0.2	-0.2	N/A
CACNA1C	ENST00000399655.1	calcium channel, voltage-dependent, L type, alpha 1C subunit	69	2	1	0	1	0	rno-miR-879-5p	-0.2	-0.2	N/A
ANKRD49	ENST00000544253.1	ankyrin repeat domain 49	32	1	1	0	0	0	rno-miR-879-5p	-0.2	-0.45	N/A
RP11-17M16.1	ENST00000532511.1	Homo sapiens FLJ44313 protein (FLJ44313), mRNA.	9	1	0	1	0	0	rno-miR-879-5p	-0.2	-0.2	N/A
PROM2	ENST00000317620.9	prominin 2	18	1	1	0	0	0	rno-miR-879-5p	-0.2	-0.2	N/A
FAM124A	ENST00000322475.8	family with sequence similarity 124A	5	1	0	0	1	1	rno-miR-879-5p	-0.2	-0.2	N/A
ALDH1A3	ENST00000329841.5	aldehyde dehydrogenase 1 family, member A3	8	1	1	0	0	0	rno-miR-879-5p	-0.2	-0.2	N/A
ARHGEF9	ENST00000253401.6	Cdc42 guanine nucleotide exchange factor (GEF) 9	13	1	0	1	0	0	rno-miR-879-5p	-0.2	-0.2	N/A
RXFP2	ENST00000380314.1	relaxin/insulin-like family peptide receptor 2	5	1	0	1	0	0	rno-miR-879-5p	-0.2	-0.2	N/A
CHIC1	ENST00000373504.6	cysteine-rich hydrophobic domain 1	16	1	0	0	1	0	rno-miR-879-5p	-0.2	-0.2	N/A
PRR5L	ENST00000527487.1	proline rich 5 like	238	1	0	1	0	0	rno-miR-879-5p	-0.2	-0.2	N/A
ARL10	ENST00000310389.5	ADP-ribosylation factor-like 10	236	1	0	0	1	2	rno-miR-879-5p	-0.2	-0.21	N/A
CAPN5	ENST00000531028.1	calpain 5	89	1	0	0	1	1	rno-miR-879-5p	-0.2	-0.2	N/A
WDR83	ENST00000418543.3	WD repeat domain 83	220	1	0	1	0	0	rno-miR-879-5p	-0.2	-0.2	N/A
RALGPS1	ENST00000259351.5	Ral GEF with PH domain and SH3 binding motif 1	34	1	1	0	0	2	rno-miR-879-5p	-0.2	-0.23	N/A
PKN3	ENST00000291906.4	protein kinase N3	224	1	0	1	0	0	rno-miR-879-5p	-0.2	-0.2	N/A
CNTFR	ENST00000351266.4	ciliary neurotrophic factor receptor	19	1	0	0	1	1	rno-miR-879-5p	-0.2	-0.2	N/A
SGMS2	ENST00000394684.4	sphingomyelin synthase 2	111	1	0	1	0	0	rno-miR-879-5p	-0.2	-0.2	N/A
HOXB6	ENST00000484302.2	homeobox B6	12	1	0	0	1	0	rno-miR-879-5p	-0.2	-0.2	N/A
CNGA3	ENST00000272602.2	cyclic nucleotide gated channel alpha 3	5	1	0	0	1	1	rno-miR-879-5p	-0.2	-0.2	N/A
GINS4	ENST00000523277.2	GINS complex subunit 4 (Sld5 homolog)	500	2	0	2	0	1	rno-miR-879-5p	-0.19	-0.31	N/A
HOXB9	ENST00000311177.5	homeobox B9	8	1	1	0	0	0	rno-miR-879-5p	-0.19	-0.33	N/A
ZNF287	ENST00000395824.1	zinc finger protein 287	14	2	1	0	1	0	rno-miR-879-5p	-0.19	-0.32	N/A
HLA-DRA	ENST00000395388.2	major histocompatibility complex, class II, DR alpha	58	1	0	1	0	0	rno-miR-879-5p	-0.19	-0.19	N/A
ZNF233	ENST00000592581.1	zinc finger protein 233	6	1	0	0	1	1	rno-miR-879-5p	-0.19	-0.19	N/A
PCDHGC4	ENST00000306593.1	protocadherin gamma subfamily C, 4	145	1	0	1	0	2	rno-miR-879-5p	-0.19	-0.19	N/A
RARG	ENST00000425354.2	retinoic acid receptor, gamma	21	1	0	1	0	0	rno-miR-879-5p	-0.19	-0.19	N/A
TRIM62	ENST00000291416.5	tripartite motif containing 62	28	3	0	1	2	1	rno-miR-879-5p	-0.19	-0.19	N/A
OSBPL1A	ENST00000319481.3	oxysterol binding protein-like 1A	539	1	0	0	1	0	rno-miR-879-5p	-0.19	-0.2	N/A
SLC2A10	ENST00000359271.2	solute carrier family 2 (facilitated glucose transporter), member 10	17	1	0	1	0	0	rno-miR-879-5p	-0.19	-0.21	N/A
LRRTM2	ENST00000274711.6	leucine rich repeat transmembrane neuronal 2	5	2	1	1	0	0	rno-miR-879-5p	-0.19	-0.19	N/A
PRSS8	ENST00000317508.6	protease, serine, 8	5	1	0	1	0	0	rno-miR-879-5p	-0.19	-0.19	N/A
GMDS	ENST00000530927.1	GDP-mannose 4,6-dehydratase	46	1	0	1	0	0	rno-miR-879-5p	-0.19	-0.19	N/A
KIF21B	ENST00000332129.2	kinesin family member 21B	12	1	1	0	0	2	rno-miR-879-5p	-0.19	-0.19	N/A
SLC39A4	ENST00000276833.5	solute carrier family 39 (zinc transporter), member 4	5	1	0	0	1	0	rno-miR-879-5p	-0.19	-0.19	N/A
TWF1	ENST00000552521.1	twinfilin actin-binding protein 1	72	1	0	0	1	0	rno-miR-879-5p	-0.19	-0.19	N/A
CCDC24	ENST00000372318.3	coiled-coil domain containing 24	66	1	0	1	0	0	rno-miR-879-5p	-0.19	-0.19	N/A
CCDC103	ENST00000417826.2	coiled-coil domain containing 103	72	2	0	0	2	1	rno-miR-879-5p	-0.19	-0.3	N/A
ABCA13	ENST00000544596.1	ATP-binding cassette, sub-family A (ABC1), member 13	5	1	0	0	1	0	rno-miR-879-5p	-0.19	-0.19	N/A
UBE2Q2	ENST00000267938.4	ubiquitin-conjugating enzyme E2Q family member 2	106	1	0	1	0	0	rno-miR-879-5p	-0.19	-0.21	N/A
HHAT	ENST00000413764.2	hedgehog acyltransferase	583	1	0	0	1	1	rno-miR-879-5p	-0.19	-0.19	N/A
SOX10	ENST00000396884.2	SRY (sex determining region Y)-box 10	5	2	0	0	2	0	rno-miR-879-5p	-0.19	-0.19	N/A
EFNA5	ENST00000333274.6	ephrin-A5	225	2	0	1	1	0	rno-miR-879-5p	-0.19	-0.19	N/A
C1orf85	ENST00000362007.1	chromosome 1 open reading frame 85	4649	1	0	0	1	0	rno-miR-879-5p	-0.19	-0.19	N/A
CHRDL1	ENST00000372045.1	chordin-like 1	5	2	0	0	2	0	rno-miR-879-5p	-0.19	-0.32	N/A
ZBTB44	ENST00000525842.1	zinc finger and BTB domain containing 44	236	1	0	1	0	1	rno-miR-879-5p	-0.19	-0.23	N/A
SLC7A2	ENST00000494857.1	solute carrier family 7 (cationic amino acid transporter, y+ system), member 2	1233	2	0	1	1	0	rno-miR-879-5p	-0.19	-0.19	N/A
PREX2	ENST00000288368.4	phosphatidylinositol-3,4,5-trisphosphate-dependent Rac exchange factor 2	11	3	0	0	3	1	rno-miR-879-5p	-0.19	-0.19	N/A
LOXL4	ENST00000260702.3	lysyl oxidase-like 4	299	2	0	2	0	0	rno-miR-879-5p	-0.19	-0.19	N/A
ZNF697	ENST00000421812.2	zinc finger protein 697	43	1	0	0	1	1	rno-miR-879-5p	-0.19	-0.36	N/A
AGPAT4	ENST00000366911.5	1-acylglycerol-3-phosphate O-acyltransferase 4	142	2	0	1	1	1	rno-miR-879-5p	-0.19	-0.23	N/A
EGR3	ENST00000519492.1	early growth response 3	21	1	0	0	1	1	rno-miR-879-5p	-0.19	-0.19	N/A
XIRP2	ENST00000409195.1	xin actin-binding repeat containing 2	5	1	1	0	0	0	rno-miR-879-5p	-0.19	-0.19	N/A
MBL2	ENST00000373968.3	mannose-binding lectin (protein C) 2, soluble	5	1	0	0	1	0	rno-miR-879-5p	-0.19	-0.19	N/A
PCDHGB3	ENST00000576222.1	protocadherin gamma subfamily B, 3	145	1	0	1	0	2	rno-miR-879-5p	-0.19	-0.19	N/A
CLDN16	ENST00000264734.2	claudin 16	25	1	0	0	1	0	rno-miR-879-5p	-0.19	-0.19	N/A
C15orf56	ENST00000319503.3	chromosome 15 open reading frame 56	5	1	0	0	1	0	rno-miR-879-5p	-0.19	-0.19	N/A
FAM83D	ENST00000217429.4	family with sequence similarity 83, member D	600	3	0	0	3	0	rno-miR-879-5p	-0.19	-0.37	N/A
PCSK4	ENST00000300954.5	proprotein convertase subtilisin/kexin type 4	5	1	0	0	1	0	rno-miR-879-5p	-0.19	-0.19	N/A
KIAA1161	ENST00000297625.7	KIAA1161	18	2	0	1	1	0	rno-miR-879-5p	-0.19	-0.19	N/A
VSX2	ENST00000261980.2	visual system homeobox 2	5	1	0	1	0	0	rno-miR-879-5p	-0.19	-0.19	N/A
LYST	ENST00000389794.3	lysosomal trafficking regulator	9	1	0	0	1	1	rno-miR-879-5p	-0.19	-0.19	N/A
INPP5J	ENST00000331075.5	inositol polyphosphate-5-phosphatase J	70	1	0	1	0	0	rno-miR-879-5p	-0.19	-0.19	N/A
E2F7	ENST00000416496.2	E2F transcription factor 7	308	1	0	0	1	1	rno-miR-879-5p	-0.19	-0.19	N/A
GUCD1	ENST00000447813.2	guanylyl cyclase domain containing 1	2990	1	0	1	0	0	rno-miR-879-5p	-0.19	-0.19	N/A
MCAM	ENST00000392814.1	melanoma cell adhesion molecule	398	1	0	1	0	0	rno-miR-879-5p	-0.19	-0.19	N/A
CCDC64	ENST00000397558.2	coiled-coil domain containing 64	7	2	1	1	0	2	rno-miR-879-5p	-0.19	-0.19	N/A
CPLX3	ENST00000395018.4	complexin 3	5	1	0	0	1	1	rno-miR-879-5p	-0.19	-0.19	N/A
ZNF22	ENST00000298299.3	zinc finger protein 22	62	1	0	1	0	0	rno-miR-879-5p	-0.19	-0.19	N/A
WDR11	ENST00000263461.6	WD repeat domain 11	110	1	0	1	0	0	rno-miR-879-5p	-0.19	-0.2	N/A
GDPD5	ENST00000443276.2	glycerophosphodiester phosphodiesterase domain containing 5	8	1	0	0	1	2	rno-miR-879-5p	-0.19	-0.19	N/A
LXN	ENST00000264265.3	latexin	8	1	0	0	1	0	rno-miR-879-5p	-0.19	-0.32	N/A
ANAPC15	ENST00000543587.1	anaphase promoting complex subunit 15	36	1	0	0	1	0	rno-miR-879-5p	-0.18	-0.18	N/A
CRY2	ENST00000443527.2	cryptochrome 2 (photolyase-like)	63	2	0	0	2	0	rno-miR-879-5p	-0.18	-0.18	N/A
PCDHGB1	ENST00000523390.1	protocadherin gamma subfamily B, 1	145	1	0	1	0	2	rno-miR-879-5p	-0.18	-0.18	N/A
EXD2	ENST00000409018.3	exonuclease 3'-5' domain containing 2	3135	1	0	0	1	1	rno-miR-879-5p	-0.18	-0.18	N/A
SYT4	ENST00000255224.3	synaptotagmin IV	11	1	1	0	0	0	rno-miR-879-5p	-0.18	-0.18	N/A
RASGRP2	ENST00000394429.1	RAS guanyl releasing protein 2 (calcium and DAG-regulated)	101	1	0	0	1	0	rno-miR-879-5p	-0.18	-0.18	N/A
PCDHGB4	ENST00000519479.1	protocadherin gamma subfamily B, 4	145	1	0	1	0	2	rno-miR-879-5p	-0.18	-0.18	N/A
C14orf79	ENST00000550614.1	chromosome 14 open reading frame 79	29	1	0	0	1	0	rno-miR-879-5p	-0.18	-0.18	N/A
HTR3A	ENST00000504030.2	5-hydroxytryptamine (serotonin) receptor 3A, ionotropic	5	1	0	0	1	0	rno-miR-879-5p	-0.18	-0.18	N/A
PCDHGB2	ENST00000522605.1	protocadherin gamma subfamily B, 2	145	1	0	1	0	2	rno-miR-879-5p	-0.18	-0.18	N/A
NKIRAS2	ENST00000462043.2	NFKB inhibitor interacting Ras-like 2	9685	1	0	1	0	0	rno-miR-879-5p	-0.18	-0.18	N/A
CDADC1	ENST00000251108.6	cytidine and dCMP deaminase domain containing 1	14	1	1	0	0	1	rno-miR-879-5p	-0.18	-0.41	N/A
NDC1	ENST00000540001.1	NDC1 transmembrane nucleoporin	371	3	0	2	1	1	rno-miR-879-5p	-0.18	-0.36	N/A
LIMD2	ENST00000259006.3	LIM domain containing 2	90	1	0	0	1	1	rno-miR-879-5p	-0.18	-0.22	N/A
ECT2	ENST00000232458.5	epithelial cell transforming sequence 2 oncogene	220	1	0	1	0	0	rno-miR-879-5p	-0.18	-0.19	N/A
ZBTB25	ENST00000608382.1	zinc finger and BTB domain containing 25	149	1	1	0	0	1	rno-miR-879-5p	-0.18	-0.27	N/A
ARTN	ENST00000372359.5	artemin	18	1	0	0	1	0	rno-miR-879-5p	-0.18	-0.18	N/A
PCDHGA3	ENST00000253812.6	protocadherin gamma subfamily A, 3	145	1	0	1	0	2	rno-miR-879-5p	-0.18	-0.18	N/A
PCDHGA8	ENST00000398604.2	protocadherin gamma subfamily A, 8	145	1	0	1	0	2	rno-miR-879-5p	-0.18	-0.18	N/A
SEC24D	ENST00000429811.2	SEC24 family, member D (S. cerevisiae)	50	1	0	0	1	0	rno-miR-879-5p	-0.18	-0.18	N/A
PCDHGA12	ENST00000252085.3	protocadherin gamma subfamily A, 12	145	1	0	1	0	2	rno-miR-879-5p	-0.18	-0.18	N/A
PCDHGC3	ENST00000308177.3	protocadherin gamma subfamily C, 3	145	1	0	1	0	2	rno-miR-879-5p	-0.18	-0.18	N/A
PCDHGA6	ENST00000517434.1	protocadherin gamma subfamily A, 6	145	1	0	1	0	2	rno-miR-879-5p	-0.18	-0.18	N/A
PCDHGA5	ENST00000518069.1	protocadherin gamma subfamily A, 5	145	1	0	1	0	2	rno-miR-879-5p	-0.18	-0.18	N/A
PCDHGB6	ENST00000520790.1	protocadherin gamma subfamily B, 6	145	1	0	1	0	2	rno-miR-879-5p	-0.18	-0.18	N/A
PCDHGB7	ENST00000398594.2	protocadherin gamma subfamily B, 7	145	1	0	1	0	2	rno-miR-879-5p	-0.18	-0.18	N/A
SFXN3	ENST00000393459.1	sideroflexin 3	154	1	0	1	0	0	rno-miR-879-5p	-0.18	-0.18	N/A
PCDHGA2	ENST00000394576.2	protocadherin gamma subfamily A, 2	145	1	0	1	0	2	rno-miR-879-5p	-0.18	-0.18	N/A
PCDHGA1	ENST00000517417.1	protocadherin gamma subfamily A, 1	145	1	0	1	0	2	rno-miR-879-5p	-0.18	-0.18	N/A
PCDHGA4	ENST00000571252.1	protocadherin gamma subfamily A, 4	145	1	0	1	0	2	rno-miR-879-5p	-0.18	-0.18	N/A
VPS52	ENST00000482399.1	vacuolar protein sorting 52 homolog (S. cerevisiae)	124	1	0	0	1	2	rno-miR-879-5p	-0.18	-0.18	N/A
PICK1	ENST00000404072.3	protein interacting with PRKCA 1	155	1	0	0	1	0	rno-miR-879-5p	-0.18	-0.18	N/A
PCDHGA9	ENST00000573521.1	protocadherin gamma subfamily A, 9	145	1	0	1	0	2	rno-miR-879-5p	-0.18	-0.18	N/A
PCDHGA7	ENST00000518325.1	protocadherin gamma subfamily A, 7	145	1	0	1	0	2	rno-miR-879-5p	-0.18	-0.18	N/A
ZNF488	ENST00000494156.1	zinc finger protein 488	61	1	0	0	1	1	rno-miR-879-5p	-0.18	-0.18	N/A
FUT7	ENST00000314412.6	fucosyltransferase 7 (alpha (1,3) fucosyltransferase)	5	1	0	0	1	0	rno-miR-879-5p	-0.18	-0.18	N/A
RASAL1	ENST00000546530.1	RAS protein activator like 1 (GAP1 like)	12	1	0	0	1	2	rno-miR-879-5p	-0.18	-0.2	N/A
FAM181B	ENST00000329203.3	family with sequence similarity 181, member B	5	1	0	0	1	0	rno-miR-879-5p	-0.18	-0.18	N/A
SLC35E2B	ENST00000378662.1	solute carrier family 35, member E2B	5	1	0	0	1	0	rno-miR-879-5p	-0.18	-0.18	N/A
CDC25A	ENST00000302506.3	cell division cycle 25A	5	1	0	0	1	2	rno-miR-879-5p	-0.18	-0.18	N/A
TSGA13	ENST00000456951.1	testis specific, 13	5	1	0	0	1	0	rno-miR-879-5p	-0.18	-0.18	N/A
MASP1	ENST00000296280.6	mannan-binding lectin serine peptidase 1 (C4/C2 activating component of Ra-reactive factor)	838	1	0	1	0	0	rno-miR-879-5p	-0.18	-0.18	N/A
LZTS3	ENST00000329152.3	Homo sapiens leucine zipper, putative tumor suppressor family member 3 (LZTS3), transcript variant 2, mRNA.	78	2	1	1	0	2	rno-miR-879-5p	-0.18	-0.18	N/A
GRM8	ENST00000358373.3	glutamate receptor, metabotropic 8	26	1	0	1	0	0	rno-miR-879-5p	-0.18	-0.18	N/A
ZNF398	ENST00000420008.2	zinc finger protein 398	305	1	0	0	1	1	rno-miR-879-5p	-0.18	-0.3	N/A
VPS26A	ENST00000395098.1	vacuolar protein sorting 26 homolog A (S. pombe)	127	1	0	0	1	1	rno-miR-879-5p	-0.18	-0.21	N/A
C1orf147	ENST00000367119.1	chromosome 1 open reading frame 147	5	1	0	1	0	1	rno-miR-879-5p	-0.18	-0.18	N/A
TRIM39	ENST00000396551.3	tripartite motif containing 39	840	1	0	1	0	0	rno-miR-879-5p	-0.18	-0.18	N/A
ST8SIA2	ENST00000268164.3	ST8 alpha-N-acetyl-neuraminide alpha-2,8-sialyltransferase 2	9	1	0	0	1	5	rno-miR-879-5p	-0.18	-0.18	N/A
C10orf82	ENST00000369210.3	chromosome 10 open reading frame 82	5	1	0	0	1	0	rno-miR-879-5p	-0.18	-0.18	N/A
MS4A3	ENST00000278865.3	membrane-spanning 4-domains, subfamily A, member 3 (hematopoietic cell-specific)	5	1	0	0	1	0	rno-miR-879-5p	-0.18	-0.18	N/A
C2orf72	ENST00000373640.4	chromosome 2 open reading frame 72	3885	1	0	1	0	0	rno-miR-879-5p	-0.18	-0.18	N/A
SLC29A3	ENST00000373189.5	solute carrier family 29 (equilibrative nucleoside transporter), member 3	174	1	0	0	1	0	rno-miR-879-5p	-0.18	-0.18	N/A
DCAF7	ENST00000310827.4	DDB1 and CUL4 associated factor 7	3289	1	0	0	1	1	rno-miR-879-5p	-0.18	-0.18	N/A
C6orf211	ENST00000367294.3	chromosome 6 open reading frame 211	65	1	0	0	1	0	rno-miR-879-5p	-0.18	-0.18	N/A
HTR2C	ENST00000371950.3	5-hydroxytryptamine (serotonin) receptor 2C, G protein-coupled	5	1	0	1	0	0	rno-miR-879-5p	-0.18	-0.18	N/A
VWA1	ENST00000338660.5	von Willebrand factor A domain containing 1	145	1	0	0	1	1	rno-miR-879-5p	-0.18	-0.18	N/A
LGALS9C	ENST00000328114.6	lectin, galactoside-binding, soluble, 9C	5	1	0	0	1	0	rno-miR-879-5p	-0.18	-0.18	N/A
FBXO36	ENST00000373652.3	F-box protein 36	5	1	0	1	0	0	rno-miR-879-5p	-0.18	-0.18	N/A
MTHFD2	ENST00000394053.2	methylenetetrahydrofolate dehydrogenase (NADP+ dependent) 2, methenyltetrahydrofolate cyclohydrolase	330	1	0	1	0	0	rno-miR-879-5p	-0.18	-0.18	N/A
PPM1N	ENST00000324688.4	protein phosphatase, Mg2+/Mn2+ dependent, 1N (putative)	79	1	0	0	1	0	rno-miR-879-5p	-0.18	-0.18	N/A
ZNF225	ENST00000592780.1	zinc finger protein 225	100	1	0	0	1	0	rno-miR-879-5p	-0.18	-0.19	N/A
UBE2I	ENST00000355803.4	ubiquitin-conjugating enzyme E2I	291	2	1	0	1	0	rno-miR-879-5p	-0.18	-0.54	N/A
AC007390.5	ENST00000402297.1	HCG1988162; Uncharacterized protein	223	1	0	0	1	0	rno-miR-879-5p	-0.18	-0.19	N/A
MMS19	ENST00000327277.7	MMS19 nucleotide excision repair homolog (S. cerevisiae)	1062	1	0	1	0	0	rno-miR-879-5p	-0.18	-0.19	N/A
GRAP2	ENST00000344138.4	GRB2-related adaptor protein 2	5	3	0	2	1	4	rno-miR-879-5p	-0.18	-0.23	N/A
ANKRD34C	ENST00000421388.2	ankyrin repeat domain 34C	5	1	1	0	0	0	rno-miR-879-5p	-0.18	-0.18	N/A
CYGB	ENST00000293230.5	cytoglobin	10	1	0	0	1	0	rno-miR-879-5p	-0.18	-0.18	N/A
CDH4	ENST00000360469.5	cadherin 4, type 1, R-cadherin (retinal)	33	1	0	1	0	1	rno-miR-879-5p	-0.18	-0.18	N/A
CATSPER4	ENST00000456354.2	cation channel, sperm associated 4	5	1	0	0	1	0	rno-miR-879-5p	-0.18	-0.18	N/A
BHMT2	ENST00000255192.3	betaine--homocysteine S-methyltransferase 2	297	1	0	0	1	0	rno-miR-879-5p	-0.18	-0.18	N/A
CHST4	ENST00000338482.5	carbohydrate (N-acetylglucosamine 6-O) sulfotransferase 4	15	2	0	0	2	0	rno-miR-879-5p	-0.18	-0.3	N/A
FBXL18	ENST00000382368.3	F-box and leucine-rich repeat protein 18	92	2	0	1	1	1	rno-miR-879-5p	-0.18	-0.2	N/A
THRB	ENST00000396671.2	thyroid hormone receptor, beta	55	3	1	0	2	2	rno-miR-879-5p	-0.18	-0.27	N/A
CX3CR1	ENST00000399220.2	chemokine (C-X3-C motif) receptor 1	17	1	0	1	0	0	rno-miR-879-5p	-0.18	-0.18	N/A
FAM46B	ENST00000289166.5	family with sequence similarity 46, member B	18	1	0	0	1	0	rno-miR-879-5p	-0.18	-0.18	N/A
FKBP15	ENST00000238256.3	FK506 binding protein 15, 133kDa	119	2	0	0	2	1	rno-miR-879-5p	-0.18	-0.18	N/A
CD177	ENST00000378009.4	CD177 molecule	5	1	0	1	0	1	rno-miR-879-5p	-0.18	-0.18	N/A
HOXA13	ENST00000222753.4	homeobox A13	328	1	1	0	0	1	rno-miR-879-5p	-0.18	-0.2	N/A
FGF1	ENST00000360966.5	fibroblast growth factor 1 (acidic)	88	1	1	0	0	0	rno-miR-879-5p	-0.18	-0.52	N/A
TMEM104	ENST00000335464.5	transmembrane protein 104	657	2	0	0	2	3	rno-miR-879-5p	-0.18	-0.19	N/A
EVI5L	ENST00000270530.4	ecotropic viral integration site 5-like	15	2	0	0	2	0	rno-miR-879-5p	-0.18	-0.18	N/A
LILRA6	ENST00000391735.3	leukocyte immunoglobulin-like receptor, subfamily A (with TM domain), member 6	5	1	0	0	1	0	rno-miR-879-5p	-0.18	-0.18	N/A
CASP8	ENST00000392259.2	caspase 8, apoptosis-related cysteine peptidase	64	1	0	1	0	0	rno-miR-879-5p	-0.18	-0.18	N/A
MACROD2	ENST00000217246.4	MACRO domain containing 2	5	1	0	1	0	0	rno-miR-879-5p	-0.18	-0.18	N/A
RP11-108K14.8	ENST00000468317.2	Mitochondrial GTPase 1	1071	1	0	0	1	1	rno-miR-879-5p	-0.18	-0.18	N/A
RNF138	ENST00000261593.3	ring finger protein 138, E3 ubiquitin protein ligase	376	1	1	0	0	1	rno-miR-879-5p	-0.18	-0.3	N/A
MXD4	ENST00000337190.2	MAX dimerization protein 4	1173	2	0	0	2	2	rno-miR-879-5p	-0.18	-0.24	N/A
GABRR1	ENST00000454853.2	gamma-aminobutyric acid (GABA) A receptor, rho 1	14	1	0	1	0	0	rno-miR-879-5p	-0.18	-0.23	N/A
PDPN	ENST00000294489.6	podoplanin	264	2	0	1	1	0	rno-miR-879-5p	-0.18	-0.34	N/A
GUCA1A	ENST00000053469.4	guanylate cyclase activator 1A (retina)	5	1	0	0	1	0	rno-miR-879-5p	-0.18	-0.18	N/A
SOX5	ENST00000546136.1	SRY (sex determining region Y)-box 5	43	1	0	0	1	0	rno-miR-879-5p	-0.18	-0.18	N/A
CXCL9	ENST00000264888.5	chemokine (C-X-C motif) ligand 9	5	1	0	1	0	1	rno-miR-879-5p	-0.18	-0.18	N/A
MBD6	ENST00000355673.3	methyl-CpG binding domain protein 6	24	1	0	0	1	0	rno-miR-879-5p	-0.18	-0.18	N/A
RCVRN	ENST00000226193.5	recoverin	5	1	0	1	0	0	rno-miR-879-5p	-0.18	-0.18	N/A
AMBRA1	ENST00000314845.3	autophagy/beclin-1 regulator 1	35	1	0	0	1	1	rno-miR-879-5p	-0.18	-0.18	N/A
MAPK4	ENST00000592595.1	mitogen-activated protein kinase 4	77	2	0	2	0	1	rno-miR-879-5p	-0.18	-0.19	N/A
TAGLN2	ENST00000368096.1	transgelin 2	2192	1	0	1	0	0	rno-miR-879-5p	-0.18	-0.18	N/A
ACTN4	ENST00000252699.2	actinin, alpha 4	5688	2	0	1	1	1	rno-miR-879-5p	-0.18	-0.27	N/A
HMX3	ENST00000357878.5	H6 family homeobox 3	9	1	1	0	0	0	rno-miR-879-5p	-0.18	-0.44	N/A
ELP5	ENST00000574993.1	elongator acetyltransferase complex subunit 5	123	1	0	0	1	0	rno-miR-879-5p	-0.18	-0.18	N/A
LY86	ENST00000379953.2	lymphocyte antigen 86	5	1	0	0	1	0	rno-miR-879-5p	-0.18	-0.18	N/A
DTX3	ENST00000551632.1	deltex homolog 3 (Drosophila)	28	1	0	1	0	1	rno-miR-879-5p	-0.18	-0.18	N/A
DRAXIN	ENST00000294485.5	dorsal inhibitory axon guidance protein	5	1	1	0	0	1	rno-miR-879-5p	-0.18	-0.18	N/A
TOR2A	ENST00000458505.3	torsin family 2, member A	75	2	0	1	1	1	rno-miR-879-5p	-0.18	-0.18	N/A
PCLO	ENST00000333891.9	piccolo presynaptic cytomatrix protein	22	2	0	0	2	0	rno-miR-879-5p	-0.18	-0.18	N/A
PSKH1	ENST00000291041.5	protein serine kinase H1	699	2	1	0	1	0	rno-miR-879-5p	-0.18	-0.18	N/A
MTG1	ENST00000317502.6	mitochondrial ribosome-associated GTPase 1	1071	1	0	0	1	1	rno-miR-879-5p	-0.18	-0.18	N/A
PDAP1	ENST00000350498.3	PDGFA associated protein 1	208	1	0	1	0	0	rno-miR-879-5p	-0.18	-0.18	N/A
RPP25	ENST00000322177.5	ribonuclease P/MRP 25kDa subunit	546	1	0	0	1	0	rno-miR-879-5p	-0.18	-0.19	N/A
CLDN12	ENST00000287916.4	claudin 12	267	1	0	0	1	1	rno-miR-879-5p	-0.17	-0.17	N/A
CSH2	ENST00000336844.5	chorionic somatomammotropin hormone 2	5	1	0	1	0	0	rno-miR-879-5p	-0.17	-0.17	N/A
FAM43B	ENST00000332947.4	family with sequence similarity 43, member B	17	1	0	1	0	0	rno-miR-879-5p	-0.17	-0.17	N/A
RDH11	ENST00000381346.4	retinol dehydrogenase 11 (all-trans/9-cis/11-cis)	1177	1	0	1	0	0	rno-miR-879-5p	-0.17	-0.17	N/A
VPS13B	ENST00000395996.1	vacuolar protein sorting 13 homolog B (yeast)	262	2	1	1	0	6	rno-miR-879-5p	-0.17	-0.17	N/A
CCDC82	ENST00000278520.5	coiled-coil domain containing 82	224	1	0	0	1	0	rno-miR-879-5p	-0.17	-0.18	N/A
PIK3R5	ENST00000447110.1	phosphoinositide-3-kinase, regulatory subunit 5	5	2	0	1	1	0	rno-miR-879-5p	-0.17	-0.17	N/A
BBS1	ENST00000393994.2	Bardet-Biedl syndrome 1	523	2	0	2	0	0	rno-miR-879-5p	-0.17	-0.17	N/A
TTF2	ENST00000369466.4	transcription termination factor, RNA polymerase II	837	1	0	1	0	2	rno-miR-879-5p	-0.17	-0.33	N/A
PRPS2	ENST00000380668.5	phosphoribosyl pyrophosphate synthetase 2	739	1	0	1	0	1	rno-miR-879-5p	-0.17	-0.18	N/A
REM2	ENST00000267396.4	RAS (RAD and GEM)-like GTP binding 2	140	1	0	1	0	0	rno-miR-879-5p	-0.17	-0.17	N/A
LRRTM3	ENST00000361320.4	leucine rich repeat transmembrane neuronal 3	5	1	0	0	1	0	rno-miR-879-5p	-0.17	-0.17	N/A
UBL3	ENST00000380680.4	ubiquitin-like 3	431	1	1	0	0	0	rno-miR-879-5p	-0.17	-0.17	N/A
IKZF1	ENST00000331340.3	IKAROS family zinc finger 1 (Ikaros)	11	1	0	0	1	1	rno-miR-879-5p	-0.17	-0.17	N/A
GALM	ENST00000272252.5	galactose mutarotase (aldose 1-epimerase)	963	1	0	0	1	0	rno-miR-879-5p	-0.17	-0.22	N/A
ABHD4	ENST00000428304.2	abhydrolase domain containing 4	102	2	0	1	1	1	rno-miR-879-5p	-0.17	-0.22	N/A
USP4	ENST00000351842.4	ubiquitin specific peptidase 4 (proto-oncogene)	253	1	0	1	0	0	rno-miR-879-5p	-0.17	-0.18	N/A
PAQR4	ENST00000318782.8	progestin and adipoQ receptor family member IV	703	1	0	1	0	1	rno-miR-879-5p	-0.17	-0.17	N/A
STIM1	ENST00000527651.1	stromal interaction molecule 1	1672	2	0	2	0	0	rno-miR-879-5p	-0.17	-0.17	N/A
KCNA2	ENST00000485317.1	potassium voltage-gated channel, shaker-related subfamily, member 2	5	1	0	0	1	1	rno-miR-879-5p	-0.17	-0.17	N/A
SEC14L2	ENST00000312932.9	SEC14-like 2 (S. cerevisiae)	187	2	0	2	0	0	rno-miR-879-5p	-0.17	-0.21	N/A
TNFAIP1	ENST00000226225.2	tumor necrosis factor, alpha-induced protein 1 (endothelial)	1565	1	0	0	1	2	rno-miR-879-5p	-0.17	-0.18	N/A
MARCH5	ENST00000358935.2	membrane-associated ring finger (C3HC4) 5	881	1	0	1	0	1	rno-miR-879-5p	-0.17	-0.18	N/A
CCDC155	ENST00000447857.3	coiled-coil domain containing 155	5	1	0	0	1	0	rno-miR-879-5p	-0.17	-0.17	N/A
ZBTB39	ENST00000300101.2	zinc finger and BTB domain containing 39	7	2	1	0	1	1	rno-miR-879-5p	-0.17	-0.17	N/A
GALE	ENST00000374497.3	UDP-galactose-4-epimerase	27	1	0	1	0	0	rno-miR-879-5p	-0.17	-0.17	N/A
BCL2	ENST00000398117.1	B-cell CLL/lymphoma 2	55	1	0	1	0	2	rno-miR-879-5p	-0.17	-0.19	N/A
ICAM1	ENST00000264832.3	intercellular adhesion molecule 1	861	2	0	1	1	0	rno-miR-879-5p	-0.17	-0.22	N/A
DMBX1	ENST00000360032.3	diencephalon/mesencephalon homeobox 1	31	1	0	0	1	1	rno-miR-879-5p	-0.17	-0.17	N/A
LRRN4CL	ENST00000317449.4	LRRN4 C-terminal like	17	1	0	0	1	0	rno-miR-879-5p	-0.17	-0.17	N/A
TERT	ENST00000296820.5	telomerase reverse transcriptase	10	1	0	0	1	0	rno-miR-879-5p	-0.17	-0.17	N/A
CLCN6	ENST00000312413.6	chloride channel, voltage-sensitive 6	227	1	0	0	1	1	rno-miR-879-5p	-0.17	-0.17	N/A
ALYREF	ENST00000331204.4	Aly/REF export factor	28673	1	0	1	0	0	rno-miR-879-5p	-0.17	-0.17	N/A
ELK3	ENST00000228741.3	ELK3, ETS-domain protein (SRF accessory protein 2)	2719	1	0	1	0	0	rno-miR-879-5p	-0.17	-0.18	N/A
METTL8	ENST00000375258.4	methyltransferase like 8	124	2	0	0	2	4	rno-miR-879-5p	-0.17	-0.24	N/A
RNF144A	ENST00000320892.6	ring finger protein 144A	124	1	0	0	1	1	rno-miR-879-5p	-0.17	-0.18	N/A
XKR4	ENST00000327381.6	XK, Kell blood group complex subunit-related family, member 4	5	3	1	0	2	1	rno-miR-879-5p	-0.17	-0.17	N/A
ZNF710	ENST00000268154.4	zinc finger protein 710	5	2	1	0	1	2	rno-miR-879-5p	-0.17	-0.17	N/A
RNF123	ENST00000327697.6	ring finger protein 123	85	1	0	0	1	0	rno-miR-879-5p	-0.17	-0.17	N/A
CCDC140	ENST00000295226.1	coiled-coil domain containing 140	5	1	0	0	1	0	rno-miR-879-5p	-0.17	-0.17	N/A
KCTD2	ENST00000322444.6	potassium channel tetramerization domain containing 2	3328	1	0	0	1	1	rno-miR-879-5p	-0.17	-0.17	N/A
LDOC1	ENST00000370526.2	leucine zipper, down-regulated in cancer 1	14	1	0	0	1	0	rno-miR-879-5p	-0.17	-0.18	N/A
RASEF	ENST00000376447.3	RAS and EF-hand domain containing	298	1	0	0	1	0	rno-miR-879-5p	-0.17	-0.17	N/A
DNAJC5G	ENST00000296097.3	DnaJ (Hsp40) homolog, subfamily C, member 5 gamma	5	1	0	0	1	0	rno-miR-879-5p	-0.17	-0.17	N/A
ZNF324	ENST00000536459.2	zinc finger protein 324	82	1	1	0	0	0	rno-miR-879-5p	-0.17	-0.17	N/A
FAM214B	ENST00000378566.1	family with sequence similarity 214, member B	8	1	0	0	1	0	rno-miR-879-5p	-0.17	-0.17	N/A
TMEM79	ENST00000295694.5	transmembrane protein 79	11	1	0	0	1	0	rno-miR-879-5p	-0.17	-0.17	N/A
PRKCI	ENST00000295797.4	protein kinase C, iota	103	1	0	1	0	0	rno-miR-879-5p	-0.17	-0.17	N/A
PCDH11X	ENST00000504220.2	protocadherin 11 X-linked	5	2	0	1	1	0	rno-miR-879-5p	-0.17	-0.17	N/A
LAMTOR1	ENST00000538404.1	late endosomal/lysosomal adaptor, MAPK and MTOR activator 1	1317	1	0	0	1	1	rno-miR-879-5p	-0.17	-0.17	N/A
NTNG1	ENST00000370067.1	netrin G1	5	1	1	0	0	1	rno-miR-879-5p	-0.17	-0.17	N/A
GOLGA7B	ENST00000370602.1	golgin A7 family, member B	5	1	1	0	0	1	rno-miR-879-5p	-0.17	-0.17	N/A
PAK1	ENST00000278568.4	p21 protein (Cdc42/Rac)-activated kinase 1	374	1	0	0	1	0	rno-miR-879-5p	-0.17	-0.17	N/A
SYT15	ENST00000374323.4	synaptotagmin XV	5	1	0	0	1	1	rno-miR-879-5p	-0.17	-0.17	N/A
HGD	ENST00000283871.5	homogentisate 1,2-dioxygenase	4612	1	0	0	1	0	rno-miR-879-5p	-0.17	-0.17	N/A
LRRC38	ENST00000376085.3	leucine rich repeat containing 38	5	1	0	1	0	0	rno-miR-879-5p	-0.17	-0.17	N/A
PIK3IP1	ENST00000441972.1	phosphoinositide-3-kinase interacting protein 1	22	2	0	0	2	0	rno-miR-879-5p	-0.17	-0.17	N/A
ZMAT3	ENST00000311417.2	zinc finger, matrin-type 3	459	1	1	0	0	0	rno-miR-879-5p	-0.17	-0.17	N/A
KLK15	ENST00000301421.2	kallikrein-related peptidase 15	5	1	0	0	1	0	rno-miR-879-5p	-0.17	-0.17	N/A
CPEB2	ENST00000538197.1	cytoplasmic polyadenylation element binding protein 2	367	1	0	1	0	1	rno-miR-879-5p	-0.17	-0.17	N/A
ZMIZ1	ENST00000334512.5	zinc finger, MIZ-type containing 1	568	2	0	1	1	4	rno-miR-879-5p	-0.17	-0.17	N/A
ZNF558	ENST00000601372.1	zinc finger protein 558	24	1	0	0	1	0	rno-miR-879-5p	-0.17	-0.17	N/A
FAM198B	ENST00000585682.1	family with sequence similarity 198, member B	25	2	0	0	2	0	rno-miR-879-5p	-0.17	-0.17	N/A
MID2	ENST00000262843.6	midline 2	194	2	0	1	1	0	rno-miR-879-5p	-0.17	-0.17	N/A
SCUBE3	ENST00000274938.7	signal peptide, CUB domain, EGF-like 3	47	2	0	0	2	0	rno-miR-879-5p	-0.17	-0.17	N/A
TRMT10A	ENST00000394877.3	tRNA methyltransferase 10 homolog A (S. cerevisiae)	89	1	0	1	0	0	rno-miR-879-5p	-0.17	-0.17	N/A
IARS	ENST00000375629.3	isoleucyl-tRNA synthetase	65	1	0	0	1	0	rno-miR-879-5p	-0.17	-0.17	N/A
MPZL2	ENST00000278937.2	myelin protein zero-like 2	260	1	0	0	1	0	rno-miR-879-5p	-0.17	-0.17	N/A
TAGLN	ENST00000532870.1	transgelin	225	1	0	0	1	0	rno-miR-879-5p	-0.17	-0.17	N/A
BEND4	ENST00000504360.1	BEN domain containing 4	187	2	0	2	0	2	rno-miR-879-5p	-0.17	-0.17	N/A
CCNF	ENST00000397066.4	cyclin F	1432	1	0	0	1	2	rno-miR-879-5p	-0.17	-0.17	N/A
SUCLA2	ENST00000378654.3	succinate-CoA ligase, ADP-forming, beta subunit	62	1	0	0	1	0	rno-miR-879-5p	-0.17	-0.17	N/A
KCNJ3	ENST00000295101.2	potassium inwardly-rectifying channel, subfamily J, member 3	21	1	0	0	1	0	rno-miR-879-5p	-0.17	-0.17	N/A
SNX3	ENST00000230085.8	sorting nexin 3	1843	1	0	0	1	0	rno-miR-879-5p	-0.17	-0.17	N/A
GPR89B	ENST00000314163.7	G protein-coupled receptor 89B	5	1	0	0	1	0	rno-miR-879-5p	-0.17	-0.17	N/A
CTD-2267D19.3	ENST00000578774.1	Uncharacterized protein	110	1	0	0	1	1	rno-miR-879-5p	-0.17	-0.17	N/A
RALGPS2	ENST00000367635.3	Ral GEF with PH domain and SH3 binding motif 2	201	3	0	1	2	3	rno-miR-879-5p	-0.16	-0.19	N/A
COL8A1	ENST00000261037.3	collagen, type VIII, alpha 1	601	1	0	0	1	0	rno-miR-879-5p	-0.16	-0.18	N/A
ADAT1	ENST00000307921.3	adenosine deaminase, tRNA-specific 1	597	1	0	0	1	0	rno-miR-879-5p	-0.16	-0.18	N/A
FOSL1	ENST00000532401.1	FOS-like antigen 1	276	1	0	1	0	0	rno-miR-879-5p	-0.16	-0.17	N/A
ZNF35	ENST00000396056.2	zinc finger protein 35	71	1	1	0	0	0	rno-miR-879-5p	-0.16	-0.41	N/A
USP30	ENST00000257548.5	ubiquitin specific peptidase 30	76	2	1	1	0	2	rno-miR-879-5p	-0.16	-0.43	N/A
RNFT2	ENST00000319176.7	ring finger protein, transmembrane 2	46	1	0	1	0	0	rno-miR-879-5p	-0.16	-0.16	N/A
SLC26A9	ENST00000367135.3	solute carrier family 26 (anion exchanger), member 9	18	1	0	0	1	2	rno-miR-879-5p	-0.16	-0.16	N/A
P4HB	ENST00000331483.4	prolyl 4-hydroxylase, beta polypeptide	17931	1	0	0	1	0	rno-miR-879-5p	-0.16	-0.16	N/A
ZNF496	ENST00000294753.4	zinc finger protein 496	391	1	0	0	1	0	rno-miR-879-5p	-0.16	-0.16	N/A
SCRG1	ENST00000296506.3	stimulator of chondrogenesis 1	5	1	0	0	1	0	rno-miR-879-5p	-0.16	-0.16	N/A
CDKL4	ENST00000378803.1	cyclin-dependent kinase-like 4	5	1	0	1	0	1	rno-miR-879-5p	-0.16	-0.16	N/A
IL17A	ENST00000340057.1	interleukin 17A	5	1	0	0	1	0	rno-miR-879-5p	-0.16	-0.16	N/A
CCNI	ENST00000237654.4	cyclin I	12152	1	0	1	0	0	rno-miR-879-5p	-0.16	-0.17	N/A
MTSS1	ENST00000378017.3	metastasis suppressor 1	10	1	1	0	0	2	rno-miR-879-5p	-0.16	-0.33	N/A
WNT3A	ENST00000284523.1	wingless-type MMTV integration site family, member 3A	7	1	1	0	0	0	rno-miR-879-5p	-0.16	-0.16	N/A
CARNS1	ENST00000307823.3	carnosine synthase 1	14	1	0	1	0	1	rno-miR-879-5p	-0.16	-0.16	N/A
OLFML1	ENST00000329293.3	olfactomedin-like 1	5	1	0	0	1	0	rno-miR-879-5p	-0.16	-0.16	N/A
GPRIN3	ENST00000609438.1	GPRIN family member 3	213	3	1	1	1	0	rno-miR-879-5p	-0.16	-0.19	N/A
CLEC16A	ENST00000409790.1	C-type lectin domain family 16, member A	108	3	0	3	0	2	rno-miR-879-5p	-0.16	-0.19	N/A
IL31RA	ENST00000447346.2	interleukin 31 receptor A	5	1	0	1	0	0	rno-miR-879-5p	-0.16	-0.16	N/A
AL590483.1	ENST00000598000.1	Uncharacterized protein; cDNA FLJ42623 fis, clone BRACE3015894	5	1	0	0	1	0	rno-miR-879-5p	-0.16	-0.16	N/A
TNFAIP2	ENST00000560869.1	tumor necrosis factor, alpha-induced protein 2	442	1	1	0	0	0	rno-miR-879-5p	-0.16	-0.16	N/A
UTP11L	ENST00000537711.1	UTP11-like, U3 small nucleolar ribonucleoprotein, (yeast)	1460	1	0	0	1	1	rno-miR-879-5p	-0.16	-0.29	N/A
PMF1-BGLAP	ENST00000490491.1	PMF1-BGLAP readthrough	82	1	0	0	1	0	rno-miR-879-5p	-0.16	-0.16	N/A
NXF1	ENST00000531709.2	nuclear RNA export factor 1	1017	1	0	0	1	0	rno-miR-879-5p	-0.16	-0.16	N/A
PRRC2B	ENST00000372249.1	proline-rich coiled-coil 2B	97	1	0	0	1	1	rno-miR-879-5p	-0.16	-0.17	N/A
SETD7	ENST00000274031.3	SET domain containing (lysine methyltransferase) 7	76	2	0	0	2	2	rno-miR-879-5p	-0.16	-0.17	N/A
UBXN2A	ENST00000309033.4	UBX domain protein 2A	45	1	0	1	0	1	rno-miR-879-5p	-0.16	-0.22	N/A
CXCL12	ENST00000343575.6	chemokine (C-X-C motif) ligand 12	719	1	0	1	0	0	rno-miR-879-5p	-0.16	-0.23	N/A
MDFIC	ENST00000393486.1	MyoD family inhibitor domain containing	601	1	0	1	0	0	rno-miR-879-5p	-0.16	-0.18	N/A
ERBB2	ENST00000584450.1	v-erb-b2 avian erythroblastic leukemia viral oncogene homolog 2	511	1	0	0	1	1	rno-miR-879-5p	-0.16	-0.16	N/A
C10orf55	ENST00000409178.1	chromosome 10 open reading frame 55	5	1	0	1	0	0	rno-miR-879-5p	-0.16	-0.16	N/A
FSD1	ENST00000597590.1	fibronectin type III and SPRY domain containing 1	81	1	0	0	1	0	rno-miR-879-5p	-0.16	-0.16	N/A
WNT10A	ENST00000258411.3	wingless-type MMTV integration site family, member 10A	5	1	0	1	0	0	rno-miR-879-5p	-0.16	-0.16	N/A
BAI2	ENST00000398556.3	brain-specific angiogenesis inhibitor 2	30	1	0	0	1	0	rno-miR-879-5p	-0.16	-0.16	N/A
SAMD12	ENST00000409003.4	sterile alpha motif domain containing 12	57	2	1	0	1	1	rno-miR-879-5p	-0.16	-0.16	N/A
CNTN2	ENST00000331830.4	contactin 2 (axonal)	5	2	0	1	1	0	rno-miR-879-5p	-0.16	-0.16	N/A
GLRA2	ENST00000218075.4	glycine receptor, alpha 2	5	1	0	1	0	0	rno-miR-879-5p	-0.16	-0.16	N/A
PKP2	ENST00000340811.4	plakophilin 2	265	1	1	0	0	1	rno-miR-879-5p	-0.16	-0.16	N/A
PLEKHB2	ENST00000438882.2	pleckstrin homology domain containing, family B (evectins) member 2	1358	2	0	0	2	1	rno-miR-879-5p	-0.16	-0.27	N/A
NUCKS1	ENST00000367142.4	nuclear casein kinase and cyclin-dependent kinase substrate 1	1692	2	1	0	1	1	rno-miR-879-5p	-0.16	-0.52	N/A
NLRP1	ENST00000262467.5	NLR family, pyrin domain containing 1	547	1	0	0	1	1	rno-miR-879-5p	-0.16	-0.16	N/A
LMTK2	ENST00000297293.5	lemur tyrosine kinase 2	51	1	0	0	1	4	rno-miR-879-5p	-0.16	-0.35	N/A
PRKRIR	ENST00000260045.3	protein-kinase, interferon-inducible double stranded RNA dependent inhibitor, repressor of (P58 repressor)	13	2	0	0	2	1	rno-miR-879-5p	-0.16	-0.29	N/A
VAT1	ENST00000355653.3	vesicle amine transport 1	2844	1	0	0	1	1	rno-miR-879-5p	-0.16	-0.16	N/A
SLC24A4	ENST00000393265.2	solute carrier family 24 (sodium/potassium/calcium exchanger), member 4	5	2	0	0	2	3	rno-miR-879-5p	-0.16	-0.16	N/A
PRMT5	ENST00000324366.8	protein arginine methyltransferase 5	8794	1	0	1	0	0	rno-miR-879-5p	-0.16	-0.16	N/A
FBLIM1	ENST00000375771.1	filamin binding LIM protein 1	581	1	0	0	1	3	rno-miR-879-5p	-0.16	-0.16	N/A
SP4	ENST00000222584.3	Sp4 transcription factor	131	2	1	1	0	0	rno-miR-879-5p	-0.16	-0.22	N/A
DERL2	ENST00000572834.1	derlin 2	261	1	0	0	1	1	rno-miR-879-5p	-0.16	-0.2	N/A
TNKS	ENST00000310430.6	tankyrase, TRF1-interacting ankyrin-related ADP-ribose polymerase	943	1	0	0	1	2	rno-miR-879-5p	-0.16	-0.16	N/A
NSF	ENST00000225282.8	N-ethylmaleimide-sensitive factor	86	1	0	1	0	0	rno-miR-879-5p	-0.16	-0.19	N/A
SLAMF6	ENST00000368059.3	SLAM family member 6	5	1	0	1	0	0	rno-miR-879-5p	-0.16	-0.16	N/A
MRPS27	ENST00000261413.5	mitochondrial ribosomal protein S27	1137	1	0	0	1	1	rno-miR-879-5p	-0.16	-0.16	N/A
SH3BP2	ENST00000356331.5	SH3-domain binding protein 2	449	1	0	0	1	0	rno-miR-879-5p	-0.16	-0.16	N/A
UBE3B	ENST00000434735.2	ubiquitin protein ligase E3B	916	2	0	1	1	0	rno-miR-879-5p	-0.16	-0.17	N/A
ABCF2	ENST00000287844.2	ATP-binding cassette, sub-family F (GCN20), member 2	48	1	0	0	1	1	rno-miR-879-5p	-0.16	-0.21	N/A
PIP5KL1	ENST00000388747.4	phosphatidylinositol-4-phosphate 5-kinase-like 1	12	1	1	0	0	0	rno-miR-879-5p	-0.16	-0.26	N/A
PPP1R1B	ENST00000254079.4	protein phosphatase 1, regulatory (inhibitor) subunit 1B	5	1	0	0	1	0	rno-miR-879-5p	-0.16	-0.16	N/A
SHC2	ENST00000264554.6	SHC (Src homology 2 domain containing) transforming protein 2	600	1	0	0	1	0	rno-miR-879-5p	-0.16	-0.16	N/A
SLC39A9	ENST00000031146.4	solute carrier family 39, member 9	824	1	0	1	0	3	rno-miR-879-5p	-0.16	-0.21	N/A
FZD6	ENST00000358755.4	frizzled family receptor 6	161	1	0	0	1	1	rno-miR-879-5p	-0.16	-0.16	N/A
TDG	ENST00000392872.3	thymine-DNA glycosylase	201	2	0	0	2	0	rno-miR-879-5p	-0.16	-0.16	N/A
SLC25A23	ENST00000301454.4	solute carrier family 25 (mitochondrial carrier; phosphate carrier), member 23	5	2	0	1	1	0	rno-miR-879-5p	-0.16	-0.16	N/A
USP47	ENST00000339865.5	ubiquitin specific peptidase 47	665	1	0	0	1	0	rno-miR-879-5p	-0.16	-0.18	N/A
ONECUT1	ENST00000560699.2	one cut homeobox 1	10	2	0	0	2	1	rno-miR-879-5p	-0.16	-0.35	N/A
CERS6	ENST00000305747.6	ceramide synthase 6	1932	1	1	0	0	0	rno-miR-879-5p	-0.16	-0.2	N/A
INTS4	ENST00000534064.1	integrator complex subunit 4	43	1	0	0	1	0	rno-miR-879-5p	-0.16	-0.16	N/A
KLHL7	ENST00000339077.5	kelch-like family member 7	90	1	0	0	1	0	rno-miR-879-5p	-0.16	-0.16	N/A
TOR1B	ENST00000259339.2	torsin family 1, member B (torsin B)	222	1	0	0	1	1	rno-miR-879-5p	-0.16	-0.21	N/A
ALDH4A1	ENST00000375341.3	aldehyde dehydrogenase 4 family, member A1	520	2	0	1	1	0	rno-miR-879-5p	-0.16	-0.16	N/A
RB1CC1	ENST00000025008.5	RB1-inducible coiled-coil 1	621	1	0	0	1	0	rno-miR-879-5p	-0.16	-0.16	N/A
LMO3	ENST00000354662.1	LIM domain only 3 (rhombotin-like 2)	7	1	1	0	0	1	rno-miR-879-5p	-0.16	-0.24	N/A
HYAL3	ENST00000359051.3	hyaluronoglucosaminidase 3	62	1	0	0	1	0	rno-miR-879-5p	-0.16	-0.16	N/A
CLNK	ENST00000226951.6	cytokine-dependent hematopoietic cell linker	5	1	0	1	0	0	rno-miR-879-5p	-0.16	-0.16	N/A
MAPK8IP3	ENST00000250894.4	mitogen-activated protein kinase 8 interacting protein 3	100	2	0	0	2	1	rno-miR-879-5p	-0.16	-0.16	N/A
KCNAB2	ENST00000378097.1	potassium voltage-gated channel, shaker-related subfamily, beta member 2	67	1	0	1	0	1	rno-miR-879-5p	-0.16	-0.16	N/A
IL1R1	ENST00000410023.1	interleukin 1 receptor, type I	1713	1	1	0	0	0	rno-miR-879-5p	-0.16	-0.16	N/A
CADM2	ENST00000383699.3	cell adhesion molecule 2	5	1	0	0	1	1	rno-miR-879-5p	-0.16	-0.16	N/A
CDK5	ENST00000485972.1	cyclin-dependent kinase 5	5	1	0	1	0	0	rno-miR-879-5p	-0.16	-0.16	N/A
UNC5CL	ENST00000244565.3	unc-5 homolog C (C. elegans)-like	25	1	1	0	0	1	rno-miR-879-5p	-0.16	-0.16	N/A
GOSR2	ENST00000576910.2	golgi SNAP receptor complex member 2	1099	1	0	1	0	1	rno-miR-879-5p	-0.16	-0.26	N/A
SATB1	ENST00000338745.6	SATB homeobox 1	312	1	0	0	1	0	rno-miR-879-5p	-0.16	-0.16	N/A
SCAMP1	ENST00000538629.1	secretory carrier membrane protein 1	816	1	1	0	0	2	rno-miR-879-5p	-0.16	-0.16	N/A
CLMP	ENST00000448775.2	CXADR-like membrane protein	212	1	0	0	1	1	rno-miR-879-5p	-0.16	-0.16	N/A
TSKU	ENST00000333090.4	tsukushi, small leucine rich proteoglycan	293	2	0	0	2	2	rno-miR-879-5p	-0.16	-0.25	N/A
BIN3	ENST00000276416.6	bridging integrator 3	364	1	0	0	1	0	rno-miR-879-5p	-0.15	-0.15	N/A
LDLRAD2	ENST00000344642.2	low density lipoprotein receptor class A domain containing 2	5	1	0	1	0	2	rno-miR-879-5p	-0.15	-0.15	N/A
TP53INP2	ENST00000374810.3	tumor protein p53 inducible nuclear protein 2	12	1	0	0	1	2	rno-miR-879-5p	-0.15	-0.15	N/A
FKRP	ENST00000318584.5	fukutin related protein	989	1	0	1	0	0	rno-miR-879-5p	-0.15	-0.15	N/A
MSI2	ENST00000284073.2	musashi RNA-binding protein 2	283	2	0	0	2	4	rno-miR-879-5p	-0.15	-0.21	N/A
HS3ST1	ENST00000002596.5	heparan sulfate (glucosamine) 3-O-sulfotransferase 1	9	1	1	0	0	0	rno-miR-879-5p	-0.15	-0.29	N/A
EXT2	ENST00000395673.3	exostosin glycosyltransferase 2	896	2	0	0	2	1	rno-miR-879-5p	-0.15	-0.28	N/A
AQP9	ENST00000219919.4	aquaporin 9	5	1	0	0	1	0	rno-miR-879-5p	-0.15	-0.15	N/A
MDGA2	ENST00000439988.3	MAM domain-containing glycosylphosphatidylinositol anchor protein 2	0	1	0	1	0	0	rno-miR-879-5p	-0.15	-0.15	N/A
RRP7A	ENST00000323013.6	ribosomal RNA processing 7 homolog A (S. cerevisiae)	522	2	0	2	0	1	rno-miR-879-5p	-0.15	-0.41	N/A
DAB1	ENST00000371236.2	Dab, reelin signal transducer, homolog 1 (Drosophila)	490	1	0	1	0	1	rno-miR-879-5p	-0.15	-0.15	N/A
SCN4A	ENST00000578147.1	sodium channel, voltage-gated, type IV, alpha subunit	5	2	0	0	2	0	rno-miR-879-5p	-0.15	-0.15	N/A
TFAP2E	ENST00000373235.3	transcription factor AP-2 epsilon (activating enhancer binding protein 2 epsilon)	7	1	0	0	1	0	rno-miR-879-5p	-0.15	-0.15	N/A
APLP2	ENST00000263574.5	amyloid beta (A4) precursor-like protein 2	5552	1	0	0	1	1	rno-miR-879-5p	-0.15	-0.18	N/A
CACUL1	ENST00000369151.3	CDK2-associated, cullin domain 1	213	2	0	2	0	0	rno-miR-879-5p	-0.15	-0.18	N/A
GOT2	ENST00000245206.5	glutamic-oxaloacetic transaminase 2, mitochondrial	72	1	1	0	0	1	rno-miR-879-5p	-0.15	-0.18	N/A
SH2D4A	ENST00000265807.3	SH2 domain containing 4A	131	1	0	1	0	3	rno-miR-879-5p	-0.15	-0.3	N/A
ARHGAP24	ENST00000395184.1	Rho GTPase activating protein 24	9	1	1	0	0	0	rno-miR-879-5p	-0.15	-0.28	N/A
OPCML	ENST00000331898.7	opioid binding protein/cell adhesion molecule-like	5	1	1	0	0	0	rno-miR-879-5p	-0.15	-0.15	N/A
YWHAQ	ENST00000381844.4	tyrosine 3-monooxygenase/tryptophan 5-monooxygenase activation protein, theta polypeptide	473	1	0	0	1	0	rno-miR-879-5p	-0.15	-0.16	N/A
ATG4C	ENST00000317868.4	autophagy related 4C, cysteine peptidase	82	1	1	0	0	0	rno-miR-879-5p	-0.15	-0.48	N/A
BACE2	ENST00000328735.6	beta-site APP-cleaving enzyme 2	79	2	0	0	2	0	rno-miR-879-5p	-0.15	-0.23	N/A
SOX1	ENST00000330949.1	SRY (sex determining region Y)-box 1	5	1	0	0	1	0	rno-miR-879-5p	-0.15	-0.15	N/A
ATP6V1G2	ENST00000376151.4	ATPase, H+ transporting, lysosomal 13kDa, V1 subunit G2	16	1	0	1	0	0	rno-miR-879-5p	-0.15	-0.15	N/A
GPR15	ENST00000284311.3	G protein-coupled receptor 15	0	1	0	1	0	0	rno-miR-879-5p	-0.15	-0.15	N/A
STRN4	ENST00000263280.6	striatin, calmodulin binding protein 4	1039	1	0	1	0	1	rno-miR-879-5p	-0.15	-0.15	N/A
KLHDC9	ENST00000392192.2	kelch domain containing 9	38	1	0	1	0	0	rno-miR-879-5p	-0.15	-0.15	N/A
DOK4	ENST00000566936.1	docking protein 4	183	1	0	0	1	0	rno-miR-879-5p	-0.15	-0.15	N/A
NAT16	ENST00000300303.2	N-acetyltransferase 16 (GCN5-related, putative)	5	1	0	0	1	0	rno-miR-879-5p	-0.15	-0.15	N/A
NKX3-2	ENST00000382438.5	NK3 homeobox 2	36	1	0	1	0	1	rno-miR-879-5p	-0.15	-0.16	N/A
YOD1	ENST00000315927.4	YOD1 deubiquitinase	55	1	1	0	0	0	rno-miR-879-5p	-0.15	-0.34	N/A
R3HDM4	ENST00000361574.5	R3H domain containing 4	123	1	0	1	0	0	rno-miR-879-5p	-0.15	-0.15	N/A
AL138847.1	ENST00000593719.1	CDNA FLJ26506 fis, clone KDN07105; Uncharacterized protein	5	1	0	0	1	0	rno-miR-879-5p	-0.15	-0.15	N/A
SESTD1	ENST00000428443.3	SEC14 and spectrin domains 1	478	2	1	1	0	0	rno-miR-879-5p	-0.15	-0.18	N/A
WASL	ENST00000223023.4	Wiskott-Aldrich syndrome-like	230	1	1	0	0	1	rno-miR-879-5p	-0.15	-0.16	N/A
C1orf115	ENST00000294889.5	chromosome 1 open reading frame 115	180	1	0	0	1	0	rno-miR-879-5p	-0.15	-0.17	N/A
COA5	ENST00000328709.3	cytochrome c oxidase assembly factor 5	72	1	0	0	1	1	rno-miR-879-5p	-0.15	-0.22	N/A
TBX15	ENST00000207157.3	T-box 15	14	1	0	1	0	1	rno-miR-879-5p	-0.15	-0.15	N/A
FEZ1	ENST00000278919.3	fasciculation and elongation protein zeta 1 (zygin I)	93	1	0	0	1	0	rno-miR-879-5p	-0.15	-0.15	N/A
ADCK2	ENST00000072869.4	aarF domain containing kinase 2	294	1	0	0	1	0	rno-miR-879-5p	-0.15	-0.15	N/A
SYNPO2L	ENST00000372873.4	synaptopodin 2-like	5	1	1	0	0	0	rno-miR-879-5p	-0.15	-0.15	N/A
IRS2	ENST00000375856.3	insulin receptor substrate 2	231	1	0	1	0	1	rno-miR-879-5p	-0.15	-0.15	N/A
COPZ1	ENST00000551779.1	coatomer protein complex, subunit zeta 1	2623	1	0	0	1	2	rno-miR-879-5p	-0.15	-0.17	N/A
HMGN2	ENST00000361427.5	high mobility group nucleosomal binding domain 2	184	1	0	0	1	0	rno-miR-879-5p	-0.15	-0.16	N/A
SRSF10	ENST00000343255.5	serine/arginine-rich splicing factor 10	1920	1	0	1	0	0	rno-miR-879-5p	-0.15	-0.16	N/A
RNMT	ENST00000383314.2	RNA (guanine-7-) methyltransferase	64	2	0	0	2	0	rno-miR-879-5p	-0.15	-0.23	N/A
TMED8	ENST00000216468.7	transmembrane emp24 protein transport domain containing 8	53	3	0	3	0	3	rno-miR-879-5p	-0.15	-0.15	N/A
RRH	ENST00000317735.4	retinal pigment epithelium-derived rhodopsin homolog	5	1	0	0	1	0	rno-miR-879-5p	-0.15	-0.15	N/A
KIF18B	ENST00000587309.1	kinesin family member 18B	172	1	0	0	1	1	rno-miR-879-5p	-0.15	-0.15	N/A
GNG12	ENST00000370982.3	guanine nucleotide binding protein (G protein), gamma 12	1362	1	0	0	1	1	rno-miR-879-5p	-0.15	-0.15	N/A
FAM64A	ENST00000570337.2	family with sequence similarity 64, member A	392	1	0	0	1	0	rno-miR-879-5p	-0.15	-0.15	N/A
STOML1	ENST00000564777.1	stomatin (EPB72)-like 1	18	1	0	1	0	0	rno-miR-879-5p	-0.15	-0.15	N/A
SLC6A3	ENST00000270349.9	solute carrier family 6 (neurotransmitter transporter), member 3	5	1	0	1	0	0	rno-miR-879-5p	-0.15	-0.15	N/A
SV2A	ENST00000369146.3	synaptic vesicle glycoprotein 2A	10	1	1	0	0	3	rno-miR-879-5p	-0.15	-0.15	N/A
EIF3B	ENST00000360876.4	eukaryotic translation initiation factor 3, subunit B	315	1	0	0	1	3	rno-miR-879-5p	-0.15	-0.15	N/A
TRIM33	ENST00000358465.2	tripartite motif containing 33	201	2	0	1	1	0	rno-miR-879-5p	-0.15	-0.15	N/A
PLEKHA1	ENST00000538022.1	pleckstrin homology domain containing, family A (phosphoinositide binding specific) member 1	1172	1	0	1	0	2	rno-miR-879-5p	-0.15	-0.15	N/A
HEMK1	ENST00000232854.4	HemK methyltransferase family member 1	99	3	0	1	2	2	rno-miR-879-5p	-0.15	-0.31	N/A
CTDNEP1	ENST00000574322.1	CTD nuclear envelope phosphatase 1	2165	1	0	0	1	0	rno-miR-879-5p	-0.15	-0.15	N/A
TMEM19	ENST00000266673.5	transmembrane protein 19	1378	1	0	0	1	3	rno-miR-879-5p	-0.15	-0.25	N/A
ZBTB32	ENST00000392197.2	zinc finger and BTB domain containing 32	5	1	0	1	0	0	rno-miR-879-5p	-0.15	-0.15	N/A
GPR89A	ENST00000313835.9	G protein-coupled receptor 89A	5	1	0	0	1	0	rno-miR-879-5p	-0.15	-0.15	N/A
RNPS1	ENST00000397086.2	RNA binding protein S1, serine-rich domain	5	1	0	1	0	0	rno-miR-879-5p	-0.15	-0.15	N/A
KCTD17	ENST00000402077.3	potassium channel tetramerization domain containing 17	187	1	0	0	1	0	rno-miR-879-5p	-0.15	-0.15	N/A
SLC35E4	ENST00000343605.4	solute carrier family 35, member E4	15	1	0	0	1	0	rno-miR-879-5p	-0.15	-0.15	N/A
SLC16A2	ENST00000587091.1	solute carrier family 16, member 2 (thyroid hormone transporter)	22	1	0	1	0	2	rno-miR-879-5p	-0.15	-0.15	N/A
SZT2	ENST00000562955.1	seizure threshold 2 homolog (mouse)	123	2	0	0	2	4	rno-miR-879-5p	-0.15	-0.29	N/A
ARPC3	ENST00000228825.7	actin related protein 2/3 complex, subunit 3, 21kDa	323	1	0	1	0	0	rno-miR-879-5p	-0.15	-0.25	N/A
FLT1	ENST00000282397.4	fms-related tyrosine kinase 1	7	2	2	0	0	2	rno-miR-879-5p	-0.15	-0.16	N/A
SGCD	ENST00000435422.3	sarcoglycan, delta (35kDa dystrophin-associated glycoprotein)	39	2	0	1	1	1	rno-miR-879-5p	-0.15	-0.18	N/A
C6orf89	ENST00000480824.2	chromosome 6 open reading frame 89	1972	2	0	0	2	5	rno-miR-879-5p	-0.15	-0.19	N/A
FBXW11	ENST00000296933.6	F-box and WD repeat domain containing 11	81	2	0	1	1	1	rno-miR-879-5p	-0.15	-0.15	N/A
C1QTNF7	ENST00000429690.1	C1q and tumor necrosis factor related protein 7	5	1	0	1	0	0	rno-miR-879-5p	-0.15	-0.15	N/A
BTRC	ENST00000370187.3	beta-transducin repeat containing E3 ubiquitin protein ligase	96	1	0	1	0	1	rno-miR-879-5p	-0.15	-0.15	N/A
GSX1	ENST00000302945.2	GS homeobox 1	5	1	0	1	0	0	rno-miR-879-5p	-0.15	-0.15	N/A
FOXR2	ENST00000339140.3	forkhead box R2	5	1	0	0	1	0	rno-miR-879-5p	-0.15	-0.15	N/A
TEKT1	ENST00000338694.2	tektin 1	5	1	0	0	1	0	rno-miR-879-5p	-0.15	-0.15	N/A
FGF23	ENST00000237837.1	fibroblast growth factor 23	5	1	0	0	1	0	rno-miR-879-5p	-0.15	-0.15	N/A
SYNGR1	ENST00000328933.5	synaptogyrin 1	101	2	0	1	1	2	rno-miR-879-5p	-0.15	-0.15	N/A
GHDC	ENST00000414034.3	GH3 domain containing	17	1	0	1	0	2	rno-miR-879-5p	-0.15	-0.15	N/A
NSUN6	ENST00000377304.4	NOP2/Sun domain family, member 6	24	1	0	0	1	0	rno-miR-879-5p	-0.15	-0.22	N/A
C1orf226	ENST00000458626.2	chromosome 1 open reading frame 226	369	1	0	0	1	1	rno-miR-879-5p	-0.15	-0.15	N/A
CLDN2	ENST00000336803.1	claudin 2	19	1	0	1	0	1	rno-miR-879-5p	-0.15	-0.15	N/A
TMEM200A	ENST00000296978.3	transmembrane protein 200A	1609	1	0	0	1	0	rno-miR-879-5p	-0.15	-0.15	N/A
ARHGAP17	ENST00000441763.2	Rho GTPase activating protein 17	1337	1	0	1	0	3	rno-miR-879-5p	-0.15	-0.15	N/A
HSF5	ENST00000323777.3	heat shock transcription factor family member 5	5	1	0	1	0	1	rno-miR-879-5p	-0.15	-0.15	N/A
FERMT1	ENST00000217289.4	fermitin family member 1	245	1	1	0	0	0	rno-miR-879-5p	-0.15	-0.16	N/A
TMEM47	ENST00000275954.3	transmembrane protein 47	129	1	0	0	1	1	rno-miR-879-5p	-0.15	-0.15	N/A
VPS18	ENST00000220509.5	vacuolar protein sorting 18 homolog (S. cerevisiae)	295	1	1	0	0	3	rno-miR-879-5p	-0.15	-0.17	N/A
GNA12	ENST00000275364.3	guanine nucleotide binding protein (G protein) alpha 12	565	2	0	1	1	1	rno-miR-879-5p	-0.15	-0.15	N/A
TBC1D13	ENST00000372648.5	TBC1 domain family, member 13	2204	1	0	0	1	0	rno-miR-879-5p	-0.15	-0.15	N/A
TNFSF15	ENST00000374045.4	tumor necrosis factor (ligand) superfamily, member 15	29	1	0	1	0	1	rno-miR-879-5p	-0.14	-0.14	N/A
EHMT1	ENST00000460843.1	euchromatic histone-lysine N-methyltransferase 1	22	1	0	1	0	0	rno-miR-879-5p	-0.14	-0.14	N/A
REEP3	ENST00000373758.4	receptor accessory protein 3	1095	1	0	0	1	1	rno-miR-879-5p	-0.14	-0.18	N/A
TAOK1	ENST00000261716.3	TAO kinase 1	164	2	1	1	0	1	rno-miR-879-5p	-0.14	-0.17	N/A
KLF6	ENST00000542957.1	Kruppel-like factor 6	4644	1	0	0	1	0	rno-miR-879-5p	-0.14	-0.14	N/A
MYCT1	ENST00000367245.5	myc target 1	5	1	0	0	1	0	rno-miR-879-5p	-0.14	-0.14	N/A
TGFA	ENST00000295400.6	transforming growth factor, alpha	36	1	0	1	0	2	rno-miR-879-5p	-0.14	-0.14	N/A
SLC6A9	ENST00000372310.3	solute carrier family 6 (neurotransmitter transporter, glycine), member 9	74	1	0	0	1	1	rno-miR-879-5p	-0.14	-0.14	N/A
ASAP2	ENST00000315273.4	ArfGAP with SH3 domain, ankyrin repeat and PH domain 2	38	1	0	1	0	0	rno-miR-879-5p	-0.14	-0.14	N/A
ICMT	ENST00000343813.5	isoprenylcysteine carboxyl methyltransferase	558	1	0	0	1	2	rno-miR-879-5p	-0.14	-0.14	N/A
SASS6	ENST00000287482.5	spindle assembly 6 homolog (C. elegans)	796	1	0	1	0	0	rno-miR-879-5p	-0.14	-0.14	N/A
AVIL	ENST00000537081.1	advillin	10	1	1	0	0	0	rno-miR-879-5p	-0.14	-0.31	N/A
GNAZ	ENST00000248996.4	guanine nucleotide binding protein (G protein), alpha z polypeptide	50	2	0	1	1	1	rno-miR-879-5p	-0.14	-0.27	N/A
TBC1D23	ENST00000344949.5	TBC1 domain family, member 23	238	1	0	0	1	0	rno-miR-879-5p	-0.14	-0.15	N/A
HDAC9	ENST00000405010.3	histone deacetylase 9	13	1	1	0	0	0	rno-miR-879-5p	-0.14	-0.4	N/A
NREP	ENST00000379671.3	neuronal regeneration related protein	409	1	0	0	1	0	rno-miR-879-5p	-0.14	-0.16	N/A
FBXO44	ENST00000376770.1	F-box protein 44	161	1	0	0	1	1	rno-miR-879-5p	-0.14	-0.19	N/A
SLC19A2	ENST00000236137.5	solute carrier family 19 (thiamine transporter), member 2	229	2	0	1	1	1	rno-miR-879-5p	-0.14	-0.35	N/A
UBFD1	ENST00000395878.3	ubiquitin family domain containing 1	6826	1	0	1	0	2	rno-miR-879-5p	-0.14	-0.15	N/A
C9orf139	ENST00000314330.2	chromosome 9 open reading frame 139	5	1	0	1	0	0	rno-miR-879-5p	-0.14	-0.14	N/A
C1orf101	ENST00000366533.4	chromosome 1 open reading frame 101	5	1	0	1	0	0	rno-miR-879-5p	-0.14	-0.14	N/A
RPH3A	ENST00000415485.3	rabphilin 3A homolog (mouse)	5	1	0	0	1	0	rno-miR-879-5p	-0.14	-0.14	N/A
ESPN	ENST00000377828.1	espin	513	1	0	0	1	1	rno-miR-879-5p	-0.14	-0.14	N/A
ZBTB41	ENST00000367405.4	zinc finger and BTB domain containing 41	33	1	0	0	1	0	rno-miR-879-5p	-0.14	-0.15	N/A
HPGD	ENST00000296522.6	hydroxyprostaglandin dehydrogenase 15-(NAD)	140	1	0	0	1	1	rno-miR-879-5p	-0.14	-0.18	N/A
SLC39A14	ENST00000381237.1	solute carrier family 39 (zinc transporter), member 14	2413	2	0	0	2	0	rno-miR-879-5p	-0.14	-0.14	N/A
DBN1	ENST00000512501.1	drebrin 1	9937	1	0	1	0	0	rno-miR-879-5p	-0.14	-0.14	N/A
RHO	ENST00000296271.3	rhodopsin	5	2	0	0	2	0	rno-miR-879-5p	-0.14	-0.14	N/A
SLX4	ENST00000294008.3	SLX4 structure-specific endonuclease subunit	48	1	0	1	0	0	rno-miR-879-5p	-0.14	-0.14	N/A
LYRM4	ENST00000330636.4	LYR motif containing 4	796	1	0	0	1	1	rno-miR-879-5p	-0.14	-0.35	N/A
CCDC85C	ENST00000380243.4	coiled-coil domain containing 85C	86	1	0	0	1	1	rno-miR-879-5p	-0.14	-0.14	N/A
ELK4	ENST00000357992.4	ELK4, ETS-domain protein (SRF accessory protein 1)	39	1	0	0	1	1	rno-miR-879-5p	-0.14	-0.26	N/A
JAM3	ENST00000299106.4	junctional adhesion molecule 3	85	1	0	1	0	0	rno-miR-879-5p	-0.14	-0.15	N/A
FMNL2	ENST00000475377.2	formin-like 2	31	1	0	1	0	0	rno-miR-879-5p	-0.14	-0.15	N/A
FAM186B	ENST00000257894.2	family with sequence similarity 186, member B	5	1	0	1	0	0	rno-miR-879-5p	-0.14	-0.14	N/A
CYTH3	ENST00000350796.3	cytohesin 3	248	1	0	0	1	1	rno-miR-879-5p	-0.14	-0.14	N/A
CHRNA4	ENST00000370263.4	cholinergic receptor, nicotinic, alpha 4 (neuronal)	5	2	0	1	1	0	rno-miR-879-5p	-0.14	-0.14	N/A
PDGFB	ENST00000331163.6	platelet-derived growth factor beta polypeptide	5	1	0	1	0	0	rno-miR-879-5p	-0.14	-0.14	N/A
POLR1A	ENST00000263857.6	polymerase (RNA) I polypeptide A, 194kDa	675	1	1	0	0	1	rno-miR-879-5p	-0.14	-0.21	N/A
FAM219A	ENST00000379089.1	family with sequence similarity 219, member A	13	1	0	0	1	0	rno-miR-879-5p	-0.14	-0.14	N/A
KCNJ2	ENST00000243457.3	potassium inwardly-rectifying channel, subfamily J, member 2	5	1	1	0	0	2	rno-miR-879-5p	-0.14	-0.14	N/A
FARP2	ENST00000264042.3	FERM, RhoGEF and pleckstrin domain protein 2	19	1	0	0	1	1	rno-miR-879-5p	-0.14	-0.14	N/A
IL13RA1	ENST00000371666.3	interleukin 13 receptor, alpha 1	494	1	0	0	1	0	rno-miR-879-5p	-0.14	-0.14	N/A
EIF4EBP2	ENST00000373218.4	eukaryotic translation initiation factor 4E binding protein 2	690	1	0	0	1	6	rno-miR-879-5p	-0.14	-0.19	N/A
ZNF2	ENST00000398107.2	zinc finger protein 2	95	1	0	1	0	0	rno-miR-879-5p	-0.14	-0.17	N/A
SCYL3	ENST00000367771.6	SCY1-like 3 (S. cerevisiae)	124	2	1	0	1	0	rno-miR-879-5p	-0.14	-0.18	N/A
ACTR3	ENST00000263238.2	ARP3 actin-related protein 3 homolog (yeast)	816	1	0	0	1	0	rno-miR-879-5p	-0.14	-0.14	N/A
PHF23	ENST00000320316.3	PHD finger protein 23	1775	1	0	0	1	0	rno-miR-879-5p	-0.14	-0.14	N/A
PHF21B	ENST00000403565.1	PHD finger protein 21B	8	1	1	0	0	2	rno-miR-879-5p	-0.14	-0.14	N/A
KCNAB1	ENST00000302490.8	potassium voltage-gated channel, shaker-related subfamily, beta member 1	5	1	0	0	1	0	rno-miR-879-5p	-0.14	-0.14	N/A
GJB4	ENST00000339480.1	gap junction protein, beta 4, 30.3kDa	5	1	0	0	1	1	rno-miR-879-5p	-0.14	-0.14	N/A
CS	ENST00000548567.1	citrate synthase	52	1	0	0	1	1	rno-miR-879-5p	-0.14	-0.14	N/A
FBXO40	ENST00000338040.4	F-box protein 40	5	2	0	0	2	1	rno-miR-879-5p	-0.14	-0.14	N/A
FZD10	ENST00000539839.1	frizzled family receptor 10	36	1	1	0	0	1	rno-miR-879-5p	-0.14	-0.14	N/A
FGD6	ENST00000343958.4	FYVE, RhoGEF and PH domain containing 6	21	1	1	0	0	1	rno-miR-879-5p	-0.14	-0.2	N/A
GSTM5	ENST00000369813.1	glutathione S-transferase mu 5	5	1	0	0	1	0	rno-miR-879-5p	-0.14	-0.14	N/A
LRRC55	ENST00000497933.1	leucine rich repeat containing 55	5	1	0	1	0	3	rno-miR-879-5p	-0.14	-0.14	N/A
SP1	ENST00000426431.2	Sp1 transcription factor	402	1	0	0	1	1	rno-miR-879-5p	-0.14	-0.14	N/A
KIAA0907	ENST00000368320.3	KIAA0907	48	1	0	0	1	0	rno-miR-879-5p	-0.14	-0.14	N/A
TMEM150C	ENST00000515780.2	transmembrane protein 150C	8	1	0	0	1	0	rno-miR-879-5p	-0.14	-0.14	N/A
KRBA1	ENST00000255992.10	KRAB-A domain containing 1	747	1	0	1	0	0	rno-miR-879-5p	-0.14	-0.14	N/A
ERVMER34-1	ENST00000443173.1	endogenous retrovirus group MER34, member 1	28	1	0	1	0	0	rno-miR-879-5p	-0.14	-0.31	N/A
GATC	ENST00000551765.1	glutamyl-tRNA(Gln) amidotransferase, subunit C	781	1	0	0	1	1	rno-miR-879-5p	-0.14	-0.18	N/A
GPR50	ENST00000218316.3	G protein-coupled receptor 50	148	1	0	1	0	0	rno-miR-879-5p	-0.14	-0.14	N/A
DPYSL5	ENST00000288699.6	dihydropyrimidinase-like 5	315	1	1	0	0	2	rno-miR-879-5p	-0.14	-0.17	N/A
GORASP1	ENST00000319283.3	golgi reassembly stacking protein 1, 65kDa	102	1	0	0	1	0	rno-miR-879-5p	-0.14	-0.14	N/A
SLC41A1	ENST00000367137.3	solute carrier family 41 (magnesium transporter), member 1	300	1	0	1	0	1	rno-miR-879-5p	-0.14	-0.14	N/A
TRABD2B	ENST00000606738.2	TraB domain containing 2B	244	2	0	1	1	0	rno-miR-879-5p	-0.14	-0.18	N/A
SNX10	ENST00000396376.1	sorting nexin 10	9	1	0	1	0	1	rno-miR-879-5p	-0.14	-0.14	N/A
AL356356.1	ENST00000538795.1	Protein LOC100996516	5	1	0	0	1	0	rno-miR-879-5p	-0.14	-0.14	N/A
KIRREL2	ENST00000360202.5	kin of IRRE like 2 (Drosophila)	5	1	0	0	1	0	rno-miR-879-5p	-0.14	-0.14	N/A
C5orf45	ENST00000518219.1	chromosome 5 open reading frame 45	313	1	0	0	1	0	rno-miR-879-5p	-0.14	-0.14	N/A
DNM1	ENST00000475805.1	dynamin 1	17	1	0	0	1	4	rno-miR-879-5p	-0.14	-0.15	N/A
PCNX	ENST00000304743.2	pecanex homolog (Drosophila)	458	1	0	0	1	2	rno-miR-879-5p	-0.14	-0.18	N/A
CTCF	ENST00000264010.4	CCCTC-binding factor (zinc finger protein)	1037	1	0	0	1	0	rno-miR-879-5p	-0.14	-0.14	N/A
MEFV	ENST00000541159.1	Mediterranean fever	5	1	0	0	1	0	rno-miR-879-5p	-0.14	-0.14	N/A
VSX1	ENST00000376709.4	visual system homeobox 1	5	1	0	1	0	0	rno-miR-879-5p	-0.14	-0.14	N/A
CLOCK	ENST00000309964.4	clock circadian regulator	86	2	0	1	1	2	rno-miR-879-5p	-0.14	-0.14	N/A
ABCG5	ENST00000260645.1	ATP-binding cassette, sub-family G (WHITE), member 5	75	2	0	1	1	0	rno-miR-879-5p	-0.14	-0.31	N/A
CAP2	ENST00000229922.2	CAP, adenylate cyclase-associated protein, 2 (yeast)	2952	1	0	0	1	0	rno-miR-879-5p	-0.14	-0.14	N/A
WHSC1	ENST00000382895.3	Wolf-Hirschhorn syndrome candidate 1	1148	3	1	0	2	0	rno-miR-879-5p	-0.14	-0.14	N/A
RNF150	ENST00000515673.2	ring finger protein 150	518	2	0	0	2	2	rno-miR-879-5p	-0.14	-0.16	N/A
YAF2	ENST00000327791.4	YY1 associated factor 2	413	1	0	1	0	1	rno-miR-879-5p	-0.14	-0.29	N/A
ZNF385A	ENST00000551109.1	zinc finger protein 385A	94	1	0	1	0	1	rno-miR-879-5p	-0.14	-0.14	N/A
CXCR5	ENST00000292174.4	chemokine (C-X-C motif) receptor 5	5	1	1	0	0	0	rno-miR-879-5p	-0.14	-0.14	N/A
KMT2A	ENST00000534358.1	lysine (K)-specific methyltransferase 2A	1092	1	0	0	1	0	rno-miR-879-5p	-0.14	-0.14	N/A
GDI2	ENST00000380191.4	GDP dissociation inhibitor 2	664	1	0	0	1	0	rno-miR-879-5p	-0.13	-0.16	N/A
CCSER2	ENST00000224756.8	coiled-coil serine-rich protein 2	123	2	0	0	2	0	rno-miR-879-5p	-0.13	-0.19	N/A
RHOBTB1	ENST00000337910.5	Rho-related BTB domain containing 1	229	1	0	1	0	1	rno-miR-879-5p	-0.13	-0.17	N/A
KCNK10	ENST00000340700.5	potassium channel, subfamily K, member 10	5	2	1	0	1	2	rno-miR-879-5p	-0.13	-0.17	N/A
ANO6	ENST00000320560.8	anoctamin 6	2262	2	0	2	0	0	rno-miR-879-5p	-0.13	-0.13	N/A
APOL4	ENST00000404685.3	apolipoprotein L, 4	5	1	0	0	1	0	rno-miR-879-5p	-0.13	-0.13	N/A
FAM155A	ENST00000375915.2	family with sequence similarity 155, member A	118	1	0	1	0	0	rno-miR-879-5p	-0.13	-0.13	N/A
TCEA1	ENST00000396401.3	transcription elongation factor A (SII), 1	20	1	0	1	0	0	rno-miR-879-5p	-0.13	-0.13	N/A
PPAP2B	ENST00000371250.3	phosphatidic acid phosphatase type 2B	81	1	0	0	1	0	rno-miR-879-5p	-0.13	-0.13	N/A
KCNC1	ENST00000379472.3	potassium voltage-gated channel, Shaw-related subfamily, member 1	42	3	0	1	2	0	rno-miR-879-5p	-0.13	-0.13	N/A
UBP1	ENST00000283629.3	upstream binding protein 1 (LBP-1a)	1418	1	0	1	0	1	rno-miR-879-5p	-0.13	-0.13	N/A
PLAG1	ENST00000316981.3	pleiomorphic adenoma gene 1	58	1	0	1	0	1	rno-miR-879-5p	-0.13	-0.15	N/A
DAG1	ENST00000515359.2	dystroglycan 1 (dystrophin-associated glycoprotein 1)	241	1	0	0	1	1	rno-miR-879-5p	-0.13	-0.16	N/A
TMEM214	ENST00000238788.9	transmembrane protein 214	1344	1	0	0	1	3	rno-miR-879-5p	-0.13	-0.19	N/A
GPR89C	ENST00000447947.2	G protein-coupled receptor 89C	5	1	0	0	1	0	rno-miR-879-5p	-0.13	-0.13	N/A
C9orf47	ENST00000375851.2	chromosome 9 open reading frame 47	5	2	0	2	0	0	rno-miR-879-5p	-0.13	-0.13	N/A
PPP3R1	ENST00000234310.3	protein phosphatase 3, regulatory subunit B, alpha	117	1	0	0	1	0	rno-miR-879-5p	-0.13	-0.13	N/A
GJB2	ENST00000382848.4	gap junction protein, beta 2, 26kDa	50	1	0	1	0	0	rno-miR-879-5p	-0.13	-0.13	N/A
TSPAN33	ENST00000289407.4	tetraspanin 33	237	2	0	1	1	0	rno-miR-879-5p	-0.13	-0.27	N/A
CC2D1B	ENST00000371586.2	coiled-coil and C2 domain containing 1B	42	1	1	0	0	1	rno-miR-879-5p	-0.13	-0.25	N/A
DRG2	ENST00000395726.4	developmentally regulated GTP binding protein 2	1552	1	0	1	0	1	rno-miR-879-5p	-0.13	-0.13	N/A
REEP2	ENST00000254901.5	receptor accessory protein 2	606	1	0	0	1	0	rno-miR-879-5p	-0.13	-0.14	N/A
FBXO41	ENST00000295133.5	F-box protein 41	175	1	0	0	1	2	rno-miR-879-5p	-0.13	-0.14	N/A
DAND5	ENST00000585548.1	DAN domain family member 5, BMP antagonist	11	1	0	0	1	1	rno-miR-879-5p	-0.13	-0.22	N/A
LRP5L	ENST00000402859.2	low density lipoprotein receptor-related protein 5-like	20	1	0	0	1	0	rno-miR-879-5p	-0.13	-0.22	N/A
ATP6V0D1	ENST00000290949.3	ATPase, H+ transporting, lysosomal 38kDa, V0 subunit d1	4359	1	0	1	0	0	rno-miR-879-5p	-0.13	-0.13	N/A
KIAA0825	ENST00000513200.3	KIAA0825	34	1	0	0	1	0	rno-miR-879-5p	-0.13	-0.13	N/A
AC079354.1	ENST00000295844.3	uncharacterized protein KIAA2012	5	1	0	0	1	0	rno-miR-879-5p	-0.13	-0.13	N/A
RUFY1	ENST00000377001.2	RUN and FYVE domain containing 1	187	1	0	0	1	2	rno-miR-879-5p	-0.13	-0.13	N/A
SLC16A12	ENST00000341233.4	solute carrier family 16, member 12	35	1	1	0	0	0	rno-miR-879-5p	-0.13	-0.13	N/A
CPT1A	ENST00000265641.5	carnitine palmitoyltransferase 1A (liver)	869	1	1	0	0	0	rno-miR-879-5p	-0.13	-0.14	N/A
SLA	ENST00000338087.5	Src-like-adaptor	5	2	0	2	0	0	rno-miR-879-5p	-0.13	-0.29	N/A
PSD	ENST00000020673.5	pleckstrin and Sec7 domain containing	5	1	0	0	1	0	rno-miR-879-5p	-0.13	-0.13	N/A
PNRC2	ENST00000334351.7	proline-rich nuclear receptor coactivator 2	100	1	0	0	1	0	rno-miR-879-5p	-0.13	-0.13	N/A
RHOA	ENST00000454011.2	ras homolog family member A	8507	1	0	0	1	0	rno-miR-879-5p	-0.13	-0.13	N/A
NIN	ENST00000389868.3	ninein (GSK3B interacting protein)	594	2	0	1	1	1	rno-miR-879-5p	-0.13	-0.13	N/A
TXNRD1	ENST00000378070.4	thioredoxin reductase 1	1255	1	0	0	1	0	rno-miR-879-5p	-0.13	-0.13	N/A
PPP1R18	ENST00000399199.3	protein phosphatase 1, regulatory subunit 18	265	1	0	0	1	0	rno-miR-879-5p	-0.13	-0.13	N/A
MVD	ENST00000301012.3	mevalonate (diphospho) decarboxylase	183	1	0	1	0	0	rno-miR-879-5p	-0.13	-0.13	N/A
AL021546.6	ENST00000551806.1	Glutamyl-tRNA(Gln) amidotransferase subunit C, mitochondrial	781	1	0	0	1	1	rno-miR-879-5p	-0.13	-0.17	N/A
LYVE1	ENST00000256178.3	lymphatic vessel endothelial hyaluronan receptor 1	5	1	0	1	0	0	rno-miR-879-5p	-0.13	-0.13	N/A
CHPF	ENST00000243776.6	chondroitin polymerizing factor	4910	1	0	0	1	1	rno-miR-879-5p	-0.13	-0.13	N/A
SLC6A8	ENST00000253122.5	solute carrier family 6 (neurotransmitter transporter), member 8	5	1	0	0	1	1	rno-miR-879-5p	-0.13	-0.13	N/A
RGL1	ENST00000304685.4	ral guanine nucleotide dissociation stimulator-like 1	188	1	0	0	1	1	rno-miR-879-5p	-0.13	-0.13	N/A
SH3BP5L	ENST00000366472.5	SH3-binding domain protein 5-like	379	2	0	1	1	0	rno-miR-879-5p	-0.13	-0.13	N/A
GNB2	ENST00000303210.4	guanine nucleotide binding protein (G protein), beta polypeptide 2	2956	1	0	1	0	0	rno-miR-879-5p	-0.13	-0.13	N/A
RER1	ENST00000378512.1	RER1 retention in endoplasmic reticulum 1 homolog (S. cerevisiae)	2954	1	0	0	1	0	rno-miR-879-5p	-0.13	-0.2	N/A
KCTD16	ENST00000507359.3	potassium channel tetramerization domain containing 16	36	2	0	2	0	1	rno-miR-879-5p	-0.13	-0.17	N/A
WNT9B	ENST00000290015.2	wingless-type MMTV integration site family, member 9B	28	2	0	1	1	0	rno-miR-879-5p	-0.13	-0.16	N/A
NKAIN4	ENST00000370316.3	Na+/K+ transporting ATPase interacting 4	5	1	0	0	1	0	rno-miR-879-5p	-0.13	-0.13	N/A
TESK1	ENST00000336395.5	testis-specific kinase 1	583	1	0	0	1	0	rno-miR-879-5p	-0.13	-0.13	N/A
BCL2L12	ENST00000246784.3	BCL2-like 12 (proline rich)	355	1	0	0	1	0	rno-miR-879-5p	-0.13	-0.13	N/A
ADAMTS5	ENST00000284987.5	ADAM metallopeptidase with thrombospondin type 1 motif, 5	68	1	0	0	1	0	rno-miR-879-5p	-0.13	-0.14	N/A
MRGPRF	ENST00000441623.1	MAS-related GPR, member F	140	3	0	0	3	2	rno-miR-879-5p	-0.13	-0.37	N/A
SLC48A1	ENST00000442218.2	solute carrier family 48 (heme transporter), member 1	470	1	0	0	1	1	rno-miR-879-5p	-0.13	-0.16	N/A
ARSI	ENST00000328668.7	arylsulfatase family, member I	19	1	0	0	1	0	rno-miR-879-5p	-0.13	-0.2	N/A
CALML4	ENST00000395465.3	calmodulin-like 4	307	2	0	1	1	1	rno-miR-879-5p	-0.13	-0.51	N/A
PTPRN2	ENST00000389413.3	protein tyrosine phosphatase, receptor type, N polypeptide 2	15	1	0	0	1	0	rno-miR-879-5p	-0.13	-0.13	N/A
KPNA5	ENST00000368564.1	karyopherin alpha 5 (importin alpha 6)	76	1	0	1	0	0	rno-miR-879-5p	-0.13	-0.14	N/A
PRPF4B	ENST00000337659.6	pre-mRNA processing factor 4B	602	1	0	0	1	0	rno-miR-879-5p	-0.13	-0.18	N/A
SNX21	ENST00000462307.1	sorting nexin family member 21	343	2	0	0	2	0	rno-miR-879-5p	-0.13	-0.13	N/A
RAI14	ENST00000265109.3	retinoic acid induced 14	2228	1	0	0	1	0	rno-miR-879-5p	-0.13	-0.13	N/A
ALPI	ENST00000295463.3	alkaline phosphatase, intestinal	5	1	0	0	1	0	rno-miR-879-5p	-0.13	-0.13	N/A
PEG3	ENST00000423103.2	paternally expressed 3	5	1	1	0	0	0	rno-miR-879-5p	-0.13	-0.13	N/A
KLC2	ENST00000394065.2	kinesin light chain 2	11832	1	0	0	1	1	rno-miR-879-5p	-0.13	-0.13	N/A
LRFN2	ENST00000338305.6	leucine rich repeat and fibronectin type III domain containing 2	5	1	0	0	1	0	rno-miR-879-5p	-0.13	-0.13	N/A
USF1	ENST00000368020.1	upstream transcription factor 1	5	1	0	1	0	0	rno-miR-879-5p	-0.13	-0.13	N/A
PGAP2	ENST00000396993.4	post-GPI attachment to proteins 2	595	1	0	0	1	0	rno-miR-879-5p	-0.13	-0.13	N/A
ANK2	ENST00000357077.4	ankyrin 2, neuronal	133	2	1	1	0	0	rno-miR-879-5p	-0.13	-0.13	N/A
EPHB4	ENST00000360620.3	EPH receptor B4	350	1	0	0	1	0	rno-miR-879-5p	-0.13	-0.15	N/A
AAK1	ENST00000409085.4	AP2 associated kinase 1	27	1	0	1	0	4	rno-miR-879-5p	-0.13	-0.22	N/A
ZBED6	ENST00000550078.1	zinc finger, BED-type containing 6	12	1	1	0	0	0	rno-miR-879-5p	-0.13	-0.22	N/A
STAT5B	ENST00000293328.3	signal transducer and activator of transcription 5B	329	1	1	0	0	1	rno-miR-879-5p	-0.13	-0.32	N/A
C22orf46	ENST00000402966.1	chromosome 22 open reading frame 46	70	2	0	1	1	2	rno-miR-879-5p	-0.13	-0.13	N/A
AC132186.1	ENST00000544589.1	CDNA FLJ27243 fis, clone SYN08134; Uncharacterized protein	5	1	0	1	0	0	rno-miR-879-5p	-0.13	-0.13	N/A
LGR5	ENST00000266674.5	leucine-rich repeat containing G protein-coupled receptor 5	137	1	0	0	1	0	rno-miR-879-5p	-0.13	-0.13	N/A
STX18	ENST00000306200.2	syntaxin 18	76	1	1	0	0	0	rno-miR-879-5p	-0.13	-0.22	N/A
TMEM245	ENST00000374586.3	transmembrane protein 245	1320	1	0	1	0	1	rno-miR-879-5p	-0.13	-0.13	N/A
RAB30	ENST00000533486.1	RAB30, member RAS oncogene family	274	1	0	1	0	0	rno-miR-879-5p	-0.13	-0.15	N/A
EMP2	ENST00000359543.3	epithelial membrane protein 2	1725	1	0	0	1	0	rno-miR-879-5p	-0.12	-0.13	N/A
DENND1A	ENST00000373624.2	DENN/MADD domain containing 1A	2794	2	0	1	1	2	rno-miR-879-5p	-0.12	-0.12	N/A
FAM213B	ENST00000378424.4	family with sequence similarity 213, member B	409	1	0	1	0	0	rno-miR-879-5p	-0.12	-0.13	N/A
EFCAB14	ENST00000371933.3	EF-hand calcium binding domain 14	264	1	0	0	1	0	rno-miR-879-5p	-0.12	-0.14	N/A
FSTL4	ENST00000265342.7	follistatin-like 4	60	3	0	2	1	1	rno-miR-879-5p	-0.12	-0.17	N/A
INPP5E	ENST00000371712.3	inositol polyphosphate-5-phosphatase, 72 kDa	105	1	0	1	0	0	rno-miR-879-5p	-0.12	-0.12	N/A
TSC22D3	ENST00000372390.4	TSC22 domain family, member 3	154	1	0	0	1	0	rno-miR-879-5p	-0.12	-0.12	N/A
C16orf59	ENST00000563531.1	chromosome 16 open reading frame 59	487	1	0	1	0	0	rno-miR-879-5p	-0.12	-0.12	N/A
FAM13C	ENST00000373867.3	family with sequence similarity 13, member C	343	1	0	1	0	0	rno-miR-879-5p	-0.12	-0.12	N/A
SDR16C5	ENST00000396721.2	short chain dehydrogenase/reductase family 16C, member 5	5	1	0	0	1	0	rno-miR-879-5p	-0.12	-0.12	N/A
CABLES1	ENST00000256925.7	Cdk5 and Abl enzyme substrate 1	341	1	0	0	1	0	rno-miR-879-5p	-0.12	-0.12	N/A
EBF3	ENST00000368648.3	early B-cell factor 3	101	1	0	1	0	0	rno-miR-879-5p	-0.12	-0.12	N/A
SETD3	ENST00000331768.5	SET domain containing 3	58	2	0	1	1	1	rno-miR-879-5p	-0.12	-0.17	N/A
SENP1	ENST00000004980.5	SUMO1/sentrin specific peptidase 1	361	2	0	1	1	1	rno-miR-879-5p	-0.12	-0.13	N/A
GUCA1B	ENST00000230361.3	guanylate cyclase activator 1B (retina)	13	1	0	1	0	0	rno-miR-879-5p	-0.12	-0.12	N/A
WWOX	ENST00000539474.2	WW domain containing oxidoreductase	48	1	0	1	0	0	rno-miR-879-5p	-0.12	-0.12	N/A
AATK	ENST00000326724.4	apoptosis-associated tyrosine kinase	307	1	1	0	0	0	rno-miR-879-5p	-0.12	-0.12	N/A
IQGAP1	ENST00000268182.5	IQ motif containing GTPase activating protein 1	5523	2	0	1	1	1	rno-miR-879-5p	-0.12	-0.12	N/A
LCP1	ENST00000398576.2	lymphocyte cytosolic protein 1 (L-plastin)	7	1	0	0	1	0	rno-miR-879-5p	-0.12	-0.12	N/A
PIGS	ENST00000395346.2	phosphatidylinositol glycan anchor biosynthesis, class S	1015	1	0	0	1	0	rno-miR-879-5p	-0.12	-0.12	N/A
DRGX	ENST00000374139.2	dorsal root ganglia homeobox	5	1	0	0	1	1	rno-miR-879-5p	-0.12	-0.12	N/A
B4GALNT3	ENST00000266383.5	beta-1,4-N-acetyl-galactosaminyl transferase 3	5	2	1	1	0	1	rno-miR-879-5p	-0.12	-0.12	N/A
CD93	ENST00000246006.4	CD93 molecule	5	1	1	0	0	0	rno-miR-879-5p	-0.12	-0.12	N/A
LHFPL2	ENST00000515007.2	lipoma HMGIC fusion partner-like 2	16	1	0	0	1	2	rno-miR-879-5p	-0.12	-0.13	N/A
SS18	ENST00000415083.2	synovial sarcoma translocation, chromosome 18	205	1	0	1	0	0	rno-miR-879-5p	-0.12	-0.15	N/A
NPAS3	ENST00000346562.2	neuronal PAS domain protein 3	9	2	0	0	2	0	rno-miR-879-5p	-0.12	-0.12	N/A
VPS37D	ENST00000451519.1	vacuolar protein sorting 37 homolog D (S. cerevisiae)	173	1	0	0	1	0	rno-miR-879-5p	-0.12	-0.12	N/A
PRR13	ENST00000549068.1	proline rich 13	387	1	1	0	0	1	rno-miR-879-5p	-0.12	-0.67	N/A
RNF182	ENST00000488300.1	ring finger protein 182	1122	1	0	0	1	0	rno-miR-879-5p	-0.12	-0.12	N/A
KCNJ11	ENST00000339994.4	potassium inwardly-rectifying channel, subfamily J, member 11	282	1	0	1	0	1	rno-miR-879-5p	-0.12	-0.12	N/A
LRRC49	ENST00000260382.5	leucine rich repeat containing 49	94	1	0	1	0	0	rno-miR-879-5p	-0.12	-0.14	N/A
QSER1	ENST00000399302.2	glutamine and serine rich 1	34	1	0	0	1	0	rno-miR-879-5p	-0.12	-0.15	N/A
TIMM10B	ENST00000254616.6	translocase of inner mitochondrial membrane 10 homolog B (yeast)	290	1	0	1	0	1	rno-miR-879-5p	-0.12	-0.29	N/A
ST18	ENST00000276480.7	suppression of tumorigenicity 18 (breast carcinoma) (zinc finger protein)	5	1	0	0	1	0	rno-miR-879-5p	-0.12	-0.12	N/A
GLCE	ENST00000559420.2	glucuronic acid epimerase	25	1	0	0	1	1	rno-miR-879-5p	-0.12	-0.14	N/A
PPP2R5A	ENST00000261461.2	protein phosphatase 2, regulatory subunit B', alpha	13	1	0	0	1	0	rno-miR-879-5p	-0.12	-0.12	N/A
TNFRSF1B	ENST00000376259.3	tumor necrosis factor receptor superfamily, member 1B	243	1	0	0	1	0	rno-miR-879-5p	-0.12	-0.12	N/A
C11orf82	ENST00000528759.1	chromosome 11 open reading frame 82	579	1	0	1	0	0	rno-miR-879-5p	-0.12	-0.12	N/A
ELMO1	ENST00000341056.3	engulfment and cell motility 1	118	1	0	0	1	0	rno-miR-879-5p	-0.12	-0.12	N/A
NUMA1	ENST00000351960.6	nuclear mitotic apparatus protein 1	7	1	0	1	0	0	rno-miR-879-5p	-0.12	-0.12	N/A
CDK18	ENST00000360066.2	cyclin-dependent kinase 18	262	1	0	0	1	1	rno-miR-879-5p	-0.12	-0.12	N/A
CALCOCO2	ENST00000258947.3	calcium binding and coiled-coil domain 2	1160	1	0	0	1	0	rno-miR-879-5p	-0.12	-0.13	N/A
CTTN	ENST00000346329.3	cortactin	6158	1	0	1	0	0	rno-miR-879-5p	-0.12	-0.12	N/A
SEC16A	ENST00000313050.7	SEC16 homolog A (S. cerevisiae)	814	1	0	0	1	1	rno-miR-879-5p	-0.12	-0.12	N/A
C18orf63	ENST00000579455.1	chromosome 18 open reading frame 63	5	1	0	0	1	0	rno-miR-879-5p	-0.12	-0.12	N/A
PRRT4	ENST00000489835.2	proline-rich transmembrane protein 4	5	1	0	0	1	1	rno-miR-879-5p	-0.12	-0.12	N/A
TEX15	ENST00000256246.2	testis expressed 15	58	2	0	2	0	0	rno-miR-879-5p	-0.12	-0.12	N/A
BSN	ENST00000296452.4	bassoon presynaptic cytomatrix protein	31	1	0	0	1	2	rno-miR-879-5p	-0.12	-0.12	N/A
TXNIP	ENST00000369317.4	thioredoxin interacting protein	11	1	0	0	1	0	rno-miR-879-5p	-0.12	-0.12	N/A
NEURL1B	ENST00000369800.5	neuralized homolog 1B (Drosophila)	5	1	0	0	1	2	rno-miR-879-5p	-0.12	-0.12	N/A
PSMB11	ENST00000408907.2	proteasome (prosome, macropain) subunit, beta type, 11	5	1	0	0	1	1	rno-miR-879-5p	-0.12	-0.12	N/A
NR4A1	ENST00000394824.2	nuclear receptor subfamily 4, group A, member 1	7896	1	0	1	0	1	rno-miR-879-5p	-0.12	-0.12	N/A
CDC25B	ENST00000245960.5	cell division cycle 25B	3358	1	0	0	1	2	rno-miR-879-5p	-0.12	-0.12	N/A
SLC22A3	ENST00000392145.1	solute carrier family 22 (organic cation transporter), member 3	86	1	0	0	1	0	rno-miR-879-5p	-0.12	-0.14	N/A
EMID1	ENST00000334018.6	EMI domain containing 1	845	1	1	0	0	0	rno-miR-879-5p	-0.12	-0.12	N/A
PRUNE	ENST00000271620.3	prune exopolyphosphatase	41	1	0	0	1	0	rno-miR-879-5p	-0.12	-0.12	N/A
TSNAX	ENST00000366639.4	translin-associated factor X	936	1	0	1	0	0	rno-miR-879-5p	-0.12	-0.12	N/A
C1orf116	ENST00000359470.5	chromosome 1 open reading frame 116	17	1	0	0	1	0	rno-miR-879-5p	-0.12	-0.12	N/A
IRGQ	ENST00000422989.1	immunity-related GTPase family, Q	62	1	0	1	0	3	rno-miR-879-5p	-0.12	-0.26	N/A
DNAJC27	ENST00000264711.2	DnaJ (Hsp40) homolog, subfamily C, member 27	41	1	0	0	1	1	rno-miR-879-5p	-0.12	-0.13	N/A
MDGA1	ENST00000297153.7	MAM domain containing glycosylphosphatidylinositol anchor 1	240	2	0	1	1	1	rno-miR-879-5p	-0.12	-0.12	N/A
KIAA1147	ENST00000536163.1	KIAA1147	73	1	0	1	0	1	rno-miR-879-5p	-0.12	-0.18	N/A
LSAMP	ENST00000490035.2	limbic system-associated membrane protein	19	3	0	2	1	0	rno-miR-879-5p	-0.12	-0.51	N/A
NINL	ENST00000278886.6	ninein-like	121	1	0	0	1	0	rno-miR-879-5p	-0.12	-0.12	N/A
RASL10A	ENST00000401450.3	RAS-like, family 10, member A	5	1	0	0	1	0	rno-miR-879-5p	-0.12	-0.12	N/A
TGM2	ENST00000361475.2	transglutaminase 2	731	1	0	0	1	0	rno-miR-879-5p	-0.12	-0.12	N/A
KCNK12	ENST00000327876.4	potassium channel, subfamily K, member 12	5	1	0	0	1	1	rno-miR-879-5p	-0.12	-0.12	N/A
KCNJ16	ENST00000589377.1	potassium inwardly-rectifying channel, subfamily J, member 16	5	1	0	0	1	0	rno-miR-879-5p	-0.12	-0.12	N/A
RASD2	ENST00000216127.4	RASD family, member 2	10	1	0	0	1	1	rno-miR-879-5p	-0.12	-0.12	N/A
VAV2	ENST00000406606.3	vav 2 guanine nucleotide exchange factor	477	1	1	0	0	0	rno-miR-879-5p	-0.12	-0.12	N/A
LZTS2	ENST00000370223.3	leucine zipper, putative tumor suppressor 2	10	1	0	1	0	0	rno-miR-879-5p	-0.12	-0.12	N/A
SEC22C	ENST00000264454.3	SEC22 vesicle trafficking protein homolog C (S. cerevisiae)	855	1	1	0	0	0	rno-miR-879-5p	-0.12	-0.15	N/A
SRCAP	ENST00000262518.4	Snf2-related CREBBP activator protein	643	2	0	1	1	1	rno-miR-879-5p	-0.12	-0.22	N/A
EIF3M	ENST00000531120.1	eukaryotic translation initiation factor 3, subunit M	218	1	0	0	1	0	rno-miR-879-5p	-0.12	-0.13	N/A
MUL1	ENST00000264198.3	mitochondrial E3 ubiquitin protein ligase 1	812	1	0	0	1	0	rno-miR-879-5p	-0.12	-0.12	N/A
SASH3	ENST00000356892.3	SAM and SH3 domain containing 3	5	1	0	1	0	0	rno-miR-879-5p	-0.12	-0.12	N/A
GMPR	ENST00000259727.4	guanosine monophosphate reductase	49	1	0	1	0	0	rno-miR-879-5p	-0.12	-0.12	N/A
SWAP70	ENST00000318950.6	SWAP switching B-cell complex 70kDa subunit	492	1	1	0	0	0	rno-miR-879-5p	-0.12	-0.12	N/A
IBTK	ENST00000306270.7	inhibitor of Bruton agammaglobulinemia tyrosine kinase	40	1	0	0	1	0	rno-miR-879-5p	-0.12	-0.12	N/A
MAGI2	ENST00000419488.1	membrane associated guanylate kinase, WW and PDZ domain containing 2	43	1	1	0	0	0	rno-miR-879-5p	-0.12	-0.13	N/A
WDR89	ENST00000394942.2	WD repeat domain 89	20	1	0	1	0	0	rno-miR-879-5p	-0.12	-0.28	N/A
SFT2D3	ENST00000310981.4	SFT2 domain containing 3	313	1	0	1	0	0	rno-miR-879-5p	-0.12	-0.26	N/A
ATF7IP	ENST00000261168.4	activating transcription factor 7 interacting protein	667	2	0	1	1	0	rno-miR-879-5p	-0.12	-0.13	N/A
TMEM130	ENST00000416379.2	transmembrane protein 130	169	1	0	0	1	1	rno-miR-879-5p	-0.12	-0.12	N/A
TMEM182	ENST00000412401.2	transmembrane protein 182	69	1	0	0	1	0	rno-miR-879-5p	-0.12	-0.12	N/A
PDE1B	ENST00000243052.3	phosphodiesterase 1B, calmodulin-dependent	6	1	0	1	0	0	rno-miR-879-5p	-0.12	-0.12	N/A
RP11-315D16.2	ENST00000562767.1	Uncharacterized protein	304	1	0	1	0	1	rno-miR-879-5p	-0.12	-0.32	N/A
TMEM255B	ENST00000375353.3	transmembrane protein 255B	7	1	0	1	0	1	rno-miR-879-5p	-0.12	-0.41	N/A
SYVN1	ENST00000294256.8	synovial apoptosis inhibitor 1, synoviolin	95	1	0	1	0	2	rno-miR-879-5p	-0.12	-0.12	N/A
LRRC59	ENST00000225972.7	leucine rich repeat containing 59	27064	1	0	0	1	1	rno-miR-879-5p	-0.12	-0.13	N/A
PAFAH2	ENST00000374282.3	platelet-activating factor acetylhydrolase 2, 40kDa	287	1	0	0	1	0	rno-miR-879-5p	-0.12	-0.13	N/A
SGSM2	ENST00000426855.2	small G protein signaling modulator 2	381	1	0	0	1	2	rno-miR-879-5p	-0.12	-0.14	N/A
PHACTR4	ENST00000373839.3	phosphatase and actin regulator 4	85	1	0	0	1	0	rno-miR-879-5p	-0.12	-0.14	N/A
CCNT2	ENST00000295238.6	cyclin T2	381	1	0	1	0	0	rno-miR-879-5p	-0.12	-0.12	N/A
MAP3K3	ENST00000361357.3	mitogen-activated protein kinase kinase kinase 3	144	1	0	0	1	0	rno-miR-879-5p	-0.12	-0.12	N/A
ATXN7L1	ENST00000419735.3	ataxin 7-like 1	67	1	0	1	0	0	rno-miR-879-5p	-0.12	-0.12	N/A
SSTR3	ENST00000328544.3	somatostatin receptor 3	5	1	0	1	0	0	rno-miR-879-5p	-0.12	-0.12	N/A
SLC39A2	ENST00000554422.1	solute carrier family 39 (zinc transporter), member 2	5	1	0	0	1	0	rno-miR-879-5p	-0.12	-0.12	N/A
ADPGK	ENST00000311669.8	ADP-dependent glucokinase	1938	1	0	0	1	1	rno-miR-879-5p	-0.12	-0.12	N/A
ENC1	ENST00000302351.4	ectodermal-neural cortex 1 (with BTB domain)	57	1	0	1	0	1	rno-miR-879-5p	-0.11	-0.12	N/A
DNLZ	ENST00000371739.3	DNL-type zinc finger	373	1	0	0	1	4	rno-miR-879-5p	-0.11	-0.23	N/A
KPNA4	ENST00000334256.4	karyopherin alpha 4 (importin alpha 3)	111	1	0	0	1	0	rno-miR-879-5p	-0.11	-0.19	N/A
UBXN4	ENST00000272638.9	UBX domain protein 4	3678	1	0	0	1	0	rno-miR-879-5p	-0.11	-0.12	N/A
TAS1R1	ENST00000328191.4	taste receptor, type 1, member 1	5	1	0	1	0	0	rno-miR-879-5p	-0.11	-0.11	N/A
ZC3H12A	ENST00000373087.6	zinc finger CCCH-type containing 12A	94	1	0	0	1	0	rno-miR-879-5p	-0.11	-0.11	N/A
SCRT1	ENST00000332135.4	scratch homolog 1, zinc finger protein (Drosophila)	5	2	0	1	1	2	rno-miR-879-5p	-0.11	-0.11	N/A
SLC35A3	ENST00000465289.1	solute carrier family 35 (UDP-N-acetylglucosamine (UDP-GlcNAc) transporter), member A3	191	1	0	0	1	0	rno-miR-879-5p	-0.11	-0.11	N/A
MPP3	ENST00000398393.1	membrane protein, palmitoylated 3 (MAGUK p55 subfamily member 3)	110	1	0	1	0	1	rno-miR-879-5p	-0.11	-0.11	N/A
MATN1	ENST00000373765.4	matrilin 1, cartilage matrix protein	5	1	0	1	0	1	rno-miR-879-5p	-0.11	-0.11	N/A
PLEKHM1	ENST00000430334.3	pleckstrin homology domain containing, family M (with RUN domain) member 1	90	1	0	1	0	1	rno-miR-879-5p	-0.11	-0.11	N/A
DGKG	ENST00000265022.3	diacylglycerol kinase, gamma 90kDa	5	1	0	0	1	1	rno-miR-879-5p	-0.11	-0.11	N/A
VCPKMT	ENST00000395860.2	valosin containing protein lysine (K) methyltransferase	10	1	0	0	1	0	rno-miR-879-5p	-0.11	-0.11	N/A
ADAT2	ENST00000606514.1	adenosine deaminase, tRNA-specific 2	303	1	0	0	1	1	rno-miR-879-5p	-0.11	-0.13	N/A
CLCN5	ENST00000376088.3	chloride channel, voltage-sensitive 5	154	5	0	1	4	1	rno-miR-879-5p	-0.11	-0.28	N/A
PER3	ENST00000377532.3	period circadian clock 3	16	1	0	1	0	0	rno-miR-879-5p	-0.11	-0.11	N/A
KCNQ5	ENST00000370398.1	potassium voltage-gated channel, KQT-like subfamily, member 5	50	1	0	0	1	2	rno-miR-879-5p	-0.11	-0.11	N/A
CES4A	ENST00000540947.2	carboxylesterase 4A	30	1	0	0	1	0	rno-miR-879-5p	-0.11	-0.11	N/A
KCNJ10	ENST00000368089.3	potassium inwardly-rectifying channel, subfamily J, member 10	5	1	0	0	1	1	rno-miR-879-5p	-0.11	-0.11	N/A
DTX4	ENST00000227451.3	deltex homolog 4 (Drosophila)	5	1	0	1	0	1	rno-miR-879-5p	-0.11	-0.11	N/A
MLLT1	ENST00000252674.7	myeloid/lymphoid or mixed-lineage leukemia (trithorax homolog, Drosophila); translocated to, 1	33	1	0	0	1	3	rno-miR-879-5p	-0.11	-0.2	N/A
DIXDC1	ENST00000440460.2	DIX domain containing 1	307	1	0	0	1	0	rno-miR-879-5p	-0.11	-0.11	N/A
PLLP	ENST00000219207.5	plasmolipin	22	1	1	0	0	1	rno-miR-879-5p	-0.11	-0.53	N/A
TFR2	ENST00000431692.1	transferrin receptor 2	330	1	0	0	1	0	rno-miR-879-5p	-0.11	-0.11	N/A
NCKAP1L	ENST00000293373.6	NCK-associated protein 1-like	5	1	0	0	1	0	rno-miR-879-5p	-0.11	-0.11	N/A
DOCK1	ENST00000280333.6	dedicator of cytokinesis 1	71	1	0	0	1	0	rno-miR-879-5p	-0.11	-0.11	N/A
GATM	ENST00000396659.3	glycine amidinotransferase (L-arginine:glycine amidinotransferase)	586	1	0	0	1	0	rno-miR-879-5p	-0.11	-0.11	N/A
WNT9A	ENST00000272164.5	wingless-type MMTV integration site family, member 9A	73	1	0	1	0	2	rno-miR-879-5p	-0.11	-0.11	N/A
RAB15	ENST00000436278.2	RAB15, member RAS oncogene family	23	1	0	0	1	0	rno-miR-879-5p	-0.11	-0.14	N/A
YY1	ENST00000262238.4	YY1 transcription factor	1803	1	0	1	0	2	rno-miR-879-5p	-0.11	-0.13	N/A
MLLT3	ENST00000380338.4	myeloid/lymphoid or mixed-lineage leukemia (trithorax homolog, Drosophila); translocated to, 3	385	1	0	0	1	0	rno-miR-879-5p	-0.11	-0.14	N/A
CAMK4	ENST00000282356.4	calcium/calmodulin-dependent protein kinase IV	73	3	0	3	0	2	rno-miR-879-5p	-0.11	-0.14	N/A
ARHGAP22	ENST00000249601.4	Rho GTPase activating protein 22	10	1	0	0	1	2	rno-miR-879-5p	-0.11	-0.17	N/A
THRAP3	ENST00000354618.5	thyroid hormone receptor associated protein 3	13	1	0	0	1	1	rno-miR-879-5p	-0.11	-0.11	N/A
CMPK2	ENST00000256722.5	cytidine monophosphate (UMP-CMP) kinase 2, mitochondrial	13	1	0	1	0	0	rno-miR-879-5p	-0.11	-0.16	N/A
ADAMTS1	ENST00000284984.3	ADAM metallopeptidase with thrombospondin type 1 motif, 1	466	1	0	1	0	0	rno-miR-879-5p	-0.11	-0.13	N/A
KHNYN	ENST00000251343.5	KH and NYN domain containing	421	2	1	0	1	2	rno-miR-879-5p	-0.11	-0.26	N/A
DCLK1	ENST00000379892.4	doublecortin-like kinase 1	9	2	0	2	0	0	rno-miR-879-5p	-0.11	-0.24	N/A
PIGO	ENST00000298004.5	phosphatidylinositol glycan anchor biosynthesis, class O	152	1	0	1	0	0	rno-miR-879-5p	-0.11	-0.12	N/A
PIP4K2B	ENST00000269554.3	phosphatidylinositol-5-phosphate 4-kinase, type II, beta	148	1	1	0	0	2	rno-miR-879-5p	-0.11	-0.19	N/A
AHCYL1	ENST00000369799.5	adenosylhomocysteinase-like 1	1279	1	0	0	1	0	rno-miR-879-5p	-0.11	-0.11	N/A
TMEM38A	ENST00000187762.2	transmembrane protein 38A	158	1	0	0	1	0	rno-miR-879-5p	-0.11	-0.11	N/A
OSM	ENST00000215781.2	oncostatin M	5	1	0	1	0	0	rno-miR-879-5p	-0.11	-0.11	N/A
FIZ1	ENST00000221665.3	FLT3-interacting zinc finger 1	136	1	0	0	1	0	rno-miR-879-5p	-0.11	-0.11	N/A
KCNJ6	ENST00000609713.1	potassium inwardly-rectifying channel, subfamily J, member 6	5	1	0	0	1	1	rno-miR-879-5p	-0.11	-0.11	N/A
PRDM8	ENST00000504452.1	PR domain containing 8	634	1	0	0	1	0	rno-miR-879-5p	-0.11	-0.11	N/A
RP5-850E9.3	ENST00000488788.2	Uncharacterized protein	10	1	0	1	0	0	rno-miR-879-5p	-0.11	-0.22	N/A
FER	ENST00000281092.4	fer (fps/fes related) tyrosine kinase	665	1	1	0	0	4	rno-miR-879-5p	-0.11	-0.11	N/A
TEF	ENST00000266304.4	thyrotrophic embryonic factor	60	2	0	1	1	1	rno-miR-879-5p	-0.11	-0.12	N/A
FAM196A	ENST00000522781.1	family with sequence similarity 196, member A	5	1	0	1	0	0	rno-miR-879-5p	-0.11	-0.11	N/A
FBXL7	ENST00000504595.1	F-box and leucine-rich repeat protein 7	16	1	0	1	0	0	rno-miR-879-5p	-0.11	-0.11	N/A
ALPPL2	ENST00000295453.3	alkaline phosphatase, placental-like 2	5	1	0	0	1	0	rno-miR-879-5p	-0.11	-0.11	N/A
UNC119	ENST00000301032.4	unc-119 homolog (C. elegans)	49	1	0	1	0	0	rno-miR-879-5p	-0.11	-0.11	N/A
KRT82	ENST00000257974.2	keratin 82	5	1	0	1	0	0	rno-miR-879-5p	-0.11	-0.11	N/A
TUB	ENST00000305253.4	tubby bipartite transcription factor	743	4	0	2	2	2	rno-miR-879-5p	-0.11	-0.11	N/A
CYB561	ENST00000584031.1	cytochrome b561	10	1	0	0	1	0	rno-miR-879-5p	-0.11	-0.11	N/A
GPR180	ENST00000376958.4	G protein-coupled receptor 180	161	1	0	0	1	2	rno-miR-879-5p	-0.11	-0.15	N/A
UQCC1	ENST00000349714.5	ubiquinol-cytochrome c reductase complex assembly factor 1	500	2	0	1	1	0	rno-miR-879-5p	-0.11	-0.19	N/A
C6orf223	ENST00000439969.2	chromosome 6 open reading frame 223	17	1	0	1	0	0	rno-miR-879-5p	-0.11	-0.15	N/A
LRRC8B	ENST00000330947.2	leucine rich repeat containing 8 family, member B	326	1	0	1	0	0	rno-miR-879-5p	-0.11	-0.11	N/A
FZD2	ENST00000315323.3	frizzled family receptor 2	807	1	0	1	0	1	rno-miR-879-5p	-0.11	-0.12	N/A
PDK3	ENST00000441463.2	pyruvate dehydrogenase kinase, isozyme 3	659	2	0	0	2	1	rno-miR-879-5p	-0.11	-0.18	N/A
C17orf53	ENST00000245382.6	chromosome 17 open reading frame 53	12	1	0	1	0	0	rno-miR-879-5p	-0.11	-0.11	N/A
DFFB	ENST00000378209.3	DNA fragmentation factor, 40kDa, beta polypeptide (caspase-activated DNase)	55	1	0	1	0	0	rno-miR-879-5p	-0.11	-0.11	N/A
SLAMF8	ENST00000289707.5	SLAM family member 8	5	1	0	0	1	0	rno-miR-879-5p	-0.11	-0.11	N/A
FEV	ENST00000295727.1	FEV (ETS oncogene family)	5	1	0	1	0	0	rno-miR-879-5p	-0.11	-0.11	N/A
BTBD19	ENST00000453418.1	BTB (POZ) domain containing 19	61	1	0	1	0	1	rno-miR-879-5p	-0.11	-0.36	N/A
TCL1A	ENST00000402399.1	T-cell leukemia/lymphoma 1A	5	1	0	0	1	0	rno-miR-879-5p	-0.11	-0.11	N/A
BTBD7	ENST00000334746.5	BTB (POZ) domain containing 7	590	1	1	0	0	0	rno-miR-879-5p	-0.11	-0.13	N/A
ERC1	ENST00000355446.5	ELKS/RAB6-interacting/CAST family member 1	159	3	1	1	1	0	rno-miR-879-5p	-0.11	-0.11	N/A
RSAD2	ENST00000382040.3	radical S-adenosyl methionine domain containing 2	5	1	0	0	1	0	rno-miR-879-5p	-0.11	-0.11	N/A
TAP2	ENST00000374897.2	transporter 2, ATP-binding cassette, sub-family B (MDR/TAP)	466	1	0	0	1	2	rno-miR-879-5p	-0.11	-0.12	N/A
MEIS1	ENST00000488550.1	Meis homeobox 1	533	1	0	1	0	0	rno-miR-879-5p	-0.11	-0.11	N/A
CYTL1	ENST00000307746.4	cytokine-like 1	15	1	0	0	1	0	rno-miR-879-5p	-0.11	-0.11	N/A
ARHGEF15	ENST00000361926.3	Rho guanine nucleotide exchange factor (GEF) 15	5	2	0	0	2	1	rno-miR-879-5p	-0.11	-0.11	N/A
TAPT1	ENST00000405303.2	transmembrane anterior posterior transformation 1	105	1	0	0	1	0	rno-miR-879-5p	-0.11	-0.11	N/A
ISL1	ENST00000230658.7	ISL LIM homeobox 1	67	1	0	0	1	0	rno-miR-879-5p	-0.11	-0.11	N/A
POC1A	ENST00000296484.2	POC1 centriolar protein A	1025	1	0	1	0	1	rno-miR-879-5p	-0.11	-0.12	N/A
CISH	ENST00000443053.2	cytokine inducible SH2-containing protein	19	1	0	1	0	0	rno-miR-879-5p	-0.11	-0.11	N/A
TRIM9	ENST00000298355.3	tripartite motif containing 9	45	1	0	0	1	1	rno-miR-879-5p	-0.11	-0.11	N/A
BUB1B	ENST00000287598.6	BUB1 mitotic checkpoint serine/threonine kinase B	184	1	0	0	1	0	rno-miR-879-5p	-0.11	-0.11	N/A
SAMD10	ENST00000369886.3	sterile alpha motif domain containing 10	45	1	0	0	1	0	rno-miR-879-5p	-0.11	-0.11	N/A
ELMO2	ENST00000290246.6	engulfment and cell motility 2	22	1	0	1	0	1	rno-miR-879-5p	-0.11	-0.11	N/A
EHF	ENST00000257831.3	ets homologous factor	5	1	0	1	0	0	rno-miR-879-5p	-0.11	-0.11	N/A
LASP1	ENST00000318008.6	LIM and SH3 protein 1	552	1	0	1	0	2	rno-miR-879-5p	-0.11	-0.11	N/A
RAB3B	ENST00000371655.3	RAB3B, member RAS oncogene family	611	2	0	1	1	1	rno-miR-879-5p	-0.11	-0.18	N/A
CYP2U1	ENST00000332884.6	cytochrome P450, family 2, subfamily U, polypeptide 1	202	1	0	1	0	0	rno-miR-879-5p	-0.11	-0.11	N/A
MTMR4	ENST00000579925.1	myotubularin related protein 4	150	1	0	1	0	0	rno-miR-879-5p	-0.11	-0.12	N/A
DSCR3	ENST00000309117.6	Down syndrome critical region gene 3	494	1	0	0	1	1	rno-miR-879-5p	-0.11	-0.15	N/A
SF3A3	ENST00000373019.4	splicing factor 3a, subunit 3, 60kDa	59	1	0	0	1	0	rno-miR-879-5p	-0.11	-0.17	N/A
KCNK5	ENST00000359534.3	potassium channel, subfamily K, member 5	143	1	0	0	1	1	rno-miR-879-5p	-0.11	-0.14	N/A
NAGPA	ENST00000312251.3	N-acetylglucosamine-1-phosphodiester alpha-N-acetylglucosaminidase	297	1	0	0	1	0	rno-miR-879-5p	-0.11	-0.11	N/A
PPP2R2C	ENST00000335585.5	protein phosphatase 2, regulatory subunit B, gamma	115	1	0	0	1	0	rno-miR-879-5p	-0.11	-0.11	N/A
AP5S1	ENST00000379573.2	adaptor-related protein complex 5, sigma 1 subunit	492	1	0	0	1	0	rno-miR-879-5p	-0.11	-0.11	N/A
ARID4A	ENST00000431317.2	AT rich interactive domain 4A (RBP1-like)	33	1	0	1	0	0	rno-miR-879-5p	-0.11	-0.11	N/A
SLC37A3	ENST00000447932.2	solute carrier family 37, member 3	86	1	0	0	1	0	rno-miR-879-5p	-0.11	-0.11	N/A
SLC22A23	ENST00000436008.2	solute carrier family 22, member 23	353	2	0	1	1	3	rno-miR-879-5p	-0.11	-0.12	N/A
OGT	ENST00000373719.3	O-linked N-acetylglucosamine (GlcNAc) transferase	1036	1	0	0	1	1	rno-miR-879-5p	-0.11	-0.12	N/A
CA12	ENST00000178638.3	carbonic anhydrase XII	42	1	1	0	0	0	rno-miR-879-5p	-0.11	-0.15	N/A
CDYL2	ENST00000570137.2	chromodomain protein, Y-like 2	239	1	0	0	1	1	rno-miR-879-5p	-0.11	-0.14	N/A
TOP1	ENST00000361337.2	topoisomerase (DNA) I	15	1	0	0	1	0	rno-miR-879-5p	-0.1	-0.1	N/A
ANKS6	ENST00000375018.1	ankyrin repeat and sterile alpha motif domain containing 6	98	1	0	0	1	0	rno-miR-879-5p	-0.1	-0.1	N/A
OTOA	ENST00000388958.3	otoancorin	5	1	0	0	1	0	rno-miR-879-5p	-0.1	-0.1	N/A
CHGA	ENST00000216492.5	chromogranin A (parathyroid secretory protein 1)	7	1	0	0	1	0	rno-miR-879-5p	-0.1	-0.1	N/A
RP11-195F19.5	ENST00000416454.1	HCG2040265, isoform CRA_a; Uncharacterized protein; cDNA FLJ50015	18	1	0	1	0	1	rno-miR-879-5p	-0.1	-0.33	N/A
CASP16	ENST00000428155.1	caspase 16, apoptosis-related cysteine peptidase (putative)	51	1	0	1	0	0	rno-miR-879-5p	-0.1	-0.13	N/A
TMUB2	ENST00000590235.1	transmembrane and ubiquitin-like domain containing 2	1043	1	0	0	1	0	rno-miR-879-5p	-0.1	-0.1	N/A
PSMF1	ENST00000335877.6	proteasome (prosome, macropain) inhibitor subunit 1 (PI31)	2709	1	0	1	0	4	rno-miR-879-5p	-0.1	-0.2	N/A
NTSR1	ENST00000370501.3	neurotensin receptor 1 (high affinity)	37	1	0	0	1	2	rno-miR-879-5p	-0.1	-0.1	N/A
ANGPTL2	ENST00000373425.3	angiopoietin-like 2	39	1	0	0	1	2	rno-miR-879-5p	-0.1	-0.1	N/A
UPP2	ENST00000605860.1	uridine phosphorylase 2	5	1	0	1	0	0	rno-miR-879-5p	-0.1	-0.1	N/A
PLA2G2F	ENST00000375102.3	phospholipase A2, group IIF	5	1	0	0	1	0	rno-miR-879-5p	-0.1	-0.1	N/A
ERO1L	ENST00000395686.3	ERO1-like (S. cerevisiae)	1333	1	0	0	1	0	rno-miR-879-5p	-0.1	-0.14	N/A
WNT7B	ENST00000339464.4	wingless-type MMTV integration site family, member 7B	40	1	0	1	0	2	rno-miR-879-5p	-0.1	-0.1	N/A
MYO7B	ENST00000389524.4	myosin VIIB	5	1	0	1	0	0	rno-miR-879-5p	-0.1	-0.1	N/A
KCTD21	ENST00000340067.3	potassium channel tetramerization domain containing 21	90	1	0	1	0	0	rno-miR-879-5p	-0.1	-0.1	N/A
UNC5B	ENST00000335350.6	unc-5 homolog B (C. elegans)	90	1	0	0	1	0	rno-miR-879-5p	-0.1	-0.1	N/A
C17orf82	ENST00000335108.2	chromosome 17 open reading frame 82	10	1	0	0	1	0	rno-miR-879-5p	-0.1	-0.1	N/A
PRELP	ENST00000343110.2	proline/arginine-rich end leucine-rich repeat protein	5	1	0	1	0	1	rno-miR-879-5p	-0.1	-0.1	N/A
ASXL3	ENST00000269197.5	additional sex combs like 3 (Drosophila)	65	1	0	0	1	0	rno-miR-879-5p	-0.1	-0.1	N/A
CDH22	ENST00000372262.3	cadherin 22, type 2	5	1	0	1	0	1	rno-miR-879-5p	-0.1	-0.1	N/A
KIAA1211L	ENST00000397899.2	KIAA1211-like	7	1	0	0	1	0	rno-miR-879-5p	-0.1	-0.1	N/A
TBC1D5	ENST00000253692.7	TBC1 domain family, member 5	400	2	0	1	1	0	rno-miR-879-5p	-0.1	-0.11	N/A
C20orf194	ENST00000453730.2	chromosome 20 open reading frame 194	1083	2	0	1	1	1	rno-miR-879-5p	-0.1	-0.1	N/A
AMER2	ENST00000357816.2	APC membrane recruitment protein 2	7	2	0	1	1	1	rno-miR-879-5p	-0.1	-0.13	N/A
PIGK	ENST00000370812.3	phosphatidylinositol glycan anchor biosynthesis, class K	1203	1	1	0	0	0	rno-miR-879-5p	-0.1	-0.21	N/A
FAM129B	ENST00000373314.3	family with sequence similarity 129, member B	516	1	0	0	1	0	rno-miR-879-5p	-0.1	-0.1	N/A
C6orf222	ENST00000437635.2	chromosome 6 open reading frame 222	5	1	0	1	0	1	rno-miR-879-5p	-0.1	-0.1	N/A
RIMBP2	ENST00000261655.4	RIMS binding protein 2	7	1	0	0	1	1	rno-miR-879-5p	-0.1	-0.1	N/A
TNS1	ENST00000171887.4	tensin 1	591	3	0	2	1	3	rno-miR-879-5p	-0.1	-0.1	N/A
SFRP1	ENST00000220772.3	secreted frizzled-related protein 1	148	1	0	0	1	0	rno-miR-879-5p	-0.1	-0.1	N/A
THSD7A	ENST00000423059.4	thrombospondin, type I, domain containing 7A	5	1	0	0	1	1	rno-miR-879-5p	-0.1	-0.1	N/A
CLIC4	ENST00000374379.4	chloride intracellular channel 4	226	1	0	1	0	0	rno-miR-879-5p	-0.1	-0.16	N/A
PCYOX1L	ENST00000274569.4	prenylcysteine oxidase 1 like	546	1	0	1	0	0	rno-miR-879-5p	-0.1	-0.1	N/A
ROGDI	ENST00000322048.7	rogdi homolog (Drosophila)	183	1	0	1	0	0	rno-miR-879-5p	-0.1	-0.1	N/A
OPHN1	ENST00000355520.5	oligophrenin 1	54	1	0	1	0	1	rno-miR-879-5p	-0.1	-0.1	N/A
MTMR2	ENST00000346299.5	myotubularin related protein 2	625	1	0	1	0	0	rno-miR-879-5p	-0.1	-0.14	N/A
PGAP1	ENST00000354764.4	post-GPI attachment to proteins 1	106	2	0	0	2	1	rno-miR-879-5p	-0.1	-0.11	N/A
TRAPPC10	ENST00000291574.4	trafficking protein particle complex 10	302	1	0	1	0	0	rno-miR-879-5p	-0.1	-0.15	N/A
NUPL1	ENST00000381736.3	nucleoporin like 1	268	1	0	1	0	0	rno-miR-879-5p	-0.1	-0.1	N/A
ZNF711	ENST00000360700.4	zinc finger protein 711	5614	1	0	0	1	0	rno-miR-879-5p	-0.1	-0.1	N/A
FZD8	ENST00000374694.1	frizzled family receptor 8	791	1	0	1	0	0	rno-miR-879-5p	-0.1	-0.1	N/A
MVB12B	ENST00000361171.3	multivesicular body subunit 12B	29	1	0	0	1	1	rno-miR-879-5p	-0.1	-0.1	N/A
ASCL5	ENST00000449188.2	achaete-scute complex homolog 5 (Drosophila)	12	1	0	0	1	0	rno-miR-879-5p	-0.1	-0.1	N/A
NFAM1	ENST00000329021.5	NFAT activating protein with ITAM motif 1	7	1	0	1	0	2	rno-miR-879-5p	-0.1	-0.1	N/A
AKAP13	ENST00000394518.2	A kinase (PRKA) anchor protein 13	53	1	0	0	1	1	rno-miR-879-5p	-0.1	-0.12	N/A
EEF2K	ENST00000263026.5	eukaryotic elongation factor-2 kinase	115	1	1	0	0	1	rno-miR-879-5p	-0.1	-0.23	N/A
SSX2IP	ENST00000342203.3	synovial sarcoma, X breakpoint 2 interacting protein	197	2	0	2	0	0	rno-miR-879-5p	-0.1	-0.16	N/A
ESPNL	ENST00000343063.3	espin-like	26	1	0	0	1	0	rno-miR-879-5p	-0.1	-0.1	N/A
CBX7	ENST00000216133.5	chromobox homolog 7	5	1	0	1	0	2	rno-miR-879-5p	-0.1	-0.1	N/A
MTUS1	ENST00000381869.3	microtubule associated tumor suppressor 1	215	1	0	1	0	0	rno-miR-879-5p	-0.1	-0.1	N/A
LRRC32	ENST00000260061.5	leucine rich repeat containing 32	10	1	0	0	1	3	rno-miR-879-5p	-0.1	-0.1	N/A
DKFZP761J1410	ENST00000251473.5	Lipid phosphate phosphatase-related protein type 2	345	1	0	0	1	0	rno-miR-879-5p	-0.1	-0.1	N/A
ATG13	ENST00000359513.4	autophagy related 13	834	1	0	0	1	3	rno-miR-879-5p	-0.1	-0.1	N/A
MALL	ENST00000272462.2	mal, T-cell differentiation protein-like	5	1	0	0	1	0	rno-miR-879-5p	-0.1	-0.1	N/A
MEDAG	ENST00000380482.4	mesenteric estrogen-dependent adipogenesis	5	1	0	1	0	1	rno-miR-879-5p	-0.1	-0.1	N/A
ARVCF	ENST00000263207.3	armadillo repeat gene deleted in velocardiofacial syndrome	19	1	0	1	0	0	rno-miR-879-5p	-0.1	-0.1	N/A
TRAM1	ENST00000521425.1	translocation associated membrane protein 1	790	1	1	0	0	0	rno-miR-879-5p	-0.1	-0.3	N/A
TAL1	ENST00000371884.2	T-cell acute lymphocytic leukemia 1	5	1	0	0	1	0	rno-miR-879-5p	-0.1	-0.1	N/A
TTBK1	ENST00000259750.4	tau tubulin kinase 1	7	2	0	0	2	1	rno-miR-879-5p	-0.1	-0.1	N/A
ZNF213	ENST00000396878.3	zinc finger protein 213	48	1	0	1	0	0	rno-miR-879-5p	-0.1	-0.1	N/A
SBF2	ENST00000256190.8	SET binding factor 2	65	1	0	0	1	0	rno-miR-879-5p	-0.1	-0.1	N/A
EZH1	ENST00000428826.2	enhancer of zeste homolog 1 (Drosophila)	70	1	0	0	1	0	rno-miR-879-5p	-0.1	-0.1	N/A
MAN1A2	ENST00000356554.3	mannosidase, alpha, class 1A, member 2	603	2	1	0	1	0	rno-miR-879-5p	-0.1	-0.17	N/A
CBR4	ENST00000306193.3	carbonyl reductase 4	90	1	0	0	1	0	rno-miR-879-5p	-0.1	-0.15	N/A
RIN3	ENST00000216487.7	Ras and Rab interactor 3	38	1	0	0	1	0	rno-miR-879-5p	-0.1	-0.1	N/A
KIAA0754	ENST00000530275.1	KIAA0754	5	1	0	0	1	0	rno-miR-879-5p	-0.1	-0.1	N/A
PARD6B	ENST00000371610.2	par-6 family cell polarity regulator beta	277	1	0	0	1	0	rno-miR-879-5p	-0.1	-0.1	N/A
SLC5A2	ENST00000330498.3	solute carrier family 5 (sodium/glucose cotransporter), member 2	5	1	0	0	1	0	rno-miR-879-5p	-0.1	-0.1	N/A
PLCB3	ENST00000540288.1	phospholipase C, beta 3 (phosphatidylinositol-specific)	15	1	0	0	1	0	rno-miR-879-5p	-0.1	-0.15	N/A
CCRN4L	ENST00000280614.2	CCR4 carbon catabolite repression 4-like (S. cerevisiae)	101	1	0	1	0	0	rno-miR-879-5p	-0.1	-0.23	N/A
GK5	ENST00000392993.2	glycerol kinase 5 (putative)	73	1	1	0	0	1	rno-miR-879-5p	-0.1	-0.3	N/A
KCNJ14	ENST00000391884.1	potassium inwardly-rectifying channel, subfamily J, member 14	29	1	0	0	1	1	rno-miR-879-5p	-0.1	-0.1	N/A
EXOC5	ENST00000413566.2	exocyst complex component 5	242	1	0	0	1	0	rno-miR-879-5p	-0.1	-0.1	N/A
FMO2	ENST00000441535.1	flavin containing monooxygenase 2 (non-functional)	5	1	0	0	1	0	rno-miR-879-5p	-0.1	-0.1	N/A
PTRF	ENST00000357037.5	polymerase I and transcript release factor	987	1	0	0	1	0	rno-miR-879-5p	-0.1	-0.1	N/A
KIAA1430	ENST00000458385.2	KIAA1430	75	1	0	0	1	0	rno-miR-879-5p	-0.1	-0.11	N/A
INTS6	ENST00000311234.4	integrator complex subunit 6	433	1	1	0	0	0	rno-miR-879-5p	-0.1	-0.32	N/A
SRPK1	ENST00000373825.2	SRSF protein kinase 1	114	2	0	0	2	0	rno-miR-879-5p	-0.1	-0.1	N/A
CCDC50	ENST00000392455.3	coiled-coil domain containing 50	961	2	1	0	1	2	rno-miR-879-5p	-0.1	-0.36	N/A
SRXN1	ENST00000381962.3	sulfiredoxin 1	10	1	0	1	0	0	rno-miR-879-5p	-0.1	-0.19	N/A
PBX1	ENST00000367897.1	pre-B-cell leukemia homeobox 1	18	1	0	0	1	0	rno-miR-879-5p	-0.1	-0.13	N/A
ANO1	ENST00000355303.5	anoctamin 1, calcium activated chloride channel	78	2	0	2	0	1	rno-miR-879-5p	-0.1	-0.17	N/A
GXYLT1	ENST00000398675.3	glucoside xylosyltransferase 1	126	1	1	0	0	0	rno-miR-879-5p	-0.1	-0.1	N/A
DPAGT1	ENST00000409993.2	dolichyl-phosphate (UDP-N-acetylglucosamine) N-acetylglucosaminephosphotransferase 1 (GlcNAc-1-P transferase)	936	1	0	0	1	0	rno-miR-879-5p	-0.1	-0.1	N/A
HNF1A	ENST00000257555.6	HNF1 homeobox A	377	1	1	0	0	0	rno-miR-879-5p	-0.1	-0.1	N/A
IFNLR1	ENST00000327575.2	interferon, lambda receptor 1	15	1	0	0	1	0	rno-miR-879-5p	-0.1	-0.1	N/A
PI4K2A	ENST00000370649.3	Phosphatidylinositol 4-kinase type 2-alpha; Uncharacterized protein	1489	1	0	0	1	0	rno-miR-879-5p	-0.09	-0.1	N/A
STEAP2	ENST00000287908.3	STEAP family member 2, metalloreductase	266	1	0	1	0	1	rno-miR-879-5p	-0.09	-0.1	N/A
DTNA	ENST00000283365.9	dystrobrevin, alpha	144	1	0	1	0	1	rno-miR-879-5p	-0.09	-0.1	N/A
ZDHHC9	ENST00000357166.6	zinc finger, DHHC-type containing 9	1203	1	0	0	1	0	rno-miR-879-5p	-0.09	-0.1	N/A
PREPL	ENST00000541738.1	prolyl endopeptidase-like	612	2	0	1	1	1	rno-miR-879-5p	-0.09	-0.2	N/A
MRS2	ENST00000274747.7	MRS2 magnesium transporter	826	1	0	0	1	0	rno-miR-879-5p	-0.09	-0.09	N/A
C3orf70	ENST00000335012.2	chromosome 3 open reading frame 70	19	1	0	0	1	3	rno-miR-879-5p	-0.09	-0.09	N/A
PIEZO2	ENST00000302079.6	piezo-type mechanosensitive ion channel component 2	158	1	1	0	0	0	rno-miR-879-5p	-0.09	-0.09	N/A
VASH1	ENST00000167106.4	vasohibin 1	39	1	0	0	1	2	rno-miR-879-5p	-0.09	-0.09	N/A
NSMF	ENST00000339554.3	NMDA receptor synaptonuclear signaling and neuronal migration factor	507	2	0	0	2	1	rno-miR-879-5p	-0.09	-0.19	N/A
PARVA	ENST00000334956.8	parvin, alpha	1912	2	1	0	1	0	rno-miR-879-5p	-0.09	-0.33	N/A
ATCAY	ENST00000450849.2	ataxia, cerebellar, Cayman type	5	1	0	0	1	0	rno-miR-879-5p	-0.09	-0.09	N/A
TLL1	ENST00000061240.2	tolloid-like 1	247	1	0	1	0	0	rno-miR-879-5p	-0.09	-0.09	N/A
DRP2	ENST00000402866.1	dystrophin related protein 2	5	1	0	0	1	0	rno-miR-879-5p	-0.09	-0.09	N/A
PIK3R6	ENST00000311434.9	phosphoinositide-3-kinase, regulatory subunit 6	5	1	0	0	1	0	rno-miR-879-5p	-0.09	-0.09	N/A
AKNA	ENST00000307564.4	AT-hook transcription factor	10	1	0	0	1	1	rno-miR-879-5p	-0.09	-0.09	N/A
KCNN1	ENST00000222249.9	potassium intermediate/small conductance calcium-activated channel, subfamily N, member 1	11	1	0	1	0	0	rno-miR-879-5p	-0.09	-0.18	N/A
ITPR3	ENST00000374316.5	inositol 1,4,5-trisphosphate receptor, type 3	176	2	1	0	1	0	rno-miR-879-5p	-0.09	-0.1	N/A
GTF2I	ENST00000416070.1	general transcription factor IIi	5	1	0	1	0	0	rno-miR-879-5p	-0.09	-0.09	N/A
PTPRQ	ENST00000266688.5	protein tyrosine phosphatase, receptor type, Q	0	1	0	0	1	0	rno-miR-879-5p	-0.09	-0.09	N/A
SLC25A42	ENST00000318596.7	solute carrier family 25, member 42	1088	1	0	1	0	0	rno-miR-879-5p	-0.09	-0.09	N/A
GPR55	ENST00000392040.1	G protein-coupled receptor 55	5	1	0	1	0	1	rno-miR-879-5p	-0.09	-0.09	N/A
TRPM6	ENST00000360774.1	transient receptor potential cation channel, subfamily M, member 6	21	1	0	0	1	0	rno-miR-879-5p	-0.09	-0.09	N/A
GALNT15	ENST00000339732.5	UDP-N-acetyl-alpha-D-galactosamine:polypeptide N-acetylgalactosaminyltransferase 15	114	1	0	0	1	0	rno-miR-879-5p	-0.09	-0.12	N/A
TICRR	ENST00000268138.7	TOPBP1-interacting checkpoint and replication regulator	314	1	0	0	1	0	rno-miR-879-5p	-0.09	-0.1	N/A
CPSF2	ENST00000298875.4	cleavage and polyadenylation specific factor 2, 100kDa	945	2	0	1	1	0	rno-miR-879-5p	-0.09	-0.31	N/A
DIO2	ENST00000438257.4	deiodinase, iodothyronine, type II	98	1	0	1	0	1	rno-miR-879-5p	-0.09	-0.15	N/A
NOTCH2	ENST00000256646.2	notch 2	734	5	1	2	2	3	rno-miR-879-5p	-0.09	-0.27	N/A
RXRB	ENST00000374685.4	retinoid X receptor, beta	46	1	0	0	1	1	rno-miR-879-5p	-0.09	-0.15	N/A
ATP5E	ENST00000243997.3	ATP synthase, H+ transporting, mitochondrial F1 complex, epsilon subunit	575	1	0	1	0	0	rno-miR-879-5p	-0.09	-0.16	N/A
C6orf195	ENST00000296847.3	chromosome 6 open reading frame 195	5	1	0	0	1	0	rno-miR-879-5p	-0.09	-0.09	N/A
TMEM132C	ENST00000435159.2	transmembrane protein 132C	5	1	0	0	1	1	rno-miR-879-5p	-0.09	-0.09	N/A
EDAR	ENST00000409271.1	ectodysplasin A receptor	7	1	0	1	0	1	rno-miR-879-5p	-0.09	-0.09	N/A
FBXO21	ENST00000427718.2	F-box protein 21	1035	1	0	0	1	1	rno-miR-879-5p	-0.09	-0.13	N/A
VAX1	ENST00000369206.5	ventral anterior homeobox 1	8	1	0	1	0	0	rno-miR-879-5p	-0.09	-0.14	N/A
ACO2	ENST00000216254.4	aconitase 2, mitochondrial	6176	1	0	0	1	0	rno-miR-879-5p	-0.09	-0.09	N/A
ERBB4	ENST00000342788.4	v-erb-b2 avian erythroblastic leukemia viral oncogene homolog 4	27	1	0	1	0	0	rno-miR-879-5p	-0.09	-0.09	N/A
CNNM1	ENST00000356713.4	cyclin M1	45	1	0	1	0	0	rno-miR-879-5p	-0.09	-0.09	N/A
SBK1	ENST00000341901.4	SH3 domain binding kinase 1	9	1	0	0	1	2	rno-miR-879-5p	-0.09	-0.09	N/A
C1orf204	ENST00000368102.1	chromosome 1 open reading frame 204	5	1	0	1	0	0	rno-miR-879-5p	-0.09	-0.09	N/A
ACVRL1	ENST00000550683.1	activin A receptor type II-like 1	68	2	0	1	1	0	rno-miR-879-5p	-0.09	-0.15	N/A
PPP1R11	ENST00000376773.1	protein phosphatase 1, regulatory (inhibitor) subunit 11	17	1	0	0	1	1	rno-miR-879-5p	-0.09	-0.24	N/A
POU6F1	ENST00000389243.4	POU class 6 homeobox 1	135	1	0	0	1	1	rno-miR-879-5p	-0.09	-0.12	N/A
PLXNA2	ENST00000367033.3	plexin A2	8	2	0	0	2	0	rno-miR-879-5p	-0.09	-0.09	N/A
FRAT2	ENST00000371019.2	frequently rearranged in advanced T-cell lymphomas 2	120	1	0	0	1	0	rno-miR-879-5p	-0.09	-0.09	N/A
RSPH3	ENST00000367069.2	radial spoke 3 homolog (Chlamydomonas)	59	1	0	0	1	0	rno-miR-879-5p	-0.09	-0.09	N/A
GAD1	ENST00000358196.3	glutamate decarboxylase 1 (brain, 67kDa)	16	1	0	0	1	0	rno-miR-879-5p	-0.09	-0.09	N/A
PELI2	ENST00000267460.4	pellino E3 ubiquitin protein ligase family member 2	229	1	0	0	1	0	rno-miR-879-5p	-0.09	-0.09	N/A
NT5E	ENST00000369651.3	5'-nucleotidase, ecto (CD73)	285	1	0	0	1	0	rno-miR-879-5p	-0.09	-0.14	N/A
CCDC71L	ENST00000523505.1	coiled-coil domain containing 71-like	410	1	1	0	0	0	rno-miR-879-5p	-0.09	-0.28	N/A
FNIP2	ENST00000264433.6	folliculin interacting protein 2	266	1	0	1	0	1	rno-miR-879-5p	-0.09	-0.09	N/A
ITPKC	ENST00000263370.2	inositol-trisphosphate 3-kinase C	2682	1	0	0	1	0	rno-miR-879-5p	-0.09	-0.09	N/A
GALNT6	ENST00000543196.2	UDP-N-acetyl-alpha-D-galactosamine:polypeptide N-acetylgalactosaminyltransferase 6 (GalNAc-T6)	83	1	0	1	0	1	rno-miR-879-5p	-0.09	-0.09	N/A
NLRX1	ENST00000409109.1	NLR family member X1	36	1	0	0	1	0	rno-miR-879-5p	-0.09	-0.09	N/A
TP73	ENST00000378280.1	tumor protein p73	831	2	0	1	1	2	rno-miR-879-5p	-0.09	-0.1	N/A
FBXL20	ENST00000394294.3	F-box and leucine-rich repeat protein 20	455	2	0	2	0	0	rno-miR-879-5p	-0.09	-0.21	N/A
ERLEC1	ENST00000185150.4	endoplasmic reticulum lectin 1	4397	1	0	0	1	0	rno-miR-879-5p	-0.09	-0.2	N/A
FOXO1	ENST00000379561.5	forkhead box O1	480	2	0	2	0	1	rno-miR-879-5p	-0.09	-0.09	N/A
SPATA18	ENST00000295213.4	spermatogenesis associated 18	19	1	0	0	1	1	rno-miR-879-5p	-0.09	-0.15	N/A
EPHA4	ENST00000281821.2	EPH receptor A4	64	1	0	0	1	1	rno-miR-879-5p	-0.09	-0.12	N/A
PLEKHA5	ENST00000429027.2	pleckstrin homology domain containing, family A member 5	175	1	0	0	1	0	rno-miR-879-5p	-0.09	-0.09	N/A
SETD8	ENST00000402868.3	SET domain containing (lysine methyltransferase) 8	52	1	0	0	1	0	rno-miR-879-5p	-0.09	-0.09	N/A
MGAT3	ENST00000341184.6	mannosyl (beta-1,4-)-glycoprotein beta-1,4-N-acetylglucosaminyltransferase	9	1	0	1	0	0	rno-miR-879-5p	-0.09	-0.09	N/A
FAM179B	ENST00000382233.2	family with sequence similarity 179, member B	12	1	1	0	0	0	rno-miR-879-5p	-0.09	-0.09	N/A
SLC25A13	ENST00000265631.5	solute carrier family 25 (aspartate/glutamate carrier), member 13	8	1	0	1	0	0	rno-miR-879-5p	-0.09	-0.09	N/A
RPS6KA2	ENST00000265678.4	ribosomal protein S6 kinase, 90kDa, polypeptide 2	1043	1	0	0	1	3	rno-miR-879-5p	-0.09	-0.09	N/A
SLC17A9	ENST00000370351.4	solute carrier family 17 (vesicular nucleotide transporter), member 9	504	1	0	0	1	0	rno-miR-879-5p	-0.09	-0.09	N/A
EDNRB	ENST00000377211.4	endothelin receptor type B	5	1	0	1	0	0	rno-miR-879-5p	-0.09	-0.09	N/A
TMEM201	ENST00000340305.5	transmembrane protein 201	164	1	0	1	0	2	rno-miR-879-5p	-0.09	-0.09	N/A
PATL1	ENST00000300146.9	protein associated with topoisomerase II homolog 1 (yeast)	703	1	0	0	1	0	rno-miR-879-5p	-0.09	-0.09	N/A
KLF7	ENST00000423015.1	Kruppel-like factor 7 (ubiquitous)	737	1	0	0	1	1	rno-miR-879-5p	-0.09	-0.09	N/A
EPS8L2	ENST00000318562.8	EPS8-like 2	1419	1	0	0	1	0	rno-miR-879-5p	-0.09	-0.09	N/A
TMEM184B	ENST00000361906.3	transmembrane protein 184B	1362	1	0	0	1	2	rno-miR-879-5p	-0.09	-0.11	N/A
MARCH8	ENST00000453424.2	membrane-associated ring finger (C3HC4) 8, E3 ubiquitin protein ligase	48	1	0	1	0	0	rno-miR-879-5p	-0.09	-0.09	N/A
LRFN1	ENST00000248668.4	leucine rich repeat and fibronectin type III domain containing 1	82	1	0	1	0	1	rno-miR-879-5p	-0.09	-0.09	N/A
ATXN1L	ENST00000427980.2	ataxin 1-like	12	1	0	0	1	1	rno-miR-879-5p	-0.09	-0.09	N/A
STARD8	ENST00000252336.6	StAR-related lipid transfer (START) domain containing 8	29	1	0	1	0	0	rno-miR-879-5p	-0.09	-0.09	N/A
KCNN3	ENST00000271915.4	potassium intermediate/small conductance calcium-activated channel, subfamily N, member 3	5	3	0	2	1	0	rno-miR-879-5p	-0.09	-0.09	N/A
C10orf2	ENST00000370228.1	chromosome 10 open reading frame 2	17	1	0	0	1	0	rno-miR-879-5p	-0.09	-0.09	N/A
DLX3	ENST00000434704.2	distal-less homeobox 3	5	1	0	0	1	0	rno-miR-879-5p	-0.09	-0.09	N/A
LMLN	ENST00000330198.4	leishmanolysin-like (metallopeptidase M8 family)	18	1	0	0	1	1	rno-miR-879-5p	-0.09	-0.09	N/A
SMG1	ENST00000446231.2	SMG1 phosphatidylinositol 3-kinase-related kinase	339	2	0	0	2	0	rno-miR-879-5p	-0.08	-0.09	N/A
IDH3A	ENST00000299518.2	isocitrate dehydrogenase 3 (NAD+) alpha	915	1	0	0	1	0	rno-miR-879-5p	-0.08	-0.12	N/A
DOPEY1	ENST00000349129.2	dopey family member 1	17	1	1	0	0	0	rno-miR-879-5p	-0.08	-0.31	N/A
ABCD3	ENST00000394233.2	ATP-binding cassette, sub-family D (ALD), member 3	53	1	0	0	1	0	rno-miR-879-5p	-0.08	-0.11	N/A
SCN1B	ENST00000262631.5	sodium channel, voltage-gated, type I, beta subunit	72	1	0	0	1	0	rno-miR-879-5p	-0.08	-0.08	N/A
KSR2	ENST00000425217.1	kinase suppressor of ras 2	22	1	0	0	1	2	rno-miR-879-5p	-0.08	-0.08	N/A
NEUROG1	ENST00000314744.4	neurogenin 1	5	1	0	1	0	0	rno-miR-879-5p	-0.08	-0.08	N/A
GLTSCR1L	ENST00000314073.5	GLTSCR1-like	59	1	0	0	1	1	rno-miR-879-5p	-0.08	-0.08	N/A
CDV3	ENST00000420115.2	CDV3 homolog (mouse)	523	1	0	1	0	0	rno-miR-879-5p	-0.08	-0.11	N/A
CCDC89	ENST00000316398.3	coiled-coil domain containing 89	11	1	0	0	1	0	rno-miR-879-5p	-0.08	-0.12	N/A
HPSE2	ENST00000370546.1	heparanase 2	12	1	0	1	0	1	rno-miR-879-5p	-0.08	-0.15	N/A
ATP9A	ENST00000311637.5	ATPase, class II, type 9A	1511	2	0	1	1	0	rno-miR-879-5p	-0.08	-0.09	N/A
TTLL7	ENST00000260505.8	tubulin tyrosine ligase-like family, member 7	93	1	0	1	0	0	rno-miR-879-5p	-0.08	-0.09	N/A
ZBTB26	ENST00000373656.3	zinc finger and BTB domain containing 26	83	1	0	1	0	0	rno-miR-879-5p	-0.08	-0.08	N/A
C20orf112	ENST00000359676.5	chromosome 20 open reading frame 112	148	2	2	0	0	0	rno-miR-879-5p	-0.08	-0.13	N/A
PTPRT	ENST00000373187.1	protein tyrosine phosphatase, receptor type, T	5	1	0	0	1	1	rno-miR-879-5p	-0.08	-0.08	N/A
VEGFA	ENST00000417285.2	vascular endothelial growth factor A	907	1	0	0	1	1	rno-miR-879-5p	-0.08	-0.08	N/A
OSBPL10	ENST00000396556.2	oxysterol binding protein-like 10	10	1	0	1	0	0	rno-miR-879-5p	-0.08	-0.17	N/A
NUCB1	ENST00000405315.4	nucleobindin 1	851	1	0	0	1	1	rno-miR-879-5p	-0.08	-0.15	N/A
ZFR	ENST00000265069.8	zinc finger RNA binding protein	102	1	0	1	0	0	rno-miR-879-5p	-0.08	-0.18	N/A
COL1A2	ENST00000297268.6	collagen, type I, alpha 2	877	1	0	0	1	0	rno-miR-879-5p	-0.08	-0.1	N/A
PTGFRN	ENST00000393203.2	prostaglandin F2 receptor inhibitor	591	1	0	1	0	1	rno-miR-879-5p	-0.08	-0.19	N/A
ANKS1A	ENST00000360359.3	ankyrin repeat and sterile alpha motif domain containing 1A	220	1	0	0	1	0	rno-miR-879-5p	-0.08	-0.08	N/A
ACSL6	ENST00000379264.2	acyl-CoA synthetase long-chain family member 6	7	1	0	1	0	0	rno-miR-879-5p	-0.08	-0.08	N/A
MAP3K1	ENST00000399503.3	mitogen-activated protein kinase kinase kinase 1, E3 ubiquitin protein ligase	137	1	0	0	1	0	rno-miR-879-5p	-0.08	-0.08	N/A
ITGA10	ENST00000369304.3	integrin, alpha 10	62	1	0	0	1	0	rno-miR-879-5p	-0.08	-0.08	N/A
PLAGL2	ENST00000246229.4	pleiomorphic adenoma gene-like 2	254	3	0	1	2	0	rno-miR-879-5p	-0.08	-0.35	N/A
STC2	ENST00000265087.4	stanniocalcin 2	1112	1	0	0	1	1	rno-miR-879-5p	-0.08	-0.1	N/A
RAB8B	ENST00000321437.4	RAB8B, member RAS oncogene family	45	1	0	0	1	3	rno-miR-879-5p	-0.08	-0.1	N/A
ARL5B	ENST00000377275.3	ADP-ribosylation factor-like 5B	368	2	0	0	2	0	rno-miR-879-5p	-0.08	-0.2	N/A
P2RY2	ENST00000311131.2	purinergic receptor P2Y, G-protein coupled, 2	66	1	1	0	0	2	rno-miR-879-5p	-0.08	-0.12	N/A
MACF1	ENST00000567887.1	microtubule-actin crosslinking factor 1	668	1	0	1	0	0	rno-miR-879-5p	-0.08	-0.08	N/A
FECH	ENST00000262093.5	ferrochelatase	716	1	0	1	0	2	rno-miR-879-5p	-0.08	-0.24	N/A
PEX5L	ENST00000467460.1	peroxisomal biogenesis factor 5-like	5	1	0	1	0	0	rno-miR-879-5p	-0.08	-0.08	N/A
LRRC57	ENST00000397130.3	leucine rich repeat containing 57	168	1	0	0	1	0	rno-miR-879-5p	-0.08	-0.08	N/A
KLHL21	ENST00000377663.3	kelch-like family member 21	45	1	0	1	0	0	rno-miR-879-5p	-0.08	-0.08	N/A
EMILIN3	ENST00000332312.3	elastin microfibril interfacer 3	12	1	0	0	1	0	rno-miR-879-5p	-0.08	-0.08	N/A
MYO10	ENST00000513610.1	myosin X	3866	1	0	0	1	0	rno-miR-879-5p	-0.08	-0.08	N/A
FYCO1	ENST00000296137.2	FYVE and coiled-coil domain containing 1	91	1	0	0	1	1	rno-miR-879-5p	-0.08	-0.09	N/A
TNFRSF9	ENST00000377507.3	tumor necrosis factor receptor superfamily, member 9	16	1	0	0	1	0	rno-miR-879-5p	-0.08	-0.18	N/A
ZSWIM6	ENST00000252744.5	zinc finger, SWIM-type containing 6	933	1	0	0	1	0	rno-miR-879-5p	-0.08	-0.08	N/A
BRWD3	ENST00000373275.4	bromodomain and WD repeat domain containing 3	506	1	0	0	1	0	rno-miR-879-5p	-0.08	-0.08	N/A
HOXC11	ENST00000546378.1	homeobox C11	80	1	0	1	0	1	rno-miR-879-5p	-0.08	-0.09	N/A
GPR37L1	ENST00000367282.5	G protein-coupled receptor 37 like 1	5	1	0	0	1	2	rno-miR-879-5p	-0.08	-0.08	N/A
KCND3	ENST00000369697.1	potassium voltage-gated channel, Shal-related subfamily, member 3	23	1	0	0	1	0	rno-miR-879-5p	-0.08	-0.08	N/A
PRDM12	ENST00000253008.2	PR domain containing 12	15	1	0	0	1	0	rno-miR-879-5p	-0.08	-0.08	N/A
DTX1	ENST00000257600.3	deltex homolog 1 (Drosophila)	10	1	0	0	1	0	rno-miR-879-5p	-0.08	-0.08	N/A
HIPK1	ENST00000369558.1	homeodomain interacting protein kinase 1	930	1	0	1	0	1	rno-miR-879-5p	-0.08	-0.08	N/A
ADD1	ENST00000398125.1	adducin 1 (alpha)	460	2	0	0	2	2	rno-miR-879-5p	-0.08	-0.08	N/A
ZNF609	ENST00000326648.3	zinc finger protein 609	103	3	0	1	2	1	rno-miR-879-5p	-0.08	-0.08	N/A
GEMIN8	ENST00000380523.4	gem (nuclear organelle) associated protein 8	9	1	0	0	1	1	rno-miR-879-5p	-0.08	-0.24	N/A
TSHZ1	ENST00000322038.5	teashirt zinc finger homeobox 1	174	1	0	0	1	1	rno-miR-879-5p	-0.08	-0.08	N/A
OTOG	ENST00000399397.1	otogelin	5	1	0	0	1	0	rno-miR-879-5p	-0.08	-0.08	N/A
RALGAPA2	ENST00000202677.7	Ral GTPase activating protein, alpha subunit 2 (catalytic)	24	1	0	1	0	0	rno-miR-879-5p	-0.08	-0.08	N/A
TRIM46	ENST00000392451.2	tripartite motif containing 46	69	1	0	1	0	2	rno-miR-879-5p	-0.08	-0.08	N/A
RELT	ENST00000064780.2	RELT tumor necrosis factor receptor	412	1	0	0	1	0	rno-miR-879-5p	-0.08	-0.08	N/A
PIK3R3	ENST00000262741.5	phosphoinositide-3-kinase, regulatory subunit 3 (gamma)	335	1	0	1	0	0	rno-miR-879-5p	-0.08	-0.09	N/A
RIT1	ENST00000368323.3	Ras-like without CAAX 1	192	1	0	0	1	1	rno-miR-879-5p	-0.08	-0.16	N/A
MAOA	ENST00000338702.3	monoamine oxidase A	378	1	0	1	0	0	rno-miR-879-5p	-0.08	-0.19	N/A
FRMD5	ENST00000484674.1	FERM domain containing 5	161	2	1	0	1	2	rno-miR-879-5p	-0.08	-0.21	N/A
TDRD6	ENST00000544460.1	tudor domain containing 6	65	1	0	0	1	1	rno-miR-879-5p	-0.08	-0.12	N/A
PAG1	ENST00000220597.4	phosphoprotein associated with glycosphingolipid microdomains 1	53	3	0	1	2	1	rno-miR-879-5p	-0.08	-0.18	N/A
ATF2	ENST00000487334.2	activating transcription factor 2	123	1	0	1	0	0	rno-miR-879-5p	-0.08	-0.13	N/A
WWTR1	ENST00000465804.1	WW domain containing transcription regulator 1	828	1	1	0	0	1	rno-miR-879-5p	-0.08	-0.27	N/A
PRRC1	ENST00000296666.8	proline-rich coiled-coil 1	2351	1	0	0	1	1	rno-miR-879-5p	-0.08	-0.11	N/A
FITM2	ENST00000396825.3	fat storage-inducing transmembrane protein 2	215	1	0	0	1	0	rno-miR-879-5p	-0.08	-0.09	N/A
BICD1	ENST00000548411.1	bicaudal D homolog 1 (Drosophila)	205	1	0	1	0	0	rno-miR-879-5p	-0.08	-0.08	N/A
SHISA6	ENST00000441885.3	shisa family member 6	5	3	0	2	1	1	rno-miR-879-5p	-0.08	-0.08	N/A
MYBL1	ENST00000522677.3	v-myb avian myeloblastosis viral oncogene homolog-like 1	53	1	0	0	1	0	rno-miR-879-5p	-0.08	-0.08	N/A
RCOR3	ENST00000367006.4	REST corepressor 3	374	1	0	1	0	0	rno-miR-879-5p	-0.08	-0.08	N/A
SYT2	ENST00000367267.1	synaptotagmin II	5	1	0	0	1	1	rno-miR-879-5p	-0.08	-0.08	N/A
FAM132B	ENST00000546354.1	family with sequence similarity 132, member B	722	1	0	0	1	0	rno-miR-879-5p	-0.08	-0.08	N/A
CDC14A	ENST00000370125.2	cell division cycle 14A	123	1	0	1	0	0	rno-miR-879-5p	-0.08	-0.08	N/A
DOK6	ENST00000382713.5	docking protein 6	8	1	0	0	1	1	rno-miR-879-5p	-0.08	-0.08	N/A
P2RX6	ENST00000402329.3	purinergic receptor P2X, ligand-gated ion channel, 6	10	1	0	0	1	0	rno-miR-879-5p	-0.08	-0.08	N/A
ITPRIP	ENST00000337478.1	inositol 1,4,5-trisphosphate receptor interacting protein	1138	1	0	0	1	1	rno-miR-879-5p	-0.08	-0.09	N/A
RNF19A	ENST00000519449.1	ring finger protein 19A, RBR E3 ubiquitin protein ligase	1674	1	0	0	1	0	rno-miR-879-5p	-0.08	-0.08	N/A
AAR2	ENST00000320849.4	AAR2 splicing factor homolog (S. cerevisiae)	74	1	0	1	0	0	rno-miR-879-5p	-0.08	-0.08	N/A
SCN7A	ENST00000409855.1	sodium channel, voltage-gated, type VII, alpha subunit	5	1	0	0	1	0	rno-miR-879-5p	-0.08	-0.08	N/A
MFSD8	ENST00000296468.3	major facilitator superfamily domain containing 8	260	1	0	0	1	0	rno-miR-879-5p	-0.08	-0.12	N/A
KCTD10	ENST00000228495.6	potassium channel tetramerization domain containing 10	147	1	0	0	1	1	rno-miR-879-5p	-0.08	-0.28	N/A
GATAD2B	ENST00000368655.4	GATA zinc finger domain containing 2B	48	2	1	1	0	0	rno-miR-879-5p	-0.08	-0.16	N/A
TMEM170B	ENST00000379426.1	transmembrane protein 170B	489	1	0	0	1	0	rno-miR-879-5p	-0.08	-0.14	N/A
MKRN1	ENST00000255977.2	makorin ring finger protein 1	5	1	0	0	1	0	rno-miR-879-5p	-0.08	-0.08	N/A
MFN2	ENST00000444836.1	mitofusin 2	1096	2	0	2	0	0	rno-miR-879-5p	-0.08	-0.08	N/A
EMP1	ENST00000256951.5	epithelial membrane protein 1	814	1	0	1	0	0	rno-miR-879-5p	-0.08	-0.08	N/A
TMEM63B	ENST00000259746.9	transmembrane protein 63B	557	1	0	0	1	0	rno-miR-879-5p	-0.08	-0.08	N/A
KIAA1598	ENST00000260777.10	KIAA1598	94	1	0	0	1	0	rno-miR-879-5p	-0.08	-0.08	N/A
CIAO1	ENST00000488633.1	cytosolic iron-sulfur protein assembly 1	1143	1	0	1	0	0	rno-miR-879-5p	-0.08	-0.19	N/A
C16orf70	ENST00000219139.3	chromosome 16 open reading frame 70	485	1	0	0	1	0	rno-miR-879-5p	-0.08	-0.17	N/A
IP6K2	ENST00000431721.2	inositol hexakisphosphate kinase 2	474	1	0	1	0	0	rno-miR-879-5p	-0.08	-0.16	N/A
RNF165	ENST00000269439.7	ring finger protein 165	18	1	0	1	0	4	rno-miR-879-5p	-0.07	-0.07	N/A
PHF16	ENST00000397189.1	PHD finger protein 16	95	1	0	0	1	0	rno-miR-879-5p	-0.07	-0.07	N/A
VPS4B	ENST00000238497.5	vacuolar protein sorting 4 homolog B (S. cerevisiae)	180	1	0	0	1	0	rno-miR-879-5p	-0.07	-0.07	N/A
UBE2O	ENST00000319380.7	ubiquitin-conjugating enzyme E2O	239	1	0	0	1	1	rno-miR-879-5p	-0.07	-0.07	N/A
SENP8	ENST00000544411.1	SUMO/sentrin specific peptidase family member 8	80	1	0	0	1	0	rno-miR-879-5p	-0.07	-0.07	N/A
MDK	ENST00000359803.3	midkine (neurite growth-promoting factor 2)	3536	1	0	1	0	1	rno-miR-879-5p	-0.07	-0.52	N/A
KIAA1244	ENST00000251691.4	KIAA1244	169	1	1	0	0	1	rno-miR-879-5p	-0.07	-0.11	N/A
NMT1	ENST00000592782.1	N-myristoyltransferase 1	1991	1	0	0	1	1	rno-miR-879-5p	-0.07	-0.08	N/A
ANKRD50	ENST00000504087.1	ankyrin repeat domain 50	152	1	0	1	0	1	rno-miR-879-5p	-0.07	-0.14	N/A
GCLM	ENST00000370238.3	glutamate-cysteine ligase, modifier subunit	809	2	1	1	0	0	rno-miR-879-5p	-0.07	-0.53	N/A
CRELD1	ENST00000326434.5	cysteine-rich with EGF-like domains 1	185	1	1	0	0	0	rno-miR-879-5p	-0.07	-0.38	N/A
VKORC1L1	ENST00000360768.3	vitamin K epoxide reductase complex, subunit 1-like 1	2291	1	0	1	0	0	rno-miR-879-5p	-0.07	-0.15	N/A
CAPN6	ENST00000324068.1	calpain 6	5	1	0	1	0	0	rno-miR-879-5p	-0.07	-0.07	N/A
ZNF862	ENST00000223210.4	zinc finger protein 862	7	2	0	0	2	1	rno-miR-879-5p	-0.07	-0.07	N/A
FAM26E	ENST00000368599.3	family with sequence similarity 26, member E	32	2	2	0	0	0	rno-miR-879-5p	-0.07	-0.56	N/A
TRIP11	ENST00000267622.4	thyroid hormone receptor interactor 11	13	3	0	1	2	0	rno-miR-879-5p	-0.07	-0.09	N/A
TBC1D24	ENST00000567020.1	TBC1 domain family, member 24	269	2	1	0	1	1	rno-miR-879-5p	-0.07	-0.14	N/A
NRG1	ENST00000341377.5	neuregulin 1	113	1	1	0	0	1	rno-miR-879-5p	-0.07	-0.08	N/A
PTCD2	ENST00000380639.5	pentatricopeptide repeat domain 2	377	2	0	0	2	1	rno-miR-879-5p	-0.07	-0.3	N/A
FURIN	ENST00000268171.3	furin (paired basic amino acid cleaving enzyme)	2306	1	0	0	1	1	rno-miR-879-5p	-0.07	-0.07	N/A
GABBR1	ENST00000376977.3	gamma-aminobutyric acid (GABA) B receptor, 1	213	1	0	0	1	0	rno-miR-879-5p	-0.07	-0.07	N/A
KATNBL1	ENST00000256544.3	katanin p80 subunit B-like 1	105	1	0	1	0	1	rno-miR-879-5p	-0.07	-0.22	N/A
CHRM3	ENST00000255380.4	cholinergic receptor, muscarinic 3	47	2	0	1	1	3	rno-miR-879-5p	-0.07	-0.13	N/A
CDKL1	ENST00000395834.1	cyclin-dependent kinase-like 1 (CDC2-related kinase)	90	1	0	0	1	0	rno-miR-879-5p	-0.07	-0.08	N/A
PHF20	ENST00000439301.1	PHD finger protein 20	191	1	0	0	1	0	rno-miR-879-5p	-0.07	-0.08	N/A
ITGB8	ENST00000222573.4	integrin, beta 8	17	2	0	2	0	0	rno-miR-879-5p	-0.07	-0.09	N/A
GPC1	ENST00000264039.2	glypican 1	1687	1	0	0	1	0	rno-miR-879-5p	-0.07	-0.07	N/A
IVD	ENST00000249760.2	isovaleryl-CoA dehydrogenase	484	1	0	1	0	0	rno-miR-879-5p	-0.07	-0.08	N/A
PPP1R9A	ENST00000289495.5	protein phosphatase 1, regulatory subunit 9A	46	1	0	1	0	0	rno-miR-879-5p	-0.07	-0.12	N/A
EYA3	ENST00000373871.3	eyes absent homolog 3 (Drosophila)	50	1	0	1	0	1	rno-miR-879-5p	-0.07	-0.07	N/A
LRRC4	ENST00000249363.3	leucine rich repeat containing 4	26	1	0	0	1	0	rno-miR-879-5p	-0.07	-0.07	N/A
RET	ENST00000355710.3	ret proto-oncogene	5	3	0	0	3	0	rno-miR-879-5p	-0.07	-0.07	N/A
LHX9	ENST00000367390.3	LIM homeobox 9	40	2	0	1	1	0	rno-miR-879-5p	-0.07	-0.24	N/A
JMY	ENST00000396137.4	junction mediating and regulatory protein, p53 cofactor	10	1	0	1	0	1	rno-miR-879-5p	-0.07	-0.07	N/A
GPR107	ENST00000372410.3	G protein-coupled receptor 107	1429	1	0	0	1	2	rno-miR-879-5p	-0.07	-0.07	N/A
ADCY2	ENST00000338316.4	adenylate cyclase 2 (brain)	13	2	0	1	1	1	rno-miR-879-5p	-0.07	-0.2	N/A
ABHD2	ENST00000352732.5	abhydrolase domain containing 2	210	1	0	1	0	2	rno-miR-879-5p	-0.07	-0.08	N/A
SREBF2	ENST00000361204.4	sterol regulatory element binding transcription factor 2	1518	1	0	1	0	0	rno-miR-879-5p	-0.07	-0.14	N/A
DDX6	ENST00000264018.4	DEAD (Asp-Glu-Ala-Asp) box helicase 6	11	3	0	1	2	2	rno-miR-879-5p	-0.07	-0.28	N/A
RHOH	ENST00000381799.5	ras homolog family member H	16	1	1	0	0	1	rno-miR-879-5p	-0.07	-0.24	N/A
B4GALT6	ENST00000306851.5	UDP-Gal:betaGlcNAc beta 1,4- galactosyltransferase, polypeptide 6	146	1	0	0	1	0	rno-miR-879-5p	-0.07	-0.07	N/A
AQP2	ENST00000199280.3	aquaporin 2 (collecting duct)	5	1	0	0	1	0	rno-miR-879-5p	-0.07	-0.07	N/A
HCN4	ENST00000261917.3	hyperpolarization activated cyclic nucleotide-gated potassium channel 4	19	2	1	1	0	3	rno-miR-879-5p	-0.07	-0.2	N/A
C9orf96	ENST00000371957.3	chromosome 9 open reading frame 96	5	1	0	1	0	0	rno-miR-879-5p	-0.07	-0.07	N/A
GAB2	ENST00000340149.2	GRB2-associated binding protein 2	627	3	2	0	1	0	rno-miR-879-5p	-0.07	-0.07	N/A
DIP2A	ENST00000318711.7	DIP2 disco-interacting protein 2 homolog A (Drosophila)	298	1	0	0	1	1	rno-miR-879-5p	-0.07	-0.17	N/A
GSTO2	ENST00000369707.2	glutathione S-transferase omega 2	97	1	0	0	1	1	rno-miR-879-5p	-0.07	-0.13	N/A
BNIP2	ENST00000267859.3	BCL2/adenovirus E1B 19kDa interacting protein 2	1255	1	0	0	1	1	rno-miR-879-5p	-0.07	-0.15	N/A
NEDD4L	ENST00000256832.7	neural precursor cell expressed, developmentally down-regulated 4-like, E3 ubiquitin protein ligase	617	2	1	1	0	3	rno-miR-879-5p	-0.07	-0.25	N/A
MEX3B	ENST00000558133.1	mex-3 RNA binding family member B	1401	1	1	0	0	3	rno-miR-879-5p	-0.07	-0.07	N/A
ALPK2	ENST00000361673.3	alpha-kinase 2	395	1	0	0	1	0	rno-miR-879-5p	-0.07	-0.07	N/A
SLC24A2	ENST00000341998.2	solute carrier family 24 (sodium/potassium/calcium exchanger), member 2	5	2	1	0	1	0	rno-miR-879-5p	-0.07	-0.07	N/A
DST	ENST00000312431.6	dystonin	439	4	1	1	2	4	rno-miR-879-5p	-0.07	-0.07	N/A
CDR2L	ENST00000337231.5	cerebellar degeneration-related protein 2-like	28	1	0	1	0	1	rno-miR-879-5p	-0.07	-0.07	N/A
EVX2	ENST00000308618.4	even-skipped homeobox 2	9	1	0	0	1	0	rno-miR-879-5p	-0.07	-0.07	N/A
LCOR	ENST00000371103.3	ligand dependent nuclear receptor corepressor	94	1	0	0	1	1	rno-miR-879-5p	-0.07	-0.07	N/A
OPA3	ENST00000263275.4	optic atrophy 3 (autosomal recessive, with chorea and spastic paraplegia)	137	1	1	0	0	1	rno-miR-879-5p	-0.07	-0.33	N/A
ADIPOR2	ENST00000357103.4	adiponectin receptor 2	138	1	0	0	1	1	rno-miR-879-5p	-0.07	-0.07	N/A
TFAP2B	ENST00000393655.3	transcription factor AP-2 beta (activating enhancer binding protein 2 beta)	23	2	0	1	1	1	rno-miR-879-5p	-0.07	-0.18	N/A
SOGA3	ENST00000556132.1	SOGA family member 3	95	1	0	1	0	0	rno-miR-879-5p	-0.07	-0.07	N/A
CMTR1	ENST00000373451.4	cap methyltransferase 1	109	1	0	0	1	0	rno-miR-879-5p	-0.07	-0.07	N/A
MKL2	ENST00000318282.5	MKL/myocardin-like 2	992	3	0	2	1	0	rno-miR-879-5p	-0.07	-0.07	N/A
YIPF6	ENST00000462683.1	Yip1 domain family, member 6	888	1	0	0	1	0	rno-miR-879-5p	-0.07	-0.09	N/A
MAP3K9	ENST00000554752.2	mitogen-activated protein kinase kinase kinase 9	44	1	1	0	0	0	rno-miR-879-5p	-0.07	-0.08	N/A
C14orf37	ENST00000267485.7	chromosome 14 open reading frame 37	25	1	0	0	1	0	rno-miR-879-5p	-0.07	-0.18	N/A
UBASH3B	ENST00000284273.5	ubiquitin associated and SH3 domain containing B	281	1	0	0	1	1	rno-miR-879-5p	-0.07	-0.07	N/A
ZNF740	ENST00000416904.3	zinc finger protein 740	2137	1	0	0	1	1	rno-miR-879-5p	-0.07	-0.07	N/A
TCTA	ENST00000273590.3	T-cell leukemia translocation altered	204	1	0	0	1	1	rno-miR-879-5p	-0.07	-0.25	N/A
FAM199X	ENST00000493442.1	family with sequence similarity 199, X-linked	856	1	0	0	1	0	rno-miR-879-5p	-0.07	-0.09	N/A
MMP14	ENST00000311852.6	matrix metallopeptidase 14 (membrane-inserted)	276	1	0	0	1	2	rno-miR-879-5p	-0.07	-0.07	N/A
ADAMTSL3	ENST00000286744.5	ADAMTS-like 3	9	1	0	0	1	0	rno-miR-879-5p	-0.07	-0.07	N/A
PRDM15	ENST00000422911.1	PR domain containing 15	328	1	0	0	1	0	rno-miR-879-5p	-0.07	-0.07	N/A
CREB1	ENST00000432329.2	cAMP responsive element binding protein 1	295	1	0	0	1	1	rno-miR-879-5p	-0.07	-0.14	N/A
FAM129A	ENST00000367511.3	family with sequence similarity 129, member A	213	1	0	0	1	0	rno-miR-879-5p	-0.07	-0.07	N/A
PDIK1L	ENST00000374271.4	PDLIM1 interacting kinase 1 like	5	1	0	1	0	0	rno-miR-879-5p	-0.07	-0.07	N/A
TEC	ENST00000381501.3	tec protein tyrosine kinase	11	1	0	0	1	0	rno-miR-879-5p	-0.07	-0.07	N/A
SIGLEC1	ENST00000344754.4	sialic acid binding Ig-like lectin 1, sialoadhesin	5	1	0	1	0	0	rno-miR-879-5p	-0.07	-0.07	N/A
MAPK8IP2	ENST00000399908.2	mitogen-activated protein kinase 8 interacting protein 2	88	1	0	0	1	0	rno-miR-879-5p	-0.07	-0.07	N/A
NDST1	ENST00000261797.6	N-deacetylase/N-sulfotransferase (heparan glucosaminyl) 1	13660	1	0	0	1	2	rno-miR-879-5p	-0.07	-0.07	N/A
VAMP1	ENST00000361716.3	vesicle-associated membrane protein 1 (synaptobrevin 1)	8	1	0	0	1	0	rno-miR-879-5p	-0.07	-0.07	N/A
KCNA1	ENST00000382545.3	potassium voltage-gated channel, shaker-related subfamily, member 1 (episodic ataxia with myokymia)	5	1	0	0	1	2	rno-miR-879-5p	-0.07	-0.07	N/A
CRB1	ENST00000367400.3	crumbs homolog 1 (Drosophila)	115	1	0	0	1	0	rno-miR-879-5p	-0.07	-0.07	N/A
AGO1	ENST00000373204.4	argonaute RISC catalytic component 1	402	3	2	1	0	1	rno-miR-879-5p	-0.07	-0.08	N/A
DUSP3	ENST00000226004.3	dual specificity phosphatase 3	836	2	0	0	2	0	rno-miR-879-5p	-0.07	-0.24	N/A
PLEKHM3	ENST00000427836.2	pleckstrin homology domain containing, family M, member 3	11	3	0	2	1	0	rno-miR-879-5p	-0.07	-0.12	N/A
ARL2BP	ENST00000219204.3	ADP-ribosylation factor-like 2 binding protein	450	1	0	0	1	0	rno-miR-879-5p	-0.07	-0.07	N/A
SH3PXD2B	ENST00000311601.5	SH3 and PX domains 2B	123	3	1	2	0	0	rno-miR-879-5p	-0.07	-0.07	N/A
APOOL	ENST00000373173.2	apolipoprotein O-like	109	1	0	0	1	0	rno-miR-879-5p	-0.07	-0.18	N/A
MN1	ENST00000302326.4	meningioma (disrupted in balanced translocation) 1	15	1	0	0	1	0	rno-miR-879-5p	-0.07	-0.07	N/A
PDS5B	ENST00000315596.10	PDS5, regulator of cohesion maintenance, homolog B (S. cerevisiae)	1493	1	0	1	0	0	rno-miR-879-5p	-0.07	-0.07	N/A
ZNF366	ENST00000318442.5	zinc finger protein 366	5	1	0	1	0	1	rno-miR-879-5p	-0.07	-0.09	N/A
FRMPD3	ENST00000276185.4	FERM and PDZ domain containing 3	0	3	0	2	1	0	rno-miR-879-5p	-0.07	-0.07	N/A
ANK3	ENST00000280772.2	ankyrin 3, node of Ranvier (ankyrin G)	74	1	0	0	1	0	rno-miR-879-5p	-0.07	-0.07	N/A
TEX261	ENST00000272438.4	testis expressed 261	359	1	0	0	1	1	rno-miR-879-5p	-0.07	-0.09	N/A
THSD4	ENST00000355327.3	thrombospondin, type I, domain containing 4	69	2	0	1	1	2	rno-miR-879-5p	-0.07	-0.11	N/A
OAF	ENST00000328965.4	OAF homolog (Drosophila)	1447	1	0	1	0	1	rno-miR-879-5p	-0.07	-0.15	N/A
NAT8L	ENST00000331662.3	N-acetyltransferase 8-like (GCN5-related, putative)	220	2	0	0	2	3	rno-miR-879-5p	-0.07	-0.07	N/A
ZNF367	ENST00000375256.4	zinc finger protein 367	325	1	0	1	0	0	rno-miR-879-5p	-0.07	-0.07	N/A
RFTN1	ENST00000432519.1	raftlin, lipid raft linker 1	148	1	0	1	0	0	rno-miR-879-5p	-0.07	-0.07	N/A
AHCTF1	ENST00000366508.1	AT hook containing transcription factor 1	5	1	0	1	0	0	rno-miR-879-5p	-0.07	-0.07	N/A
WDTC1	ENST00000319394.3	WD and tetratricopeptide repeats 1	137	1	0	1	0	3	rno-miR-879-5p	-0.07	-0.07	N/A
YWHAG	ENST00000307630.3	tyrosine 3-monooxygenase/tryptophan 5-monooxygenase activation protein, gamma polypeptide	5623	1	0	0	1	0	rno-miR-879-5p	-0.07	-0.07	N/A
MAK	ENST00000313243.2	male germ cell-associated kinase	7	1	0	1	0	0	rno-miR-879-5p	-0.07	-0.1	N/A
SEPT9	ENST00000431235.2	septin 9	7738	1	0	0	1	0	rno-miR-879-5p	-0.07	-0.07	N/A
PHEX	ENST00000537599.1	phosphate regulating endopeptidase homolog, X-linked	22	1	0	1	0	0	rno-miR-879-5p	-0.06	-0.14	N/A
STRIP1	ENST00000369795.3	striatin interacting protein 1	114	1	0	0	1	3	rno-miR-879-5p	-0.06	-0.14	N/A
DNALI1	ENST00000296218.7	dynein, axonemal, light intermediate chain 1	56	1	1	0	0	0	rno-miR-879-5p	-0.06	-0.28	N/A
PCSK1	ENST00000311106.3	proprotein convertase subtilisin/kexin type 1	83	1	0	1	0	0	rno-miR-879-5p	-0.06	-0.13	N/A
SPAG6	ENST00000313311.6	sperm associated antigen 6	23	1	0	0	1	0	rno-miR-879-5p	-0.06	-0.14	N/A
RCHY1	ENST00000451788.1	ring finger and CHY zinc finger domain containing 1, E3 ubiquitin protein ligase	821	1	0	1	0	0	rno-miR-879-5p	-0.06	-0.15	N/A
SLC7A8	ENST00000469263.1	solute carrier family 7 (amino acid transporter light chain, L system), member 8	15	1	0	1	0	2	rno-miR-879-5p	-0.06	-0.06	N/A
IL2RA	ENST00000379959.3	interleukin 2 receptor, alpha	5	1	0	1	0	0	rno-miR-879-5p	-0.06	-0.06	N/A
IL16	ENST00000394660.2	interleukin 16	5	1	0	0	1	0	rno-miR-879-5p	-0.06	-0.06	N/A
NFATC1	ENST00000253506.5	nuclear factor of activated T-cells, cytoplasmic, calcineurin-dependent 1	74	1	1	0	0	0	rno-miR-879-5p	-0.06	-0.06	N/A
SLC7A1	ENST00000380752.5	solute carrier family 7 (cationic amino acid transporter, y+ system), member 1	338	1	0	0	1	1	rno-miR-879-5p	-0.06	-0.06	N/A
NUP37	ENST00000552283.1	nucleoporin 37kDa	458	1	0	0	1	0	rno-miR-879-5p	-0.06	-0.08	N/A
BMF	ENST00000220446.4	Bcl2 modifying factor	179	1	0	0	1	0	rno-miR-879-5p	-0.06	-0.08	N/A
IGFBP5	ENST00000233813.4	insulin-like growth factor binding protein 5	10709	1	0	0	1	3	rno-miR-879-5p	-0.06	-0.14	N/A
CCDC59	ENST00000256151.7	coiled-coil domain containing 59	140	1	0	0	1	1	rno-miR-879-5p	-0.06	-0.17	N/A
LAYN	ENST00000525126.1	layilin	175	2	0	2	0	0	rno-miR-879-5p	-0.06	-0.45	N/A
UBXN10	ENST00000375099.3	UBX domain protein 10	5	1	0	1	0	1	rno-miR-879-5p	-0.06	-0.06	N/A
CACNA1E	ENST00000526775.1	calcium channel, voltage-dependent, R type, alpha 1E subunit	5	2	0	0	2	1	rno-miR-879-5p	-0.06	-0.06	N/A
ANKRD63	ENST00000434396.1	ankyrin repeat domain 63	5	1	0	0	1	0	rno-miR-879-5p	-0.06	-0.06	N/A
PA2G4	ENST00000303305.6	proliferation-associated 2G4, 38kDa	64	1	0	0	1	0	rno-miR-879-5p	-0.06	-0.06	N/A
CAMKK1	ENST00000381769.2	calcium/calmodulin-dependent protein kinase kinase 1, alpha	34	1	0	1	0	0	rno-miR-879-5p	-0.06	-0.06	N/A
DCP1A	ENST00000607628.1	decapping mRNA 1A	87	1	0	0	1	0	rno-miR-879-5p	-0.06	-0.06	N/A
XXYLT1	ENST00000310380.6	xyloside xylosyltransferase 1	1052	1	0	1	0	0	rno-miR-879-5p	-0.06	-0.06	N/A
ATP7B	ENST00000242839.4	ATPase, Cu++ transporting, beta polypeptide	88	2	0	0	2	1	rno-miR-879-5p	-0.06	-0.06	N/A
LRRC8C	ENST00000370454.4	leucine rich repeat containing 8 family, member C	544	1	1	0	0	2	rno-miR-879-5p	-0.06	-0.26	N/A
ITGAV	ENST00000261023.3	integrin, alpha V	2407	2	0	0	2	0	rno-miR-879-5p	-0.06	-0.06	N/A
AIF1L	ENST00000372300.1	allograft inflammatory factor 1-like	487	1	0	0	1	0	rno-miR-879-5p	-0.06	-0.07	N/A
ZKSCAN2	ENST00000328086.7	zinc finger with KRAB and SCAN domains 2	81	1	0	1	0	0	rno-miR-879-5p	-0.06	-0.07	N/A
HERC6	ENST00000264346.7	HECT and RLD domain containing E3 ubiquitin protein ligase family member 6	18	1	0	0	1	0	rno-miR-879-5p	-0.06	-0.24	N/A
MPRIP	ENST00000341712.4	myosin phosphatase Rho interacting protein	521	1	0	0	1	0	rno-miR-879-5p	-0.06	-0.11	N/A
DOCK2	ENST00000256935.8	dedicator of cytokinesis 2	5	1	0	1	0	0	rno-miR-879-5p	-0.06	-0.06	N/A
PLEC	ENST00000345136.3	plectin	7	1	0	0	1	2	rno-miR-879-5p	-0.06	-0.06	N/A
TSPAN17	ENST00000298564.10	tetraspanin 17	849	1	0	0	1	1	rno-miR-879-5p	-0.06	-0.06	N/A
APBA1	ENST00000265381.4	amyloid beta (A4) precursor protein-binding, family A, member 1	12	1	1	0	0	0	rno-miR-879-5p	-0.06	-0.06	N/A
FAT2	ENST00000261800.5	FAT atypical cadherin 2	5	1	0	0	1	0	rno-miR-879-5p	-0.06	-0.06	N/A
TMEM229B	ENST00000557006.1	transmembrane protein 229B	5	1	0	0	1	2	rno-miR-879-5p	-0.06	-0.06	N/A
RAPGEF1	ENST00000372189.3	Rap guanine nucleotide exchange factor (GEF) 1	335	1	0	0	1	2	rno-miR-879-5p	-0.06	-0.06	N/A
TNFSF4	ENST00000367718.1	tumor necrosis factor (ligand) superfamily, member 4	85	1	0	0	1	0	rno-miR-879-5p	-0.06	-0.1	N/A
SOX6	ENST00000316399.6	SRY (sex determining region Y)-box 6	22	2	0	2	0	1	rno-miR-879-5p	-0.06	-0.17	N/A
HSP90B1	ENST00000299767.5	heat shock protein 90kDa beta (Grp94), member 1	42	1	0	1	0	0	rno-miR-879-5p	-0.06	-0.11	N/A
OSBPL3	ENST00000313367.2	oxysterol binding protein-like 3	200	1	1	0	0	0	rno-miR-879-5p	-0.06	-0.1	N/A
PITPNB	ENST00000335272.5	phosphatidylinositol transfer protein, beta	80	1	0	0	1	0	rno-miR-879-5p	-0.06	-0.1	N/A
SNIP1	ENST00000296215.6	Smad nuclear interacting protein 1	355	1	0	0	1	0	rno-miR-879-5p	-0.06	-0.18	N/A
SLC12A8	ENST00000430155.2	solute carrier family 12, member 8	11	1	0	0	1	0	rno-miR-879-5p	-0.06	-0.14	N/A
KIAA1239	ENST00000309447.5	KIAA1239	5	1	0	0	1	0	rno-miR-879-5p	-0.06	-0.06	N/A
C15orf27	ENST00000388942.3	chromosome 15 open reading frame 27	17	1	0	0	1	1	rno-miR-879-5p	-0.06	-0.06	N/A
ACAP2	ENST00000326793.6	ArfGAP with coiled-coil, ankyrin repeat and PH domains 2	253	1	0	0	1	0	rno-miR-879-5p	-0.06	-0.07	N/A
EFR3B	ENST00000403714.3	EFR3 homolog B (S. cerevisiae)	14	1	0	1	0	3	rno-miR-879-5p	-0.06	-0.07	N/A
RNF152	ENST00000312828.3	ring finger protein 152	57	2	0	0	2	1	rno-miR-879-5p	-0.06	-0.07	N/A
DNAJB14	ENST00000442697.2	DnaJ (Hsp40) homolog, subfamily B, member 14	10	1	0	1	0	1	rno-miR-879-5p	-0.06	-0.12	N/A
DOCK5	ENST00000276440.7	dedicator of cytokinesis 5	504	1	0	1	0	0	rno-miR-879-5p	-0.06	-0.14	N/A
RAD23A	ENST00000586534.1	RAD23 homolog A (S. cerevisiae)	58	1	0	1	0	0	rno-miR-879-5p	-0.06	-0.16	N/A
GPSM1	ENST00000440944.1	G-protein signaling modulator 1	5243	1	0	1	0	1	rno-miR-879-5p	-0.06	-0.06	N/A
GCNT1	ENST00000376730.4	glucosaminyl (N-acetyl) transferase 1, core 2	93	2	0	1	1	0	rno-miR-879-5p	-0.06	-0.16	N/A
ZC3H3	ENST00000262577.5	zinc finger CCCH-type containing 3	35	1	0	0	1	0	rno-miR-879-5p	-0.06	-0.06	N/A
PTGER3	ENST00000370924.4	prostaglandin E receptor 3 (subtype EP3)	14	1	0	0	1	1	rno-miR-879-5p	-0.06	-0.06	N/A
RAB27B	ENST00000262094.5	RAB27B, member RAS oncogene family	5	2	0	0	2	0	rno-miR-879-5p	-0.06	-0.06	N/A
JMJD1C	ENST00000399251.1	jumonji domain containing 1C	60	2	0	0	2	0	rno-miR-879-5p	-0.06	-0.06	N/A
ADCYAP1R1	ENST00000304166.4	adenylate cyclase activating polypeptide 1 (pituitary) receptor type I	9	1	0	0	1	1	rno-miR-879-5p	-0.06	-0.06	N/A
CD6	ENST00000313421.7	CD6 molecule	5	1	0	0	1	0	rno-miR-879-5p	-0.06	-0.06	N/A
OPA1	ENST00000392438.3	optic atrophy 1 (autosomal dominant)	962	1	1	0	0	0	rno-miR-879-5p	-0.06	-0.17	N/A
NAA25	ENST00000261745.4	N(alpha)-acetyltransferase 25, NatB auxiliary subunit	919	1	0	0	1	2	rno-miR-879-5p	-0.06	-0.08	N/A
FRK	ENST00000606080.1	fyn-related kinase	37	1	0	1	0	0	rno-miR-879-5p	-0.06	-0.13	N/A
TSPAN2	ENST00000369516.2	tetraspanin 2	43	1	1	0	0	0	rno-miR-879-5p	-0.06	-0.19	N/A
EXOC7	ENST00000607838.1	exocyst complex component 7	1483	2	0	0	2	1	rno-miR-879-5p	-0.06	-0.1	N/A
WLS	ENST00000262348.4	wntless Wnt ligand secretion mediator	2540	1	0	1	0	2	rno-miR-879-5p	-0.06	-0.22	N/A
CACNB4	ENST00000539935.1	calcium channel, voltage-dependent, beta 4 subunit	57	2	0	1	1	1	rno-miR-879-5p	-0.06	-0.08	N/A
TNPO1	ENST00000337273.5	transportin 1	2041	1	0	1	0	2	rno-miR-879-5p	-0.06	-0.08	N/A
SEZ6L	ENST00000360929.3	seizure related 6 homolog (mouse)-like	5	1	0	1	0	0	rno-miR-879-5p	-0.06	-0.06	N/A
FEM1A	ENST00000269856.3	fem-1 homolog a (C. elegans)	57	1	0	1	0	0	rno-miR-879-5p	-0.06	-0.19	N/A
SLC37A2	ENST00000298280.5	solute carrier family 37 (glucose-6-phosphate transporter), member 2	18	1	0	1	0	1	rno-miR-879-5p	-0.06	-0.09	N/A
TNRC6B	ENST00000335727.9	trinucleotide repeat containing 6B	69	1	0	0	1	1	rno-miR-879-5p	-0.06	-0.07	N/A
SPTB	ENST00000389721.5	spectrin, beta, erythrocytic	39	1	0	1	0	1	rno-miR-879-5p	-0.06	-0.12	N/A
NEK7	ENST00000367385.4	NIMA-related kinase 7	12	1	0	0	1	0	rno-miR-879-5p	-0.06	-0.11	N/A
PRKAA2	ENST00000371244.4	protein kinase, AMP-activated, alpha 2 catalytic subunit	561	1	0	1	0	0	rno-miR-879-5p	-0.06	-0.07	N/A
AP3M2	ENST00000174653.3	adaptor-related protein complex 3, mu 2 subunit	792	1	0	1	0	1	rno-miR-879-5p	-0.06	-0.1	N/A
SLC38A1	ENST00000398637.5	solute carrier family 38, member 1	1967	2	0	1	1	1	rno-miR-879-5p	-0.06	-0.09	N/A
CDKL2	ENST00000429927.2	cyclin-dependent kinase-like 2 (CDC2-related kinase)	7	1	0	1	0	0	rno-miR-879-5p	-0.06	-0.2	N/A
EIF2AK1	ENST00000199389.6	eukaryotic translation initiation factor 2-alpha kinase 1	1726	1	1	0	0	0	rno-miR-879-5p	-0.06	-0.41	N/A
TECPR2	ENST00000359520.7	tectonin beta-propeller repeat containing 2	109	2	1	0	1	0	rno-miR-879-5p	-0.06	-0.15	N/A
RASSF6	ENST00000307439.5	Ras association (RalGDS/AF-6) domain family member 6	11	1	0	1	0	0	rno-miR-879-5p	-0.06	-0.12	N/A
RAPGEFL1	ENST00000264644.6	Rap guanine nucleotide exchange factor (GEF)-like 1	20	1	0	0	1	0	rno-miR-879-5p	-0.06	-0.06	N/A
ENAH	ENST00000366844.3	enabled homolog (Drosophila)	415	1	0	1	0	0	rno-miR-879-5p	-0.06	-0.06	N/A
GAD2	ENST00000376261.3	glutamate decarboxylase 2 (pancreatic islets and brain, 65kDa)	5	1	0	0	1	0	rno-miR-879-5p	-0.06	-0.06	N/A
KIRREL	ENST00000368172.1	kin of IRRE like (Drosophila)	493	2	0	0	2	0	rno-miR-879-5p	-0.06	-0.06	N/A
TRAK1	ENST00000341421.3	trafficking protein, kinesin binding 1	362	1	0	0	1	1	rno-miR-879-5p	-0.06	-0.06	N/A
RAB10	ENST00000264710.4	RAB10, member RAS oncogene family	998	1	0	1	0	0	rno-miR-879-5p	-0.06	-0.27	N/A
LLPH	ENST00000266604.2	LLP homolog, long-term synaptic facilitation (Aplysia)	88	1	0	0	1	0	rno-miR-879-5p	-0.06	-0.28	N/A
PTP4A3	ENST00000520105.1	protein tyrosine phosphatase type IVA, member 3	65	1	0	0	1	0	rno-miR-879-5p	-0.06	-0.07	N/A
KIAA1549L	ENST00000321505.4	KIAA1549-like	117	1	0	1	0	2	rno-miR-879-5p	-0.06	-0.08	N/A
ENGASE	ENST00000579016.1	endo-beta-N-acetylglucosaminidase	33	1	0	1	0	0	rno-miR-879-5p	-0.06	-0.08	N/A
HDAC7	ENST00000380610.4	histone deacetylase 7	56	1	0	1	0	0	rno-miR-879-5p	-0.06	-0.06	N/A
C1QTNF2	ENST00000393975.3	C1q and tumor necrosis factor related protein 2	9	1	0	1	0	0	rno-miR-879-5p	-0.06	-0.1	N/A
PLXDC2	ENST00000377252.4	plexin domain containing 2	506	1	0	0	1	0	rno-miR-879-5p	-0.06	-0.06	N/A
POMGNT1	ENST00000396420.3	protein O-linked mannose N-acetylglucosaminyltransferase 1 (beta 1,2-)	2123	1	0	0	1	1	rno-miR-879-5p	-0.06	-0.06	N/A
XIAP	ENST00000371199.3	X-linked inhibitor of apoptosis	153	1	0	0	1	0	rno-miR-879-5p	-0.06	-0.09	N/A
HYOU1	ENST00000404233.3	hypoxia up-regulated 1	29	1	0	0	1	1	rno-miR-879-5p	-0.06	-0.11	N/A
TMEM108	ENST00000321871.6	transmembrane protein 108	31	1	0	0	1	0	rno-miR-879-5p	-0.06	-0.1	N/A
FADS6	ENST00000310226.6	fatty acid desaturase 6	12	1	0	0	1	3	rno-miR-879-5p	-0.06	-0.09	N/A
GUCY1A3	ENST00000296518.7	guanylate cyclase 1, soluble, alpha 3	42	1	0	0	1	2	rno-miR-879-5p	-0.06	-0.08	N/A
LRRC15	ENST00000347624.3	leucine rich repeat containing 15	12	2	0	0	2	1	rno-miR-879-5p	-0.06	-0.06	N/A
RGAG4	ENST00000545866.1	retrotransposon gag domain containing 4	34	1	0	0	1	0	rno-miR-879-5p	-0.06	-0.06	N/A
TRPC4AP	ENST00000451813.2	transient receptor potential cation channel, subfamily C, member 4 associated protein	242	1	0	1	0	0	rno-miR-879-5p	-0.06	-0.06	N/A
ASXL2	ENST00000435504.4	additional sex combs like 2 (Drosophila)	139	2	0	1	1	2	rno-miR-879-5p	-0.06	-0.21	N/A
ANTXR2	ENST00000403729.2	anthrax toxin receptor 2	51	1	0	0	1	0	rno-miR-879-5p	-0.06	-0.15	N/A
IGF1R	ENST00000268035.6	insulin-like growth factor 1 receptor	561	1	0	1	0	3	rno-miR-879-5p	-0.06	-0.06	N/A
RASSF4	ENST00000374417.2	Ras association (RalGDS/AF-6) domain family member 4	515	2	0	1	1	2	rno-miR-879-5p	-0.06	-0.23	N/A
TACC1	ENST00000330691.6	transforming, acidic coiled-coil containing protein 1	186	1	0	0	1	2	rno-miR-879-5p	-0.06	-0.08	N/A
CSNK1D	ENST00000392334.2	casein kinase 1, delta	1799	1	0	0	1	1	rno-miR-879-5p	-0.06	-0.12	N/A
SLC25A51	ENST00000380590.3	solute carrier family 25, member 51	170	1	0	0	1	1	rno-miR-879-5p	-0.06	-0.06	N/A
CENPO	ENST00000380834.2	centromere protein O	298	1	0	1	0	0	rno-miR-879-5p	-0.06	-0.18	N/A
ACTR1A	ENST00000487599.1	ARP1 actin-related protein 1 homolog A, centractin alpha (yeast)	190	1	1	0	0	2	rno-miR-879-5p	-0.06	-0.28	N/A
ATG5	ENST00000360666.4	autophagy related 5	1078	2	0	2	0	1	rno-miR-879-5p	-0.06	-0.72	N/A
EGLN2	ENST00000593726.1	egl-9 family hypoxia-inducible factor 2	19	1	0	0	1	0	rno-miR-879-5p	-0.06	-0.06	N/A
LAMP3	ENST00000265598.3	lysosomal-associated membrane protein 3	11	1	0	1	0	0	rno-miR-879-5p	-0.06	-0.06	N/A
DLST	ENST00000334220.4	dihydrolipoamide S-succinyltransferase (E2 component of 2-oxo-glutarate complex)	64	1	0	0	1	1	rno-miR-879-5p	-0.06	-0.06	N/A
PPME1	ENST00000328257.8	protein phosphatase methylesterase 1	343	1	0	1	0	1	rno-miR-879-5p	-0.06	-0.06	N/A
ZNF532	ENST00000336078.4	zinc finger protein 532	5	1	0	0	1	0	rno-miR-879-5p	-0.06	-0.06	N/A
PRKD1	ENST00000331968.5	protein kinase D1	75	1	0	0	1	0	rno-miR-879-5p	-0.05	-0.15	N/A
UBE4A	ENST00000252108.3	ubiquitination factor E4A	29	1	0	1	0	1	rno-miR-879-5p	-0.05	-0.13	N/A
DEPTOR	ENST00000286234.5	DEP domain containing MTOR-interacting protein	18	1	0	1	0	0	rno-miR-879-5p	-0.05	-0.1	N/A
RXRA	ENST00000481739.1	retinoid X receptor, alpha	609	1	0	0	1	0	rno-miR-879-5p	-0.05	-0.13	N/A
MCCC2	ENST00000340941.6	methylcrotonoyl-CoA carboxylase 2 (beta)	1590	1	0	0	1	0	rno-miR-879-5p	-0.05	-0.06	N/A
MAP3K7	ENST00000369325.3	mitogen-activated protein kinase kinase kinase 7	1172	1	0	1	0	0	rno-miR-879-5p	-0.05	-0.1	N/A
SPIRE1	ENST00000409402.4	spire-type actin nucleation factor 1	103	1	1	0	0	1	rno-miR-879-5p	-0.05	-0.06	N/A
PKN2	ENST00000370521.3	protein kinase N2	747	1	0	0	1	0	rno-miR-879-5p	-0.05	-0.05	N/A
PPP1R37	ENST00000221462.4	protein phosphatase 1, regulatory subunit 37	513	1	0	0	1	0	rno-miR-879-5p	-0.05	-0.05	N/A
TBKBP1	ENST00000361722.3	TBK1 binding protein 1	173	1	0	0	1	2	rno-miR-879-5p	-0.05	-0.05	N/A
CACNA2D2	ENST00000423994.2	calcium channel, voltage-dependent, alpha 2/delta subunit 2	19	1	0	0	1	1	rno-miR-879-5p	-0.05	-0.05	N/A
BRPF3	ENST00000534400.1	bromodomain and PHD finger containing, 3	7032	1	0	1	0	1	rno-miR-879-5p	-0.05	-0.05	N/A
EGFLAM	ENST00000322350.5	EGF-like, fibronectin type III and laminin G domains	123	1	0	0	1	1	rno-miR-879-5p	-0.05	-0.16	N/A
PDZD2	ENST00000438447.1	PDZ domain containing 2	5	1	0	1	0	0	rno-miR-879-5p	-0.05	-0.05	N/A
PDPR	ENST00000568530.1	pyruvate dehydrogenase phosphatase regulatory subunit	69	1	0	0	1	0	rno-miR-879-5p	-0.05	-0.19	N/A
NBEAL1	ENST00000449802.1	neurobeachin-like 1	42	1	0	0	1	0	rno-miR-879-5p	-0.05	-0.06	N/A
ZFYVE20	ENST00000253699.3	zinc finger, FYVE domain containing 20	57	1	0	0	1	1	rno-miR-879-5p	-0.05	-0.13	N/A
SPIRE2	ENST00000378247.3	spire-type actin nucleation factor 2	94	1	1	0	0	1	rno-miR-879-5p	-0.05	-0.32	N/A
MAK16	ENST00000360128.6	MAK16 homolog (S. cerevisiae)	97	1	0	0	1	1	rno-miR-879-5p	-0.05	-0.07	N/A
MYL9	ENST00000279022.2	myosin, light chain 9, regulatory	1779	1	1	0	0	0	rno-miR-879-5p	-0.05	-0.32	N/A
KIAA1737	ENST00000361786.2	KIAA1737	57	1	0	0	1	0	rno-miR-879-5p	-0.05	-0.06	N/A
FAM169B	ENST00000558256.1	family with sequence similarity 169, member B	5	1	0	0	1	0	rno-miR-879-5p	-0.05	-0.05	N/A
FAM91A1	ENST00000334705.7	family with sequence similarity 91, member A1	731	1	0	0	1	1	rno-miR-879-5p	-0.05	-0.05	N/A
MEGF11	ENST00000360698.4	multiple EGF-like-domains 11	7	1	0	0	1	0	rno-miR-879-5p	-0.05	-0.05	N/A
ARID3A	ENST00000263620.3	AT rich interactive domain 3A (BRIGHT-like)	320	1	0	0	1	1	rno-miR-879-5p	-0.05	-0.08	N/A
SNX33	ENST00000308527.5	sorting nexin 33	148	1	0	1	0	2	rno-miR-879-5p	-0.05	-0.06	N/A
INTU	ENST00000335251.6	inturned planar cell polarity protein	105	1	0	1	0	0	rno-miR-879-5p	-0.05	-0.08	N/A
ARHGAP32	ENST00000524655.1	Rho GTPase activating protein 32	13	2	1	0	1	5	rno-miR-879-5p	-0.05	-0.09	N/A
IER3IP1	ENST00000256433.3	immediate early response 3 interacting protein 1	1727	1	1	0	0	0	rno-miR-879-5p	-0.05	-0.63	N/A
TATDN2	ENST00000448281.2	TatD DNase domain containing 2	894	1	0	1	0	0	rno-miR-879-5p	-0.05	-0.07	N/A
PPP1R3B	ENST00000310455.3	protein phosphatase 1, regulatory subunit 3B	20	1	0	0	1	0	rno-miR-879-5p	-0.05	-0.05	N/A
NFIA	ENST00000403491.3	nuclear factor I/A	5	1	0	0	1	0	rno-miR-879-5p	-0.05	-0.05	N/A
SFMBT2	ENST00000361972.4	Scm-like with four mbt domains 2	107	2	0	1	1	1	rno-miR-879-5p	-0.05	-0.05	N/A
MLH3	ENST00000355774.2	mutL homolog 3	152	1	0	0	1	2	rno-miR-879-5p	-0.05	-0.15	N/A
ABLIM2	ENST00000361737.5	actin binding LIM protein family, member 2	78	1	0	0	1	0	rno-miR-879-5p	-0.05	-0.06	N/A
MIEF1	ENST00000325301.2	mitochondrial elongation factor 1	2319	1	0	1	0	0	rno-miR-879-5p	-0.05	-0.07	N/A
TMOD1	ENST00000259365.4	tropomodulin 1	115	1	0	1	0	0	rno-miR-879-5p	-0.05	-0.1	N/A
SLC7A6OS	ENST00000263997.6	solute carrier family 7, member 6 opposite strand	751	1	0	1	0	1	rno-miR-879-5p	-0.05	-0.27	N/A
DGAT2	ENST00000228027.7	diacylglycerol O-acyltransferase 2	287	1	1	0	0	0	rno-miR-879-5p	-0.05	-0.27	N/A
SPOCK2	ENST00000373109.2	sparc/osteonectin, cwcv and kazal-like domains proteoglycan (testican) 2	31	1	0	0	1	1	rno-miR-879-5p	-0.05	-0.09	N/A
RRP1B	ENST00000340648.4	ribosomal RNA processing 1B	314	1	0	0	1	0	rno-miR-879-5p	-0.05	-0.05	N/A
CREG2	ENST00000324768.5	cellular repressor of E1A-stimulated genes 2	38	1	0	0	1	0	rno-miR-879-5p	-0.05	-0.06	N/A
OTUD5	ENST00000156084.4	OTU domain containing 5	957	1	0	0	1	0	rno-miR-879-5p	-0.05	-0.06	N/A
PDLIM5	ENST00000437932.1	PDZ and LIM domain 5	1002	1	0	0	1	1	rno-miR-879-5p	-0.05	-0.11	N/A
SV2C	ENST00000502798.2	synaptic vesicle glycoprotein 2C	30	2	1	1	0	2	rno-miR-879-5p	-0.05	-0.05	N/A
IMPAD1	ENST00000262644.4	inositol monophosphatase domain containing 1	1488	1	0	0	1	0	rno-miR-879-5p	-0.05	-0.14	N/A
KANSL3	ENST00000431828.1	KAT8 regulatory NSL complex subunit 3	121	1	0	0	1	0	rno-miR-879-5p	-0.05	-0.05	N/A
RASL10B	ENST00000268864.3	RAS-like, family 10, member B	1495	1	0	0	1	3	rno-miR-879-5p	-0.05	-0.05	N/A
TMEM101	ENST00000589334.1	transmembrane protein 101	313	1	1	0	0	0	rno-miR-879-5p	-0.05	-0.47	N/A
FRMD4A	ENST00000358621.4	FERM domain containing 4A	192	1	1	0	0	0	rno-miR-879-5p	-0.05	-0.13	N/A
JUND	ENST00000252818.3	jun D proto-oncogene	13688	1	0	0	1	0	rno-miR-879-5p	-0.05	-0.05	N/A
FGFR3	ENST00000340107.4	fibroblast growth factor receptor 3	1085	1	0	1	0	0	rno-miR-879-5p	-0.05	-0.05	N/A
CSRNP3	ENST00000314499.7	cysteine-serine-rich nuclear protein 3	24	3	0	2	1	1	rno-miR-879-5p	-0.05	-0.05	N/A
PDGFRA	ENST00000257290.5	platelet-derived growth factor receptor, alpha polypeptide	39	2	1	1	0	1	rno-miR-879-5p	-0.05	-0.05	N/A
ATRN	ENST00000262919.5	attractin	39	2	1	0	1	5	rno-miR-879-5p	-0.05	-0.05	N/A
FAM171A2	ENST00000293443.7	family with sequence similarity 171, member A2	85	1	0	0	1	0	rno-miR-879-5p	-0.05	-0.05	N/A
TRIM66	ENST00000299550.6	tripartite motif containing 66	33	2	0	1	1	1	rno-miR-879-5p	-0.05	-0.06	N/A
NCAM1	ENST00000316851.7	neural cell adhesion molecule 1	19	1	0	1	0	0	rno-miR-879-5p	-0.05	-0.07	N/A
AKAP12	ENST00000402676.2	A kinase (PRKA) anchor protein 12	913	1	1	0	0	0	rno-miR-879-5p	-0.05	-0.18	N/A
B3GAT1	ENST00000392580.1	beta-1,3-glucuronyltransferase 1 (glucuronosyltransferase P)	77	1	0	1	0	0	rno-miR-879-5p	-0.05	-0.05	N/A
SLC1A2	ENST00000278379.3	solute carrier family 1 (glial high affinity glutamate transporter), member 2	5	1	0	0	1	1	rno-miR-879-5p	-0.05	-0.05	N/A
FUT10	ENST00000327671.5	fucosyltransferase 10 (alpha (1,3) fucosyltransferase)	124	1	1	0	0	1	rno-miR-879-5p	-0.05	-0.29	N/A
[truncated: 1,084 more rows]
