# Supplementary material for: MicroRNA-10a-3p Improves Cartilage Degeneration by Regulating CH25H-CYP7B1-RORα Mediated Cholesterol Metabolism in Knee Osteoarthritis Rats
Source: Front Pharmacol. 2021 Jun 3;12:690181. doi: 10.3389/fphar.2021.690181 (PMC8209416; doi:10.3389/fphar.2021.690181)
Supplement: Supplementary file 3 [file DataSheet2.ZIP › TargetScan7.2__miR-96-5p.predicted_targets.xlsx]

## Sheet: TargetScan7
Ortholog of target gene	Representative transcript	Gene name	3P-seq tags + 5	Conserved sites total	Conserved 8mer sites	Conserved 7mer-m8 sites	Conserved 7mer-A1 sites	Poorly conserved sites total	Poorly conserved 8mer sites	Poorly conserved 7mer-m8 sites	Poorly conserved 7mer-A1 sites	6mer sites	Representative miRNA	Cumulative weighted context++ score	Total context++ score	Aggregate PCT	Previous TargetScan publication(s)
LRCH2	ENST00000317135.8	leucine-rich repeats and calponin homology (CH) domain containing 2	52	2	2	0	0	1	1	0	0	0	rno-miR-96-5p	-0.92	-0.92	0.91	2003, 2005, 2007, 2009, 2011
REV1	ENST00000393445.3	REV1, polymerase (DNA directed)	1210	1	1	0	0	0	0	0	0	0	rno-miR-96-5p	-0.84	-0.84	0.9	2007, 2009, 2011
GAD2	ENST00000376261.3	glutamate decarboxylase 2 (pancreatic islets and brain, 65kDa)	5	2	1	1	0	2	0	1	1	0	rno-miR-96-5p	-0.84	-0.84	0.91
SLC1A1	ENST00000262352.3	solute carrier family 1 (neuronal/epithelial high affinity glutamate transporter, system Xag), member 1	138	2	2	0	0	0	0	0	0	0	rno-miR-96-5p	-0.8	-0.86	0.99	2005, 2007, 2009, 2011
MSN	ENST00000360270.5	moesin	5947	2	0	2	0	1	0	0	1	0	rno-miR-96-5p	-0.78	-0.79	0.91	2005, 2007, 2009, 2011
ZFP36L1	ENST00000555997.1	ZFP36 ring finger protein-like 1	231	2	1	0	1	0	0	0	0	0	rno-miR-96-5p	-0.78	-0.81	0.94	2007, 2009, 2011
VAT1L	ENST00000302536.2	vesicle amine transport 1-like	123	2	0	1	1	2	0	1	1	1	rno-miR-96-5p	-0.76	-0.76	0.94	2005, 2007, 2009, 2011
TMEM257	ENST00000408967.2	transmembrane protein 257	5	1	1	0	0	0	0	0	0	0	rno-miR-96-5p	-0.73	-0.73	0.77	2009, 2011
GPC3	ENST00000370818.3	glypican 3	256	1	1	0	0	0	0	0	0	0	rno-miR-96-5p	-0.73	-0.75	0.71	2011
KIAA2022	ENST00000055682.6	KIAA2022	5	3	2	1	0	1	0	1	0	3	rno-miR-96-5p	-0.72	-0.72	> 0.99	2003, 2007, 2009, 2011
STMND1	ENST00000536551.1	stathmin domain containing 1	45	1	1	0	0	0	0	0	0	0	rno-miR-96-5p	-0.7	-0.7	0.84	2011
ST8SIA3	ENST00000324000.3	ST8 alpha-N-acetyl-neuraminide alpha-2,8-sialyltransferase 3	5	2	1	1	0	1	0	1	0	0	rno-miR-96-5p	-0.69	-0.69	0.98	2009, 2011
CAMK2N1	ENST00000375078.3	calcium/calmodulin-dependent protein kinase II inhibitor 1	6631	1	1	0	0	0	0	0	0	2	rno-miR-96-5p	-0.69	-0.69	0.9	2007, 2009, 2011
KLHL7	ENST00000339077.5	kelch-like family member 7	90	1	1	0	0	0	0	0	0	0	rno-miR-96-5p	-0.67	-0.67	0.79	2005, 2007, 2009, 2011
RPA3-AS1	ENST00000406829.1	RPA3 antisense RNA 1	22	1	1	0	0	0	0	0	0	0	rno-miR-96-5p	-0.66	-0.66	0.76
TBR1	ENST00000389554.3	T-box, brain, 1	5	2	2	0	0	0	0	0	0	0	rno-miR-96-5p	-0.65	-0.65	0.97
RP11-181C3.1	ENST00000501499.1	Uncharacterized protein	7	1	0	0	1	1	0	1	0	0	rno-miR-96-5p	-0.64	-0.64	0.74
ADCY6	ENST00000357869.3	adenylate cyclase 6	6	3	1	0	2	0	0	0	0	1	rno-miR-96-5p	-0.64	-0.64	> 0.99	2003, 2005, 2007, 2009, 2011
ZNF704	ENST00000327835.3	zinc finger protein 704	124	1	1	0	0	1	0	0	1	5	rno-miR-96-5p	-0.63	-0.96	0.89	2007, 2009, 2011
TCF7L2	ENST00000369386.1	transcription factor 7-like 2 (T-cell specific, HMG-box)	650	1	1	0	0	0	0	0	0	0	rno-miR-96-5p	-0.63	-0.65	0.89	2011
TMEM198	ENST00000373883.3	transmembrane protein 198	80	1	1	0	0	0	0	0	0	0	rno-miR-96-5p	-0.63	-0.63	0.89	2005, 2007, 2009, 2011
LPPR4	ENST00000370185.3	Lipid phosphate phosphatase-related protein type 4	5	2	1	1	0	0	0	0	0	1	rno-miR-96-5p	-0.62	-0.62	0.98	2005, 2007, 2009, 2011
RAB27A	ENST00000396307.2	RAB27A, member RAS oncogene family	181	1	0	1	0	2	0	1	1	0	rno-miR-96-5p	-0.61	-0.62	0.52	2011
B4GALNT1	ENST00000341156.4	beta-1,4-N-acetyl-galactosaminyl transferase 1	23	2	1	1	0	0	0	0	0	0	rno-miR-96-5p	-0.61	-0.7	0.97	2007, 2009, 2011
SH3KBP1	ENST00000397821.3	SH3-domain kinase binding protein 1	109	1	1	0	0	0	0	0	0	0	rno-miR-96-5p	-0.61	-0.61	0.9	2005, 2007, 2009, 2011
PRRT3	ENST00000412055.1	proline-rich transmembrane protein 3	17	1	1	0	0	0	0	0	0	0	rno-miR-96-5p	-0.6	-0.6	0.9	2007, 2009, 2011
FAM49B	ENST00000519824.2	family with sequence similarity 49, member B	52	1	1	0	0	0	0	0	0	1	rno-miR-96-5p	-0.6	-0.6	0.9	2005, 2007, 2009, 2011
BRPF3	ENST00000534400.1	bromodomain and PHD finger containing, 3	7032	2	2	0	0	0	0	0	0	0	rno-miR-96-5p	-0.6	-0.6	0.99	2005, 2007, 2009, 2011
UPRT	ENST00000373379.1	uracil phosphoribosyltransferase (FUR1) homolog (S. cerevisiae)	943	1	1	0	0	0	0	0	0	1	rno-miR-96-5p	-0.59	-0.59	< 0.1
FRS2	ENST00000550389.1	fibroblast growth factor receptor substrate 2	176	4	1	1	2	1	0	0	1	0	rno-miR-96-5p	-0.59	-1.14	> 0.99	2007, 2009, 2011
TMEM170B	ENST00000379426.1	transmembrane protein 170B	489	1	1	0	0	0	0	0	0	1	rno-miR-96-5p	-0.58	-0.58	0.9	2009, 2011
ZFAND5	ENST00000237937.3	zinc finger, AN1-type domain 5	2522	1	1	0	0	0	0	0	0	0	rno-miR-96-5p	-0.58	-0.6	0.9	2007, 2009, 2011
DGKH	ENST00000261491.5	diacylglycerol kinase, eta	46	1	1	0	0	1	0	0	1	2	rno-miR-96-5p	-0.58	-0.61	0.9	2009, 2011
HBEGF	ENST00000230990.6	heparin-binding EGF-like growth factor	28	1	1	0	0	1	0	0	1	1	rno-miR-96-5p	-0.57	-0.62	0.7	2005, 2007, 2009, 2011
MOB1B	ENST00000309395.2	MOB kinase activator 1B	54	2	0	1	1	1	0	0	1	0	rno-miR-96-5p	-0.57	-0.59	0.96	2007, 2009, 2011
RAPGEF4	ENST00000409036.1	Rap guanine nucleotide exchange factor (GEF) 4	60	1	1	0	0	1	0	0	1	0	rno-miR-96-5p	-0.57	-0.58	0.9	2007, 2009, 2011
FOXQ1	ENST00000296839.2	forkhead box Q1	181	1	1	0	0	0	0	0	0	0	rno-miR-96-5p	-0.56	-0.57	0.89	2005, 2007, 2009, 2011
TSKU	ENST00000333090.4	tsukushi, small leucine rich proteoglycan	293	2	0	1	1	0	0	0	0	2	rno-miR-96-5p	-0.56	-0.62	0.95	2007, 2009, 2011
CACNB1	ENST00000394303.3	calcium channel, voltage-dependent, beta 1 subunit	81	2	0	2	0	0	0	0	0	1	rno-miR-96-5p	-0.56	-0.58	0.94	2005, 2007, 2009, 2011
SLC25A1	ENST00000215882.5	solute carrier family 25 (mitochondrial carrier; citrate transporter), member 1	443	1	1	0	0	0	0	0	0	1	rno-miR-96-5p	-0.56	-0.56	0.54	2005, 2007, 2009, 2011
MAP2K1	ENST00000307102.5	mitogen-activated protein kinase kinase 1	8	1	1	0	0	0	0	0	0	0	rno-miR-96-5p	-0.55	-0.55	0.9	2011
PTP4A1	ENST00000370651.3	protein tyrosine phosphatase type IVA, member 1	5740	1	1	0	0	0	0	0	0	1	rno-miR-96-5p	-0.55	-0.56	0.9	2005, 2007, 2009, 2011
SLC26A9	ENST00000367135.3	solute carrier family 26 (anion exchanger), member 9	18	1	1	0	0	2	1	1	0	1	rno-miR-96-5p	-0.55	-0.55	0.89	2009, 2011
FOXF2	ENST00000259806.1	forkhead box F2	2955	1	1	0	0	0	0	0	0	1	rno-miR-96-5p	-0.55	-0.55	< 0.1	2005, 2007, 2009, 2011
ZCCHC3	ENST00000382352.3	zinc finger, CCHC domain containing 3	1328	1	1	0	0	0	0	0	0	0	rno-miR-96-5p	-0.55	-0.55	0.84	2011
NOVA2	ENST00000263257.5	neuro-oncological ventral antigen 2	7	3	3	0	0	0	0	0	0	0	rno-miR-96-5p	-0.54	-0.88	> 0.99
PET117	ENST00000432901.3	PET117 homolog (S. cerevisiae)	120	1	1	0	0	0	0	0	0	0	rno-miR-96-5p	-0.54	-0.54	ORF
TTYH3	ENST00000258796.7	tweety family member 3	188	2	1	1	0	0	0	0	0	0	rno-miR-96-5p	-0.54	-0.54	0.98	2003, 2005, 2007, 2009, 2011
SLC10A3	ENST00000369649.4	solute carrier family 10, member 3	433	1	1	0	0	0	0	0	0	0	rno-miR-96-5p	-0.54	-0.54	0.52	2005, 2007, 2009, 2011
EZR	ENST00000337147.7	ezrin	3757	1	1	0	0	0	0	0	0	0	rno-miR-96-5p	-0.54	-0.54	0.9	2005, 2007, 2009, 2011
KLHL8	ENST00000273963.5	kelch-like family member 8	266	1	1	0	0	0	0	0	0	1	rno-miR-96-5p	-0.53	-0.53	0.81	2009, 2011
TSPAN4	ENST00000397396.1	tetraspanin 4	3943	1	0	0	1	1	1	0	0	0	rno-miR-96-5p	-0.51	-0.51	0.74	2011
NOVA1	ENST00000465357.2	neuro-oncological ventral antigen 1	5	2	0	2	0	0	0	0	0	0	rno-miR-96-5p	-0.51	-0.51	0.97	2003, 2005, 2007, 2009, 2011
INSIG2	ENST00000245787.4	insulin induced gene 2	562	1	1	0	0	0	0	0	0	0	rno-miR-96-5p	-0.51	-0.6	0.9	2005, 2007, 2009, 2011
SLC39A1	ENST00000356205.4	solute carrier family 39 (zinc transporter), member 1	1193	2	1	0	1	0	0	0	0	0	rno-miR-96-5p	-0.51	-0.51	0.88	2005, 2007, 2009, 2011
SLC6A9	ENST00000372310.3	solute carrier family 6 (neurotransmitter transporter, glycine), member 9	74	1	1	0	0	0	0	0	0	1	rno-miR-96-5p	-0.5	-0.57	0.82	2007, 2009, 2011
ANKRD27	ENST00000306065.4	ankyrin repeat domain 27 (VPS9 domain)	349	1	1	0	0	0	0	0	0	0	rno-miR-96-5p	-0.5	-0.5	0.9	2005, 2007, 2009, 2011
C1orf106	ENST00000367342.4	chromosome 1 open reading frame 106	24	1	1	0	0	0	0	0	0	0	rno-miR-96-5p	-0.5	-0.5	0.86	2009, 2011
EIF4EBP2	ENST00000373218.4	eukaryotic translation initiation factor 4E binding protein 2	690	1	1	0	0	2	0	1	1	0	rno-miR-96-5p	-0.5	-0.54	0.9	2005, 2007, 2009, 2011
FHL1	ENST00000394155.2	four and a half LIM domains 1	239	1	1	0	0	0	0	0	0	0	rno-miR-96-5p	-0.49	-0.49	ORF
TSC22D3	ENST00000372390.4	TSC22 domain family, member 3	154	1	0	1	0	1	0	0	1	1	rno-miR-96-5p	-0.49	-0.49	0.75	2007, 2009, 2011
TRIB3	ENST00000217233.3	tribbles pseudokinase 3	730	1	1	0	0	0	0	0	0	0	rno-miR-96-5p	-0.49	-0.49	0.84	2005, 2007, 2009, 2011
WIPI2	ENST00000288828.4	WD repeat domain, phosphoinositide interacting 2	1038	2	0	1	1	0	0	0	0	0	rno-miR-96-5p	-0.49	-0.53	0.96	2007, 2009, 2011
MAB21L2	ENST00000317605.4	mab-21-like 2 (C. elegans)	63	1	0	1	0	0	0	0	0	1	rno-miR-96-5p	-0.49	-0.49	0.77	2005, 2007, 2009, 2011
CEP170B	ENST00000414716.3	centrosomal protein 170B	326	3	1	1	1	0	0	0	0	0	rno-miR-96-5p	-0.49	-0.49	> 0.99	2007, 2009, 2011
MTOR	ENST00000376838.1	mechanistic target of rapamycin (serine/threonine kinase)	653	1	0	1	0	0	0	0	0	1	rno-miR-96-5p	-0.48	-0.49	0.72	2011
SLC35A1	ENST00000369557.5	solute carrier family 35 (CMP-sialic acid transporter), member A1	671	1	1	0	0	0	0	0	0	0	rno-miR-96-5p	-0.48	-0.49	0.87	2005, 2007, 2009, 2011
SH3BP5	ENST00000383791.3	SH3-domain binding protein 5 (BTK-associated)	4289	1	0	1	0	0	0	0	0	1	rno-miR-96-5p	-0.48	-0.48	0.85	2005, 2007, 2009, 2011
SGK3	ENST00000345714.4	serum/glucocorticoid regulated kinase family, member 3	56	2	1	0	1	0	0	0	0	0	rno-miR-96-5p	-0.48	-0.76	0.93	2009, 2011
GPR124	ENST00000315215.7	G protein-coupled receptor 124	72	1	1	0	0	1	0	0	1	2	rno-miR-96-5p	-0.48	-0.48	0.9	2005, 2007, 2009, 2011
PROSC	ENST00000328195.3	proline synthetase co-transcribed homolog (bacterial)	414	1	0	1	0	0	0	0	0	0	rno-miR-96-5p	-0.48	-0.48	0.84	2005, 2007, 2009, 2011
CACNB4	ENST00000539935.1	calcium channel, voltage-dependent, beta 4 subunit	57	2	1	0	1	0	0	0	0	1	rno-miR-96-5p	-0.47	-0.56	0.94	2005, 2007, 2009, 2011
INPP5A	ENST00000368594.3	inositol polyphosphate-5-phosphatase, 40kDa	243	2	0	1	1	0	0	0	0	1	rno-miR-96-5p	-0.47	-0.47	0.91	2005, 2007, 2009, 2011
PHF20L1	ENST00000395386.2	PHD finger protein 20-like 1	169	2	2	0	0	0	0	0	0	1	rno-miR-96-5p	-0.46	-0.61	0.95	2005, 2007, 2009, 2011
GAP43	ENST00000305124.6	growth associated protein 43	5	1	0	1	0	0	0	0	0	0	rno-miR-96-5p	-0.46	-0.46	0.82	2011
MDM4	ENST00000391947.2	Mdm4 p53 binding protein homolog (mouse)	443	1	1	0	0	0	0	0	0	0	rno-miR-96-5p	-0.46	-0.51	0.86	2011
CD164	ENST00000368961.5	CD164 molecule, sialomucin	2038	2	0	1	1	0	0	0	0	0	rno-miR-96-5p	-0.46	-0.51	0.91	2007, 2009, 2011
NPTX2	ENST00000265634.3	neuronal pentraxin II	56	1	1	0	0	0	0	0	0	0	rno-miR-96-5p	-0.46	-0.46	0.9	2005, 2007, 2009, 2011
GULP1	ENST00000409843.1	GULP, engulfment adaptor PTB domain containing 1	196	1	0	1	0	0	0	0	0	0	rno-miR-96-5p	-0.46	-0.46	0.73	2009, 2011
UNC13C	ENST00000545554.1	unc-13 homolog C (C. elegans)	14	1	1	0	0	0	0	0	0	0	rno-miR-96-5p	-0.45	-0.45	0.89	2007, 2009, 2011
PPP3R1	ENST00000234310.3	protein phosphatase 3, regulatory subunit B, alpha	117	2	0	1	1	0	0	0	0	1	rno-miR-96-5p	-0.45	-0.55	0.95	2005, 2007, 2009, 2011
FOXK2	ENST00000335255.5	forkhead box K2	450	1	1	0	0	0	0	0	0	1	rno-miR-96-5p	-0.45	-0.45	0.9	2005, 2007, 2009, 2011
E2F5	ENST00000418930.2	E2F transcription factor 5, p130-binding	10	1	0	1	0	0	0	0	0	0	rno-miR-96-5p	-0.45	-0.45	0.75	2009, 2011
DERL2	ENST00000572834.1	derlin 2	261	1	0	1	0	0	0	0	0	1	rno-miR-96-5p	-0.45	-0.46	0.84	2005, 2007, 2009, 2011
ZBTB37	ENST00000367701.5	zinc finger and BTB domain containing 37	213	1	0	0	1	3	1	0	2	2	rno-miR-96-5p	-0.45	-0.48	0.6
HSPA2	ENST00000394709.1	heat shock 70kDa protein 2	600	1	0	1	0	0	0	0	0	0	rno-miR-96-5p	-0.45	-0.45	0.84	2005, 2007, 2009, 2011
RGS2	ENST00000235382.5	regulator of G-protein signaling 2, 24kDa	321	1	1	0	0	0	0	0	0	0	rno-miR-96-5p	-0.44	-0.44	< 0.1	2005, 2007, 2009, 2011
MAP2K3	ENST00000342679.4	mitogen-activated protein kinase kinase 3	34	1	1	0	0	0	0	0	0	0	rno-miR-96-5p	-0.44	-0.44	0.71	2005, 2007, 2009, 2011
ZNF449	ENST00000339249.4	zinc finger protein 449	345	1	1	0	0	0	0	0	0	0	rno-miR-96-5p	-0.44	-0.46	0.82
PPM1F	ENST00000263212.5	protein phosphatase, Mg2+/Mn2+ dependent, 1F	786	1	0	1	0	1	1	0	0	2	rno-miR-96-5p	-0.44	-0.51	0.84	2003, 2005, 2007, 2009, 2011
OXSR1	ENST00000311806.3	oxidative stress responsive 1	1790	2	0	1	1	0	0	0	0	0	rno-miR-96-5p	-0.43	-0.44	0.95	2005, 2007, 2009, 2011
SLC25A42	ENST00000318596.7	solute carrier family 25, member 42	1088	1	0	1	0	0	0	0	0	1	rno-miR-96-5p	-0.43	-0.43	0.85	2007, 2009, 2011
ZHX2	ENST00000314393.4	zinc fingers and homeoboxes 2	414	1	1	0	0	0	0	0	0	0	rno-miR-96-5p	-0.43	-0.43	0.9	2005, 2007, 2009, 2011
MYRIP	ENST00000302541.6	myosin VIIA and Rab interacting protein	9	1	1	0	0	1	0	0	1	0	rno-miR-96-5p	-0.43	-0.43	0.9	2005, 2007, 2009, 2011
MFSD5	ENST00000534842.1	major facilitator superfamily domain containing 5	160	1	1	0	0	0	0	0	0	0	rno-miR-96-5p	-0.43	-0.43	< 0.1	2009, 2011
CTDSP1	ENST00000273062.2	CTD (carboxy-terminal domain, RNA polymerase II, polypeptide A) small phosphatase 1	1299	2	0	1	1	0	0	0	0	1	rno-miR-96-5p	-0.43	-0.43	0.94	2005, 2007, 2009, 2011
PRKAR1A	ENST00000589228.1	protein kinase, cAMP-dependent, regulatory, type I, alpha	1257	1	1	0	0	1	0	0	1	0	rno-miR-96-5p	-0.43	-0.46	0.95	2011
CNNM3	ENST00000377060.3	cyclin M3	934	1	1	0	0	0	0	0	0	0	rno-miR-96-5p	-0.43	-0.57	0.9	2005, 2007, 2009, 2011
GCNT1	ENST00000376730.4	glucosaminyl (N-acetyl) transferase 1, core 2	93	1	1	0	0	0	0	0	0	0	rno-miR-96-5p	-0.43	-0.57	0.89	2009, 2011
FYTTD1	ENST00000241502.4	forty-two-three domain containing 1	891	2	0	1	1	0	0	0	0	1	rno-miR-96-5p	-0.43	-0.55	0.96	2007, 2009, 2011
NHLH2	ENST00000320238.3	nescient helix loop helix 2	16	1	0	1	0	0	0	0	0	0	rno-miR-96-5p	-0.43	-0.43	0.72	2005, 2007, 2009, 2011
NANOS1	ENST00000425699.1	nanos homolog 1 (Drosophila)	158	1	0	1	0	0	0	0	0	1	rno-miR-96-5p	-0.42	-0.42	0.85	2005, 2007, 2009, 2011
SLC16A9	ENST00000395348.3	solute carrier family 16, member 9	7	1	1	0	0	0	0	0	0	0	rno-miR-96-5p	-0.42	-0.42	0.87
VAMP3	ENST00000054666.6	vesicle-associated membrane protein 3	515	2	0	1	1	0	0	0	0	0	rno-miR-96-5p	-0.42	-0.69	0.93	2007, 2009, 2011
HOOK3	ENST00000307602.4	hook microtubule-tethering protein 3	403	1	1	0	0	0	0	0	0	2	rno-miR-96-5p	-0.42	-0.47	0.9	2005, 2007, 2009, 2011
PLAGL1	ENST00000360537.2	pleiomorphic adenoma gene-like 1	40	1	0	1	0	0	0	0	0	0	rno-miR-96-5p	-0.42	-0.42	0.73	2005, 2007, 2009, 2011
TNS3	ENST00000311160.9	tensin 3	28	2	1	0	1	1	0	0	1	0	rno-miR-96-5p	-0.41	-0.41	0.96	2007, 2009, 2011
JMJD6	ENST00000397625.4	jumonji domain containing 6	416	1	0	1	0	0	0	0	0	0	rno-miR-96-5p	-0.41	-0.41	0.84	2011
CNTN6	ENST00000446702.2	contactin 6	5	1	1	0	0	0	0	0	0	0	rno-miR-96-5p	-0.41	-0.41	0.86
MORF4L2	ENST00000360458.1	mortality factor 4 like 2	17	1	1	0	0	0	0	0	0	0	rno-miR-96-5p	-0.41	-0.41	0.43	2005, 2007, 2009, 2011
SUN2	ENST00000405510.1	Sad1 and UNC84 domain containing 2	501	1	1	0	0	2	0	2	0	0	rno-miR-96-5p	-0.41	-0.41	0.82	2009, 2011
ALK	ENST00000389048.3	anaplastic lymphoma receptor tyrosine kinase	5	1	0	1	0	0	0	0	0	0	rno-miR-96-5p	-0.41	-0.41	0.74	2011
PAX5	ENST00000358127.4	paired box 5	5	2	0	1	1	0	0	0	0	2	rno-miR-96-5p	-0.41	-0.41	0.96
GNA13	ENST00000439174.2	guanine nucleotide binding protein (G protein), alpha 13	190	2	0	1	1	1	0	0	1	1	rno-miR-96-5p	-0.41	-0.45	0.89	2011
RNF183	ENST00000441031.3	ring finger protein 183	24	1	1	0	0	0	0	0	0	0	rno-miR-96-5p	-0.41	-0.58	0.89	2007, 2009, 2011
C8orf44-SGK3	ENST00000519289.1	C8orf44-SGK3 readthrough	56	2	1	0	1	0	0	0	0	0	rno-miR-96-5p	-0.41	-0.77	0.93	2011
UBE2G1	ENST00000396981.2	ubiquitin-conjugating enzyme E2G 1	5620	1	0	1	0	0	0	0	0	0	rno-miR-96-5p	-0.41	-0.41	0.85	2005, 2007, 2009, 2011
ZNF496	ENST00000294753.4	zinc finger protein 496	391	1	1	0	0	0	0	0	0	1	rno-miR-96-5p	-0.41	-0.41	0.73
SNX30	ENST00000374232.3	sorting nexin family member 30	33	3	1	0	2	2	0	1	1	1	rno-miR-96-5p	-0.41	-0.47	> 0.99	2009, 2011
COL25A1	ENST00000399132.1	collagen, type XXV, alpha 1	270	2	1	0	1	1	0	0	1	0	rno-miR-96-5p	-0.41	-0.44	0.9
TBX1	ENST00000332710.4	T-box 1	9	1	1	0	0	0	0	0	0	0	rno-miR-96-5p	-0.41	-0.41	0.88	2011
DDIT3	ENST00000547303.1	DNA-damage-inducible transcript 3	624	1	0	1	0	0	0	0	0	0	rno-miR-96-5p	-0.41	-0.41	0.68	2009, 2011
HOMER1	ENST00000508576.1	homer homolog 1 (Drosophila)	394	1	0	1	0	0	0	0	0	0	rno-miR-96-5p	-0.41	-0.41	0.6
OR51E2	ENST00000396950.3	olfactory receptor, family 51, subfamily E, member 2	5	1	0	1	0	0	0	0	0	0	rno-miR-96-5p	-0.41	-0.41	0.59	2007, 2009, 2011
MAP3K3	ENST00000361357.3	mitogen-activated protein kinase kinase kinase 3	144	1	1	0	0	2	0	1	1	1	rno-miR-96-5p	-0.41	-0.5	0.83	2005, 2007, 2009, 2011
GRIA1	ENST00000285900.5	glutamate receptor, ionotropic, AMPA 1	5	1	1	0	0	0	0	0	0	0	rno-miR-96-5p	-0.41	-0.41	0.89
ASPN	ENST00000375543.1	asporin	5	1	1	0	0	0	0	0	0	0	rno-miR-96-5p	-0.4	-0.4	ORF
JAZF1	ENST00000283928.5	JAZF zinc finger 1	869	1	0	1	0	0	0	0	0	2	rno-miR-96-5p	-0.4	-0.41	0.82	2005, 2007, 2009, 2011
DDAH1	ENST00000535924.2	dimethylarginine dimethylaminohydrolase 1	46	1	1	0	0	0	0	0	0	1	rno-miR-96-5p	-0.4	-0.4	0.82	2005, 2007, 2009, 2011
SLC18A3	ENST00000374115.3	solute carrier family 18 (vesicular acetylcholine transporter), member 3	5	1	1	0	0	0	0	0	0	0	rno-miR-96-5p	-0.4	-0.4	< 0.1	2005, 2007, 2009, 2011
ATG16L1	ENST00000392017.4	autophagy related 16-like 1 (S. cerevisiae)	552	1	0	1	0	1	0	1	0	1	rno-miR-96-5p	-0.4	-0.4	0.85	2007, 2009, 2011
PRRX1	ENST00000367760.3	paired related homeobox 1	57	2	0	2	0	0	0	0	0	1	rno-miR-96-5p	-0.4	-0.4	ORF
PDK2	ENST00000503176.1	pyruvate dehydrogenase kinase, isozyme 2	681	1	0	1	0	0	0	0	0	0	rno-miR-96-5p	-0.4	-0.4	0.82	2009, 2011
CASP2	ENST00000310447.5	caspase 2, apoptosis-related cysteine peptidase	274	1	1	0	0	1	0	0	1	1	rno-miR-96-5p	-0.4	-0.45	0.9	2009, 2011
ARL4D	ENST00000320033.4	ADP-ribosylation factor-like 4D	3401	1	0	1	0	0	0	0	0	0	rno-miR-96-5p	-0.4	-0.4	0.56
ATXN3	ENST00000545170.1	ataxin 3	115	2	0	2	0	0	0	0	0	1	rno-miR-96-5p	-0.39	-0.59	0.93	2011
LDB2	ENST00000502640.1	LIM domain binding 2	23	1	0	1	0	0	0	0	0	0	rno-miR-96-5p	-0.39	-0.39	0.78	2005, 2007
TMEM169	ENST00000295658.4	transmembrane protein 169	5	1	1	0	0	0	0	0	0	0	rno-miR-96-5p	-0.39	-0.39	0.36	2007, 2009, 2011
ZNF697	ENST00000421812.2	zinc finger protein 697	43	2	0	0	2	1	0	1	0	0	rno-miR-96-5p	-0.39	-0.4	0.92	2007, 2009, 2011
CLVS2	ENST00000275162.5	clavesin 2	19	1	0	1	0	0	0	0	0	3	rno-miR-96-5p	-0.39	-0.39	0.85
GDNF	ENST00000326524.2	glial cell derived neurotrophic factor	7	1	1	0	0	0	0	0	0	0	rno-miR-96-5p	-0.38	-0.38	0.9	2011
PRKCE	ENST00000306156.3	protein kinase C, epsilon	164	1	1	0	0	1	0	0	1	0	rno-miR-96-5p	-0.38	-0.38	0.89	2005, 2007, 2009, 2011
GNA12	ENST00000275364.3	guanine nucleotide binding protein (G protein) alpha 12	565	1	0	1	0	0	0	0	0	0	rno-miR-96-5p	-0.38	-0.38	0.72	2011
EXT1	ENST00000378204.2	exostosin glycosyltransferase 1	694	1	0	1	0	1	0	1	0	2	rno-miR-96-5p	-0.38	-0.48	0.84
FTCDNL1	ENST00000420128.1	formiminotransferase cyclodeaminase N-terminal like	5	1	0	1	0	0	0	0	0	0	rno-miR-96-5p	-0.38	-0.38	0.5
ZHX1	ENST00000395571.3	zinc fingers and homeoboxes 1	88	1	1	0	0	0	0	0	0	0	rno-miR-96-5p	-0.38	-0.38	0.87	2005, 2007, 2009, 2011
LRRC4	ENST00000249363.3	leucine rich repeat containing 4	26	1	1	0	0	0	0	0	0	3	rno-miR-96-5p	-0.38	-0.38	0.86	2009, 2011
SCAMP3	ENST00000302631.3	secretory carrier membrane protein 3	446	1	0	1	0	0	0	0	0	0	rno-miR-96-5p	-0.38	-0.38	0.71	2011
MITF	ENST00000328528.6	microphthalmia-associated transcription factor	593	1	0	0	1	1	1	0	0	1	rno-miR-96-5p	-0.38	-0.4	0.74	2011
FOSL2	ENST00000379619.1	FOS-like antigen 2	2255	2	0	1	1	2	2	0	0	0	rno-miR-96-5p	-0.38	-0.88	0.96
FOXO1	ENST00000379561.5	forkhead box O1	480	1	1	0	0	0	0	0	0	0	rno-miR-96-5p	-0.38	-0.38	0.88	2005, 2007, 2009, 2011
NHLRC3	ENST00000470258.1	NHL repeat containing 3	49	1	1	0	0	1	0	1	0	0	rno-miR-96-5p	-0.37	-0.56	0.57	2009, 2011
ZIC2	ENST00000376335.3	Zic family member 2	1173	1	1	0	0	0	0	0	0	0	rno-miR-96-5p	-0.37	-0.37	0.89	2007, 2009, 2011
ATG9A	ENST00000396761.2	autophagy related 9A	50	2	0	2	0	0	0	0	0	1	rno-miR-96-5p	-0.37	-0.37	0.91	2007, 2009, 2011
MYO19	ENST00000431794.3	myosin XIX	615	1	0	0	1	1	0	1	0	0	rno-miR-96-5p	-0.37	-0.37	0.73	2011
RASA1	ENST00000456692.2	RAS p21 protein activator (GTPase activating protein) 1	1700	2	0	0	2	0	0	0	0	0	rno-miR-96-5p	-0.37	-0.37	0.93	2007, 2011
BRINP2	ENST00000361539.4	bone morphogenetic protein/retinoic acid inducible neural-specific 2	5	1	0	1	0	0	0	0	0	0	rno-miR-96-5p	-0.37	-0.37	0.83	2007, 2009, 2011
LCP1	ENST00000398576.2	lymphocyte cytosolic protein 1 (L-plastin)	7	1	0	1	0	0	0	0	0	2	rno-miR-96-5p	-0.37	-0.37	0.83	2005, 2007, 2009, 2011
RHPN2	ENST00000254260.3	rhophilin, Rho GTPase binding protein 2	5	1	0	1	0	0	0	0	0	0	rno-miR-96-5p	-0.37	-0.37	0.79	2005, 2007, 2009, 2011
SPAST	ENST00000315285.3	spastin	239	1	1	0	0	0	0	0	0	1	rno-miR-96-5p	-0.37	-0.37	0.9	2005, 2007, 2009, 2011
ONECUT3	ENST00000382349.4	one cut homeobox 3	5	2	0	1	1	0	0	0	0	0	rno-miR-96-5p	-0.37	-0.37	0.96
CPEB1	ENST00000450751.2	cytoplasmic polyadenylation element binding protein 1	5	1	1	0	0	0	0	0	0	0	rno-miR-96-5p	-0.37	-0.37	0.89	2007, 2009, 2011
RYK	ENST00000296084.4	receptor-like tyrosine kinase	51	1	0	1	0	0	0	0	0	0	rno-miR-96-5p	-0.36	-0.47	0.83	2005, 2007
SAMD12	ENST00000409003.4	sterile alpha motif domain containing 12	57	1	0	1	0	1	0	1	0	3	rno-miR-96-5p	-0.36	-0.36	0.49	2011
PRIMA1	ENST00000393140.1	proline rich membrane anchor 1	5	1	1	0	0	0	0	0	0	1	rno-miR-96-5p	-0.36	-0.36	0.63	2007, 2009, 2011
SNX29	ENST00000566228.1	sorting nexin 29	266	1	1	0	0	0	0	0	0	0	rno-miR-96-5p	-0.36	-0.42	0.89	2009
FOXP2	ENST00000408937.3	forkhead box P2	169	2	0	1	1	0	0	0	0	0	rno-miR-96-5p	-0.36	-0.36	0.95	2009, 2011
MAGI3	ENST00000307546.9	membrane associated guanylate kinase, WW and PDZ domain containing 3	70	1	0	1	0	1	0	0	1	1	rno-miR-96-5p	-0.36	-0.49	0.84	2009, 2011
OGFR	ENST00000290291.6	opioid growth factor receptor	428	1	0	1	0	0	0	0	0	0	rno-miR-96-5p	-0.36	-0.36	0.56	2009, 2011
H6PD	ENST00000377403.2	hexose-6-phosphate dehydrogenase (glucose 1-dehydrogenase)	467	1	0	0	1	1	1	0	0	2	rno-miR-96-5p	-0.36	-0.61	0.67
SLC16A13	ENST00000308027.6	solute carrier family 16, member 13	137	1	0	1	0	0	0	0	0	0	rno-miR-96-5p	-0.36	-0.47	0.83	2011
EDEM1	ENST00000256497.4	ER degradation enhancer, mannosidase alpha-like 1	948	1	0	1	0	0	0	0	0	0	rno-miR-96-5p	-0.36	-0.37	0.83	2005, 2007, 2009, 2011
GRHL2	ENST00000251808.3	grainyhead-like 2 (Drosophila)	5	1	1	0	0	1	0	0	1	0	rno-miR-96-5p	-0.36	-0.36	0.91	2007, 2009, 2011
RPL36A-HNRNPH2	ENST00000409170.3	RPL36A-HNRNPH2 readthrough	85	1	1	0	0	0	0	0	0	1	rno-miR-96-5p	-0.36	-0.38	ORF
FUT9	ENST00000302103.5	fucosyltransferase 9 (alpha (1,3) fucosyltransferase)	5	3	0	1	2	1	0	0	1	3	rno-miR-96-5p	-0.36	-0.36	0.99	2007, 2009, 2011
VAT1	ENST00000355653.3	vesicle amine transport 1	2844	2	0	1	1	0	0	0	0	0	rno-miR-96-5p	-0.36	-0.36	0.95	2005, 2007, 2009, 2011
CDC42BPG	ENST00000342711.5	CDC42 binding protein kinase gamma (DMPK-like)	68	1	1	0	0	0	0	0	0	0	rno-miR-96-5p	-0.35	-0.37	0.89	2009, 2011
CDH20	ENST00000262717.4	cadherin 20, type 2	5	1	1	0	0	0	0	0	0	0	rno-miR-96-5p	-0.35	-0.35	0.87
SLCO4C1	ENST00000310954.6	solute carrier organic anion transporter family, member 4C1	13	1	0	1	0	1	0	1	0	0	rno-miR-96-5p	-0.35	-0.35	0.8	2009, 2011
GLB1L	ENST00000295759.7	galactosidase, beta 1-like	192	1	0	0	1	0	0	0	0	0	rno-miR-96-5p	-0.35	-0.35	0.74
NUS1	ENST00000368494.3	nuclear undecaprenyl pyrophosphate synthase 1 homolog (S. cerevisiae)	302	1	1	0	0	2	0	0	2	0	rno-miR-96-5p	-0.35	-0.35	0.9	2007, 2009, 2011
CELF2	ENST00000379261.4	CUGBP, Elav-like family member 2	45	1	1	0	0	0	0	0	0	1	rno-miR-96-5p	-0.35	-0.35	0.89	2005, 2007, 2009, 2011
B3GALT2	ENST00000367434.4	UDP-Gal:betaGlcNAc beta 1,3-galactosyltransferase, polypeptide 2	5	1	0	1	0	0	0	0	0	1	rno-miR-96-5p	-0.35	-0.35	0.52	2009, 2011
ST7	ENST00000393451.3	suppression of tumorigenicity 7	877	1	0	1	0	0	0	0	0	0	rno-miR-96-5p	-0.35	-0.35	ORF	2011
SLC44A2	ENST00000586078.1	solute carrier family 44 (choline transporter), member 2	720	1	0	0	1	2	0	1	1	0	rno-miR-96-5p	-0.35	-0.48	0.74	2007, 2009, 2011
GPRC5B	ENST00000300571.2	G protein-coupled receptor, family C, group 5, member B	84	1	1	0	0	1	0	0	1	2	rno-miR-96-5p	-0.35	-0.36	0.43	2005, 2007, 2009, 2011
FLJ00388	ENST00000594280.1		185	1	0	0	1	0	0	0	0	0	rno-miR-96-5p	-0.35	-0.35	0.73
PAK1	ENST00000278568.4	p21 protein (Cdc42/Rac)-activated kinase 1	374	1	0	1	0	0	0	0	0	0	rno-miR-96-5p	-0.35	-0.35	0.83	2005, 2007, 2009, 2011
TPM1	ENST00000267996.7	tropomyosin 1 (alpha)	21798	1	0	1	0	0	0	0	0	0	rno-miR-96-5p	-0.35	-0.35	0.62	2007, 2011
ZBTB41	ENST00000367405.4	zinc finger and BTB domain containing 41	33	2	2	0	0	0	0	0	0	1	rno-miR-96-5p	-0.34	-0.41	0.96	2007, 2009, 2011
PMEPA1	ENST00000341744.3	prostate transmembrane protein, androgen induced 1	736	1	0	1	0	1	0	1	0	0	rno-miR-96-5p	-0.34	-0.48	0.85	2005, 2007, 2009, 2011
LMTK3	ENST00000600059.1	lemur tyrosine kinase 3	5	1	1	0	0	0	0	0	0	0	rno-miR-96-5p	-0.34	-0.34	0.66	2007, 2009, 2011
C20orf194	ENST00000453730.2	chromosome 20 open reading frame 194	1083	1	1	0	0	0	0	0	0	0	rno-miR-96-5p	-0.34	-0.34	0.9	2009, 2011
PDCD6	ENST00000505221.1	programmed cell death 6	4780	1	0	0	1	0	0	0	0	0	rno-miR-96-5p	-0.34	-0.34	0.74	2009, 2011
MCF2	ENST00000520602.1	MCF.2 cell line derived transforming sequence	5	1	0	1	0	0	0	0	0	0	rno-miR-96-5p	-0.34	-0.34	0.56	2009, 2011
SLC25A25	ENST00000373069.5	solute carrier family 25 (mitochondrial carrier; phosphate carrier), member 25	3454	1	0	1	0	0	0	0	0	0	rno-miR-96-5p	-0.34	-0.34	0.63	2005, 2007, 2011
BTBD3	ENST00000254977.3	BTB (POZ) domain containing 3	3798	1	0	1	0	1	0	0	1	3	rno-miR-96-5p	-0.34	-0.5	0.79	2005, 2007, 2011
GRAMD2	ENST00000309731.7	GRAM domain containing 2	5	2	0	2	0	0	0	0	0	0	rno-miR-96-5p	-0.34	-0.34	0.87	2009, 2011
AP2B1	ENST00000262325.7	adaptor-related protein complex 2, beta 1 subunit	353	1	0	1	0	0	0	0	0	2	rno-miR-96-5p	-0.34	-0.34	0.84	2009, 2011
FAM171A1	ENST00000378116.4	family with sequence similarity 171, member A1	20	1	0	0	1	0	0	0	0	1	rno-miR-96-5p	-0.34	-0.34	0.73	2007, 2009, 2011
SCYL3	ENST00000367771.6	SCY1-like 3 (S. cerevisiae)	124	1	0	1	0	1	0	0	1	2	rno-miR-96-5p	-0.34	-0.35	0.85	2005, 2007, 2009, 2011
RUNDC3B	ENST00000338056.3	RUN domain containing 3B	41	1	1	0	0	0	0	0	0	0	rno-miR-96-5p	-0.34	-0.34	0.9	2011
AJAP1	ENST00000378191.4	adherens junctions associated protein 1	5	1	0	1	0	2	0	0	2	3	rno-miR-96-5p	-0.34	-0.34	0.85
LRIG1	ENST00000273261.3	leucine-rich repeats and immunoglobulin-like domains 1	241	1	0	1	0	0	0	0	0	0	rno-miR-96-5p	-0.34	-0.34	0.83	2005, 2007, 2009, 2011
FYN	ENST00000368682.3	FYN oncogene related to SRC, FGR, YES	2659	1	0	1	0	0	0	0	0	0	rno-miR-96-5p	-0.34	-0.34	0.8	2005, 2007, 2009, 2011
GRM5	ENST00000418177.2	glutamate receptor, metabotropic 5	5	1	0	1	0	1	0	1	0	2	rno-miR-96-5p	-0.33	-0.33	0.85	2011
ATXN1	ENST00000244769.4	ataxin 1	106	2	0	2	0	1	0	0	1	0	rno-miR-96-5p	-0.33	-0.62	0.97	2005, 2007, 2009, 2011
EDNRA	ENST00000339690.5	endothelin receptor type A	35	1	1	0	0	0	0	0	0	0	rno-miR-96-5p	-0.33	-0.33	0.22	2009, 2011
EBF3	ENST00000368648.3	early B-cell factor 3	101	2	1	0	1	0	0	0	0	0	rno-miR-96-5p	-0.33	-0.41	0.97	2007, 2009, 2011
IRS1	ENST00000305123.5	insulin receptor substrate 1	804	1	0	1	0	0	0	0	0	0	rno-miR-96-5p	-0.33	-0.33	0.85	2005, 2007, 2009, 2011
SMEK1	ENST00000554684.1	SMEK homolog 1, suppressor of mek1 (Dictyostelium)	713	1	0	1	0	0	0	0	0	0	rno-miR-96-5p	-0.33	-0.33	0.82	2007, 2009, 2011
KMT2A	ENST00000534358.1	lysine (K)-specific methyltransferase 2A	1092	1	0	1	0	1	0	0	1	0	rno-miR-96-5p	-0.33	-0.33	0.59	2005, 2007, 2009
RASSF8	ENST00000541490.1	Ras association (RalGDS/AF-6) domain family (N-terminal) member 8	1290	1	0	1	0	0	0	0	0	0	rno-miR-96-5p	-0.33	-0.33	0.81	2011
SHC1	ENST00000368445.5	SHC (Src homology 2 domain containing) transforming protein 1	482	1	0	1	0	0	0	0	0	0	rno-miR-96-5p	-0.33	-0.33	0.77	2005, 2007, 2009, 2011
SRCRB4D	ENST00000275560.3	scavenger receptor cysteine rich domain containing, group B (4 domains)	27	1	0	1	0	0	0	0	0	0	rno-miR-96-5p	-0.33	-0.33	0.65	2005, 2007, 2009, 2011
MED1	ENST00000300651.6	mediator complex subunit 1	87	2	1	0	1	0	0	0	0	0	rno-miR-96-5p	-0.33	-0.38	0.96	2009, 2011
CAPN5	ENST00000531028.1	calpain 5	89	1	0	1	0	0	0	0	0	0	rno-miR-96-5p	-0.33	-0.35	0.81	2009, 2011
CACNA2D2	ENST00000423994.2	calcium channel, voltage-dependent, alpha 2/delta subunit 2	19	1	1	0	0	1	0	0	1	0	rno-miR-96-5p	-0.33	-0.33	0.9	2005, 2007, 2009, 2011
RALGPS1	ENST00000259351.5	Ral GEF with PH domain and SH3 binding motif 1	34	1	1	0	0	1	0	0	1	0	rno-miR-96-5p	-0.32	-0.38	0.9	2005, 2007, 2009, 2011
COBL	ENST00000265136.7	cordon-bleu WH2 repeat protein	205	1	0	1	0	0	0	0	0	1	rno-miR-96-5p	-0.32	-0.32	0.85	2005, 2007, 2009, 2011
NAT8L	ENST00000331662.3	N-acetyltransferase 8-like (GCN5-related, putative)	220	1	1	0	0	0	0	0	0	2	rno-miR-96-5p	-0.32	-0.35	0.87	2011
NPTX1	ENST00000306773.4	neuronal pentraxin I	1876	2	0	1	1	0	0	0	0	3	rno-miR-96-5p	-0.32	-0.34	0.92	2007, 2009, 2011
FOXO4	ENST00000374259.3	forkhead box O4	48	1	0	1	0	0	0	0	0	0	rno-miR-96-5p	-0.32	-0.32	0.79	2005, 2007, 2009, 2011
DLAT	ENST00000280346.6	dihydrolipoamide S-acetyltransferase	1073	1	1	0	0	0	0	0	0	0	rno-miR-96-5p	-0.32	-0.43	0.7	2005, 2007, 2009, 2011
PNPLA8	ENST00000426128.2	patatin-like phospholipase domain containing 8	60	1	1	0	0	0	0	0	0	0	rno-miR-96-5p	-0.32	-0.56	0.89	2009, 2011
DOCK1	ENST00000280333.6	dedicator of cytokinesis 1	71	1	1	0	0	0	0	0	0	0	rno-miR-96-5p	-0.32	-0.32	0.62	2005, 2007, 2009, 2011
EPB41L3	ENST00000341928.2	erythrocyte membrane protein band 4.1-like 3	179	1	0	1	0	0	0	0	0	0	rno-miR-96-5p	-0.32	-0.4	0.81	2005, 2007, 2009, 2011
DHCR24	ENST00000371269.3	24-dehydrocholesterol reductase	7645	1	1	0	0	0	0	0	0	0	rno-miR-96-5p	-0.32	-0.32	0.89	2005, 2007, 2009, 2011
DAB1	ENST00000371236.2	Dab, reelin signal transducer, homolog 1 (Drosophila)	490	2	0	0	2	0	0	0	0	0	rno-miR-96-5p	-0.32	-0.38	0.89
ERLIN1	ENST00000421367.2	ER lipid raft associated 1	86	1	1	0	0	0	0	0	0	0	rno-miR-96-5p	-0.31	-0.33	0.85	2007, 2009, 2011
ZEB1	ENST00000361642.5	zinc finger E-box binding homeobox 1	59	1	0	1	0	0	0	0	0	0	rno-miR-96-5p	-0.31	-0.31	0.81	2011
BACH2	ENST00000257749.4	BTB and CNC homology 1, basic leucine zipper transcription factor 2	74	2	1	0	1	0	0	0	0	0	rno-miR-96-5p	-0.31	-0.35	0.73	2005, 2007, 2009, 2011
PTGER3	ENST00000370924.4	prostaglandin E receptor 3 (subtype EP3)	14	1	1	0	0	0	0	0	0	1	rno-miR-96-5p	-0.31	-0.31	0.9	2005, 2007, 2009, 2011
FAM81A	ENST00000288228.5	family with sequence similarity 81, member A	53	1	0	1	0	0	0	0	0	0	rno-miR-96-5p	-0.31	-0.31	0.57	2007, 2009, 2011
DENND2C	ENST00000393276.3	DENN/MADD domain containing 2C	51	1	0	1	0	0	0	0	0	0	rno-miR-96-5p	-0.31	-0.31	0.83	2007, 2009
TBX15	ENST00000207157.3	T-box 15	14	1	0	1	0	0	0	0	0	2	rno-miR-96-5p	-0.31	-0.31	0.85	2005, 2007, 2009, 2011
PTPN9	ENST00000306726.2	protein tyrosine phosphatase, non-receptor type 9	644	1	0	1	0	1	0	1	0	0	rno-miR-96-5p	-0.31	-0.37	0.8	2005, 2007, 2009, 2011
GPRASP2	ENST00000543253.1	G protein-coupled receptor associated sorting protein 2	191	1	0	0	1	0	0	0	0	0	rno-miR-96-5p	-0.31	-0.31	0.74	2007, 2009, 2011
STK19	ENST00000375331.2	serine/threonine kinase 19	5	1	0	0	1	0	0	0	0	0	rno-miR-96-5p	-0.31	-0.31	0.63	2011
FZD3	ENST00000240093.3	frizzled family receptor 3	192	1	0	0	1	1	0	0	1	1	rno-miR-96-5p	-0.3	-0.33	0.68	2007, 2011
SH3PXD2B	ENST00000311601.5	SH3 and PX domains 2B	123	2	2	0	0	1	1	0	0	1	rno-miR-96-5p	-0.3	-0.32	0.93	2007, 2009, 2011
CDK5R2	ENST00000302625.4	cyclin-dependent kinase 5, regulatory subunit 2 (p39)	24	1	0	1	0	0	0	0	0	0	rno-miR-96-5p	-0.3	-0.3	0.75	2005, 2007, 2009, 2011
CCNG2	ENST00000316355.5	cyclin G2	1056	1	0	1	0	0	0	0	0	0	rno-miR-96-5p	-0.3	-0.31	0.85	2011
EOMES	ENST00000295743.4	eomesodermin	28	1	1	0	0	0	0	0	0	0	rno-miR-96-5p	-0.3	-0.3	0.85	2009, 2011
AIFM3	ENST00000399167.2	apoptosis-inducing factor, mitochondrion-associated, 3	16	1	0	1	0	0	0	0	0	0	rno-miR-96-5p	-0.3	-0.3	0.72	2007, 2009, 2011
HOXA5	ENST00000222726.3	homeobox A5	63	1	0	1	0	0	0	0	0	0	rno-miR-96-5p	-0.3	-0.3	0.38	2005, 2007
SLC33A1	ENST00000392845.3	solute carrier family 33 (acetyl-CoA transporter), member 1	145	1	0	0	1	1	0	0	1	0	rno-miR-96-5p	-0.3	-0.39	0.77	2007, 2009, 2011
KPNB1	ENST00000290158.4	karyopherin (importin) beta 1	465	1	1	0	0	0	0	0	0	0	rno-miR-96-5p	-0.3	-0.3	0.89	2005, 2007, 2009, 2011
UCK2	ENST00000372212.4	uridine-cytidine kinase 2	437	2	1	1	0	0	0	0	0	0	rno-miR-96-5p	-0.3	-0.67	0.98	2003, 2005, 2007, 2009, 2011
PRR3	ENST00000376560.3	proline rich 3	1145	1	0	0	1	1	0	0	1	0	rno-miR-96-5p	-0.3	-0.3	0.74	2011
ELOVL2	ENST00000354666.3	ELOVL fatty acid elongase 2	99	1	0	0	1	1	0	1	0	0	rno-miR-96-5p	-0.3	-0.33	0.64	2011
DEXI	ENST00000331808.4	Dexi homolog (mouse)	1646	1	0	1	0	0	0	0	0	0	rno-miR-96-5p	-0.3	-0.3	0.78	2009, 2011
JMJD1C	ENST00000399251.1	jumonji domain containing 1C	60	2	0	1	1	0	0	0	0	2	rno-miR-96-5p	-0.3	-0.31	0.95	2005, 2007, 2009, 2011
FAM53C	ENST00000513056.1	family with sequence similarity 53, member C	592	1	0	0	1	1	0	1	0	1	rno-miR-96-5p	-0.29	-0.31	0.74	2007, 2009, 2011
SLAIN2	ENST00000264313.6	SLAIN motif family, member 2	859	2	0	1	1	0	0	0	0	0	rno-miR-96-5p	-0.29	-0.54	0.96	2009, 2011
LRRC3	ENST00000291592.4	leucine rich repeat containing 3	176	1	1	0	0	0	0	0	0	3	rno-miR-96-5p	-0.29	-0.31	< 0.1	2009, 2011
CRKL	ENST00000354336.3	v-crk avian sarcoma virus CT10 oncogene homolog-like	2142	1	0	1	0	0	0	0	0	0	rno-miR-96-5p	-0.29	-0.29	0.83	2005, 2007, 2009, 2011
CBX6	ENST00000407418.3	chromobox homolog 6	215	1	0	1	0	0	0	0	0	1	rno-miR-96-5p	-0.29	-0.29	0.82	2005, 2007, 2009, 2011
RNF130	ENST00000261947.4	ring finger protein 130	29	1	0	0	1	0	0	0	0	0	rno-miR-96-5p	-0.29	-0.39	0.74	2007
CNPY3	ENST00000394142.3	canopy FGF signaling regulator 3	837	1	0	1	0	0	0	0	0	1	rno-miR-96-5p	-0.29	-0.29	ORF
SMAD7	ENST00000262158.2	SMAD family member 7	142	1	0	0	1	0	0	0	0	1	rno-miR-96-5p	-0.29	-0.31	0.74	2007, 2009, 2011
PHIP	ENST00000275034.4	pleckstrin homology domain interacting protein	668	2	1	0	1	0	0	0	0	0	rno-miR-96-5p	-0.29	-0.29	0.96	2011
DGCR2	ENST00000545799.1	DiGeorge syndrome critical region gene 2	1754	1	0	0	1	0	0	0	0	1	rno-miR-96-5p	-0.29	-0.31	0.74	2007, 2009, 2011
RNF152	ENST00000312828.3	ring finger protein 152	57	3	0	1	2	0	0	0	0	4	rno-miR-96-5p	-0.29	-0.4	0.98	2005, 2007, 2011
TLL1	ENST00000061240.2	tolloid-like 1	247	1	0	1	0	0	0	0	0	0	rno-miR-96-5p	-0.29	-0.29	0.85	2005, 2007, 2009, 2011
DCHS1	ENST00000299441.3	dachsous cadherin-related 1	54	1	0	1	0	0	0	0	0	0	rno-miR-96-5p	-0.29	-0.29	0.75	2009, 2011
SECISBP2L	ENST00000559471.1	SECIS binding protein 2-like	161	1	0	1	0	0	0	0	0	0	rno-miR-96-5p	-0.29	-0.34	0.83	2009, 2011
SLC7A8	ENST00000469263.1	solute carrier family 7 (amino acid transporter light chain, L system), member 8	15	1	1	0	0	0	0	0	0	0	rno-miR-96-5p	-0.29	-0.29	0.89	2005, 2007, 2009, 2011
RFTN1	ENST00000432519.1	raftlin, lipid raft linker 1	148	1	0	0	1	0	0	0	0	0	rno-miR-96-5p	-0.29	-0.29	0.65	2007, 2009, 2011
POU6F2	ENST00000518318.2	POU class 6 homeobox 2	5	1	1	0	0	1	0	1	0	1	rno-miR-96-5p	-0.29	-0.29	0.38
GPM6A	ENST00000280187.7	glycoprotein M6A	335	1	0	1	0	0	0	0	0	0	rno-miR-96-5p	-0.29	-0.31	0.82	2005, 2007, 2009, 2011
CABLES1	ENST00000256925.7	Cdk5 and Abl enzyme substrate 1	341	1	0	1	0	0	0	0	0	0	rno-miR-96-5p	-0.29	-0.29	0.85	2009, 2011
CD248	ENST00000311330.3	CD248 molecule, endosialin	439	1	0	1	0	0	0	0	0	0	rno-miR-96-5p	-0.29	-0.29	0.48	2011
RAB8B	ENST00000321437.4	RAB8B, member RAS oncogene family	45	1	0	1	0	0	0	0	0	1	rno-miR-96-5p	-0.29	-0.34	0.65	2007, 2011
EPHA3	ENST00000494014.1	EPH receptor A3	100	1	1	0	0	0	0	0	0	0	rno-miR-96-5p	-0.29	-0.3	0.84	2005, 2007, 2009, 2011
GPR22	ENST00000304402.4	G protein-coupled receptor 22	5	1	0	0	1	0	0	0	0	2	rno-miR-96-5p	-0.29	-0.33	0.74	2007, 2011
TMEM178B	ENST00000565468.1	transmembrane protein 178B	129	1	0	1	0	2	0	2	0	3	rno-miR-96-5p	-0.28	-0.28	0.84	2011
SLC25A51	ENST00000380590.3	solute carrier family 25, member 51	170	1	0	0	1	1	0	0	1	0	rno-miR-96-5p	-0.28	-0.3	0.69
HAS2	ENST00000303924.4	hyaluronan synthase 2	398	2	0	0	2	0	0	0	0	0	rno-miR-96-5p	-0.28	-0.32	0.93	2007, 2011
ANKIB1	ENST00000265742.3	ankyrin repeat and IBR domain containing 1	127	1	1	0	0	0	0	0	0	0	rno-miR-96-5p	-0.28	-0.28	0.87	2009, 2011
NPNT	ENST00000379987.2	nephronectin	518	1	0	1	0	0	0	0	0	0	rno-miR-96-5p	-0.28	-0.28	0.84
BASP1	ENST00000322611.3	brain abundant, membrane attached signal protein 1	239	1	0	1	0	0	0	0	0	2	rno-miR-96-5p	-0.28	-0.28	0.67	2009, 2011
ARID5B	ENST00000279873.7	AT rich interactive domain 5B (MRF1-like)	397	1	0	1	0	0	0	0	0	0	rno-miR-96-5p	-0.28	-0.28	0.81	2007, 2009, 2011
GNA11	ENST00000078429.4	guanine nucleotide binding protein (G protein), alpha 11 (Gq class)	1513	1	0	1	0	1	0	1	0	1	rno-miR-96-5p	-0.28	-0.28	0.42
TMEM50B	ENST00000542230.2	transmembrane protein 50B	528	1	0	0	1	0	0	0	0	0	rno-miR-96-5p	-0.28	-0.28	0.74	2007, 2009, 2011
LAS1L	ENST00000312391.8	LAS1-like (S. cerevisiae)	26	1	1	0	0	0	0	0	0	0	rno-miR-96-5p	-0.28	-0.28	ORF
BAI3	ENST00000370598.1	brain-specific angiogenesis inhibitor 3	5	1	0	1	0	0	0	0	0	0	rno-miR-96-5p	-0.28	-0.28	0.8	2005, 2007, 2009, 2011
ARL10	ENST00000310389.5	ADP-ribosylation factor-like 10	236	1	0	1	0	0	0	0	0	1	rno-miR-96-5p	-0.28	-0.36	0.68	2009, 2011
STK17B	ENST00000263955.4	serine/threonine kinase 17b	113	1	1	0	0	2	0	0	2	0	rno-miR-96-5p	-0.28	-0.56	0.89	2011
TM9SF4	ENST00000398022.2	transmembrane 9 superfamily protein member 4	3096	1	0	1	0	1	0	1	0	0	rno-miR-96-5p	-0.28	-0.3	0.71	2005, 2007, 2009, 2011
RUFY2	ENST00000388768.2	RUN and FYVE domain containing 2	15	1	0	1	0	0	0	0	0	0	rno-miR-96-5p	-0.28	-0.28	0.62	2009, 2011
RARG	ENST00000425354.2	retinoic acid receptor, gamma	21	2	0	0	2	0	0	0	0	0	rno-miR-96-5p	-0.27	-0.27	0.89	2007, 2009, 2011
BCAT2	ENST00000545387.2	branched chain amino-acid transaminase 2, mitochondrial	4270	1	0	0	1	0	0	0	0	0	rno-miR-96-5p	-0.27	-0.27	0.73	2007, 2009, 2011
FLOT1	ENST00000376389.3	flotillin 1	809	1	0	0	1	0	0	0	0	1	rno-miR-96-5p	-0.27	-0.27	0.73	2011
TRPM3	ENST00000377110.3	transient receptor potential cation channel, subfamily M, member 3	11	1	0	1	0	1	0	0	1	1	rno-miR-96-5p	-0.27	-0.27	0.83
TMEM163	ENST00000281924.6	transmembrane protein 163	24	1	0	1	0	0	0	0	0	0	rno-miR-96-5p	-0.27	-0.27	0.81	2007, 2009, 2011
TAF15	ENST00000588240.1	TAF15 RNA polymerase II, TATA box binding protein (TBP)-associated factor, 68kDa	225	1	0	0	1	0	0	0	0	0	rno-miR-96-5p	-0.27	-0.27	0.59	2011
RPS6KA6	ENST00000262752.2	ribosomal protein S6 kinase, 90kDa, polypeptide 6	156	2	1	0	1	0	0	0	0	0	rno-miR-96-5p	-0.27	-0.41	0.96	2011
RAB6B	ENST00000285208.4	RAB6B, member RAS oncogene family	669	1	0	0	1	0	0	0	0	1	rno-miR-96-5p	-0.27	-0.27	0.74	2007, 2009, 2011
GPRC5C	ENST00000481232.1	G protein-coupled receptor, family C, group 5, member C	147	1	0	1	0	0	0	0	0	1	rno-miR-96-5p	-0.27	-0.27	< 0.1
FAM222B	ENST00000582266.1	family with sequence similarity 222, member B	100	1	0	0	1	1	0	0	1	0	rno-miR-96-5p	-0.27	-0.34	0.71	2007, 2009, 2011
SLC38A4	ENST00000447411.1	solute carrier family 38, member 4	10	1	1	0	0	0	0	0	0	0	rno-miR-96-5p	-0.27	-0.27	0.26	2005, 2007, 2009, 2011
APPL1	ENST00000288266.3	adaptor protein, phosphotyrosine interaction, PH domain and leucine zipper containing 1	908	1	1	0	0	0	0	0	0	0	rno-miR-96-5p	-0.26	-0.3	0.88	2007, 2009, 2011
SLC46A1	ENST00000440501.1	solute carrier family 46 (folate transporter), member 1	580	1	0	1	0	1	0	0	1	0	rno-miR-96-5p	-0.26	-0.27	0.73	2011
PPP1R12C	ENST00000263433.3	protein phosphatase 1, regulatory subunit 12C	505	1	0	1	0	0	0	0	0	0	rno-miR-96-5p	-0.26	-0.26	0.7	2005, 2007, 2009, 2011
KLHDC2	ENST00000557247.1	kelch domain containing 2	3342	1	0	1	0	0	0	0	0	0	rno-miR-96-5p	-0.26	-0.26	ORF
SMIM14	ENST00000295958.5	small integral membrane protein 14	601	1	0	0	1	0	0	0	0	1	rno-miR-96-5p	-0.26	-0.33	0.74
FAM118A	ENST00000216214.3	family with sequence similarity 118, member A	202	1	0	0	1	1	0	0	1	1	rno-miR-96-5p	-0.26	-0.47	0.74	2009, 2011
ZNF609	ENST00000326648.3	zinc finger protein 609	103	1	0	1	0	0	0	0	0	0	rno-miR-96-5p	-0.26	-0.26	0.79	2009, 2011
GLTSCR1L	ENST00000314073.5	GLTSCR1-like	59	1	0	1	0	0	0	0	0	1	rno-miR-96-5p	-0.26	-0.26	0.73	2005, 2007, 2009, 2011
CEP170	ENST00000366542.1	centrosomal protein 170kDa	6	1	0	1	0	1	0	0	1	0	rno-miR-96-5p	-0.26	-0.26	0.47
RAB23	ENST00000317483.3	RAB23, member RAS oncogene family	32	1	1	0	0	1	0	0	1	0	rno-miR-96-5p	-0.26	-0.42	0.9	2005, 2007, 2009, 2011
REEP2	ENST00000254901.5	receptor accessory protein 2	606	1	0	1	0	0	0	0	0	1	rno-miR-96-5p	-0.26	-0.27	0.74
GGA2	ENST00000309859.4	golgi-associated, gamma adaptin ear containing, ARF binding protein 2	645	1	0	1	0	0	0	0	0	1	rno-miR-96-5p	-0.26	-0.37	0.84	2005, 2007, 2009, 2011
EVI5L	ENST00000270530.4	ecotropic viral integration site 5-like	15	1	1	0	0	0	0	0	0	0	rno-miR-96-5p	-0.26	-0.26	0.88	2005, 2007, 2009, 2011
TMEM115	ENST00000266025.3	transmembrane protein 115	1346	1	0	0	1	0	0	0	0	1	rno-miR-96-5p	-0.26	-0.26	0.74	2007, 2009, 2011
BSDC1	ENST00000341071.7	BSD domain containing 1	714	1	0	1	0	0	0	0	0	0	rno-miR-96-5p	-0.26	-0.26	0.68	2007, 2009, 2011
TMX1	ENST00000457354.2	thioredoxin-related transmembrane protein 1	3176	1	0	1	0	0	0	0	0	0	rno-miR-96-5p	-0.26	-0.26	0.85	2007, 2009, 2011
ARHGAP29	ENST00000260526.6	Rho GTPase activating protein 29	451	1	0	0	1	0	0	0	0	1	rno-miR-96-5p	-0.26	-0.34	0.67	2009, 2011
PGGT1B	ENST00000419445.1	protein geranylgeranyltransferase type I, beta subunit	25	1	0	1	0	0	0	0	0	0	rno-miR-96-5p	-0.26	-0.28	0.62	2009, 2011
SORT1	ENST00000256637.6	sortilin 1	2111	1	1	0	0	0	0	0	0	2	rno-miR-96-5p	-0.26	-0.29	0.89	2005, 2007, 2009, 2011
LDLRAD4	ENST00000399848.3	low density lipoprotein receptor class A domain containing 4	314	1	0	1	0	0	0	0	0	1	rno-miR-96-5p	-0.25	-0.31	0.85	2005, 2007, 2009, 2011
SATB2	ENST00000417098.1	SATB homeobox 2	820	1	0	0	1	0	0	0	0	3	rno-miR-96-5p	-0.25	-0.28	0.57
PIK3C2A	ENST00000265970.7	phosphatidylinositol-4-phosphate 3-kinase, catalytic subunit type 2 alpha	280	1	0	1	0	0	0	0	0	0	rno-miR-96-5p	-0.25	-0.25	0.82	2009, 2011
NLGN2	ENST00000302926.2	neuroligin 2	20	2	2	0	0	0	0	0	0	0	rno-miR-96-5p	-0.25	-0.48	0.99	2003, 2005, 2007, 2009, 2011
LUZP1	ENST00000418342.1	leucine zipper protein 1	434	1	1	0	0	1	0	0	1	2	rno-miR-96-5p	-0.25	-0.28	0.89	2005, 2007, 2009, 2011
OGDH	ENST00000222673.5	oxoglutarate (alpha-ketoglutarate) dehydrogenase (lipoamide)	672	1	0	1	0	0	0	0	0	0	rno-miR-96-5p	-0.25	-0.25	0.84	2009
ABCA1	ENST00000374736.3	ATP-binding cassette, sub-family A (ABC1), member 1	184	1	0	1	0	0	0	0	0	0	rno-miR-96-5p	-0.25	-0.25	0.83	2005, 2007, 2009, 2011
ERC2	ENST00000288221.6	ELKS/RAB6-interacting/CAST family member 2	11	1	0	1	0	0	0	0	0	2	rno-miR-96-5p	-0.25	-0.25	0.8	2007, 2009, 2011
TMEM145	ENST00000301204.3	transmembrane protein 145	5	1	0	0	1	0	0	0	0	1	rno-miR-96-5p	-0.25	-0.25	0.68	2007, 2009, 2011
FILIP1	ENST00000237172.7	filamin A interacting protein 1	10	1	0	1	0	0	0	0	0	0	rno-miR-96-5p	-0.25	-0.25	0.32	2009, 2011
RNF217	ENST00000521654.2	ring finger protein 217	92	1	0	1	0	2	0	0	2	2	rno-miR-96-5p	-0.25	-0.57	0.78
OVOL1	ENST00000335987.3	ovo-like 1(Drosophila)	5	1	0	1	0	0	0	0	0	1	rno-miR-96-5p	-0.25	-0.25	0.8	2005, 2007, 2009, 2011
SLC12A5	ENST00000243964.3	solute carrier family 12 (potassium/chloride transporter), member 5	5	1	0	1	0	0	0	0	0	0	rno-miR-96-5p	-0.25	-0.25	0.31	2005, 2007, 2009, 2011
CHMP2B	ENST00000263780.4	charged multivesicular body protein 2B	810	1	0	0	1	1	0	0	1	0	rno-miR-96-5p	-0.25	-0.29	0.72	2009, 2011
KCTD16	ENST00000507359.3	potassium channel tetramerization domain containing 16	36	1	0	1	0	0	0	0	0	6	rno-miR-96-5p	-0.25	-0.29	0.81	2005, 2007, 2009, 2011
PPM1L	ENST00000498165.1	protein phosphatase, Mg2+/Mn2+ dependent, 1L	59	2	1	0	1	0	0	0	0	2	rno-miR-96-5p	-0.25	-0.3	0.97
USP6NL	ENST00000609104.1	USP6 N-terminal like	183	1	0	0	1	2	0	2	0	0	rno-miR-96-5p	-0.25	-0.37	0.74	2009, 2011
BMP2K	ENST00000335016.5	BMP2 inducible kinase	164	1	1	0	0	1	0	0	1	0	rno-miR-96-5p	-0.25	-0.26	0.84
PCDH17	ENST00000377918.3	protocadherin 17	477	1	0	1	0	1	0	0	1	1	rno-miR-96-5p	-0.24	-0.24	0.9	2007
KTN1	ENST00000416613.1	kinectin 1 (kinesin receptor)	469	1	0	0	1	0	0	0	0	0	rno-miR-96-5p	-0.24	-0.24	0.73	2007, 2009, 2011
CCDC92	ENST00000238156.3	coiled-coil domain containing 92	105	1	0	0	1	0	0	0	0	1	rno-miR-96-5p	-0.24	-0.25	0.74	2007, 2009, 2011
CTNND1	ENST00000524630.1	catenin (cadherin-associated protein), delta 1	743	1	0	1	0	0	0	0	0	0	rno-miR-96-5p	-0.24	-0.24	0.85	2009, 2011
FAM131A	ENST00000310585.4	family with sequence similarity 131, member A	442	1	0	1	0	0	0	0	0	0	rno-miR-96-5p	-0.24	-0.24	0.39	2009, 2011
CFL1	ENST00000525451.2	cofilin 1 (non-muscle)	341	1	0	0	1	0	0	0	0	1	rno-miR-96-5p	-0.24	-0.25	0.73	2007, 2009, 2011
RWDD4	ENST00000326397.5	RWD domain containing 4	5	1	0	0	1	0	0	0	0	1	rno-miR-96-5p	-0.24	-0.24	0.69	2007, 2009, 2011
RGS17	ENST00000367225.2	regulator of G-protein signaling 17	11	1	0	0	1	0	0	0	0	4	rno-miR-96-5p	-0.24	-0.25	0.74	2007
RAB35	ENST00000534951.1	RAB35, member RAS oncogene family	1051	1	0	1	0	0	0	0	0	1	rno-miR-96-5p	-0.24	-0.26	< 0.1	2005, 2007, 2009, 2011
MTSS1	ENST00000378017.3	metastasis suppressor 1	10	2	1	0	1	0	0	0	0	1	rno-miR-96-5p	-0.24	-0.5	0.96	2005, 2007, 2009, 2011
YWHAE	ENST00000264335.8	tyrosine 3-monooxygenase/tryptophan 5-monooxygenase activation protein, epsilon polypeptide	144	1	0	0	1	0	0	0	0	0	rno-miR-96-5p	-0.24	-0.28	0.67
LNX2	ENST00000316334.3	ligand of numb-protein X 2	760	1	0	1	0	0	0	0	0	0	rno-miR-96-5p	-0.24	-0.24	0.75
GRID2	ENST00000282020.4	glutamate receptor, ionotropic, delta 2	5	1	0	1	0	0	0	0	0	1	rno-miR-96-5p	-0.24	-0.24	0.62
ZDHHC2	ENST00000262096.8	zinc finger, DHHC-type containing 2	171	1	0	0	1	1	0	0	1	1	rno-miR-96-5p	-0.24	-0.35	0.74	2009, 2011
AP4E1	ENST00000261842.5	adaptor-related protein complex 4, epsilon 1 subunit	57	1	0	1	0	2	0	1	1	0	rno-miR-96-5p	-0.24	-0.24	0.7	2009, 2011
ARSJ	ENST00000315366.7	arylsulfatase family, member J	386	1	1	0	0	0	0	0	0	0	rno-miR-96-5p	-0.24	-0.24	0.54	2005, 2007, 2009, 2011
SLC22A5	ENST00000245407.3	solute carrier family 22 (organic cation/carnitine transporter), member 5	37	1	1	0	0	0	0	0	0	1	rno-miR-96-5p	-0.24	-0.35	0.18	2005, 2007, 2009, 2011
HDAC7	ENST00000380610.4	histone deacetylase 7	56	1	1	0	0	0	0	0	0	0	rno-miR-96-5p	-0.24	-0.26	0.76	2009, 2011
ZFHX4	ENST00000521891.2	zinc finger homeobox 4	194	1	0	1	0	0	0	0	0	1	rno-miR-96-5p	-0.24	-0.24	0.81	2005, 2007, 2009, 2011
FMR1	ENST00000370471.3	fragile X mental retardation 1	1155	1	0	0	1	0	0	0	0	0	rno-miR-96-5p	-0.24	-0.24	0.73	2007, 2009, 2011
STARD7	ENST00000337288.5	StAR-related lipid transfer (START) domain containing 7	17	1	0	1	0	0	0	0	0	0	rno-miR-96-5p	-0.24	-0.31	0.83	2005, 2007, 2009, 2011
FAM60A	ENST00000539409.1	family with sequence similarity 60, member A	58	1	0	0	1	0	0	0	0	1	rno-miR-96-5p	-0.24	-0.24	0.74	2007
CLPTM1L	ENST00000320895.5	CLPTM1-like	14627	1	0	0	1	0	0	0	0	0	rno-miR-96-5p	-0.24	-0.24	0.74	2007, 2009, 2011
RICTOR	ENST00000357387.3	RPTOR independent companion of MTOR, complex 2	441	1	0	0	1	1	0	1	0	0	rno-miR-96-5p	-0.24	-0.25	0.66	2007, 2009, 2011
FAM149B1	ENST00000242505.6	family with sequence similarity 149, member B1	33	1	0	0	1	1	1	0	0	1	rno-miR-96-5p	-0.24	-0.39	0.74	2011
TRABD2B	ENST00000606738.2	TraB domain containing 2B	244	1	0	0	1	1	0	1	0	1	rno-miR-96-5p	-0.23	-0.31	0.73	2011
DLGAP2	ENST00000421627.2	discs, large (Drosophila) homolog-associated protein 2	5	2	2	0	0	0	0	0	0	3	rno-miR-96-5p	-0.23	-0.23	0.9	2005, 2007, 2009, 2011
VANGL2	ENST00000368061.2	VANGL planar cell polarity protein 2	560	1	1	0	0	0	0	0	0	0	rno-miR-96-5p	-0.23	-0.23	0.87	2009, 2011
ATP9A	ENST00000311637.5	ATPase, class II, type 9A	1511	1	0	0	1	1	1	0	0	1	rno-miR-96-5p	-0.23	-0.26	0.7
PCDH11Y	ENST00000215473.6	protocadherin 11 Y-linked	0	1	0	1	0	0	0	0	0	0	rno-miR-96-5p	-0.23	-0.23	0.4	2009, 2009, 2011
POU2F3	ENST00000260264.4	POU class 2 homeobox 3	5	1	1	0	0	0	0	0	0	0	rno-miR-96-5p	-0.23	-0.23	< 0.1	2009, 2011
CTTN	ENST00000346329.3	cortactin	6158	1	0	0	1	0	0	0	0	1	rno-miR-96-5p	-0.23	-0.24	0.74	2009
TBC1D22B	ENST00000373491.3	TBC1 domain family, member 22B	127	1	0	1	0	0	0	0	0	0	rno-miR-96-5p	-0.23	-0.23	0.76	2005, 2007, 2009, 2011
CLVS1	ENST00000518592.1	clavesin 1	5	1	0	0	1	0	0	0	0	1	rno-miR-96-5p	-0.23	-0.23	0.74	2009, 2011
IGDCC3	ENST00000327987.4	immunoglobulin superfamily, DCC subclass, member 3	464	1	0	0	1	0	0	0	0	0	rno-miR-96-5p	-0.23	-0.23	0.74	2007, 2009, 2011
MYO16	ENST00000356711.2	myosin XVI	7	1	0	1	0	0	0	0	0	0	rno-miR-96-5p	-0.23	-0.23	0.34	2009, 2011
FEM1B	ENST00000306917.4	fem-1 homolog b (C. elegans)	656	1	1	0	0	0	0	0	0	1	rno-miR-96-5p	-0.23	-0.33	0.88
GRB2	ENST00000392563.1	growth factor receptor-bound protein 2	2660	1	0	0	1	0	0	0	0	1	rno-miR-96-5p	-0.23	-0.23	0.54	2007, 2009, 2011
SLC35C1	ENST00000314134.3	solute carrier family 35 (GDP-fucose transporter), member C1	856	1	0	0	1	0	0	0	0	0	rno-miR-96-5p	-0.23	-0.23	0.74	2011
CLIC5	ENST00000339561.6	chloride intracellular channel 5	21	1	0	0	1	0	0	0	0	1	rno-miR-96-5p	-0.23	-0.23	0.74	2007, 2009, 2011
RAC1	ENST00000348035.4	ras-related C3 botulinum toxin substrate 1 (rho family, small GTP binding protein Rac1)	739	1	0	0	1	0	0	0	0	1	rno-miR-96-5p	-0.23	-0.23	0.73	2007, 2009, 2011
SNX17	ENST00000233575.2	sorting nexin 17	479	1	0	0	1	0	0	0	0	1	rno-miR-96-5p	-0.23	-0.25	0.74	2007, 2009, 2011
TGFBR1	ENST00000374994.4	transforming growth factor, beta receptor 1	249	1	0	1	0	0	0	0	0	1	rno-miR-96-5p	-0.23	-0.28	0.68	2007
SLC35G1	ENST00000371408.3	solute carrier family 35, member G1	227	1	0	0	1	1	0	0	1	0	rno-miR-96-5p	-0.23	-0.23	0.67	2007, 2011
TACR3	ENST00000304883.2	tachykinin receptor 3	5	1	1	0	0	0	0	0	0	0	rno-miR-96-5p	-0.23	-0.23	< 0.1
PFN1	ENST00000225655.5	profilin 1	7729	1	0	0	1	0	0	0	0	0	rno-miR-96-5p	-0.23	-0.23	0.73	2007, 2009, 2011
AHR	ENST00000242057.4	aryl hydrocarbon receptor	25	1	0	0	1	2	0	0	2	0	rno-miR-96-5p	-0.23	-0.23	0.69	2009
CHMP1B	ENST00000526991.2	charged multivesicular body protein 1B	3248	1	0	0	1	1	0	0	1	1	rno-miR-96-5p	-0.23	-0.51	0.74	2011
FOXO3	ENST00000343882.6	forkhead box O3	32	2	0	0	2	0	0	0	0	0	rno-miR-96-5p	-0.23	-0.23	0.93	2007, 2009, 2011
ARRDC3	ENST00000265138.3	arrestin domain containing 3	1313	1	0	0	1	0	0	0	0	0	rno-miR-96-5p	-0.23	-0.23	0.74	2007, 2009, 2011
DEPTOR	ENST00000286234.5	DEP domain containing MTOR-interacting protein	18	1	1	0	0	0	0	0	0	0	rno-miR-96-5p	-0.22	-0.44	0.88	2011
PAIP2	ENST00000394795.2	poly(A) binding protein interacting protein 2	2034	1	0	0	1	0	0	0	0	0	rno-miR-96-5p	-0.22	-0.22	0.73	2011
OPCML	ENST00000331898.7	opioid binding protein/cell adhesion molecule-like	5	1	1	0	0	0	0	0	0	3	rno-miR-96-5p	-0.22	-0.22	0.29	2009, 2011
SLC10A7	ENST00000264986.3	solute carrier family 10, member 7	77	1	0	1	0	0	0	0	0	0	rno-miR-96-5p	-0.22	-0.22	ORF
USP5	ENST00000229268.8	ubiquitin specific peptidase 5 (isopeptidase T)	104	1	0	0	1	0	0	0	0	0	rno-miR-96-5p	-0.22	-0.22	0.74	2007, 2009, 2011
USP6	ENST00000332776.4	ubiquitin specific peptidase 6 (Tre-2 oncogene)	5	3	0	0	3	0	0	0	0	0	rno-miR-96-5p	-0.22	-0.22	ORF
CELF6	ENST00000287202.5	CUGBP, Elav-like family member 6	5	1	0	0	1	1	0	1	0	0	rno-miR-96-5p	-0.22	-0.22	0.64	2005, 2007, 2009, 2011
RSF1	ENST00000308488.6	remodeling and spacing factor 1	216	2	0	2	0	3*	0	0	2	1	rno-miR-96-5p	-0.22	-0.28	0.98
BCL2L13	ENST00000418951.2	BCL2-like 13 (apoptosis facilitator)	741	1	0	0	1	0	0	0	0	0	rno-miR-96-5p	-0.22	-0.22	0.69
GPRASP1	ENST00000361600.5	G protein-coupled receptor associated sorting protein 1	25	1	0	0	1	0	0	0	0	0	rno-miR-96-5p	-0.22	-0.22	0.74
ST3GAL3	ENST00000372377.4	ST3 beta-galactoside alpha-2,3-sialyltransferase 3	135	1	0	1	0	1	0	0	1	0	rno-miR-96-5p	-0.22	-0.22	0.6	2005, 2007, 2009, 2011
SPATS2L	ENST00000358677.5	spermatogenesis associated, serine-rich 2-like	3387	1	0	0	1	1	0	0	1	1	rno-miR-96-5p	-0.22	-0.36	0.74	2007, 2009, 2011
RIMS4	ENST00000372851.3	regulating synaptic membrane exocytosis 4	30	1	0	1	0	0	0	0	0	0	rno-miR-96-5p	-0.22	-0.22	0.85	2005, 2007, 2009, 2011
YIPF4	ENST00000238831.4	Yip1 domain family, member 4	3482	1	1	0	0	0	0	0	0	0	rno-miR-96-5p	-0.22	-0.53	0.9	2007, 2009, 2011
SLC12A6	ENST00000397707.2	solute carrier family 12 (potassium/chloride transporter), member 6	17	2	1	1	0	0	0	0	0	0	rno-miR-96-5p	-0.22	-0.44	0.93	2011
PREPL	ENST00000541738.1	prolyl endopeptidase-like	612	2	0	0	2	0	0	0	0	0	rno-miR-96-5p	-0.22	-0.28	0.92	2007, 2011
SHOX2	ENST00000490689.2	short stature homeobox 2	66	1	0	1	0	0	0	0	0	0	rno-miR-96-5p	-0.22	-0.4	0.77	2007, 2009, 2011
FXR1	ENST00000357559.4	fragile X mental retardation, autosomal homolog 1	434	1	0	0	1	0	0	0	0	1	rno-miR-96-5p	-0.22	-0.23	0.74	2007
PLEKHM1	ENST00000430334.3	pleckstrin homology domain containing, family M (with RUN domain) member 1	90	1	1	0	0	0	0	0	0	1	rno-miR-96-5p	-0.22	-0.22	0.84	2011
PPIL1	ENST00000373699.5	peptidylprolyl isomerase (cyclophilin)-like 1	662	1	0	0	1	0	0	0	0	0	rno-miR-96-5p	-0.22	-0.22	0.74	2007, 2009, 2011
CPEB4	ENST00000265085.5	cytoplasmic polyadenylation element binding protein 4	472	1	0	1	0	1	0	0	1	0	rno-miR-96-5p	-0.22	-0.23	0.78	2005, 2007, 2009, 2011
CHMP1A	ENST00000397901.3	charged multivesicular body protein 1A	642	1	0	0	1	0	0	0	0	0	rno-miR-96-5p	-0.22	-0.22	0.74	2011
BCR	ENST00000305877.8	breakpoint cluster region	5	1	0	1	0	0	0	0	0	1	rno-miR-96-5p	-0.21	-0.21	0.85	2007, 2009, 2011
LGI1	ENST00000371413.3	leucine-rich, glioma inactivated 1	5	1	0	0	1	0	0	0	0	0	rno-miR-96-5p	-0.21	-0.21	0.73	2007, 2009, 2011
KLHL2	ENST00000538127.1	kelch-like family member 2	511	1	0	0	1	0	0	0	0	0	rno-miR-96-5p	-0.21	-0.23	0.67	2007, 2009, 2011
SV2C	ENST00000502798.2	synaptic vesicle glycoprotein 2C	30	2	1	0	1	0	0	0	0	2	rno-miR-96-5p	-0.21	-0.26	0.96
NEUROD4	ENST00000242994.3	neuronal differentiation 4	5	1	1	0	0	0	0	0	0	1	rno-miR-96-5p	-0.21	-0.21	0.48	2009, 2011
SLC25A44	ENST00000359511.4	solute carrier family 25, member 44	760	1	0	1	0	1	0	0	1	0	rno-miR-96-5p	-0.21	-0.21	0.78	2009, 2011
PRDM16	ENST00000511072.1	PR domain containing 16	64	1	1	0	0	0	0	0	0	0	rno-miR-96-5p	-0.21	-0.28	0.9
TARBP1	ENST00000040877.1	TAR (HIV-1) RNA binding protein 1	596	1	0	0	1	0	0	0	0	0	rno-miR-96-5p	-0.21	-0.21	0.56
SEPT11	ENST00000264893.6	septin 11	515	1	0	1	0	1	0	0	1	0	rno-miR-96-5p	-0.21	-0.37	0.85	2005, 2007, 2009, 2011
MAGEL2	ENST00000532292.1	MAGE-like 2	5	1	0	0	1	0	0	0	0	0	rno-miR-96-5p	-0.21	-0.21	0.72	2009, 2011
FRMPD4	ENST00000380682.1	FERM and PDZ domain containing 4	25	1	0	1	0	1	0	0	1	1	rno-miR-96-5p	-0.21	-0.25	0.85	2007, 2009, 2011
CREB1	ENST00000432329.2	cAMP responsive element binding protein 1	295	1	0	0	1	2	0	1	1	0	rno-miR-96-5p	-0.21	-0.38	0.74	2007, 2011
NUP37	ENST00000552283.1	nucleoporin 37kDa	458	1	0	0	1	1	0	0	1	0	rno-miR-96-5p	-0.21	-0.27	0.74
HES1	ENST00000232424.3	hairy and enhancer of split 1, (Drosophila)	199	1	0	0	1	0	0	0	0	0	rno-miR-96-5p	-0.21	-0.29	0.6	2009, 2011
ZFAND4	ENST00000344646.5	zinc finger, AN1-type domain 4	74	1	0	0	1	0	0	0	0	0	rno-miR-96-5p	-0.21	-0.22	0.61	2007
CNOT6L	ENST00000504123.1	CCR4-NOT transcription complex, subunit 6-like	23	2	0	1	1	2	1	1	0	0	rno-miR-96-5p	-0.2	-0.62	0.8	2007, 2009, 2011
SIK1	ENST00000270162.6	salt-inducible kinase 1	2163	1	0	0	1	0	0	0	0	0	rno-miR-96-5p	-0.2	-0.21	0.73	2007, 2009, 2011
CCDC41	ENST00000397809.5	coiled-coil domain containing 41	76	1	0	0	1	0	0	0	0	0	rno-miR-96-5p	-0.2	-0.2	0.74	2009, 2011
YWHAG	ENST00000307630.3	tyrosine 3-monooxygenase/tryptophan 5-monooxygenase activation protein, gamma polypeptide	5623	1	0	0	1	0	0	0	0	0	rno-miR-96-5p	-0.2	-0.2	0.73	2007, 2009, 2011
PGAP1	ENST00000354764.4	post-GPI attachment to proteins 1	106	1	0	1	0	1	0	0	1	1	rno-miR-96-5p	-0.2	-0.22	0.44	2007, 2009, 2011
ZDHHC17	ENST00000426126.2	zinc finger, DHHC-type containing 17	117	1	0	1	0	0	0	0	0	0	rno-miR-96-5p	-0.2	-0.34	0.81	2005, 2007, 2009, 2011
ELMO2	ENST00000290246.6	engulfment and cell motility 2	22	1	0	1	0	0	0	0	0	0	rno-miR-96-5p	-0.2	-0.2	0.67	2011
PBX2	ENST00000375050.4	pre-B-cell leukemia homeobox 2	98	2	0	0	2	1	0	0	1	1	rno-miR-96-5p	-0.2	-0.38	0.92	2011
IFT88	ENST00000382778.4	intraflagellar transport 88 homolog (Chlamydomonas)	48	1	0	1	0	0	0	0	0	0	rno-miR-96-5p	-0.2	-0.2	ORF
EGR3	ENST00000519492.1	early growth response 3	21	1	0	0	1	0	0	0	0	1	rno-miR-96-5p	-0.2	-0.27	0.72	2007, 2009, 2011
PIK3R1	ENST00000521381.1	phosphoinositide-3-kinase, regulatory subunit 1 (alpha)	217	1	0	0	1	0	0	0	0	1	rno-miR-96-5p	-0.2	-0.21	0.57	2007, 2009, 2011
CPSF7	ENST00000340437.4	cleavage and polyadenylation specific factor 7, 59kDa	1283	1	1	0	0	0	0	0	0	0	rno-miR-96-5p	-0.2	-0.2	0.24	2005, 2007, 2009, 2011
ANKRD52	ENST00000267116.7	ankyrin repeat domain 52	2913	2	1	0	1	0	0	0	0	1	rno-miR-96-5p	-0.2	-0.2	0.95	2009, 2011
ADD3	ENST00000277900.8	adducin 3 (gamma)	537	1	0	0	1	2	0	0	2	0	rno-miR-96-5p	-0.2	-0.24	0.67	2007
COL13A1	ENST00000398974.3	collagen, type XIII, alpha 1	628	1	1	0	0	0	0	0	0	0	rno-miR-96-5p	-0.2	-0.34	0.9	2005, 2007, 2009, 2011
CDC42BPB	ENST00000361246.2	CDC42 binding protein kinase beta (DMPK-like)	615	1	0	1	0	0	0	0	0	0	rno-miR-96-5p	-0.2	-0.2	0.85	2005, 2007, 2009, 2011
NCALD	ENST00000395923.1	neurocalcin delta	49	1	0	0	1	0	0	0	0	1	rno-miR-96-5p	-0.2	-0.2	0.74	2007, 2009, 2011
FAM43A	ENST00000329759.4	family with sequence similarity 43, member A	287	1	0	0	1	0	0	0	0	0	rno-miR-96-5p	-0.2	-0.2	0.74	2007, 2009, 2011
FAM78A	ENST00000372269.3	family with sequence similarity 78, member A	7	1	0	0	1	0	0	0	0	0	rno-miR-96-5p	-0.2	-0.2	0.74	2007, 2009, 2011
CELSR1	ENST00000262738.3	cadherin, EGF LAG seven-pass G-type receptor 1	1359	1	1	0	0	0	0	0	0	0	rno-miR-96-5p	-0.2	-0.2	0.9	2005, 2007, 2009, 2011
STK35	ENST00000381482.3	serine/threonine kinase 35	263	1	0	1	0	1	0	0	1	1	rno-miR-96-5p	-0.2	-0.2	0.81	2005, 2007, 2009, 2011
ZFC3H1	ENST00000378743.3	zinc finger, C3H1-type containing	129	1	0	0	1	0	0	0	0	0	rno-miR-96-5p	-0.2	-0.2	0.73	2007, 2011
ADRA2C	ENST00000330055.5	adrenoceptor alpha 2C	52	1	0	0	1	0	0	0	0	0	rno-miR-96-5p	-0.19	-0.19	0.74	2007, 2009, 2011
C2CD2	ENST00000329623.7	C2 calcium-dependent domain containing 2	106	1	0	0	1	1	0	1	0	0	rno-miR-96-5p	-0.19	-0.19	0.66	2009
MED14	ENST00000324817.1	mediator complex subunit 14	1038	1	0	0	1	0	0	0	0	0	rno-miR-96-5p	-0.19	-0.22	0.74	2007, 2009, 2011
PHYHIPL	ENST00000373880.4	phytanoyl-CoA 2-hydroxylase interacting protein-like	26	1	0	0	1	0	0	0	0	0	rno-miR-96-5p	-0.19	-0.19	0.69	2007, 2009, 2011
ETV3	ENST00000368192.4	ets variant 3	37	1	1	0	0	0	0	0	0	1	rno-miR-96-5p	-0.19	-0.53	0.89
DCUN1D3	ENST00000324344.4	DCN1, defective in cullin neddylation 1, domain containing 3	53	2	0	0	2	2	0	2	0	1	rno-miR-96-5p	-0.19	-0.35	0.89	2007
CHST10	ENST00000264249.3	carbohydrate sulfotransferase 10	33	1	1	0	0	0	0	0	0	1	rno-miR-96-5p	-0.19	-1.04	0.9	2005, 2007, 2009, 2011
ARL4C	ENST00000390645.2	ADP-ribosylation factor-like 4C	84	1	0	0	1	0	0	0	0	0	rno-miR-96-5p	-0.19	-0.22	0.67	2007, 2009, 2011
BOD1L1	ENST00000040738.5	biorientation of chromosomes in cell division 1-like 1	46	1	0	0	1	0	0	0	0	0	rno-miR-96-5p	-0.19	-0.19	0.7
WASF2	ENST00000536657.1	WAS protein family, member 2	311	1	0	0	1	1	0	1	0	1	rno-miR-96-5p	-0.19	-0.2	0.72	2007, 2009, 2011
AVIL	ENST00000537081.1	advillin	10	1	0	1	0	0	0	0	0	1	rno-miR-96-5p	-0.19	-0.42	0.6
EVI5	ENST00000370331.1	ecotropic viral integration site 5	172	1	0	0	1	0	0	0	0	0	rno-miR-96-5p	-0.19	-0.19	0.74	2007, 2009, 2011
MYB	ENST00000367814.4	v-myb avian myeloblastosis viral oncogene homolog	39	1	0	0	1	0	0	0	0	0	rno-miR-96-5p	-0.19	-0.19	0.74	2007, 2009, 2011
PDZD8	ENST00000334464.5	PDZ domain containing 8	99	1	0	0	1	0	0	0	0	0	rno-miR-96-5p	-0.19	-0.2	0.74
SLC22A23	ENST00000436008.2	solute carrier family 22, member 23	353	1	1	0	0	0	0	0	0	0	rno-miR-96-5p	-0.19	-0.22	0.9	2011
ATOH8	ENST00000306279.3	atonal homolog 8 (Drosophila)	21	1	0	0	1	0	0	0	0	0	rno-miR-96-5p	-0.19	-0.19	0.74	2007, 2009, 2011
C16orf70	ENST00000219139.3	chromosome 16 open reading frame 70	485	1	0	0	1	0	0	0	0	0	rno-miR-96-5p	-0.19	-0.19	0.74	2007, 2009, 2011
RLIM	ENST00000332687.6	ring finger protein, LIM domain interacting	662	1	0	1	0	0	0	0	0	1	rno-miR-96-5p	-0.19	-0.2	0.44	2011
CBX5	ENST00000209875.4	chromobox homolog 5	360	1	0	1	0	1	0	1	0	3	rno-miR-96-5p	-0.19	-0.39	0.84	2011
CDC37	ENST00000222005.2	cell division cycle 37	3905	1	0	0	1	0	0	0	0	0	rno-miR-96-5p	-0.19	-0.19	0.69	2007, 2011
AHCYL1	ENST00000369799.5	adenosylhomocysteinase-like 1	1279	1	0	0	1	0	0	0	0	0	rno-miR-96-5p	-0.19	-0.19	0.69	2007, 2009, 2011
PURA	ENST00000331327.3	purine-rich element binding protein A	367	1	1	0	0	1	0	0	1	1	rno-miR-96-5p	-0.19	-0.39	0.55	2011
BRWD1	ENST00000342449.3	bromodomain and WD repeat domain containing 1	96	1	1	0	0	0	0	0	0	0	rno-miR-96-5p	-0.19	-0.26	0.9	2007, 2009, 2011
USP13	ENST00000263966.3	ubiquitin specific peptidase 13 (isopeptidase T-3)	379	1	0	0	1	1	0	0	1	2	rno-miR-96-5p	-0.19	-0.19	0.74
GNAQ	ENST00000286548.4	guanine nucleotide binding protein (G protein), q polypeptide	47	1	0	0	1	1	0	0	1	1	rno-miR-96-5p	-0.18	-0.18	0.87	2007, 2009, 2011
SLC9A2	ENST00000233969.2	solute carrier family 9, subfamily A (NHE2, cation proton antiporter 2), member 2	27	1	1	0	0	0	0	0	0	0	rno-miR-96-5p	-0.18	-0.18	0.85	2005, 2007, 2009, 2011
TSPAN9	ENST00000537971.1	tetraspanin 9	1410	1	0	0	1	1	0	1	0	0	rno-miR-96-5p	-0.18	-0.2	0.74	2007, 2009, 2011
LAMC1	ENST00000258341.4	laminin, gamma 1 (formerly LAMB2)	1082	1	1	0	0	0	0	0	0	0	rno-miR-96-5p	-0.18	-0.23	0.7	2005, 2007, 2009, 2011
BCL2L11	ENST00000393256.3	BCL2-like 11 (apoptosis facilitator)	105	1	0	1	0	0	0	0	0	0	rno-miR-96-5p	-0.18	-0.22	0.68	2009, 2011
FBXO41	ENST00000295133.5	F-box protein 41	175	1	1	0	0	2	0	0	2	1	rno-miR-96-5p	-0.18	-0.19	0.89	2007, 2009, 2011
COBLL1	ENST00000375458.2	cordon-bleu WH2 repeat protein-like 1	70	1	0	0	1	1	0	0	1	1	rno-miR-96-5p	-0.18	-0.24	0.72
CBFA2T3	ENST00000327483.5	core-binding factor, runt domain, alpha subunit 2; translocated to, 3	7	2	0	0	2	0	0	0	0	1	rno-miR-96-5p	-0.18	-0.27	0.93	2007, 2009, 2011
ABCA2	ENST00000341511.6	ATP-binding cassette, sub-family A (ABC1), member 2	125	1	1	0	0	0	0	0	0	0	rno-miR-96-5p	-0.18	-0.18	0.88	2005, 2007, 2009, 2011
PQLC1	ENST00000590381.1	PQ loop repeat containing 1	1060	1	0	1	0	0	0	0	0	0	rno-miR-96-5p	-0.18	-0.19	ORF
CELSR3	ENST00000164024.4	cadherin, EGF LAG seven-pass G-type receptor 3	13	1	1	0	0	0	0	0	0	0	rno-miR-96-5p	-0.18	-0.21	0.83	2009, 2011
ARHGAP24	ENST00000395184.1	Rho GTPase activating protein 24	9	1	0	1	0	0	0	0	0	0	rno-miR-96-5p	-0.18	-0.33	0.84	2005, 2007, 2009, 2011
PTPN4	ENST00000263708.2	protein tyrosine phosphatase, non-receptor type 4 (megakaryocyte)	215	1	0	0	1	0	0	0	0	3	rno-miR-96-5p	-0.18	-0.28	0.74
CORO2B	ENST00000261861.5	coronin, actin binding protein, 2B	751	1	0	1	0	0	0	0	0	1	rno-miR-96-5p	-0.18	-0.18	0.78	2009, 2011
AGMAT	ENST00000375826.3	agmatine ureohydrolase (agmatinase)	331	1	0	0	1	0	0	0	0	0	rno-miR-96-5p	-0.18	-0.27	0.74
FAM168A	ENST00000064778.4	family with sequence similarity 168, member A	68	2	0	0	2	2	0	0	2	0	rno-miR-96-5p	-0.18	-0.28	0.93
C19orf26	ENST00000590083.1	chromosome 19 open reading frame 26	24	1	0	0	1	0	0	0	0	1	rno-miR-96-5p	-0.18	-0.18	0.74
TOX	ENST00000361421.1	thymocyte selection-associated high mobility group box	139	1	0	0	1	0	0	0	0	1	rno-miR-96-5p	-0.18	-0.18	0.73	2007, 2009, 2011
TCF4	ENST00000354452.3	transcription factor 4	394	1	0	1	0	0	0	0	0	1	rno-miR-96-5p	-0.18	-0.18	0.68	2011
TMEM57	ENST00000399766.3	transmembrane protein 57	459	1	0	1	0	0	0	0	0	0	rno-miR-96-5p	-0.18	-0.28	0.77
GABPB2	ENST00000368918.3	GA binding protein transcription factor, beta subunit 2	35	1	0	1	0	0	0	0	0	1	rno-miR-96-5p	-0.18	-0.26	0.83
LPHN2	ENST00000370715.1	latrophilin 2	407	1	0	0	1	1	0	0	1	1	rno-miR-96-5p	-0.18	-0.21	0.7	2007, 2009, 2011
CELF1	ENST00000395290.2	CUGBP, Elav-like family member 1	153	2	0	0	2	0	0	0	0	2	rno-miR-96-5p	-0.18	-0.27	0.93	2007, 2009, 2011
SPIN1	ENST00000375859.3	spindlin 1	686	2	1	0	1	0	0	0	0	0	rno-miR-96-5p	-0.18	-0.58	0.97	2007, 2009, 2011
CUL4A	ENST00000326335.4	cullin 4A	4084	1	0	1	0	0	0	0	0	0	rno-miR-96-5p	-0.18	-0.26	0.85	2009, 2011
KCNJ6	ENST00000609713.1	potassium inwardly-rectifying channel, subfamily J, member 6	5	1	0	0	1	0	0	0	0	4	rno-miR-96-5p	-0.18	-0.18	0.74
CCND3	ENST00000372991.4	cyclin D3	271	1	0	0	1	0	0	0	0	0	rno-miR-96-5p	-0.18	-0.18	0.67
COL9A1	ENST00000357250.6	collagen, type IX, alpha 1	9	1	0	1	0	0	0	0	0	0	rno-miR-96-5p	-0.18	-0.18	0.58	2005, 2007
CELSR2	ENST00000271332.3	cadherin, EGF LAG seven-pass G-type receptor 2	2475	1	0	1	0	0	0	0	0	0	rno-miR-96-5p	-0.17	-0.17	0.76	2005, 2007, 2009, 2011
GJA3	ENST00000241125.3	gap junction protein, alpha 3, 46kDa	244	1	0	0	1	0	0	0	0	0	rno-miR-96-5p	-0.17	-0.17	0.74	2007, 2009, 2011
KIF19	ENST00000389916.4	kinesin family member 19	5	1	0	0	1	0	0	0	0	0	rno-miR-96-5p	-0.17	-0.17	0.71	2009, 2011
FADS3	ENST00000540820.1	fatty acid desaturase 3	62	1	0	1	0	0	0	0	0	1	rno-miR-96-5p	-0.17	-0.17	ORF
SP8	ENST00000418710.2	Sp8 transcription factor	95	1	0	0	1	2	0	1	1	2	rno-miR-96-5p	-0.17	-0.28	0.88	2009, 2011
RAD23B	ENST00000358015.3	RAD23 homolog B (S. cerevisiae)	1012	1	0	0	1	0	0	0	0	0	rno-miR-96-5p	-0.17	-0.17	0.74	2007, 2009, 2011
KCNJ14	ENST00000391884.1	potassium inwardly-rectifying channel, subfamily J, member 14	29	1	0	0	1	0	0	0	0	0	rno-miR-96-5p	-0.17	-0.17	0.74	2007, 2009, 2011
AMPH	ENST00000325590.5	amphiphysin	16	1	0	0	1	0	0	0	0	0	rno-miR-96-5p	-0.17	-0.17	0.72	2009, 2011
MTMR12	ENST00000280285.5	myotubularin related protein 12	156	1	0	1	0	0	0	0	0	0	rno-miR-96-5p	-0.17	-0.29	0.77	2007, 2009, 2011
SHC4	ENST00000332408.4	SHC (Src homology 2 domain containing) family, member 4	61	1	0	0	1	0	0	0	0	0	rno-miR-96-5p	-0.17	-0.17	0.74	2007, 2009, 2011
DSCAM	ENST00000400454.1	Down syndrome cell adhesion molecule	5	1	0	0	1	0	0	0	0	0	rno-miR-96-5p	-0.17	-0.17	0.74	2007
FREM1	ENST00000380881.4	FRAS1 related extracellular matrix 1	25	1	1	0	0	1	0	0	1	1	rno-miR-96-5p	-0.17	-0.22	< 0.1	2011
TMEM127	ENST00000258439.3	transmembrane protein 127	296	2	0	0	2	0	0	0	0	0	rno-miR-96-5p	-0.17	-0.32	0.9	2011
HBP1	ENST00000222574.4	HMG-box transcription factor 1	167	1	0	1	0	1	0	0	1	0	rno-miR-96-5p	-0.17	-0.17	0.49	2007
ZNRF1	ENST00000335325.4	zinc and ring finger 1, E3 ubiquitin protein ligase	519	1	0	0	1	0	0	0	0	0	rno-miR-96-5p	-0.17	-0.17	0.74	2007, 2009, 2011
GXYLT1	ENST00000398675.3	glucoside xylosyltransferase 1	126	2	0	0	2	0	0	0	0	1	rno-miR-96-5p	-0.17	-0.18	0.93	2009, 2011
EIF3J	ENST00000261868.5	eukaryotic translation initiation factor 3, subunit J	1646	1	0	0	1	0	0	0	0	1	rno-miR-96-5p	-0.17	-0.17	0.74	2007, 2009, 2011
PAIP1	ENST00000514514.1	poly(A) binding protein interacting protein 1	165	1	0	0	1	0	0	0	0	0	rno-miR-96-5p	-0.17	-0.17	0.65	2007, 2009, 2011
SLMO2	ENST00000355937.4	slowmo homolog 2 (Drosophila)	374	1	0	0	1	0	0	0	0	0	rno-miR-96-5p	-0.17	-0.2	0.73
AC012215.1	ENST00000437887.1	Uncharacterized protein	31	1	0	0	1	1	0	0	1	1	rno-miR-96-5p	-0.17	-0.22	0.74
PCDH8	ENST00000377942.3	protocadherin 8	11	1	0	0	1	0	0	0	0	1	rno-miR-96-5p	-0.17	-0.17	0.74	2007, 2009, 2011
ITPR2	ENST00000381340.3	inositol 1,4,5-trisphosphate receptor, type 2	334	1	0	1	0	2	0	1	1	0	rno-miR-96-5p	-0.17	-0.2	0.68	2005, 2007, 2009, 2011
GK	ENST00000378946.3	glycerol kinase	38	1	0	0	1	0	0	0	0	1	rno-miR-96-5p	-0.17	-0.17	0.69	2007
PLEKHA7	ENST00000531066.1	pleckstrin homology domain containing, family A member 7	40	1	0	0	1	0	0	0	0	0	rno-miR-96-5p	-0.17	-0.19	0.74
XIAP	ENST00000371199.3	X-linked inhibitor of apoptosis	153	1	0	1	0	0	0	0	0	0	rno-miR-96-5p	-0.17	-0.27	0.84	2011
EPAS1	ENST00000263734.3	endothelial PAS domain protein 1	3689	1	0	0	1	0	0	0	0	0	rno-miR-96-5p	-0.17	-0.17	0.74	2007, 2009, 2011
INTS6	ENST00000311234.4	integrator complex subunit 6	433	1	0	0	1	0	0	0	0	3	rno-miR-96-5p	-0.17	-0.17	0.71	2007, 2009, 2011
TOX3	ENST00000407228.3	TOX high mobility group box family member 3	59	1	0	0	1	0	0	0	0	0	rno-miR-96-5p	-0.17	-0.17	0.73	2007, 2009, 2011
PHACTR4	ENST00000373839.3	phosphatase and actin regulator 4	85	1	0	1	0	0	0	0	0	0	rno-miR-96-5p	-0.17	-0.21	0.85
ELAVL4	ENST00000371824.1	ELAV like neuron-specific RNA binding protein 4	5	1	0	0	1	2	0	0	2	0	rno-miR-96-5p	-0.17	-0.17	0.75
TRIM44	ENST00000299413.5	tripartite motif containing 44	4203	1	0	1	0	1	0	1	0	2	rno-miR-96-5p	-0.16	-0.45	0.66
ELL	ENST00000262809.4	elongation factor RNA polymerase II	250	1	0	0	1	0	0	0	0	0	rno-miR-96-5p	-0.16	-0.22	0.74	2007, 2009, 2011
GPRIN3	ENST00000609438.1	GPRIN family member 3	213	1	0	1	0	0	0	0	0	3	rno-miR-96-5p	-0.16	-0.17	0.82
PDE7B	ENST00000308191.6	phosphodiesterase 7B	148	1	0	0	1	0	0	0	0	1	rno-miR-96-5p	-0.16	-0.2	0.74	2007, 2009, 2011
BRMS1L	ENST00000216807.7	breast cancer metastasis-suppressor 1-like	230	1	0	0	1	1	0	1	0	0	rno-miR-96-5p	-0.16	-0.3	0.74	2007
MFAP3	ENST00000436816.1	microfibrillar-associated protein 3	1139	1	0	0	1	0	0	0	0	0	rno-miR-96-5p	-0.16	-0.16	0.73	2007, 2009, 2011
PHF21B	ENST00000403565.1	PHD finger protein 21B	8	1	0	0	1	0	0	0	0	1	rno-miR-96-5p	-0.16	-0.16	0.66	2007, 2009, 2011
PLOD2	ENST00000461497.1	procollagen-lysine, 2-oxoglutarate 5-dioxygenase 2	141	1	1	0	0	0	0	0	0	0	rno-miR-96-5p	-0.16	-0.52	0.89	2005, 2007, 2009, 2011
RAD51	ENST00000423169.2	RAD51 recombinase	838	1	0	0	1	0	0	0	0	0	rno-miR-96-5p	-0.16	-0.21	ORF
FRMD5	ENST00000484674.1	FERM domain containing 5	161	1	1	0	0	0	0	0	0	0	rno-miR-96-5p	-0.16	-0.48	0.9
FAM178A	ENST00000238961.4	family with sequence similarity 178, member A	130	1	1	0	0	0	0	0	0	1	rno-miR-96-5p	-0.16	-0.3	0.72	2005, 2007, 2009, 2011
KPNA3	ENST00000261667.3	karyopherin alpha 3 (importin alpha 4)	104	1	0	0	1	0	0	0	0	1	rno-miR-96-5p	-0.16	-0.16	0.71	2007, 2009, 2011
HCN4	ENST00000261917.3	hyperpolarization activated cyclic nucleotide-gated potassium channel 4	19	1	0	1	0	0	0	0	0	0	rno-miR-96-5p	-0.16	-0.16	0.77
YES1	ENST00000577961.1	v-yes-1 Yamaguchi sarcoma viral oncogene homolog 1	168	1	0	0	1	0	0	0	0	1	rno-miR-96-5p	-0.16	-0.16	0.74	2007, 2009, 2011
FBXW11	ENST00000296933.6	F-box and WD repeat domain containing 11	81	1	1	0	0	0	0	0	0	1	rno-miR-96-5p	-0.16	-0.16	0.85	2005, 2007, 2009, 2011
MBNL2	ENST00000345429.6	muscleblind-like splicing regulator 2	34	1	0	0	1	0	0	0	0	1	rno-miR-96-5p	-0.16	-0.25	0.7	2007, 2011
MYO1C	ENST00000359786.5	myosin IC	1073	1	0	0	1	0	0	0	0	1	rno-miR-96-5p	-0.16	-0.21	0.74	2007, 2009, 2011
CREB3L2	ENST00000330387.6	cAMP responsive element binding protein 3-like 2	2872	1	0	1	0	0	0	0	0	1	rno-miR-96-5p	-0.15	-0.15	0.8	2005, 2007, 2009
KIAA0087	ENST00000242109.3	KIAA0087	5	1	0	0	1	0	0	0	0	0	rno-miR-96-5p	-0.15	-0.15	0.74
SH3BGRL3	ENST00000319041.6	SH3 domain binding glutamic acid-rich protein like 3	8719	1	0	0	1	0	0	0	0	0	rno-miR-96-5p	-0.15	-0.16	0.72	2007, 2009, 2011
ZNF488	ENST00000494156.1	zinc finger protein 488	61	1	0	1	0	0	0	0	0	0	rno-miR-96-5p	-0.15	-0.17	ORF
TAPT1	ENST00000405303.2	transmembrane anterior posterior transformation 1	105	1	0	0	1	1	0	0	1	0	rno-miR-96-5p	-0.15	-0.18	0.71	2007, 2009, 2011
PCNX	ENST00000304743.2	pecanex homolog (Drosophila)	458	1	0	0	1	0	0	0	0	0	rno-miR-96-5p	-0.15	-0.16	0.74	2007, 2009, 2011
RCC2	ENST00000375436.4	regulator of chromosome condensation 2	180	1	0	0	1	0	0	0	0	0	rno-miR-96-5p	-0.15	-0.15	0.74	2007, 2009, 2011
KLF3	ENST00000261438.5	Kruppel-like factor 3 (basic)	515	1	1	0	0	0	0	0	0	2	rno-miR-96-5p	-0.15	-0.18	0.33	2005, 2007, 2009, 2011
NKAP	ENST00000371410.3	NFKB activating protein	422	1	0	1	0	0	0	0	0	0	rno-miR-96-5p	-0.15	-0.3	0.57
MECOM	ENST00000460814.1	MDS1 and EVI1 complex locus	138	1	0	0	1	0	0	0	0	0	rno-miR-96-5p	-0.15	-0.16	0.66	2011
ATF2	ENST00000487334.2	activating transcription factor 2	123	1	0	1	0	0	0	0	0	1	rno-miR-96-5p	-0.15	-0.16	< 0.1
SNAP23	ENST00000249647.3	synaptosomal-associated protein, 23kDa	99	1	0	0	1	0	0	0	0	0	rno-miR-96-5p	-0.15	-0.15	0.72	2007, 2009, 2011
CADM2	ENST00000383699.3	cell adhesion molecule 2	5	1	0	0	1	1	0	0	1	1	rno-miR-96-5p	-0.15	-0.15	0.67	2007, 2009, 2011
FAM167A	ENST00000284486.4	family with sequence similarity 167, member A	85	1	0	0	1	2	0	0	2	1	rno-miR-96-5p	-0.15	-0.15	0.61	2007, 2011
CXADR	ENST00000356275.6	coxsackie virus and adenovirus receptor	56	1	0	0	1	1	0	0	1	0	rno-miR-96-5p	-0.15	-0.16	0.73	2011
NDRG1	ENST00000323851.7	N-myc downstream regulated 1	2195	1	0	0	1	0	0	0	0	1	rno-miR-96-5p	-0.15	-0.15	0.72	2011
CNN3	ENST00000370206.4	calponin 3, acidic	4490	1	0	1	0	0	0	0	0	1	rno-miR-96-5p	-0.15	-0.4	0.38	2005, 2007, 2011
KCNK10	ENST00000340700.5	potassium channel, subfamily K, member 10	5	1	0	0	1	0	0	0	0	1	rno-miR-96-5p	-0.15	-0.17	0.74	2007, 2011
OGT	ENST00000373719.3	O-linked N-acetylglucosamine (GlcNAc) transferase	1036	1	1	0	0	0	0	0	0	0	rno-miR-96-5p	-0.15	-0.31	0.9	2005, 2007, 2009, 2011
FAF2	ENST00000261942.6	Fas associated factor family member 2	1700	1	0	1	0	0	0	0	0	0	rno-miR-96-5p	-0.15	-0.18	0.81	2007, 2009, 2011
CBX2	ENST00000310942.4	chromobox homolog 2	1816	1	0	0	1	0	0	0	0	2	rno-miR-96-5p	-0.15	-0.15	0.74	2007, 2009, 2011
DENR	ENST00000280557.6	density-regulated protein	186	1	0	0	1	0	0	0	0	0	rno-miR-96-5p	-0.15	-0.2	0.74	2007, 2009, 2011
WDR47	ENST00000400794.3	WD repeat domain 47	185	1	0	0	1	0	0	0	0	0	rno-miR-96-5p	-0.15	-0.15	0.7	2007
ASUN	ENST00000261191.7	asunder spermatogenesis regulator	227	1	0	0	1	0	0	0	0	0	rno-miR-96-5p	-0.15	-0.18	0.6
GCNT4	ENST00000322348.4	glucosaminyl (N-acetyl) transferase 4, core 2	19	1	0	0	1	2	0	0	2	1	rno-miR-96-5p	-0.15	-0.18	0.74	2011
ABAT	ENST00000569156.1	4-aminobutyrate aminotransferase	66	1	0	1	0	0	0	0	0	1	rno-miR-96-5p	-0.15	-0.34	0.85	2005, 2007, 2009, 2011
XKR4	ENST00000327381.6	XK, Kell blood group complex subunit-related family, member 4	5	1	1	0	0	2	0	0	2	1	rno-miR-96-5p	-0.14	-0.14	0.9	2007, 2009, 2011
GAB2	ENST00000340149.2	GRB2-associated binding protein 2	627	1	0	0	1	0	0	0	0	2	rno-miR-96-5p	-0.14	-0.14	0.74	2009, 2011
NUMB	ENST00000554546.1	numb homolog (Drosophila)	2707	1	0	0	1	0	0	0	0	0	rno-miR-96-5p	-0.14	-0.15	0.74	2007, 2009, 2011
CCDC88C	ENST00000389857.6	coiled-coil domain containing 88C	42	1	0	1	0	0	0	0	0	0	rno-miR-96-5p	-0.14	-0.15	0.84	2007, 2009, 2011
SYNE2	ENST00000358025.3	spectrin repeat containing, nuclear envelope 2	27	1	0	0	1	0	0	0	0	0	rno-miR-96-5p	-0.14	-0.16	0.54	2007, 2009, 2011
TRIM71	ENST00000383763.5	tripartite motif containing 71, E3 ubiquitin protein ligase	67	2	1	0	1	0	0	0	0	0	rno-miR-96-5p	-0.14	-0.22	0.97
GAB4	ENST00000400588.1	GRB2-associated binding protein family, member 4	5	1	0	0	1	0	0	0	0	0	rno-miR-96-5p	-0.14	-0.14	0.72
AGO1	ENST00000373204.4	argonaute RISC catalytic component 1	402	1	0	0	1	0	0	0	0	1	rno-miR-96-5p	-0.14	-0.15	0.74	2007, 2009, 2011
GREB1	ENST00000381486.2	growth regulation by estrogen in breast cancer 1	40	1	0	0	1	0	0	0	0	0	rno-miR-96-5p	-0.14	-0.16	0.74
SLCO3A1	ENST00000318445.6	solute carrier organic anion transporter family, member 3A1	133	1	0	0	1	1	0	0	1	0	rno-miR-96-5p	-0.14	-0.14	0.79	2007, 2011
KIAA1217	ENST00000396445.1	KIAA1217	320	1	0	0	1	0	0	0	0	0	rno-miR-96-5p	-0.14	-0.18	0.67	2007, 2009, 2011
RNF139	ENST00000303545.3	ring finger protein 139	237	1	1	0	0	0	0	0	0	0	rno-miR-96-5p	-0.14	-0.55	0.77	2005, 2007, 2009, 2011
ZC3H6	ENST00000343936.4	zinc finger CCCH-type containing 6	10	1	0	0	1	0	0	0	0	0	rno-miR-96-5p	-0.14	-0.14	0.73	2009, 2011
ATF7IP	ENST00000261168.4	activating transcription factor 7 interacting protein	667	1	0	1	0	1	0	0	1	1	rno-miR-96-5p	-0.14	-0.15	0.73
COG3	ENST00000349995.5	component of oligomeric golgi complex 3	53	1	0	0	1	0	0	0	0	1	rno-miR-96-5p	-0.14	-0.14	0.73
ESYT1	ENST00000394048.5	extended synaptotagmin-like protein 1	401	1	0	0	1	0	0	0	0	0	rno-miR-96-5p	-0.14	-0.14	0.71	2007, 2009, 2011
ZCCHC14	ENST00000268616.4	zinc finger, CCHC domain containing 14	64	1	0	0	1	0	0	0	0	1	rno-miR-96-5p	-0.14	-0.15	0.74	2007, 2009, 2011
SOX6	ENST00000316399.6	SRY (sex determining region Y)-box 6	22	2	1	0	1	0	0	0	0	0	rno-miR-96-5p	-0.14	-0.42	0.97	2005, 2007, 2009, 2011
CHIC1	ENST00000373504.6	cysteine-rich hydrophobic domain 1	16	1	1	0	0	0	0	0	0	1	rno-miR-96-5p	-0.14	-0.41	0.88	2009, 2011
SLC43A2	ENST00000301335.5	solute carrier family 43 (amino acid system L transporter), member 2	68	1	0	0	1	1	0	1	0	0	rno-miR-96-5p	-0.14	-0.16	0.74	2007, 2011
FGF9	ENST00000382353.5	fibroblast growth factor 9	136	1	0	0	1	1	0	1	0	0	rno-miR-96-5p	-0.14	-0.3	0.73	2007, 2009, 2011
SLC16A7	ENST00000261187.4	solute carrier family 16 (monocarboxylate transporter), member 7	73	1	0	1	0	0	0	0	0	1	rno-miR-96-5p	-0.14	-0.29	0.85	2005, 2007, 2009, 2011
REEP1	ENST00000165698.5	receptor accessory protein 1	49	1	0	0	1	0	0	0	0	0	rno-miR-96-5p	-0.14	-0.14	0.74	2007, 2009, 2011
VPS26B	ENST00000281187.5	vacuolar protein sorting 26 homolog B (S. pombe)	1236	1	0	0	1	0	0	0	0	1	rno-miR-96-5p	-0.14	-0.15	0.68	2007, 2009, 2011
MFHAS1	ENST00000276282.6	malignant fibrous histiocytoma amplified sequence 1	130	1	0	1	0	0	0	0	0	0	rno-miR-96-5p	-0.14	-0.18	0.83	2007, 2009, 2011
LHX1	ENST00000254457.5	LIM homeobox 1	15	1	0	0	1	0	0	0	0	0	rno-miR-96-5p	-0.14	-0.14	0.74	2011
ARHGEF3	ENST00000296315.3	Rho guanine nucleotide exchange factor (GEF) 3	359	1	0	0	1	0	0	0	0	0	rno-miR-96-5p	-0.14	-0.14	0.65	2007, 2009, 2011
PP13439	ENST00000331659.2		289	1	0	0	1	0	0	0	0	0	rno-miR-96-5p	-0.14	-0.14	0.7
ARPC5L	ENST00000353214.2	actin related protein 2/3 complex, subunit 5-like	851	1	1	0	0	0	0	0	0	0	rno-miR-96-5p	-0.14	-0.71	0.52
PCLO	ENST00000333891.9	piccolo presynaptic cytomatrix protein	22	1	0	1	0	0	0	0	0	1	rno-miR-96-5p	-0.14	-0.14	0.73	2009, 2011
DRGX	ENST00000374139.2	dorsal root ganglia homeobox	5	1	0	0	1	0	0	0	0	1	rno-miR-96-5p	-0.14	-0.14	0.73
POLR3G	ENST00000504930.1	polymerase (RNA) III (DNA directed) polypeptide G (32kD)	67	1	0	0	1	0	0	0	0	0	rno-miR-96-5p	-0.13	-0.13	0.73	2007, 2009, 2011
TNRC6A	ENST00000395799.3	trinucleotide repeat containing 6A	267	1	0	0	1	0	0	0	0	0	rno-miR-96-5p	-0.13	-0.13	0.73	2007, 2009, 2011
CTDSP2	ENST00000398073.2	CTD (carboxy-terminal domain, RNA polymerase II, polypeptide A) small phosphatase 2	991	1	0	0	1	1	0	1	0	0	rno-miR-96-5p	-0.13	-0.13	0.69
TLN1	ENST00000314888.9	talin 1	266	2	0	1	1	0	0	0	0	1	rno-miR-96-5p	-0.13	-0.2	0.92	2007
BICD1	ENST00000548411.1	bicaudal D homolog 1 (Drosophila)	205	1	0	0	1	1	0	1	0	1	rno-miR-96-5p	-0.13	-0.16	0.61
FGF14	ENST00000376131.4	fibroblast growth factor 14	5	1	0	0	1	0	0	0	0	0	rno-miR-96-5p	-0.13	-0.13	0.7
ETF1	ENST00000499810.2	eukaryotic translation termination factor 1	31	1	0	0	1	0	0	0	0	0	rno-miR-96-5p	-0.13	-0.14	0.73	2007, 2011
SMCR8	ENST00000406438.3	Smith-Magenis syndrome chromosome region, candidate 8	219	1	0	0	1	1	0	0	1	1	rno-miR-96-5p	-0.13	-0.14	0.74	2007, 2009, 2011
RAB11FIP5	ENST00000258098.6	RAB11 family interacting protein 5 (class I)	81	1	0	0	1	0	0	0	0	0	rno-miR-96-5p	-0.13	-0.14	0.68	2007, 2011
KCNC3	ENST00000376959.2	potassium voltage-gated channel, Shaw-related subfamily, member 3	5	1	0	0	1	1	1	0	0	0	rno-miR-96-5p	-0.13	-0.13	0.73
PAK3	ENST00000372007.5	p21 protein (Cdc42/Rac)-activated kinase 3	8	2	0	1	1	0	0	0	0	0	rno-miR-96-5p	-0.13	-0.17	0.93
MARCH3	ENST00000308660.5	membrane-associated ring finger (C3HC4) 3, E3 ubiquitin protein ligase	77	1	0	0	1	0	0	0	0	0	rno-miR-96-5p	-0.13	-0.13	0.74	2007, 2009, 2011
LRP6	ENST00000261349.4	low density lipoprotein receptor-related protein 6	157	1	0	1	0	0	0	0	0	0	rno-miR-96-5p	-0.13	-0.19	0.83	2009, 2011
SEC62	ENST00000337002.4	SEC62 homolog (S. cerevisiae)	746	1	0	1	0	1	0	0	1	1	rno-miR-96-5p	-0.13	-0.29	0.85	2005, 2007, 2009, 2011
GPR155	ENST00000392552.2	G protein-coupled receptor 155	11	1	0	0	1	0	0	0	0	1	rno-miR-96-5p	-0.13	-0.13	0.68
MAK	ENST00000313243.2	male germ cell-associated kinase	7	1	0	0	1	0	0	0	0	0	rno-miR-96-5p	-0.13	-0.19	0.59	2007, 2009, 2011
DOCK4	ENST00000428084.1	dedicator of cytokinesis 4	211	1	0	0	1	0	0	0	0	0	rno-miR-96-5p	-0.13	-0.13	0.73	2007, 2009, 2011
SMAD1	ENST00000302085.4	SMAD family member 1	240	1	0	0	1	0	0	0	0	0	rno-miR-96-5p	-0.13	-0.13	0.65	2007
CORO1C	ENST00000261401.3	coronin, actin binding protein, 1C	1970	1	0	0	1	0	0	0	0	0	rno-miR-96-5p	-0.13	-0.13	0.74	2007, 2009, 2011
RAB22A	ENST00000244040.3	RAB22A, member RAS oncogene family	484	1	0	1	0	2	0	0	2	2	rno-miR-96-5p	-0.13	-0.23	0.7	2009, 2011
DUSP22	ENST00000419235.2	dual specificity phosphatase 22	1330	1	0	0	1	0	0	0	0	1	rno-miR-96-5p	-0.13	-0.13	0.7	2009, 2011
DENND6A	ENST00000311128.5	DENN/MADD domain containing 6A	139	1	0	0	1	0	0	0	0	0	rno-miR-96-5p	-0.13	-0.13	0.66	2007, 2009, 2011
CYGB	ENST00000293230.5	cytoglobin	10	1	0	1	0	0	0	0	0	0	rno-miR-96-5p	-0.13	-0.13	ORF	2005, 2007
DOCK9	ENST00000376460.1	dedicator of cytokinesis 9	172	1	0	0	1	0	0	0	0	1	rno-miR-96-5p	-0.13	-0.13	0.74	2007, 2011
CTDP1	ENST00000075430.7	CTD (carboxy-terminal domain, RNA polymerase II, polypeptide A) phosphatase, subunit 1	63	1	0	0	1	0	0	0	0	0	rno-miR-96-5p	-0.13	-0.13	0.74	2011
GAN	ENST00000568107.2	gigaxonin	185	1	1	0	0	1	0	0	1	1	rno-miR-96-5p	-0.13	-0.22	0.9	2011
ARPP19	ENST00000566423.1	cAMP-regulated phosphoprotein, 19kDa	1316	1	0	1	0	0	0	0	0	1	rno-miR-96-5p	-0.13	-0.39	0.85	2005, 2007, 2009, 2011
MYCBP2	ENST00000544440.2	MYC binding protein 2, E3 ubiquitin protein ligase	343	1	0	0	1	0	0	0	0	1	rno-miR-96-5p	-0.13	-0.14	0.74	2011
LMOD1	ENST00000367288.4	leiomodin 1 (smooth muscle)	148	1	0	0	1	1	0	0	1	0	rno-miR-96-5p	-0.13	-0.14	0.74	2007, 2009, 2011
ATP8A1	ENST00000381668.5	ATPase, aminophospholipid transporter (APLT), class I, type 8A, member 1	48	1	0	0	1	1	0	0	1	0	rno-miR-96-5p	-0.13	-0.13	0.74	2009, 2011
CCNJ	ENST00000265992.5	cyclin J	5	1	0	0	1	0	0	0	0	1	rno-miR-96-5p	-0.12	-0.12	0.6	2007, 2009, 2011
FAM134B	ENST00000399793.2	family with sequence similarity 134, member B	102	1	0	0	1	0	0	0	0	0	rno-miR-96-5p	-0.12	-0.17	0.74	2011
RHOBTB1	ENST00000337910.5	Rho-related BTB domain containing 1	229	1	0	0	1	0	0	0	0	0	rno-miR-96-5p	-0.12	-0.17	0.72	2007, 2009, 2011
DIXDC1	ENST00000440460.2	DIX domain containing 1	307	1	0	0	1	1	0	0	1	0	rno-miR-96-5p	-0.12	-0.12	0.75	2007, 2009, 2011
UBXN10	ENST00000375099.3	UBX domain protein 10	5	1	0	0	1	0	0	0	0	0	rno-miR-96-5p	-0.12	-0.12	0.74	2009, 2011
BRWD3	ENST00000373275.4	bromodomain and WD repeat domain containing 3	506	1	1	0	0	0	0	0	0	1	rno-miR-96-5p	-0.12	-0.12	0.9	2011
KRAS	ENST00000256078.4	Kirsten rat sarcoma viral oncogene homolog	40	1	0	1	0	0	0	0	0	0	rno-miR-96-5p	-0.12	-0.38	0.85	2005, 2007, 2009, 2011
MST4	ENST00000394334.2	Serine/threonine-protein kinase MST4	47	1	0	0	1	0	0	0	0	1	rno-miR-96-5p	-0.12	-0.15	0.71
PAPPA	ENST00000328252.3	pregnancy-associated plasma protein A, pappalysin 1	350	1	0	1	0	0	0	0	0	1	rno-miR-96-5p	-0.12	-0.13	0.77	2005, 2007, 2009, 2011
PAFAH1B1	ENST00000397195.5	platelet-activating factor acetylhydrolase 1b, regulatory subunit 1 (45kDa)	1570	1	0	0	1	0	0	0	0	0	rno-miR-96-5p	-0.12	-0.14	0.69	2007
L1CAM	ENST00000370060.1	L1 cell adhesion molecule	439	1	0	0	1	0	0	0	0	0	rno-miR-96-5p	-0.12	-0.12	0.74	2007, 2009, 2011
DOK4	ENST00000566936.1	docking protein 4	183	1	0	0	1	0	0	0	0	1	rno-miR-96-5p	-0.12	-0.23	0.71	2007, 2009, 2011
FAM126B	ENST00000418596.3	family with sequence similarity 126, member B	132	1	0	0	1	0	0	0	0	0	rno-miR-96-5p	-0.12	-0.13	0.63	2007, 2011
HS3ST1	ENST00000002596.5	heparan sulfate (glucosamine) 3-O-sulfotransferase 1	9	1	1	0	0	1	1	0	0	0	rno-miR-96-5p	-0.12	-0.23	0.46
SLC6A6	ENST00000454876.2	solute carrier family 6 (neurotransmitter transporter), member 6	280	1	0	0	1	0	0	0	0	1	rno-miR-96-5p	-0.12	-0.13	0.7	2007, 2011
LSM14A	ENST00000433627.5	LSM14A, SCD6 homolog A (S. cerevisiae)	362	1	0	0	1	0	0	0	0	0	rno-miR-96-5p	-0.12	-0.19	0.71	2011
STK10	ENST00000176763.5	serine/threonine kinase 10	655	1	0	0	1	0	0	0	0	2	rno-miR-96-5p	-0.12	-0.12	0.73	2009, 2011
ZIC3	ENST00000287538.5	Zic family member 3	9	1	0	0	1	0	0	0	0	0	rno-miR-96-5p	-0.12	-0.12	0.73	2003, 2007, 2009, 2011
INTU	ENST00000335251.6	inturned planar cell polarity protein	105	1	0	1	0	0	0	0	0	0	rno-miR-96-5p	-0.12	-0.19	0.81
RCOR1	ENST00000262241.6	REST corepressor 1	403	1	0	0	1	0	0	0	0	0	rno-miR-96-5p	-0.12	-0.12	0.74	2009, 2011
TAF4	ENST00000252996.4	TAF4 RNA polymerase II, TATA box binding protein (TBP)-associated factor, 135kDa	61	1	0	0	1	0	0	0	0	0	rno-miR-96-5p	-0.12	-0.12	0.7	2007
RNF144B	ENST00000259939.3	ring finger protein 144B	17	1	0	0	1	0	0	0	0	1	rno-miR-96-5p	-0.12	-0.12	0.68	2011
VSIG10	ENST00000359236.5	V-set and immunoglobulin domain containing 10	355	2	1	1	0	0	0	0	0	0	rno-miR-96-5p	-0.12	-0.51	0.91	2011
EBF1	ENST00000313708.6	early B-cell factor 1	42	1	0	0	1	0	0	0	0	0	rno-miR-96-5p	-0.12	-0.14	0.73	2009, 2011
CCDC50	ENST00000392455.3	coiled-coil domain containing 50	961	1	1	0	0	0	0	0	0	2	rno-miR-96-5p	-0.12	-0.38	0.48
NAMPT	ENST00000222553.3	nicotinamide phosphoribosyltransferase	375	1	0	0	1	0	0	0	0	1	rno-miR-96-5p	-0.12	-0.12	0.65	2007, 2009, 2011
PTPRG	ENST00000474889.1	protein tyrosine phosphatase, receptor type, G	696	1	0	0	1	1	0	0	1	0	rno-miR-96-5p	-0.12	-0.15	0.85
FAM110B	ENST00000361488.3	family with sequence similarity 110, member B	60	1	0	0	1	0	0	0	0	0	rno-miR-96-5p	-0.12	-0.12	0.74	2009, 2011
S100PBP	ENST00000373475.5	S100P binding protein	428	1	0	0	1	1	0	0	1	1	rno-miR-96-5p	-0.12	-0.13	0.65	2011
CDYL2	ENST00000570137.2	chromodomain protein, Y-like 2	239	1	0	1	0	0	0	0	0	0	rno-miR-96-5p	-0.12	-0.15	0.85
CDC27	ENST00000066544.3	cell division cycle 27	438	1	0	1	0	0	0	0	0	1	rno-miR-96-5p	-0.12	-0.36	0.6
AATK	ENST00000326724.4	apoptosis-associated tyrosine kinase	307	1	0	0	1	0	0	0	0	0	rno-miR-96-5p	-0.12	-0.12	0.74	2009, 2011
EPT1	ENST00000260585.7	ethanolaminephosphotransferase 1 (CDP-ethanolamine-specific)	449	1	0	0	1	0	0	0	0	0	rno-miR-96-5p	-0.12	-0.12	0.73	2007, 2009, 2011
TPM2	ENST00000378300.5	tropomyosin 2 (beta)	9695	1	0	1	0	0	0	0	0	0	rno-miR-96-5p	-0.12	-0.12	ORF
PCSK5	ENST00000376752.4	proprotein convertase subtilisin/kexin type 5	68	1	0	0	1	0	0	0	0	0	rno-miR-96-5p	-0.11	-0.11	0.74
SLITRK4	ENST00000381779.4	SLIT and NTRK-like family, member 4	86	1	0	0	1	0	0	0	0	0	rno-miR-96-5p	-0.11	-0.11	0.72	2007, 2011
LDOC1L	ENST00000341255.3	leucine zipper, down-regulated in cancer 1-like	348	1	0	0	1	0	0	0	0	0	rno-miR-96-5p	-0.11	-0.11	0.67	2007, 2009, 2011
KIAA2018	ENST00000316407.4	KIAA2018	23	1	0	1	0	0	0	0	0	0	rno-miR-96-5p	-0.11	-0.11	0.37	2005, 2007, 2009, 2011
KDELR2	ENST00000258739.4	KDEL (Lys-Asp-Glu-Leu) endoplasmic reticulum protein retention receptor 2	5077	1	0	0	1	0	0	0	0	0	rno-miR-96-5p	-0.11	-0.26	0.69
SCN1A	ENST00000423058.2	sodium channel, voltage-gated, type I, alpha subunit	21	1	0	0	1	1	0	0	1	0	rno-miR-96-5p	-0.11	-0.13	0.74	2011
CGGBP1	ENST00000309534.6	CGG triplet repeat binding protein 1	990	1	0	0	1	0	0	0	0	0	rno-miR-96-5p	-0.11	-0.21	0.69
FBXO33	ENST00000298097.7	F-box protein 33	306	1	0	0	1	0	0	0	0	1	rno-miR-96-5p	-0.11	-0.11	0.73	2007, 2009, 2011
PLEKHA8	ENST00000449726.1	pleckstrin homology domain containing, family A (phosphoinositide binding specific) member 8	661	1	0	0	1	0	0	0	0	2	rno-miR-96-5p	-0.11	-0.12	0.74	2011
IGF2BP1	ENST00000290341.3	insulin-like growth factor 2 mRNA binding protein 1	460	2	1	0	1	0	0	0	0	1	rno-miR-96-5p	-0.11	-0.17	0.97	2007, 2009, 2011
ZNF532	ENST00000336078.4	zinc finger protein 532	5	1	0	0	1	0	0	0	0	0	rno-miR-96-5p	-0.11	-0.11	0.74	2007, 2009, 2011
EFNB2	ENST00000245323.4	ephrin-B2	25	1	0	0	1	0	0	0	0	0	rno-miR-96-5p	-0.11	-0.11	0.73	2007, 2009, 2011
SCN9A	ENST00000409672.1	sodium channel, voltage-gated, type IX, alpha subunit	240	1	0	0	1	0	0	0	0	1	rno-miR-96-5p	-0.11	-0.16	0.74	2011
PPP1R9B	ENST00000316878.6	protein phosphatase 1, regulatory subunit 9B	120	1	1	0	0	0	0	0	0	0	rno-miR-96-5p	-0.11	-0.11	0.85	2007, 2009, 2011
TP53INP2	ENST00000374810.3	tumor protein p53 inducible nuclear protein 2	12	1	0	0	1	0	0	0	0	0	rno-miR-96-5p	-0.11	-0.11	0.74	2007, 2011
PPP1R13L	ENST00000360957.5	protein phosphatase 1, regulatory subunit 13 like	68	1	0	0	1	0	0	0	0	0	rno-miR-96-5p	-0.11	-0.11	0.54	2011
WNK2	ENST00000395475.2	WNK lysine deficient protein kinase 2	134	1	1	0	0	0	0	0	0	0	rno-miR-96-5p	-0.11	-0.11	ORF
ACVR1	ENST00000263640.3	activin A receptor, type I	1523	1	0	0	1	0	0	0	0	0	rno-miR-96-5p	-0.11	-0.11	0.68	2007, 2009, 2011
CDK13	ENST00000181839.4	cyclin-dependent kinase 13	32	1	0	1	0	0	0	0	0	1	rno-miR-96-5p	-0.11	-0.15	0.79
BNC2	ENST00000380672.4	basonuclin 2	770	2	0	0	2	2	0	1	1	3	rno-miR-96-5p	-0.1	-0.27	0.93	2007, 2009, 2011
ZBTB7A	ENST00000322357.4	zinc finger and BTB domain containing 7A	37	1	0	0	1	0	0	0	0	0	rno-miR-96-5p	-0.1	-0.1	0.74
MYADM	ENST00000391770.4	myeloid-associated differentiation marker	3436	1	0	0	1	0	0	0	0	0	rno-miR-96-5p	-0.1	-0.1	0.74	2007, 2009, 2011
HNF4G	ENST00000396423.2	hepatocyte nuclear factor 4, gamma	5	1	0	0	1	0	0	0	0	0	rno-miR-96-5p	-0.1	-0.1	0.7	2009, 2011
STAG1	ENST00000383202.2	stromal antigen 1	94	1	0	0	1	1	0	0	1	0	rno-miR-96-5p	-0.1	-0.11	0.72	2007, 2011
RAP1GAP2	ENST00000254695.8	RAP1 GTPase activating protein 2	123	1	0	1	0	0	0	0	0	0	rno-miR-96-5p	-0.1	-0.15	0.72	2005, 2007, 2009, 2011
SOX5	ENST00000546136.1	SRY (sex determining region Y)-box 5	43	2	1	1	0	1	0	0	1	1	rno-miR-96-5p	-0.1	-0.32	0.98	2005, 2007, 2009, 2011
ONECUT2	ENST00000491143.2	one cut homeobox 2	847	2	0	1	1	0	0	0	0	2	rno-miR-96-5p	-0.1	-0.18	0.85	2007, 2009, 2011
CBLN4	ENST00000064571.2	cerebellin 4 precursor	5	1	0	0	1	0	0	0	0	0	rno-miR-96-5p	-0.1	-0.1	0.65	2007
IGF1R	ENST00000268035.6	insulin-like growth factor 1 receptor	561	1	0	0	1	1	0	0	1	0	rno-miR-96-5p	-0.1	-0.12	0.85	2007, 2009, 2011
ISL1	ENST00000230658.7	ISL LIM homeobox 1	67	1	0	0	1	0	0	0	0	0	rno-miR-96-5p	-0.1	-0.1	0.73	2007, 2009, 2011
PCMTD1	ENST00000360540.5	protein-L-isoaspartate (D-aspartate) O-methyltransferase domain containing 1	136	1	0	0	1	0	0	0	0	1	rno-miR-96-5p	-0.1	-0.1	0.63	2007, 2009, 2011
FNDC3B	ENST00000336824.4	fibronectin type III domain containing 3B	509	1	0	0	1	1	0	0	1	1	rno-miR-96-5p	-0.1	-0.18	0.84	2007
ATP6V1C1	ENST00000395862.3	ATPase, H+ transporting, lysosomal 42kDa, V1 subunit C1	951	1	1	0	0	0	0	0	0	0	rno-miR-96-5p	-0.1	-0.5	0.89	2009, 2011
FEM1C	ENST00000274457.3	fem-1 homolog c (C. elegans)	222	1	0	0	1	0	0	0	0	1	rno-miR-96-5p	-0.1	-0.1	0.74	2007, 2009, 2011
DCUN1D1	ENST00000292782.4	DCN1, defective in cullin neddylation 1, domain containing 1	267	1	0	0	1	0	0	0	0	2	rno-miR-96-5p	-0.1	-0.11	0.74
TMEM86A	ENST00000280734.2	transmembrane protein 86A	5	1	0	0	1	0	0	0	0	0	rno-miR-96-5p	-0.1	-0.1	0.74	2007, 2009, 2011
PHF13	ENST00000377648.4	PHD finger protein 13	1207	1	0	0	1	0	0	0	0	0	rno-miR-96-5p	-0.1	-0.1	0.74	2007, 2009, 2011
ELL2	ENST00000237853.4	elongation factor, RNA polymerase II, 2	397	1	0	0	1	0	0	0	0	0	rno-miR-96-5p	-0.1	-0.12	0.72	2007, 2009, 2011
PCDH10	ENST00000264360.5	protocadherin 10	9	1	0	0	1	0	0	0	0	1	rno-miR-96-5p	-0.1	-0.1	0.67	2007
CAMSAP2	ENST00000358823.2	calmodulin regulated spectrin-associated protein family, member 2	235	1	0	0	1	0	0	0	0	1	rno-miR-96-5p	-0.1	-0.13	0.69
LMTK2	ENST00000297293.5	lemur tyrosine kinase 2	51	2	0	0	2	0	0	0	0	0	rno-miR-96-5p	-0.09	-0.28	0.93	2011
CCND2	ENST00000261254.3	cyclin D2	66	2	0	0	2	0	0	0	0	0	rno-miR-96-5p	-0.09	-0.11	0.9	2007, 2009, 2011
KCTD2	ENST00000322444.6	potassium channel tetramerization domain containing 2	3328	1	0	0	1	0	0	0	0	0	rno-miR-96-5p	-0.09	-0.09	0.74	2007, 2009, 2011
LHX3	ENST00000371746.3	LIM homeobox 3	5	1	0	0	1	0	0	0	0	0	rno-miR-96-5p	-0.09	-0.09	0.74	2007, 2009, 2011
BCL2	ENST00000398117.1	B-cell CLL/lymphoma 2	55	1	0	0	1	0	0	0	0	2	rno-miR-96-5p	-0.09	-0.09	0.74	2007, 2009, 2011
ADAMTS18	ENST00000282849.5	ADAM metallopeptidase with thrombospondin type 1 motif, 18	7	1	0	0	1	0	0	0	0	0	rno-miR-96-5p	-0.09	-0.09	0.74	2007, 2009, 2011
DMRT3	ENST00000190165.2	doublesex and mab-3 related transcription factor 3	21	1	0	0	1	0	0	0	0	0	rno-miR-96-5p	-0.09	-0.15	0.66	2007
GPHN	ENST00000478722.1	gephyrin	122	1	0	0	1	0	0	0	0	0	rno-miR-96-5p	-0.09	-0.1	ORF
AREL1	ENST00000356357.4	apoptosis resistant E3 ubiquitin protein ligase 1	28	1	0	0	1	0	0	0	0	0	rno-miR-96-5p	-0.09	-0.1	0.74	2007, 2009, 2011
NUAK1	ENST00000261402.2	NUAK family, SNF1-like kinase, 1	489	2	0	0	2	0	0	0	0	0	rno-miR-96-5p	-0.09	-0.09	0.93	2007, 2009, 2011
MYO1D	ENST00000318217.5	myosin ID	16	1	0	0	1	0	0	0	0	0	rno-miR-96-5p	-0.09	-0.09	0.73	2007, 2009, 2011
TMX4	ENST00000246024.2	thioredoxin-related transmembrane protein 4	466	1	0	1	0	0	0	0	0	2	rno-miR-96-5p	-0.09	-0.33	0.81
MTCH2	ENST00000302503.3	mitochondrial carrier 2	4079	1	0	0	1	0	0	0	0	0	rno-miR-96-5p	-0.09	-0.12	0.62	2007, 2009, 2011
EIF5	ENST00000216554.3	eukaryotic translation initiation factor 5	970	2	1	0	1	0	0	0	0	0	rno-miR-96-5p	-0.09	-0.46	0.97	2005, 2007, 2009, 2011
MLLT1	ENST00000252674.7	myeloid/lymphoid or mixed-lineage leukemia (trithorax homolog, Drosophila); translocated to, 1	33	1	0	0	1	0	0	0	0	1	rno-miR-96-5p	-0.09	-0.16	0.74	2007, 2009, 2011
PRDM1	ENST00000369089.3	PR domain containing 1, with ZNF domain	48	1	0	0	1	0	0	0	0	0	rno-miR-96-5p	-0.09	-0.11	0.68	2011
SCRT1	ENST00000332135.4	scratch homolog 1, zinc finger protein (Drosophila)	5	1	0	0	1	1	0	0	1	1	rno-miR-96-5p	-0.09	-0.09	0.75
LDB1	ENST00000361198.5	LIM domain binding 1	61	1	0	1	0	0	0	0	0	0	rno-miR-96-5p	-0.09	-0.09	0.32	2005, 2007
NSG1	ENST00000421177.2	Neuron-specific protein family member 1	25	1	1	0	0	0	0	0	0	0	rno-miR-96-5p	-0.09	-0.5	0.87	2009, 2011
DAAM1	ENST00000395125.1	dishevelled associated activator of morphogenesis 1	167	1	0	0	1	0	0	0	0	2	rno-miR-96-5p	-0.09	-0.12	0.65
PDGFRA	ENST00000257290.5	platelet-derived growth factor receptor, alpha polypeptide	39	1	0	0	1	1	0	0	1	1	rno-miR-96-5p	-0.09	-0.09	0.74	2011
ARHGEF12	ENST00000397843.2	Rho guanine nucleotide exchange factor (GEF) 12	815	1	1	0	0	0	0	0	0	2	rno-miR-96-5p	-0.09	-0.09	0.9	2005, 2007, 2009, 2011
MRAS	ENST00000289104.4	muscle RAS oncogene homolog	181	1	1	0	0	0	0	0	0	0	rno-miR-96-5p	-0.09	-0.4	0.9	2009, 2011
F13A1	ENST00000264870.3	coagulation factor XIII, A1 polypeptide	5	1	0	0	1	1	0	1	0	0	rno-miR-96-5p	-0.09	-0.09	0.68	2007, 2009, 2011
CEP41	ENST00000223208.5	centrosomal protein 41kDa	346	1	0	0	1	1	0	1	0	1	rno-miR-96-5p	-0.09	-0.19	0.72	2011
CSRNP3	ENST00000314499.7	cysteine-serine-rich nuclear protein 3	24	1	0	0	1	1	0	0	1	3	rno-miR-96-5p	-0.09	-0.09	0.74	2011
ERO1LB	ENST00000354619.5	ERO1-like beta (S. cerevisiae)	478	1	0	0	1	0	0	0	0	0	rno-miR-96-5p	-0.08	-0.09	0.66	2011
EEA1	ENST00000322349.8	early endosome antigen 1	78	1	0	0	1	0	0	0	0	2	rno-miR-96-5p	-0.08	-0.11	0.74	2007, 2009, 2011
ARID2	ENST00000457135.1	AT rich interactive domain 2 (ARID, RFX-like)	891	1	0	0	1	0	0	0	0	0	rno-miR-96-5p	-0.08	-0.08	ORF
DMXL1	ENST00000311085.8	Dmx-like 1	136	1	0	0	1	0	0	0	0	1	rno-miR-96-5p	-0.08	-0.25	0.74	2007, 2011
ANTXR2	ENST00000403729.2	anthrax toxin receptor 2	51	1	0	0	1	0	0	0	0	0	rno-miR-96-5p	-0.08	-0.11	0.74	2007, 2011
CLOCK	ENST00000309964.4	clock circadian regulator	86	1	0	0	1	1	0	0	1	0	rno-miR-96-5p	-0.08	-0.08	0.68	2007, 2009, 2011
N4BP1	ENST00000262384.3	NEDD4 binding protein 1	105	1	0	0	1	1	0	1	0	0	rno-miR-96-5p	-0.08	-0.11	0.74	2007, 2009, 2011
MFRP	ENST00000555262.1	membrane frizzled-related protein	5	1	0	1	0	0	0	0	0	2	rno-miR-96-5p	-0.08	-0.08	< 0.1
MAF	ENST00000393350.1	v-maf avian musculoaponeurotic fibrosarcoma oncogene homolog	608	1	0	0	1	1	0	0	1	1	rno-miR-96-5p	-0.08	-0.08	0.59	2007, 2009, 2011
ACVR2A	ENST00000241416.7	activin A receptor, type IIA	109	1	0	1	0	0	0	0	0	2	rno-miR-96-5p	-0.08	-0.28	0.29	2007
PPP1R11	ENST00000376773.1	protein phosphatase 1, regulatory (inhibitor) subunit 11	17	1	0	0	1	0	0	0	0	1	rno-miR-96-5p	-0.08	-0.22	0.74	2011
RAB21	ENST00000261263.3	RAB21, member RAS oncogene family	1823	1	1	0	0	0	0	0	0	1	rno-miR-96-5p	-0.08	-0.54	0.61
SEZ6L2	ENST00000346932.5	seizure related 6 homolog (mouse)-like 2	223	1	0	0	1	0	0	0	0	0	rno-miR-96-5p	-0.08	-0.15	0.6	2009, 2011
TAF4B	ENST00000269142.5	TAF4b RNA polymerase II, TATA box binding protein (TBP)-associated factor, 105kDa	52	1	0	0	1	1	0	0	1	0	rno-miR-96-5p	-0.08	-0.08	0.74	2009, 2011
SP3	ENST00000310015.6	Sp3 transcription factor	285	1	0	0	1	0	0	0	0	0	rno-miR-96-5p	-0.08	-0.18	0.74	2007, 2009, 2011
AMOTL2	ENST00000249883.5	angiomotin like 2	78	1	0	0	1	1	0	1	0	0	rno-miR-96-5p	-0.08	-0.16	0.74	2007, 2009, 2011
PPP1R12A	ENST00000261207.5	protein phosphatase 1, regulatory subunit 12A	276	1	0	0	1	0	0	0	0	0	rno-miR-96-5p	-0.07	-0.07	0.73	2007, 2009, 2011
TNS1	ENST00000171887.4	tensin 1	591	1	0	0	1	0	0	0	0	1	rno-miR-96-5p	-0.07	-0.07	0.74	2009, 2011
PPP4R2	ENST00000356692.5	protein phosphatase 4, regulatory subunit 2	310	1	0	0	1	0	0	0	0	0	rno-miR-96-5p	-0.07	-0.07	0.72
RIMKLA	ENST00000431473.3	ribosomal modification protein rimK-like family member A	100	2	0	2	0	2	0	1	1	4	rno-miR-96-5p	-0.07	-0.38	0.76	2009, 2011
CERS2	ENST00000368954.5	ceramide synthase 2	4620	1	0	0	1	0	0	0	0	0	rno-miR-96-5p	-0.07	-0.07	0.66	2007, 2009, 2011
NR4A3	ENST00000330847.1	nuclear receptor subfamily 4, group A, member 3	244	1	0	0	1	0	0	0	0	0	rno-miR-96-5p	-0.07	-0.13	0.7	2005, 2007, 2011
ZADH2	ENST00000322342.3	zinc binding alcohol dehydrogenase domain containing 2	207	1	0	0	1	1	1	0	0	0	rno-miR-96-5p	-0.07	-0.29	0.72	2007
NAGPA	ENST00000312251.3	N-acetylglucosamine-1-phosphodiester alpha-N-acetylglucosaminidase	297	1	0	0	1	0	0	0	0	0	rno-miR-96-5p	-0.07	-0.07	0.69	2007, 2009, 2011
TMEM246	ENST00000374847.1	transmembrane protein 246	367	1	0	0	1	0	0	0	0	0	rno-miR-96-5p	-0.07	-0.1	0.66
C1GALT1	ENST00000223122.3	core 1 synthase, glycoprotein-N-acetylgalactosamine 3-beta-galactosyltransferase, 1	44	1	1	0	0	0	0	0	0	1	rno-miR-96-5p	-0.07	-0.33	0.78	2011
ASTN1	ENST00000361833.2	astrotactin 1	9	1	0	0	1	1	0	0	1	2	rno-miR-96-5p	-0.07	-0.07	0.68	2007, 2009, 2011
MCTP2	ENST00000357742.4	multiple C2 domains, transmembrane 2	59	1	0	0	1	1	0	0	1	1	rno-miR-96-5p	-0.07	-0.16	0.54	2011
TACC1	ENST00000330691.6	transforming, acidic coiled-coil containing protein 1	186	1	0	1	0	1	0	0	1	2	rno-miR-96-5p	-0.07	-0.26	0.92	2005, 2007, 2009, 2011
QKI	ENST00000392127.2	QKI, KH domain containing, RNA binding	323	2	0	0	2	2	0	0	2	1	rno-miR-96-5p	-0.07	-0.22	0.9	2011
TNKS2	ENST00000371627.4	tankyrase, TRF1-interacting ankyrin-related ADP-ribose polymerase 2	205	1	0	0	1	0	0	0	0	0	rno-miR-96-5p	-0.07	-0.16	0.63	2007
FARP1	ENST00000595437.1	FERM, RhoGEF (ARHGEF) and pleckstrin domain protein 1 (chondrocyte-derived)	530	1	1	0	0	1	0	0	1	0	rno-miR-96-5p	-0.07	-0.56	0.9	2005, 2007, 2009, 2011
ARID3A	ENST00000263620.3	AT rich interactive domain 3A (BRIGHT-like)	320	1	0	0	1	0	0	0	0	0	rno-miR-96-5p	-0.07	-0.1	0.74
SLC7A14	ENST00000231706.5	solute carrier family 7, member 14	5	1	0	0	1	0	0	0	0	0	rno-miR-96-5p	-0.07	-0.07	0.69	2011
EP300	ENST00000263253.7	E1A binding protein p300	785	1	0	0	1	0	0	0	0	0	rno-miR-96-5p	-0.07	-0.07	0.67	2007
PHF15	ENST00000402835.1	PHD finger protein 15	387	1	0	0	1	0	0	0	0	1	rno-miR-96-5p	-0.07	-0.1	0.74	2007, 2009, 2011
ADAM22	ENST00000398204.4	ADAM metallopeptidase domain 22	115	1	0	0	1	0	0	0	0	2	rno-miR-96-5p	-0.07	-0.1	0.59
CEP85L	ENST00000368491.3	centrosomal protein 85kDa-like	14	1	0	0	1	0	0	0	0	0	rno-miR-96-5p	-0.07	-0.13	0.74	2011
ZNF398	ENST00000420008.2	zinc finger protein 398	305	1	0	0	1	0	0	0	0	0	rno-miR-96-5p	-0.07	-0.1	0.72	2009, 2011
PTAR1	ENST00000377200.5	protein prenyltransferase alpha subunit repeat containing 1	161	1	0	0	1	0	0	0	0	2	rno-miR-96-5p	-0.06	-0.07	0.62
RDX	ENST00000343115.4	radixin	44	1	0	0	1	0	0	0	0	0	rno-miR-96-5p	-0.06	-0.06	0.74	2007, 2009, 2011
KLF13	ENST00000307145.3	Kruppel-like factor 13	5	1	0	0	1	0	0	0	0	1	rno-miR-96-5p	-0.06	-0.06	0.7	2007, 2009, 2011
BICD2	ENST00000356884.6	bicaudal D homolog 2 (Drosophila)	38	1	1	0	0	0	0	0	0	2	rno-miR-96-5p	-0.06	-0.16	0.87	2009, 2011
KAT7	ENST00000259021.4	K(lysine) acetyltransferase 7	48	1	0	0	1	1*	0	0	0	0	rno-miR-96-5p	-0.06	-0.12	0.74
DDHD1	ENST00000323669.5	DDHD domain containing 1	103	1	1	0	0	1	0	1	0	0	rno-miR-96-5p	-0.06	-0.27	0.9	2011
CNIH4	ENST00000465271.1	cornichon family AMPA receptor auxiliary protein 4	1348	1	0	0	1	0	0	0	0	0	rno-miR-96-5p	-0.06	-0.16	0.71
IGSF3	ENST00000369486.3	immunoglobulin superfamily, member 3	141	1	0	0	1	0	0	0	0	0	rno-miR-96-5p	-0.06	-0.1	0.61	2007, 2009, 2011
GPM6B	ENST00000454189.2	glycoprotein M6B	135	1	0	1	0	0	0	0	0	1	rno-miR-96-5p	-0.06	-0.29	0.82	2005, 2007, 2009, 2011
CCDC88A	ENST00000336838.6	coiled-coil domain containing 88A	141	1	0	0	1	0	0	0	0	0	rno-miR-96-5p	-0.06	-0.06	0.55	2007, 2011
CREBRF	ENST00000540014.1	CREB3 regulatory factor	24	1	0	1	0	1	0	0	1	1	rno-miR-96-5p	-0.06	-0.22	0.51	2011
FOXN3	ENST00000345097.4	forkhead box N3	42	1	0	0	1	1	0	0	1	1	rno-miR-96-5p	-0.06	-0.19	0.74	2009, 2011
KCNJ13	ENST00000409779.1	potassium inwardly-rectifying channel, subfamily J, member 13	5	1	0	0	1	0	0	0	0	0	rno-miR-96-5p	-0.06	-0.06	ORF
RAB10	ENST00000264710.4	RAB10, member RAS oncogene family	998	1	0	0	1	1	0	0	1	0	rno-miR-96-5p	-0.06	-0.26	0.84	2007
DUSP4	ENST00000240100.2	dual specificity phosphatase 4	245	1	0	0	1	0	0	0	0	0	rno-miR-96-5p	-0.05	-0.13	0.58	2011
ADAM19	ENST00000257527.4	ADAM metallopeptidase domain 19	981	1	0	0	1	0	0	0	0	1	rno-miR-96-5p	-0.05	-0.05	0.74	2009, 2011
LPHN1	ENST00000340736.6	latrophilin 1	49	1	0	0	1	0	0	0	0	1	rno-miR-96-5p	-0.05	-0.08	0.74	2007, 2009, 2011
MAGI1	ENST00000330909.8	membrane associated guanylate kinase, WW and PDZ domain containing 1	258	1	0	0	1	0	0	0	0	0	rno-miR-96-5p	-0.05	-0.12	0.73	2007, 2009, 2011
FRMD4A	ENST00000358621.4	FERM domain containing 4A	192	1	0	0	1	1	0	0	1	0	rno-miR-96-5p	-0.05	-0.05	0.72	2007, 2009, 2011
RAB2A	ENST00000262646.7	RAB2A, member RAS oncogene family	788	1	0	0	1	0	0	0	0	1	rno-miR-96-5p	-0.05	-0.24	0.74	2011
C7orf41	ENST00000324453.8	chromosome 7 open reading frame 41	235	1	0	0	1	1	0	0	1	1	rno-miR-96-5p	-0.05	-0.22	0.74	2007, 2009, 2011
ARHGDIA	ENST00000269321.7	Rho GDP dissociation inhibitor (GDI) alpha	452	1	0	0	1	0	0	0	0	0	rno-miR-96-5p	-0.05	-0.17	0.62	2007, 2011
MKL2	ENST00000318282.5	MKL/myocardin-like 2	992	1	0	0	1	0	0	0	0	2	rno-miR-96-5p	-0.05	-0.05	0.74
GID4	ENST00000268719.4	GID complex subunit 4	79	1	1	0	0	0	0	0	0	1	rno-miR-96-5p	-0.05	-0.28	0.9	2005, 2007, 2009, 2011
IRF6	ENST00000367021.3	interferon regulatory factor 6	28	1	0	1	0	0	0	0	0	0	rno-miR-96-5p	-0.05	-0.25	0.84	2011
ELAVL2	ENST00000380110.4	ELAV like neuron-specific RNA binding protein 2	78	1	0	0	1	0	0	0	0	0	rno-miR-96-5p	-0.05	-0.05	0.74	2007, 2009, 2011
SCN2A	ENST00000375437.2	sodium channel, voltage-gated, type II, alpha subunit	7	1	0	0	1	0	0	0	0	0	rno-miR-96-5p	-0.05	-0.05	0.73	2007, 2009, 2011
TRIO	ENST00000344204.4	trio Rho guanine nucleotide exchange factor	365	1	0	0	1	0	0	0	0	1	rno-miR-96-5p	-0.05	-0.12	0.7
RNF208	ENST00000392827.1	ring finger protein 208	30	1	0	0	1	0	0	0	0	0	rno-miR-96-5p	-0.05	-0.31	0.63	2007, 2009, 2011
EI24	ENST00000343678.4	etoposide induced 2.4	646	1	0	0	1	0	0	0	0	1	rno-miR-96-5p	-0.05	-0.05	< 0.1
GNAI3	ENST00000369851.4	guanine nucleotide binding protein (G protein), alpha inhibiting activity polypeptide 3	2439	1	0	0	1	0	0	0	0	0	rno-miR-96-5p	-0.05	-0.18	0.74	2007, 2009
EDC3	ENST00000315127.4	enhancer of mRNA decapping 3	328	1	0	0	1	0	0	0	0	0	rno-miR-96-5p	-0.05	-0.14	0.59	2009, 2011
PCGF5	ENST00000336126.5	polycomb group ring finger 5	176	1	1	0	0	0	0	0	0	0	rno-miR-96-5p	-0.04	-0.24	0.81	2005, 2007, 2009, 2011
TP53INP1	ENST00000448464.2	tumor protein p53 inducible nuclear protein 1	39	1	0	0	1	0	0	0	0	0	rno-miR-96-5p	-0.04	-0.12	0.74	2007, 2009, 2011
DCX	ENST00000356915.2	doublecortin	5	1	0	0	1	0	0	0	0	2	rno-miR-96-5p	-0.04	-0.04	0.74	2007, 2009, 2011
SCN3A	ENST00000360093.3	sodium channel, voltage-gated, type III, alpha subunit	5	1	0	0	1	0	0	0	0	0	rno-miR-96-5p	-0.04	-0.04	0.73	2007, 2009, 2011
PPP1R15B	ENST00000367188.4	protein phosphatase 1, regulatory subunit 15B	2154	1	0	0	1	0	0	0	0	0	rno-miR-96-5p	-0.04	-0.05	0.71
HN1L	ENST00000248098.3	hematological and neurological expressed 1-like	1302	1	0	1	0	0	0	0	0	1	rno-miR-96-5p	-0.04	-0.44	0.84	2007, 2009, 2011
PYGO2	ENST00000368457.2	pygopus homolog 2 (Drosophila)	35	1	0	0	1	0	0	0	0	0	rno-miR-96-5p	-0.04	-0.17	0.7	2007, 2011
CSNK1D	ENST00000392334.2	casein kinase 1, delta	1799	1	0	1	0	0	0	0	0	1	rno-miR-96-5p	-0.04	-0.2	0.69	2011
SCAI	ENST00000336505.6	suppressor of cancer cell invasion	74	1	0	1	0	1	0	0	1	0	rno-miR-96-5p	-0.04	-0.21	0.41	2011
ETNK2	ENST00000367201.3	ethanolamine kinase 2	7	1	0	0	1	0	0	0	0	2	rno-miR-96-5p	-0.04	-0.04	< 0.1	2007, 2009
CSRNP1	ENST00000273153.5	cysteine-serine-rich nuclear protein 1	544	1	0	1	0	0	0	0	0	0	rno-miR-96-5p	-0.04	-0.28	0.84	2007, 2009, 2011
VLDLR	ENST00000382100.3	very low density lipoprotein receptor	977	1	0	0	1	2	0	2	0	3	rno-miR-96-5p	-0.04	-0.4	0.74	2007, 2009, 2011
UNC5D	ENST00000287272.2	unc-5 homolog D (C. elegans)	37	1	0	0	1	1	0	0	1	1	rno-miR-96-5p	-0.04	-0.06	0.74	2007
TENM4	ENST00000278550.7	teneurin transmembrane protein 4	34	2	0	0	2	0	0	0	0	1	rno-miR-96-5p	-0.04	-0.05	0.73	2009, 2011
MTMR3	ENST00000333027.3	myotubularin related protein 3	123	1	0	1	0	1	0	0	1	0	rno-miR-96-5p	-0.04	-0.21	0.85	2005, 2007, 2009, 2011
KCTD7	ENST00000275532.3	potassium channel tetramerization domain containing 7	693	1	0	0	1	0	0	0	0	1	rno-miR-96-5p	-0.04	-0.04	0.73	2007, 2009, 2011
SLC35B4	ENST00000378509.4	solute carrier family 35 (UDP-xylose/UDP-N-acetylglucosamine transporter), member B4	899	1	0	0	1	0	0	0	0	0	rno-miR-96-5p	-0.04	-0.21	0.73
MTF1	ENST00000373036.4	metal-regulatory transcription factor 1	98	1	0	1	0	0	0	0	0	1	rno-miR-96-5p	-0.04	-0.04	0.72	2007, 2009, 2011
HDAC9	ENST00000405010.3	histone deacetylase 9	13	1	0	0	1	0	0	0	0	0	rno-miR-96-5p	-0.04	-0.1	0.65	2011
PHLDB1	ENST00000361417.2	pleckstrin homology-like domain, family B, member 1	126	1	0	0	1	0	0	0	0	0	rno-miR-96-5p	-0.04	-0.04	0.74	2007, 2009, 2011
ENTPD1	ENST00000371207.3	ectonucleoside triphosphate diphosphohydrolase 1	15	1	0	0	1	0	0	0	0	1	rno-miR-96-5p	-0.04	-0.1	0.73	2009, 2011
FYCO1	ENST00000296137.2	FYVE and coiled-coil domain containing 1	91	1	0	0	1	0	0	0	0	0	rno-miR-96-5p	-0.04	-0.04	0.74	2007, 2009, 2011
ZCCHC11	ENST00000257177.4	zinc finger, CCHC domain containing 11	97	1	1	0	0	1	0	0	1	0	rno-miR-96-5p	-0.04	-0.45	0.9	2005, 2007, 2009, 2011
ITPR1	ENST00000302640.8	inositol 1,4,5-trisphosphate receptor, type 1	1022	1	0	0	1	1	0	0	1	0	rno-miR-96-5p	-0.03	-0.03	0.7	2007
PAN3	ENST00000282391.5	PAN3 poly(A) specific ribonuclease subunit homolog (S. cerevisiae)	361	1	0	0	1	0	0	0	0	0	rno-miR-96-5p	-0.03	-0.03	0.73	2007
SOS1	ENST00000426016.1	son of sevenless homolog 1 (Drosophila)	189	1	0	0	1	0	0	0	0	1	rno-miR-96-5p	-0.03	-0.04	0.67	2011
NF1	ENST00000358273.4	neurofibromin 1	161	1	0	0	1	0	0	0	0	0	rno-miR-96-5p	-0.03	-0.06	0.63	2011
SAP30L	ENST00000297109.6	SAP30-like	335	1	0	0	1	1	0	0	1	2	rno-miR-96-5p	-0.03	-0.08	0.74	2011
UBE2K	ENST00000261427.5	ubiquitin-conjugating enzyme E2K	762	1	0	0	1	0	0	0	0	1	rno-miR-96-5p	-0.03	-0.17	0.74	2009, 2011
HECW2	ENST00000260983.3	HECT, C2 and WW domain containing E3 ubiquitin protein ligase 2	28	1	0	0	1	1	0	0	1	0	rno-miR-96-5p	-0.03	-0.04	0.73	2007
PC	ENST00000529047.1	pyruvate carboxylase	798	1	0	0	1	0	0	0	0	0	rno-miR-96-5p	-0.03	-0.22	0.58	2007, 2009, 2011
HIPK2	ENST00000406875.3	homeodomain interacting protein kinase 2	48	1	1	0	0	0	0	0	0	2	rno-miR-96-5p	-0.03	-0.03	0.59
NIPA1	ENST00000337435.4	non imprinted in Prader-Willi/Angelman syndrome 1	805	1	0	0	1	1	0	0	1	0	rno-miR-96-5p	-0.03	-0.17	0.74	2009
PAX6	ENST00000419022.1	paired box 6	191	1	0	0	1	0	0	0	0	1	rno-miR-96-5p	-0.03	-0.19	0.74	2007, 2009, 2011
NACC1	ENST00000292431.4	nucleus accumbens associated 1, BEN and BTB (POZ) domain containing	337	1	0	1	0	0	0	0	0	0	rno-miR-96-5p	-0.03	-0.32	0.84	2005, 2007, 2009, 2011
MED12L	ENST00000474524.1	mediator complex subunit 12-like	30	1	0	0	1	0	0	0	0	1	rno-miR-96-5p	-0.03	-0.07	0.72	2011
MAPRE1	ENST00000375571.5	microtubule-associated protein, RP/EB family, member 1	39	1	0	0	1	0	0	0	0	0	rno-miR-96-5p	-0.03	-0.23	0.64	2007, 2009, 2011
GPR85	ENST00000297146.3	G protein-coupled receptor 85	21	1	0	0	1	0	0	0	0	0	rno-miR-96-5p	-0.03	-0.12	0.73	2007, 2009, 2011
RAB3C	ENST00000282878.4	RAB3C, member RAS oncogene family	242	1	1	0	0	0	0	0	0	2	rno-miR-96-5p	-0.03	-0.45	0.88
MTDH	ENST00000336273.3	metadherin	5192	1	1	0	0	0	0	0	0	0	rno-miR-96-5p	-0.03	-0.32	0.9	2011
FNBP1	ENST00000355681.3	formin binding protein 1	165	1	0	0	1	0	0	0	0	0	rno-miR-96-5p	-0.03	-0.15	0.74
CDC42BPA	ENST00000366767.3	CDC42 binding protein kinase alpha (DMPK-like)	122	1	0	0	1	0	0	0	0	0	rno-miR-96-5p	-0.03	-0.03	0.74	2007, 2009, 2011
VCL	ENST00000372755.3	vinculin	189	1	0	0	1	0	0	0	0	1	rno-miR-96-5p	-0.03	-0.14	0.74	2011
DPYSL5	ENST00000288699.6	dihydropyrimidinase-like 5	315	1	0	0	1	0	0	0	0	0	rno-miR-96-5p	-0.03	-0.03	0.73	2011
ANXA11	ENST00000372231.3	annexin A11	2285	1	0	0	1	0	0	0	0	0	rno-miR-96-5p	-0.03	-0.26	0.74	2007, 2009, 2011
ESRRG	ENST00000361525.3	estrogen-related receptor gamma	5	1	0	0	1	0	0	0	0	0	rno-miR-96-5p	-0.03	-0.03	0.73	2007, 2009, 2011
AGO2	ENST00000220592.5	argonaute RISC catalytic component 2	350	1	0	0	1	0	0	0	0	0	rno-miR-96-5p	-0.03	-0.51	0.74
CTSB	ENST00000353047.6	cathepsin B	23628	1	0	1	0	0	0	0	0	0	rno-miR-96-5p	-0.03	-0.42	0.81	2009, 2011
C12orf52	ENST00000548278.1	chromosome 12 open reading frame 52	1319	1	0	1	0	0	0	0	0	0	rno-miR-96-5p	-0.03	-0.23	0.84
PIK3CA	ENST00000263967.3	phosphatidylinositol-4,5-bisphosphate 3-kinase, catalytic subunit alpha	112	1	1	0	0	1	0	0	1	1	rno-miR-96-5p	-0.02	-0.32	0.55
C6orf106	ENST00000374023.3	chromosome 6 open reading frame 106	80	1	0	0	1	0	0	0	0	1	rno-miR-96-5p	-0.02	-0.06	0.74	2007, 2009, 2011
POU4F1	ENST00000377208.5	POU class 4 homeobox 1	61	1	0	0	1	0	0	0	0	0	rno-miR-96-5p	-0.02	-0.12	0.74
DAB2IP	ENST00000408936.3	DAB2 interacting protein	1787	1	0	0	1	1	0	0	1	3	rno-miR-96-5p	-0.02	-0.02	0.73	2007
GRID1	ENST00000327946.7	glutamate receptor, ionotropic, delta 1	45	1	1	0	0	0	0	0	0	0	rno-miR-96-5p	-0.02	-0.22	0.9	2005, 2007, 2009, 2011
THBS2	ENST00000366787.3	thrombospondin 2	372	1	0	0	1	0	0	0	0	2	rno-miR-96-5p	-0.02	-0.15	0.74	2007, 2009, 2011
LCOR	ENST00000371103.3	ligand dependent nuclear receptor corepressor	94	1	0	0	1	0	0	0	0	0	rno-miR-96-5p	-0.02	-0.02	0.72	2007, 2009, 2011
ZFP36L2	ENST00000282388.3	ZFP36 ring finger protein-like 2	317	1	0	0	1	0	0	0	0	1	rno-miR-96-5p	-0.02	-0.03	0.65
EPB41L4B	ENST00000374557.4	erythrocyte membrane protein band 4.1 like 4B	135	1	1	0	0	0	0	0	0	0	rno-miR-96-5p	-0.02	-0.25	0.79	2005, 2007, 2009, 2011
KCNH5	ENST00000322893.7	potassium voltage-gated channel, subfamily H (eag-related), member 5	157	1	0	0	1	1	0	0	1	2	rno-miR-96-5p	-0.02	-0.02	0.73	2011
SHROOM4	ENST00000376020.2	shroom family member 4	5	1	0	1	0	1	0	1	0	0	rno-miR-96-5p	-0.02	-0.16	0.56	2009, 2011
IPO9	ENST00000361565.4	importin 9	3549	1	1	0	0	0	0	0	0	0	rno-miR-96-5p	-0.02	-0.31	0.83	2007, 2009, 2011
METTL8	ENST00000375258.4	methyltransferase like 8	124	1	0	0	1	0	0	0	0	1	rno-miR-96-5p	-0.02	-0.12	0.71	2009, 2011
ARHGAP19-SLIT1	ENST00000453547.2	ARHGAP19-SLIT1 readthrough (NMD candidate)	15	1	0	1	0	0	0	0	0	6	rno-miR-96-5p	-0.02	-0.02	< 0.1
ST3GAL6	ENST00000265261.6	ST3 beta-galactoside alpha-2,3-sialyltransferase 6	150	1	1	0	0	0	0	0	0	1	rno-miR-96-5p	-0.02	-0.55	0.74
REPS2	ENST00000357277.3	RALBP1 associated Eps domain containing 2	36	1	0	0	1	0	0	0	0	1	rno-miR-96-5p	-0.02	-0.08	0.73	2007, 2009, 2011
DYRK2	ENST00000344096.3	dual-specificity tyrosine-(Y)-phosphorylation regulated kinase 2	1091	1	0	0	1	0	0	0	0	0	rno-miR-96-5p	-0.02	-0.15	0.74	2011
CPSF6	ENST00000435070.2	cleavage and polyadenylation specific factor 6, 68kDa	5819	1	0	1	0	0	0	0	0	0	rno-miR-96-5p	-0.02	-0.27	0.52	2009, 2011
TMBIM6	ENST00000423828.1	transmembrane BAX inhibitor motif containing 6	4043	1	0	1	0	0	0	0	0	1	rno-miR-96-5p	-0.02	-0.38	0.84	2005, 2007, 2009, 2011
PLCB4	ENST00000378493.1	phospholipase C, beta 4	34	1	0	1	0	0	0	0	0	0	rno-miR-96-5p	-0.02	-0.12	0.79	2007, 2009, 2011
LMNB2	ENST00000325327.3	lamin B2	89	1	0	0	1	0	0	0	0	0	rno-miR-96-5p	-0.02	-0.2	0.74	2009, 2011
PDE8B	ENST00000264917.5	phosphodiesterase 8B	186	1	0	1	0	0	0	0	0	0	rno-miR-96-5p	-0.02	-0.28	0.85	2011
VGLL3	ENST00000398399.2	vestigial like 3 (Drosophila)	187	1	0	0	1	2	0	1	1	0	rno-miR-96-5p	-0.02	-0.28	0.74	2007, 2009, 2011
SEMA6A	ENST00000343348.6	sema domain, transmembrane domain (TM), and cytoplasmic domain, (semaphorin) 6A	106	1	0	1	0	0	0	0	0	1	rno-miR-96-5p	-0.02	-0.2	0.79	2007, 2009, 2011
TFDP2	ENST00000499676.2	transcription factor Dp-2 (E2F dimerization partner 2)	128	1	1	0	0	0	0	0	0	1	rno-miR-96-5p	-0.02	-0.16	< 0.1	2011
UNKL	ENST00000389221.4	unkempt homolog (Drosophila)-like	308	1	0	0	1	0	0	0	0	0	rno-miR-96-5p	-0.02	-0.2	0.74	2009, 2011
PIAS1	ENST00000249636.6	protein inhibitor of activated STAT, 1	368	1	0	0	1	0	0	0	0	1	rno-miR-96-5p	-0.02	-0.12	0.73
NAA50	ENST00000240922.3	N(alpha)-acetyltransferase 50, NatE catalytic subunit	260	1	0	1	0	0	0	0	0	1	rno-miR-96-5p	-0.01	-0.3	0.84	2007, 2009, 2011
BEND4	ENST00000504360.1	BEN domain containing 4	187	1	0	0	1	0	0	0	0	3	rno-miR-96-5p	-0.01	-0.01	0.73	2009, 2011
SLC30A10	ENST00000366926.3	solute carrier family 30, member 10	66	1	0	0	1	0	0	0	0	2	rno-miR-96-5p	-0.01	-0.1	0.68
C5orf30	ENST00000319933.2	chromosome 5 open reading frame 30	889	1	0	0	1	0	0	0	0	0	rno-miR-96-5p	-0.01	-0.17	0.69	2007, 2009, 2011
LIMS1	ENST00000393310.1	LIM and senescent cell antigen-like domains 1	68	1	0	0	1	0	0	0	0	0	rno-miR-96-5p	-0.01	-0.21	0.69	2011
FBXO42	ENST00000375592.3	F-box protein 42	854	1	0	0	1	0	0	0	0	0	rno-miR-96-5p	-0.01	-0.03	0.74
RP1-170O19.20	ENST00000470747.4	Uncharacterized protein	151	1	0	0	1	1	0	0	1	1	rno-miR-96-5p	-0.01	-0.21	0.74
UBE2L3	ENST00000342192.4	ubiquitin-conjugating enzyme E2L 3	1318	1	0	0	1	0	0	0	0	0	rno-miR-96-5p	-0.01	-0.25	0.74	2007, 2009, 2011
EIF2S1	ENST00000256383.4	eukaryotic translation initiation factor 2, subunit 1 alpha, 35kDa	3360	1	0	0	1	0	0	0	0	0	rno-miR-96-5p	-0.01	-0.13	0.6	2007, 2009, 2011
EML5	ENST00000554922.1	echinoderm microtubule associated protein like 5	60	1	0	0	1	0	0	0	0	0	rno-miR-96-5p	-0.01	-0.02	0.73
AEBP2	ENST00000266508.9	AE binding protein 2	1228	1	0	0	1	0	0	0	0	0	rno-miR-96-5p	-0.01	-0.14	0.74	2007, 2009, 2011
SDC2	ENST00000302190.4	syndecan 2	774	1	1	0	0	0	0	0	0	0	rno-miR-96-5p	-0.01	-0.61	0.9	2005, 2007, 2009, 2011
SNX16	ENST00000353788.4	sorting nexin 16	156	1	0	1	0	1	0	0	1	0	rno-miR-96-5p	-0.01	-0.43	0.74	2005, 2007, 2009, 2011
TPD52	ENST00000379096.5	tumor protein D52	4585	1	0	0	1	0	0	0	0	1	rno-miR-96-5p	-0.01	-0.27	0.74	2007, 2011
LPHN3	ENST00000512091.2	latrophilin 3	93	1	0	0	1	1	0	0	1	0	rno-miR-96-5p	-0.01	-0.02	< 0.1	2007
TAOK1	ENST00000261716.3	TAO kinase 1	164	1	0	0	1	0	0	0	0	1	rno-miR-96-5p	-0.01	-0.01	0.71	2007, 2009, 2011
ATXN1L	ENST00000427980.2	ataxin 1-like	12	1	0	0	1	0	0	0	0	2	rno-miR-96-5p	-0.01	-0.01	0.65
SLC39A13	ENST00000524928.1	solute carrier family 39 (zinc transporter), member 13	845	1	0	0	1	0	0	0	0	0	rno-miR-96-5p	-0.01	-0.01	0.62	2007, 2011
SCUBE3	ENST00000274938.7	signal peptide, CUB domain, EGF-like 3	47	1	0	0	1	0	0	0	0	1	rno-miR-96-5p	-0.01	-0.01	0.57	2007
BZRAP1	ENST00000268893.6	benzodiazapine receptor (peripheral) associated protein 1	26	1	0	0	1	0	0	0	0	0	rno-miR-96-5p	-0.01	-0.01	0.54	2009, 2011
PHF12	ENST00000577226.1	PHD finger protein 12	307	1	0	0	1	0	0	0	0	1	rno-miR-96-5p	-0.01	-0.01	ORF
TEAD1	ENST00000361905.4	TEA domain family member 1 (SV40 transcriptional enhancer factor)	740	1	0	0	1	0	0	0	0	0	rno-miR-96-5p	-0.01	-0.01	0.74	2007, 2009, 2011
SOCS7	ENST00000577233.1	suppressor of cytokine signaling 7	15	1	1	0	0	1	0	1	0	1	rno-miR-96-5p	-0.01	-0.1	0.52	2011
TTBK2	ENST00000267890.6	tau tubulin kinase 2	18	1	0	0	1	0	0	0	0	0	rno-miR-96-5p	-0.01	-0.01	0.74	2007, 2009, 2011
ZDHHC5	ENST00000287169.3	zinc finger, DHHC-type containing 5	1505	1	0	0	1	0	0	0	0	0	rno-miR-96-5p	-0.01	-0.15	0.74	2007, 2009, 2011
TNIK	ENST00000436636.2	TRAF2 and NCK interacting kinase	106	1	0	1	0	1	0	0	1	0	rno-miR-96-5p	-0.01	-0.16	0.85
AGO3	ENST00000373191.4	argonaute RISC catalytic component 3	198	1	0	0	1	0	0	0	0	3	rno-miR-96-5p	-0.01	-0.04	0.74
TSPAN14	ENST00000429989.3	tetraspanin 14	239	1	0	0	1	0	0	0	0	1	rno-miR-96-5p	-0.01	-0.11	0.74	2007, 2009, 2011
KDELR1	ENST00000330720.2	KDEL (Lys-Asp-Glu-Leu) endoplasmic reticulum protein retention receptor 1	675	1	0	0	1	0	0	0	0	1	rno-miR-96-5p	-0.01	-0.12	0.74	2007, 2009, 2011
NIPBL	ENST00000448238.2	Nipped-B homolog (Drosophila)	250	1	1	0	0	0	0	0	0	0	rno-miR-96-5p	-0.01	-0.33	0.88	2005, 2007, 2009, 2011
PTCHD1	ENST00000379361.4	patched domain containing 1	59	1	0	0	1	3	0	0	3	1	rno-miR-96-5p	-0.01	-0.04	0.64
SESN3	ENST00000536441.1	sestrin 3	260	1	1	0	0	0	0	0	0	2	rno-miR-96-5p	-0.01	-0.1	0.9
FUT4	ENST00000358752.2	fucosyltransferase 4 (alpha (1,3) fucosyltransferase, myeloid-specific)	354	1	1	0	0	0	0	0	0	0	rno-miR-96-5p	-0.01	-0.24	0.77	2009, 2011
DYNC1LI2	ENST00000258198.2	dynein, cytoplasmic 1, light intermediate chain 2	137	1	0	0	1	0	0	0	0	0	rno-miR-96-5p	-0.01	-0.07	0.73	2007
KLHL18	ENST00000232766.5	kelch-like family member 18	74	1	0	0	1	0	0	0	0	1	rno-miR-96-5p	-0.01	-0.05	0.74	2007, 2009, 2011
DNAL1	ENST00000553645.2	dynein, axonemal, light chain 1	81	1	0	0	1	0	0	0	0	1	rno-miR-96-5p	-0.01	-0.06	0.71	2011
ANP32B	ENST00000339399.4	acidic (leucine-rich) nuclear phosphoprotein 32 family, member B	1003	1	0	0	1	0	0	0	0	1	rno-miR-96-5p	-0.01	-0.19	0.67	2007
CCNY	ENST00000374706.1	cyclin Y	672	1	0	0	1	0	0	0	0	0	rno-miR-96-5p	0	-0.13	0.74	2011
NCKAP1	ENST00000361354.4	NCK-associated protein 1	700	1	0	0	1	0	0	0	0	0	rno-miR-96-5p	0	-0.2	0.74
ABI2	ENST00000295851.5	abl-interactor 2	877	1	1	0	0	2	1	0	1	2	rno-miR-96-5p	0	-0.24	< 0.1
NUFIP2	ENST00000225388.4	nuclear fragile X mental retardation protein interacting protein 2	440	1	0	0	1	0	0	0	0	3	rno-miR-96-5p	0	-0.01	0.74	2007, 2009, 2011
EIF2B2	ENST00000266126.5	eukaryotic translation initiation factor 2B, subunit 2 beta, 39kDa	1210	1	0	1	0	0	0	0	0	0	rno-miR-96-5p	0	-0.29	0.82	2011
EMILIN2	ENST00000254528.3	elastin microfibril interfacer 2	272	1	1	0	0	0	0	0	0	0	rno-miR-96-5p	0	-0.17	0.13
BMP2	ENST00000378827.4	bone morphogenetic protein 2	1193	1	1	0	0	0	0	0	0	0	rno-miR-96-5p	0	-0.27	0.86
PDIA4	ENST00000286091.4	protein disulfide isomerase family A, member 4	4336	1	0	0	1	0	0	0	0	0	rno-miR-96-5p	0	-0.2	0.74	2009, 2011
DCAF10	ENST00000242323.7	DDB1 and CUL4 associated factor 10	433	1	0	0	1	0	0	0	0	0	rno-miR-96-5p	0	-0.11	0.74	2009
PCMT1	ENST00000367384.2	protein-L-isoaspartate (D-aspartate) O-methyltransferase	573	1	0	0	1	0	0	0	0	0	rno-miR-96-5p	0	-0.28	0.73	2007, 2009, 2011
KDM6A	ENST00000377967.4	lysine (K)-specific demethylase 6A	991	1	0	0	1	0	0	0	0	0	rno-miR-96-5p	0	-0.14	0.67
COA4	ENST00000355693.4	cytochrome c oxidase assembly factor 4 homolog (S. cerevisiae)	5127	1	0	1	0	0	0	0	0	0	rno-miR-96-5p	0	-0.24	0.81	2007, 2009, 2011
PLCG1	ENST00000244007.3	phospholipase C, gamma 1	69	1	0	0	1	0	0	0	0	0	rno-miR-96-5p	0	-0.07	0.74	2007, 2009, 2011
DDI2	ENST00000480945.1	DNA-damage inducible 1 homolog 2 (S. cerevisiae)	357	2	0	0	2	0	0	0	0	0	rno-miR-96-5p	0	-0.15	0.88
GPR39	ENST00000329321.3	G protein-coupled receptor 39	151	1	0	1	0	0	0	0	0	0	rno-miR-96-5p	0	-0.13	ORF
MGAT2	ENST00000305386.2	mannosyl (alpha-1,6-)-glycoprotein beta-1,2-N-acetylglucosaminyltransferase	1470	1	0	0	1	1	0	1	0	0	rno-miR-96-5p	0	-0.2	0.74	2011
SLC30A9	ENST00000264451.7	solute carrier family 30 (zinc transporter), member 9	396	1	0	0	1	0	0	0	0	0	rno-miR-96-5p	0	-0.15	0.73
CADM1	ENST00000452722.3	cell adhesion molecule 1	676	2	0	0	2	1	0	0	1	2	rno-miR-96-5p	0	-0.17	0.93	2011
MON2	ENST00000546600.1	MON2 homolog (S. cerevisiae)	784	1	1	0	0	0	0	0	0	1	rno-miR-96-5p	0	-0.08	< 0.1	2009, 2011
GALNT2	ENST00000366672.4	UDP-N-acetyl-alpha-D-galactosamine:polypeptide N-acetylgalactosaminyltransferase 2 (GalNAc-T2)	2834	1	1	0	0	0	0	0	0	1	rno-miR-96-5p	0	-0.27	0.86	2005, 2007, 2009, 2011
STAM2	ENST00000263904.4	signal transducing adaptor molecule (SH3 domain and ITAM motif) 2	296	1	0	0	1	0	0	0	0	0	rno-miR-96-5p	0	-0.1	0.74	2011
SLC8A1	ENST00000406785.2	solute carrier family 8 (sodium/calcium exchanger), member 1	61	1	0	0	1	1	0	0	1	2	rno-miR-96-5p	0	-0.02	0.74
HSPA13	ENST00000285667.3	heat shock protein 70kDa family, member 13	2175	1	0	0	1	0	0	0	0	0	rno-miR-96-5p	0	-0.13	0.74	2007, 2009, 2011
AZIN1	ENST00000337198.5	antizyme inhibitor 1	2287	2	0	1	1	0	0	0	0	0	rno-miR-96-5p	0	-0.3	0.96	2007
ATG7	ENST00000354449.3	autophagy related 7	1467	1	0	0	1	0	0	0	0	1	rno-miR-96-5p	0	-0.1	0.74	2011
G6PC2	ENST00000421979.1	glucose-6-phosphatase, catalytic, 2	5	1	0	1	0	1	1	0	0	0	rno-miR-96-5p	0	-0.6	< 0.1
SURF2	ENST00000371964.4	surfeit 2	290	1	0	0	1	0	0	0	0	0	rno-miR-96-5p	0	-0.16	0.72
CHST1	ENST00000308064.2	carbohydrate (keratan sulfate Gal-6) sulfotransferase 1	5	1	1	0	0	0	0	0	0	0	rno-miR-96-5p	0	-0.5	0.9	2005, 2007, 2009, 2011
PLXNA3	ENST00000369682.3	plexin A3	2992	1	0	0	1	0	0	0	0	0	rno-miR-96-5p	0	-0.06	0.71
S1PR1	ENST00000305352.6	sphingosine-1-phosphate receptor 1	251	1	0	0	1	0	0	0	0	0	rno-miR-96-5p	0	-0.09	0.74
TSC22D2	ENST00000361875.3	TSC22 domain family, member 2	1062	1	0	0	1	1	0	1	0	0	rno-miR-96-5p	0	-0.15	0.7
IGSF6	ENST00000268389.4	immunoglobulin superfamily, member 6	5	1	1	0	0	0	0	0	0	0	rno-miR-96-5p	0	-0.41	< 0.1
GABRB1	ENST00000295454.3	gamma-aminobutyric acid (GABA) A receptor, beta 1	5	2	0	0	2	1	0	1	0	4	rno-miR-96-5p	0	-0.34	0.93
SPEN	ENST00000375759.3	spen homolog, transcriptional regulator (Drosophila)	7	1	1	0	0	0	0	0	0	0	rno-miR-96-5p	0	-0.35	0.9	2005, 2007, 2009, 2011
ZBTB20	ENST00000462705.1	zinc finger and BTB domain containing 20	5	2	0	0	2	2	0	1	1	2	rno-miR-96-5p	0	-0.2	0.93
SLC24A4	ENST00000393265.2	solute carrier family 24 (sodium/potassium/calcium exchanger), member 4	5	1	0	1	0	0	0	0	0	2	rno-miR-96-5p	0	-0.21	0.85	2007, 2009, 2011
POU2F2	ENST00000342301.4	POU class 2 homeobox 2	5	1	1	0	0	0	0	0	0	0	rno-miR-96-5p	0	-0.23	0.46
GATSL2	ENST00000426327.3	GATS protein-like 2	5	1	0	0	1	0	0	0	0	1	rno-miR-96-5p	0	-0.14	0.74
MEF2D	ENST00000464356.2	myocyte enhancer factor 2D	759	1	0	0	1	0	0	0	0	0	rno-miR-96-5p	0	-0.04	0.72	2007, 2009, 2011
CACNA1B	ENST00000277551.2	calcium channel, voltage-dependent, N type, alpha 1B subunit	5	1	0	0	1	0	0	0	0	0	rno-miR-96-5p	0	-0.08	0.72
MYOZ2	ENST00000307128.5	myozenin 2	5	1	0	0	1	0	0	0	0	0	rno-miR-96-5p	0	-0.13	0.59
SPPL2A	ENST00000261854.5	signal peptide peptidase like 2A	240	2	0	1	1	0	0	0	0	1	rno-miR-96-5p	0	-0.68	0.96
VPS53	ENST00000437048.2	vacuolar protein sorting 53 homolog (S. cerevisiae)	1332	1	0	0	1	0	0	0	0	0	rno-miR-96-5p	0	-0.03	0.73	2011
NKAPL	ENST00000343684.3	NFKB activating protein-like	5	1	0	0	1	0	0	0	0	0	rno-miR-96-5p	0	-0.07	0.68
CACNA1C	ENST00000399655.1	calcium channel, voltage-dependent, L type, alpha 1C subunit	69	1	0	1	0	1	0	0	1	0	rno-miR-96-5p	0	-0.24	0.85	2011
LARP4B	ENST00000316157.3	La ribonucleoprotein domain family, member 4B	705	1	0	0	1	0	0	0	0	0	rno-miR-96-5p	0	-0.07	0.74
ELMO1	ENST00000341056.3	engulfment and cell motility 1	118	1	0	0	1	0	0	0	0	0	rno-miR-96-5p	0	-0.14	0.74	2007, 2009, 2011
BNIP3	ENST00000368636.4	BCL2/adenovirus E1B 19kDa interacting protein 3	203	1	0	0	1	0	0	0	0	0	rno-miR-96-5p	0	-0.26	0.74
PDXDC1	ENST00000396410.4	pyridoxal-dependent decarboxylase domain containing 1	6417	1	0	0	1	0	0	0	0	0	rno-miR-96-5p	0	-0.09	0.69	2007, 2009
